# Supplementary material for: Phosphoproteomic Profiling Reveals Early Salt-Responsive Mechanisms in Two Foxtail Millet Cultivars
Source: Front Plant Sci. 2021 Sep 20;12:712257. doi: 10.3389/fpls.2021.712257 (PMC8488109; doi:10.3389/fpls.2021.712257)
Supplement: Supplementary Table 1 — The identified proteins and phosphoproteins in Yugu2 and An04. This table include the information of Protein ID, protein peptides, protein abundance, matched modified sequences, abundance of phospshopeptides, normalized ratio, p-value and so on. [file Table_1.XLSX]

## Sheet: Summary
Header line description of table 1			Table 1. Proteins and modification sites (filtered with localization probability>0.75) summary
Identified proteins	Number of proteins detected by spectrum search analysis
Identified sites	Number of modification sites detected by spectrum search analysis		Total spectrum	Matched spectrum	Peptides	Modified peptides	Identified proteins	Identified sites	Quantifiable proteins	Quantifiable sites	Normalized proteins	Normalized sites
Quantifiable proteins	Number of proteins quantifiable		599551	111811 (18.6%)	45242	39053	6278 (5925)	25230 (19148)	5812 (5595)	20863 (17553)	2950 (2862)	12261 (10366)
Quantifiable sites	Number of modification sites quantifiable
Normalized sites	Number of modification sites quantifiable after normalized by proteome
Normalized proteins	Number of modification proteins quantifiable after normalized by proteome		Table 2. Differentially expressed modification sites (modified proteins) summary (Filtered with threshold value of expression fold change and P value < 0.05)
Header line description of worksheet "Sites_quant"			Compare group	Regulated type	fold change >1.2	fold change >1.3	fold change >1.5	fold change >2
Protein accession	Protein accession number of database used for search		AN04NT/AN04CK	up-regulated	736 (531)	327 (242)	109 (88)	20 (18)
Position	Modification site localization in protein			down-regulated	489 (360)	192 (144)	49 (37)	10 (8)
Amino acid	The amino acid that modification site modified		YG2CK/AN04CK	up-regulated	1674 (918)	1004 (584)	417 (257)	105 (68)
Protein description	Protein functional description			down-regulated	1300 (809)	773 (489)	329 (227)	134 (93)
Gene name	Indicates the name of the gene that code for the protein sequence		YG2NT/AN04NT	up-regulated	1180 (776)	570 (403)	231 (165)	61 (46)
				down-regulated	1397 (814)	837 (511)	378 (245)	137 (99)
			YG2NT/YG2CK	up-regulated	797 (576)	397 (314)	127 (111)	17 (17)
				down-regulated	1090 (589)	556 (301)	160 (89)	18 (10)
			Note: localization probability > 0.75
			Table 3. Differentially modified modification sites (modified proteins) after normalized summary (Filtered with threshold value of expression fold change and P value < 0.05)
			Compare group	Regulated type	fold change >1.2	fold change >1.3	fold change >1.5	fold change >2
			AN04NT/AN04CK	up-regulated	390 (261)	168 (122)	53 (40)	6 (6)
				down-regulated	369 (223)	150 (99)	40 (31)	5 (3)
			YG2CK/AN04CK	up-regulated	528 (339)	278 (184)	107 (68)	22 (15)
				down-regulated	736 (450)	411 (269)	172 (110)	74 (41)
			YG2NT/AN04NT	up-regulated	541 (359)	275 (194)	85 (61)	9 (7)
				down-regulated	590 (372)	326 (213)	139 (89)	64 (38)
			YG2NT/YG2CK	up-regulated	597 (393)	286 (213)	86 (71)	7 (7)
				down-regulated	393 (240)	203 (128)	63 (42)	11 (6)
			Note: localization probability > 0.75

## Sheet: >0.75 Sites_quant
Protein information					AN04C			AN04T			YG2C			YG2T			AN04T/AN04C		YG2C/AN04C		YG2T/AN04T		YG2T/YG2C
Protein accession	Position	Amino acid	Protein description	Gene name	AN04C_1	AN04C_2	AN04C_3	AN04T_1	AN04T_2	AN04T_3	YG2C_1	YG2C_2	YG2C_3	YG2T_1	YG2T_2	YG2T_3	Ratio	P value	Ratio	P value	Ratio	P value	Ratio	P value
K4A831	350	T	alpha/beta-Hydrolases superfamily protein [Arabidopsis thaliana]	LOC101769070	1.05	1.057	0.935	0.972	0.848	0.937	1.083	1.045	1.073	0.917	1.053	1.062	0.906	0.159162	1.052	0.27268	1.1	0.20602	0.947	0.31218
K4A7K9	450	S	probable nucleoredoxin 1-1 [Setaria italica]	LOC101776072	0.92	0.963	0.935	0.986	0.923	0.927	1.059	1.035	1.028	1.044	1.082	1.11	1.006	0.82076	1.108	0.0031225	1.141	0.0089204	1.037	0.148197
K3ZS98	272	S	CSC1-like protein ERD4 [Setaria italica]	LOC101755882	1.01		0.954	0.931		0.933	0.979		1.024	1.08		1.092	0.949	0.32034	1.02	0.63996	1.165	0.00135601	1.084	0.072422
K3YJL2	211	S	hybrid signal transduction protein dokA isoform X2 [Nelumbo nucifera]	LOC101784227	1.098	1.134	1.116	1.026	1.009	1.028	0.997	0.991	0.989	0.899	0.886	0.886	0.915	0.00128425	0.889	0.00025967	0.872	5.873e-05	0.897	3.8455e-05
K4A7A2	598	T	BTB/POZ domain-containing protein NPY4-like [Setaria italica]	LOC101770423	1.163			0.914			1.067			0.876			0.786		0.917		0.958		0.821
K3YGQ0	622	S	protein PAF1 homolog [Setaria italica]	LOC101766547	0.922	0.894	0.862	0.958	0.883	0.878	1.087	1.2	1.237	1.043	1.037	1.038	1.015	0.68832	1.316	0.0033009	1.147	0.039523	0.885	0.090462
K4AAL8	317	S	probable ADP-ribosylation factor GTPase-activating protein AGD9 [Setaria italica]	LOC101768904			1.042			1.042			0.954			0.975	1		0.916		0.936		1.022
K4A5T2	220	S	uncharacterized TPR repeat-containing protein At1g05150-like [Setaria italica]	LOC101783225	0.982	0.978		1.061	0.912		0.925	1.039		1.039	1.076		1.007	0.96846	1.002	0.99614	1.072	0.45064	1.077	0.33898
K4A583	833	S	epidermal growth factor receptor substrate 15 isoform X2 [Setaria italica]	LOC101783521
K3YGE0	739	S	probable L-type lectin-domain containing receptor kinase S.5 [Setaria italica]	LOC101757095		1.1	1.019		1.04	1.101		0.908	0.866		0.963	1.021	1.01	0.84398	0.837	0.058778	0.927	0.20308	1.118	0.097163
K3YFY3	335	S	squamosa promoter-binding-like protein 15 [Setaria italica]	LOC101756677	1.033	1.012	1.074	0.986	0.992	1.011	1.052	1.054	1.041	0.946	0.96	0.895	0.958	0.089816	1.009	0.63262	0.937	0.044701	0.89	0.0057364
K3Z6E6	363	S	S-acyltransferase	LOC101760930	0.988			1.042			0.985			0.996			1.055		0.997		0.956		1.011
K3XXG3	175	S	BAG family molecular chaperone regulator 7 [Setaria italica]	LOC101766624		1.591			1.401			0.515			0.53		0.881		0.324		0.378		1.029
K4AAI8	264	S	"GDP-mannose 3,5-epimerase 1 [Setaria italica]"	LOC101752979	1.016	1.079	1.083	1.015	0.971	0.996	1.014	0.938	0.993	0.969	1.016	0.944	0.938	0.059865	0.927	0.070597	0.982	0.50704	0.995	0.87362
K3XQ62	125	T	LOW QUALITY PROTEIN: mediator of RNA polymerase II transcription subunit 15-like [Setaria italica]	SETIT_004042mg	0.988	0.997	1.003	1.022	1.034	1.055	0.974	0.988	0.946	1.025	0.994	1.006	1.041	0.0171826	0.973	0.113624	0.972	0.095235	1.04	0.064362
K4A6S3	20	S	sulfate transporter 1.2-like [Setaria italica]	LOC101764066	1.058	1.033	1.027	0.986	0.913	0.944	1.011	1.051	1.028	0.959	1.012	1.01	0.912	0.0182196	0.991	0.56476	1.049	0.169019	0.965	0.159099
K4A7C2	31	S	protein POLLEN DEFECTIVE IN GUIDANCE 1 [Setaria italica]	LOC101783748			1.031			0.977			0.991			1.009	0.948		0.961		1.033		1.018
K3Z573	128	S	FHA domain-containing protein DDL [Setaria italica]	LOC101762273	0.943	0.994	1.086	1.286	1.201	1.1	0.933	1.021	0.925	0.868	0.82	0.908	1.187	0.049243	0.952	0.40646	0.724	0.0039597	0.902	0.075045
K3ZPY8	1332	S	PERQ amino acid-rich with GYF domain-containing protein CG11148-like [Setaria italica]	---	1.028	0.945	0.935	0.997	1.018	0.957	0.967	1.01	1.07	1.016	1.036	1.048	1.022	0.55846	1.048	0.32752	1.043	0.104678	1.017	0.58844
K3Z463	34	S	midasin-like [Zea mays]	LOC101758055	0.994			1.05			0.954			1.013			1.056		0.96		0.965		1.062
K3Z3Z3	32	S	pre-mRNA-splicing factor CWC22 homolog [Setaria italica]	LOC101770247	0.923	0.979	1.02	0.998	0.99	0.99	1.121	1.1	1.066	0.979	0.951	0.942	1.019	0.56648	1.125	0.021943	0.964	0.037736	0.874	0.0019583
K3ZQF2	591	S	B3 domain-containing protein Os07g0563300-like [Setaria italica]	LOC101754811			1.015			0.906			1.066			1.022	0.893		1.05		1.128		0.959
A0A0Q3RFU7	826	T	ATP-dependent RNA helicase SKI2 [Setaria italica]	SETIT_0201942mg
K4A6E9	183	S	dishevelled/Egl-10/leckstrin domain protein [Medicago truncatula]	LOC101780267		1.054			1.044			0.891			1.016		0.991		0.845		0.973		1.14
K3YA53	192	T	senescence regulator [Medicago truncatula]	LOC101785447		0.771	0.829		0.956	0.817		1.078	1.075		1.195	1.266	1.108	0.36628	1.346	0.077278	1.388	0.058525	1.143	0.043916
K3ZU42	155	S	DNA-binding protein EMBP-1-like [Setaria italica]	LOC101761017			1.039			1.147			1.017			0.829	1.104		0.979		0.723		0.815
K3Z5T7	416	S	E3 ubiquitin ligase PARAQUAT TOLERANCE 3-like [Aegilops tauschii subsp. tauschii]	LOC101758491	1.002	1.051	0.878	1.156	1.056	1.178	0.962	1.015	1.102	0.904	0.9	0.874	1.157	0.081277	1.05	0.49098	0.79	0.0026767	0.87	0.027899
K3XEC1	65	S	"probable alpha,alpha-trehalose-phosphate synthase [UDP-forming] 7 [Setaria italica]"	LOC101772310	0.974			1.122			0.958			0.963			1.152		0.984		0.858		1.005
K3Y4R7	1120	S	amino-terminal region of chorein [Arabidopsis thaliana]	LOC101752776	1.002	0.981	1.025	1.023	1.006	0.993	0.952	0.971	0.983	1.03	1.049	1.009	1.005	0.77294	0.966	0.093937	1.022	0.20248	1.063	0.0141777
K3YPK8	517	S	centromere-associated protein E [Setaria italica]	LOC101767502	0.943	0.924	0.9	0.996	0.99	0.909	1.028	1.028	1.079	1.042	1.065	1.114	1.046	0.24188	1.133	0.0040581	1.113	0.039082	1.027	0.34946
K3XG73	422	S	protein BZR1 homolog 2 [Setaria italica]	LOC101784740	0.967	0.807	1.027	0.841	0.9	0.981	1.118	1.252	0.974	1.078	1.056	1.025	0.972	0.77962	1.194	0.159281	1.161	0.032503	0.945	0.52218
K3XY16	169	S	protein REVEILLE 6-like [Setaria italica]	LOC101771222	0.794	0.638	0.802	0.761	0.743	0.857	1.188	1.232	1.119	1.249	1.371	1.216	1.057	0.53528	1.584	0.0043193	1.625	0.00105561	1.084	0.156299
K3YI03	32	S	E3 ubiquitin-protein ligase RGLG2 [Setaria italica]	LOC101783816		0.642			0.783			1.252			1.315		1.22		1.95		1.679		1.05
K4AKU1	153	T	probable WRKY transcription factor 35 [Setaria italica]	LOC101757036	1.023	1.04	1.06	0.922	0.922	0.937	1.103	1.053	1.104	0.968	0.995	0.919	0.89	0.00056088	1.044	0.08386	1.036	0.21534	0.884	0.0116433
K4ABU5	46	S	Glutamine synthetase	LOC101757176	0.797	0.792	0.808	0.79	0.761	0.772	1.028	1.067	1.036	1.36	1.357	1.358	0.969	0.064141	1.306	3.5537e-05	1.754	0.00037832	1.302	0.00185594
K3Z438	386	S	transmembrane protein [Arabidopsis thaliana]	LOC101773339		0.974	1.046		1.06	1.028		1.032	1.022		0.953	0.923	1.034	0.4776	1.017	0.67792	0.898	0.040236	0.913	0.032295
K3XUR7	1247	S	sister chromatid cohesion protein PDS5 homolog A isoform X2 [Setaria italica]	LOC101778123
K3YGR2	237	S	bromodomain-containing factor 2 [Setaria italica]	LOC101762745	0.926	0.92		0.977	0.985		1.109	1.095		1.004	1.016		1.063	0.0072411	1.194	0.00161843	1.03	0.056104	0.917	0.0098038
K3XF16	675	S	CBS domain-containing protein CBSCBSPB1-like [Setaria italica]	LOC101772179	0.858	0.881	0.861	0.92	0.978	1.03	1.127	1.057	1.024	1.102	1.092	1.091	1.126	0.024938	1.234	0.002045	1.122	0.071361	1.024	0.47874
K3YJY7	106	S	protein phosphatase inhibitor 2 [Oryza sativa Japonica Group]	LOC101753560			1.01			1.272			0.845			0.896	1.259		0.837		0.704		1.06
K3YHQ5	33	S	Patatin	LOC101775186	1.303	1.358	1.296	1.382	1.46	1.413	0.642	0.584	0.622	0.704	0.635	0.7	1.075	0.028841	0.467	1.86676e-05	0.479	3.8953e-05	1.103	0.087495
K3YIK0	318	S	Glucose-6-phosphate 1-epimerase	LOC101763158	1.068	1.147		0.871	0.843		1.063	0.988		1.006	1.025		0.774	0.022718	0.926	0.27104	1.185	0.0120763	0.99	0.8307
K3YGS4	49	S	protein ENHANCED DISEASE RESISTANCE 2-like [Setaria italica]	LOC101779643	1.558	1.581	1.582	1.933	1.976	1.896	0.291	0.253	0.301	0.288	0.259	0.289	1.23	9.5015e-05	0.179	0.00095968	0.144	4.3673e-07	0.989	0.89296
K3YG05	56	S	probable sucrose-phosphate synthase 4 [Setaria italica]	LOC101761271	0.908	0.848	0.879	0.938	0.931	0.954	1.105	1.112	1.091	1.059	1.115	1.084	1.071	0.030084	1.255	0.00037736	1.154	0.00098188	0.985	0.3875
K3YM21	40	T	helicase SWR1-like [Zea mays]	LOC101778046
K3XE76	136	S	respiratory burst oxidase homolog protein A-like [Setaria italica]	LOC101769369	0.788		0.826	0.894		0.88	1.238		1.216	1.093		1.088	1.099	0.062324	1.52	0.0035964	1.229	0.00157947	0.889	0.0061021
K4A4V0	519	S	protein OBERON 4-like [Setaria italica]	LOC101765408		0.932			0.985			1.049			1.044		1.057		1.126		1.06		0.995
K3ZQN1	640	Y	microtubule-associated protein SPIRAL2-like [Setaria italica]	LOC101762643	1.106			0.996			0.951			0.959			0.901		0.86		0.963		1.008
K3Z9Y3	60	S	Auxin-responsive protein	LOC101762804	1.075	1.014		0.904	0.949		1.01	1.015		1.017	1.03		0.887	0.087618	0.969	0.40496	1.105	0.057801	1.011	0.2542
K3YQH7	260	S	cyclin-dependent kinase G-1-like [Setaria italica]	LOC101752887			1.023			0.954			1.031			1.003	0.933		1.008		1.051		0.973
K3YP80	1243	S	"methyl-CpG-binding domain-containing protein 9, partial [Setaria italica]"	LOC101759900			0.893			1.123			0.937			1.057	1.258		1.049		0.941		1.128
K4A6E5	380	S	protein STRUBBELIG-RECEPTOR FAMILY 6-like [Setaria italica]	LOC101783355	0.878	0.92	0.879	0.812	0.843	0.785	1.3	1.234	1.334	1.028	1.018	1.02	0.911	0.022481	1.445	0.000181761	1.257	0.0081628	0.793	0.009785
K3ZHH6	264	S	coiled-coil domain-containing protein SCD2-like [Setaria italica]	LOC101773216	1.011	1.001	0.992	1.105	1.064	1.082	1.006	1.021	1.023	0.902	0.935	0.924	1.082	0.0029754	1.015	0.116684	0.849	0.0004231	0.905	0.00108268
K3YPC1	989	S	WD repeat-containing protein 11-like [Setaria italica]	SETIT_016113mg	1.167	0.956	1.034	1.025	1.062	1.042	0.868	0.998	0.995	0.95	0.998	0.946	0.991	0.92848	0.906	0.25976	0.925	0.0173436	1.012	0.80064
K3Z0U2	309	S	E3 ubiquitin-protein ligase Os03g0188200-like [Setaria italica]	LOC101754255	0.963	0.95	0.949	0.983	0.956	0.981	0.957	1.009	0.956	1.097	1.089	1.112	1.02	0.119462	1.021	0.32932	1.129	0.0003598	1.129	0.0029847
K3Z4I7	12	S	translation initiation factor eIF-2B subunit delta-like [Setaria italica]	---	0.999	1.071		1.079	1.017		0.906	0.897		1.025	1.019		1.013	0.80782	0.871	0.059578	0.975	0.4937	1.134	0.0021218
K3YTG7	19	S	E3 ubiquitin protein ligase RIE1-like [Setaria italica]	LOC101773557	0.958	0.994	0.949	1.09	1.041	1.089	0.973	0.983	0.982	0.992	0.994	0.994	1.11	0.0073416	1.013	0.42524	0.925	0.036602	1.014	0.0128758
K3XLC1	12	S	protein PHLOEM PROTEIN 2-LIKE A1-like [Setaria italica]	LOC101770436		0.937			1.057			1.23			0.817		1.128		1.313		0.773		0.664
K3Y682	528	S	dystrophia myotonica WD repeat-containing protein-like [Setaria italica]	LOC101761827		1	1.022		0.974	0.905		0.983	0.96		1.049	1.109	0.929	0.19332	0.961	0.131376	1.148	0.094878	1.111	0.074275
K3ZRE8	589	S	"phosphatidylinositol 3,4,5-trisphosphate 3-phosphatase and dual-specificity protein phosphatase PTEN-like [Setaria italica]"	LOC101758319	1.07	1.05		1.164	1.037		0.899	0.958		0.888	0.967		1.038	0.60236	0.876	0.056957	0.843	0.141078	0.999	0.98032
K3Z5L2	33	S	sugar transporter ERD6-like 4 [Setaria italica]	LOC101761194	1.383	1.408	1.361	0.964	0.958	0.975	1.109	1.121	1.099	0.592	0.563	0.611	0.698	2.6749e-06	0.802	4.0609e-05	0.61	3.728e-05	0.53	1.66049e-05
K3XUT8	359	S	hyphally regulated cell wall protein 3-like [Zea mays]	SETIT_005695mg		1.048			1.1			0.905			0.961		1.05		0.864		0.874		1.062
K4ALI1	634	S	probable serine/threonine protein kinase IREH1 [Setaria italica]	LOC101758234	0.982	0.98	0.939	0.824	0.83	0.876	1.204	1.146	1.145	1.005	1.053	1.049	0.872	0.0048002	1.205	0.00108399	1.228	0.00108493	0.889	0.0062408
K3YV83	233	S	serine/arginine-rich splicing factor RS40 isoform X2 [Setaria italica]	LOC101773686	0.882	0.825	0.934	1.063	1.109	1.06	1.252	1.308	1.17	0.843	0.806	0.868	1.224	0.006324	1.412	0.0020246	0.779	0.00065753	0.675	0.00054184
K3ZTT4	397	Y	transmembrane protein 87A [Oryza sativa Japonica Group]	LOC101781036	1.029	1.041		1.058	1.048		0.966	0.947		0.962	0.975		1.017	0.147983	0.924	0.020584	0.92	0.0095197	1.013	0.4067
K3XF98	46	S	leucine-rich repeat extensin-like protein 2 [Setaria italica]	LOC101757309
K3Z8W4	252	S	tetraspanin-6-like isoform X2 [Setaria italica]	LOC101780089	0.867	0.822	0.961	0.943	0.94	0.975	1.005	1.086	0.945	1.18	1.154	1.117	1.078	0.17662	1.146	0.088898	1.207	0.00067777	1.137	0.040242
K3YPB7	806	S	Histone-lysine N-methyltransferase ATX1 [Morus notabilis]	LOC101785563		0.994			1.066			0.984			0.971		1.072		0.99		0.911		0.987
K3Z5Y8	325	S	probable WRKY transcription factor 26 [Setaria italica]	LOC101776857	1.194			1.118			0.87			0.841			0.936		0.729		0.752		0.967
K3XUV1	939	S	trafficking protein particle complex II-specific subunit 130 homolog [Setaria italica]	LOC101772825		0.97			1.048			1.002			0.994		1.08		1.033		0.948		0.992
K3XW36	255	T	Mitogen-activated protein kinase	LOC101764468	1.126	1.231	1.056	1.199	1.205	1.271	0.792	0.711	0.928	0.9	0.867	0.779	1.077	0.192004	0.712	0.0183357	0.693	0.00144137	1.047	0.60004
K3YUC5	214	S	pre-mRNA-splicing factor ISY1 homolog [Setaria italica]	LOC101755311		0.975	0.987		0.98	1.002		1.05	1.043		1.008	0.983	1.01	0.5091	1.067	0.0114243	1.005	0.81294	0.951	0.061318
K4A5J9	420	S	DENN (AEX-3) domain-containing protein [Arabidopsis thaliana]	LOC101770292	1.012			0.966			1.003			1.026			0.955		0.991		1.062		1.023
K3XVC1	706	S	Phosphatidylinositol 4-phosphate 5-kinase	LOC101769347	1.239		1.216	1.13		1.149	0.744		0.773	0.898		0.878	0.928	0.027276	0.618	0.00194465	0.779	0.0031408	1.171	0.0192187
K3YW69	158	S	chromatin modification-related protein MEAF6 [Setaria italica]	LOC101756945	0.991			0.98			1.012			1.026			0.989		1.021		1.047		1.014
K4A8W7	16	S	differentially expressed in FDCP 6 homolog [Setaria italica]	LOC101779716	0.843	0.896		1.072	1.053		1.123	1.104		0.985	0.969		1.222	0.024116	1.281	0.015938	0.92	0.020259	0.877	0.0080791
K4A6E1	557	S	probable myosin-binding protein 6 [Setaria italica]	LOC101761732	0.884		0.919	0.959		0.953	1.09		1.115	1.076		1.026	1.06	0.095798	1.223	0.0122369	1.099	0.058897	0.953	0.2098
K4A547	102	S	phytochrome B [Setaria italica]	LOC101780402			1.031			1.07			0.899			1.008	1.038		0.872		0.942		1.121
K4ALI1	832	S	probable serine/threonine protein kinase IREH1 [Setaria italica]	LOC101758234	0.885	0.926	0.866	0.955	0.982	0.968	1.237	1.17	1.188	0.949	0.946	0.997	1.085	0.0182973	1.343	0.00033687	0.996	0.81458	0.804	0.00079507
K4AE28	195	S	serine/arginine-rich splicing factor RS31 [Setaria italica]	LOC101772434	1.07	1.056	1.091	1	1.015	0.949	1.003	0.965	0.929	0.943	0.976	1.034	0.921	0.02162	0.901	0.0119636	0.996	0.91068	1.019	0.61584
K3XI61	17	S	polynucleotide 5'-hydroxyl-kinase NOL9 [Setaria italica]	SETIT_001583mg	0.989		1.005	0.999		0.954	1.003		1.022	1.019		1.027	0.979	0.48	1.016	0.33816	1.048	0.18334	1.01	0.41558
K3ZGX3	1163	S	DEAD-box ATP-dependent RNA helicase 40-like isoform X2 [Setaria italica]	LOC101778221	0.969	1.011	0.907	1.078	1.075	1.068	1.169	1.116	1.19	0.82	0.833	0.87	1.116	0.073423	1.204	0.0072992	0.783	0.0053218	0.726	0.00025631
K3Y8W4	210	S	"transmembrane protein, putative [Medicago truncatula]"	LOC101770779
K4A9X0	124	S	golgin subfamily A member 4 [Brachypodium distachyon]	LOC101765267	0.976			0.985			0.993			1.052			1.009		1.017		1.068		1.059
K4A4S6	1013	S	hornerin-like [Oryza brachyantha]	LOC101778793	1.099			0.993			1.045			0.885			0.904		0.951		0.891		0.847
K3ZQT5	433	S	cell wall protein AWA1-like [Zea mays]	LOC101759536	0.931	0.968	0.976	0.904	0.936	0.971	1.05	1.072	1.033	1.116	1.034	1.03	0.978	0.41912	1.097	0.0067632	1.131	0.020876	1.008	0.80816
K3Y7D1	427	T	transcription factor E2FA-like isoform X1 [Setaria italica]	LOC101754019	1.051			1.008			0.966			0.986			0.959		0.919		0.978		1.021
K4A4V7	786	S	dentin sialophosphoprotein-like isoform X3 [Zea mays]	LOC101774449	0.948	0.985		1.179	1.138		1.023	0.998		0.879	0.903		1.199	0.020077	1.046	0.189358	0.769	0.0071015	0.882	0.020462
K3Z3N5	530	S	catalytic/pyridoxal phosphate-binding protein [Medicago truncatula]	LOC101777007	0.895		0.883	0.879		0.881	1.109		1.082	1.12		1.153	0.99	0.2762	1.232	0.0044986	1.291	0.0032244	1.037	0.193699
K3Z3N4	263	S	golgin candidate 6 [Setaria italica]	LOC101762819	0.997	0.968	0.961	0.943	0.965	0.938	1.014	1.008	1.072	1.052	1.065	1.038	0.973	0.123619	1.057	0.069798	1.109	0.00083961	1.02	0.39714
K3ZSZ4	204	Y	heterogeneous nuclear ribonucleoprotein 1-like [Setaria italica]	LOC101766561		1.036			0.902			1.081			0.994		0.871		1.043		1.102		0.92
K4A0E7	232	S	cAMP-regulated phosphoprotein 21-like [Setaria italica]	LOC101759393	1.044		1.03	1.037		1.067	0.992		0.96	0.943		0.957	1.014	0.46086	0.941	0.075676	0.903	0.023919	0.973	0.27326
K3YFY1	294	S	proteoglycan 4-like [Setaria italica]	LOC101775855		1.177			1.109			0.859			0.872		0.942		0.73		0.786		1.015
K3ZW86	49	S	syringolide-induced protein 14-1-1 [Medicago truncatula]	LOC101758595	0.916	0.887	0.896	1.228	1.129	1.103	0.829	0.878	0.927	1.036	1.108	1.079	1.282	0.00188318	0.976	0.49326	0.932	0.138204	1.224	0.0058167
K3ZY12	20	S	muscle M-line assembly protein unc-89-like [Pyrus x bretschneideri]	LOC101785035	1.042		1.074	1.186		1.047	0.892		0.905	0.902		0.984	1.055	0.5027	0.849	0.0103769	0.845	0.157824	1.05	0.39478
K3ZQ42	794	S	bromodomain-containing protein DDB_G0270170 [Oryza brachyantha]	LOC101779664	1.02	1.03	1.06	0.981	0.939	1.018	0.997	1.038	0.959	1.012	1.004	0.975	0.945	0.092624	0.963	0.20804	1.018	0.51966	0.999	0.98212
K3Z3A4	1123	S	sodium/hydrogen exchanger 8 [Setaria italica]	LOC101764447	0.912	0.887	0.799	1.022	1.006	1.008	1.125	1.179	1.004	0.964	0.954	1.185	1.169	0.060497	1.273	0.0181558	1.022	0.83488	0.938	0.47678
K3YSL6	385	S	eukaryotic translation initiation factor 4B3 [Setaria italica]	LOC101768702	1.086	1.078	1.08	0.96	0.951	0.989	0.974	0.984	0.968	0.989	0.996	0.973	0.894	0.00073563	0.902	4.0072e-05	1.02	0.2197	1.011	0.26642
K4A4S1	1108	S	probable GPI-anchored adhesin-like protein PGA55 [Zea mays]	LOC101779192	1.046	1.013	1.006	0.981	1.065	1.042	1.045	1.025	1.055	0.945	0.919	0.919	1.008	0.81006	1.02	0.2563	0.901	0.0169764	0.891	0.00077651
K3XEZ4	284	S	RING-type E3 ubiquitin transferase	LOC101767481	0.944	0.795	0.979	1.04	0.891	1	0.961	1.183	0.974	1.062	1.137	1.053	1.078	0.38408	1.147	0.21504	1.11	0.114363	1.043	0.55382
K3XGQ6	492	S	probable receptor-like protein kinase At5g18500 [Setaria italica]	LOC101754099	0.974	0.95	0.966	1.107	1.108	1.081	1.11	1.116	1.137	0.843	0.86	0.849	1.14	0.00027623	1.164	0.000122941	0.774	1.68513e-05	0.759	3.901e-06
K3ZWR1	170	S	auxin-repressed 12.5 kDa protein-like isoform X3 [Setaria italica]	LOC101781668		1.204			1.072			0.88			0.862		0.89		0.731		0.804		0.98
K3ZEB6	532	S	dentin sialophosphoprotein [Populus trichocarpa]	SETIT_024909mg	0.893	0.919	0.967	1.091	1.057	1.117	0.926	0.949	0.901	1.094	1.08	1.023	1.175	0.0046365	0.999	0.9794	0.979	0.46118	1.152	0.0051823
K3ZHE0	291	S	phototropin-1A-like [Setaria italica]	LOC101781435	0.865		0.817	1.195		1.16	0.955		1.039	1.003		1.003	1.4	0.0090024	1.185	0.079438	0.852	0.0084845	1.006	0.88522
K3Y1E2	42	S	"transmembrane protein, putative [Medicago truncatula]"	LOC101752838		1.019	0.988		0.962	1.023		0.986	0.994		1.04	1.008	0.989	0.77234	0.987	0.48874	1.032	0.45626	1.034	0.172403
K3YY25	158	S	protein DEHYDRATION-INDUCED 19 homolog 4-like [Setaria italica]	LOC101773140	0.967	0.97	0.947	1.051	0.974	0.969	0.918	0.975	1.034	1.066	1.083	1.057	1.038	0.24934	1.015	0.71716	1.071	0.06412	1.095	0.058341
K3XKN7	240	S	probable protein ABIL3 [Setaria italica]	LOC101785932
K3ZRL2	520	S	serine/arginine repetitive matrix protein 2-like [Setaria italica]	LOC101752927	1.155	1.119	1.099	1.065	1.075	1.059	0.94	0.976	0.989	0.861	0.855	0.875	0.948	0.02538	0.861	0.002079	0.81	1.65485e-05	0.892	0.002383
K3Y5J2	233	S	mitogen-activated protein kinase kinase kinase YODA-like isoform X1 [Setaria italica]	LOC101774927			1.073			0.827			1.013			1.086	0.771		0.944		1.313		1.072
K3YH99	292	S	F-box protein At5g39450 [Setaria italica]	SETIT_013617mg	0.945	0.984	1.099	1.008	0.974	0.912	0.991	1.017	0.985	1.061	1.034	1.01	0.956	0.45902	0.988	0.8444	1.073	0.095064	1.037	0.101301
K3Z5T4	8	S	E3 ubiquitin protein ligase DRIP2-like [Setaria italica]	LOC101763639	1.114	1.089	1.093	1.061	1.043	0.975	0.929	0.935	0.963	0.912	0.945	0.979	0.934	0.062018	0.858	0.00030201	0.921	0.067559	1.003	0.90736
K3YQB0	299	S	RING-type E3 ubiquitin transferase	LOC101763692
K3YQI5	218	S	far upstream element-binding protein 2 isoform X2 [Setaria italica]	LOC101782852	1.039		1.024	0.967		0.954	0.955		0.952	1.042		1.071	0.931	0.0188575	0.924	0.0088393	1.1	0.024882	1.108	0.0176956
K3XIQ0	84	S	UDP-D-apiose/UDP-D-xylose synthase [Setaria italica]	LOC101759361	1.095	1.052		0.984	0.997		0.916	0.983		1.01	0.978		0.923	0.062522	0.884	0.093581	1.004	0.86224	1.047	0.3551
K3ZJU5	193	S	GRF1-interacting factor 3-like [Setaria italica]	LOC101760502	0.891	0.862		1.078	1.108		1.061	1.052		0.99	0.998		1.247	0.0093433	1.205	0.0082557	0.909	0.021983	0.941	0.0091041
K3YP72	1073	S	protein furry [Oryza sativa Japonica Group]	LOC101759239	0.908	0.966	0.995	0.915	0.942	0.937	1.129	1.077	1.052	1.057	1.027	1.025	0.974	0.41428	1.136	0.020038	1.113	0.00133509	0.954	0.113679
K3Y4T9	1045	S	protein argonaute 1B isoform X2 [Setaria italica]	LOC101763865
K4A7N1	352	S	"chaperonin CPN60-2, mitochondrial [Setaria italica]"	LOC101759993
K4ABX6	235	T	remorin [Setaria italica]	LOC101765945
K3XVS4	535	S	"nascent polypeptide-associated complex subunit alpha, muscle-specific form-like [Setaria italica]"	LOC101780399		0.918			1.081			1.003			1.013		1.178		1.093		0.937		1.01
K3YFZ8	876	S	DEAD-box ATP-dependent RNA helicase 42-like [Setaria italica]	LOC101756394	1.058	1.063	1.022	1.036	1.03	1.035	1.039	1.001	1.053	0.891	0.925	0.912	0.987	0.39962	0.984	0.45678	0.88	0.00031815	0.882	0.002558
K3XUT5	876	S	ABC transporter C family member 8-like isoform X2 [Setaria italica]	LOC101784582	0.755	0.782	0.774	0.814	0.8	0.83	1.175	1.199	1.207	1.251	1.217	1.189	1.058	0.0198374	1.55	2.4547e-06	1.496	2.2149e-05	1.021	0.28156
K3XUX3	930	S	nuclear receptor coactivator 6-like [Setaria italica]	LOC101777293	1.028	0.979	1.025	0.952	0.922	0.968	1.024	1.071	1.007	1.006	1.037	1.009	0.937	0.038616	1.023	0.40176	1.074	0.0143759	0.984	0.4841
K3YPG2	228	S	Serine/threonine-protein kinase [Morus notabilis]	LOC101759918		1.109			1.005			1.051			0.861		0.906		0.948		0.857		0.819
K3XVU6	92	S	mucin-19 [Setaria italica]	LOC101756489	1.069	1.018	1.126	0.933	0.993	0.85	1.034	1.115	1.162	0.976	0.9	0.885	0.864	0.051799	1.031	0.54396	0.995	0.94062	0.834	0.0164381
K3ZA34	136	S	---	LOC101770650	1.007	0.957	0.946	1	0.998	1.015	1.06	1.081	1.071	0.952	0.981	0.985	1.035	0.152638	1.104	0.007759	0.968	0.055318	0.908	0.00138123
K4A6K1	515	S	transcription initiation factor IIF subunit alpha isoform X2 [Setaria italica]	LOC101765259	0.84	0.844	0.837	0.829	0.88	0.812	1.168	1.154	1.159	1.164	1.127	1.189	1	0.98312	1.381	9.2178e-08	1.38	0.0003581	1	0.97572
K3XWP8	21	S	ATP-dependent DNA helicase [Arabidopsis thaliana]	LOC101773914	0.929	0.934	0.937	0.923	0.927	0.915	1.053	1.061	1.068	1.098	1.084	1.084	0.988	0.051324	1.136	1.58568e-05	1.181	4.2095e-06	1.026	0.0116564
K4A7E3	362	S	J domain-containing protein required for chloroplast accumulation response 1 isoform X1 [Setaria italica]	LOC101757437	0.985	0.986	1.007	0.96	0.945	0.986	1.051	1.068	1.031	1.014	1.012	0.989	0.971	0.106579	1.058	0.0108595	1.043	0.046335	0.957	0.027899
K3Z7S0	335	T	chaperone protein dnaJ 10-like [Setaria italica]	LOC101755647
K3XDZ3	524	S	ubiquitin system component Cue domain-containing family protein [Populus trichocarpa]	LOC101753537	1.014	1.055	1.066	0.949	0.903	0.954	1.095	1.084	1.054	0.958	0.971	0.943	0.895	0.0087763	1.031	0.180137	1.024	0.2936	0.888	0.00113739
K4ABU0	278	S	putative transporter arsB isoform X1 [Setaria italica]	LOC101763386			1.028			1.047			0.925			1.009	1.018		0.9		0.964		1.091
K3YWV8	60	T	"thiosulfate sulfurtransferase 16, chloroplastic-like [Setaria italica]"	LOC101783400	0.856			0.917			1.092			1.138			1.071		1.276		1.241		1.042
K3ZU24	183	S	peroxisome biogenesis factor 10 [Setaria italica]	LOC101755083	0.984		0.97	1.039		1.041	0.936		0.942	1.047		1.051	1.064	0.013115	0.961	0.036984	1.009	0.056297	1.117	0.00112302
K3XEC7	676	S	respiratory burst oxidase homolog protein B [Setaria italica]	LOC101784053	0.958	0.926	1.026	1.106	1.084	0.996	0.976	0.944	1.014	0.976	1.054	0.978	1.095	0.109083	1.008	0.8236	0.944	0.23478	1.025	0.49176
K3ZRD7	358	S	ankyrin repeat domain-containing protein 13C [Setaria italica]	LOC101768605		1.008			1.04			0.969			0.995		1.032		0.961		0.957		1.027
K4A6L1	43	S	plant/T32G24-2 protein [Medicago truncatula]	LOC101760382		1.004			1.165			1.031			0.833		1.16		1.027		0.715		0.808
K4A4Y1	572	S	nuclear pore complex protein NUP133 isoform X2 [Setaria italica]	LOC101786330
K3ZW13	69	S	WRKY transcription factor 18-like [Setaria italica]	LOC101786114	0.753	0.771	0.8	0.791	0.727	0.768	1.209	1.104	1.137	1.241	1.374	1.282	0.984	0.60978	1.485	0.00024478	1.705	0.00016203	1.13	0.038984
A0A0Q3RT14	30	S	"protein kinase 2B, chloroplastic-like [Setaria italica]"	SETIT_0358151mg		0.985	0.995		0.946	0.931		0.983	0.988		1.087	1.087	0.948	0.029899	0.995	0.5056	1.158	0.0029427	1.103	0.00066448
K3XV97	634	S	extra-large guanine nucleotide-binding protein 3-like [Setaria italica]	LOC101777577		0.944			1.067			0.987			1.016		1.13		1.046		0.952		1.029
K3Z3Z6	218	T	signaling mucin HKR1 [Elaeis guineensis]	LOC101764022	0.923	1.009	1.007	0.971	0.964	0.978	1.008	0.955	0.979	1.101	1.075	1.042	0.991	0.81156	1.001	0.96326	1.105	0.0038185	1.094	0.0158842
K3ZHI4	304	S	treacle protein [Aegilops tauschii subsp. tauschii]	LOC101778747	0.967	0.964	1.042	0.977	0.998	0.9	1.059	1.066	1.061	1.01	0.987	1.007	0.967	0.45022	1.072	0.111519	1.045	0.2379	0.943	0.00141954
K4A9I5	47	S	probable protein phosphatase 2C 71 [Setaria italica]	SETIT_035541mg	0.962	0.998	1.249	0.977	1.069	0.918	1.03	0.963	0.968	1.039	0.984	0.881	0.924	0.4667	0.923	0.42964	0.98	0.76696	0.981	0.70894
K3ZQF4	222	Y	B3 domain-containing protein Os07g0679700 [Setaria italica]	LOC101783850	1.026	1.034	1.052	0.914	0.907	0.921	1.081	1.076	1.067	0.991	0.996	0.973	0.881	0.000122544	1.036	0.0131192	1.08	0.00079706	0.918	0.00044375
K3Z3Q2	549	S	protein IQ-DOMAIN 32 [Setaria italica]	LOC101778350
K3YVB2	103	S	"probable ATP synthase 24 kDa subunit, mitochondrial [Setaria italica]"	LOC101781114	1.095			0.957			1.032			0.932			0.874		0.942		0.974		0.903
K3XIM5	324	T	"carboxyl-terminal-processing peptidase 1, chloroplastic [Setaria italica]"	LOC101774210	0.823		0.758	0.829		0.792	1.452		1.622	0.931		0.873	1.025	0.64126	1.944	0.010615	1.113	0.113776	0.587	0.0141789
K3ZH52	370	S	retinoblastoma-related protein 1-like [Setaria italica]	LOC101761708	0.982		1.017	0.972		0.961	0.973		0.956	1.076		1.068	0.967	0.21102	0.965	0.2116	1.109	0.004283	1.111	0.0080991
K3Z7P5	39	S	trihelix transcription factor ASIL2-like [Setaria italica]	LOC101782384			1.04			1.089			0.957			0.932	1.047		0.92		0.856		0.974
K3YPM5	724	T	staphylococcal nuclease domain-containing protein 1-like [Setaria italica]	LOC101763417	0.971		1.048	1.171		1.05	0.865		0.855	1.004		1.048	1.1	0.29114	0.852	0.053824	0.924	0.31516	1.193	0.0155199
K4A583	994	S	epidermal growth factor receptor substrate 15 isoform X2 [Setaria italica]	LOC101783521	1.205	1.225	1.278	1.112	1.053	1.126	0.907	0.895	0.88	0.803	0.846	0.747	0.888	0.0115211	0.723	7.92e-05	0.728	0.00155975	0.893	0.037296
K3Z6R9	249	S	protein tesmin/TSO1-like CXC 7 [Setaria italica]	LOC101772402	1.021	0.899	0.994	0.974	0.978	0.973	1.021	0.987	1.006	0.996	1.136	1.034	1.004	0.90468	1.034	0.42892	1.082	0.185864	1.05	0.30196
K3XWW2	413	S	serine/threonine-protein kinase At5g01020-like [Setaria italica]	LOC101759869	0.974	0.967	0.972	0.956	1.05	0.91	1.05	0.956	1.056	1.028	1.037	1.068	1.001	0.98756	1.051	0.26978	1.074	0.166957	1.023	0.52518
K3ZPZ1	1320	S	microtubule-associated protein futsch [Zea mays]	LOC101762923	1.012	0.993	0.97	1.026	1.025	1.005	1.018	1.067	1.077	0.96	0.938	0.965	1.027	0.12612	1.063	0.046245	0.937	0.004077	0.905	0.007061
K3XLR5	180	S	vesicle transport v-SNARE 13-like [Setaria italica]	LOC101770313	1.015		1.002	1		1.009	1.041		0.974	0.961		1.023	0.996	0.66374	0.999	0.9682	0.988	0.7205	0.985	0.76738
K3ZQ81	198	T	Cellulose synthase	LOC101761955
K3YSZ0	308	S	acetylornithine deacetylase [Setaria italica]	LOC101782595		1.053			1.008			0.981			0.971		0.957		0.932		0.963		0.99
K4A566	194	S	Cellulose synthase	LOC101780794	0.483	0.527	0.505	0.593	0.624	0.601	1.917	1.841	1.865	1.046	1.046	1.063	1.2	0.003422	3.712	6.0761e-07	1.735	2.205e-06	0.561	7.8572e-07
K3XV13	673	S	protein STRUBBELIG-RECEPTOR FAMILY 3-like [Setaria italica]	LOC101786051
K3XEM8	687	S	DEAD-box ATP-dependent RNA helicase 40-like isoform X1 [Setaria italica]	LOC101780705			1.014			1.062			1.079			0.873	1.047		1.064		0.822		0.809
K3ZRF8	380	S	peptidyl-prolyl cis-trans isomerase CYP63-like isoform X2 [Setaria italica]	LOC101760612		1.062	1.021		1.068	1.132		0.96	0.959		0.928	0.91	1.056	0.2615	0.921	0.150379	0.835	0.028061	0.958	0.047921
K3YVA3	169	S	uncharacterized LOC101243857 [Solanum lycopersicum]	LOC101756255	1.01	0.984	1.037	1.06	1.008	0.99	0.978	1.087	0.955	0.967	0.942	1.024	1.009	0.7502	0.996	0.91204	0.959	0.26056	0.971	0.57878
K3XZT3	23	S	myoneurin [Phoenix dactylifera]	LOC101784174	1.118	0.965	0.991	0.974	0.958	0.918	0.955	1.034	1.034	0.964	1.05	1.061	0.927	0.203	0.983	0.78438	1.079	0.098382	1.017	0.69756
K4A8R9	286	S	probable ADP-ribosylation factor GTPase-activating protein AGD8 [Setaria italica]	LOC101774311	0.994	1.071		1.008	1.132		1	0.882		1.01	0.93		1.036	0.6649	0.911	0.32662	0.907	0.30508	1.031	0.71598
K3ZZX7	538	S	LOC100284908 isoform X1 [Zea mays]	LOC101770625	0.932	1.005	0.96	1.089	1.033	1.025	0.988	0.941	1.003	1.004	1.029	1.022	1.086	0.046179	1.012	0.69922	0.971	0.2233	1.042	0.114821
K4AAF5	178	T	methyl-CpG-binding domain-containing protein 11-like [Setaria italica]	LOC101775385	0.98	1.036		0.96	0.857		0.989	0.979		1.074	1.123		0.901	0.23798	0.976	0.48936	1.209	0.088363	1.116	0.040755
K3ZTS4	22	S	junctophilin-1 [Setaria italica]	LOC101753053	0.986	0.917		0.957	0.996		1.031	1.019		1.035	1.075		1.026	0.5891	1.077	0.177841	1.08	0.106842	1.029	0.28516
K3ZQU8	183	S	Formin-like protein	LOC101766044	0.986	1.016	1.003	0.965	0.935	0.973	1.133	1.13	1.134	0.937	0.94	0.914	0.956	0.039362	1.13	0.0050413	0.971	0.127004	0.822	0.0020584
K3YIS9	257	Y	Glyceraldehyde-3-phosphate dehydrogenase	LOC101768835	0.992	0.995	0.99	0.883	0.862	0.859	1.07	1.11	1.086	1.059	1.042	1.069	0.875	0.000103982	1.097	0.013245	1.217	6.3557e-05	0.971	0.08408
K3ZCF7	300	S	putative RING-H2 finger protein ATL12 [Setaria italica]	LOC101778890	0.84			0.877			1.163			1.126			1.044		1.385		1.284		0.968
K3YI18	243	T	AT-hook motif nuclear-localized protein 7-like [Setaria italica]	LOC101780183	1.218	1.191	1.19	1.201	0.98	1.204	0.823	0.857	0.821	0.785	0.976	0.811	0.941	0.43894	0.695	2.0678e-05	0.76	0.046059	1.028	0.75136
K3YD97	88	S	probable inactive receptor kinase At1g27190 [Setaria italica]	LOC101786927	1.036			1.029			1.026			0.929			0.993		0.99		0.903		0.905
K4ADQ9	217	S	transcription factor bHLH47-like [Setaria italica]	LOC101761750
K3YFY6	1051	S	protein ENHANCED DISEASE RESISTANCE 4-like [Elaeis guineensis]	LOC101759379	1.046	1.069	1.019	0.939	0.92	0.949	0.964	0.91	0.955	1.053	1.096	1.078	0.896	0.0026998	0.903	0.0105235	1.149	0.00070383	1.141	0.0034633
U5TUT2	3	T	Photosystem II reaction center protein H	psbH	0.996	1.041	1.074	1.083	1.043	1.03	0.866	0.883	0.852	1.058	1.036	1.045	1.014	0.6116	0.836	0.00179549	0.995	0.76472	1.207	9.8323e-05
K3ZQM2	529	S	G-type lectin S-receptor-like serine/threonine-protein kinase B120 [Setaria italica]	LOC101765749	0.976	0.983	0.983	0.957	0.951	0.947	1.076	1.065	1.052	1.003	1.014	1.028	0.97	0.00149521	1.085	0.00029816	1.067	0.00114284	0.954	0.0079567
K3YPF6	692	S	autophagy-related protein 11 [Setaria italica]	101759359	1.035	0.982	1.023	1.017	1.032	0.995	0.923	1.001	0.922	1.03	0.999	1.062	1.001	0.94306	0.936	0.102945	1.015	0.5035	1.086	0.062739
K4A3E6	1155	S	putative disease resistance protein RGA3 [Setaria italica]	LOC101767257	0.585	0.57	0.738	0.548	0.535	0.727	1.453	1.429	1.245	1.399	1.447	1.281	0.956	0.72762	2.18	0.00120258	2.28	0.00136242	1	0.98708
K3Z321	2703	S	E3 ubiquitin-protein ligase UPL1-like isoform X2 [Setaria italica]	LOC101778904
K3YI57	264	S	E3 ubiquitin-protein ligase At1g63170-like [Ipomoea nil]	LOC101782472	0.948		0.953	1.099		0.897	1.172		1.193	0.819		0.976	1.05	0.74178	1.244	0.00179695	0.899	0.5164	0.759	0.086661
K3Z7M6	84	S	transmembrane protein 33 homolog [Oryza sativa Japonica Group]	101767972	1.077	1.01	1.034	0.923	0.983	0.957	0.97	1.03	1.031	1.034	0.991	0.991	0.917	0.030045	0.971	0.34728	1.053	0.086701	0.995	0.8563
K3XW31	542	S	nuclear poly(A) polymerase 4-like isoform X2 [Setaria italica]	LOC101768533	0.841	0.767	1.006	1.163	1.279	1.091	0.798	0.629	0.917	1.19	1.305	0.997	1.352	0.029404	0.897	0.44682	0.988	0.8723	1.49	0.040544
K3YP99	1237	Y	DNA topoisomerase 2	LOC101760596		0.739			0.814			1.24			1.207		1.101		1.678		1.483		0.973
K4A6A1	16	S	serine/threonine-protein kinase fray2-like isoform X2 [Setaria italica]	LOC101756069	1.042		1.006	0.99		0.979	0.891		0.979	1.076		1.041	0.961	0.167501	0.913	0.2091	1.075	0.053557	1.132	0.129182
K4AMS9	559	S	filament-like plant protein 4 [Setaria italica]	LOC101769208
K3XDT6	771	S	ABC transporter B family member 20-like [Setaria italica]	LOC101773545	1.025	0.996	1.009	1	1.011	1.034	1.033	1.072	1.034	0.958	0.941	0.942	1.005	0.72228	1.036	0.075122	0.933	0.0037363	0.905	0.00179933
K3Z4Z2	511	S	PLAC8 family protein [Medicago truncatula]	LOC101782387		1.039	1.061		1.013	1.135		0.948	0.807		1.007	1.002	1.023	0.7508	0.836	0.153399	0.935	0.37004	1.145	0.33556
K3ZQZ9	88	S	mitogen-activated protein kinase kinase kinase YODA-like [Setaria italica]	101755059			0.937			0.955			1.11			1.012	1.019		1.185		1.06		0.912
K4A6A7	330	S	monosaccharide-sensing protein 2-like [Setaria italica]	LOC101773781	1.284	1.178	1.371	0.935	0.913	0.836	1.086	1.113	1.155	0.73	0.823	0.676	0.7	0.0030625	0.875	0.049815	0.83	0.047777	0.665	0.0023614
K3YQM8	420	S	RING finger protein 10 [Setaria italica]	LOC101755446	1.016	0.98	0.986	0.937	0.957	0.963	1.001	1.017	1.009	1.052	1.052	1.047	0.958	0.036944	1.015	0.27896	1.103	0.00031649	1.041	0.00115806
K3XVA5	367	S	protein MEI2-like 2 isoform X1 [Setaria italica]	LOC101759055	1.04	1.047	1.118	1.056	1.04	1.034	0.968	0.967	0.956	0.952	0.96	0.91	0.977	0.38716	0.902	0.0118603	0.902	0.0042646	0.976	0.22622
K3XXF5	144	S	EH domain-containing protein 1-like [Setaria italica]	LOC101762707		1.05	1.069		0.99	1.047		0.992	0.897		0.978	0.996	0.961	0.30824	0.891	0.151102	0.969	0.40194	1.045	0.46978
K3YGI6	197	S	nucleolin 1-like [Setaria italica]	LOC101776795	0.955		0.971	0.979		0.944	1.129		1.116	0.956		0.985	0.998	0.94038	1.166	0.0043382	1.009	0.72914	0.865	0.011899
K3YHX7	356	S	S-acyltransferase	LOC101779383			1.039			1.031			0.937			1.003	0.992		0.902		0.973		1.07
K3YG90	345	S	RING-type E3 ubiquitin transferase	LOC101769516	1.095	0.88	0.976	0.985	1	1.012	0.976	1.074	1.009	0.956	1.057	1.013	1.016	0.78924	1.037	0.60124	1.01	0.78372	0.989	0.80074
K3XFH0	14	S	DUF668 family protein [Medicago truncatula]	LOC101771376			1.057			0.959			1.033			0.965	0.907		0.977		1.006		0.934
K3Z3H9	611	S	protein NETWORKED 1D-like [Setaria italica]	LOC101772002	0.822	0.856	0.845	0.885	0.924	0.886	1.204	1.168	1.235	1.099	1.064	1.048	1.068	0.023765	1.43	5.9245e-05	1.191	0.00092312	0.89	0.0055396
K3Y542	387	S	26S proteasome non-ATPase regulatory subunit 2 homolog	LOC101767925
K3ZYD1	40	S	---	LOC101753205	1.018		1.001	0.633		0.68	1.53		1.529	0.854		0.829	0.65	0.0072151	1.515	0.0129043	1.282	0.023437	0.55	0.0158228
K3XIB6	130	T	S-acyltransferase	LOC101783398	1.107	1.06	1.09	0.971	1.017	1.045	1.006	0.947	0.963	0.932	0.985	0.92	0.931	0.045396	0.895	0.0073578	0.935	0.089721	0.973	0.37448
K4A787	128	S	nuclear pore complex protein NUP1-like [Setaria italica]	LOC101759574			0.981			1.012			1.015			1.005	1.032		1.035		0.993		0.99
K3Z8N1	227	T	"NADH dehydrogenase [ubiquinone] flavoprotein 2, mitochondrial [Setaria italica]"	LOC101773884	1.02	1.046		0.996	1.053		0.951	0.935		1.039	0.978		0.992	0.80536	0.913	0.026643	0.984	0.73754	1.069	0.167639
K3Z918	28	S	protein YLS9-like [Setaria italica]	LOC101761725	1.045	0.982	0.961	1.192	1.377	1.434	0.908	0.83	0.805	0.879	0.842	0.832	1.34	0.0091806	0.851	0.021201	0.638	0.00157907	1.004	0.9068
K3Y6U2	382	S	scarecrow-like protein 3 [Setaria italica]	LOC101774154		0.887			1.341			1.028			0.787		1.512		1.159		0.587		0.766
K3XE76	121	S	respiratory burst oxidase homolog protein A-like [Setaria italica]	LOC101769369	0.801		0.882	0.937		0.943	1.216		1.005	1.061		1.166	1.117	0.146423	1.32	0.12418	1.185	0.070703	1.003	0.95934
K3ZRL2	228	S	serine/arginine repetitive matrix protein 2-like [Setaria italica]	LOC101752927	0.85	0.862	0.857	0.991	1.016	1.031	1.277	1.235	1.23	0.916	0.918	0.913	1.183	0.000162586	1.457	3.7063e-06	0.904	0.0131783	0.734	0.0015009
K3XX12	415	S	hyccin protein [Medicago truncatula]	LOC101785379			1.076			1.025			0.974			0.94	0.953		0.905		0.917		0.965
K3YQ91	284	S	monosaccharide-sensing protein 2-like [Setaria italica]	LOC101777192	1.08	1.104	1.051	0.975	1.016	0.962	0.937	0.927	0.989	1.014	0.964	1.007	0.913	0.0137015	0.882	0.0068781	1.011	0.66062	1.046	0.150115
K3XEU4	138	S	putative ADP-ribosylation factor GTPase-activating protein AGD14 [Zea mays]	LOC101783659	1.131		1.17	1.088		1.108	0.862		0.878	0.931		0.865	0.954	0.136441	0.756	0.0047358	0.818	0.033499	1.032	0.49878
A0A0Q3RT14	376	S	"protein kinase 2B, chloroplastic-like [Setaria italica]"	SETIT_0358151mg	0.939		0.957	1.032		1.02	0.972		0.943	1.063		1.084	1.082	0.0193001	1.01	0.63528	1.046	0.058023	1.121	0.02394
K3Z3W8	593	T	plant/MEB5-like protein [Medicago truncatula]	LOC101782397	0.985			1.025			0.998			1.003			1.041		1.013		0.979		1.005
K3YV83	193	S	serine/arginine-rich splicing factor RS40 isoform X2 [Setaria italica]	LOC101773686	0.982	1.014	1.029	1.047	1.02	1.03	1.053	1.042	1.033	0.939	0.942	0.927	1.024	0.20796	1.034	0.086523	0.907	0.00041821	0.898	0.00012441
K3Z517	172	S	scarecrow-like protein 1 [Setaria italica]	LOC101786688		0.969	0.962		0.987	0.946		1.019	1.001		1.034	1.093	1.001	0.97318	1.046	0.042742	1.1	0.111815	1.053	0.2206
K3ZTV7	117	S	probable ADP-ribosylation factor GTPase-activating protein AGD5 [Setaria italica]	LOC101755623	1.086	1.095	1.072	0.979	0.949	0.906	0.923	0.963	0.93	1.017	0.999	1.087	0.871	0.0040612	0.866	0.00056201	1.095	0.056976	1.102	0.028557
K3ZT69	416	S	protein EMSY-LIKE 3-like [Setaria italica]	LOC101778716	0.991	1.025	1.024	0.956	0.974	0.97	1.03	1.017	0.991	1.03	0.994	1.022	0.954	0.0194204	0.999	0.96862	1.05	0.0158245	1.003	0.87428
K3Y6R1	356	S	betaine aldehyde dehydrogenase 1 [Setaria italica]	LOC101753329		0.945			1.05			1.044			0.979		1.111		1.105		0.932		0.938
K3XSZ5	75	S	"P-loop nucleoside triphosphate hydrolase superfamily protein, putative [Medicago truncatula]"	SETIT_005050mg		0.942			1.52			0.712			0.854		1.614		0.756		0.562		1.199
K3YWT3	25	S	---	SETIT_018729mg	0.982	1.016	0.964	0.967	0.981	0.955	1.112	1.012	1.053	0.957	1.003	1.037	0.98	0.31154	1.073	0.090719	1.032	0.27016	0.943	0.180717
K3YRW8	110	S	ubiquitin-like modifier-activating enzyme 5 [Setaria italica]	LOC101773405	1.012	0.985		1.075	0.996		0.998	1.043		0.934	0.991		1.037	0.47042	1.022	0.49082	0.93	0.27074	0.943	0.25282
K3Z4V3	580	S	uncharacterized LOC103645777 [Zea mays]	LOC101759298	0.896		0.937	1.045		1.047	0.933		0.893	1.126		1.121	1.141	0.027422	0.996	0.91414	1.074	0.00114311	1.231	0.0110576
K3YGP9	40	S	phosphatidylinositol/phosphatidylcholine transfer protein SFH13-like isoform X2 [Setaria italica]	LOC101786635		0.993	1.035		0.863	1.007		1.033	1.027		1.11	0.948	0.922	0.40394	1.016	0.52734	1.101	0.47736	0.999	0.96716
K3Y3U3	9	Y	serine/arginine-rich splicing factor SR45a-like [Setaria italica]	LOC101769484		1.052	0.949		0.945	0.955		1.027	1.089		0.986	1.02	0.95	0.4325	1.057	0.4392	1.056	0.092704	0.948	0.25736
K3Z4H2	641	S	E3 ubiquitin-protein ligase hel2 [Setaria italica]	LOC101775779		1.036			0.842			0.839			1.259		0.813		0.81		1.495		1.501
K3ZVR4	173	S	protein PHR1-LIKE 1-like [Setaria italica]	LOC101758178	0.86	1.067		1.147	0.905		0.939	1.074		1.064	0.967		1.065	0.73744	1.045	0.74586	0.99	0.97552	1.009	0.91442
K3Z420	22	S	protein-tyrosine-phosphatase MKP1 [Setaria italica]	LOC101760093	1.01			0.854			1.053			1.085			0.846		1.043		1.27		1.03
K3YJH0	159	T	RPM1-interacting protein 4 isoform X2 [Setaria italica]	LOC101784904	0.885	0.875	0.904	1.355	1.347	1.394	1.071	1.041	1.032	0.74	0.783	0.721	1.538	3.5962e-06	1.18	0.00035784	0.548	2.1188e-05	0.714	0.00022419
K4A5U4	642	S	serine/arginine repetitive matrix protein 1 [Setaria italica]	LOC101767855	0.946	0.937	0.983	1.148	1.113	1.147	1.123	1.166	1.053	0.822	0.823	0.849	1.189	0.00062383	1.166	0.0099401	0.732	2.4437e-05	0.746	0.00076102
K3YGD8	269	S	RNA-binding protein 25 isoform X1 [Setaria italica]	LOC101768993	0.868	0.838	0.835	1.04	1.079	1.046	1.218	1.203	1.231	0.906	0.913	0.92	1.246	0.000199805	1.437	1.66594e-05	0.865	0.00029851	0.75	1.7742e-06
K3XJC6	332	S	putative DUF1664 domain family protein [Zea mays]	LOC101754608		0.954	0.932		1.087	1.114		0.969	0.966		1.004	1.001	1.167	0.0118009	1.026	0.160475	0.911	0.0171377	1.036	0.003658
K3ZE75	140	S	serine/threonine-protein kinase STY8-like isoform X1 [Setaria italica]	LOC101769300	0.833	0.818		0.892	0.914		1.12	1.088		1.156	1.178		1.094	0.027522	1.337	0.0034431	1.292	0.0035834	1.057	0.08472
K4A6D5	385	S	apoptotic chromatin condensation inducer in the nucleus-like [Setaria italica]	LOC101756757	0.985	0.96	0.954	0.981	0.944	0.953	1.144	1.166	1.17	0.916	0.952	0.946	0.993	0.65466	1.2	0.000104677	0.978	0.24726	0.809	0.000102357
K3YP86	939	T	probable histone acetyltransferase HAC-like 1 isoform X1 [Setaria italica]	LOC101760993	1.04	0.994		1.003	1.041		0.972	0.969		0.995	1.006		1.005	0.88042	0.954	0.176478	0.979	0.39008	1.031	0.033459
K4A4M4	2590	S	protein SABRE isoform X2 [Setaria italica]	LOC101757950	0.995	0.988	1.015	0.985	1.036	1.019	1.066	1.014	0.959	0.969	0.977	1.016	1.014	0.46152	1.014	0.70794	0.974	0.28042	0.975	0.50222
K4A4N9	922	S	"dentin sialophosphoprotein-like, partial [Zea mays]"	LOC101784313		1	0.905		0.984	1.026		1.034	1.059		0.995	1.022	1.055	0.41862	1.099	0.20446	1.003	0.89782	0.964	0.175255
K3XDZ1	629	S	protein PLASTID MOVEMENT IMPAIRED 1-RELATED 1 [Aegilops tauschii subsp. tauschii]	LOC101756108	0.87	0.841		1.085	1.092		0.944	0.97		1.106	1.104		1.272	0.0050828	1.119	0.035519	1.015	0.0459	1.155	0.0088374
K4AF02	203	S	DNA-binding protein [Medicago truncatula]	LOC101755664			0.846			1.425			0.998			0.776	1.684		1.18		0.545		0.778
K3XW31	460	S	nuclear poly(A) polymerase 4-like isoform X2 [Setaria italica]	LOC101768533	0.823	0.882	0.852	1.227	1.217	1.328	1.003	0.956	0.897	0.971	0.966	0.947	1.475	0.00034268	1.117	0.044503	0.765	0.00075555	1.01	0.76274
K3YJH0	70	S	RPM1-interacting protein 4 isoform X2 [Setaria italica]	LOC101784904	1.061	1.049	1.021	1.003	1.027	1.03	1.004	1.01	1.016	0.948	0.932	0.95	0.977	0.181576	0.968	0.051638	0.925	0.00166019	0.934	0.00060202
K4A7M1	473	S	nuclear receptor coactivator 6-like isoform X2 [Oryza brachyantha]	LOC101772150	0.966	1.016	0.975	0.979	0.956	1.003	1.151	1.074	1.097	0.929	0.971	0.946	0.994	0.77374	1.123	0.0106361	0.969	0.16762	0.857	0.0030816
K3YVD4	79	S	hematological/neurological-like protein [Arabidopsis thaliana]	LOC101761922
K4AJP9	394	S	mitogen-activated protein kinase kinase kinase 1-like [Setaria italica]	LOC101778508	0.988	0.982	0.959	0.922	0.828	0.845	1.032	1.017	1.091	1.064	1.166	1.107	0.886	0.023402	1.072	0.040881	1.286	0.0039983	1.063	0.149818
K3ZPW1	2061	S	ATP-dependent helicase BRM-like [Setaria italica]	SETIT_028641mg	0.974	0.962	0.99	0.988	1.03	0.953	1.015	1.02	1.021	1.03	1.003	1.044	1.015	0.56918	1.044	0.0068963	1.036	0.23478	1.007	0.62972
K4A9D4	94	S	la-related protein 1B-like isoform X2 [Setaria italica]	LOC101774868	1.016	0.947	0.983	0.958	0.961	1.041	0.951	0.932	0.897	1.075	1.155	1.08	1.005	0.90294	0.944	0.095021	1.118	0.035083	1.191	0.0037823
K4AD48	53	S	SNF1-related protein kinase regulatory subunit beta-1-like [Setaria italica]	LOC101766225	0.923	0.93	0.89	0.964	0.864	0.905	1.052	1.122	1.089	1.066	1.091	1.119	0.996	0.90302	1.19	0.00166322	1.199	0.0063153	1.004	0.86804
K3XVT8	623	S	zinc finger CCCH domain-containing protein 45 [Setaria italica]	LOC101765271	1.1	1.061	1.044	0.995	0.99	1.015	0.954	0.99	1.035	0.963	0.971	0.925	0.936	0.0186448	0.929	0.0596	0.953	0.045322	0.96	0.21792
K3YQW4	545	S	putative protein of unknown function (DUF668) domain family protein [Zea mays]	SETIT_016658mg		1.023	1.021		0.889	0.861		1.211	1.216		0.903	0.923	0.856	0.0104763	1.187	0.000178151	1.043	0.159277	0.752	0.00153513
K3YRQ8	140	S	probable serine/threonine-protein kinase At1g01540 isoform X2 [Setaria italica]	LOC101755582		0.927			0.976			1.252			0.878		1.053		1.351		0.9		0.701
K3Z3N4	95	S	golgin candidate 6 [Setaria italica]	LOC101762819			0.966			0.901			1.149			0.999	0.933		1.189		1.109		0.869
K3YD97	180	S	probable inactive receptor kinase At1g27190 [Setaria italica]	LOC101786927	1.082		1.008	1.081		1.126	0.872		0.917	0.975		0.965	1.056	0.3114	0.856	0.070219	0.879	0.025663	1.084	0.086901
K3XEK7	596	S	dynamin-related protein 3B-like [Setaria italica]	LOC101765437		1.144			0.931			1.062			0.885		0.814		0.928		0.951		0.833
K4A5T9	444	S	uncharacterized LOC103644136 [Zea mays]	LOC101771200	1.015	1.003	0.981	1.12	1.017	1.049	0.979	0.952	0.991	0.909	1.035	0.992	1.062	0.118356	0.974	0.168575	0.922	0.158883	1.005	0.93504
K3XT17	412	S	"pentatricopeptide repeat-containing protein At3g13160, mitochondrial-like [Setaria italica]"	SETIT_005072mg	0.992	0.993	0.963	0.941	0.935	0.981	0.982	0.967	0.97	1.086	1.105	1.087	0.969	0.15712	0.99	0.42708	1.147	0.00102066	1.123	9.68e-05
K4A566	154	S	Cellulose synthase	LOC101780794	0.776	0.832	0.876	0.717	0.865	0.929	1.469	1.337	1.258	1.057	0.991	0.961	1.011	0.94538	1.636	0.00100283	1.198	0.086383	0.74	0.0048806
K3XW12	280	S	protein NRT1/ PTR FAMILY 4.6-like [Setaria italica]	LOC101759321	0.786	0.815	0.859	0.937	0.929	0.93	1.12	1.113	1.135	1.16	1.146	1.084	1.137	0.038262	1.369	0.00028212	1.212	0.0117619	1.007	0.79166
K3XEV7	426	S	two pore calcium channel protein 1 [Setaria italica]	LOC101776108	0.908	0.929	0.966	0.984	1.007	0.961	1.097	1.04	1.059	1.024	1.036	1.024	1.053	0.08274	1.14	0.0053642	1.045	0.035303	0.965	0.093082
K4A5R3	628	S	ecotropic viral integration site 5 protein homolog isoform X2 [Setaria italica]	LOC101752577	1.033	0.996	1.008	0.982	0.984	0.971	0.958	0.994	0.999	1.032	1.035	1.03	0.967	0.044035	0.972	0.16612	1.054	0.00026186	1.049	0.067638
K3YUH9	35	S	si946029b02(451) [Zea mays]	LOC101785158	0.872	1.005	0.986	0.949	1.023	0.939	1.121	0.976	1.139	1.07	1.005	0.955	1.017	0.74884	1.13	0.13904	1.041	0.4032	0.936	0.3361
K3XWR0	235	S	serine/threonine-protein kinase At5g01020 [Setaria italica]	LOC101777710	1.101	1.224	1.158	1.065	1.019	1.059	0.994	0.95	0.995	0.864	0.829	0.816	0.902	0.038538	0.844	0.0077763	0.798	0.00050463	0.854	0.0022958
K3Y6P7	16	S	Glucose-6-phosphate 1-dehydrogenase	LOC101771022	0.9	0.973	0.979	1.051	1.046	1.035	1.063	0.988	1.024	1.002	1.005	0.978	1.098	0.026377	1.078	0.092623	0.953	0.0078178	0.971	0.26794
K4A7S6	137	S	Glucose-6-phosphate isomerase	LOC101754303		1.046			1.006			0.99			0.971		0.962		0.946		0.965		0.981
K3Z4S2	432	S	zinc finger CCCH domain-containing protein 67-like [Setaria italica]	LOC101784558		1.051	1.051		1.03	0.969		0.993	0.961		0.942	1.025	0.951	0.23856	0.93	0.046658	0.984	0.78068	1.007	0.90866
K3YQD1	169	S	probable ADP-ribosylation factor GTPase-activating protein AGD14 [Setaria italica]	LOC101781376	1.05			1.285			0.826			0.864			1.224		0.787		0.672		1.046
K3Y674	317	S	suppressor of mec-8 and unc-52 protein homolog 2-like [Setaria italica]	LOC101771689	1.041	1.041	1.13	1.029	1.023	1.023	1.049	1.085	0.985	0.903	0.877	0.883	0.957	0.25856	0.971	0.49644	0.866	9.5433e-05	0.854	0.00608
K3XKN2	163	S	NECAP-like protein CG9132 [Nicotiana tabacum]	LOC101764082	1.036	1.017	1.031	1.084	1.156	1.149	0.93	0.857	0.933	0.964	0.982	0.908	1.099	0.0114823	0.882	0.0111958	0.842	0.0053428	1.049	0.25626
K4ACW2	206	S	myosin-binding protein 7 isoform X2 [Setaria italica]	LOC101757414			0.872			0.859			1.275			1.012	0.985		1.462		1.178		0.794
K3Z9H4	9	S	Reticulon-like protein	LOC101775111	1.111	1.191	1.052	0.983	1.036	0.986	1.092	1.052	1.101	0.841	0.755	0.885	0.896	0.051922	0.968	0.4539	0.826	0.0177957	0.765	0.0052183
K3Y4V6	169	S	protein argonaute 2-like [Setaria italica]	LOC101783712	0.83	0.864	0.856	0.842	0.906	0.884	1.041	1.064	1.039	1.273	1.165	1.212	1.032	0.27354	1.233	0.000123684	1.387	0.0006186	1.161	0.0051385
K3ZR00	358	S	dual specificity protein kinase shkD-like [Setaria italica]	LOC101765600		0.998			1.059			1.001			0.961		1.061		1.003		0.907		0.96
K3Y6N2	121	S	suppressor protein SRP40 [Setaria italica]	LOC101756017		1.013			1.072			0.992			0.942		1.058		0.979		0.879		0.95
K4A500	815	S	probable GPI-anchored adhesin-like protein PGA55 [Zea mays]	LOC101782141	0.928	0.913	0.922	1.09	1.097	1.089	1.062	1.038	1.039	0.942	0.972	0.969	1.186	2.7249e-06	1.136	0.000137052	0.88	0.00023809	0.918	0.0024004
K3ZWZ0	181	S	serine/arginine-rich SC35-like splicing factor SCL33 [Setaria italica]	LOC101777791	0.868	0.992		1.376	1.188		1.041	1.008		0.763	0.843		1.378	0.084	1.102	0.28664	0.626	0.034379	0.784	0.042903
K3YA51	101	S	"nudix hydrolase 13, mitochondrial-like [Setaria italica]"	LOC101761549	1.05	1.017	1.039	0.977	0.988	0.885	1.15	1.167	1.22	0.853	0.86	0.882	0.918	0.073899	1.139	0.0029625	0.911	0.063665	0.734	0.000115199
K3Y982	259	S	"prohibitin-3, mitochondrial-like [Setaria italica]"	LOC101783972
K3XY59	150	S	ADP-ribosylation factor GTPase-activating protein AGD12-like [Setaria italica]	LOC101784852	1.115	1.037	1.037	0.991	1.02	0.988	0.836	0.896	0.884	1.055	1.049	1.087	0.94	0.080764	0.82	0.0035394	1.064	0.0144193	1.22	0.00113958
K3XDY7	675	S	dentin sialophosphoprotein-like [Zea mays]	LOC101772173	0.955	0.942	0.965	0.997	1.06	1	1.02	0.957	0.985	1.038	1.049	1.056	1.068	0.036123	1.035	0.159137	1.028	0.24324	1.061	0.03546
K3YPY9	100	S	RNA-binding protein 5-A isoform X1 [Setaria italica]	LOC101766396	1.065	1.133	1.06	0.964	0.915	0.955	0.927	0.908	0.92	1.046	1.043	1.064	0.87	0.0065402	0.846	0.00168438	1.113	0.0034235	1.144	9.993e-05
K3XEU5	29	S	CENPCA protein [Zea mays]	LOC101770859
K3XUS5	1288	S	"tRNA(adenine(34)) deaminase, chloroplastic [Setaria italica]"	SETIT_005682mg	1.124	1.038	1.084	1.021	1.035	1.028	0.897	0.953	0.901	0.968	0.985	0.995	0.95	0.095675	0.848	0.0053846	0.956	0.0072417	1.072	0.030039
K4A7B8	494	Y	ras GTPase-activating protein-binding protein 1-like [Setaria italica]	LOC101752694			1.094			1.024			0.956			0.941	0.936		0.874		0.919		0.984
K4A5Y5	557	S	serine/threonine-protein kinase BLUS1 isoform X2 [Setaria italica]	LOC101775953			0.992			0.964			1.025			1.027	0.972		1.033		1.065		1.002
K3Y658	209	S	hsp70-Hsp90 organizing protein-like [Setaria italica]	LOC101774932
K3Y6F4	230	S	serine/threonine-protein kinase STY46-like [Setaria italica]	LOC101780071	1.106			1.071			0.942			0.902			0.968		0.852		0.842		0.958
K3XV90	279	S	GBF-interacting protein 1-like isoform X1 [Elaeis guineensis]	LOC101755132			1.018			0.934			1.096			0.968	0.917		1.077		1.036		0.883
K3YST2	56	T	caldesmon [Setaria italica]	LOC101770325	1.031	0.996		1.036	1.026		0.901	0.912		1.035	1.069		1.017	0.43752	0.894	0.025935	1.02	0.3568	1.161	0.0132012
K3YLB2	240	S	WPP domain-interacting protein 1-like [Setaria italica]	LOC101786895	0.895	0.857	0.895	0.929	0.875	0.915	1.036	1.107	1.003	1.14	1.161	1.181	1.027	0.31114	1.189	0.0060644	1.281	0.00027918	1.107	0.02934
K3Z4P7	555	S	Conserved oligomeric Golgi complex subunit 8	LOC101767430	0.819	0.825	0.79	1.27	1.247	1.319	0.924	0.943	0.893	1.006	1.004	1.014	1.576	2.4169e-05	1.134	0.0037814	0.788	0.000142644	1.096	0.0047998
K3YRU2	424	S	Serine/threonine-protein phosphatase 2A 55 kDa regulatory subunit B	SETIT_016986mg	1.231			0.901			0.932			0.945			0.732		0.757		1.049		1.014
K3Z3J3	889	T	Plasma membrane ATPase	LOC101755662	1.112	1.089	1.061	1.031	0.976	0.987	0.901	0.959	0.967	0.966	0.986	0.994	0.918	0.0163416	0.867	0.0053582	0.984	0.44302	1.042	0.155981
K4A7C0	299	S	serine/threonine-protein kinase ATG1a [Setaria italica]	SETIT_034776mg	1.095			1.008			0.937			0.971			0.921		0.856		0.963		1.036
K3ZQK9	14	S	flowering time control protein FPA [Setaria italica]	LOC101756819	1.065	1.086		0.978	0.908		0.966	0.993		1	1.018		0.877	0.075065	0.911	0.031095	1.07	0.2156	1.03	0.2119
K3XSI4	331	S	probable serine/threonine-protein kinase At1g18390 isoform X3 [Setaria italica]	LOC101770445		0.997	1.031		1.009	0.946		0.949	1.018		1.052	1.014	0.964	0.41528	0.97	0.50882	1.057	0.273	1.05	0.33756
K3ZSD4	195	S	protein FREE1 [Setaria italica]	LOC101784792
K4AI52	303	Y	ubiquitin-conjugating enzyme E2 4 [Setaria italica]	LOC101773231	1.078	1.083	1.053	0.993	1.018	1.019	1.178	1.108	1.196	0.789	0.823	0.773	0.943	0.00828	1.083	0.033082	0.787	0.00029729	0.685	0.00022055
K3ZXA7	156	T	NADH dehydrogenase [ubiquinone] 1 alpha subcomplex subunit 12	LOC101758034	1.111	1.152	1.098	1.129	1.16	1.141	0.9	0.856	0.887	0.88	0.853	0.894	1.021	0.28148	0.786	0.00031858	0.766	7.6807e-05	0.994	0.78078
K3Z5X3	457	S	target of Myb protein 1-like [Setaria italica]	LOC101781311	1.037	1.036	1.061	1.008	1.004	0.975	0.953	0.963	1.003	1.011	1.005	0.973	0.953	0.021223	0.931	0.0150209	1.001	0.96986	1.024	0.29188
K3Y6E5	203	S	U3 small nucleolar ribonucleoprotein protein MPP10	LOC101779281
K3ZU13	343	S	heat stress transcription factor B-2c-like isoform X1 [Setaria italica]	LOC101752512	0.93	0.937	0.942	0.951	0.948	0.928	1.178	1.185	1.183	0.963	0.953	0.967	1.006	0.49896	1.262	2.9128e-07	1.02	0.089962	0.813	7.8299e-07
K3XVG6	599	S	phosphoinositide phosphatase SAC2-like [Setaria italica]	LOC101760126	0.935	0.924	0.95	1.11	1.069	1.088	0.988	1.043	1.005	0.983	0.983	0.973	1.163	0.00036305	1.081	0.0123399	0.9	0.00075553	0.968	0.120041
K3XKN1	47	S	epsin-3-like [Setaria italica]	LOC101758141
K4ADM7	105	S	novel plant SNARE 13-like [Setaria italica]	LOC101752573		0.982	0.947		1.019	0.98		0.972	1.023		1.035	1.056	1.036	0.31308	1.034	0.39742	1.046	0.176	1.048	0.22742
K3XXF9	286	S	pre-mRNA-splicing factor 38B-like [Setaria italica]	LOC101757682
K3Z573	339	S	FHA domain-containing protein DDL [Setaria italica]	LOC101762273	1.056	1.177	1.109	1.033	0.815	0.986	0.955	1.021	0.95	0.967	0.992	0.965	0.848	0.09912	0.876	0.027378	1.032	0.66826	0.999	0.99334
K3YFX7	699	S	topless-related protein 1-like [Setaria italica]	LOC101785828		1.17	1.189		0.937	0.957		0.906	0.94		0.991	0.926	0.803	0.0036394	0.783	0.0066436	1.012	0.77594	1.038	0.43546
K4A575	38	S	nuclear pore complex protein NUP1-like [Setaria italica]	LOC101760384	0.929	0.875	0.923	1.067	0.992	1.01	0.848	0.859	0.845	1.15	1.258	1.208	1.125	0.0152157	0.936	0.028217	1.178	0.0085035	1.417	0.000196227
K3Z321	994	S	E3 ubiquitin-protein ligase UPL1-like isoform X2 [Setaria italica]	LOC101778904	0.873	0.953	0.951	1.157	1.081	1.099	1.073	1.047	1.019	0.925	0.941	0.951	1.202	0.0065046	1.13	0.0192993	0.844	0.00154082	0.897	0.003105
K3Y8V3	216	S	nuclear speckle splicing regulatory protein 1-like [Setaria italica]	LOC101780741	0.972	0.972	0.973	0.952	0.976	0.983	1.069	1.058	1.061	1.018	1.009	0.996	0.998	0.84524	1.093	0.00121982	1.038	0.031102	0.948	0.00165955
K3YUH9	30	S	si946029b02(451) [Zea mays]	LOC101785158			1.022			0.993			1.043			0.959	0.972		1.021		0.966		0.919
K3XWD2	141	T	3-ketoacyl-CoA synthase	LOC101771353		1.191			1.048			0.851			0.921		0.88		0.715		0.879		1.082
K3ZTB3	404	S	S-acyltransferase	LOC101776013	1.139	1.072	1.081	0.944	0.922	0.901	0.898	0.95	0.97	1.02	1.056	1.049	0.841	0.00172188	0.856	0.0064436	1.129	0.0020799	1.109	0.0149424
K3YZZ2	128	T	zinc finger CCCH domain-containing protein 14-like [Setaria italica]	SETIT_019853mg	0.981	1.013	1.002	1.001	0.998	0.937	1.071	1.036	1.08	0.966	0.968	0.994	0.98	0.43036	1.064	0.0174972	0.997	0.92482	0.919	0.0056966
K4AEY8	180	S	serine/arginine-rich splicing factor SC35-like [Setaria italica]	LOC101780528	1.77	1.752		2.061	1.952		0.12	0.167		0.128	0.197		1.139	0.042277	0.081	0.041696	0.081	0.0072604	1.132	0.7135
K4A7T6	164	S	Protein DETOXIFICATION	LOC101767051	0.757	0.764	0.766	0.755	0.78	0.78	1.352	1.362	1.357	1.146	1.108	1.108	1.012	0.35092	1.78	8.1851e-09	1.452	1.91279e-05	0.826	7.7333e-05
K4AB93	379	S	hsp70-binding protein 1-like [Setaria italica]	LOC101758232			0.921			0.954			1.08			1.054	1.036		1.173		1.105		0.976
K3ZPZ6	311	S	uncharacterized LOC100381721 [Zea mays]	LOC101777931	1.095			0.939			1.049			0.933			0.858		0.958		0.994		0.889
K3ZH42	797	S	phosphatidylinositol 4-kinase beta 1-like [Setaria italica]	LOC101771183	0.968	0.863	0.928	0.893	0.966	0.876	1.118	1.027	1.091	1.032	1.143	1.108	0.991	0.85884	1.173	0.0189159	1.2	0.0127041	1.015	0.73762
K3YTN0	71	S	UDP-N-acetylglucosamine-N-acetylmuramyl-pyrophosphoryl-undecaprenol N-acetylglucosamine protein [Arabidopsis thaliana]	LOC101784751	1.008	1.019	1.029	0.927	0.97	0.973	1.041	1.05	1.013	1.031	0.977	0.997	0.939	0.019743	1.016	0.27748	1.047	0.106743	0.968	0.162797
K3XK08	146	S	ell-associated factor Eaf [Setaria italica]	SETIT_002231mg	0.937	0.979	1.013	0.988	0.909	0.904	1.05	1.083	1.052	1.035	1.039	1.039	0.956	0.28556	1.087	0.027025	1.111	0.06592	0.977	0.152799
K3Z4C0	140	S	"histone-lysine N-methyltransferase, H3 lysine-9 specific SUVH1-like [Setaria italica]"	LOC101780099	0.876	0.901	0.941	0.989	0.972	1.025	1.139	1.14	1.066	1.014	1.004	0.985	1.099	0.022364	1.231	0.0024223	1.006	0.75892	0.898	0.0107047
K4A5K2	747	T	Aconitate hydratase	LOC101758928
K3ZSM6	124	S	putative bZIP transcription factor superfamily protein isoform X1 [Zea mays]	LOC101763586	0.892	0.921	0.937	0.873	0.796	0.816	1.15	1.159	1.145	1.092	1.127	1.105	0.904	0.030702	1.256	0.000102395	1.338	0.00055823	0.962	0.0175965
K3YSL6	404	S	eukaryotic translation initiation factor 4B3 [Setaria italica]	LOC101768702	1.08	1.06	1.031	1.002	0.99	0.993	1.028	1.008	1.039	0.91	0.956	0.953	0.941	0.0124818	0.97	0.130565	0.944	0.024558	0.917	0.0088158
K4AAV1	17	S	probable protein phosphatase 2C 72 [Setaria italica]	LOC101764461		1.032	1.014		1.005	0.965		0.983	1.005		0.992	1.023	0.963	0.22794	0.972	0.178737	1.023	0.4674	1.014	0.55194
K4ACH8	295	S	type IV inositol polyphosphate 5-phosphatase 9 [Setaria italica]	LOC101754732	0.897	0.911	0.952	0.901	0.902	0.933	1.069	1.076	1.045	1.133	1.115	1.075	0.991	0.7073	1.156	0.00188294	1.215	0.00054469	1.042	0.085419
K3ZH79	57	S	respiratory burst oxidase homolog protein B [Setaria italica]	LOC101766192	1.052			1.086			0.891			0.981			1.032		0.847		0.903		1.101
K3Z480	302	S	Diacylglycerol kinase	LOC101754449	1.013			0.969			1.021			1.007			0.957		1.008		1.039		0.986
K3XUW7	11	S	LOW QUALITY PROTEIN: probable serine/threonine-protein kinase DDB_G0267686 [Musa acuminata subsp. malaccensis]	SETIT_005722mg		0.921	0.884		1.065	1.052		0.912	0.962		1.104	1.104	1.173	0.0175019	1.038	0.38244	1.043	0.020617	1.178	0.025362
K3XJL3	334	S	putative ubiquitin-conjugating enzyme E2 38 [Setaria italica]	LOC101757978		0.922			0.974			0.91			1.184		1.056		0.987		1.216		1.301
K3ZIK9	217	S	ethanolamine-phosphate cytidylyltransferase-like [Setaria italica]	LOC101775486	0.953		0.731	1.011		0.891	1.027		1.246	1.02		1.141	1.129	0.4739	1.35	0.20508	1.136	0.26862	0.951	0.71246
K3Y4N3	942	S	ABC transporter C family member 4-like isoform X1 [Setaria italica]	LOC101782887
K4A4Y3	625	S	FIP1[V]-like protein [Setaria italica]	LOC101763236		0.927			0.969			1.036			1.074		1.045		1.118		1.108		1.037
K3ZQE5	795	S	titin homolog [Ipomoea nil]	LOC101784911	0.925			1			1.14			0.958			1.081		1.232		0.958		0.84
K3ZDZ8	90	S	---	LOC101779710	0.935	0.935	0.976	0.937	0.914	0.927	1.111	1.145	1.1	1.028	1.02	1.009	0.976	0.20786	1.179	0.00091697	1.1	0.00044147	0.911	0.0021248
K3XJH1	96	T	transmembrane protein 33 homolog [Oryza sativa Japonica Group]	LOC101772043	1.017	1.038	0.966	1.125	1.015	1.058	0.989	1.005	1.142	0.893	0.956	0.866	1.059	0.19904	1.038	0.51674	0.849	0.0172992	0.866	0.057422
K3ZQM9	18	S	flowering time control protein FPA [Setaria italica]	LOC101762638	0.93	0.88	0.92	1.225	1.214	1.244	1.187	1.202	1.21	0.71	0.754	0.683	1.349	8.115e-05	1.318	0.000100293	0.583	5.6606e-05	0.597	6.0271e-05
K3ZRV4	548	S	nodulation receptor kinase-like [Setaria italica]	LOC101769420	1.103	1.089		0.931	0.935		0.935	0.959		1.032	1.021		0.851	0.00174323	0.864	0.0092963	1.1	0.0036362	1.084	0.027876
K4A889	335	S	NAD(P)H-hydrate epimerase	LOC101772820	0.981	1.006	0.98	0.971	1.036	1.023	1.006	0.956	0.983	1.048	1.012	1.023	1.021	0.39232	0.993	0.6793	1.017	0.4747	1.047	0.063279
K3YQF2	55	S	DENN (AEX-3) domain protein [Medicago truncatula]	LOC101770593		1.089	1.147		1.058	1.036		0.96	0.95		0.911	0.885	0.936	0.144757	0.854	0.027178	0.858	0.0132996	0.94	0.057102
K4A2K1	75	S	"tuliposide A-converting enzyme b1, amyloplastic-like [Setaria italica]"	LOC101757771	0.966	0.933	0.894	1.011	1.04	1.023	1.068	1.061	1.136	0.972	0.984	0.969	1.101	0.0156412	1.169	0.0074814	0.952	0.0062799	0.896	0.0079221
K3YPL9	758	S	protein MEI2-like 4 isoform X2 [Setaria italica]	LOC101756262	1.029			1.033			0.967			0.983			1.004		0.94		0.952		1.017
K3ZTV6	112	S	"37S ribosomal protein S9, mitochondrial [Oryza sativa Japonica Group]"	LOC101764131	0.863	0.844	0.894	0.986	1.012	0.978	1.021	0.966	0.975	1.132	1.175	1.15	1.144	0.0023649	1.139	0.0056001	1.162	0.00055741	1.167	0.00157779
K3Z3Z2	56	S	Chloride channel protein	LOC101771320	1.063			0.957			0.865			1.109			0.9		0.814		1.159		1.282
K3XV52	456	S	dentin sialophosphoprotein [Zea mays]	LOC101762029	0.968	0.98	0.894	0.934	0.944	0.879	1.054	1.078	1.176	1.051	1.01	1.062	0.97	0.45522	1.164	0.026362	1.133	0.0098023	0.944	0.197823
K3ZSL6	492	Y	probable receptor-like protein kinase At5g15080 isoform X1 [Setaria italica]	LOC101779539			1.005			1.059			0.928			1.016	1.054		0.923		0.959		1.095
K3YS69	90	Y	probable receptor-like protein kinase At5g47070 [Setaria italica]	LOC101767090		1.015	0.962		1.175	1.265		0.901	0.863		0.928	0.929	1.234	0.044044	0.892	0.080401	0.761	0.085742	1.053	0.25184
K3Z3R2	486	S	receptor-like protein kinase FERONIA [Setaria italica]	LOC101764033	1.212	1.197	1.147	1.232	1.225	1.272	0.81	0.818	0.829	0.775	0.788	0.782	1.049	0.079697	0.691	3.6608e-05	0.629	1.6603e-06	0.954	0.0048554
K3XE65	652	Y	AP-4 complex subunit epsilon	LOC101786221	0.998	0.985	0.988	1.009	1.007	0.987	1.025	0.966	1.01	0.981	1.048	1.023	1.011	0.25674	1.01	0.6217	1.016	0.48312	1.017	0.55734
K3Y5A5	435	S	serine/threonine-protein phosphatase 6 regulatory subunit 3-like isoform X1 [Setaria italica]	LOC101766435
K4A7B6	116	S	translation initiation factor eIF-2B subunit delta isoform X1 [Setaria italica]	LOC101781466	0.916	0.897		1.004	0.968		0.964	1.001		1.116	1.134		1.088	0.057504	1.084	0.064956	1.141	0.022044	1.145	0.022022
K4A6S3	19	T	sulfate transporter 1.2-like [Setaria italica]	LOC101764066	1.058	1.033	1.027	0.986	0.913	0.944	1.011	1.051	1.028	0.959	1.012	1.01	0.912	0.0182196	0.991	0.56476	1.049	0.169019	0.965	0.159099
K3YPU0	691	S	probable LRR receptor-like serine/threonine-protein kinase At3g47570 [Setaria italica]	SETIT_016282mg	1.273	1.226	1.155	1.349	1.456	1.372	0.7	0.675	0.825	0.711	0.681	0.689	1.143	0.021498	0.602	0.0016787	0.498	1.62167e-05	0.946	0.4567
K3YQS8	193	S	Beta-amylase	LOC101753020
K3YLB0	140	S	LOW QUALITY PROTEIN: golgin candidate 4-like [Setaria italica]	LOC101769799	1.079	1.085	1.08	0.919	0.954	0.909	1.007	0.981	1.01	1.003	0.99	1.008	0.858	0.0090401	0.924	0.00110287	1.079	0.0081963	1.001	0.9261
K3Y6A6	279	S	plant/T32M21-140 protein [Medicago truncatula]	101768343
K3XXP6	278	S	2-hydroxyisoflavanone dehydratase-like [Setaria italica]	LOC101767040	0.938	0.985	0.902	1.044	1.014	1.078	1.03	1.057	1.079	1.003	0.963	0.962	1.11	0.027779	1.121	0.0164822	0.934	0.037662	0.925	0.0152807
K3XJ66	7	S	TBC1 domain family member 13-like [Setaria italica]	LOC101760988	0.933	0.929	0.9	1.014	1.063	1.064	1.007	1.055	0.999	1.053	0.972	1.047	1.137	0.0027626	1.108	0.0073971	0.978	0.49662	1.004	0.92202
K3YR21	552	S	"ferredoxin--nitrite reductase, chloroplastic [Setaria italica]"	LOC101777206	1.231	1.147		0.987	0.958		0.892	0.888		0.903	1.01		0.818	0.034703	0.749	0.0146801	0.984	0.78494	1.075	0.33536
K3ZVR4	194	S	protein PHR1-LIKE 1-like [Setaria italica]	LOC101758178	0.962	0.907	0.915	0.963	0.976	0.931	1.079	1.036	1.08	1.009	1.088	1.08	1.031	0.2563	1.148	0.0038372	1.107	0.021922	0.994	0.83786
K4A5U4	212	S	serine/arginine repetitive matrix protein 1 [Setaria italica]	LOC101767855	1.135	1.082	1.078	1.09	1.068	1.081	0.872	0.969	0.947	0.917	0.901	0.912	0.983	0.39174	0.846	0.00964	0.843	2.3357e-05	0.979	0.57034
K3ZSC3	514	S	ATP-dependent DNA helicase [Arabidopsis thaliana]	LOC101782755	1.011	0.998	0.982	0.943	0.996	0.935	0.899	0.861	0.946	1.14	1.139	1.132	0.961	0.134884	0.905	0.024024	1.187	0.0132002	1.261	0.013537
K3YVD7	215	S	serine/arginine-rich splicing factor RSZ23-like [Setaria italica]	LOC101774638	0.863	0.883	0.897	1.006	1.031	1.002	1.149	1.153	1.167	1.002	0.958	0.957	1.15	0.00062068	1.313	2.1845e-05	0.96	0.079419	0.841	0.00039827
A0A0Q3P1V2	160	S	histone-lysine N-methyltransferase ATXR3 [Setaria italica]	SETIT_0131131mg	1.04		1.014	0.922		0.968	1.05		1.042	1		0.988	0.92	0.093278	1.019	0.29858	1.052	0.179921	0.95	0.0190648
K4A7L3	60	S	uncharacterized LOC103625736 precursor [Zea mays]	LOC101767829	0.975			0.979			1.004			1.049			1.004		1.03		1.072		1.045
K3YPE7	738	T	DUF2146 family protein [Medicago truncatula]	LOC101770747
K3XI85	325	T	F-box/kelch-repeat protein At1g23390 [Setaria italica]	LOC101767619	0.91			0.916			0.961			1.203			1.007		1.056		1.313		1.252
K3XQU4	454	S	LOW QUALITY PROTEIN: probable LRR receptor-like serine/threonine-protein kinase RKF3 [Setaria italica]	SETIT_004281mg	1.07	1.099	1.087	0.949	1.001	1.045	0.994	0.997	0.937	0.996	0.919	0.946	0.92	0.043558	0.899	0.0079204	0.955	0.2798	0.977	0.4943
K3YM20	316	S	putative receptor-like protein kinase At1g80870 [Setaria italica]	LOC101772471	1.002	0.925	1.017	0.971	0.98	0.969	1.06	1.049	1.016	0.983	1.055	1.009	0.992	0.8276	1.061	0.1331	1.043	0.114197	0.975	0.3518
K3YTG9	112	S	DNA-binding protein BIN4 isoform X3 [Setaria italica]	LOC101778031	1.03			0.935			1.023			1.02			0.908		0.993		1.091		0.997
K3Z538	355	Y	ATP synthase subunit beta	LOC101771313	0.957	0.931	0.925	0.904	0.841	1.022	1.286	1.388	1.199	0.884	0.875	0.886	0.984	0.75128	1.377	0.00186295	0.956	0.53942	0.683	0.0122762
K3XJH1	7	S	transmembrane protein 33 homolog [Oryza sativa Japonica Group]	LOC101772043	1.062	1.062	1.148	1.167	1.18	1.143	0.858	0.873	0.865	0.929	0.904	0.864	1.067	0.077681	0.793	0.0009442	0.773	0.00036325	1.039	0.157477
K3Z6E7	144	S	"polyadenylate-binding protein, cytoplasmic and nuclear-like isoform X2 [Setaria italica]"	LOC101754982
K3ZZK8	240	S	LOW QUALITY PROTEIN: peroxisomal biogenesis factor 6-like [Setaria italica]	SETIT_032042mg		0.963			0.953			0.962			1.12		0.99		0.999		1.175		1.164
K3XVU6	489	S	mucin-19 [Setaria italica]	LOC101756489		1			1.07			0.903			1.034		1.07		0.903		0.966		1.145
K3YD97	519	S	probable inactive receptor kinase At1g27190 [Setaria italica]	LOC101786927	1.161	1.191	1.205	1.077	1.067	1.076	0.905	0.872	0.872	0.876	0.887	0.866	0.905	0.00094223	0.745	5.92e-05	0.816	1.5642e-05	0.992	0.62616
K3Y2S6	148	S	vacuolar amino acid transporter 1-like [Setaria italica]	LOC101773922	1.068	1.043	1.068	1.008	1.013	1.015	1.042	1.019	1.002	0.904	0.942	0.932	0.955	0.0048824	0.964	0.054356	0.915	0.0020627	0.907	0.0043161
K3XUU5	672	S	kinesin-like protein KCA2 [Setaria italica]	LOC101761476	0.933	0.977	0.944	1.044	1.036	1.022	0.961	0.974	0.965	1.069	1.024	1.074	1.087	0.0053157	1.016	0.32404	1.021	0.27852	1.092	0.0049833
K4ADC2	270	S	ABC transporter F family member 4 [Setaria italica]	LOC101761483	1.144	1.145	1.17	1.056	1.095	1.088	0.947	0.874	0.879	0.874	0.903	0.881	0.936	0.0079386	0.781	0.00076068	0.821	0.000182793	0.984	0.61394
K3YRH6	21	S	probable cation transporter HKT6 [Setaria italica]	LOC101780562	0.885			1.434			0.701			0.995			1.62		0.792		0.694		1.419
K3YSQ5	40	S	LOW QUALITY PROTEIN: probable serine/threonine-protein kinase NAK [Setaria italica]	SETIT_017300mg	0.962	0.965		0.982	0.991		1	1.047		1.062	1.01		1.024	0.039325	1.062	0.120525	1.05	0.196761	1.012	0.75634
K3XDP0	1879	S	EMB2410 [Arabidopsis lyrata subsp. lyrata]	SETIT_000007mg	1.004	1.011	1.009	0.988	1.027	1.056	1.008	1.001	0.988	1.01	0.977	0.962	1.016	0.51912	0.991	0.22194	0.96	0.168624	0.984	0.35234
K3ZQB4	1018	S	leucine-rich repeat receptor-like serine/threonine-protein kinase BAM1 [Setaria italica]	LOC101778055			1.162			0.883			0.909			1.044	0.76		0.782		1.182		1.149
K3ZH39	23	S	protein HUA ENHANCER 2 [Setaria italica]	LOC101778212	0.988	0.997	0.984	1.061	1.018	1.004	0.987	1.007	1.001	0.979	0.991	1.021	1.038	0.093021	1.009	0.28774	0.97	0.21968	0.999	0.92112
K3Y6G4	514	S	eukaryotic translation initiation factor 4B1-like [Setaria italica]	LOC101755750	1.028	1.092	1.04	1.005	0.969	0.987	0.937	0.906	0.897	1.035	1.035	1.075	0.937	0.038242	0.867	0.0033035	1.062	0.021556	1.148	0.00165664
K4ALE0	190	S	transcription factor bHLH85-like [Setaria italica]	LOC101778005	0.764	0.763	0.776	1.275	1.276	1.213	1.127	1.157	1.158	0.874	0.848	0.89	1.634	4.9163e-06	1.495	1.355e-06	0.694	7.7798e-05	0.759	7.8989e-05
K3ZGY2	865	S	phosphatidate phosphatase PAH2 isoform X2 [Zea mays]	SETIT_025834mg	1.055	1.02	1.061	0.941	0.899	0.899	1.022	1.066	1.04	0.991	1.024	1.008	0.873	0.0022837	0.997	0.89008	1.104	0.0052806	0.966	0.09216
K3ZAN3	136	S	translation initiation factor IF-2-like [Oryza brachyantha]	LOC101759283		0.905			0.9			1.119			1.083		0.994		1.236		1.203		0.968
K3XF01	102	S	probable serine/threonine-protein kinase dyrk1 [Setaria italica]	LOC101764617		0.937	1.032		0.979	1.013		1.126	1.079		0.978	0.899	1.012	0.82818	1.12	0.163081	0.942	0.31632	0.851	0.075658
K3YR86	371	S	uncharacterized RNA-binding protein P16F5.06 [Oryza sativa Japonica Group]	LOC101758281		0.965			1.178			0.887			0.986		1.221		0.919		0.837		1.112
K3ZV80	285	T	"sulfate transporter 4.1, chloroplastic-like isoform X2 [Setaria italica]"	SETIT_030473mg	1.143	1.017	1.075	0.926	1.011	0.957	1.028	0.96	0.96	0.919	1.02	1.015	0.895	0.058883	0.911	0.086078	1.021	0.66218	1.002	0.97404
K3XEK3	468	S	myosin-3 [Asparagus officinalis]	LOC101785396
K3XYC5	264	S	Putative tRNA (cytidine(32)/guanosine(34)-2'-O)-methyltransferase	LOC101757177	1.093		0.874	1.021		1.004	0.954		0.87	0.946		1.237	1.029	0.78292	0.927	0.61978	1.078	0.671	1.197	0.34948
K3ZQH7	126	S	putative DNA helicase INO80 isoform X2 [Zea mays]	LOC101772362	1.002	0.931	1.036	1.015	1.042	0.997	1.086	1.097	0.987	0.919	0.952	0.991	1.029	0.44186	1.068	0.22956	0.937	0.061282	0.903	0.064484
K4AL45	124	S	syntaxin-related protein KNOLLE-like [Setaria italica]	LOC101764990	0.951	0.936	0.942	0.918	0.88	0.896	1.12	1.18	1.133	1.023	1.018	1.04	0.952	0.020035	1.214	0.0003014	1.144	0.00063627	0.897	0.0032178
K3XEW4	126	S	zinc finger BED domain-containing protein RICESLEEPER 2-like [Setaria italica]	105914496	0.82	0.855	0.858	0.867	0.899	0.887	1.218	1.17	1.183	1.104	1.085	1.081	1.047	0.061436	1.41	5.6701e-05	1.233	7.6328e-05	0.916	0.002977
K4A539	664	S	ATPase family AAA domain-containing protein 5 [Morus notabilis]	SETIT_033993mg	0.947	0.954	0.947	1.023	0.959	1.07	0.983	1.047	0.964	1.054	1.049	1.029	1.072	0.165883	1.051	0.187438	1.026	0.45706	1.046	0.153863
K3Z398	839	S	protein timeless homolog [Setaria italica]	LOC101756180	0.962	0.905	0.985	0.853	0.863	0.938	1.04	1.112	1	1.141	1.121	1.079	0.931	0.138719	1.105	0.067183	1.259	0.0024997	1.06	0.168524
K4A4Y4	775	S	protein HUA2-LIKE 3-like [Setaria italica]	LOC101771344	0.988	0.954	0.96	0.902	0.904	0.925	1.108	1.148	1.109	1.014	1.01	1.02	0.941	0.0107398	1.16	0.00073975	1.115	0.00022046	0.905	0.00113743
K3XZA1	180	S	RPM1-interacting protein 4-like [Setaria italica]	LOC101771230
K3ZQG3	394	T	uncharacterized LOC103644136 [Zea mays]	LOC101757101			0.887			0.984			0.976			1.15	1.109		1.1		1.169		1.178
K3Z3B2	1073	S	probable ATP-dependent DNA helicase CHR12 isoform X2 [Setaria italica]	LOC101786813	0.883	0.938	0.944	0.998	1.008	1.033	1.124	1.082	1.029	1.013	0.99	1.008	1.099	0.0159351	1.17	0.0092216	0.991	0.4991	0.931	0.054982
K4A9X6	425	S	protein PHR1-LIKE 1-like [Setaria italica]	LOC101772544	1.058	1.044	1.076	0.909	0.907	0.899	1.053	1.072	1.085	0.991	0.99	0.954	0.854	7.6756e-05	1.01	0.4619	1.081	0.0038842	0.914	0.0041789
K3Y886	47	T	Aldose 1-epimerase	LOC101771807		0.953			0.948			1.109			1.004		0.995		1.164		1.059		0.905
K3XLM4	158	S	E3 ubiquitin-protein ligase At3g02290-like [Setaria italica]	LOC101753542	0.912	0.926		1.067	1.045		1.049	1.046		0.989	1		1.149	0.0085189	1.14	0.0034836	0.942	0.036578	0.949	0.0118822
K3YI79	60	S	transcription factor MYB1R1-like [Setaria italica]	LOC101760048	1.017	1.052	1.05	0.962	0.971	0.961	1.02	1.008	1.026	1.011	0.98	0.975	0.928	0.0028446	0.979	0.159403	1.025	0.10688	0.971	0.078255
K3XID1	221	S	Dihydrolipoyl dehydrogenase	LOC101760312	0.999			0.898			1.069			1.041			0.899		1.07		1.159		0.974
K3XL40	27	S	protein LIKE COV 2-like [Setaria italica]	LOC101759223	0.979	1.004	1.028	1.022	0.946	1.035	1.04	1.059	1.005	0.976	1.004	0.948	0.997	0.92278	1.031	0.21862	0.975	0.48974	0.943	0.060904
K3ZHF6	293	S	ubiquitin carboxyl-terminal hydrolase 5 isoform X2 [Setaria italica]	LOC101770643		1.031			1.005			1.048			0.936		0.975		1.016		0.931		0.893
K3XZX8	51	S	"protein CURVATURE THYLAKOID 1A, chloroplastic-like [Setaria italica]"	LOC101754192	0.663	0.682	0.706	0.811	0.83	0.834	1.175	1.164	1.151	1.338	1.313	1.297	1.207	0.00072378	1.702	4.9726e-06	1.595	1.537e-06	1.131	0.00034057
K3YWW8	104	S	serine/arginine-rich splicing factor 7 [Setaria italica]	LOC101785674	0.993	1.003	1.008	0.999	0.995	1.073	0.989	0.989	0.971	1.028	1.022	0.963	1.021	0.46352	0.982	0.070325	0.982	0.61384	1.022	0.38734
K3YWA2	66	S	"pyruvate dehydrogenase E1 component subunit alpha-1, mitochondrial [Setaria italica]"	SETIT_018548mg	0.991	0.976	0.994	0.985	0.869	0.891	1.011	1.03	1.008	1.022	1.123	1.106	0.927	0.184237	1.03	0.029317	1.184	0.024303	1.066	0.102117
K3YIG9	178	S	LOW QUALITY PROTEIN: IAA-alanine resistance protein 1 [Setaria italica]	LOC101758836	0.941	0.975	0.652	1.042	1.005	0.721	1.044	1.078	1.256	0.989	0.962	1.356	1.078	0.67864	1.315	0.111296	1.195	0.32902	0.979	0.81808
K3Z3G6	275	S	autophagy-related protein 18h-like [Setaria italica]	LOC101758758	1.078	1.115		0.967	0.995		1.05	1.01		0.924	0.9		0.895	0.03726	0.939	0.13538	0.93	0.064137	0.885	0.035277
K3YH80	243	S	serine/arginine repetitive matrix protein 1-like [Setaria italica]	LOC101760339	0.907	0.919	0.941	1.042	1.051	1.046	1.115	1.095	1.099	0.956	0.958	0.938	1.134	0.00033744	1.196	0.000120871	0.909	0.000179653	0.862	6.4329e-05
K4AJ70	294	S	maspardin [Setaria italica]	LOC101774715	0.998	0.978	1.007	1.125	1.039	1.048	1.01	1.063	1.057	0.892	0.942	0.911	1.077	0.051076	1.049	0.059339	0.855	0.0062415	0.877	0.0044241
K3ZQG9	459	S	Eukaryotic translation initiation factor 3 subunit C	LOC101760068
K4A5N0	40	S	Kinesin-like protein	SETIT_034184mg	1.07			0.956			1.254			0.762			0.893		1.172		0.797		0.608
K3Y6Q9	41	T	plant intracellular Ras-group-related LRR protein 3-like [Setaria italica]	LOC101785851	1.006	1.014	0.976	0.985	0.972	0.994	1.054	1.077	1.064	0.97	0.956	0.982	0.985	0.32226	1.066	0.0081831	0.985	0.22002	0.91	0.00069921
K4A8F1	398	S	"nascent polypeptide-associated complex subunit alpha, muscle-specific form-like [Setaria italica]"	LOC101769207	0.846	0.846	0.854	1.127	1.081	1.093	0.889	0.898	0.92	1.14	1.171	1.133	1.297	3.7753e-05	1.063	0.0045249	1.043	0.057355	1.272	7.6992e-05
K3XEZ4	289	S	RING-type E3 ubiquitin transferase	LOC101767481
K3Z6P5	376	S	3-isopropylmalate dehydrogenase	LOC101771044	1.014	1.086	1.048	1.097	1.067	1.092	0.954	0.896	0.931	0.952	0.963	0.944	1.034	0.189843	0.883	0.0100369	0.878	0.00023544	1.028	0.21798
K3YNI1	213	S	transcription factor RF2a-like [Aegilops tauschii subsp. tauschii]	SETIT_015823mg	1.02	0.929	0.877	1.097	1.065	1.083	1.078	1.187	1.213	0.839	0.853	0.862	1.148	0.035356	1.231	0.02174	0.787	3.6479e-05	0.734	0.00115837
K3Y7Q4	81	S	protein binding protein [Zea mays]	LOC101774528	1.041	1.021	1.016	0.959	1.005	0.993	1.126	1.036	1.05	0.898	0.955	0.96	0.961	0.064463	1.044	0.193079	0.951	0.121843	0.876	0.016879
K3Z331	929	S	homeobox-DDT domain protein RLT2-like [Aegilops tauschii subsp. tauschii]	LOC101778758	0.957	0.997	0.969	0.855	0.928	0.894	1.315	1.168	1.228	0.902	0.931	0.934	0.916	0.029377	1.27	0.0028559	1.034	0.26958	0.746	0.00126169
K3Y5X6	441	S	hydroxyproline-rich glycoprotein [Populus trichocarpa]	LOC101782071	1.094	1.099	1.172	0.953	0.919	0.942	1.016	1.007	0.962	0.95	0.984	0.936	0.836	0.00194102	0.887	0.0128382	1.02	0.34434	0.961	0.156197
K3Z4G7	475	S	WEB family protein At5g55860 [Setaria italica]	LOC101761727			0.875			0.961			1.15			1.029	1.098		1.314		1.071		0.895
K3ZUA1	59	S	transcription factor RF2a-like [Setaria italica]	LOC101761959	0.953	0.953	0.874	0.933	0.982	1.067	0.965	0.979	0.959	1.144	1.088	1.103	1.073	0.22624	1.044	0.20924	1.118	0.053918	1.149	0.00102051
K3YPQ2	886	S	Glutamate receptor	LOC101761128	1.138	1.091		1.084	1.118		0.934	0.983		0.865	0.837		0.988	0.68928	0.86	0.045004	0.773	0.0075834	0.888	0.05972
K3XED0	699	S	serine/threonine-protein phosphatase 4 regulatory subunit 3 [Setaria italica]	LOC101768811	0.714	0.879	0.811	0.948	0.943	0.91	1.273	1.05	1.105	1.083	1.13	1.172	1.165	0.064917	1.426	0.0131582	1.208	0.00195689	0.987	0.8822
K3YTG7	37	S	E3 ubiquitin protein ligase RIE1-like [Setaria italica]	LOC101773557	0.991	1.041	0.946	1.094	0.945	0.952	0.971	1.007	1.02	0.961	1.015	1.085	1.004	0.96164	1.007	0.8285	1.023	0.7034	1.021	0.63074
K3Z321	2377	T	E3 ubiquitin-protein ligase UPL1-like isoform X2 [Setaria italica]	LOC101778904	0.862	0.836	0.893	0.923	0.957	0.938	1.15	1.137	1.145	1.076	1.082	1.036	1.088	0.0179205	1.325	0.000124859	1.133	0.00189684	0.931	0.0068407
K3XGE1	439	S	ubiquitin carboxyl-terminal hydrolase 6 [Setaria italica]	LOC101778413			0.976			0.993			1.018			1.023	1.017		1.043		1.03		1.005
K3ZUA1	127	S	transcription factor RF2a-like [Setaria italica]	LOC101761959		1.001			1.067			1.048			0.908		1.066		1.047		0.851		0.866
K3XWM6	241	S	anthocyanin 5-aromatic acyltransferase-like [Setaria italica]	LOC101780678	0.949		0.908	1.032		1.084	1.005		1.031	1.025		0.994	1.139	0.058535	1.096	0.068762	0.954	0.24812	0.992	0.71428
K3YVK4	12	S	DNA-directed RNA polymerases IV and V subunit 4 [Setaria italica]	LOC101768987	0.83	0.82	0.848	1.534	1.522	1.469	1.025	1.021	1.031	0.672	0.696	0.707	1.811	1.7957e-06	1.232	3.7007e-05	0.459	1.3102e-06	0.674	1.66945e-05
K3YH43	46	S	heat shock protein 81-1 [Setaria italica]	SETIT_013561mg	1.107	0.835	0.837	0.765	0.84	0.818	1.147	1.343	1.298	0.99	1.005	1.06	0.872	0.25746	1.363	0.039558	1.261	0.0025986	0.806	0.0150573
K4AC00	98	S	integrator complex subunit-like protein [Arabidopsis thaliana]	LOC101781207	1.015	0.97	1.027	0.954	0.993	0.968	1.058	1.146	1.063	0.987	0.916	0.959	0.968	0.195505	1.085	0.060464	0.982	0.49136	0.876	0.0173994
K3YSH4	280	S	zinc finger CCCH domain-containing protein 13-like isoform X2 [Setaria italica]	LOC101759090	0.944	0.953	0.908	0.963	0.954	0.991	1.099	1.063	1.11	1.007	1.041	1.007	1.037	0.125476	1.166	0.001459	1.051	0.036298	0.934	0.0161033
K3YSB8	165	S	armadillo repeat-containing protein LFR [Setaria italica]	LOC101762887	0.959		0.945	1.009		1.03	1.039		1.072	1.006		0.972	1.071	0.032499	1.109	0.026943	0.97	0.2678	0.937	0.107282
K3XEZ4	262	S	RING-type E3 ubiquitin transferase	LOC101767481	0.934	0.962	0.979	1.096	1.103	1.084	1.051	1.04	1.059	0.941	0.919	0.903	1.142	0.00081841	1.096	0.0033953	0.842	0.000182426	0.877	0.00054485
K3YV83	166	S	serine/arginine-rich splicing factor RS40 isoform X2 [Setaria italica]	LOC101773686	1.257	1.108	1.22	0.838	0.854	0.843	0.858	1.063	0.842	1.041	0.985	1.085	0.707	0.0121992	0.771	0.034322	1.227	0.0020361	1.126	0.196564
K4A4Y4	822	S	protein HUA2-LIKE 3-like [Setaria italica]	LOC101771344	0.947	0.938		0.917	0.892		1.149	1.058		1.003	1.113		0.96	0.106097	1.171	0.063496	1.17	0.101879	0.959	0.58682
K3ZI56	497	S	Protein disulfide-isomerase	LOC101780630	1.574	1.624	1.593	1.484	1.554	1.568	0.466	0.399	0.435	0.518	0.466	0.452	0.961	0.110036	0.271	4.5038e-06	0.312	1.63852e-05	1.105	0.177261
K3XNZ9	41	T	---	SETIT_003622mg			1.002			1.065			0.939			1.004	1.063		0.937		0.943		1.069
K3Y812	25	T	E3 ubiquitin-protein ligase At1g63170-like [Setaria italica]	LOC101770623			0.949			1.016			0.978			1.062	1.071		1.031		1.045		1.086
K3YQ91	428	S	monosaccharide-sensing protein 2-like [Setaria italica]	LOC101777192	1.101	1.141	1.114	0.975	0.984	1.023	0.991	0.984	0.987	0.948	0.908	0.897	0.889	0.0028241	0.883	0.00030454	0.923	0.02312	0.929	0.049076
K3ZZX7	593	S	LOC100284908 isoform X1 [Zea mays]	LOC101770625		1.063			1.061			0.908			0.978		0.998		0.854		0.922		1.077
K4A5T9	9	S	uncharacterized LOC103644136 [Zea mays]	LOC101771200	1.047	1.004	0.883	0.858	0.874	0.958	0.982	0.988	1.031	1.11	1.13	1.128	0.917	0.23754	1.023	0.66536	1.252	0.0028246	1.122	0.0021032
K3YR03	164	S	probable protein phosphatase 2C 26 isoform X2 [Setaria italica]	LOC101781126	0.981	1.034	0.985	0.922	0.987	0.937	1.095	1.006	1.094	1.014	0.985	0.998	0.949	0.118058	1.065	0.129482	1.053	0.078976	0.938	0.097237
K4ACW1	88	T	glycine-rich cell wall structural protein 1.8-like isoform X4 [Zea mays]	SETIT_036718mg	0.983			1.028			0.984			1.016			1.046		1.001		0.988		1.033
K3ZCT4	286	S	methyl-CpG-binding domain-containing protein 11-like [Setaria italica]	SETIT_024364mg	0.948	0.949	0.946	0.851	0.872	0.858	1.11	1.099	1.098	1.094	1.086	1.1	0.908	0.0055241	1.163	9.6521e-07	1.271	3.8181e-06	0.992	0.182362
K3YQH1	570	S	nuclear poly(A) polymerase 4-like [Setaria italica]	LOC101779504	1.001	0.995	1.069	0.92	0.909	0.903	1.05	1.063	1.015	1.036	1.041	1.02	0.891	0.0083426	1.021	0.48338	1.134	0.000103931	0.99	0.552
K3YJD0	106	S	dapper homolog 3-like [Setaria italica]	LOC101781932	0.943	0.962	0.982	1.087	1.094	1.08	1.014	1.024	0.942	0.972	0.941	1.007	1.13	0.00057836	1.032	0.34052	0.895	0.0051185	0.98	0.5745
K3XRQ7	133	S	protein SAND isoform X2 [Setaria italica]	LOC101773136		1.107	1.129		1.089	1.111		0.967	0.927		0.861	0.856	0.984	0.36676	0.847	0.0191009	0.78	0.0017608	0.907	0.044316
K4A4Q5	1127	S	guanine nucleotide exchange factor SPIKE 1 isoform X2 [Setaria italica]	LOC101776885		0.922			0.965			1.065			1.057		1.047		1.155		1.095		0.992
K3ZUG4	80	S	PTI1-like tyrosine-protein kinase 1 isoform X2 [Setaria italica]	LOC101765329			0.933			1.045			1.029			1.006	1.12		1.103		0.963		0.978
K3ZJ52	35	S	transcription factor VIP1-like [Setaria italica]	LOC101777244	0.99	0.958	1.02	1.128	1.119	1.046	0.885	0.902	0.878	1.008	1.029	1.059	1.11	0.025959	0.898	0.005598	0.94	0.092757	1.162	0.00079864
K3ZWC6	182	S	serine/arginine-rich splicing factor SC35 isoform X2 [Setaria italica]	LOC101752931	0.93	0.966	0.936	1.08	1.068	1.068	1.196	1.176	1.224	0.832	0.827	0.812	1.136	0.00049709	1.27	0.00013618	0.768	2.806e-06	0.687	1.5307e-05
K4A703	618	T	probable ethylene response sensor 1 [Setaria italica]	LOC101784164	1.132	1.145	1.158	0.918	0.949	0.913	1.037	0.898	1.024	0.927	1.01	0.919	0.809	0.000101913	0.861	0.082902	1.027	0.4649	0.965	0.5671
K3ZH35	197	T	Replication factor C subunit 1	LOC101777540		0.949	0.958		0.96	1.001		1.07	1.012		1.032	1.038	1.028	0.32526	1.092	0.090542	1.056	0.123682	0.994	0.86504
K3XM31	161	S	60S ribosomal protein L13	LOC101767741		1.173			1.126			0.838			0.88		0.96		0.714		0.782		1.05
K4AC12	184	S	ricin B-like lectin R40C1 [Aegilops tauschii subsp. tauschii]	LOC101778255		1.098	1.197		1.24	1.237		0.706	0.657		0.965	0.918	1.079	0.3245	0.594	0.0114403	0.76	0.0081849	1.382	0.0178231
K3ZRP0	157	S	non-lysosomal glucosylceramidase-like isoform X1 [Setaria italica]	LOC101773845
K3XDR5	1299	S	GYF domain-containing protein [Arabidopsis thaliana]	LOC101778963
K4A706	367	S	protein STRUBBELIG-RECEPTOR FAMILY 6-like isoform X2 [Setaria italica]	LOC101771878
K3ZQH2	662	S	serine/threonine-protein kinase pakA-like [Setaria italica]	LOC101770763	0.926	0.965	0.855	1.083	1.204	1.177	1.068	1.084	1.114	0.945	0.788	0.887	1.261	0.0083408	1.189	0.0097247	0.756	0.0106831	0.802	0.0150839
K3Y4T2	75	S	T-complex protein [Medicago truncatula]	LOC101779541			1.077			1.101			0.896			0.941	1.022		0.832		0.855		1.05
K4A7B6	96	S	translation initiation factor eIF-2B subunit delta isoform X1 [Setaria italica]	LOC101781466	0.95	0.961		1.148	1.022		0.951	0.998		0.968	1.029		1.136	0.164861	1.02	0.51564	0.92	0.33878	1.025	0.59822
K3YID8	12	S	heterogeneous nuclear ribonucleoprotein 1-like [Setaria italica]	LOC101770062	1.022	1.013	1.02	0.929	0.933	0.932	1.043	1.078	1.048	1.016	0.991	1.009	0.915	3.6771e-06	1.037	0.026456	1.079	0.00053657	0.952	0.0176383
K4AKQ0	178	S	putative clathrin assembly protein At2g25430 [Setaria italica]	LOC101762301	1	0.969	0.982	0.903	0.985	0.952	1.126	1.055	1.085	0.987	1.004	0.995	0.962	0.2215	1.107	0.0084792	1.051	0.120215	0.914	0.0101805
K3YST5	38	S	DNA-directed RNA polymerase subunit alpha [Arabidopsis thaliana]	LOC101769106
K3XY04	140	S	LOW QUALITY PROTEIN: DNA-repair protein XRCC1 [Setaria italica]	SETIT_006812mg	1.129	1.067	1.084	1.04	1.071	1.04	0.962	0.99	1	0.89	0.893	0.897	0.961	0.109481	0.9	0.0067578	0.851	8.352e-05	0.908	0.00122313
K3YQ10	390	S	protein starmaker [Setaria italica]	LOC101771516		1.084	1.074		1.236	1.206		0.952	0.974		0.764	0.782	1.132	0.0111016	0.892	0.0115366	0.633	0.0013641	0.803	0.0054616
K3XEC1	63	T	"probable alpha,alpha-trehalose-phosphate synthase [UDP-forming] 7 [Setaria italica]"	LOC101772310	0.913			0.998			1.029			1.068			1.093		1.127		1.07		1.038
K4AA93	216	S	probable protein phosphatase 2C 33 [Setaria italica]	LOC101766497			1.007			1.067			0.894			1.036	1.06		0.888		0.971		1.159
K3XKB1	232	S	transcription factor MYB1R1-like [Setaria italica]	LOC101770038	1.197			1.007			1.002			0.82			0.841		0.837		0.814		0.818
K3ZGY7	488	S	protein ALWAYS EARLY 2 isoform X1 [Setaria italica]	LOC101752950
K3YPP7	514	S	dual specificity tyrosine-phosphorylation-regulated kinase 1B isoform X4 [Oryza sativa Japonica Group]	LOC101780979	1.074	1.108	0.928	0.984	1.052	0.983	1.027	0.95	1.059	0.932	0.908	1.041	0.971	0.66836	0.976	0.74442	0.954	0.3692	0.949	0.37212
K3Z507	199	S	protein KAKU4 [Setaria italica]	LOC101757396	1.09			0.99			0.845			1.072			0.908		0.775		1.083		1.269
K3XF94	89	S	casein kinase 1-like protein HD16 [Elaeis guineensis]	LOC101760429	0.961	0.975	0.923	0.963	1.008	0.939	1.11	1.072	1.163	0.981	0.964	0.992	1.018	0.54398	1.17	0.0054989	1.009	0.68986	0.878	0.0066192
K3YQ45	504	T	sister chromatid cohesion protein PDS5 homolog B isoform X3 [Setaria italica]	LOC101784615	1.005	0.986	0.976	1.112	1.061	1.082	1.01	1.01	1.064	0.896	0.961	0.903	1.097	0.0045383	1.039	0.118099	0.848	0.0031417	0.895	0.0168227
K3ZA74	156	Y	micronuclear linker histone polyprotein [Citrus sinensis]	LOC101779693	1.095	1.083	1.111	0.941	0.924	1.005	0.972	0.995	0.913	0.999	1.004	0.98	0.873	0.0067386	0.876	0.0075245	1.039	0.2139	1.036	0.25192
K3XVG3	738	T	heat shock 70 kDa protein 16 [Setaria italica]	LOC101769482	0.803	0.749	0.777	1.143	1.198	1.132	1.264	1.322	1.357	0.835	0.785	0.786	1.491	0.00011764	1.693	5.6626e-05	0.693	0.000162927	0.61	7.5152e-05
K3YHH5	35	S	heterogeneous nuclear ribonucleoprotein R isoform X2 [Setaria italica]	LOC101755726	1.136	1.159	1.139	1.564	1.452	1.277	0.777	0.853	0.871	0.58	0.59	0.749	1.25	0.066179	0.728	0.00087629	0.447	0.00134432	0.767	0.039259
K4A5D1	276	S	protein FAR1-RELATED SEQUENCE 6-like [Setaria italica]	LOC101784982	0.984		0.943	0.972		1.063	0.988		0.994	1.061		1.011	1.056	0.39132	1.029	0.31776	1.018	0.74794	1.045	0.21138
K3ZGY7	350	S	protein ALWAYS EARLY 2 isoform X1 [Setaria italica]	LOC101752950	1.166	1.093	1.119	1.015	1.09	1.028	0.888	0.902	0.848	0.941	0.929	1.009	0.927	0.059797	0.781	0.00073536	0.919	0.066142	1.091	0.051297
K3XKL5	208	S	protein SGT1 homolog [Setaria italica]	LOC101753279	1.108	1.088	1.104	0.966	0.933	0.947	0.862	0.851	0.851	1.06	1.119	1.091	0.862	0.00021506	0.777	1.7911e-06	1.149	0.0017244	1.275	0.000117862
K4A6L2	166	S	Two-component response regulator	LOC101755278	0.954	1.002	0.972	0.767	0.754	0.808	1.079	1.055	1.082	1.19	1.18	1.135	0.795	0.00081859	1.098	0.0045827	1.505	8.3494e-05	1.09	0.0066618
K4AA57	349	T	Tubulin alpha chain	LOC101761206	0.855	0.87	0.882	1.195	1.212	1.242	0.678	0.668	0.683	1.254	1.234	1.182	1.4	2.0026e-05	0.778	2.1465e-05	1.006	0.8039	1.809	3.0367e-06
K3YQ75	385	S	protein NEDD1 [Setaria italica]	LOC101753705	1.022	1.01	1.027	1.073	1.059	1.027	0.858	0.929	0.966	1.05	1.012	0.992	1.033	0.082523	0.9	0.094104	0.967	0.183404	1.109	0.053604
K3YTH7	244	S	mitogen-activated protein kinase kinase 5-like [Setaria italica]	LOC101763022			1.073			1.037			0.866			1.027	0.966		0.807		0.99		1.186
K3ZXZ3	2	S	Eukaryotic translation initiation factor 5A	LOC101758454	1.177	1.146	1.383	1.097	1.1	1.054	0.855	0.851	0.749	0.888	0.917	0.827	0.877	0.101725	0.662	0.0049351	0.81	0.0031968	1.072	0.25418
K4A500	1056	S	probable GPI-anchored adhesin-like protein PGA55 [Zea mays]	LOC101782141	1.071	1.12	1.162	1.002	0.997	0.905	0.971	0.931	0.975	0.969	0.962	0.967	0.866	0.02384	0.858	0.0053575	0.998	0.97898	1.007	0.66552
K4AEF0	33	S	RPM1-interacting protein 4-like isoform X1 [Setaria italica]	LOC101753636	1.023	1.008	0.97	1.046	1.063	1.057	1.128	1.088	1.064	0.835	0.87	0.93	1.055	0.031401	1.093	0.0187765	0.832	0.028343	0.803	0.0035422
K3XXX8	28	T	mitogen-activated protein kinase kinase 2-like [Setaria italica]	LOC101773913	1.073	1.069	1.104	0.897	0.9	0.905	0.924	0.949	0.937	1.101	1.079	1.053	0.832	6.1559e-05	0.866	0.00034499	1.197	0.000163708	1.151	0.00073721
K3XVT8	625	S	zinc finger CCCH domain-containing protein 45 [Setaria italica]	LOC101765271	1.066	1.035	1.057	1.021	0.985	1.036	0.99	1.041	1.012	0.94	0.956	0.915	0.963	0.096644	0.964	0.093423	0.924	0.0160405	0.924	0.0148978
K3XL19	121	S	gibberellin responsive1 isoform X1 [Zea mays]	LOC101773947	0.963	0.94	0.938	1.105	1.12	1.134	0.925	0.92	0.93	1.017	1.029	1.009	1.182	0.000119758	0.977	0.059637	0.909	0.00054213	1.101	0.000120908
K4A5M6	520	S	receptor-like protein kinase FERONIA [Setaria italica]	LOC101764463	1.061	1.006	1.072	0.946	0.98	0.974	0.978	0.969	0.976	1.021	1.05	0.988	0.924	0.024721	0.931	0.070438	1.055	0.061918	1.047	0.126579
K3Z4X9	454	S	putative RNA polymerase II subunit B1 CTD phosphatase RPAP2 homolog [Setaria italica]	LOC101762938	0.896	0.957	0.934	0.996	0.962	0.965	1.07	1.001	0.999	1.049	1.083	1.104	1.049	0.097185	1.102	0.031144	1.107	0.0054372	1.054	0.12178
K3XDX9	351	S	topless-related protein 2 isoform X1 [Setaria italica]	LOC101766246
K3YRW3	471	S	MLO-like protein	LOC101753145	0.97	1.181	1.153	1.175	0.964	1.02	0.834	0.951	0.822	1.028	0.918	1.008	0.956	0.62928	0.789	0.0384	0.935	0.3974	1.133	0.095837
K3Y823	256	S	probable aldo-keto reductase 2 [Setaria italica]	LOC101754654			1.231			1.578			0.661			0.579	1.282		0.537		0.367		0.876
K4AC50	342	S	protein HGH1 homolog [Setaria italica]	LOC101772273	0.969			1.037			1.034			0.976			1.07		1.067		0.941		0.944
K3Y6L8	438	S	autophagy-related protein 13a-like [Setaria italica]	LOC101776144
K3YSL6	124	S	eukaryotic translation initiation factor 4B3 [Setaria italica]	LOC101768702	1.157	1.081	1.046	1.021	1.186	1.099	0.779	0.869	0.82	1.041	0.886	1.038	1.007	0.9188	0.752	0.0027414	0.897	0.184856	1.201	0.042643
K3YR33	159	S	serine/threonine-protein kinase EDR1-like isoform X2 [Setaria italica]	LOC101754501	1.062	1.043	1.077	0.983	1.003	1.047	1.059	1.051	1.005	0.916	0.923	0.893	0.953	0.081182	0.979	0.317	0.901	0.0078222	0.877	0.002382
K3ZH79	160	T	respiratory burst oxidase homolog protein B [Setaria italica]	LOC101766192	1.106	1.089	1.087	1.099	1.1	1.158	0.781	0.811	0.785	1.016	1.005	0.978	1.023	0.28574	0.724	1.78664e-05	0.893	0.0055171	1.262	0.000141358
K3YPL9	596	S	protein MEI2-like 4 isoform X2 [Setaria italica]	LOC101756262	1.004			0.967			0.94			1.088			0.963		0.936		1.125		1.157
K3Y7P8	400	S	glycerol kinase [Setaria italica]	LOC101769024
K3YPT3	160	S	mitogen-activated protein kinase kinase kinase YODA-like [Setaria italica]	LOC101768431
K3Z7E8	36	S	probable WRKY transcription factor 47 [Setaria italica]	SETIT_022468mg	0.994			1.21			0.93			0.891			1.217		0.936		0.736		0.958
K3ZY15	121	S	ecotropic viral integration site protein [Arabidopsis thaliana]	LOC101753054		1.003			1.03			0.952			1.025		1.027		0.949		0.995		1.077
K3YG34	385	S	polyadenylation and cleavage factor homolog 4-like [Setaria italica]	LOC101756392	1.052	1.022	1.011	0.959	1.011	0.978	0.946	0.974	0.979	1.046	1.004	1.037	0.956	0.079336	0.94	0.0176378	1.047	0.080416	1.065	0.0187048
K3YI52	73	S	"putative methylesterase 14, chloroplastic [Setaria italica]"	LOC101765718	1.144	1.045		0.931	0.877		0.992	1.092		0.945	0.996		0.826	0.072256	0.952	0.533	1.074	0.21594	0.931	0.32786
K4A6G9	428	S	general negative regulator of transcription subunit 3 isoform X4 [Setaria italica]	LOC101771207
K3XFH1	300	S	basic salivary proline-rich protein 2-like [Setaria italica]	LOC101777203	0.991	0.964	0.904	0.998	1.002	1.085	1.031	1.011	0.998	0.994	1.032	1.025	1.079	0.119321	1.063	0.097676	0.989	0.74116	1.004	0.8227
K3XG79	550	S	aldehyde dehydrogenase family 2 member C4-like [Setaria italica]	LOC101753824		0.955	0.954		0.918	0.984		1.181	1.141		0.966	0.943	0.996	0.92198	1.216	0.055923	1.004	0.91938	0.822	0.0113381
K3XDP8	1756	S	chromatin modification-related protein EAF1 B-like [Setaria italica]	SETIT_000015mg	0.988			0.984			1.043			0.998			0.996		1.056		1.014		0.957
K3Z5Y2	358	S	protein IQ-DOMAIN 1-like [Setaria italica]	LOC101771702	0.932	0.945		1.03	0.99		0.996	0.99		1.05	1.079		1.076	0.073155	1.058	0.01744	1.054	0.159857	1.072	0.038082
K3YPA4	496	S	ABC transporter G family member 39 [Setaria italica]	LOC101785271	1.198			0.923			0.931			0.956			0.77		0.777		1.036		1.027
K3YMF4	89	S	WRKY69 - superfamily of TFs having WRKY and zinc finger domains [Zea mays]	LOC101767243		0.984			1.008			0.94			1.072		1.024		0.955		1.063		1.14
K4AEV6	197	S	ras-related protein RABA2a-like [Setaria italica]	LOC101773364		0.987	1.002		1.032	0.994		0.965	1.006		1.026	1.009	1.019	0.46126	0.991	0.71574	1.004	0.84444	1.032	0.28814
K3ZYH5	76	S	"transmembrane protein, putative [Medicago truncatula]"	LOC101763473	1.017	0.942	0.996	1.271	1.268	1.184	0.591	0.633	0.681	1.113	1.148	1.131	1.26	0.0020981	0.645	0.00071845	0.911	0.020482	1.781	0.000159659
K3ZXE5	46	S	probable tyrosine-protein phosphatase At1g05000 [Setaria italica]	LOC101755610			0.995			1.04			0.943			1.029	1.045		0.948		0.989		1.091
K3ZQF6	905	T	Plasma membrane ATPase	LOC101782642	0.839			0.901			0.956			1.286			1.074		1.139		1.427		1.345
K4A733	436	Y	serine/threonine-protein kinase ATG1c-like isoform X1 [Setaria italica]	LOC101763923		0.982			0.933			1.144			0.961		0.95		1.165		1.03		0.84
K4ABX3	144	S	transcription factor RF2b [Setaria italica]	LOC101756896	0.934	0.866	1.012	0.894	0.78	0.773	1.052	1.168	1.113	1.119	1.182	1.102	0.87	0.099144	1.185	0.034282	1.391	0.003021	1.021	0.59628
K3ZRL5	115	S	WRKY transcription factor SUSIBA2-like [Setaria italica]	LOC101767794	1.059	0.987	0.938	1.078	1.127	1.114	1.009	1.032	1.247	0.879	0.882	0.749	1.112	0.046057	1.102	0.28428	0.756	0.0070951	0.763	0.035715
K3YVT8	67	S	glycine-rich protein 1 [Oryza sativa Japonica Group]	LOC101758554
K3YT40	369	T	protein RRP45A-like isoform X2 [Setaria italica]	LOC101783405
K3YGH2	282	S	transcription factor GTE9-like isoform X1 [Setaria italica]	SETIT_013340mg			0.827			0.858			1.272			1.059	1.037		1.538		1.234		0.833
K4A7G0	318	S	peptidyl-prolyl cis-trans isomerase CYP65 [Setaria italica]	LOC101781744	1.042	1.018	1.123	0.99	1.006	1.033	0.957	0.951	0.849	1.017	1.031	0.999	0.952	0.20264	0.866	0.041923	1.006	0.71678	1.105	0.064125
K3Z6R2	344	S	ERBB-3 BINDING PROTEIN 1 [Setaria italica]	LOC101755244	1.008	0.953	0.968	0.999	1.017	1.033	0.996	1.02	1.045	1.007	1.023	0.97	1.041	0.104984	1.045	0.111757	0.984	0.42666	0.98	0.39092
K3XJ92	351	S	serine/threonine-protein kinase SAPK4 [Setaria italica]	LOC101764618		1.086			0.965			0.964			0.993		0.889		0.888		1.029		1.03
K4ALI1	657	S	probable serine/threonine protein kinase IREH1 [Setaria italica]	LOC101758234	0.91			0.94			1.157			1.008			1.033		1.271		1.072		0.871
K3Y5M7	620	S	protein MICRORCHIDIA 7 [Oryza sativa Japonica Group]	LOC101775460	1.042	0.997	1.105	1.07	1.102	0.986	0.876	0.918	0.985	1.018	0.995	0.938	1.004	0.92902	0.884	0.052319	0.934	0.17816	1.062	0.22152
K3XGQ6	140	S	probable receptor-like protein kinase At5g18500 [Setaria italica]	LOC101754099	1.002	1.07	1.097	1.022	0.985	1.009	1.042	0.996	1.003	0.952	0.961	0.91	0.952	0.168317	0.96	0.25218	0.936	0.029524	0.928	0.027302
K3XUU4	1125	S	cell division cycle and apoptosis regulator protein 1 isoform X2 [Setaria italica]	LOC101780534	1.015	0.907	0.919	0.986	0.963	0.976	1.03	1.115	1.114	0.983	1.029	1.006	1.03	0.44834	1.147	0.03552	1.032	0.104024	0.926	0.060385
K3ZDQ8	249	T	disease resistance protein RGA2-like [Setaria italica]	LOC101766080		1.011	1.031		1.008	0.941		0.979	0.988		1.012	1.045	0.954	0.318	0.963	0.074418	1.055	0.28816	1.046	0.11598
K3XI99	367	S	cyclin-L1-1 [Setaria italica]	LOC101774341	1.107	1.063	1.172	1.118	1.141	1.104	1.039	1.071	1.08	0.773	0.764	0.689	1.006	0.82698	0.955	0.20882	0.662	0.00039749	0.698	0.00071657
K4A585	657	S	AP-2 complex subunit alpha	LOC101780687	0.972	0.986	0.958	1.111	1.088	1.119	0.917	0.889	0.899	1.01	1.043	1.032	1.138	0.00040055	0.928	0.0036404	0.93	0.0045394	1.14	0.00055756
K3ZQM9	16	S	flowering time control protein FPA [Setaria italica]	LOC101762638	0.935	0.88	0.92	1.23	1.214	1.244	1.201	1.202	1.21	0.69	0.754	0.683	1.348	0.00010206	1.321	0.0042763	0.577	6.4074e-05	0.589	0.0035008
K3Z483	688	S	probable boron transporter 2 [Setaria italica]	LOC101759976	0.988			0.911			1.113			1.002			0.922		1.127		1.1		0.9
K4A537	292	S	topless-related protein 1-like isoform X3 [Setaria italica]	LOC101786587
K3ZPW9	1586	Y	eukaryotic translation initiation factor 4G-like [Setaria italica]	LOC101773185	0.892			0.904			1.144			1.071			1.013		1.283		1.185		0.936
K3Y4R3	67	S	DNA-directed RNA polymerase subunit beta	101755487	0.907	0.935	0.978	1.039	1.016	1.039	1.072	1.052	0.984	0.998	1.011	1.009	1.097	0.0157621	1.102	0.046103	0.975	0.042861	0.971	0.38866
K3YPR4	877	S	dynamin-2A-like [Setaria italica]	LOC101765864	0.945	0.928	0.892	1.066	1.178	1.143	0.928	0.875	0.957	1.066	1.029	1.021	1.225	0.0040614	0.998	0.94718	0.92	0.063262	1.129	0.0143969
K3Y5J2	640	S	mitogen-activated protein kinase kinase kinase YODA-like isoform X1 [Setaria italica]	LOC101774927	1.144	1.026	1.05	0.813	0.896	0.935	1.041	1.045	1	1.007	1.04	1.022	0.821	0.020297	0.958	0.312	1.161	0.023742	0.994	0.7645
K3YJV5	107	S	26S proteasome non-ATPase regulatory subunit 8 homolog A [Setaria italica]	LOC101779516	0.997	1.027	1.009	1.024	0.998	1.031	0.972	0.996	0.982	1.016	0.991	0.99	1.007	0.644	0.973	0.067624	0.982	0.2292	1.016	0.226
K3YI48	45	S	2'-deoxymugineic-acid 2'-dioxygenase-like [Setaria italica]	LOC101785167	0.74	0.732	0.74	0.855	0.886	0.876	0.859	0.893	0.874	1.504	1.454	1.471	1.183	0.000115726	1.187	0.000135185	1.692	1.6963e-06	1.687	2.0124e-06
K3XV37	290	S	"increased DNA methylation 1, partial [Aegilops tauschii subsp. tauschii]"	LOC101772696	1.05			1.013			0.969			0.98			0.965		0.923		0.967		1.011
K3ZY25	59	S	---	SETIT_031507mg
K3ZPW0	1976	S	ATP-dependent helicase BRM-like isoform X2 [Setaria italica]	LOC101753871			0.964			1.163			0.999			0.899	1.206		1.036		0.773		0.9
K3YRD4	107	S	amino acid transporter ANTL1-like [Setaria italica]	LOC101766142	1.3	1.241	1.037	1.157	1.134	1.018	0.964	0.969	0.95	0.626	0.694	1.005	0.925	0.39884	0.806	0.092499	0.703	0.066816	0.806	0.242
K3XVE8	157	S	PHD finger protein At3g20280 [Oryza sativa Japonica Group]	LOC101774055			1.061			0.965			1.032			0.958	0.91		0.973		0.993		0.928
K3YST1	373	S	casein kinase I isoform alpha isoform X1 [Setaria italica]	LOC101771774	1.039	1.012	1.066	0.821	0.864	0.745	1.067	1.09	1.12	1.074	1.042	1.07	0.78	0.0055019	1.051	0.071356	1.311	0.0035964	0.972	0.173317
K3XV59	603	S	Kinesin-like protein	LOC101773497	0.836	0.828	0.851	0.941	0.945	0.933	1.185	1.158	1.15	1.053	1.08	1.075	1.121	0.0002047	1.389	1.54837e-05	1.138	0.000118266	0.918	0.0020563
K3Y6C1	22	S	F-box protein SKIP2-like [Setaria italica]	LOC101758315	1.022			1.267			0.804			0.925			1.24		0.787		0.73		1.15
K3YRJ6	19	S	cytosolic invertase 1 [Setaria italica]	LOC101754371	0.905	0.96	0.87	1.015	0.955	0.959	0.955	1.007	0.987	1.125	1.082	1.177	1.071	0.117836	1.078	0.079815	1.155	0.0099399	1.148	0.0088822
K3XUU8	727	S	varicose-related protein-like isoform X5 [Setaria italica]	LOC101762973			0.998			1.056			0.968			0.99	1.058		0.97		0.938		1.023
K3YRH2	18	S	flocculation protein FLO11 isoform X1 [Ricinus communis]	SETIT_016866mg	0.949	0.926	0.933	0.716	0.71	0.783	1.194	1.17	1.153	1.14	1.187	1.131	0.787	0.00169824	1.252	5.7618e-05	1.565	0.00020303	0.983	0.3991
K3YVT5	79	S	auxin-responsive protein SAUR36-like [Setaria italica]	LOC101757474		0.762			0.92			1.476			0.885		1.207		1.937		0.962		0.6
K3ZTI9	62	S	TITAN-like protein [Oryza sativa Japonica Group]	LOC101769954	1.049	1.066	1.042	1.021	1.009	1.004	0.947	0.95	0.989	0.993	0.985	0.977	0.961	0.0090952	0.914	0.0044157	0.974	0.0181993	1.024	0.181524
K3Z3I6	953	S	transmembrane protein20 [Zea mays]	LOC101764571	1.001	1.046	0.962	1.18	1.182	1.189	0.854	0.939	0.905	0.977	0.858	0.96	1.18	0.020696	0.897	0.040857	0.787	0.027418	1.036	0.5222
K3Z7D0	237	S	CRC domain-containing protein TSO1-like [Setaria italica]	LOC101772798			1			1.003			1.026			0.984	1.003		1.026		0.981		0.959
K3Y7U0	61	S	VAN3-binding protein-like [Setaria italica]	LOC101764139	1.06			0.917			0.962			1.062			0.865		0.908		1.158		1.104
K4AFZ6	144	S	probable ribosome biogenesis protein RLP24 [Setaria italica]	LOC101754979	1.09	1.03	0.949	0.983	1.004	0.998	0.979	1.004	1.05	0.96	0.976	1.016	0.973	0.58594	0.988	0.82564	0.989	0.56156	0.973	0.36702
K3YW80	38	S	60S ribosomal protein L12-1 [Setaria italica]	LOC101786514	1.042	1.012	0.981	0.968	1.022	0.943	0.965	0.938	0.97	1.03	1.035	1.105	0.966	0.30644	0.947	0.054516	1.081	0.076702	1.103	0.0171554
K3ZA16	181	S	autophagy-related protein 101-like isoform X2 [Setaria italica]	LOC101779313		1.01	1.087		0.873	0.888		1.175	1.009		0.961	1.02	0.84	0.043903	1.041	0.69404	1.125	0.06322	0.907	0.36482
K3YTN7	82	S	GTPase-activating protein gyp1 [Setaria italica]	LOC101777495		0.911			1.143			1.012			0.955		1.255		1.111		0.836		0.944
K4A4Y9	1244	S	microtubule-associated protein futsch-like [Zea mays]	LOC101783885		1.049	0.948		1.019	0.919		0.887	0.964		1.047	1.161	0.97	0.71816	0.927	0.36838	1.139	0.21614	1.193	0.117715
K3Z105	964	S	separase-like [Setaria italica]	SETIT_020222mg	1.202	1.176		1.02	1.015		0.806	0.813		0.977	0.998		0.856	0.0051401	0.681	0.00093714	0.971	0.110898	1.22	0.0033201
K3ZEB6	973	S	dentin sialophosphoprotein [Populus trichocarpa]	SETIT_024909mg	0.891	0.873	0.855	0.943	0.97	0.949	1.149	1.17	1.167	1.03	1.005	1.043	1.093	0.0037444	1.331	2.3336e-05	1.075	0.0063014	0.883	0.00053599
K4A6P1	322	S	probable inactive receptor kinase At1g48480 [Setaria italica]	LOC101758379	1.166	1.162	1.1	1.154	1.2	1.074	0.752	0.775	0.897	0.939	0.879	0.943	1	0.98612	0.707	0.0037422	0.805	0.005537	1.139	0.087823
K3ZIB7	415	T	la-related protein 6B-like [Setaria italica]	LOC101765503	1.032	1.008	1.065	0.998	1.022	1.003	1.05	1.032	0.995	0.939	0.955	0.952	0.974	0.20364	0.991	0.7077	0.941	0.0024784	0.925	0.0095613
K3Z3Q1	40	S	nuclear pore complex protein NUP1 [Setaria italica]	LOC101779177	0.985	0.969	0.995	1.032	1.039	1.027	0.935	0.916	0.908	1.052	1.079	1.071	1.051	0.004235	0.936	0.0045792	1.034	0.0161044	1.161	0.00020209
K3XJE0	318	S	cysteine-rich receptor-like protein kinase 19 [Setaria italica]	LOC101764616	1.155	1.006	1.089	1.252	1.314	1.356	0.854	0.92	0.893	0.771	0.796	0.705	1.207	0.0150232	0.821	0.0124374	0.579	0.00022137	0.852	0.0189362
K3Z4G3	260	S	protein RTF1 homolog [Setaria italica]	LOC101769588		0.854	0.857		0.817	0.867		1.078	1.071		1.241	1.199	0.984	0.63788	1.256	0.00026166	1.449	0.008444	1.135	0.0185434
K3XWP6	453	S	protein PHR1-LIKE 1 isoform X1 [Zea mays]	LOC101786720	0.841	0.673	0.794	0.968	0.88	0.879	1.236	1.44	1.36	0.979	1.035	0.993	1.182	0.083102	1.749	0.0022017	1.103	0.052344	0.745	0.0035434
K3Y5E3	181	S	Ethylene receptor	LOC101782350			1.043			0.996			0.981			0.991	0.955		0.941		0.995		1.01
K3YW01	67	S	leucine-rich repeat extensin-like protein 3 [Setaria italica]	LOC101757865	0.923	0.99	0.97	1.118	1.033	1.097	0.935	0.97	0.894	1.034	1.017	1.045	1.127	0.0197183	0.971	0.39864	0.953	0.131957	1.106	0.0151817
K4A9Y4	187	S	proline-rich receptor-like protein kinase PERK9 [Ananas comosus]	LOC101769722	0.959	0.978	0.956	0.881	0.914	0.929	1.161	1.124	1.147	1.014	0.998	0.985	0.942	0.024795	1.186	0.000136857	1.1	0.0057786	0.873	0.00042412
K3XKG4	229	S	serine/arginine-rich splicing factor RS2Z32-like [Setaria italica]	LOC101766798	0.743			0.958			1.343			0.985			1.289		1.808		1.028		0.733
K4A4U5	779	S	ABC transporter B family member 6-like [Setaria italica]	LOC101775131	1.007	0.994	1.004	1.004	1.063	1.032	1.061	1.009	0.994	0.948	0.952	0.984	1.031	0.145879	1.02	0.39682	0.931	0.023983	0.941	0.058563
K3Z3D7	964	S	guanylate-binding protein 1-like [Setaria italica]	LOC101777964	0.969	0.975	0.991	1.002	0.965	0.958	1.039	1.044	1.046	1.003	1.027	1.015	0.997	0.82886	1.066	0.00078328	1.041	0.059818	0.973	0.0185824
K3XW19	535	S	TBCC domain-containing protein 1-like [Setaria italica]	LOC101773367	1.021	1.054	1.016	1.095	1.022	1.041	0.905	0.935	0.967	0.991	0.998	0.987	1.022	0.42116	0.908	0.0123768	0.942	0.105901	1.06	0.038718
K4A5I3	18	S	LOW QUALITY PROTEIN: peroxisomal biogenesis factor 6-like [Setaria italica]	LOC101773921	1.038	1.052		0.991	0.968		1.046	1.207		0.942	0.808		0.937	0.040898	1.078	0.4191	0.893	0.27456	0.777	0.137401
K3Z8Y8	175	Y	serine/arginine-rich SC35-like splicing factor SCL30 [Setaria italica]	LOC101771717	1.106			0.853			1.122			0.936			0.771		1.014		1.097		0.834
K3YPN0	747	S	ubiquitin carboxyl-terminal hydrolase 15 isoform X2 [Setaria italica]	LOC101786362	1.164			0.909			1.046			0.899			0.781		0.899		0.989		0.859
K4ABA6	129	T	E3 ubiquitin-protein ligase RNF126-like [Setaria italica]	LOC101784424	0.928	0.918	0.928	0.979	0.976	0.956	1.035	1.062	1.054	1.065	1.054	1.069	1.049	0.0043771	1.136	0.000116492	1.095	0.0004442	1.012	0.2509
K3XER6	254	S	HSP-interacting protein [Aegilops tauschii subsp. tauschii]	LOC101761644	0.96	0.998		0.967	0.911		1.118	1.115		0.973	0.991		0.959	0.35952	1.14	0.021162	1.046	0.28464	0.88	0.005162
K3YP69	2041	S	titin isoform X2 [Setaria italica]	LOC101779234		0.978	0.982		1.207	1.297		0.957	0.883		0.885	0.865	1.278	0.021055	0.939	0.25318	0.699	0.0109422	0.951	0.359
K4A5F0	494	S	RNA-binding protein 28 [Setaria italica]	SETIT_034104mg	0.928		0.899	1.015		1.01	1.058		1.084	1.012		1.021	1.108	0.023463	1.172	0.0154047	1.004	0.5187	0.949	0.056225
K3XKN6	161	S	microbial collagenase [Arabidopsis thaliana]	LOC101778809	1.072	0.897		1.025	1.061		0.929	1.031		0.984	1.024		1.059	0.5677	0.995	0.9865	0.963	0.28468	1.024	0.69398
K3Z135	39	Y	"glycine-rich RNA-binding protein 3, mitochondrial-like [Setaria italica]"	SETIT_020253mg	1.046	1.006	1.028	0.976	1.026	1.023	0.982	0.975	0.968	1.005	1.004	0.992	0.982	0.4096	0.95	0.0127629	0.992	0.66818	1.026	0.0121034
K3ZQ90	129	Y	Cellulose synthase	LOC101759117	0.84	0.877	0.878	0.653	0.645	0.625	1.594	1.612	1.655	0.947	0.903	0.882	0.741	0.000102873	1.873	2.1676e-06	1.421	0.000140743	0.562	1.8459e-05
K3ZAE0	41	S	---	LOC101778911			1.054			1.034			0.97			0.957	0.981		0.92		0.926		0.987
K4A6D5	230	S	apoptotic chromatin condensation inducer in the nucleus-like [Setaria italica]	LOC101756757	0.905		0.92	1.031		1.11	1.106		0.969	0.978		1.012	1.173	0.05216	1.137	0.198643	0.929	0.21622	0.959	0.61908
K3Y7T2	192	S	OTU domain-containing protein DDB_G0284757 [Setaria italica]	LOC101770767		1.106			0.988			0.918			0.993		0.893		0.83		1.005		1.082
K4ADT7	156	S	remorin6.3 [Zea mays]	LOC101752845	1.002	1.033	1	1.008	1.002	0.994	0.924	0.954	0.952	1.068	1.019	1.057	0.99	0.41738	0.932	0.0089788	1.047	0.037558	1.111	0.0039401
K3YPS1	800	S	RNA polymerase II C-terminal domain phosphatase-like 1 isoform X2 [Setaria italica]	LOC101778165	1.049			0.995			0.932			1.028			0.949		0.888		1.033		1.103
K3Y841	6	S	matrix metalloproteinase-2-like [Ananas comosus]	LOC101778464	1.067	1.064	1.107	0.971	0.97	0.976	0.951	0.996	0.93	1.016	0.98	0.993	0.901	0.0149808	0.889	0.007705	1.025	0.08606	1.039	0.166299
K3XE96	787	S	transcription initiation factor TFIID subunit 1 isoform X3 [Setaria italica]	LOC101755030	0.971	0.931	0.966	1.131	1.156	1.141	1.03	1.034	0.996	0.894	0.906	0.92	1.195	0.00026162	1.067	0.021916	0.793	2.2256e-05	0.889	0.00124418
K3Z8V1	247	S	40S ribosomal protein S4	LOC101775084			0.963			1.086			0.976			0.989	1.128		1.013		0.911		1.013
K3YS89	413	T	Non-specific serine/threonine protein kinase	LOC101757993	1.111	1.11	1.118	1.025	1.017	1.033	0.962	0.975	0.976	0.919	0.915	0.892	0.921	8.1019e-05	0.872	1.61319e-05	0.887	0.00030438	0.936	0.0030823
K3Y6M6	159	S	Serine/threonine protein phosphatase 2A regulatory subunit	LOC101770619		1.067			1.076			1.108			0.786		1.008		1.038		0.73		0.709
K3XVG8	7	S	protein ENHANCED DISEASE RESISTANCE 2-like [Setaria italica]	LOC101766909
K4A6W4	466	S	protein DEK-like [Setaria italica]	LOC101776190	0.823	0.842	0.907	0.935	1.006	1.136	1.358	1.322	1.144	0.917	0.868	0.848	1.196	0.050461	1.487	0.0029018	0.856	0.067022	0.689	0.0030826
K3XDR5	636	S	GYF domain-containing protein [Arabidopsis thaliana]	LOC101778963	1.064	1.036	1.008	0.992	0.951	0.924	0.949	0.977	1.033	1.002	1.041	1.042	0.922	0.035256	0.952	0.167196	1.076	0.038999	1.043	0.20694
K3Y8W3	117	S	LOC100282122 isoform X1 [Zea mays]	LOC101758035	1.038	0.978		0.954	0.959		0.993	1.034		1.021	1.038		0.949	0.22398	1.005	0.8891	1.076	0.0135975	1.016	0.54396
K3YG69	449	S	probable GPI-anchored adhesin-like protein PGA55 [Zea mays]	LOC101763972	0.998			1.09			0.949			0.977			1.092		0.951		0.896		1.03
K4A8X4	456	S	DDB1- and CUL4-associated factor 8-like [Setaria italica]	LOC101766219	0.898	0.952	0.934	0.963	0.936	0.956	1.216	1.163	1.198	0.947	0.969	0.936	1.026	0.25612	1.285	0.00031762	0.999	0.93894	0.797	0.000163363
K3XHZ9	211	S	protein IWS1 homolog A [Setaria italica]	LOC101773803	0.755	0.772	0.8	0.848	0.897	0.897	1.282	1.229	1.228	1.126	1.113	1.087	1.135	0.0073013	1.607	2.3813e-05	1.259	0.00042093	0.89	0.0026593
K3XUU8	737	S	varicose-related protein-like isoform X5 [Setaria italica]	LOC101762973			1.034			0.973			0.985			1.016	0.941		0.953		1.044		1.031
K4AMS9	889	S	filament-like plant protein 4 [Setaria italica]	LOC101769208		0.87	0.905		0.896	0.862		1.205	1.246		1.043	1.005	0.99	0.76098	1.381	0.0063596	1.165	0.029459	0.836	0.0187974
K4A545	714	T	serine/threonine-protein kinase STE20-like [Aegilops tauschii subsp. tauschii]	LOC101776185		1.032	1.063		0.891	0.891		1.095	0.913		0.996	1.125	0.851	0.0082754	0.958	0.66418	1.19	0.105515	1.056	0.6542
K4A5U4	445	S	serine/arginine repetitive matrix protein 1 [Setaria italica]	LOC101767855	1.076	1.087	1.077	1.223	1.211	1.201	0.972	0.99	0.993	0.767	0.751	0.767	1.122	4.4371e-05	0.912	0.0002414	0.629	3.8103e-07	0.773	1.60032e-05
K3YJN3	85	T	homeobox protein ARX [Setaria italica]	LOC101786763			1.026			1.053			0.922			1.008	1.026		0.899		0.957		1.093
K3YPG5	296	S	serine/threonine-protein kinase EDR1-like [Setaria italica]	LOC101753714
K3YQ58	742	S	serine/threonine-protein kinase EDR1 [Setaria italica]	LOC101765843	0.923	0.922	0.91	1.014	1.105	1.082	0.987	0.936	0.988	1.081	1.047	1.031	1.162	0.0047179	1.057	0.041037	0.987	0.68702	1.085	0.022479
K3ZTS9	93	T	probable sarcosine oxidase [Setaria italica]	LOC101754401	1.044	1.042	1.057	1.061	1.062	1.037	0.983	0.975	0.976	0.93	0.938	0.946	1.005	0.58332	0.934	0.000181757	0.891	0.00022486	0.959	0.00167646
K3XVX0	415	S	DCD (Development and Cell Death) domain protein [Zea mays]	LOC101759720	1.061	0.99	1.122	0.892	0.978	0.903	1	1.008	1.023	1.05	1.033	0.962	0.874	0.044095	0.955	0.29304	1.098	0.076304	1.005	0.89382
K3XM66	43	S	transcription factor HY5-like [Setaria italica]	LOC101778144	1.024	1.011	1.033	1.024	1.052	1.086	0.938	0.974	0.962	1.022	0.978	0.936	1.031	0.173602	0.937	0.0067838	0.929	0.071202	1.022	0.49388
K3YGX8	219	S	pre-mRNA-splicing factor CWC25 homolog [Setaria italica]	LOC101758426		1.038	0.966		1.134	1.168		1.021	1.125		0.838	0.782	1.149	0.069897	1.071	0.37736	0.704	0.0112354	0.755	0.042225
K3YPF7	331	T	death-inducer obliterator 1-like [Setaria italica]	LOC101783396
K3YKH0	3	S	mitochondrial import receptor subunit TOM9-2 [Setaria italica]	LOC101770467	1.012	1.043	1.029	0.964	0.971	0.99	1.131	1.098	1.106	0.916	0.91	0.898	0.948	0.0109563	1.081	0.0032976	0.931	0.0019566	0.817	4.2631e-05
K4AFN5	111	S	myb-like protein H isoform X1 [Populus euphratica]	LOC101755687	1.089		1.023	1.124		1.115	0.876		0.931	0.927		0.947	1.06	0.20272	0.856	0.070161	0.837	0.0040799	1.037	0.37206
K3Z3P9	842	S	Plasma membrane ATPase	LOC101758213	1.07	1.061	1.082	1.012	1.059	1.044	1.025	0.986	0.95	0.913	0.914	0.94	0.969	0.09928	0.922	0.022265	0.888	0.00197802	0.934	0.047998
K3XDT9	1084	S	SCAR-like protein 2 [Setaria italica]	LOC101764203
K3Z3Q2	121	S	protein IQ-DOMAIN 32 [Setaria italica]	LOC101778350
K3ZQZ2	176	S	U3 small nucleolar RNA-associated protein 25 [Setaria italica]	LOC101753445
K4A6I7	119	S	protein FAR1-RELATED SEQUENCE 7-like [Elaeis guineensis]	101766516
K3XVS8	234	S	protein FAM63A isoform X1 [Setaria italica]	LOC101778795	0.948	0.937	0.975	0.99	0.991	0.981	0.942	0.936	0.946	1.118	1.134	1.098	1.036	0.045203	0.987	0.36202	1.131	0.00023946	1.186	6.2287e-05
K3Y9U1	143	S	RPM1-interacting protein 4-like [Setaria italica]	LOC101753580	1.101	1.004	1.054	1.02	1.067	1.072	0.873	0.963	0.948	1.012	0.981	0.942	1	0.9889	0.881	0.035184	0.929	0.047664	1.054	0.22136
K3Z7U0	312	S	serine/arginine-rich splicing factor RS2Z32-like [Setaria italica]	LOC101759429	0.918		0.927	1.107		1.099	1.098		1.073	0.905		0.926	1.196	0.00115745	1.177	0.0058601	0.83	0.0041399	0.843	0.0089817
K3ZD87	620	S	"UPF0503 protein At3g09070, chloroplastic [Setaria italica]"	SETIT_024521mg
K3YPV8	308	S	protein NBR1 homolog isoform X2 [Setaria italica]	LOC101767234		0.981			1.16			0.89			0.984		1.182		0.907		0.848		1.106
K4AD21	291	S	nitric oxide synthase-interacting protein [Setaria italica]	LOC101773785		1.003	1.05		1.063	1.02		0.928	1		1.016	0.946	1.015	0.68334	0.939	0.28568	0.942	0.28134	1.018	0.76658
K4ABV4	341	S	uncharacterized membrane protein At1g06890-like [Setaria italica]	LOC101786443	1.123	1.116		1.017	1.058		0.965	0.962		0.912	0.885		0.927	0.062457	0.861	0.00054063	0.866	0.028545	0.933	0.043601
A0A097PN26	146	S	Translation initiation factor 2 (Fragment)	---			0.869			0.802			1.21			1.123	0.923		1.392		1.4		0.928
K3XK82	77	S	sterol 3-beta-glucosyltransferase UGT80B1 [Setaria italica]	LOC101757990	1.157	1.165		1.224	1.205		0.8	0.808		0.841	0.843		1.046	0.034199	0.693	0.00027557	0.693	0.00046314	1.047	0.0120402
G4Y5J5	262	S	SiU2af35	101772388	1.12	1.097	1.044	1.091	1.096	1.144	0.91	0.901	0.93	0.897	0.921	0.903	1.021	0.45174	0.841	0.00161887	0.817	0.00029538	0.993	0.58372
K4A6L5	38	T	"alpha,alpha-trehalose-phosphate synthase [UDP-forming] 6-like [Setaria italica]"	LOC101754475		0.826	0.846		1.091	0.965		0.983	0.955		1.106	1.223	1.23	0.081802	1.159	0.0157648	1.133	0.255	1.202	0.073163
K3ZRL2	481	S	serine/arginine repetitive matrix protein 2-like [Setaria italica]	LOC101752927	0.958	1.013	1.209	1.074	1.148	1.107	1.293	1.142	0.912	0.727	0.743	0.799	1.047	0.52632	1.053	0.72962	0.682	0.00036453	0.678	0.023257
K3YQ45	365	S	sister chromatid cohesion protein PDS5 homolog B isoform X3 [Setaria italica]	LOC101784615	0.971	0.905	0.957	1.013	1.063	1.094	0.982	1.106	0.985	1.041	0.95	0.979	1.119	0.022383	1.085	0.146696	0.937	0.135456	0.966	0.5223
K3ZS49	245	S	serine/arginine repetitive matrix protein 2 [Setaria italica]	LOC101766699	0.965	1.019	0.969	0.975	0.981	0.948	0.995	0.978	0.967	1.069	1.029	1.114	0.983	0.46364	0.996	0.83996	1.106	0.0163995	1.093	0.022523
A0A0Q3S8V8	236	S	RNA polymerase II C-terminal domain phosphatase-like 3 [Setaria italica]	SETIT_0258791mg	0.932	1.007	0.991	0.953	0.966	1.005	1.073	1.013	1.001	1.05	1.022	1.013	0.998	0.95388	1.054	0.176303	1.055	0.049218	0.999	0.99056
K3Z9F5	125	S	protein LURP-one-related 8-like [Setaria italica]	LOC101771996	1.115	1.068	1.066	1.189	1.252	1.228	0.812	0.788	0.83	0.901	0.909	0.896	1.129	0.0044441	0.748	0.000159523	0.738	4.0546e-05	1.114	0.0023174
K3YFY1	295	S	proteoglycan 4-like [Setaria italica]	LOC101775855	1.254	1.208		1.001	1.101		0.934	0.864		0.831	0.847		0.854	0.089718	0.73	0.0183043	0.798	0.043841	0.933	0.23038
K3ZS54	192	S	serine/threonine-protein kinase STY46 [Setaria italica]	LOC101761030	0.94			1.14			0.854			1.068			1.213		0.909		0.937		1.251
K3YQ71	374	S	probable L-type lectin-domain containing receptor kinase S.5 [Setaria italica]	LOC101775851	1.233	1.242	1.227	1.164	1.163	1.154	0.771	0.749	0.769	0.85	0.861	0.866	0.94	0.000160698	0.618	5.3724e-07	0.74	5.2543e-07	1.126	0.00038311
K4A9N6	237	S	"glycine, alanine and asparagine-rich protein [Setaria italica]"	LOC101780116	0.893		0.821	0.993		0.958	1.013		1.082	1.104		1.142	1.138	0.104239	1.222	0.063864	1.151	0.029323	1.072	0.199358
K4A5T5	510	S	HIT zinc finger [Zea mays]	LOC101753781	1.033	1.016	1.029	0.961	0.948	0.983	0.921	0.952	0.941	1.083	1.083	1.05	0.94	0.0059433	0.914	0.00119651	1.112	0.00198155	1.143	0.00070236
K3YQ91	381	S	monosaccharide-sensing protein 2-like [Setaria italica]	LOC101777192	0.986		1.068	0.876		0.956	1.086		0.985	1.059		0.999	0.892	0.192683	1.008	0.91234	1.123	0.156117	0.994	0.93136
K3Z397	1114	S	LOW QUALITY PROTEIN: uncharacter...	LOC101752798	0.949	1.014	1.026	1.067	0.978	0.978	0.959	1.073	0.96	1.033	0.953	1.04	1.011	0.78492	1.001	0.99692	1.001	0.98026	1.011	0.81086
K3ZIW6	363	S	"GDP-mannose 3,5-epimerase 2 [Setaria italica]"	LOC101772247	1.036	1.084	1.017	1.033	1.025	1.04	0.996	0.965	1.013	0.952	0.942	0.947	0.988	0.56476	0.948	0.088121	0.917	7.7733e-05	0.955	0.035137
K3Z6H7	248	S	ATP-citrate synthase alpha chain protein 3 [Setaria italica]	LOC101758485	1.008	0.974	0.981	1.015	1.003	1.051	1.081	1.058	1.042	0.918	0.982	0.946	1.036	0.115522	1.074	0.0089365	0.927	0.034556	0.895	0.0073803
K3YPA6	714	S	Clustered mitochondria protein homolog	LOC101785827	0.93	0.948	0.947	0.987	0.991	1	1.061	1.06	1.048	1.032	1.015	1.017	1.054	0.00196464	1.122	9.9519e-05	1.029	0.0119765	0.967	0.0068358
K3XN33	107	S	auxin-repressed 12.5 kDa protein-like [Setaria italica]	LOC101782123	1.288	1.18	1.264	1.058	0.997	1.051	0.838	0.945	0.883	0.835	0.894	0.824	0.832	0.0049162	0.714	0.00153869	0.822	0.003363	0.958	0.3764
K3Z8Y8	241	S	serine/arginine-rich SC35-like splicing factor SCL30 [Setaria italica]	LOC101771717	0.976	1.015		1.018	1.031		1.085	1.054		0.941	0.922		1.029	0.29576	1.074	0.098501	0.909	0.015545	0.871	0.0160768
K4AA36	383	T	SWR1-complex protein 4-like [Setaria italica]	LOC101777578	1.089	1.083	1.06	0.957	0.956	0.981	0.963	0.973	0.96	0.998	0.996	1.007	0.895	0.00072105	0.896	0.00028045	1.037	0.0161012	1.036	0.0025222
K3YFV1	17	S	1-phosphatidylinositol-3-phosphate 5-kinase FAB1A-like isoform X2 [Setaria italica]	LOC101753149	1.163	1.069	1.108	1.015	0.943	1.003	1.086	1.085	1.112	0.77	0.922	0.81	0.887	0.022705	0.983	0.55184	0.845	0.042779	0.762	0.036898
K3ZQ48	17	S	"histone-lysine N-methyltransferase, H3 lysine-9 specific SUVH6-like [Oryza brachyantha]"	LOC101783431	0.969	0.951	0.942	0.987	0.931	0.982	0.985	1.04	1.015	1.064	1.082	1.066	1.013	0.56194	1.062	0.027657	1.108	0.0061792	1.057	0.029062
K3ZAK7	30	S	40S ribosomal protein S23 [Zea mays]	LOC101773276	1.141	1.093		1.039	1.063		0.925	0.933		0.912	0.926		0.941	0.129956	0.832	0.013881	0.874	0.0103016	0.989	0.34098
K3XJ90	196	S	coiled-coil domain-containing protein R3HCC1L [Setaria italica]	LOC101783802	0.985	0.951	0.978	1.016	1.01	1.008	1.035	1.03	1.029	0.979	1.02	0.997	1.041	0.021103	1.062	0.0052418	0.987	0.35194	0.968	0.114659
K3ZT94	49	S	BSD domain-containing protein 1-like [Setaria italica]	LOC101783444	0.951	0.945	0.948	1.071	1.062	1.087	0.955	0.937	1.026	1.031	1.061	0.958	1.132	6.0419e-05	1.026	0.46306	0.947	0.151676	1.045	0.34358
K4A6L5	54	S	"alpha,alpha-trehalose-phosphate synthase [UDP-forming] 6-like [Setaria italica]"	LOC101754475	0.933	1.011	0.902	1.056	1.023	1.064	1.01	0.982	1.008	1.015	0.996	1.037	1.104	0.049199	1.054	0.199525	0.97	0.14102	1.016	0.34418
K3XT09	744	S	bifunctional serine/threonine-protein kinase/NEDD4-like E3 ubiquitin-protein ligase [Ananas comosus]	LOC101782721	1.059	1.058	1.031	0.918	0.905	0.927	0.991	1.032	1.058	1.036	1.013	0.996	0.874	0.00027584	0.979	0.35766	1.107	0.0015974	0.988	0.6314
K3YPF0	1054	S	protein CROWDED NUCLEI 1 [Setaria italica]	LOC101767497	0.69	0.693	0.72	0.79	0.853	0.84	1.45	1.352	1.37	1.089	1.118	1.087	1.181	0.0035997	1.984	1.56e-05	1.327	0.00035707	0.79	0.0005381
K3ZJZ5	156	T	SKP1-like protein 1A [Setaria italica]	LOC101761705
K3ZSZ5	286	S	heterogeneous nuclear ribonucleoprotein 1 [Setaria italica]	LOC101769825	1.067			0.968			0.911			1.055			0.907		0.854		1.09		1.158
K3Z3B6	810	S	MATH domain-containing protein At5g43560-like [Setaria italica]	LOC101758358	1.076	1.117	1.075	1.008	1.01	1.027	0.943	0.899	0.894	0.984	0.981	1.01	0.932	0.0071803	0.837	0.00108499	0.977	0.100999	1.087	0.0121423
K3XEG3	737	S	myosin-14 [Setaria italica]	LOC101776773			0.983			1.365			0.825			0.855	1.389		0.839		0.626		1.036
K3ZRB0	639	S	protein LEO1 homolog [Setaria italica]	LOC101772481		1.045			1.015			0.96			0.99		0.971		0.919		0.975		1.031
K3ZQ12	507	S	uncharacterized ATP-dependent helicase C29A10.10c-like [Oryza brachyantha]	SETIT_028643mg		0.967	0.937		0.941	0.986		1.038	1.004		1.061	1.077	1.012	0.71474	1.072	0.0927	1.109	0.051235	1.047	0.127735
K3Z8V0	47	T	probable calcium-binding protein CML22 isoform X1 [Setaria italica]	SETIT_022807mg		0.903			0.875			1.119			1.106		0.969		1.239		1.264		0.988
K3ZSE4	489	Y	DEAD-box ATP-dependent RNA helicase 5 [Setaria italica]	LOC101776410		1.183			1.097			0.926			0.819		0.927		0.783		0.747		0.884
K3XW09	584	T	65-kDa microtubule-associated protein 1 [Setaria italica]	LOC101773239		1.011			1.03			1.019			0.958		1.019		1.008		0.93		0.94
K3XIT0	53	S	Fructose-bisphosphate aldolase	LOC101771498		1.036	1.024		1.115	1.008		0.963	0.993		0.908	0.987	1.031	0.627	0.95	0.087075	0.893	0.22586	0.969	0.54142
K4A547	88	S	phytochrome B [Setaria italica]	LOC101780402	1.019		1.052	0.958		0.906	1.034		1.121	1		0.938	0.9	0.081484	1.041	0.4632	1.04	0.4572	0.899	0.176401
K3YPN8	25	S	Mechanosensitive ion channel protein	LOC101772868	0.911	0.886		1	1.072		1.051	1.028		1.049	1.028		1.153	0.06312	1.157	0.0145399	1.002	0.94222	0.999	0.95512
K3ZEB6	564	S	dentin sialophosphoprotein [Populus trichocarpa]	SETIT_024909mg	0.969	1.04	0.965	1.04	1.009	1.002	1.006	0.989	1.027	0.999	0.976	1.017	1.026	0.38716	1.016	0.56928	0.981	0.30208	0.99	0.56928
K3Z6C6	406	S	"interactor of constitutive active ROPs 2, chloroplastic [Setaria italica]"	LOC101769709	0.937	0.87	0.893	0.936	0.85	0.88	1.079	1.196	1.15	1.056	1.092	1.084	0.987	0.73346	1.269	0.0030417	1.212	0.0029784	0.944	0.145218
K3ZRU5	77	S	bromodomain-containing protein 4B-like [Setaria italica]	LOC101779144	1.075		1.044	0.919		1.034	0.931		0.891	1.073		1.034	0.922	0.30424	0.86	0.029145	1.079	0.33664	1.156	0.036875
K3YPM5	965	Y	staphylococcal nuclease domain-containing protein 1-like [Setaria italica]	LOC101763417		1.034			1.075			0.928			0.977		1.04		0.897		0.909		1.053
K4A6Z1	577	S	AAA-ATPase At2g46620-like [Setaria italica]	LOC101755261	1.033			1.074			0.921			0.983			1.04		0.892		0.915		1.067
K3XPQ3	54	S	Carbonic anhydrase	SETIT_003882mg	1.035	0.969		0.893	0.936		1.092	1.122		0.991	0.991		0.913	0.153257	1.105	0.106741	1.084	0.075563	0.895	0.0146806
K3Z350	1032	S	protein MODIFIER OF SNC1 1 [Setaria italica]	LOC101759168	0.932	0.926	0.936	1.006	1.012	0.999	1.067	1.051	1.074	1.009	1.025	1.006	1.08	9.7227e-05	1.142	4.421e-05	1.008	0.33414	0.952	0.0048609
K3XL03	61	S	serine/threonine-protein kinase SAPK4 [Setaria italica]	LOC101764618			0.952			0.991			1.078			0.994	1.041		1.132		1.003		0.922
K3Y7C1	435	S	"pentatricopeptide repeat-containing protein At1g80550, mitochondrial [Setaria italica]"	LOC101761966	0.944	0.926	0.857	0.905	1.004	0.977	0.99	0.94	1.027	1.155	1.128	1.14	1.058	0.25748	1.084	0.106764	1.186	0.0057216	1.158	0.0052218
K4ADB2	30	S	"CW7 protein, putative [Medicago truncatula]"	LOC101778117	0.984	0.971		1.014	0.984		1.022	1.042		0.992	1.016		1.022	0.31786	1.056	0.043897	1.005	0.81764	0.973	0.21548
K3XGW4	310	S	transcription initiation factor TFIID subunit 12b [Setaria italica]	LOC101771512	0.963	0.96	0.958	1.024	0.981	1.024	0.993	1.044	1.02	1.029	1.027	1.01	1.051	0.073962	1.061	0.055618	1.012	0.47088	1.003	0.85182
K4ACI3	233	T	HVA22-like protein	LOC101760823	1.12	1.075	1.081	1.056	1.071	1.056	0.798	0.813	0.806	1.027	1.042	1.056	0.972	0.104203	0.738	2.3028e-05	0.982	0.118956	1.293	1.59806e-05
K3XF53	393	S	LRR receptor-like serine/threonine-protein kinase GSO1 [Setaria italica]	LOC101770040	0.954		1.016	1.011		0.981	1.026		1.061	1.02		0.959	1.011	0.7733	1.059	0.2452	0.993	0.85904	0.948	0.26712
K3ZQ47	1158	Y	receptor-like protein kinase BRI1-like 3 [Setaria italica]	LOC101782757	0.936	0.954	1.006	0.958	0.872	0.925	1.168	1.25	1.153	0.958	0.948	0.937	0.951	0.22388	1.233	0.0031823	1.032	0.31758	0.796	0.00092098
K3XFV4	507	T	BSD domain-containing protein 1-like [Setaria italica]	LOC101755695	1.097	1.058		0.989	1.026		0.968	1.003		0.958	0.932		0.935	0.121137	0.915	0.072104	0.938	0.108184	0.959	0.20316
K4A120	20	S	flocculation protein FLO11 isoform X2 [Oryza sativa Japonica Group]	SETIT_032562mg	0.965			0.862			1.056			1.116			0.893		1.094		1.295		1.057
K3XI82	104	S	protein NETWORKED 4B-like isoform X1 [Setaria italica]	LOC101754217	1.013			1.014			1.041			0.95			1.001		1.028		0.937		0.913
K3YIZ8	267	S	KH domain-containing protein At4g26480-like [Setaria italica]	LOC101759376	1.036	1.033	1.017	0.892	0.885	0.883	0.986	1.005	1.058	1.086	1.079	1.047	0.862	2.0986e-05	0.988	0.59808	1.208	8.3163e-05	1.053	0.093181
K4A4M4	1884	S	protein SABRE isoform X2 [Setaria italica]	LOC101757950			0.925			1.002			1.004			1.074	1.083		1.085		1.072		1.07
K3XGF4	425	S	sorting and assembly machinery component 50 homolog B [Setaria italica]	LOC101756374	1.04	1.015	0.985	1.021	0.962	0.985	0.978	1.063	1.043	0.974	0.976	0.999	0.976	0.36216	1.014	0.6624	0.994	0.76238	0.956	0.170624
K3Z4Z2	509	S	PLAC8 family protein [Medicago truncatula]	LOC101782387	1.095	1.067	1.032	1.025	1.051	1.034	0.949	0.833	1.002	0.945	1.05	0.947	0.974	0.22978	0.872	0.071301	0.946	0.18584	1.057	0.42986
K3ZHA2	160	S	disease resistance protein RPM1-like [Setaria italica]	LOC101764144	0.706	0.718	0.816	0.842	0.83	0.839	1.278	1.207	1.134	1.178	1.243	1.207	1.121	0.126883	1.616	0.00110202	1.445	2.0921e-05	1.002	0.9321
K4A4V4	282	S	DnAJ-like protein [Morus notabilis]	LOC101781733		0.979			0.988			0.997			1.043		1.009		1.018		1.056		1.046
K3ZRF8	340	S	peptidyl-prolyl cis-trans isomerase CYP63-like isoform X2 [Setaria italica]	LOC101760612	1.196	1.162	1.178	1.001	1.067	1.04	1.013	0.954	0.951	0.816	0.84	0.851	0.879	0.0031383	0.825	0.00096476	0.807	0.00065656	0.859	0.0032203
K3ZJH2	53	S	"Chlorophyll a-b binding protein, chloroplastic"	LOC101776711	1.003	0.988	1.116	1.034	1.063	0.996	1.129	1.087	1.056	0.863	0.889	0.857	0.995	0.94068	1.053	0.2859	0.844	0.00150064	0.797	0.00053973
K3Y4N9	1075	S	CLIP-associated protein-like [Setaria italica]	LOC101762102		0.9			0.872			1.088			1.139		0.969		1.209		1.306		1.047
K3XE62	97	S	cellulose synthase A catalytic subunit 4 [UDP-forming] [Setaria italica]	LOC101774619	0.637	0.69		0.809	0.8		1.822	1.771		0.795	0.799		1.213	0.040845	2.708	0.00180259	0.991	0.2666	0.444	0.00031726
K3Z3H1	634	S	leukocyte receptor cluster member 8 homolog isoform X1 [Setaria italica]	LOC101774435	1.037	0.998	0.937	0.914	0.981	0.941	1.021	1.028	1.099	1.035	1.006	1.034	0.954	0.26688	1.059	0.20024	1.084	0.022678	0.977	0.41424
K4AD83	74	S	zinc finger protein 652-A [Oryza brachyantha]	LOC101772545	0.925			1.126			0.878			1.075			1.217		0.949		0.955		1.224
K3YPT1	220	S	WD repeat-containing protein 44-like [Setaria italica]	LOC101777751
K3ZI14	79	S	Probable bifunctional methylthioribulose-1-phosphate dehydratase/enolase-phosphatase E1	LOC101776717	1.151		1.031	0.982		1.038	0.859		0.923	1.011		1.014	0.926	0.34278	0.817	0.09188	1.002	0.92748	1.136	0.070197
K3ZIN4	102	S	nucleolin [Setaria italica]	LOC101773757	1.014	1.013	0.959	0.96	0.954	0.985	1.223	1.17	1.253	0.837	0.89	0.839	0.971	0.23252	1.221	0.00184285	0.885	0.0054153	0.704	0.00024254
K3ZSI9	259	S	WPP domain-interacting protein 2 [Setaria italica]	LOC101779931	1.002	0.98	0.974	1.002	0.972	0.925	1.027	1.022	1.048	0.983	1.035	1.059	0.981	0.46718	1.048	0.0156352	1.061	0.136336	0.994	0.78202
K3YW30	29	T	coiled-coil domain-containing protein 6 [Oryza sativa Japonica Group]	LOC101774099	1.021			1.037			0.953			0.999			1.016		0.933		0.963		1.048
K4A5T9	290	S	uncharacterized LOC103644136 [Zea mays]	LOC101771200	0.872	0.88	0.886	0.969	0.972	0.96	1.062	1.001	1.044	1.103	1.146	1.112	1.1	8.4481e-05	1.178	0.00084385	1.159	0.00027655	1.082	0.020182
K3YIF9	320	T	UDP-galactose transporter 1-like [Setaria italica]	LOC101753978	1.102	1.12	1.093	0.897	0.916	0.875	1.004	1.009	0.982	1.004	0.966	1.051	0.811	0.000156852	0.903	0.00076236	1.124	0.0137416	1.009	0.76842
K3YGL1	544	S	agenet domain-containing family protein [Populus trichocarpa]	LOC101773716	1.088			1.012			0.977			0.938			0.93		0.898		0.927		0.96
K3Z4W8	227	S	neurofilament heavy polypeptide-like [Setaria italica]	LOC101763756		1.293			0.877			0.808			1.016		0.678		0.625		1.158		1.257
K3YJL2	157	S	hybrid signal transduction protein dokA isoform X2 [Nelumbo nucifera]	LOC101784227	1.042	1.057	1.076	1.051	1.101	1.084	0.933	0.935	0.968	0.985	0.925	0.893	1.019	0.31564	0.893	0.00171824	0.866	0.0104792	0.988	0.71042
K3YHD9	61	S	"transcription factor GTE7-like, partial [Setaria italica]"	LOC101784905	0.921	0.869	0.946	0.973	1.027	0.968	1.091	1.079	1.056	1.028	1.039	1.039	1.085	0.060018	1.179	0.003521	1.046	0.076084	0.963	0.020741
K3XFR6	330	T	ATP-citrate synthase beta chain protein 1 [Setaria italica]	LOC101766243
K3XZC4	113	S	serine/arginine-rich splicing factor RSZ21A [Setaria italica]	LOC101769473	0.925	0.962	0.904	0.819	0.789	0.848	1.196	1.088	1.133	1.068	1.155	1.117	0.88	0.0097849	1.224	0.0035619	1.36	0.00056305	0.977	0.56066
K3XW08	484	S	aluminum-activated malate transporter 9-like [Setaria italica]	LOC101760130	1.11	1.065	1.034	0.975	0.955	0.918	0.904	0.935	0.989	1.016	1.047	1.061	0.888	0.0117196	0.881	0.0190798	1.097	0.013221	1.105	0.026541
K3ZPW9	1478	S	eukaryotic translation initiation factor 4G-like [Setaria italica]	LOC101773185	1.045	1.009	1.045	0.998	1.032	0.999	0.95	0.93	0.962	1.015	1.037	1.004	0.977	0.22796	0.917	0.0048172	1.009	0.57326	1.075	0.0060954
K3Y639	517	T	RBR-type E3 ubiquitin transferase	LOC101754801	0.945			1.034			0.95			1.075			1.094		1.005		1.04		1.132
K3Z3N2	331	S	auxilin-related protein 1-like [Setaria italica]	LOC101755248	0.994	1.017	0.99	0.986	0.938	0.939	0.933	1.008	0.989	1.086	1.043	1.084	0.954	0.062661	0.976	0.37934	1.122	0.0054169	1.097	0.025742
K3XFW9	419	S	Mitogen-activated protein kinase	LOC101776916		0.98	0.962		0.981	0.964		0.863	0.869		1.166	1.191	1.002	0.91438	0.892	0.0073991	1.212	0.0050798	1.361	0.00130471
K3ZPW1	2049	S	ATP-dependent helicase BRM-like [Setaria italica]	SETIT_028641mg	0.989	0.968	0.982	1.051	1.036	1.044	0.93	0.928	0.925	1.038	1.072	1.054	1.065	0.00111515	0.947	0.00110468	1.011	0.36462	1.137	0.000175002
K3XEI7	498	S	enolase-phosphatase E1-like [Phoenix dactylifera]	LOC101783941
K3ZQ73	151	S	plant/MOJ9-14 protein [Medicago truncatula]	LOC101769141	0.926	0.977	0.93	1.022	1.091	0.99	1.092	1.086	1.117	0.979	0.875	0.981	1.095	0.0534	1.163	0.00141575	0.914	0.127456	0.86	0.0173215
K3ZRQ9	487	S	ADP-ribosylation factor GTPase-activating protein AGD3-like [Setaria italica]	LOC101781413	0.957			1.065			1.126			0.881			1.113		1.177		0.827		0.782
K3Z407	730	S	serine/arginine repetitive matrix protein 2 isoform X2 [Setaria italica]	LOC101772244	1.082	1.12	1.109	1.039	1.045	1.048	1	0.963	1.001	0.9	0.891	0.867	0.946	0.0063042	0.895	0.002481	0.849	0.000138549	0.897	0.0030023
K4AMS9	555	S	filament-like plant protein 4 [Setaria italica]	LOC101769208		0.886			0.954			1.059			1.107		1.077		1.195		1.16		1.045
K3ZV89	202	S	"cellulose synthase, putative (DUF1644) [Arabidopsis thaliana]"	LOC101758024		0.906			1.213			1.004			0.905		1.339		1.108		0.746		0.901
K3XW90	465	S	putative NAC domain transcription factor superfamily protein [Zea mays]	LOC101755267		0.945			0.992			0.989			1.079		1.05		1.047		1.088		1.091
K3XIK1	110	T	Protein-lysine N-methyltransferase SETIT_001723mg	LOC101760168	1.029	1.035	1.055	1.353	1.273	1.186	0.897	0.926	0.951	0.76	0.802	0.836	1.222	0.0068178	0.889	0.0031576	0.629	0.00059851	0.864	0.0106825
K4AJP1	13	S	WUSCHEL-related homeobox 6-like [Setaria italica]	LOC101780674			0.849			1.31			1.098			0.788	1.543		1.293		0.602		0.718
K3Z507	423	S	protein KAKU4 [Setaria italica]	LOC101757396	0.941	0.906	0.901	0.893	0.926	0.903	1.127	1.103	1.137	1.049	1.074	1.068	0.991	0.61576	1.225	0.00024064	1.172	0.00024327	0.948	0.0094823
K3Z388	30	S	Phospholipid-transporting ATPase	LOC101774280	0.969			1.059			0.936			1.042			1.093		0.966		0.984		1.113
K3YFY0	722	S	---	LOC101757611		1.057			1.019			1.019			0.924		0.964		0.964		0.907		0.907
K4A7K9	107	S	probable nucleoredoxin 1-1 [Setaria italica]	LOC101776072	0.895	0.846		1.027	0.953		1.047	0.996		1.042	1.199		1.137	0.111245	1.173	0.051081	1.132	0.26452	1.097	0.34892
K4A5D5	361	Y	splicing factor U2af large subunit B-like [Setaria italica]	LOC101753519			1.246			1.064			0.908			0.806	0.854		0.729		0.758		0.888
K3Z3W6	142	S	TBC1 domain family member 10B-like [Setaria italica]	LOC101766464	0.744	0.754	0.756	0.825	0.857	0.802	1.291	1.255	1.334	1.148	1.143	1.119	1.102	0.0081637	1.721	3.8624e-06	1.373	0.000103724	0.879	0.0026244
K3ZR69	301	S	flowering time control protein FCA-like isoform X1 [Setaria italica]	LOC101781663		1.071			0.929			1.053			0.962		0.867		0.983		1.036		0.914
K3YQN5	81	T	zinc finger CCCH domain-containing protein 19-like [Setaria italica]	LOC101759922		0.899	1.018		0.85	1.066		0.981	0.939		1.256	0.987	0.999	0.9727	1.002	0.9651	1.171	0.44326	1.168	0.34916
K3Z6F1	368	S	serine/arginine-rich splicing factor RS2Z33-like [Setaria italica]	LOC101760091	1.025	0.982	1.005	1.127	1.19	1.252	1.083	1.041	0.948	0.802	0.823	0.827	1.185	0.006742	1.02	0.68058	0.687	0.00029919	0.798	0.0052771
K3XZ98	86	S	protein MKS1-like [Setaria italica]	LOC101763663			1.095			0.916			1.021			0.978	0.837		0.932		1.068		0.958
K4A1V0	21	S	KH domain-containing protein SPIN1-like [Setaria italica]	SETIT_032846mg	0.944	0.902	0.971	1.204	0.973	1.15	0.878	1.124	0.908	0.988	1.017	0.985	1.181	0.075462	1.033	0.75504	0.899	0.25726	1.027	0.71238
K3ZEK2	70	S	"nudix hydrolase 19, chloroplastic [Ananas comosus]"	LOC101758219	1	0.978	0.957	1.198	1.206	1.175	0.968	0.963	0.97	0.863	0.88	0.922	1.219	0.000181803	0.988	0.42222	0.745	0.000155924	0.919	0.049658
K3ZS39	207	S	LOW QUALITY PROTEIN: zinc finger CCCH domain-containing protein 50-like [Setaria italica]	SETIT_029419mg	0.941	0.97	0.979	1.046	0.987	1.015	1.017	1.004	0.995	1.01	1.046	1.021	1.055	0.06144	1.044	0.034183	1.01	0.65016	1.02	0.175622
K3XXU7	7	S	GATA transcription factor 24-like isoform X2 [Setaria italica]	LOC101766092	1.067			0.967			1.17			0.828			0.906		1.097		0.856		0.708
K3ZDJ1	100	T	mTERF family protein [Zea mays]	LOC101764159	1.147		1.197	0.938		0.904	0.852		0.811	1.059		1.079	0.786	0.013437	0.709	0.0089003	1.161	0.0187176	1.286	0.0108191
K3YEF1	103	S	late embryogenesis abundant protein [Medicago truncatula]	SETIT_012614mg	0.996	0.997	1.02	0.885	0.908	0.985	1.053	1.044	1.005	1.069	1.058	1	0.922	0.068484	1.03	0.150377	1.126	0.036163	1.008	0.77232
K3ZRA8	347	S	cysteine-rich receptor-like protein kinase 10 isoform X1 [Setaria italica]	LOC101752515	1.295	1.241	1.213	1.169	1.186	1.151	0.849	0.852	0.862	0.72	0.751	0.8	0.935	0.033776	0.684	4.1343e-05	0.648	0.000162772	0.886	0.058882
K3ZPZ6	451	S	uncharacterized LOC100381721 [Zea mays]	LOC101777931	1.008	1.06	1.047	1.011	1.012	1.004	1.015	1.029	1.036	0.98	0.918	0.932	0.972	0.137403	0.989	0.53276	0.935	0.076703	0.919	0.0146559
K3XV13	689	Y	protein STRUBBELIG-RECEPTOR FAMILY 3-like [Setaria italica]	LOC101786051		1.051	1.071		0.959	0.983		0.975	1.002		1.021	0.958	0.915	0.029379	0.932	0.050756	1.019	0.64334	1.001	0.9878
K3Y8L7	213	T	interactor of constitutive active ROPs protein [Arabidopsis thaliana]	LOC101784923	0.989	0.964	0.996	1.038	1.01	1.058	0.972	1.031	1.01	1.011	1.008	0.954	1.053	0.036398	1.022	0.34564	0.957	0.130983	0.987	0.6275
K3YG57	26	S	probable UDP-N-acetylglucosamine--peptide N-acetylglucosaminyltransferase SPINDLY isoform X1 [Setaria italica]	LOC101781263	1.044	1		1.047	0.948		0.972	1.015		0.952	1.042		0.976	0.68658	0.972	0.45198	0.999	0.99696	1.004	0.96146
K3ZHA2	668	S	disease resistance protein RPM1-like [Setaria italica]	LOC101764144			0.906			0.906			1.016			1.167	1		1.121		1.288		1.149
K3XE86	892	S	protein FAM91A1-like [Setaria italica]	LOC101761893	0.935	0.951	0.969	1.138	1.092	1.102	0.929	0.954	1.012	1.01	1.015	0.939	1.167	0.00067935	1.014	0.64994	0.89	0.0139005	1.024	0.54492
K3XF98	33	S	leucine-rich repeat extensin-like protein 2 [Setaria italica]	LOC101757309	0.985	0.975	1.055	0.978	0.996	0.959	0.978	0.922	0.932	1.063	1.106	1.055	0.973	0.37376	0.939	0.112064	1.099	0.0066409	1.138	0.0050972
K3Z8Y8	22	S	serine/arginine-rich SC35-like splicing factor SCL30 [Setaria italica]	LOC101771717	1.143		1.155	1.028		1.012	0.963		0.961	0.885		0.891	0.888	0.0062002	0.837	0.00089869	0.871	0.0037786	0.923	0.00194209
K3XGK4	369	S	calcium-dependent protein kinase 3-like [Setaria italica]	LOC101783388	0.994	0.993	0.956	0.978	1.005	1.002	0.866	0.919	0.99	1.154	1.084	1.058	1.014	0.40846	0.943	0.21446	1.104	0.022516	1.188	0.020599
K4A6G6	372	S	ALG-2 interacting protein X [Setaria italica]	LOC101780792
K3XDW4	1123	S	dentin sialophosphoprotein [Oryza sativa Japonica Group]	SETIT_000081mg		0.906			0.981			0.965			1.146		1.083		1.065		1.168		1.188
K3ZRB0	221	S	protein LEO1 homolog [Setaria italica]	LOC101772481	0.868	0.906	0.724	0.916	0.946	0.852	1.07	1.026	1.164	1.145	1.123	1.253	1.086	0.31458	1.305	0.026055	1.297	0.0047393	1.08	0.198324
K3YTV1	22	S	protein BTR1 [Setaria italica]	LOC101765588	1.075	1.019	1.037	1.039	1.026	1.023	0.998	1.021	1.022	0.907	0.952	0.936	0.986	0.4548	0.971	0.174199	0.905	0.0026198	0.919	0.006403
K3ZT60	44	S	V-type proton ATPase subunit H	LOC101763735	1.034	1.063	0.996	1.023	1.056	1.027	0.858	0.792	0.937	1.083	1.085	1.046	1.004	0.8451	0.836	0.025623	1.035	0.093065	1.242	0.0118216
K3ZI96	249	S	glutamic acid-rich protein [Setaria italica]	LOC101774956
K3YFZ5	766	S	ENHANCER OF AG-4 protein 2 [Setaria italica]	SETIT_013163mg	0.971	0.938	0.981	0.935	0.962	0.895	1.079	1.102	1.121	1.025	1.013	1.015	0.966	0.23672	1.143	0.00158448	1.093	0.0135407	0.925	0.0025375
K3XE85	632	S	kinesin-like protein NACK1 [Setaria italica]	LOC101759213	0.844		0.87	1		0.981	0.987		0.991	1.168		1.155	1.156	0.0150152	1.154	0.0112021	1.173	0.0048225	1.174	0.00136363
K4A5K3	792	S	probable LRR receptor-like serine/threonine-protein kinase At1g12460 [Setaria italica]	LOC101762031			1			0.882			1.002			1.113	0.882		1.002		1.262		1.111
K3ZQ45	168	S	myosin-3 [Setaria italica]	SETIT_028725mg
K3XW36	466	S	Mitogen-activated protein kinase	LOC101764468	1.425	1.413	1.375	1.097	1.1	1.072	0.751	0.776	0.828	0.751	0.736	0.749	0.776	4.3823e-05	0.559	4.2568e-05	0.684	1.6405e-06	0.949	0.157081
K3ZPZ9	1061	S	LOW QUALITY PROTEIN: myosin-6-like [Setaria italica]	SETIT_028679mg	0.969	0.972	0.943	0.971	0.997	0.964	1.064	1.086	1.07	1.008	0.964	1.034	1.017	0.30536	1.117	0.00063925	1.025	0.34296	0.934	0.031823
K3YHW0	290	S	alpha/beta hydrolase domain-containing protein 17B isoform X1 [Setaria italica]	LOC101769936
K4A6N7	322	S	Grx_S17 - glutaredoxin subgroup II [Zea mays]	LOC101769061	1.008	1.013	0.967	1.018	1.057	1.005	0.984	0.96	1.004	1	0.983	1.033	1.031	0.22462	0.987	0.53136	0.979	0.37416	1.023	0.3076
K3Z9C6	113	S	integrator complex subunit 6 homolog [Nelumbo nucifera]	LOC101762134		1.011	1.038		0.993	1.034		1.026	0.993		0.984	0.951	0.989	0.69556	0.985	0.554	0.955	0.22166	0.958	0.21378
K3ZQT5	263	S	cell wall protein AWA1-like [Zea mays]	LOC101759536	0.944	0.953	1.021	0.986	0.996	0.948	1.006	0.983	1.006	1.069	1.072	1.033	1.004	0.88414	1.026	0.36214	1.083	0.0140418	1.06	0.0150387
K3Z386	628	S	MATH domain-containing protein At5g43560-like isoform X1 [Setaria italica]	LOC101775502	0.913	0.935	0.92	0.977	0.998	0.986	1.144	1.089	1.087	0.985	0.994	1.019	1.07	0.00195617	1.199	0.0005604	1.012	0.3566	0.903	0.0065
K3ZRB0	669	S	protein LEO1 homolog [Setaria italica]	LOC101772481	0.817	0.73	0.79	0.922	0.862	0.855	1.112	1.116	1.139	1.153	1.282	1.211	1.129	0.041002	1.441	0.00043547	1.382	0.00114336	1.083	0.067058
K4AD75	173	S	serine/threonine-protein kinase SAPK10 [Setaria italica]	LOC101758084		0.949			1.204			0.921			0.945		1.269		0.97		0.785		1.026
K3YTQ5	93	S	late embryogenesis abundant protein [Medicago truncatula]	LOC101772467			1.083			1.011			1.047			0.883	0.934		0.967		0.873		0.843
K4A595	972	Y	calmodulin-binding transcription activator 3-like isoform X2 [Setaria italica]	LOC101765666	0.979	0.969	0.976	0.959	0.976	0.989	0.986	1	0.982	1.078	1.063	1.058	1	0.9944	1.015	0.076682	1.094	0.0010388	1.078	0.00067918
K3ZE11	224	S	suppressor protein SRP40-like [Ananas comosus]	LOC101766336	1.09	1.119	1.046	1.033	0.988	1.051	0.847	0.852	0.887	1.032	1.041	1.022	0.944	0.098204	0.794	0.00070405	1.007	0.706	1.197	0.00031544
K4A7B8	246	S	ras GTPase-activating protein-binding protein 1-like [Setaria italica]	LOC101752694	0.993			1.005			0.989			1.022			1.012		0.996		1.017		1.033
K3Z9P0	69	Y	"late embryogenesis abundant protein, group 3-like [Setaria italica]"	LOC101759437
K3XIC4	91	S	F-box protein At4g18380-like [Setaria italica]	LOC101763404			1.188			1.082			0.882			0.867	0.911		0.742		0.801		0.983
K3ZW72	193	S	TMV-MP30 binding protein 2C [Zea mays]	LOC101766020	1.062		1.118	1.009		1.006	0.826		0.82	1.098		1.054	0.924	0.093024	0.755	0.008441	1.068	0.085435	1.307	0.0059601
K3YQH7	670	S	cyclin-dependent kinase G-1-like [Setaria italica]	LOC101752887	1.008	0.995	1.039	1.031	1.051	1.042	1.034	1.003	1.007	0.945	0.968	0.93	1.027	0.128262	1.001	0.96574	0.91	0.00185822	0.934	0.0104985
K3YT49	70	T	trihelix transcription factor ASIL2-like [Setaria italica]	LOC101782730			0.974			0.979			0.997			1.056	1.005		1.024		1.079		1.059
K3XDT9	1014	S	SCAR-like protein 2 [Setaria italica]	LOC101764203	0.908		0.988	1.002		0.981	1.122		1.08	0.988		0.969	1.046	0.40392	1.161	0.083282	0.987	0.45554	0.889	0.031458
K4A577	852	S	kinesin-related protein 11-like [Setaria italica]	LOC101768655	0.971			0.92			1.109			1.012			0.947		1.142		1.1		0.913
K3YQF2	73	S	DENN (AEX-3) domain protein [Medicago truncatula]	LOC101770593	0.88	0.929	0.948	0.995	1	0.862	0.761	0.744	0.801	1.337	1.302	1.356	1.036	0.56208	0.836	0.0045818	1.398	0.0025377	1.732	2.2396e-05
K3Z6C6	392	Y	"interactor of constitutive active ROPs 2, chloroplastic [Setaria italica]"	LOC101769709		0.823			0.926			1.045			1.202		1.125		1.27		1.298		1.15
K3YS88	462	S	Thioredoxin reductase	LOC101776655	1.021	0.993	1.125	1.058	1.097	1.067	0.908	0.913	0.866	1.02	1.007	0.952	1.026	0.52452	0.856	0.020318	0.925	0.029856	1.109	0.0189197
K4A720	328	S	katanin p80 WD40 repeat-containing subunit B1 homolog isoform X2 [Setaria italica]	LOC101782125	1.06	0.994	1.017	1.105	1.055	1.119	0.954	1.022	0.939	0.902	0.949	0.943	1.068	0.065037	0.949	0.177456	0.852	0.0026351	0.958	0.24104
K3Y3P5	29	S	SLH domain protein [Arabidopsis thaliana]	LOC101759063	0.852	0.813	0.75	0.943	0.915	0.957	1.06	1.065	1.075	1.146	1.202	1.214	1.166	0.017401	1.325	0.0171009	1.265	0.00044288	1.113	0.0042576
K4A596	55	S	Calcium-transporting ATPase	LOC101763676		0.725			0.664			1.195			1.394		0.916		1.648		2.099		1.167
K3XWS8	67	S	tRNA threonylcarbamoyladenosine dehydratase isoform X1 [Setaria italica]	LOC101768928	0.963	0.9		0.984	0.889		1.036	1.063		1.027	1.147		1.005	0.94632	1.127	0.080459	1.161	0.18584	1.036	0.61308
K3YRV9	449	S	si946029b02(451) [Zea mays]	SETIT_017003mg	0.996	0.938		1.005	1.025		0.983	0.946		1.024	1.093		1.05	0.26192	0.997	0.95392	1.043	0.34746	1.097	0.134002
K3ZZV7	83	S	Nucleoside diphosphate kinase	SETIT_032142mg	0.888	0.937	0.967	0.925	0.962	1.008	1.089	1.024	0.993	1.103	1.081	1.041	1.037	0.36102	1.112	0.044478	1.114	0.022743	1.038	0.30008
K3XWX1	371	S	E3 ubiquitin-protein ligase RGLG2-like [Setaria italica]	LOC101785508	1.138	1.005	1.129	1.009	1.001	1.023	0.984	1.083	0.981	0.888	0.933	0.886	0.927	0.20924	0.932	0.24466	0.893	0.0032004	0.888	0.032257
K3XDQ7	1516	S	THO complex subunit 2 [Setaria italica]	LOC101755033	1.078	1.014	1.059	0.917	0.895	0.899	1.037	1.105	1.062	0.979	0.999	0.992	0.86	0.00157828	1.017	0.55574	1.096	0.00066226	0.927	0.0177957
K3ZUP5	75	S	luc7-like protein 3 [Setaria italica]	LOC101761814	0.986	0.978	0.977	0.975	0.966	0.942	1.069	1.062	1.063	0.986	1.007	1.029	0.98	0.1344	1.086	2.0179e-05	1.048	0.042784	0.946	0.0113041
K3Z5X3	135	T	target of Myb protein 1-like [Setaria italica]	LOC101781311		1.088	1.026		0.973	0.981		0.978	0.995		0.972	1.008	0.924	0.118302	0.933	0.153919	1.013	0.55602	1.004	0.8809
K3XKF0	148	S	CA-responsive protein [Arabidopsis thaliana]	LOC101769902	1.135			0.91			0.952			1.007			0.802		0.839		1.107		1.058
K3XDY7	690	S	dentin sialophosphoprotein-like [Zea mays]	LOC101772173	0.91	1.009	0.997	1.013	1.023	1.042	0.943	0.967	0.993	1.132	1.011	0.983	1.056	0.177139	0.996	0.92408	1.016	0.7713	1.077	0.18808
K3XVA5	455	S	protein MEI2-like 2 isoform X1 [Setaria italica]	LOC101759055	1.085	1.051	1.053	0.955	0.998	0.958	1.014	1.001	1.034	0.959	0.964	0.969	0.913	0.006484	0.956	0.032523	0.993	0.6838	0.949	0.0059407
K3YIA4	362	S	cytochrome b561 and DOMON domain-containing protein At3g25290-like [Setaria italica]	LOC101771141	0.923		0.866	0.96		1.018	1.055		1.021	1.069		1.1	1.106	0.146097	1.16	0.053158	1.097	0.105143	1.045	0.18116
K3Y6F4	242	T	serine/threonine-protein kinase STY46-like [Setaria italica]	LOC101780071	0.92	0.902	0.911	1.001	1.014	1.028	1.013	1.004	1.012	1.071	1.086	1.058	1.113	0.00035941	1.108	8.2892e-05	1.057	0.0069579	1.061	0.0017837
K3YG90	537	S	RING-type E3 ubiquitin transferase	LOC101769516	1.014	1.04	0.984	1.031	1	1.027	0.918	0.945	0.948	1.041	1.022	1.046	1.007	0.73668	0.925	0.0150795	1.017	0.23662	1.106	0.00126012
K3XI36	419	S	zinc finger CCCH domain-containing protein 12-like [Setaria italica]	LOC101756518	1.059	0.993	1.009	0.963	1.038	0.989	0.981	0.966	0.998	1.006	1.014	1.013	0.977	0.46554	0.962	0.149257	1.014	0.57292	1.03	0.038684
K4A6H6	689	S	receptor-like serine/threonine-protein kinase SD1-8 [Setaria italica]	LOC101778641	0.953			0.943			0.995			1.109			0.99		1.044		1.176		1.115
K3Y6Q9	43	S	plant intracellular Ras-group-related LRR protein 3-like [Setaria italica]	LOC101785851	1.092	1.081	0.987	0.997	0.99	1.034	1.048	1.076	1.019	0.885	0.878	0.975	0.956	0.27406	0.995	0.90352	0.906	0.052024	0.871	0.0202
K4ABJ1	133	S	serine/threonine-protein kinase AtPK2/AtPK19-like [Setaria italica]	LOC101762974	0.92	0.756	0.725	0.904	0.834	0.745	1.157	1.206	1.237	1.032	1.203	1.283	1.034	0.71704	1.499	0.0056972	1.417	0.0153221	0.977	0.7117
K3XX85	147	T	eukaryotic initiation factor 4A-3 [Setaria italica]	LOC101761364	0.984	1.001		1.011	1.031		0.991	0.957		1.023	1.02		1.029	0.161636	0.981	0.43292	1	0.96172	1.049	0.112281
K3Y4Q4	60	S	protein strawberry notch-like [Setaria italica]	LOC101763734		0.909	1.036		0.984	0.968		1.017	1.097		1.094	0.921	1.004	0.939	1.087	0.37864	1.032	0.77602	0.953	0.64224
K3ZPZ6	245	S	uncharacterized LOC100381721 [Zea mays]	LOC101777931		0.984			1.026			0.977			1.023		1.043		0.993		0.997		1.047
K3YGK0	520	S	IST1-like protein [Zea mays]	LOC101771389	1.035			1.039			0.884			1.046			1.004		0.854		1.007		1.183
K3Z5E4	85	S	O-acyltransferase	LOC101759157	1.057	1.149	1.13	1.128	1.004	1.029	0.804	0.884	0.935	1.016	0.97	0.922	0.948	0.27994	0.786	0.0089776	0.92	0.140322	1.109	0.116479
K3Z4G8	491	T	BEL1-like homeodomain protein 7 [Setaria italica]	LOC101784160	1.045	1.086	1.023	0.858	0.947	0.834	1.024	0.973	1.072	1.074	1	1.072	0.837	0.0132243	0.973	0.44706	1.192	0.0172967	1.025	0.5312
K3YPL4	220	T	pumilio homolog 1-like [Setaria italica]	LOC101783559	1.043	1.025	1.05	1.029	0.987	1.051	0.939	0.914	0.905	0.999	1.075	1.002	0.984	0.44456	0.885	0.00073704	1.003	0.93336	1.115	0.0146007
K3Y8C9	228	S	probable mediator of RNA polymerase II transcription subunit 26c [Setaria italica]	LOC101773441	0.901			0.993			1.145			0.979			1.102		1.271		0.986		0.855
K4A5F7	700	S	E3 ubiquitin-protein ligase HOS1 [Setaria italica]	LOC101762426	0.922	0.967	0.926	0.972	0.99	0.965	1.044	1.043	1.059	1.069	1.014	1.058	1.04	0.082615	1.118	0.0022368	1.073	0.0169796	0.998	0.91912
K3Y4Y0	430	T	cell division cycle 5-like protein [Setaria italica]	LOC101774923		0.808			0.863			1.275			1.069		1.068		1.578		1.239		0.838
K3Z8Y8	142	S	serine/arginine-rich SC35-like splicing factor SCL30 [Setaria italica]	LOC101771717		0.99	1.033		0.984	0.962		1.122	1.164		0.928	0.869	0.962	0.24972	1.13	0.04896	0.923	0.147443	0.786	0.023519
K3Z3P9	817	T	Plasma membrane ATPase	LOC101758213	1.016	0.995	0.978	0.908	0.931	0.926	1.106	1.106	1.122	0.983	0.985	0.989	0.925	0.0043585	1.115	0.00080453	1.069	0.0010014	0.887	1.976e-05
K3Y698	48	S	probable ATP-dependent RNA helicase YTHDC2 isoform X2 [Setaria italica]	LOC101761965	1.044	1.033	1.028	0.876	0.947	0.902	1.076	1.013	1.11	1.013	1.015	0.975	0.878	0.0048227	1.03	0.34496	1.102	0.020522	0.939	0.10378
K3ZUA1	82	S	transcription factor RF2a-like [Setaria italica]	LOC101761959	0.968	0.995	0.988	0.946	0.908	0.928	0.993	0.986	1.038	1.094	1.11	1.052	0.943	0.0149607	1.022	0.29182	1.17	0.00139799	1.079	0.02836
K3XVX0	108	T	DCD (Development and Cell Death) domain protein [Zea mays]	LOC101759720		0.941	0.971		0.861	0.954		1.015	0.951		1.176	1.121	0.949	0.42536	1.028	0.527	1.266	0.052762	1.168	0.061164
K3ZGX1	938	S	regulatory-associated protein of TOR 2 [Setaria italica]	LOC101767407	1.009		1.089	1.037		0.973	0.998		1.012	0.97		0.941	0.958	0.4814	0.958	0.39066	0.951	0.29134	0.951	0.093837
K4A8A9	514	S	calcium-dependent protein kinase 8-like [Setaria italica]	LOC101763898	1.017	1.005	0.994	0.833	0.899	0.847	1.048	1.027	1.042	1.101	1.072	1.116	0.855	0.0028553	1.033	0.021098	1.275	0.00072082	1.055	0.01558
K3YH80	502	S	serine/arginine repetitive matrix protein 1-like [Setaria italica]	LOC101760339		0.934			1.09			0.895			1.084		1.167		0.958		0.994		1.211
K3Y4W1	340	S	calmodulin-binding transcription activator 4 isoform X1 [Setaria italica]	LOC101769543		0.869			0.984			1.061			1.093		1.132		1.221		1.111		1.03
K4A4P7	853	S	SCAR-like protein 1 isoform X1 [Setaria italica]	LOC101775244	1.002	0.933	1.009	0.922	0.963	0.975	1.03	1.038	0.974	1.052	1.074	1.048	0.971	0.3974	1.033	0.36198	1.11	0.0049357	1.043	0.116563
K3XGM4	87	S	Katanin p60 ATPase-containing subunit A1	LOC101753535	1.042	1.105	1.016	0.934	0.977	1.018	1.049	0.954	1.043	0.986	0.974	0.942	0.926	0.094203	0.963	0.39086	0.991	0.77116	0.953	0.22916
K3YPG2	563	S	Serine/threonine-protein kinase [Morus notabilis]	LOC101759918	1.098	1.027	1.08	1.082	1.119	1.077	0.996	1.01	1.044	0.851	0.871	0.828	1.023	0.3862	0.952	0.113876	0.778	0.000183719	0.836	0.00089898
K3YQR4	381	S	serine/arginine-rich splicing factor 4-like [Setaria italica]	LOC101753427		1.08			1.113			0.968			0.864		1.031		0.896		0.776		0.893
K3Y509	581	S	probable LRR receptor-like serine/threonine-protein kinase At1g67720 [Setaria italica]	LOC101779674		1.142			1.06			0.81			0.992		0.928		0.709		0.936		1.225
K3YPP7	290	Y	dual specificity tyrosine-phosphorylation-regulated kinase 1B isoform X4 [Oryza sativa Japonica Group]	LOC101780979	1.08	0.968	1.008	0.958	1.032	1.03	1.028	1.045	0.998	0.949	0.973	0.977	0.988	0.79078	1.005	0.87654	0.96	0.196981	0.944	0.023975
K4AC02	142	S	uncharacterized LOC103643836 [Zea mays]	LOC101768910	1.013	0.79	1.027	1.131	1.226	1.134	0.991	1.172	1.11	0.89	0.853	0.77	1.234	0.072562	1.157	0.20248	0.72	0.0028366	0.768	0.0157971
K3Z447	372	S	probable receptor-like protein kinase At1g11050 isoform X1 [Setaria italica]	LOC101756188	1.035	1.128	1.12	1.212	1.224	1.216	0.866	0.78	0.782	0.906	0.887	0.899	1.112	0.060779	0.74	0.00238	0.737	7.5381e-07	1.109	0.040639
K3ZQD9	86	S	DUF810 family protein [Medicago truncatula]	LOC101773311	0.968	1.107	1.014	0.956	0.989	1.06	1.018	0.986	1.024	1.063	0.933	0.923	0.973	0.61664	0.98	0.67522	0.971	0.6098	0.964	0.45642
K3XHN7	222	S	protein SDE2 homolog [Setaria italica]	LOC101785140	1.239		0.925	1.219		0.965	0.918		1.29	0.667		0.855	1.009	0.95082	1.02	0.94844	0.697	0.167695	0.689	0.2249
K3YPH3	1026	T	LOW QUALITY PROTEIN: guanylate-binding protein 3-like [Setaria italica]	LOC101778430
K3XS19	200	S	splicing factor U2af small subunit B-like [Setaria italica]	LOC101753694	1.067	1.216	1.305	1.128	1.016	1.022	0.961	0.872	0.789	0.868	0.908	0.895	0.882	0.1453	0.731	0.0187191	0.844	0.0097363	1.019	0.73078
K3ZQ52	276	S	ATPase family AAA domain-containing protein At1g05910 [Setaria italica]	LOC101758186	1.019	1.009	0.914	0.946	1.14	0.959	1.062	0.797	1.077	0.987	1.055	1.059	1.035	0.66914	0.998	0.92706	1.018	0.75604	1.056	0.56298
A0A0Q3RQD0	62	Y	LOW QUALITY PROTEIN: acyl-CoA-binding domain-containing protein 4 [Setaria italica]	SETIT_0169632mg	1.035	0.98		1.067	1.077		0.877	0.839		1.026	1.103		1.064	0.152981	0.852	0.044781	0.993	0.85306	1.241	0.036719
K3XUR9	1286	T	LOW QUALITY PROTEIN: transcription initiation factor TFIID subunit 1-like [Setaria italica]	SETIT_005676mg
K3XKT8	35	S	Reticulon-like protein	LOC101753265
K4A540	1101	S	probable ubiquitin-like-specific protease 2B isoform X1 [Oryza sativa Japonica Group]	LOC101774300	1.127	1.103	1.154	1.052	1.051	1.074	0.963	0.939	0.927	0.879	0.923	0.865	0.939	0.0132158	0.836	0.0004799	0.839	0.00107796	0.943	0.058021
K3XF98	247	S	leucine-rich repeat extensin-like protein 2 [Setaria italica]	LOC101757309	0.923	0.934	0.917	1.167	1.142	1.162	0.872	0.858	0.836	1.046	1.07	1.086	1.251	1.62272e-05	0.925	0.0043353	0.923	0.0031975	1.248	0.000177591
K3Z321	3282	S	E3 ubiquitin-protein ligase UPL1-like isoform X2 [Setaria italica]	LOC101778904	0.951	0.906	0.875	0.88	0.873	0.864	1.134	1.17	1.183	1.043	1.061	1.085	0.958	0.161195	1.276	0.00085868	1.219	9.8366e-05	0.915	0.0063628
K3YQI9	333	S	protein LYK5-like [Setaria italica]	LOC101758279	0.974	1.045		1.033	0.947		0.977	1.04		1.025	0.98		0.981	0.75676	0.999	0.98708	1.013	0.81202	0.994	0.89524
K3ZAI8	7	S	"outer envelope pore protein 16, chloroplastic [Setaria italica]"	LOC101771583
K3Z8Z1	21	S	stem-specific protein TSJT1 [Setaria italica]	LOC101761448	1.334	1.299	1.313	1.369	1.391	1.363	0.614	0.62	0.632	0.712	0.718	0.721	1.045	0.0113415	0.473	1.6514e-07	0.522	4.49e-08	1.153	0.000102401
K3YDN8	175	S	cytochrome P450 94B3-like [Setaria italica]	LOC101781425	0.878	1.086	0.938	1.004	1.107	0.931	0.967	0.926	1.016	1.15	0.9	1.115	1.048	0.57808	1.002	0.93768	1.04	0.7126	1.088	0.38632
K3XYQ1	160	S	cyclin-dependent kinase F-4-like [Setaria italica]	LOC101764175			1.17			0.941			1.055			0.858	0.804		0.902		0.912		0.813
K3Y575	534	T	clumping factor A [Setaria italica]	LOC101783434	1.033	1.009	1.044	1.007	0.97	0.971	1.055	1.097	1.082	0.926	0.943	0.923	0.955	0.04506	1.048	0.037217	0.947	0.0179156	0.863	0.00037755
K4A4N7	1940	S	protein NETWORKED 1A [Setaria italica]	SETIT_033841mg	0.895	0.952	0.957	1.011	0.997	0.974	1.056	1.019	1.059	1.048	1.041	1.022	1.063	0.062117	1.118	0.0108612	1.043	0.032623	0.993	0.6422
K3Z9N7	56	S	VIP1 protein [Zea mays]	LOC101752955	1.005			1.061			0.944			1.001			1.056		0.939		0.943		1.06
K3XVL7	524	S	serine/threonine-protein kinase BLUS1-like [Setaria italica]	LOC101767987	1.046	1.081	1.087	0.856	0.838	0.866	1.048	1.046	1.028	1.053	1.038	1.024	0.797	0.000120877	0.971	0.098264	1.217	9.8897e-05	0.998	0.83348
K3Z675	317	S	Elongation factor 1-alpha	LOC101786823	1.007	1.014	1.003	0.887	0.9	0.872	1.165	1.159	1.166	0.96	0.947	0.976	0.879	0.000182228	1.154	1.3268e-06	1.084	0.0030557	0.826	2.4032e-05
K3XE96	832	S	transcription initiation factor TFIID subunit 1 isoform X3 [Setaria italica]	LOC101755030	1.021	1.036	1.045	1.217	1.242	1.155	1.002	0.871	1.008	0.797	0.876	0.824	1.165	0.0025561	0.929	0.25516	0.691	0.00045963	0.867	0.06224
K3XDY7	414	S	dentin sialophosphoprotein-like [Zea mays]	LOC101772173	0.941	1.028	0.955	0.805	0.896	0.852	1.134	1.028	1.085	1.12	1.052	1.109	0.873	0.030184	1.11	0.056542	1.285	0.002338	1.01	0.76832
K3XYA8	43	S	basic salivary proline-rich protein 2 [Setaria italica]	LOC101774320
K3YP84	1327	T	nuclear-pore anchor isoform X2 [Setaria italica]	LOC101758831			0.958			0.942			1.134			0.984	0.983		1.184		1.045		0.868
K3Z4V2	545	S	TOM1-like protein 2 isoform X1 [Setaria italica]	LOC101779446	1.107	1.095		0.958	1.016		1.003	0.979		0.945	0.926		0.896	0.06686	0.9	0.0155244	0.948	0.22918	0.944	0.0677
K3XG05	572	S	probable WRKY transcription factor 31 [Setaria italica]	LOC101786345	0.998			1.044			1.027			0.95			1.046		1.029		0.91		0.925
K3XVX8	588	S	uncharacterized LOC103638106 [Zea mays]	LOC101778515			0.87			1.074			0.938			1.12	1.234		1.078		1.043		1.194
K4A571	338	S	---	LOC101778647	1.156	1.102	1.083	0.894	1.003	0.947	1.031	1.026	1.045	0.932	0.89	0.941	0.851	0.0136847	0.928	0.021843	0.972	0.49442	0.891	0.0030181
K4A7B6	200	S	translation initiation factor eIF-2B subunit delta isoform X1 [Setaria italica]	LOC101781466
K3Y6B5	75	S	UPF0481 protein At3g47200-like [Setaria italica]	LOC101757895	1.17	1.2	1.136	1.171	1.134	1.126	0.788	0.813	0.855	0.889	0.869	0.899	0.979	0.34046	0.701	0.00023884	0.774	8.1176e-05	1.082	0.037325
K3Z4U9	156	S	protein gar2-like [Setaria italica]	LOC101763615	0.995	0.992	0.942	0.935	0.904	0.905	1.07	1.074	1.11	1.012	1.039	1.052	0.937	0.035916	1.111	0.0077028	1.131	0.00150373	0.954	0.043684
K3Y5L1	99	S	phototropin-1A-like isoform X1 [Setaria italica]	LOC101780476	0.905	0.986	0.953	1.17	1.189	1.075	0.968	0.944	0.975	0.976	0.905	1.01	1.207	0.0092608	1.015	0.593	0.842	0.0187235	1.001	0.99036
K3ZPV5	2602	S	auxin transport protein BIG [Setaria italica]	LOC101780057	0.857			1.06			1.119			0.986			1.237		1.306		0.93		0.881
K4A5W3	492	S	probably inactive leucine-rich repeat receptor-like protein kinase IMK2 [Setaria italica]	LOC101786188		1.025	1.047		1.234	1.163		0.78	0.833		0.973	0.968	1.157	0.043843	0.778	0.0184357	0.81	0.0193646	1.203	0.030122
K3XYQ6	94	S	cinnamoyl-CoA reductase 1-like [Setaria italica]	LOC101760697			0.941			1.049			1.016			1.008	1.115		1.08		0.961		0.992
K3Z9S7	175	S	Reticulon-like protein	LOC101762801	1.019		1.05	1.01		1.014	0.998		0.971	0.985		0.976	0.978	0.28468	0.952	0.134997	0.969	0.024061	0.996	0.80862
K3XH89	466	S	"6-phosphogluconate dehydrogenase, decarboxylating"	LOC101779232			1.093			0.969			0.958			0.988	0.887		0.876		1.02		1.031
K3Z7M4	137	S	probable choline kinase 2 isoform X1 [Setaria italica]	LOC101775635
K3YGN9	59	S	Exocyst subunit Exo70 family protein	LOC101775446	0.988	1.071	0.997	1.06	1.022	1.01	0.962	0.956	0.964	1.002	0.963	1.035	1.012	0.70016	0.943	0.152135	0.97	0.2974	1.041	0.199259
K3ZTK2	7	S	Glycosyltransferase	LOC101778869		1.038	1.041		1.028	1.01		1.062	1.104		0.896	0.872	0.98	0.15552	1.042	0.170739	0.868	0.0127248	0.816	0.0133377
K3ZRA9	206	S	proton pump-interactor 1-like [Setaria italica]	LOC101772214	0.944	0.931	0.921	1.067	1.063	1.075	0.871	0.876	0.891	1.116	1.128	1.113	1.146	6.2277e-05	0.943	0.0041439	1.047	0.00091614	1.273	3.5212e-06
K3ZIS9	135	S	molybdenum cofactor sulfurase-like [Juglans regia]	LOC101782376	0.978	0.961		1.004	1.035		1.009	1.015		1.019	1.003		1.052	0.103559	1.044	0.043458	0.992	0.67648	0.999	0.91532
K3XUS4	1038	S	nucleotidyltransferase family protein [Medicago truncatula]	LOC101773929
K3ZTV6	145	S	"37S ribosomal protein S9, mitochondrial [Oryza sativa Japonica Group]"	LOC101764131	0.869	0.804	0.837	0.839	0.819	0.859	1.177	1.189	1.26	1.12	1.187	1.058	1.003	0.91198	1.445	0.00028242	1.337	0.00129616	0.928	0.128497
K3XJ06	305	S	RNA-binding protein FUS-like [Setaria italica]	LOC101775556		0.048	0.058	1.212	1.533	1.421	0.885	1.157	1.187	0.924	1.283	1.343	26.201	9.6523e-05	20.308	0.00022098	0.852	0.2847	1.099	0.58238
K4A583	868	S	epidermal growth factor receptor substrate 15 isoform X2 [Setaria italica]	LOC101783521	0.887	0.871	0.934	0.816	0.807	0.776	1.318	1.327	1.312	1.001	1.016	0.997	0.891	0.0112986	1.47	0.0030007	1.256	0.000155068	0.762	1.0479e-06
K4AEF0	134	S	RPM1-interacting protein 4-like isoform X1 [Setaria italica]	LOC101753636	1.3	1.23		0.924	0.926		0.981	0.962		0.817	0.896		0.731	0.056244	0.768	0.0121642	0.926	0.3402	0.882	0.114717
K3ZQH2	155	S	serine/threonine-protein kinase pakA-like [Setaria italica]	LOC101770763	0.972	1.002		1.101	1.143		0.961	0.925		0.981	0.948		1.137	0.033636	0.955	0.20216	0.86	0.026983	1.023	0.47134
K3Y4U3	27	S	ubiquitin-activating enzyme E1 2-like [Setaria italica]	LOC101771818	0.987	1.008	1.029	0.951	0.953	0.943	1.11	1.078	1.086	0.969	0.977	0.959	0.941	0.0084445	1.083	0.0059376	1.02	0.032504	0.887	0.00031746
K3ZRL2	314	S	serine/arginine repetitive matrix protein 2-like [Setaria italica]	LOC101752927	1	1.007	0.967	1.033	1.015	1.015	1.044	1.063	1.066	0.943	0.936	0.969	1.03	0.098739	1.067	0.0100566	0.93	0.0037779	0.898	0.00095507
K3XG61	233	S	L-ascorbate oxidase homolog [Setaria italica]	LOC101762191		0.874	0.824		1.385	1.397		0.886	0.819		0.886	0.978	1.638	0.0036048	1.004	0.94574	0.67	0.0149001	1.093	0.29516
K3YRX6	365	S	myb transcription factor [Medicago truncatula]	LOC101768713
K3ZHE1	145	T	DNA helicase	LOC101777809		0.945			1.034			1.011			1.022		1.094		1.07		0.988		1.011
K3YTV0	338	S	signal peptide peptidase 2 [Setaria italica]	LOC101762064		0.989	0.965		1.181	1.165		0.991	1.083		0.868	0.823	1.201	0.0058449	1.061	0.33058	0.721	0.0069583	0.815	0.059001
K3YP72	605	S	protein furry [Oryza sativa Japonica Group]	LOC101759239			0.995			0.957			0.998			1.055	0.962		1.003		1.102		1.057
K4A682	509	S	zinc finger CCCH domain-containing protein 24 [Setaria italica]	LOC101760387	0.991	1.033	1.022	0.998	0.976	0.965	0.95	0.937	0.943	1.064	1.057	1.071	0.965	0.087882	0.929	0.0049241	1.086	0.00144476	1.128	2.2919e-05
K3XXG9	256	S	ran-binding protein 9-like [Setaria italica]	LOC101768923	0.931	0.962	0.876	0.907	0.987	0.92	1.23	1.098	1.245	0.954	0.972	0.982	1.016	0.6913	1.29	0.0063567	1.033	0.2899	0.814	0.0075
K4ABK2	355	S	probable protein phosphatase 2C 47 [Setaria italica]	LOC101772543	1.046	1.072	1.064	0.93	0.94	0.92	0.982	0.945	0.961	1.046	1.044	1.057	0.877	0.000160919	0.908	0.00186346	1.128	7.9592e-05	1.09	0.00186099
K3YPB4	1211	S	tripeptidyl-peptidase 2 [Setaria italica]	LOC101765055	0.972	0.984	1.055	0.941	0.932	0.872	1.065	1.049	1.039	1.031	1.043	1.039	0.912	0.057536	1.047	0.153024	1.134	0.034737	0.987	0.185041
K4A699	712	T	"NADH dehydrogenase [ubiquinone] iron-sulfur protein 1, mitochondrial [Setaria italica]"	LOC101752822	1.017	0.996	0.995	0.973	0.9	0.986	1.016	1.061	1.003	1.004	1.05	1.024	0.95	0.153795	1.024	0.27296	1.077	0.075999	0.999	0.9815
K3XMB0	25	T	"transmembrane protein, putative [Medicago truncatula]"	LOC101759350	0.883			1.15			0.959			1.021			1.302		1.086		0.888		1.065
K3XDV9	331	S	ABC transporter B family member 4-like [Setaria italica]	SETIT_000076mg	0.822	0.821	0.807	0.949	0.895	0.872	1.061	1.07	1.05	1.167	1.208	1.259	1.109	0.0163402	1.298	2.7208e-06	1.338	0.00093911	1.142	0.0042029
K3Z633	339	S	UBX domain-containing protein	LOC101754683		0.862			0.972			1.011			1.154		1.128		1.173		1.187		1.141
K3YJK4	105	S	40S ribosomal protein S13 [Setaria italica]	LOC101782872	1.023	1.029	1.05	0.925	0.956	0.976	1.036	1.034	1.009	1.024	0.993	0.977	0.921	0.0092398	0.993	0.5555	1.048	0.087561	0.972	0.157442
K4A5X4	152	S	serine/threonine-protein kinase STE20 [Zea mays]	LOC101784831			1.119			1.153			0.916			0.838	1.03		0.819		0.727		0.915
K3Y7K2	231	S	putative G3BP-like protein isoform X2 [Setaria italica]	LOC101769140	0.953	0.945	0.952	0.96	0.962	0.972	1.064	1.05	1.064	1.033	1.052	1.023	1.015	0.030485	1.115	2.4779e-05	1.074	0.00140169	0.978	0.074497
K3ZQY5	500	S	transcriptional regulator ATRX-like [Setaria italica]	LOC101768321	0.727	0.733	0.72	0.894	0.959	0.872	1.311	1.183	1.37	1.085	1.133	1.059	1.25	0.00154135	1.772	0.0058394	1.203	0.0059421	0.848	0.0268
K3ZT69	361	S	protein EMSY-LIKE 3-like [Setaria italica]	LOC101778716	0.998	1.023	1.06	1	1.033	1.008	0.981	0.959	0.951	1.029	0.996	0.99	0.987	0.55596	0.938	0.032782	0.991	0.60654	1.043	0.050584
K3XG91	163	S	sorting nexin 1 [Setaria italica]	LOC101779098	1.192	1.08	1.092	0.991	1.047	1.083	0.937	0.909	0.921	0.895	0.974	0.921	0.928	0.139322	0.823	0.0038845	0.894	0.035362	1.008	0.78366
K3Y4Y0	303	S	cell division cycle 5-like protein [Setaria italica]	LOC101774923		1.034	0.926		0.996	0.869		0.883	0.839		1.086	1.336	0.952	0.62302	0.879	0.169337	1.299	0.172704	1.407	0.087724
K4A6X7	470	S	C-terminal binding protein AN-like [Setaria italica]	LOC101753795	1.067	1.045	1.024	0.968	1	0.974	1.05	1.006	1.079	0.932	0.965	0.942	0.938	0.0146631	1	0.98116	0.965	0.067679	0.906	0.0123594
K4AAS8	43	S	GPN-loop GTPase 1 [Setaria italica]	LOC101775533	0.954	0.908	0.905	1.071	0.988	1.041	0.974	1.116	1.014	1.012	1.005	1.048	1.12	0.017664	1.122	0.060559	0.989	0.70484	0.987	0.8052
K3ZSD4	201	S	protein FREE1 [Setaria italica]	LOC101784792	0.902	0.982		1.041	1.064		0.997	0.914		1.066	1.046		1.117	0.125684	1.014	0.83714	1.003	0.83904	1.105	0.151382
K4A2Z4	181	S	---	LOC101783302	0.828	0.905	0.868	0.975	0.993	0.985	1.018	0.938	0.97	1.177	1.158	1.171	1.135	0.0082579	1.125	0.028097	1.187	1.89186e-05	1.198	0.00170221
K4A6X7	475	S	C-terminal binding protein AN-like [Setaria italica]	LOC101753795	0.981	0.968	0.95	0.937	0.923	0.958	1.091	1.081	1.099	1.003	1.038	1.008	0.972	0.117683	1.128	0.00032102	1.082	0.0066034	0.932	0.0038755
K3YIG6	52	S	putative MYB DNA-binding domain superfamily protein [Zea mays]	LOC101753432	0.948		0.902	0.954		0.951	1.125		1.143	0.991		1.019	1.03	0.3568	1.226	0.015983	1.055	0.062201	0.886	0.0171581
A0A0Q3N7W1	545	S	rho GTPase-activating protein 7-like isoform X1 [Setaria italica]	SETIT_0341911mg	1.02	0.972	0.967	0.864	0.856	0.878	1.086	1.147	1.135	1.036	1.037	1.031	0.878	0.0021827	1.138	0.0055835	1.195	1.99854e-05	0.922	0.040262
K4AA06	316	S	Rgp1 protein [Medicago truncatula]	LOC101777991	1.004	0.973	1.01	0.986	0.981	0.977	1.027	1.045	1.034	0.996	1.014	0.991	0.986	0.29278	1.04	0.036178	1.019	0.062096	0.966	0.0161376
K3Z4I9	312	S	probable inactive receptor kinase At5g58300 [Setaria italica]	LOC101769308	0.953	0.935	0.92	0.922	0.924	0.88	1.063	1.137	1.097	1.068	1.018	1.106	0.971	0.190061	1.174	0.00187501	1.171	0.0054581	0.968	0.35156
K3Y4P5	1137	S	nuclear pore complex protein NUP155-like [Setaria italica]	LOC101774945	1.009	0.991		0.926	1.014		0.929	0.986		1.129	1.02		0.97	0.56688	0.958	0.29416	1.108	0.2727	1.122	0.191262
K3ZTV2	384	S	cysteine-rich receptor-like protein kinase 25 [Setaria italica]	LOC101781673	0.851	0.943	0.953	1.025	0.867	0.994	1.03	1.076	1.009	1.101	1.116	1.051	1.051	0.48728	1.134	0.036019	1.132	0.081161	1.049	0.141677
K3Z549	534	S	calcium-dependent protein kinase 16 isoform X2 [Aegilops tauschii subsp. tauschii]	LOC101772409	0.844	0.741	0.915	0.781	0.758	0.849	1.262	1.29	1.128	1.12	1.212	1.111	0.955	0.57106	1.472	0.0063411	1.442	0.00112077	0.936	0.2593
K3XNR0	41	Y	negatively light-regulated protein [Zea mays]	LOC101755555	0.957	0.967	0.992	0.866	0.86	0.873	1.119	1.09	1.043	1.065	1.086	1.093	0.891	0.00056281	1.115	0.0092973	1.248	1.78088e-05	0.998	0.92826
K4A7M1	38	S	nuclear receptor coactivator 6-like isoform X2 [Oryza brachyantha]	LOC101772150		1.015	1.072		1.09	0.984		0.939	0.97		0.97	0.984	0.994	0.91274	0.915	0.107559	0.942	0.37608	1.024	0.31806
K3ZQ65	345	S	symplekin isoform X1 [Zea mays]	LOC101757641	0.999	0.921		1.211	1.043		1.098	1.16		0.738	0.904		1.174	0.20344	1.176	0.08022	0.728	0.126818	0.727	0.0914
K3Z3W7	181	S	Delta-1-pyrroline-5-carboxylate synthase	LOC101765114	0.798	0.767	0.82	1.015	1.021	1.014	0.926	0.914	0.951	1.25	1.282	1.207	1.279	0.0062203	1.17	0.002244	1.226	0.0074168	1.34	0.000157588
K3Z8Y8	5	S	serine/arginine-rich SC35-like splicing factor SCL30 [Setaria italica]	LOC101771717	0.989	0.951	0.88	0.972	0.963	1.02	1.092	1.147	1.147	0.965	0.96	0.975	1.048	0.2856	1.201	0.0084366	0.981	0.37168	0.856	0.00080458
K3Z8Q4	245	S	NAC domain-containing protein 83 [Setaria italica]	LOC101754701	1.011	1.027		1.07	0.971		0.945	0.959		0.987	1.046		1.001	0.99534	0.934	0.024118	0.996	0.9604	1.068	0.161524
K3Z6R9	235	S	protein tesmin/TSO1-like CXC 7 [Setaria italica]	LOC101772402	0.952	1.02		0.93	0.984		1.066	0.946		1.06	1.054		0.971	0.57426	1.02	0.8098	1.104	0.072162	1.051	0.48176
K3YQK9	479	S	Peptidylprolyl isomerase	LOC101756936	0.979	0.914	0.966	1.01	1.015	0.937	1.12	1.062	1.116	0.916	1.023	0.996	1.036	0.35098	1.154	0.0062198	0.991	0.83114	0.89	0.034981
K3ZRL3	148	S	something about silencing protein 10-like isoform X4 [Setaria italica]	LOC101760070	0.752	0.915	0.78	0.831	0.904	0.963	1.157	1.021	1.08	1.253	1.156	1.177	1.103	0.24898	1.331	0.0147563	1.329	0.0043649	1.101	0.091142
K3XEZ9	120	T	Auxin response factor	LOC101758683	1.026	1.027		1.156	1.131		0.943	0.916		0.898	0.943		1.114	0.0101364	0.906	0.092456	0.805	0.0148644	0.99	0.76044
K4AC85	222	S	GATA transcription factor 24-like [Setaria italica]	LOC101753493
K3Y197	65	Y	---	SETIT_007961mg		1.147			1.045			0.813			0.999		0.911		0.709		0.956		1.229
K3YP72	1426	S	protein furry [Oryza sativa Japonica Group]	LOC101759239	0.897		0.958	1.077		1.045	1.026		0.987	1.016		1.021	1.144	0.065021	1.085	0.164501	0.96	0.116436	1.012	0.60052
K3XVT8	607	S	zinc finger CCCH domain-containing protein 45 [Setaria italica]	LOC101765271	1.137	1.199		1.057	0.991		0.777	0.728		1.028	1.072		0.877	0.087498	0.644	0.0090019	1.025	0.57714	1.395	0.0132212
K3Y6Y7	144	S	uncharacterized membrane protein At1g16860-like [Setaria italica]	LOC101754013	1.05	1.025	1.09	0.966	0.974	0.971	1.036	1.019	1.061	0.962	0.994	0.898	0.92	0.043838	0.985	0.51078	0.98	0.56252	0.916	0.051078
K3ZQ56	376	S	ethylene-insensitive protein 2-like [Setaria italica]	LOC101769406	0.999	1.047		0.915	0.993		0.973	0.965		1.111	1.004		0.933	0.27406	0.947	0.151763	1.108	0.25582	1.091	0.2321
K3YVT8	8	S	glycine-rich protein 1 [Oryza sativa Japonica Group]	LOC101758554	0.83			0.978			1.286			0.937			1.178		1.549		0.958		0.729
K3ZV77	210	S	protein BZR1 homolog 1-like [Setaria italica]	LOC101762644	1.08	1.09	1.091	1.012	0.957	0.983	0.923	0.932	0.91	0.993	1.025	1.02	0.905	0.0037368	0.848	2.3684e-05	1.029	0.2014	1.099	0.00145629
K3Z3M2	713	S	Katanin p80 WD40 repeat-containing subunit B1 homolog	LOC101767146			1.029			1.073			1.058			0.868	1.043		1.028		0.809		0.82
K3XVS3	358	S	CDK5RAP3-like protein [Setaria italica]	LOC101783760	1.15		1.166	0.939		1.038	0.814		0.836	1.09		0.965	0.854	0.0876	0.712	0.00195759	1.039	0.67678	1.245	0.073105
K3ZT80	114	S	endonuclease/exonuclease/phosphatase family protein [Medicago truncatula]	LOC101779280	0.985	1.009	0.976	0.979	0.968	0.947	1.033	1.04	1.055	1.015	0.996	1.032	0.974	0.135876	1.053	0.0113791	1.051	0.023883	0.973	0.082676
K3ZQ90	189	S	Cellulose synthase	LOC101759117	1.066	1.015	1.03	0.869	0.918	0.87	1.111	1.121	1.155	0.967	0.964	0.961	0.854	0.0024398	1.089	0.0103812	1.088	0.042779	0.854	0.0056171
K3ZPW9	953	S	eukaryotic translation initiation factor 4G-like [Setaria italica]	LOC101773185	1.028	0.999		1.035	1.099		0.963	0.896		0.986	1.016		1.053	0.26406	0.917	0.153942	0.938	0.198724	1.077	0.196065
K3Z763	19	S	putative serine/threonine-protein kinase [Setaria italica]	LOC101776462	1.068	1.07	1.093	1.02	1.012	1.03	0.918	0.948	0.917	1.002	0.98	0.97	0.948	0.0039751	0.861	0.00034353	0.964	0.027844	1.061	0.0153021
K3ZQY3	125	S	serine/threonine-protein kinase CTR1-like [Oryza brachyantha]	LOC101754395	1.112	1.041	1.066	0.895	0.996	1.036	1.024	0.985	0.975	0.979	0.989	0.939	0.909	0.113224	0.927	0.036201	0.993	0.91608	0.974	0.29612
K3YHA9	7	S	glycoprotein 3-alpha-L-fucosyltransferase A-like [Setaria italica]	LOC101766834	1.046	1.119	1.048	1.095	1.212	1.243	0.984	0.87	0.871	0.898	0.826	0.861	1.105	0.091396	0.848	0.023382	0.728	0.0022775	0.949	0.33766
K3XDT0	244	S	myosin-2 heavy chain-like isoform X1 [Zea mays]	SETIT_000041mg	0.889	0.894	0.891	0.912	0.898	0.926	1.09	1.11	1.111	1.113	1.103	1.08	1.023	0.064322	1.238	2.4414e-06	1.205	0.000120506	0.995	0.69508
K3XUS5	1153	S	"tRNA(adenine(34)) deaminase, chloroplastic [Setaria italica]"	SETIT_005682mg
K3YGD9	34	S	probable serine/threonine-protein kinase At1g54610 [Setaria italica]	LOC101776794	1.018	1.05	1.058	1.032	0.956	0.951	1.024	1.03	0.993	0.944	0.977	1.007	0.94	0.097761	0.975	0.192897	0.996	0.92148	0.961	0.140563
K3XVW9	296	S	BUD13 homolog [Setaria italica]	LOC101767982	1	1.017	1.146	1.017	1.018	0.988	0.961	0.956	0.906	1.03	1.016	0.967	0.956	0.37878	0.893	0.07474	0.997	0.87592	1.067	0.072515
K3ZY70	89	T	Cytochrome b-c1 complex subunit 7	LOC101753044	0.988	0.952	0.967	0.929	0.976	0.983	1.043	1.044	1.02	1.047	1.039	1.038	0.993	0.76126	1.069	0.0072004	1.082	0.048217	1.005	0.53266
K3ZJK5	224	S	---	LOC101778616
K3YQE2	531	S	UV-stimulated scaffold protein A homolog [Setaria italica]	LOC101754766	0.896			0.895			1.067			1.14			0.999		1.191		1.274		1.068
K3XEC9	33	S	proteoglycan 4-like [Aegilops tauschii subsp. tauschii]	LOC101776382	0.976	0.99	0.957	0.902	0.911	0.92	1.033	1.022	1.013	1.091	1.08	1.11	0.935	0.0041029	1.05	0.0128841	1.201	4.4592e-05	1.069	0.0023785
K3ZS39	205	S	LOW QUALITY PROTEIN: zinc finger CCCH domain-containing protein 50-like [Setaria italica]	SETIT_029419mg		0.949			0.992			1.049			1.022		1.045		1.105		1.03		0.974
K3Y4V2	1005	S	probable LRR receptor-like serine/threonine-protein kinase At1g56130 [Setaria italica]	LOC101753591
K4ADJ9	263	S	KH domain-containing protein SPIN1 [Setaria italica]	LOC101780381	0.981	0.956	1.005	0.998	0.981	0.978	1.002	1.039	1.041	1.028	1.035	0.989	1.005	0.7554	1.048	0.070863	1.032	0.112197	0.99	0.62938
A0A0Q3VMP4	54	S	AP2-associated protein kinase 1 [Oryza sativa Japonica Group]	SETIT_032833mg			1.184			1.216			0.727			0.888	1.027		0.614		0.73		1.221
K4A4U5	670	S	ABC transporter B family member 6-like [Setaria italica]	LOC101775131	0.967	1.001	1.032	1.028	1.118	1.161	0.951	0.812	0.824	1.059	1.07	0.993	1.102	0.076104	0.862	0.049076	0.944	0.25572	1.207	0.026777
K3ZQL3	362	S	fibroblast growth factor receptor 2-like [Setaria italica]	LOC101768206	1.004	0.991	1.008	0.849	0.862	0.899	1.112	1.112	1.112	1.042	1.043	0.995	0.869	0.00141623	1.111	0.0023782	1.18	0.002015	0.923	0.035682
K4A595	968	S	calmodulin-binding transcription activator 3-like isoform X2 [Setaria italica]	LOC101765666	0.997	0.996	1.014	0.983	0.979	1.033	1.001	1.011	0.986	1.028	1.024	0.98	0.996	0.82634	0.997	0.76224	1.012	0.62116	1.011	0.5489
K3ZQ35	702	S	remodeling and spacing factor 1-like isoform X2 [Arachis duranensis]	LOC101759939	1.056			1.023			0.934			0.995			0.969		0.884		0.973		1.065
K3YVT5	51	S	auxin-responsive protein SAUR36-like [Setaria italica]	LOC101757474
K3XV17	802	S	G patch domain-containing protein TGH homolog isoform X1 [Setaria italica]	LOC101765400	1.073	1.06	1.001	1.074	1.078	0.973	0.966	0.943	1	0.907	0.935	1.034	0.997	0.93354	0.928	0.053158	0.92	0.182956	0.989	0.78292
K3Z4H2	610	S	E3 ubiquitin-protein ligase hel2 [Setaria italica]	LOC101775779	1.043	1.047	1.036	0.871	0.863	0.9	1.124	1.084	1.1	0.976	1.015	0.978	0.843	0.000198666	1.058	0.006741	1.127	0.0026594	0.898	0.0028159
K3Z4S7	399	S	OBERON-like protein [Setaria italica]	LOC101753370	1.034	1.003	0.998	0.993	1.056	1.055	0.976	0.977	0.91	1.005	0.979	1.042	1.023	0.39234	0.943	0.086563	0.975	0.40414	1.057	0.134156
K3XX60	412	S	nicotianamine aminotransferase A-like [Setaria italica]	LOC101771219	1.175	1.167	1.197	0.893	0.895	0.906	1.017	1.022	1.008	0.927	0.93	0.904	0.761	3.2465e-06	0.861	6.1877e-05	1.025	0.070857	0.906	0.0005573
K3YPY9	125	S	RNA-binding protein 5-A isoform X1 [Setaria italica]	LOC101766396	1.083	1.063	1.045	1.06	1.108	1.037	1.093	1.104	1.181	0.798	0.764	0.776	1.004	0.86136	1.059	0.099355	0.729	0.000176001	0.692	0.000179946
K3ZGY2	9	S	phosphatidate phosphatase PAH2 isoform X2 [Zea mays]	SETIT_025834mg			1.044			0.972			0.942			1.046	0.931		0.902		1.076		1.11
K3YSD3	217	T	eukaryotic translation initiation factor 5 [Setaria italica]	LOC101775019			1.093			1.057			0.834			1.019	0.967		0.763		0.964		1.222
K3ZUW4	137	S	probable WRKY transcription factor 38 [Setaria italica]	LOC101785602	1.027		0.948	0.954		0.943	0.992		1.041	1.033		1.073	0.961	0.43158	1.029	0.59284	1.11	0.034364	1.036	0.3681
K3Z097	134	S	Glutaredoxin family protein [Arabidopsis thaliana]	LOC101768989	1.051	1.093	1.038	1.078	1.041	1.042	0.97	0.93	0.966	0.92	0.948	0.967	0.993	0.75326	0.901	0.0070239	0.897	0.0041434	0.989	0.6099
K3ZRZ7	458	S	Serine/threonine-protein kinase ATM [Morus notabilis]	LOC101756159	0.878	0.849	0.863	0.893	0.83	0.83	1.137	1.199	1.174	1.098	1.128	1.135	0.986	0.6007	1.355	7.7962e-05	1.316	0.00047915	0.958	0.079458
K3ZRL2	284	S	serine/arginine repetitive matrix protein 2-like [Setaria italica]	LOC101752927	0.998	1.028	1.012	0.999	1.057	1.052	1.076	1.057	1.071	0.947	0.885	0.891	1.023	0.3229	1.055	0.0061622	0.876	0.0092426	0.85	0.00182129
K3Z388	46	S	Phospholipid-transporting ATPase	LOC101774280		0.926			1.029			0.975			1.075		1.111		1.053		1.045		1.103
K4A4M2	2629	S	protein SPIRRIG [Setaria italica]	LOC101781324		1.034			0.986			0.913			1.068		0.954		0.883		1.083		1.17
K4A4V5	444	S	probable GPI-anchored adhesin-like protein PGA55 [Zea mays]	LOC101779855	0.879			1.13			0.961			1.042			1.286		1.093		0.922		1.084
K3YRD4	28	S	amino acid transporter ANTL1-like [Setaria italica]	LOC101766142
K3ZS79	178	S	calmodulin-binding receptor-like cytoplasmic kinase 3 [Setaria italica]	LOC101782352	1.102	1.102	1.138	1.014	0.993	0.996	0.821	0.811	0.824	1.059	1.088	1.041	0.899	0.00104117	0.735	1.62874e-05	1.062	0.0144005	1.298	4.2613e-05
K3XUR7	1224	T	sister chromatid cohesion protein PDS5 homolog A isoform X2 [Setaria italica]	LOC101778123	1.006	0.972	0.878	0.927	0.935	0.911	1.059	1.093	1.161	1.018	1.013	1.06	0.971	0.53888	1.16	0.038003	1.115	0.0026395	0.933	0.087421
K3XG64	190	S	protein IQ-DOMAIN 31-like isoform X1 [Setaria italica]	LOC101758954		1.162	1.201		1.033	0.982		0.947	0.937		0.877	0.896	0.853	0.034079	0.797	0.0058166	0.88	0.043361	0.941	0.036618
K4A4Y3	1076	S	FIP1[V]-like protein [Setaria italica]	LOC101763236		1.028			1.095			0.984			0.915		1.065		0.957		0.836		0.93
K4A9B6	457	S	C2 domain-containing family protein [Populus trichocarpa]	LOC101769746		0.96			1.01			0.949			1.084		1.052		0.989		1.073		1.142
K3YGR2	475	S	bromodomain-containing factor 2 [Setaria italica]	LOC101762745
K3Z6J2	19	S	metal tolerance protein 1 isoform X1 [Setaria italica]	LOC101786284	1.002	1.008	1.038	0.941	0.956	0.982	1.047	1.028	1.019	1.018	1.019	0.973	0.945	0.026083	1.015	0.32838	1.046	0.086897	0.973	0.182723
K3YPX3	416	S	peptidyl-prolyl cis-trans isomerase CYP95 isoform X3 [Setaria italica]	LOC101757732			0.919			0.994			1.091			1.011	1.082		1.187		1.017		0.927
K3XH87	301	S	putative E3 ubiquitin-protein ligase RING1a isoform X1 [Setaria italica]	LOC101784876	0.983	0.925	0.957	1.028	1.144	1.088	1.083	0.988	1.026	0.929	0.963	0.949	1.138	0.022442	1.081	0.072281	0.871	0.0137595	0.917	0.040164
K4AC69	325	S	transcription factor-like protein DPB [Setaria italica]	LOC101754315	1.064		1.118	0.927		0.916	0.949		0.961	1.062		1.01	0.845	0.022063	0.875	0.035021	1.124	0.045479	1.085	0.088463
K3ZHH6	75	S	coiled-coil domain-containing protein SCD2-like [Setaria italica]	LOC101773216
K3YFX7	720	S	topless-related protein 1-like [Setaria italica]	LOC101785828		1.007	1.034		1.043	1		0.963	1.035		0.999	0.948	1.001	0.97596	0.979	0.62668	0.953	0.2876	0.974	0.6243
K4A7V8	290	S	probable serine acetyltransferase 2 [Setaria italica]	LOC101768268		1.021	1.024		1.059	1.076		0.799	0.813		1.116	1.084	1.044	0.033619	0.788	0.00136366	1.03	0.213	1.365	0.0029581
K4AD88	18	S	probable H/ACA ribonucleoprotein complex subunit 1 isoform X2 [Setaria italica]	LOC101782967		0.981	1.088		1.047	1.021		0.943	0.941		1.036	0.963	1	0.9897	0.911	0.32534	0.967	0.46586	1.061	0.35512
K3XEH8	757	S	autophagy-related protein 18f [Setaria italica]	LOC101771510	1.03		1.136	1.002		0.943	1.021		1.065	0.963		0.879	0.898	0.20474	0.963	0.56284	0.947	0.42132	0.883	0.130403
K3Z3H9	841	S	protein NETWORKED 1D-like [Setaria italica]	LOC101772002		0.977			0.993			1.023			1.017		1.016		1.047		1.024		0.994
K3XJW0	327	S	putative ataxin-3 homolog [Setaria italica]	LOC101785401	0.926	0.93	0.936	0.901	0.918	0.972	1.022	0.994	0.987	1.148	1.154	1.106	1	0.97324	1.076	0.0027836	1.221	0.00163844	1.135	0.00177982
K3YHD2	206	T	Adenosylhomocysteinase	LOC101786236	0.969			1.064			0.984			0.995			1.098		1.015		0.935		1.011
K3ZG34	4	T	---	SETIT_025536mg			1.136			0.942			0.971			0.961	0.829		0.855		1.02		0.99
K3Y5I1	546	S	nucleolin [Setaria italica]	LOC101756713	1.015	0.929	0.92	0.937	0.902	0.917	1.004	1.181	1.156	1.049	1.004	1.021	0.962	0.32032	1.167	0.063199	1.115	0.0029398	0.92	0.198239
K3YP95	40	S	Protein transport protein sec16	LOC101767622	1.015	1	0.937	1.146	1.11	1.073	0.89	0.918	0.853	0.964	0.984	1.133	1.128	0.0178589	0.901	0.033238	0.926	0.21558	1.158	0.058623
K3XXR2	104	S	"mitochondrial phosphate carrier protein 3, mitochondrial-like [Setaria italica]"	LOC101777990	1.064			1.036			0.932			0.979			0.974		0.876		0.945		1.05
K3XF69	678	S	probable inactive receptor kinase At2g26730 [Setaria italica]	LOC101781768	1.057	1.124		0.889	1.012		0.967	0.886		1.085	0.985		0.872	0.192101	0.85	0.092364	1.089	0.39844	1.117	0.2321
K3Z097	50	S	Glutaredoxin family protein [Arabidopsis thaliana]	LOC101768989
K3YIB0	18	S	bZIP transcription factor TRAB1 [Setaria italica]	LOC101765591	0.728	0.806	0.799	1.159	1.143	1.133	0.97	1.01	0.963	1.148	1.054	1.109	1.472	0.00030409	1.261	0.0028637	0.964	0.21956	1.125	0.0153159
K4A782	514	S	LOW QUALITY PROTEIN: protein CASP [Setaria italica]	LOC101773794	0.906	0.967	0.954	0.974	0.929	0.962	1.108	1.061	1.054	1.026	1.052	1.04	1.013	0.6082	1.14	0.006562	1.088	0.0059603	0.967	0.129042
K3Z5V6	48	T	ninja-family protein 8 [Setaria italica]	LOC101752668	1.041	1.028	1.076	1.054	1.086	1.05	0.992	1.025	1	0.931	0.887	0.896	1.014	0.45524	0.959	0.069077	0.851	0.00088295	0.9	0.0039402
K3Y8A5	300	T	plant intracellular Ras-group-related LRR protein 1 [Setaria italica]	LOC101783978		1.079			1.032			0.954			0.948		0.956		0.884		0.919		0.994
K3YS71	403	S	UTP--glucose-1-phosphate uridylyltransferase	LOC101760727	1.091	1.087	1.08	1.065	1.04	1.109	0.904	0.873	0.901	0.953	1.005	0.925	0.986	0.53918	0.822	6.472e-05	0.897	0.023743	1.077	0.051557
K3YPS0	17	S	Auxin response factor	LOC101766262	1.2	1.167	1.169	1.056	1.04	1.042	0.787	0.831	0.823	0.963	0.968	0.972	0.887	0.00030376	0.69	4.0459e-05	0.925	0.000142606	1.189	0.00051731
K3Z4T9	525	S	zinc finger CCCH domain-containing protein 33 [Setaria italica]	LOC101785209
K4A2U6	90	S	putative carbonic anhydrase 2 [Oryza sativa Japonica Group]	LOC101761029	1.032			1.105			1.043			0.849			1.071		1.011		0.768		0.814
K3ZQR0	118	T	probable AMP deaminase [Setaria italica]	LOC101752649			1.026			1.004			1.036			0.951	0.979		1.01		0.947		0.918
K3Z579	450	S	E3 ubiquitin-protein ligase RGLG2-like [Setaria italica]	LOC101764984		1	0.985		0.989	0.919		1.017	1.079		1.005	1.027	0.961	0.39558	1.056	0.21904	1.065	0.2385	0.969	0.4335
K3YCI5	720	S	serine/threonine-protein kinase-like protein CCR4 [Setaria italica]	LOC101779930		1.089	1.026		1.053	1.078		1.002	0.998		0.88	0.919	1.008	0.8279	0.946	0.20438	0.844	0.0205	0.899	0.039598
K3YHA7	211	S	"monodehydroascorbate reductase 5, mitochondrial isoform X1 [Brachypodium distachyon]"	LOC101785289	0.988	0.932		1.037	1.027		1.001	1.029		0.987	1.025		1.075	0.133103	1.057	0.2246	0.975	0.31848	0.991	0.73774
K3ZPM2	8	S	---	SETIT_028552mg	0.836	0.996	1.112	1.333	1.212	1.22	0.888	0.917	0.931	0.966	0.898	0.771	1.279	0.046677	0.929	0.47302	0.7	0.0079038	0.963	0.57154
K3YQF5	426	S	mediator of RNA polymerase II transcription subunit 1 [Vitis vinifera]	LOC101775027		0.919	1.011		0.99	0.932		1.043	1.017		1.057	1.046	0.996	0.95656	1.067	0.31154	1.094	0.098142	1.021	0.26858
K3XEC4	154	S	protein argonaute 4A-like [Setaria italica]	LOC101782567	1.084	0.988	1.027	1.028	1.08	1.062	0.961	1.029	0.996	0.942	0.925	0.934	1.023	0.49038	0.964	0.33176	0.884	0.00131599	0.938	0.035782
K3XHU5	285	S	S-adenosylmethionine synthase	LOC101756508	1.037	1.065	1.001	0.902	0.917	0.888	1.127	1.117	1.183	0.952	0.922	0.947	0.872	0.0025189	1.104	0.0171785	1.042	0.038502	0.823	0.00067914
K3ZPX8	173	T	Sister chromatid cohesion protein	LOC101772885			0.999			0.86			1.12			1.03	0.861		1.121		1.198		0.92
K3Z113	163	S	disease resistance protein RGA2-like [Setaria italica]	LOC101755710			1.069			1.288			0.826			0.844	1.205		0.773		0.655		1.022
K3Z4G5	142	T	probable mediator of RNA polymerase II transcription subunit 37c [Setaria italica]	LOC101777821	1.209			1.034			0.781			0.979			0.855		0.646		0.947		1.254
K3ZT20	420	T	Enhancer of polycomb-like protein	LOC101776678	0.984			1.002			1.024			1.003			1.018		1.041		1.001		0.979
K3Z5G1	427	T	transcription initiation factor IIA subunit 1-like [Setaria italica]	LOC101780652	0.896	0.945	0.89	0.904	0.961	0.944	0.956	0.97	0.988	1.23	1.123	1.173	1.029	0.34334	1.067	0.037344	1.255	0.002076	1.21	0.0024428
K3YGS5	259	S	pre-mRNA-splicing factor SLU7 [Setaria italica]	LOC101763020	1.066	1.066	1.037	1.069	1.055	1.049	0.897	0.877	0.929	0.979	1.008	0.995	1.001	0.90868	0.853	0.00113708	0.94	0.0035804	1.103	0.0063174
K3XUS1	1236	S	Protein transport protein sec16	LOC101769332	1.04			0.925			0.965			1.072			0.889		0.928		1.159		1.111
K3YGX8	207	S	pre-mRNA-splicing factor CWC25 homolog [Setaria italica]	LOC101758426	0.958	1.017	1.01	1.121	1.091	1.098	1.139	1.068	1.081	0.82	0.855	0.843	1.109	0.0072989	1.102	0.024064	0.761	4.49e-05	0.766	0.00033521
K3XYY3	176	S	E3 ubiquitin-protein ligase Os06g0535400-like [Setaria italica]	LOC101770688	1.008	1	1.024	0.99	0.99	0.972	1.039	0.979	0.982	0.978	1.037	1.03	0.974	0.044884	0.989	0.62282	1.032	0.190081	1.015	0.6068
K3ZSK1	185	S	hydroxyproline-rich glycoprotein family protein [Zea mays]	LOC101778068		0.999	1.042		1.008	1.006		0.945	0.944		1.054	1.015	0.987	0.59804	0.926	0.169741	1.027	0.292	1.095	0.130319
K3Z8Q4	249	S	NAC domain-containing protein 83 [Setaria italica]	LOC101754701	1.011			1.07			0.945			0.987			1.058		0.935		0.922		1.044
K4ADL1	90	S	mitochondrial outer membrane protein porin 5 [Setaria italica]	LOC101777998
K3Z4R7	283	S	cyclin-T1-4-like [Setaria italica]	LOC101762552	0.986	0.963	1.017	1.044	1.029	1.072	1.069	1.102	0.956	0.924	0.931	0.97	1.06	0.041537	1.054	0.32758	0.898	0.0050825	0.903	0.094342
K3XW76	43	Y	U4/U6.U5 tri-snRNP-associated protein 2-like [Setaria italica]	LOC101783637		0.671			0.968			1.079			1.276		1.443		1.608		1.318		1.183
K3XKC5	195	Y	probable membrane-associated kinase regulator 2 [Aegilops tauschii subsp. tauschii]	LOC101785946		0.919			0.932			1.034			1.117		1.014		1.125		1.198		1.08
K3XJF9	338	S	alpha/beta hydrolase domain-containing protein 17C-like [Setaria italica]	LOC101771374		1.077			1.001			0.892			1.032		0.929		0.828		1.031		1.157
K3Z8V1	128	S	40S ribosomal protein S4	LOC101775084		1.046	1.023		0.951	0.96		1.008	1.017		1.004	1.009	0.924	0.022358	0.979	0.21516	1.053	0.0103197	0.994	0.36384
K3ZPX1	647	S	nuclear pore complex protein NUP214 [Setaria italica]	LOC101760483	1.086	1.105	1.021	0.944	0.969	0.98	0.804	0.876	0.92	1.152	1.049	1.08	0.901	0.0169438	0.809	0.0099981	1.134	0.0136984	1.262	0.008343
K3XV90	363	S	GBF-interacting protein 1-like isoform X1 [Elaeis guineensis]	LOC101755132	1.029	1.006	0.98	1.007	1.016	1.002	1.021	1.017	1.034	0.959	0.975	0.997	1.003	0.82348	1.019	0.27498	0.969	0.057164	0.954	0.0187429
K4AD29	285	S	RING-H2 finger protein ATL16-like [Setaria italica]	LOC101753392		1.026			0.864			0.972			1.132		0.842		0.947		1.31		1.165
K3YP87	711	S	E3 ubiquitin-protein ligase UPL3-like [Setaria italica]	LOC101758275
K3ZQ56	922	S	ethylene-insensitive protein 2-like [Setaria italica]	LOC101769406
K3YTL3	119	T	2-oxoglutarate (2OG) and Fe(II)-dependent oxygenase superfamily protein [Medicago truncatula]	LOC101786234	1.007	1.006	1.001	1.114	1.016	1.091	0.911	0.93	0.917	0.98	1.053	1.001	1.069	0.143176	0.915	0.000156484	0.942	0.165221	1.1	0.0128034
K3ZQH8	736	S	nuclear pore complex protein NUP98A-like isoform X1 [Setaria italica]	LOC101762387	0.973			1.025			0.931			1.074			1.053		0.957		1.048		1.154
K3YRF0	334	S	autophagy-related protein 13a [Setaria italica]	LOC101759098	0.945	1.005	0.932	1.16	1.031	1.107	0.998	1.001	1.056	0.92	0.979	0.929	1.144	0.031562	1.06	0.118958	0.857	0.0177172	0.926	0.044101
K3YSB4	308	S	ATP-dependent DNA helicase [Arabidopsis thaliana]	LOC101774512
K3YKY0	95	S	caffeic acid 3-O-methyltransferase [Setaria italica]	LOC101765311		1.059	1.001		0.949	0.997		1.027	0.98		0.977	1.03	0.945	0.2683	0.974	0.55222	1.031	0.48364	1	0.9985
K3Z8N9	277	S	SKIP interacting protein [Medicago truncatula]	LOC101774171	1.055	1.076	1.042	0.975	0.943	1.018	0.979	0.938	1.031	1	1.043	0.929	0.925	0.031516	0.929	0.062037	1.012	0.78948	1.008	0.86776
K3ZQ42	409	S	bromodomain-containing protein DDB_G0270170 [Oryza brachyantha]	LOC101779664	0.961	0.968	0.889	0.996	0.989	1.021	0.982	1.016	0.913	1.066	1.037	1.17	1.067	0.087044	1.033	0.4826	1.089	0.090576	1.124	0.072562
K3XEV5	506	S	RNA polymerase II C-terminal domain phosphatase-like 2 [Setaria italica]	LOC101764359	0.886			1.121			1.032			0.981			1.265		1.165		0.875		0.951
K3Z7P5	163	S	trihelix transcription factor ASIL2-like [Setaria italica]	LOC101782384	1.072	1.018	1.055	0.971	0.937	0.989	0.966	1.083	0.92	1	0.978	1.039	0.921	0.020277	0.944	0.30412	1.041	0.163002	1.016	0.74304
K3Z9H4	204	S	Reticulon-like protein	LOC101775111	1.036	1.036	1.048	1.059	1.048	1.036	0.946	0.943	0.936	0.972	0.984	0.99	1.007	0.37934	0.905	3.8433e-05	0.937	0.00147863	1.043	0.0025644
K4A6N9	95	S	zinc finger CCCH domain-containing protein 22-like [Setaria italica]	LOC101774858	0.958	1.081	1.013	0.969	1.006	0.919	0.969	0.915	1.004	1.103	1.004	1.067	0.948	0.29456	0.946	0.28282	1.097	0.072276	1.099	0.070755
K3ZIB1	403	S	IQ domain-containing protein IQM3-like [Setaria italica]	LOC101786013	1.052	1.037	1.086	0.962	1.005	0.95	0.797	0.786	0.87	1.174	1.159	1.089	0.919	0.0177616	0.773	0.00170255	1.173	0.0052033	1.395	0.00106205
K3YGW0	176	S	serine/arginine repetitive matrix protein 1-like isoform X1 [Oryza brachyantha]	LOC101754127	1.193	1.108	1.07	1.028	0.972	1.041	0.953	0.985	1.006	0.849	0.948	0.903	0.902	0.055896	0.873	0.0196388	0.888	0.035364	0.917	0.070242
K4A844	26	S	3-ketoacyl-CoA synthase	LOC101778938		1.079			1.268			0.817			0.858		1.175		0.757		0.677		1.05
K3YPL4	229	S	pumilio homolog 1-like [Setaria italica]	LOC101783559		1.302			1.121			0.774			0.822		0.861		0.594		0.733		1.062
K3YQ00	347	S	transcriptional corepressor LEUNIG_HOMOLOG isoform X2 [Setaria italica]	LOC101759920	1.043	1.017		1.022	0.897		0.977	1.058		0.971	1.036		0.932	0.38676	0.988	0.78632	1.046	0.589	0.986	0.81606
K3XDR4	1067	S	myosin-17 isoform X2 [Setaria italica]	LOC101760570	0.948	0.899	0.894	0.983	1.014	1.003	1.052	1.081	1.084	1.028	1.02	1.032	1.094	0.0120954	1.174	0.00157826	1.027	0.053318	0.957	0.0128956
K3Z440	238	S	protein EARLY FLOWERING 3-like isoform X1 [Setaria italica]	LOC101755101	1.153			0.952			0.77			1.113			0.826		0.668		1.169		1.445
K3YY10	461	S	plant/F1M20-13 protein [Medicago truncatula]	LOC101773394			0.95			1.027			1.015			1.02	1.081		1.068		0.993		1.005
K3ZUD8	186	S	LOC100284855 isoform X2 [Zea mays]	LOC101774401	0.888	0.838	0.848	1.035	1.066	1.058	0.93	0.99	0.994	1.145	1.111	1.105	1.227	0.00048396	1.132	0.0112772	1.064	0.0119561	1.153	0.0041157
K3YPC6	277	S	nuclear autoantigenic sperm protein [Ananas comosus]	LOC101754773	0.937	0.956	0.973	0.998	1.006	0.983	0.91	0.892	0.904	1.15	1.142	1.133	1.042	0.032017	0.944	0.0097641	1.147	6.4781e-05	1.266	2.7191e-06
K4AD79	268	S	"30S ribosomal protein S18, chloroplastic [Nelumbo nucifera]"	LOC101769867	1.068	1.056	1.062	0.991	1.011	0.998	0.93	0.962	0.92	1.017	0.983	1.024	0.942	0.00084499	0.883	0.00083521	1.008	0.60328	1.075	0.0169444
K3Y5E3	544	S	Ethylene receptor	LOC101782350	1.178	1.108	1.023	0.983	0.967	0.937	0.799	0.906	1.008	1.037	1.023	1.036	0.872	0.035378	0.82	0.062461	1.072	0.0089204	1.141	0.17964
K3XIT4	54	S	"protein OSB2, chloroplastic-like [Setaria italica]"	SETIT_001807mg			0.999			0.979			0.963			1.062	0.98		0.964		1.085		1.103
K3XLQ4	217	S	PRA1 family protein	LOC101784747	1.011			0.91			1.022			1.061			0.9		1.011		1.166		1.038
K3XJF6	267	S	protein SGT1 homolog [Setaria italica]	LOC101760023	1.112			1.102			0.968			0.843			0.991		0.871		0.765		0.871
K3Y4U1	49	T	XS domain protein [Medicago truncatula]	LOC101761434	1.02	0.953	0.984	1.163	1.131	1.104	1.023	1.087	1.042	0.827	0.861	0.896	1.149	0.0049006	1.066	0.074139	0.76	0.00057813	0.82	0.0024575
K4A9P8	63	T	protein GDAP2 homolog [Setaria italica]	LOC101786334		1.164	1.036		0.711	0.901		0.969	1.074		1.143	1	0.733	0.138759	0.929	0.44322	1.329	0.167019	1.049	0.63418
K3XUQ9	1622	S	Mediator of RNA polymerase II transcription subunit 13	LOC101772542	1.024	1.024	1.013	0.968	0.945	0.972	0.977	0.989	0.996	1.035	1.048	1.027	0.943	0.003356	0.968	0.0079005	1.078	0.0020779	1.05	0.0039222
K3XNJ5	19	S	---	LOC101772049		1.235	1.236		0.897	0.886		1.008	1.008		0.877	0.886	0.722	0.00035937	0.816	1.9772e-06	0.989	0.29446	0.875	0.00144291
K3XJV0	330	S	ABSCISIC ACID-INSENSITIVE 5-like protein 2 [Setaria italica]	LOC101780708	1.221	1.163	1.206	0.78	0.859	0.71	0.824	0.804	0.845	1.155	1.157	1.213	0.654	0.00168385	0.689	5.6811e-05	1.501	0.0020413	1.425	7.9924e-05
K3ZEB6	505	S	dentin sialophosphoprotein [Populus trichocarpa]	SETIT_024909mg	0.602	0.685	0.649	1.005	0.97	0.986	0.633	0.708	0.702	1.699	1.585	1.607	1.529	0.00039571	1.055	0.35792	1.652	2.4428e-05	2.394	3.5452e-05
K4AG80	147	S	ADP-ribosylation factor 1 isoform X1 [Fragaria vesca subsp. vesca]	LOC101786167	1.054	1.055	1.088	0.956	0.932	0.926	1.024	1.015	1.024	0.979	1.006	0.974	0.88	0.00086196	0.958	0.0169234	1.052	0.022864	0.966	0.029564
K3Z9C6	140	S	integrator complex subunit 6 homolog [Nelumbo nucifera]	LOC101762134	1.04	1.063	1.038	1.002	1	0.986	1.052	1.017	0.995	0.927	0.937	0.992	0.951	0.0055174	0.975	0.2349	0.956	0.102719	0.932	0.056701
K3Y696	292	S	Auxin efflux carrier component	---	1.271	1.274		1.175	1.089		0.848	0.88		0.737	0.782		0.89	0.198895	0.679	0.0022838	0.671	0.0142954	0.879	0.066017
K3YSD3	214	T	eukaryotic translation initiation factor 5 [Setaria italica]	LOC101775019	1.011	0.964	0.931	1.037	1.125	1.076	0.944	1.006	1.035	1.016	0.928	0.976	1.114	0.032119	1.027	0.50242	0.902	0.042484	0.978	0.59212
K3Y780	302	T	polyadenylate-binding protein RBP47-like [Setaria italica]	LOC101783970		0.991			0.992			0.88			1.13		1.001		0.888		1.139		1.284
K3XG47	495	S	la-related protein 1A [Setaria italica]	LOC101772037	1.091	1.081	1.021	1.017	0.991	1.078	0.842	0.875	0.899	1.049	1.053	1.009	0.966	0.34962	0.819	0.0020987	1.008	0.7793	1.189	0.00176208
K3XM24	190	S	transcription elongation factor SPT5-like [Erythranthe guttata]	LOC101785667	0.993	0.934		0.926	0.944		1.087	1.108		1.006	1.027		0.97	0.45382	1.139	0.055361	1.087	0.027381	0.926	0.032102
K3XMY0	102	S	protein FAM204A [Ananas comosus]	LOC101769637	1.766	1.654	1.814	1.517	1.484	1.506	0.399	0.469	0.386	0.369	0.439	0.346	0.861	0.0061606	0.24	2.3454e-05	0.256	0.0027172	0.92	0.4153
K3XEM8	702	S	DEAD-box ATP-dependent RNA helicase 40-like isoform X1 [Setaria italica]	LOC101780705			0.98			1.101			0.951			0.982	1.123		0.97		0.892		1.033
K3ZIH5	311	T	cysteine-rich receptor-like protein kinase 19 isoform X3 [Oryza sativa Japonica Group]	SETIT_026377mg	0.956			0.916			1.002			1.123			0.958		1.048		1.226		1.121
K3ZRU3	2	S	cell wall protein RBR3-like [Setaria italica]	LOC101773847	1.027	1.02	1.052	0.87	0.862	0.87	1.119	1.141	1.073	0.996	0.991	1.015	0.84	5.9797e-05	1.076	0.023683	1.154	5.7531e-05	0.901	0.0059245
K3XDV5	1047	S	nipped-B-like protein B [Setaria italica]	LOC101772859	1.676	1.277	1.273	1.599	1.373	1.342	0.362	0.69	0.796	0.413	0.694	0.633	1.021	0.81854	0.437	0.028057	0.403	0.0053429	0.942	0.92136
K3ZC97	201	S	"coilin, partial [Setaria italica]"	SETIT_024171mg	0.961	0.939	0.957	0.934	0.936	0.948	1.036	1.017	1.028	1.074	1.11	1.071	0.986	0.182178	1.078	0.00106412	1.155	0.00031629	1.056	0.0123963
K3XY60	253	T	THO complex subunit 4A-like isoform X1 [Setaria italica]	LOC101757827	0.933	1.036	1.022	0.966	0.937	0.87	0.944	0.973	1.036	1.152	1.057	1.073	0.927	0.170176	0.987	0.78518	1.184	0.0145009	1.111	0.050281
K3ZHV4	373	S	TOM1-like protein 2 [Setaria italica]	LOC101781037		1.011			0.956			0.981			1.058		0.946		0.97		1.107		1.078
K3YPL4	206	S	pumilio homolog 1-like [Setaria italica]	LOC101783559	0.896	0.899	0.937	0.963	1.003	0.983	0.963	0.969	0.961	1.173	1.129	1.118	1.079	0.0146369	1.059	0.017037	1.16	0.00139908	1.182	0.00035803
K4A5F3	889	T	Plasma membrane ATPase	LOC101778509
K3YW80	73	S	60S ribosomal protein L12-1 [Setaria italica]	LOC101786514	0.995	1.089	1.1	1.012	0.988	0.959	1.015	0.907	1.067	0.991	1.02	0.894	0.929	0.110516	0.939	0.32616	0.982	0.66928	0.972	0.67956
K3Z533	4	S	inter-alpha-trypsin inhibitor heavy chain H3-like [Zea mays]	LOC101778217	0.474	0.461	0.491	0.526	0.518	0.553	1.493	1.514	1.452	1.486	1.489	1.48	1.12	0.0135767	3.127	4.144e-07	2.79	0.00037642	0.999	0.95734
K3YGP7	42	S	S-acyltransferase	LOC101767645		0.979	1.014		1.044	1.028		1.078	1.076		0.923	0.906	1.04	0.179138	1.081	0.047445	0.883	0.009256	0.849	0.0032422
K3ZUW1	344	S	nicotianamine synthase 3-like [Setaria italica]	LOC101774809	0.958	0.984	1.002	0.94	0.952	0.972	1.002	1.09	1.068	1.101	0.99	0.973	0.973	0.166925	1.073	0.069183	1.07	0.172559	0.97	0.53014
K3ZSU3	11	S	cyclic dof factor 3 [Setaria italica]	LOC101759412	0.793	0.736	0.729	0.984	0.962	0.894	1.185	1.231	1.268	1.054	1.087	1.12	1.258	0.0043165	1.632	0.000120237	1.148	0.0148591	0.885	0.0097626
K3ZJ17	350	S	probable carboxylesterase 18 [Setaria italica]	LOC101786283		1.017			1.079			0.903			1.011		1.061		0.888		0.937		1.12
K4A8P9	470	S	probable mitochondrial-processing peptidase subunit beta [Setaria italica]	LOC101781212		1.083			0.946			0.967			1.01		0.873		0.893		1.068		1.044
K3Z573	320	S	FHA domain-containing protein DDL [Setaria italica]	LOC101762273
K3XMC9	171	S	Golgi apparatus membrane protein TVP23	LOC101764352		0.987			0.971			0.994			1.054		0.984		1.007		1.085		1.06
K3ZT60	30	T	V-type proton ATPase subunit H	LOC101763735	0.991			0.948			1.042			1.028			0.957		1.051		1.084		0.987
K3YPA3	587	S	histone-lysine N-methyltransferase SUVR5 isoform X1 [Setaria italica]	LOC101762748	1.215	1.08	1.092	1.027	0.97	1.035	0.955	0.978	0.979	0.827	0.981	0.912	0.895	0.062264	0.86	0.0175794	0.897	0.10768	0.934	0.23192
K3ZR59	122	S	S-acyltransferase	LOC101774656	0.973			1.083			1.105			0.869			1.113		1.136		0.802		0.786
K3XEU7	14	S	ABC transporter G family member 6-like [Setaria italica]	LOC101779622			0.82			1.426			0.451			1.279	1.739		0.55		0.897		2.836
K3YY68	109	S	calponin homology domain-containing protein DDB_G0272472 isoform X1 [Setaria italica]	LOC101784899	1.009	1.039	1.023	1.076	1.082	1.042	0.946	0.92	0.962	0.982	0.971	0.985	1.042	0.046935	0.921	0.0060227	0.918	0.002423	1.039	0.049277
K3YQT4	620	S	hornerin-like [Setaria italica]	LOC101764211	1.032			0.9			1.189			0.904			0.872		1.152		1.004		0.76
K3Z3Z2	62	S	Chloride channel protein	LOC101771320	1.033	1.028	1.022	1.026	1.039	1.018	0.892	0.886	0.912	1.052	1.05	1.052	1	0.99712	0.873	0.000121977	1.023	0.062424	1.172	0.0030166
K3YP72	1482	S	protein furry [Oryza sativa Japonica Group]	LOC101759239	0.908	1.096	0.964	1.056	0.897	1.002	1.073	1.015	0.886	0.981	1	1.142	0.996	0.96358	1.002	0.9817	1.057	0.46068	1.05	0.5396
K3XWA6	395	S	peptidyl-prolyl cis-trans isomerase CYP59 isoform X1 [Setaria italica]	LOC101768937	1.062			0.977			1.059			0.922			0.92		0.997		0.944		0.871
K3YHH9	63	S	serine/threonine-protein kinase STY8-like [Setaria italica]	LOC101777899	0.974	0.975	0.963	0.936	0.958	0.936	0.937	0.906	0.889	1.146	1.155	1.198	0.972	0.030281	0.938	0.0157049	1.236	0.000177266	1.281	0.00027702
K3XWF8	470	S	ATPase family AAA domain-containing protein 1-like isoform X1 [Setaria italica]	LOC101786984	1.072	1.032	1.033	0.911	1.004	0.96	0.994	0.992	1.041	1.028	0.985	0.979	0.916	0.046084	0.965	0.149844	1.041	0.27516	0.988	0.62536
K3XIR6	334	S	casein kinase I-like [Setaria italica]	LOC101778277	1.041	1.055	1.069	1.01	0.988	0.887	1.079	1.055	1.084	0.894	0.921	0.973	0.912	0.082477	1.017	0.21756	0.966	0.52002	0.866	0.0053237
K3XUT6	688	S	protein-methionine sulfoxide oxidase mical3a-like [Setaria italica]	LOC101783913	0.997	0.894	0.934	1.239	1.285	1.257	0.739	0.825	0.776	1.028	1.009	1.039	1.338	0.00093976	0.828	0.0137751	0.814	0.000115452	1.315	0.00113963
K4A8P0	246	S	polyadenylate-binding protein-interacting protein 7-like isoform X4 [Setaria italica]	LOC101781745		1.018			0.932			0.963			1.089		0.916		0.946		1.168		1.131
K4A6Y5	305	S	telomere repeat-binding protein 5-like [Setaria italica]	LOC101758785	1.09	1.079	1.122	1.074	1.068	0.99	0.969	0.984	0.957	0.889	0.89	0.945	0.952	0.156622	0.884	0.00097998	0.87	0.0136354	0.936	0.037783
K3YGY0	334	S	ankyrin repeat-containing protein At5g02620-like [Setaria italica]	LOC101768595	1.001	0.966	1.09	1.006	1.035	0.876	0.926	0.959	0.875	1.069	1.046	1.146	0.954	0.48528	0.903	0.085343	1.118	0.124376	1.182	0.0121825
K3XIK5	368	S	"probable envelope ADP,ATP carrier protein, chloroplastic [Setaria italica]"	LOC101773669	1.288			0.94			1.005			0.792			0.73		0.78		0.843		0.788
K3XMS1	152	S	60S ribosomal protein L26-1-like [Setaria italica]	LOC101758804		1.05	0.961		1.192	1.156		0.808	0.829		0.962	1.058	1.168	0.079803	0.814	0.0471	0.86	0.093775	1.234	0.051235
K4A4P6	765	S	uncharacterized LOC100274068 [Zea mays]	LOC101764058	1.07	1.073	1.063	0.946	0.961	0.955	1.018	0.988	0.981	0.978	0.988	1.009	0.893	2.4571e-05	0.932	0.0037211	1.039	0.0196592	0.996	0.79858
K3Y956	13	S	"2,3-dimethylmalate lyase-like [Setaria italica]"	LOC101764666	1.013	0.975	0.939	1.085	1.273	1.039	0.988	0.982	1.072	0.934	0.808	0.969	1.161	0.090557	1.039	0.34546	0.798	0.053698	0.891	0.132337
K3XDV5	624	S	nipped-B-like protein B [Setaria italica]	LOC101772859	1.161	1.163	1.38	0.935	0.957	0.753	0.926	0.881	0.921	0.985	1.001	0.947	0.714	0.023756	0.737	0.0070194	1.109	0.23612	1.075	0.033679
K4A873	185	S	plant intracellular Ras-group-related LRR protein 5-like [Setaria italica]	LOC101782132	0.914	0.911	0.875	1.15	1.152	1.179	1.079	1.053	1.076	0.888	0.912	0.9	1.289	9.7653e-05	1.188	0.00041967	0.776	2.088e-05	0.842	9.6596e-05
K3YPP3	141	S	U2 snRNP-associated SURP motif-containing protein-like isoform X1 [Setaria italica]	LOC101758144	0.922	0.949	0.998	1.061	1.089	1.054	1.061	1.064	0.966	0.976	0.923	0.995	1.117	0.0116969	1.077	0.132464	0.903	0.014283	0.936	0.168424
K3YND3	57	S	protein MKS1-like [Setaria italica]	LOC101778180			1.114			1.032			0.869			0.991	0.926		0.78		0.96		1.14
K3ZPX9	136	S	DDT domain-containing protein PTM [Aegilops tauschii subsp. tauschii]	LOC101777112	0.951	0.927	0.91	0.976	0.967	0.962	1.065	1.072	1.078	1.02	1.044	1.059	1.042	0.037444	1.153	0.00042089	1.075	0.0035184	0.971	0.064141
K3Z3Q8	92	S	E3 SUMO-protein ligase SIZ1 isoform X3 [Setaria italica]	LOC101773204	1.007	1.027	1.031	0.997	1.013	1.01	1.061	1.04	1.009	0.954	0.941	0.965	0.985	0.167901	1.015	0.42712	0.947	0.0034196	0.92	0.0068616
A0A0Q3VPN8	430	S	regulator of nonsense transcripts 1 homolog [Setaria italica]	SETIT_0287121mg		1.01			1.056			1.001			0.953		1.046		0.991		0.902		0.952
K3YTQ5	78	S	late embryogenesis abundant protein [Medicago truncatula]	LOC101772467	1.321	1.056		1.149	1.126		1.095	0.994		0.497	0.852		0.957	0.7695	0.879	0.41604	0.593	0.28642	0.646	0.22686
K3Y501	513	S	dentin sialophosphoprotein-like [Zea mays]	LOC101763463			0.98			1.062			1.056			0.924	1.084		1.078		0.87		0.875
K3XN07	6	S	malignant T-cell-amplified sequence 1 homolog [Setaria italica]	LOC101779880	1.202	1.218	1.204	1.11	1.144	1.112	0.696	0.66	0.707	0.992	0.978	0.979	0.929	0.0022385	0.569	1.59694e-05	0.876	0.00025746	1.429	7.6922e-05
K3Z904	196	S	protein pxr1-like [Setaria italica]	LOC101755787	1.071	1.084	1.079	0.996	0.981	0.996	1.003	1.019	1.006	0.947	0.932	0.935	0.919	0.000163072	0.936	0.00039522	0.947	0.00144054	0.929	0.00043988
K3XGK1	406	S	NAC domain-containing protein 74-like [Setaria italica]	LOC101783125	1.053	0.966	0.992	0.876	0.914	0.923	1.083	1.058	1.081	1	1.068	1.014	0.901	0.026139	1.07	0.06192	1.136	0.0076776	0.957	0.104303
K3XKM2	16	S	KH domain-containing protein At1g09660/At1g09670-like [Setaria italica]	LOC101774348	1.003	1.048		1.294	0.992		0.966	0.977		0.777	0.993		1.115	0.53548	0.947	0.140599	0.774	0.29458	0.911	0.49816
K3ZQ74	941	S	GPI inositol-deacylase	LOC101758850	1.084			1.072			0.868			0.985			0.989		0.801		0.919		1.135
K3XV43	790	S	"uncharacterized aarF domain-containing protein kinase At1g79600, chloroplastic isoform X1[Musa acuminata subsp. malaccensis]"	LOC101759876	0.894	0.908	0.895	1.071	1.062	1.01	0.834	0.831	0.813	1.192	1.19	1.262	1.165	0.00129681	0.919	0.00084106	1.159	0.0051355	1.471	5.5405e-05
K3XKG4	239	S	serine/arginine-rich splicing factor RS2Z32-like [Setaria italica]	LOC101766798	0.657	0.672	0.667	0.9	0.902	0.832	1.447	1.451	1.501	1.025	1.006	1.029	1.32	0.00053984	2.204	2.5685e-07	1.162	0.0053962	0.696	1.60223e-05
K4A696	335	S	serine/threonine-protein kinase fray2-like isoform X1 [Setaria italica]	LOC101756069		0.839			1.225			0.877			1.069		1.46		1.045		0.873		1.219
K3ZTV2	378	S	cysteine-rich receptor-like protein kinase 25 [Setaria italica]	LOC101781673
A0A0Q3P1V2	812	S	histone-lysine N-methyltransferase ATXR3 [Setaria italica]	SETIT_0131131mg		0.902	0.898		1.134	1.268		1.015	0.943		0.969	0.917	1.334	0.035901	1.088	0.151805	0.785	0.06092	0.963	0.50372
K3Y6A5	540	T	calcium-dependent protein kinase 26-like [Setaria italica]	LOC101771161	1.062	0.978	1.021	0.939	0.945	0.904	0.995	1.035	1.019	1.011	1.049	1.059	0.911	0.027797	0.996	0.90116	1.119	0.0047811	1.023	0.28178
K3XE20	647	S	conserved oligomeric Golgi complex subunit 1 [Setaria italica]	LOC101785810	1.094	1.062	1.086	1.049	1.099	1.074	0.887	0.874	0.863	0.979	0.975	0.985	0.994	0.71658	0.809	5.9833e-05	0.912	0.0026355	1.12	0.00017961
K3YJL2	121	S	hybrid signal transduction protein dokA isoform X2 [Nelumbo nucifera]	LOC101784227	1.047	1.004	0.995	1.109	1.074	1.078	0.993	1.024	1.026	0.876	0.921	0.923	1.071	0.0216	0.999	0.96636	0.834	0.00079617	0.894	0.0050041
K3ZY00	67	S	myb-like protein AA [Oryza brachyantha]	LOC101766572	1.01	1.029	1.065	1.013	1.052	1.073	1.055	1.006	0.977	0.941	0.933	0.905	1.011	0.6608	0.979	0.4693	0.886	0.0041629	0.915	0.024783
K3YT88	98	S	RING-H2 finger protein ATL46-like [Setaria italica]	LOC101755181	0.8	0.77	0.796	0.94	1.017	1.027	1.237	1.146	1.137	1.041	1.08	1.054	1.261	0.00161667	1.488	0.000177712	1.064	0.105044	0.902	0.024022
K3XFF2	69	S	Exocyst subunit Exo70 family protein	LOC101785143	0.879	0.951	0.926	0.929	0.854	0.95	1.037	0.998	1.041	1.153	1.188	1.088	0.992	0.8343	1.116	0.0146228	1.255	0.0053952	1.115	0.020562
K3YPU6	721	S	G-type lectin S-receptor-like serine/threonine-protein kinase At5g35370 [Setaria italica]	LOC101780983		0.981			0.953			1.237			0.863		0.971		1.261		0.906		0.698
K3Z2G5	305	S	disease resistance protein RPM1-like [Setaria italica]	LOC101759349		0.974			1.017			1.145			0.892		1.044		1.176		0.877		0.779
K3Y5J0	402	S	branchpoint-bridging protein [Setaria italica]	LOC101762369
K3XEY8	25	S	nuclear pore complex protein NUP85 [Setaria italica]	LOC101762730	0.967	0.915	1.043	1.027	1.039	0.984	1.018	0.995	0.938	1.001	1.058	1.039	1.043	0.3574	1.009	0.8402	1.016	0.53796	1.05	0.170536
K3Z756	294	S	plasminogen activator inhibitor 1 RNA-binding protein-like [Setaria italica]	LOC101782250	0.965	0.934	0.948	0.969	0.938	0.93	0.987	1.038	1.036	1.08	1.094	1.088	0.996	0.83022	1.075	0.0189989	1.15	0.00043597	1.066	0.0194589
K3XVB9	144	S	origin of replication complex subunit 1 [Setaria italica]	LOC101773091	1.268	1.407	1.231	1.503	1.464	1.628	0.688	0.613	0.646	0.588	0.559	0.55	1.176	0.034139	0.498	0.000183648	0.369	1.61358e-05	0.872	0.024697
K3YK59	92	T	auxin-repressed 12.5 kDa protein-like [Setaria italica]	LOC101772199	1	0.997	0.98	0.949	0.928	0.854	0.936	0.964	0.994	1.112	1.11	1.164	0.917	0.05594	0.972	0.197062	1.24	0.0037612	1.17	0.0025216
K3ZWF0	199	S	myb family transcription factor APL-like isoform X1 [Setaria italica]	LOC101757766	1.15	1.093	1.199	1.23	1.13	1.076	0.845	0.938	0.842	0.804	0.863	0.898	0.998	0.95942	0.763	0.0036183	0.747	0.0045214	0.977	0.65798
K3ZS54	183	S	serine/threonine-protein kinase STY46 [Setaria italica]	LOC101761030		1.124			1.35			0.832			0.732		1.201		0.74		0.542		0.88
K3Z3H7	242	S	golgin candidate 5 [Setaria italica]	LOC101786021	0.866			1.04			1.091			1.02			1.201		1.26		0.981		0.935
K4A4V5	317	S	probable GPI-anchored adhesin-like protein PGA55 [Zea mays]	LOC101779855		0.976	0.988		1.056	1.072		1.108	1.084		0.889	0.884	1.084	0.0142827	1.116	0.0127967	0.833	0.00193545	0.809	0.0028351
K3YPP6	219	T	clathrin interactor EPSIN 2 [Setaria italica]	LOC101777347	1.298	1.181	1.212	0.955	1.04	1.012	0.876	0.862	0.902	0.882	0.928	0.89	0.815	0.0056033	0.715	0.00042317	0.898	0.022298	1.023	0.3365
K3Y4U1	311	S	XS domain protein [Medicago truncatula]	LOC101761434	1.089	1	0.991	1.103	1.089	1.082	0.938	1.015	1.021	0.891	0.918	0.927	1.063	0.112582	0.966	0.43922	0.836	0.000164067	0.92	0.049958
K3ZH79	39	S	respiratory burst oxidase homolog protein B [Setaria italica]	LOC101766192	1.003	1.01	0.978	0.977	1.005	0.998	0.975	0.95	0.988	1.05	1.042	1.043	0.996	0.79152	0.974	0.154822	1.052	0.0045385	1.076	0.0033386
K3YI97	120	S	O-methyltransferase ZRP4-like [Setaria italica]	LOC101773705	0.82	0.751		0.77	0.855		1.231	1.142		1.178	1.246		1.034	0.67352	1.511	0.0190442	1.492	0.021259	1.021	0.6904
K3Y824	60	S	endochitinase 2-like [Setaria italica]	LOC101754652	1.023	0.96	0.991	1.056	1.048	1.059	0.908	0.991	0.951	1.021	1.013	1.009	1.064	0.029159	0.958	0.24152	0.962	0.00115898	1.068	0.122017
K3XLN1	61	S	"succinate dehydrogenase subunit 5, mitochondrial [Setaria italica]"	LOC101780426	0.951		1.033	0.926		0.979	1.127		1.048	1.01		0.955	0.96	0.50494	1.096	0.23628	1.031	0.51446	0.903	0.157961
K3XY76	69	S	zinc finger CCCH domain-containing protein 13-like isoform X3 [Setaria italica]	LOC101777857		0.968			1.287			1.086			0.71		1.33		1.122		0.552		0.654
K3XEM8	723	S	DEAD-box ATP-dependent RNA helicase 40-like isoform X1 [Setaria italica]	LOC101780705			0.998			1.013			0.917			1.073	1.015		0.919		1.059		1.17
K4A4U0	941	Y	ARF guanine-nucleotide exchange factor GNOM-like [Setaria italica]	LOC101760538	0.865		0.863	0.862		0.954	1.089		1	1.18		1.178	1.051	0.51496	1.209	0.141418	1.298	0.121503	1.129	0.21398
K3Z3R5	502	S	pumilio homolog 1-like [Setaria italica]	LOC101777670	1.035	1.128	0.943	0.955	1.029	1.022	0.956	0.786	0.873	1.056	1.054	1.155	0.968	0.61934	0.842	0.087497	1.086	0.099104	1.249	0.024958
K3Y4M7	546	S	protein TSS [Setaria italica]	LOC101766855	1.065			1.243			0.858			0.859			1.167		0.806		0.691		1.001
K3ZPY0	1440	S	protein CHROMATIN REMODELING 5 isoform X2 [Setaria italica]	LOC101771965	0.994	1.032	1.009	1.015	1.006	0.979	0.974	0.956	0.996	1.025	1.015	1.023	0.988	0.49302	0.964	0.08546	1.021	0.137324	1.047	0.0198614
K3XFP9	384	S	serine/threonine-protein kinase EDR1 [Setaria italica]	LOC101767740	1.051	1.081		0.955	0.988		1.058	1.028		0.953	0.92		0.911	0.052042	0.978	0.39156	0.964	0.27248	0.898	0.04178
K3ZHE0	372	S	phototropin-1A-like [Setaria italica]	LOC101781435	0.882	0.896	0.932	1.024	1.069	1.044	1.042	1.019	1.037	1.063	1.029	1.002	1.158	0.002061	1.143	0.00164321	0.986	0.54556	0.999	0.93734
K4AA18	73	S	F-box/kelch-repeat protein At1g74510 [Oryza sativa Japonica Group]	LOC101766906	1.086	1.038	1.089	0.955	0.976	0.959	1.093	1.082	1.105	0.89	0.925	0.873	0.899	0.0033393	1.021	0.27992	0.93	0.0164006	0.82	0.0003817
K4A545	58	S	serine/threonine-protein kinase STE20-like [Aegilops tauschii subsp. tauschii]	LOC101776185	1.056	1.125	1.131	0.944	0.919	0.923	0.913	0.898	0.892	1.083	1.055	1.053	0.841	0.00184448	0.816	0.00092436	1.145	0.00038193	1.181	0.000124801
K3ZTG8	431	Y	serine/threonine-protein kinase 16-like [Setaria italica]	LOC101780740		0.978	1.014		0.87	0.894		1.086	1.056		1.071	1.043	0.886	0.032977	1.075	0.086381	1.198	0.0108238	0.987	0.56562
K4A9S6	150	S	pinin [Setaria italica]	LOC101782940	0.906	0.761	0.799	1.126	0.806	0.839	1.137	1.426	1.376	0.866	1.031	1.01	1.124	0.41046	1.597	0.005956	1.049	0.66006	0.738	0.027735
K3ZJV4	56	S	probable WRKY transcription factor 75 [Setaria italica]	LOC101786418	1.079	1.075	1.057	1.076	1.076	1.024	0.937	0.928	0.976	0.925	0.937	0.958	0.989	0.56126	0.885	0.00183666	0.888	0.0036249	0.993	0.7144
K3ZSJ1	22	S	NF-kappa-B-activating protein [Setaria italica]	LOC101756970
K3Z4P1	253	S	MACPF domain-containing protein At4g24290-like [Setaria italica]	LOC101757526			1.096			1.068			0.981			0.877	0.974		0.895		0.821		0.894
K3XKY4	76	T	retinitis pigmentosa 1-like 1 protein [Setaria italica]	LOC101758138	1.041	1.051	1.075	1.085	1.122	1.025	0.964	0.947	0.973	0.929	0.901	0.943	1.021	0.52104	0.911	0.0016575	0.858	0.0067158	0.962	0.064962
K3YGP0	143	S	side tail fiber protein homolog from lambdoid prophage Rac isoform X1 [Oryza sativa Japonica Group]	101782059	0.908	0.91	0.93	1.063	1.013	1.029	1.056	1.194	1.119	0.99	0.914	0.944	1.13	0.00163599	1.226	0.005056	0.917	0.033225	0.845	0.0168632
K3YW78	19	S	transcription factor HY5-like [Setaria italica]	LOC101760850
K3ZQP9	34	S	Potassium transporter	LOC101774663	1.013	0.931	0.991	1.058	1.048	1.04	0.925	0.905	0.941	1.014	1.115	1.034	1.072	0.0531	0.944	0.10868	1.005	0.88392	1.141	0.0133177
K3YPL4	4	S	pumilio homolog 1-like [Setaria italica]	LOC101783559	1.031	1.02	1.023	0.941	0.998	1.019	0.987	0.96	0.916	1.045	1.029	1.046	0.962	0.24628	0.931	0.083039	1.055	0.092165	1.09	0.0182553
K3YIU0	105	S	protein Dr1 homolog [Setaria italica]	LOC101780445	0.933	0.912	0.868	0.904	0.909	0.898	1.009	1.087	1.11	1.149	1.097	1.127	0.999	0.98968	1.182	0.0097788	1.244	9.777e-05	1.052	0.182339
K3YIB2	121	S	SWR1 complex subunit 2 [Setaria italica]	LOC101775316	0.898			1.048			1.031			1.035			1.167		1.148		0.988		1.004
K3YSS5	36	S	ubiquitin carboxyl-terminal hydrolase 4-like [Setaria italica]	LOC101759367			0.916			1.02			0.949			1.116	1.114		1.036		1.094		1.176
K3ZDH8	580	S	ATP-dependent 6-phosphofructokinase	LOC101762810	0.961	0.923	0.901	1.065	1.042	1.021	0.875	0.867	0.82	1.098	1.162	1.242	1.123	0.0065445	0.92	0.039185	1.12	0.041105	1.367	0.00160211
K3XH64	304	S	avr9/Cf-9 rapidly elicited protein 137 [Zea mays]	LOC101768156	0.929	0.981	0.927	0.956	0.992	0.951	1.054	1.016	1.033	1.067	1.022	1.093	1.022	0.3933	1.094	0.0136012	1.098	0.0172615	1.025	0.32784
K3XKQ9	163	S	hsp20/alpha crystallin family protein [Zea mays]	LOC101752717	0.998	0.994		1.073	1.11		0.951	0.951		0.991	0.962		1.096	0.03314	0.955	0.00188062	0.895	0.038638	1.027	0.21798
K3Z8G8	109	S	transcription factor bHLH68-like [Setaria italica]	LOC101757000	0.985	0.976		0.987	1.086		1.015	0.891		1.021	1.053		1.057	0.37468	0.972	0.6859	1	0.97882	1.088	0.32564
K3YRM2	516	S	PAN domain-containing protein At5g03700-like [Setaria italica]	LOC101772731	1.04	1.048		0.993	1.014		0.949	0.997		1.024	0.955		0.961	0.070823	0.932	0.105296	0.986	0.7272	1.017	0.73638
K3ZQK2	446	S	microtubule-associated protein futsch-like [Zea mays]	LOC101774245	1.203	1.226	1.244	1.067	1.134	1.049	0.873	0.773	0.88	0.874	0.882	0.847	0.885	0.0086197	0.688	0.00094351	0.801	0.00114087	1.03	0.5095
K3XQS7	228	S	VQ motif-containing protein 4 [Setaria italica]	LOC101781363	0.986	0.979	0.949	0.973	0.969	1.013	0.992	1.051	1.025	1.054	1.013	1.022	1.014	0.49182	1.053	0.065857	1.045	0.075185	1.007	0.7526
K4AAW0	112	S	SAC3 family protein 1 [Setaria italica]	LOC101753388
K3XGS8	265	S	AMSH-like ubiquitin thioesterase 3 [Setaria italica]	LOC101770439	0.981			1.091			0.962			0.979			1.112		0.981		0.897		1.018
K3XFV7	387	S	polycystic kidney disease protein 1-like 3 [Setaria italica]	LOC101762184	0.918	0.894	0.935	0.93	0.894	0.954	1.048	1.079	1.033	1.106	1.134	1.084	1.011	0.6557	1.15	0.00155723	1.197	0.00144064	1.052	0.050496
K4A9E1	147	S	F-box protein SKIP22-like [Setaria italica]	105913519	1.079	0.948	1.081	0.839	0.92	0.849	1.099	1.109	0.997	0.993	1.034	1.072	0.839	0.028844	1.031	0.59954	1.188	0.0090013	0.967	0.46252
K3YPD7	465	S	probable pre-mRNA-splicing factor ATP-dependent RNA helicase [Setaria italica]	LOC101768701	0.846	0.87	0.844	0.901	0.91	0.896	1.228	1.161	1.185	1.041	1.07	1.085	1.057	0.0065027	1.396	6.1381e-05	1.181	0.0002179	0.894	0.0054362
K4A6E5	338	S	protein STRUBBELIG-RECEPTOR FAMILY 6-like [Setaria italica]	LOC101783355
K3XWX1	351	S	E3 ubiquitin-protein ligase RGLG2-like [Setaria italica]	LOC101785508		1.052	1.113		0.987	0.915		1.034	1.039		0.944	0.948	0.879	0.110684	0.958	0.2676	0.995	0.91536	0.913	0.00123509
K3XDV5	473	S	nipped-B-like protein B [Setaria italica]	LOC101772859			1.095			1.476			0.705			0.758	1.348		0.644		0.514		1.075
K3Z6N4	206	S	"tryptophan--tRNA ligase, cytoplasmic [Setaria italica]"	LOC101761591	1.13	1.093	1.036	1.001	1.053	1.092	0.934	0.9	0.926	0.947	0.965	0.96	0.965	0.37926	0.847	0.0039157	0.913	0.024845	1.041	0.033498
K3Y6V0	204	S	Glycosyltransferase	LOC101785303	0.868	0.901	0.861	0.916	0.905	0.904	1.129	1.078	1.115	1.094	1.118	1.124	1.036	0.071103	1.263	0.00028344	1.224	2.3152e-05	1.004	0.80134
K4A4N9	896	S	"dentin sialophosphoprotein-like, partial [Zea mays]"	LOC101784313	0.967	1.012	1.052	1.008	1.044	1.008	1.037	1.001	0.974	1.001	0.961	0.977	1.01	0.73058	0.994	0.85236	0.96	0.072456	0.976	0.324
K3XUQ9	1033	S	Mediator of RNA polymerase II transcription subunit 13	LOC101772542	0.995	0.991	0.981	1	1.008	0.955	1.021	1.004	0.997	0.998	1.009	1.071	0.999	0.9304	1.019	0.089582	1.039	0.2426	1.019	0.48002
K3YI24	320	S	chaperone protein dnaJ 10-like [Setaria italica]	LOC101761152	1.065	1.06	1.049	0.95	1.014	1.005	1.01	0.956	0.976	0.986	0.98	0.983	0.935	0.032455	0.927	0.0102022	0.993	0.78594	1.002	0.88536
K3XLF3	223	S	Peptidyl-prolyl cis-trans isomerase	LOC101760420
K4ABN0	362	S	"late embryogenesis abundant protein, group 3-like [Setaria italica]"	LOC101779346		1.093			1.355			0.82			0.766		1.24		0.75		0.565		0.934
K4AJE0	725	Y	G-type lectin S-receptor-like serine/threonine-protein kinase At1g34300 [Setaria italica]	LOC101782005	1.083	1.165	1.231	1.138	1.143	1.155	0.868	0.751	0.8	0.927	0.947	0.834	0.988	0.79466	0.695	0.0028952	0.788	0.026157	1.119	0.120336
K3Y7Q4	64	T	protein binding protein [Zea mays]	LOC101774528	1.115	0.919		1.083	1.031		0.928	1.055		0.892	1.01		1.039	0.70878	0.975	0.86244	0.9	0.24952	0.959	0.68724
K3XJ24	172	S	DNA-3-methyladenine glycosylase I [Zea mays]	LOC101752873	1.023	1.012	0.975	1.151	1.116	1.092	0.812	0.805	0.868	1.02	1.067	1.067	1.116	0.0065186	0.826	0.002338	0.939	0.042378	1.269	0.00105943
K3YK33	29	S	zinc finger/BTB domain protein [Arabidopsis thaliana]	LOC101778438	0.726			0.928			1.086			1.253			1.278		1.496		1.35		1.154
K3ZU42	130	S	DNA-binding protein EMBP-1-like [Setaria italica]	LOC101761017	0.923	0.887	0.834	1.051	1.066	1.047	1.183	1.256	1.316	0.875	0.831	0.844	1.197	0.003856	1.42	0.00119724	0.806	0.000182273	0.679	0.00035941
K4ADH0	131	S	putative E3 ubiquitin-protein ligase RING1a [Setaria italica]	LOC101782943	1.007	0.994		0.917	0.88		1.042	1.11		1.041	1.027		0.898	0.037917	1.075	0.154461	1.151	0.022939	0.961	0.34774
K3Y6X3	185	S	Coatomer subunit delta	LOC101780755
K4A4N7	2045	S	protein NETWORKED 1A [Setaria italica]	SETIT_033841mg
K3XKQ9	142	S	hsp20/alpha crystallin family protein [Zea mays]	LOC101752717		0.988	1.009		1.037	0.963		1.078	1.017		0.921	1.02	1.002	0.98398	1.049	0.2645	0.971	0.6758	0.926	0.31932
K4A5U4	214	S	serine/arginine repetitive matrix protein 1 [Setaria italica]	LOC101767855	1.135	1.082	1.078	1.09	1.068	1.081	0.872	0.969	0.947	0.917	0.901	0.912	0.983	0.39174	0.846	0.00964	0.843	2.3357e-05	0.979	0.57034
K3XYA8	175	S	basic salivary proline-rich protein 2 [Setaria italica]	LOC101774320	1.115	1.099	1.061	1.018	1.021	0.977	0.924	0.991	0.968	0.954	0.907	1.002	0.921	0.0158405	0.88	0.0072562	0.949	0.175857	0.993	0.84514
K3YHD9	126	S	"transcription factor GTE7-like, partial [Setaria italica]"	LOC101784905	1.19		1.243	1.261		1.298	0.742		0.725	0.828		0.761	1.052	0.1925	0.603	0.0023763	0.621	0.0086192	1.083	0.2125
K4A4S8	831	S	zinc finger CCCH domain-containing protein 19-like isoform X1 [Setaria italica]	LOC101770944	0.961	1.029	0.971	0.957	0.927	0.978	1.025	0.996	1.12	1.064	1.053	0.95	0.967	0.26902	1.061	0.23082	1.072	0.158602	0.976	0.66132
K3XUS1	1411	S	Protein transport protein sec16	LOC101769332	1.583	1.453	1.626	1.307	1.236	1.265	0.584	0.682	0.598	0.562	0.659	0.547	0.817	0.0058554	0.4	9.9758e-05	0.464	0.00021831	0.948	0.51452
A0A0Q3RT14	388	S	"protein kinase 2B, chloroplastic-like [Setaria italica]"	SETIT_0358151mg
K3XSG6	375	S	"translocase of chloroplast 159, chloroplastic isoform X1 [Setaria italica]"	SETIT_004865mg	0.732	0.739	0.752	1.012	1.013	1.033	1.103	1.127	1.097	1.158	1.13	1.125	1.376	3.2982e-06	1.497	1.9118e-06	1.116	0.00060394	1.026	0.104579
K3Z4X5	575	S	mucin-5AC [Setaria italica]	LOC101768898	1.296	1.449	1.265	0.937	0.789	0.962	0.76	0.761	0.82	1.003	0.991	0.957	0.67	0.0058216	0.584	0.0003834	1.098	0.20292	1.261	0.00128381
K3YPT3	400	S	mitogen-activated protein kinase kinase kinase YODA-like [Setaria italica]	LOC101768431	1.018	1.106	1.032	0.948	0.953	1.035	0.983	0.959	0.973	1.055	0.989	0.974	0.93	0.131677	0.924	0.041639	1.028	0.50046	1.035	0.25144
K3YQ71	556	T	probable L-type lectin-domain containing receptor kinase S.5 [Setaria italica]	LOC101775851			1.062			1.21			0.738			0.996	1.139		0.695		0.823		1.35
K3Z7E0	352	S	probable ubiquitin-like-specific protease 2B [Setaria italica]	LOC101774580	0.722	0.906	0.839	1.184	1.05	1.077	1.082	1.005	1.111	1.033	1.051	0.994	1.342	0.0173841	1.296	0.022801	0.93	0.147398	0.962	0.33346
K3XFG3	567	S	protein Hook homolog 3 isoform X2 [Oryza sativa Japonica Group]	SETIT_000632mg	0.93			1.089			1.004			0.992			1.171		1.08		0.911		0.988
K3XI82	120	S	protein NETWORKED 4B-like isoform X1 [Setaria italica]	LOC101754217		0.877	0.949		0.966	0.979		1.086	1.038		1.08	1.043	1.065	0.2514	1.163	0.079298	1.092	0.042681	1	0.9909
K3YZJ6	81	S	---	LOC101772596		0.88			0.9			1.202			1.033		1.023		1.366		1.148		0.859
K3XF98	211	S	leucine-rich repeat extensin-like protein 2 [Setaria italica]	LOC101757309	0.965	0.848		1.032	1.005		0.991	1		1.022	1.148		1.124	0.2143	1.098	0.27754	1.065	0.40978	1.09	0.28466
K3XWF8	510	S	ATPase family AAA domain-containing protein 1-like isoform X1 [Setaria italica]	LOC101786984	0.924		0.944	1.004		1.048	1.059		1.02	1.026		1.003	1.099	0.059561	1.113	0.038495	0.989	0.692	0.976	0.38414
A0A0Q3UWG3	215	S	serine/arginine repetitive matrix protein 1-like [Setaria italica]	SETIT_0340171mg	1	1.01	1.054	0.899	0.916	0.877	1.137	1.142	1.096	0.98	0.952	0.985	0.879	0.0032046	1.102	0.0095435	1.084	0.0081841	0.864	0.00097633
K3ZQF2	611	S	B3 domain-containing protein Os07g0563300-like [Setaria italica]	LOC101754811	0.951	0.979	0.992	0.902	0.942	0.938	1.067	1.047	1.024	1.084	1.041	1.051	0.952	0.057521	1.074	0.0143627	1.142	0.00198299	1.012	0.51928
K3XLG5	210	S	suppressor protein SRP40-like [Ziziphus jujuba]	LOC101782716	0.877		0.764	1.086		1.062	0.556		0.628	1.439		1.5	1.309	0.06028	0.722	0.071281	1.368	0.0056157	2.482	0.0049556
K3ZTB3	9	S	S-acyltransferase	LOC101776013
K3Z3J1	456	S	probable leucine-rich repeat receptor-like protein kinase At5g49770 [Setaria italica]	LOC101770919
K4A4P6	704	S	uncharacterized LOC100274068 [Zea mays]	LOC101764058		1.036	1.074		0.942	0.932		1.057	1.031		0.978	0.975	0.888	0.024237	0.99	0.68172	1.042	0.017599	0.935	0.033556
K4A537	731	T	topless-related protein 1-like isoform X3 [Setaria italica]	LOC101786587	1.025	0.98	1.015	0.95	0.893	0.875	1.048	1.107	1.101	0.99	1.03	1.018	0.9	0.020001	1.078	0.027363	1.118	0.01506	0.933	0.030204
K3YYI9	57	S	60S ribosomal protein L35a-1 [Setaria italica]	LOC101757747		1.104			0.952			1.051			0.912		0.862		0.952		0.958		0.868
K3ZSZ5	296	Y	heterogeneous nuclear ribonucleoprotein 1 [Setaria italica]	LOC101769825	1.142	1.07	1.04	0.927	0.966	0.98	0.89	0.944	0.966	1.041	1.024	1.021	0.883	0.0187978	0.861	0.0154781	1.074	0.0154819	1.102	0.0176635
K3ZI96	75	S	glutamic acid-rich protein [Setaria italica]	LOC101774956	0.968	0.963	0.956	1.09	1.091	1.089	0.99	1.012	1.027	0.969	0.953	0.948	1.133	0.00086021	1.049	0.0130983	0.878	0.0025632	0.948	0.0127024
K3YS89	170	T	Non-specific serine/threonine protein kinase	LOC101757993	0.945	0.951	0.999	1.052	1.087	0.994	0.972	1.006	1.026	1.04	0.975	0.993	1.082	0.06692	1.038	0.19216	0.96	0.28072	1.001	0.96354
K3YTI3	329	S	protein WVD2-like 1 [Setaria italica]	101768566	0.978	1.061	0.979	0.976	0.977	1.014	1.036	0.957	0.961	1.021	1.012	1.051	0.983	0.60958	0.979	0.5975	1.039	0.08482	1.044	0.196783
K3ZR74	345	S	HSP-interacting protein-like [Aegilops tauschii subsp. tauschii]	LOC101758725	0.802	0.832	0.862	0.899	0.926	0.944	1.177	1.182	1.113	1.129	1.072	1.089	1.109	0.0145384	1.391	0.00031766	1.188	0.00117978	0.948	0.095481
K4AGM8	101	S	40S ribosomal protein S20-2-like [Setaria italica]	101763112	1.031	1.064	0.975	1.022	0.962	1.049	1.018	0.997	0.948	0.947	0.987	1.036	0.988	0.75436	0.965	0.34742	0.979	0.59558	1.002	0.95232
K3YQI5	32	S	far upstream element-binding protein 2 isoform X2 [Setaria italica]	LOC101782852	0.994	1.039	1.062	0.992	0.926	0.927	1.017	1.014	0.988	1.007	1.028	1.029	0.919	0.048	0.975	0.31736	1.077	0.035159	1.015	0.26958
K3Z573	56	S	FHA domain-containing protein DDL [Setaria italica]	LOC101762273	1.011	1.026	1.015	1.238	1.181	1.208	1.001	1.068	1.059	0.788	0.766	0.76	1.188	0.00027576	1.025	0.3093	0.638	1.6818e-05	0.74	0.00020013
K3YPW1	5	S	"probable alpha,alpha-trehalose-phosphate synthase [UDP-forming] 11 [Setaria italica]"	LOC101768584	1.139	1.206	1.105	1.012	1.061	1.067	0.821	0.732	0.886	1.028	1	0.953	0.91	0.03766	0.707	0.0046428	0.949	0.133541	1.222	0.027235
K4A2W5	83	S	ATP binding protein [Zea mays]	LOC101773166
K4AD75	177	S	serine/threonine-protein kinase SAPK10 [Setaria italica]	LOC101758084		0.854			1.453			0.723			0.988		1.701		0.847		0.68		1.367
K3YP69	2051	T	titin isoform X2 [Setaria italica]	LOC101779234			1.148			1.124			0.812			0.928	0.979		0.707		0.826		1.143
K3ZQI6	548	S	protein LONGIFOLIA 2-like [Setaria italica]	LOC101771028
K3Z336	806	S	DDB1- and CUL4-associated factor homolog 1 [Setaria italica]	LOC101756173	0.926	1.19		1.107	0.973		0.887	0.858		1.083	0.982		0.983	0.94296	0.825	0.28104	0.993	0.94458	1.183	0.083657
K3Z6H1	174	T	cyclin-dependent kinase D-1 [Setaria italica]	LOC101781985	1.011	1.009	1.012	0.961	1.005	0.993	1.035	1.011	1.035	1.003	0.988	0.975	0.976	0.20856	1.016	0.179523	1.002	0.88226	0.963	0.028255
K3Y682	447	T	dystrophia myotonica WD repeat-containing protein-like [Setaria italica]	LOC101761827		1.067			1.048			0.924			0.972		0.982		0.866		0.927		1.052
K4A4S1	1081	S	probable GPI-anchored adhesin-like protein PGA55 [Zea mays]	LOC101779192		0.872			1.059			1.044			1.039		1.214		1.197		0.981		0.995
K3Z9N1	35	S	probable protein phosphatase 2C 45 [Setaria italica]	LOC101764690	1.056	1.094	1.08	0.999	1.004	1.049	0.965	0.903	0.935	0.991	1.004	0.95	0.945	0.038082	0.868	0.0028574	0.965	0.191976	1.051	0.123297
K4A826	537	S	non-specific phospholipase C1 [Setaria italica]	LOC101779707	0.934	1.003	1.004	0.964	0.966	0.875	1.089	1.023	1.118	1.024	1.018	1.014	0.954	0.3027	1.098	0.058137	1.089	0.117941	0.946	0.174982
K3Y966	286	S	aquaporin PIP1-1-like [Setaria italica]	LOC101785185	0.834	0.819	0.867	0.727	0.665	0.679	1.108	1.175	1.106	1.313	1.322	1.324	0.822	0.003443	1.345	0.00034005	1.912	0.00173675	1.168	0.0161405
K3Z576	59	S	serine/threonine-protein kinase PBS1-like isoform X3 [Aegilops tauschii subsp. tauschii]	LOC101781853
K3YU10	12	S	ADP-ribosylation factor GTPase-activating protein AGD12-like [Setaria italica]	LOC101767093	1.133	1.131	1.135	1.03	1.02	1.05	0.907	0.93	0.943	0.942	0.933	0.891	0.912	0.0085555	0.818	0.0032179	0.892	0.0039828	0.995	0.8128
K3XE06	592	S	probable ubiquitin-conjugating enzyme E2 23 [Setaria italica]	LOC101767608	0.922	0.95	0.903	0.974	0.97	0.962	1.052	1.044	1.052	1.06	1.045	1.087	1.047	0.037878	1.134	0.00107641	1.098	0.00148339	1.014	0.30844
K3Y5N2	323	S	cyclin-dependent kinase G-2 [Setaria italica]	LOC101779139	1.085	1.069	1.142	1.127	1.205	1.289	0.976	1.022	1.004	0.84	0.744	0.619	1.099	0.100182	0.911	0.0179985	0.608	0.0065371	0.734	0.071636
K3XYB2	150	S	cinnamoyl-CoA reductase 2-like [Setaria italica]	LOC101761100	1.067	1.01	1.056	1.076	1.12	1.021	0.913	0.924	0.975	0.956	0.963	0.962	1.027	0.4571	0.898	0.0146775	0.896	0.05526	1.025	0.34918
K3YPH3	997	S	LOW QUALITY PROTEIN: guanylate-binding protein 3-like [Setaria italica]	LOC101778430	0.979	1.008	0.986	0.908	0.905	0.969	1.039	1.072	1.003	1.077	1.024	1.048	0.936	0.049121	1.047	0.094844	1.132	0.0095218	1.011	0.66298
K4A8F6	513	S	Flavin-containing monooxygenase	LOC101764589		1.21			1.047			0.889			0.871		0.865		0.735		0.832		0.98
K3Z7A2	350	Y	O-methyltransferase ZRP4-like [Setaria italica]	LOC101785747	1.092	1.086		1.22	1.183		0.775	0.792		0.929	0.952		1.103	0.024456	0.719	0.00115672	0.783	0.0063833	1.2	0.0079188
K3Y4Z1	859	S	probable GPI-anchored adhesin-like protein PGA55 [Zea mays]	LOC101780605	1.045		1.032	1.028		1.068	0.985		0.958	0.957		0.957	1.009	0.69968	0.935	0.04836	0.913	0.041581	0.985	0.3948
K3Z3T2	411	S	serine/threonine-protein kinase Nek4-like [Setaria italica]	LOC101786553		1.017			1.121			1.011			0.877		1.102		0.994		0.782		0.867
K4A8G7	29	S	BTB/POZ domain-containing protein At2g13690-like [Setaria italica]	LOC101776326	1.05	0.957		1.026	0.97		0.958	1.057		0.978	1.028		0.995	0.9373	1.004	0.95982	1.005	0.90474	0.996	0.95414
K4A5S3	76	S	ARM repeat superfamily protein [Arabidopsis thaliana]	LOC101764326			0.939			1.099			1.099			0.892	1.17		1.17		0.812		0.812
K3ZI42	37	S	proline-rich receptor-like protein kinase PERK2 [Setaria italica]	LOC101784409		1.113	1.043		1.05	1.047		0.881	0.973		0.965	0.954	0.973	0.49054	0.86	0.125082	0.915	0.0044027	1.035	0.5495
K3Y4V6	175	S	protein argonaute 2-like [Setaria italica]	LOC101783712	0.797	0.749		0.82	0.765		1.207	1.274		1.177	1.211		1.025	0.64774	1.605	0.0074822	1.507	0.0082582	0.963	0.33994
K3XEB3	607	T	E3 ubiquitin-protein ligase HERC2-like [Setaria italica]	LOC101781917	1.025	1.013	1.017	0.939	1.006	0.968	1.02	0.982	0.98	1.024	1.01	1.042	0.954	0.076761	0.976	0.144817	1.056	0.066636	1.032	0.120743
K3XE09	216	S	RING/U-box protein [Arabidopsis thaliana]	LOC101771646	1.012	1.003	1.027	1.04	1.043	1.02	0.928	0.927	0.967	1.027	1.034	0.997	1.02	0.113445	0.928	0.0083611	0.985	0.32824	1.084	0.0107845
K3XGN0	296	S	protein IWS1 homolog A [Setaria italica]	LOC101752597	0.996	0.972	1.011	1.016	1.041	1.053	1.063	1.031	1.047	0.945	0.973	0.911	1.044	0.050641	1.054	0.021503	0.91	0.0120553	0.901	0.0075023
K3Y7I9	34	S	serine/threonine-protein kinase GRIK1-like [Setaria italica]	LOC101771684	0.95		0.981	0.895		0.879	1.072		1.087	1.086		1.059	0.919	0.044145	1.118	0.023658	1.209	0.0065834	0.994	0.69294
K4A616	737	S	glutamic acid-rich protein-like [Brassica napus]	LOC101769325	0.95	0.902	0.961	0.974	0.97	0.909	1.065	1.047	1.198	1.023	1.088	0.952	1.014	0.66156	1.177	0.025843	1.074	0.19144	0.925	0.249
K4A594	1016	S	probable ubiquitin conjugation factor E4 [Setaria italica]	LOC101777433	0.928	0.835	0.87	1.021	1.089	1.016	1.008	0.99	1.035	1.052	1.093	1.085	1.187	0.0105979	1.152	0.0129953	1.033	0.25998	1.065	0.022519
K3YH49	498	S	probable protein phosphatase 2C 66 [Setaria italica]	LOC101758838	1.19	1.237	1.122	1.051	1.065	1.014	0.82	0.756	0.853	0.947	0.947	1.012	0.882	0.0173013	0.684	0.00112253	0.928	0.048416	1.196	0.0126377
K3ZPW0	1574	S	ATP-dependent helicase BRM-like isoform X2 [Setaria italica]	LOC101753871	0.769	0.909	0.931	0.882	0.957	1.004	1.438	1.142	1.158	0.946	1.009	0.932	1.09	0.28308	1.433	0.0203	1.015	0.73724	0.772	0.032083
K3XVA5	49	T	protein MEI2-like 2 isoform X1 [Setaria italica]	LOC101759055	1.06	1.095	1.083	1.036	0.978	0.954	0.914	0.986	0.987	0.998	0.954	0.985	0.917	0.028825	0.892	0.0132385	0.99	0.73576	1.017	0.57286
K3YQ71	364	S	probable L-type lectin-domain containing receptor kinase S.5 [Setaria italica]	LOC101775851	1.197	1.185	1.098	1.133	1.137	1.118	0.812	0.84	0.899	0.875	0.857	0.902	0.974	0.4002	0.733	0.00154405	0.777	8.4333e-05	1.033	0.38316
K3Z6U1	128	S	carnosine N-methyltransferase-like [Setaria italica]	LOC101764292	0.69	0.756	0.695	1.076	0.946	1.032	0.774	0.895	0.751	1.429	1.377	1.481	1.426	0.0017807	1.13	0.122257	1.404	0.00142356	1.771	0.00058353
K3YUN3	38	S	SNAP25 homologous protein SNAP33-like [Setaria italica]	LOC101771914		1.065	1.079		1.061	1.087		0.95	0.912		0.941	0.936	1.002	0.90724	0.868	0.022263	0.874	0.0083447	1.008	0.728
K3XDP8	1906	S	chromatin modification-related protein EAF1 B-like [Setaria italica]	SETIT_000015mg	0.959		1.005	0.992		0.893	0.996		0.968	1.057		1.129	0.96	0.54002	1	0.99554	1.16	0.138321	1.113	0.097098
K3ZQK9	24	S	flowering time control protein FPA [Setaria italica]	LOC101756819		1.013	1.028		1.063	1.065		1.028	1.004		0.918	0.923	1.043	0.030057	0.996	0.77882	0.865	0.00039664	0.906	0.0147608
K4AAI8	404	S	"GDP-mannose 3,5-epimerase 1 [Setaria italica]"	LOC101752979	1.067	1.074	1.044	0.95	0.973	0.971	0.994	0.981	0.983	0.998	0.982	1.01	0.909	0.00112479	0.929	0.0014644	1.033	0.043298	1.011	0.30518
K3YGS4	326	T	protein ENHANCED DISEASE RESISTANCE 2-like [Setaria italica]	LOC101779643	1.003	1.039	1.017	0.951	1.015	0.983	1.138	1.091	1.134	0.93	0.88	0.892	0.964	0.160278	1.099	0.0050571	0.916	0.025305	0.803	0.00051846
K3YQ58	561	S	serine/threonine-protein kinase EDR1 [Setaria italica]	LOC101765843	0.822	0.993		1.111	1.019		1.131	1.049		0.962	0.957		1.174	0.25614	1.201	0.20738	0.901	0.139582	0.88	0.078239
K3XDY7	650	S	dentin sialophosphoprotein-like [Zea mays]	LOC101772173	1.105	1.019	1.071	0.883	1.021	0.988	0.858	0.929	0.957	1.141	1.037	0.993	0.905	0.11296	0.859	0.0192011	1.096	0.199601	1.156	0.051518
K3ZQY3	129	S	serine/threonine-protein kinase CTR1-like [Oryza brachyantha]	LOC101754395	1.141	1.041	1.102	0.915	0.996	1.025	1.013	0.985	0.975	0.942	0.989	0.916	0.894	0.060296	0.905	0.027236	0.97	0.50098	0.958	0.15744
K3Y5J2	657	S	mitogen-activated protein kinase kinase kinase YODA-like isoform X1 [Setaria italica]	LOC101774927	1.1	1.045	1.047	0.955	0.977	0.967	1	0.996	1.016	0.958	0.991	0.983	0.908	0.0059811	0.944	0.031744	1.011	0.40654	0.973	0.085541
K3XY76	95	Y	zinc finger CCCH domain-containing protein 13-like isoform X3 [Setaria italica]	LOC101777857	0.98	0.972	0.965	1.048	1.074	1.074	1.012	1.019	1.035	0.976	0.955	0.947	1.096	0.00060244	1.051	0.003398	0.901	0.00099545	0.939	0.0047848
K3YR20	219	S	Auxin efflux carrier component	LOC101754121
K4A567	660	S	protein FAR1-RELATED SEQUENCE 5-like [Setaria italica]	LOC101761209	0.922	0.949	0.967	1.021	0.979	0.969	1.048	1.067	1.094	1.022	1.019	0.986	1.046	0.100261	1.131	0.0027388	1.02	0.37874	0.943	0.026216
K3Z506	366	S	probable glycerol-3-phosphate acyltransferase 3 [Setaria italica]	LOC101757169		1.024			0.995			0.969			1.021		0.972		0.946		1.026		1.054
K3ZHY6	151	S	U2 snRNP auxiliary factor large subunit	LOC101757002	1.982	1.936	1.768	0.44	0.463	0.603	0.529	0.539	0.592	1.012	1.024	1.011	0.265	0.00020429	0.292	1.75976e-05	2.023	0.0182151	1.836	0.0033003
K3Z429	67	S	dual specificity protein kinase shkD isoform X2 [Setaria italica]	LOC101767428	0.924	0.944	0.954	1.005	1.008	1.052	0.861	0.879	0.809	1.197	1.162	1.174	1.086	0.0092228	0.903	0.0185004	1.153	0.00115518	1.386	0.00024236
K3XUQ9	728	S	Mediator of RNA polymerase II transcription subunit 13	LOC101772542	1.026	1.046		0.988	0.949		1.091	1.051		0.916	0.967		0.935	0.09416	1.034	0.25608	0.972	0.4882	0.879	0.059278
K3XF98	368	S	leucine-rich repeat extensin-like protein 2 [Setaria italica]	LOC101757309	0.923	0.932	0.928	1.157	1.133	1.115	0.848	0.868	0.872	1.076	1.072	1.086	1.223	5.6709e-05	0.93	0.00132057	0.95	0.0106628	1.25	1.9623e-05
K3XHC1	96	S	transcription factor HBP-1b(c1)-like [Setaria italica]	LOC101771904		1.015	1.038		0.977	0.935		1.193	1.225		0.849	0.836	0.931	0.101638	1.178	0.0110432	0.881	0.032416	0.697	0.00179741
K4AKC4	561	Y	protein enabled homolog [Oryza s...	SETIT_039347mg			0.976			1.112			0.928			0.996	1.139		0.951		0.896		1.073
K3XIX4	42	S	EVI5-like protein [Setaria italica]	LOC101782850	0.996	0.972	0.963	1.232	1.194	1.233	0.934	0.985	0.957	0.866	0.877	0.875	1.248	0.000104561	0.981	0.3574	0.715	3.8299e-06	0.91	0.0040836
K3XJ13	14	S	uncharacterized membrane protein C776.05 [Setaria italica]	LOC101758807
K3YM32	28	S	lysine histidine transporter 2-like [Setaria italica]	LOC101765312	1.434	1.402	1.152	1.489	1.497	1.289	0.562	0.643	0.817	0.558	0.509	0.773	1.072	0.44582	0.507	0.0061007	0.43	0.0032353	0.91	0.58714
K4ABI8	364	S	probable tRNA (guanine(26)-N(2))-dimethyltransferase 1 [Setaria italica]	LOC101772693	1.104	1.073	1.118	0.964	0.979	1.003	0.932	0.952	0.95	1.005	1.004	0.942	0.894	0.0026158	0.86	0.00041593	1.002	0.95768	1.041	0.149101
K3Z3W6	692	S	TBC1 domain family member 10B-like [Setaria italica]	LOC101766464	0.851	0.795	0.752	1.022	0.935	0.873	1.155	1.216	1.29	0.994	1.069	1.098	1.18	0.046684	1.527	0.00090399	1.117	0.109237	0.863	0.028242
K3YUY4	236	S	probable pyridoxal 5'-phosphate synthase subunit PDX2 isoform X2 [Setaria italica]	LOC101785955		1.003			1.081			0.926			1.002		1.078		0.923		0.927		1.082
K3Z399	756	S	nuclear export mediator factor Nemf [Setaria italica]	LOC101762676	0.781			0.997			1.133			1.101			1.277		1.451		1.104		0.972
K3YGC5	548	S	AT-rich interactive domain-containing protein 4-like isoform X1 [Setaria italica]	LOC101767246		0.986			1.081			0.949			0.997		1.096		0.962		0.922		1.051
K4A7T9	154	S	U5 small nuclear ribonucleoprotein 40 kDa protein [Setaria italica]	LOC101776859	1.084	1.134	1.086	0.982	0.991	0.98	1.086	1.002	1.078	0.873	0.891	0.879	0.894	0.00176461	0.958	0.21928	0.895	8.4003e-05	0.835	0.0024179
K4ABG9	203	S	Non-specific serine/threonine protein kinase	LOC101769880	0.925	0.919		1.037	1.075		1.053	0.93		1.001	1.081		1.145	0.0177195	1.075	0.3732	0.986	0.75934	1.05	0.56498
K3ZQT5	403	S	cell wall protein AWA1-like [Zea mays]	LOC101759536	0.96	0.834	1.045	1.065	1.048	1.015	0.923	0.868	0.919	1.057	1.238	1.026	1.102	0.20756	0.955	0.5686	1.062	0.3986	1.225	0.03128
K3XTC3	199	S	probable transcription factor At3g04930 [Aegilops tauschii subsp. tauschii]	LOC101778808	1.009	0.884	0.969	0.973	0.995	1.073	1.09	1.03	0.912	0.948	1.097	1.052	1.063	0.2796	1.059	0.43748	1.018	0.75888	1.021	0.76228
K3YR93	144	S	vacuolar amino acid transporter 1-like [Setaria italica]	LOC101755709	1.062	1.033	1.123	0.953	0.927	0.964	1.072	1.113	1.041	0.931	0.946	0.892	0.884	0.0105825	1.002	0.93502	0.974	0.2703	0.858	0.0042764
K3YT65	390	S	TOM1-like protein 2 [Setaria italica]	LOC101767496		1.021	0.976		1.161	1.133		0.82	0.853		1.006	1.043	1.149	0.032438	0.838	0.027475	0.893	0.035237	1.225	0.0169587
K3Y023	117	S	60S acidic ribosomal protein P3 [Setaria italica]	LOC101759468	1.327	1.329		1.236	1.215		0.606	0.606		0.843	0.86		0.923	0.0112612	0.456	4.6061e-07	0.695	0.00130141	1.405	0.0008603
K3YQ42	23	S	Chloride channel protein	LOC101759915	0.982	1.098	1.086	1.059	0.979	1.056	1.054	0.973	0.932	0.927	0.962	0.94	0.977	0.63628	0.935	0.25212	0.914	0.03322	0.956	0.30968
K3YW71	168	S	serine/arginine-rich splicing factor RSZ21A [Setaria italica]	LOC101767637	1.078	1.159	1.126	1.025	1.004	0.95	0.974	0.899	0.986	0.939	0.949	0.95	0.886	0.0172442	0.85	0.0104601	0.953	0.105059	0.993	0.84326
K3YTN2	41	S	Glutamine synthetase	LOC101772334	1.18	1.106	1.083	1.012	1.044	1.059	0.892	0.969	0.956	0.928	0.9	0.919	0.925	0.055338	0.836	0.0079428	0.882	0.00147906	0.975	0.41694
K4A562	122	S	Cellulose synthase	LOC101765933	0.864	0.866	0.882	1.029	0.988	1.002	1.086	1.068	1.077	1.037	1.087	1.05	1.156	0.00044017	1.237	1.62884e-05	1.051	0.053541	0.982	0.29388
K3XEA0	478	T	Formin-like protein	LOC101768419		1.018			0.963			1.039			0.993		0.946		1.021		1.031		0.956
K3ZE17	61	T	---	SETIT_024809mg	0.921	0.911		1.199	0.983		1.127	1.238		0.795	0.899		1.191	0.2297	1.291	0.032882	0.776	0.165557	0.716	0.049557
K3YPX3	366	S	peptidyl-prolyl cis-trans isomerase CYP95 isoform X3 [Setaria italica]	LOC101757732	0.992	0.926	0.994	1.113	1.031	1.059	0.888	0.966	0.919	1.016	1.081	1.034	1.1	0.042084	0.952	0.22056	0.978	0.48036	1.129	0.0164984
K3Y4U1	591	S	XS domain protein [Medicago truncatula]	LOC101761434
K3ZQL3	317	T	fibroblast growth factor receptor 2-like [Setaria italica]	LOC101768206		1.019	1.021		0.884	0.954		1.088	1.068		1.019	0.972	0.901	0.22168	1.057	0.027336	1.083	0.21472	0.923	0.087824
K3Z3Q2	186	S	protein IQ-DOMAIN 32 [Setaria italica]	LOC101778350	0.848	0.79	0.815	1.001	0.862	0.868	1.067	1.159	1.193	1.092	1.189	1.13	1.113	0.116984	1.394	0.00107814	1.249	0.0148209	0.998	0.96672
K3XDW4	592	S	dentin sialophosphoprotein [Oryza sativa Japonica Group]	SETIT_000081mg	0.801		0.875	0.978		0.954	1.155		1.119	1.079		1.063	1.153	0.089359	1.357	0.022724	1.109	0.0191563	0.942	0.076276
K3YS30	9	S	Glucose-6-phosphate 1-dehydrogenase	LOC101783950	1.028	1.049	1.112	1.152	1.125	1.079	0.869	0.918	0.933	0.965	0.927	0.894	1.052	0.166562	0.853	0.0075632	0.83	0.0031015	1.024	0.48046
K4A8Q9	429	S	GDSL esterase/lipase [Arabidopsis thaliana]	LOC101760277		1.027			1.01			0.95			1.021		0.983		0.925		1.011		1.075
K3YGX8	346	S	pre-mRNA-splicing factor CWC25 homolog [Setaria italica]	LOC101758426	1.024	1.126	1.077	1.138	1.107	1.089	1.049	0.935	1.033	0.821	0.855	0.831	1.033	0.33448	0.935	0.20874	0.752	8.2456e-05	0.831	0.0083961
K3XUR7	1255	S	sister chromatid cohesion protein PDS5 homolog A isoform X2 [Setaria italica]	LOC101778123	0.91	0.935	0.907	1.003	0.966	0.959	1.091	1.097	1.169	1.012	1.016	0.985	1.064	0.021583	1.22	0.00120046	1.029	0.165918	0.898	0.0112442
K3YR86	391	S	uncharacterized RNA-binding protein P16F5.06 [Oryza sativa Japonica Group]	LOC101758281	0.956	0.878	0.879	1.014	0.986	0.977	0.885	0.884	0.881	1.141	1.237	1.248	1.097	0.036745	0.977	0.5056	1.218	0.0030363	1.368	0.0082351
K3Z7W0	324	S	acyl-CoA-binding domain-containing protein 1-like [Setaria italica]	LOC101754557
K3XZ98	94	S	protein MKS1-like [Setaria italica]	LOC101763663		1.069			1.032			0.991			0.926		0.965		0.927		0.897		0.934
K3ZT99	422	T	proline-rich extensin-like protein EPR1 [Setaria italica]	LOC101778859		0.995	1.027		1.045	0.962		0.946	0.921		1.023	1.088	0.993	0.8706	0.923	0.061463	1.052	0.42776	1.131	0.067684
K4A4Q5	427	S	guanine nucleotide exchange factor SPIKE 1 isoform X2 [Setaria italica]	LOC101776885		0.821	0.826		0.911	0.912		1.186	1.176		1.092	1.094	1.107	0.00092096	1.434	0.00020436	1.199	3.7254e-05	0.925	0.0031175
K4A5K6	375	S	Histone-lysine N-methyltransferase	LOC101784446	0.933	0.911	0.824	0.938	0.983	0.953	1.115	1.222	1.1	1.026	0.913	1.127	1.077	0.135096	1.288	0.007322	1.067	0.38276	0.892	0.167096
K3YFU8	1275	S	1-phosphatidylinositol-3-phosphate 5-kinase FAB1B-like [Setaria italica]	LOC101766004	0.9	0.896	0.922	1.025	1.029	1.121	0.959	0.927	0.812	1.116	1.146	1.14	1.168	0.007161	0.993	0.8578	1.071	0.082596	1.261	0.044904
K3YHT0	382	T	la-related protein 6B-like [Setaria italica]	LOC101768999	1.038	1.04	1.024	0.986	0.98	0.946	1.027	1.036	1.039	0.965	0.959	1.002	0.939	0.0101007	1	0.99856	1.005	0.8123	0.943	0.0143353
K3YRK8	465	T	calcium-dependent protein kinase 16-like isoform X1 [Zea mays]	LOC101760855
K3Z4F8	544	S	DUF668 family protein [Medicago truncatula]	LOC101769985	1.11	1.036		0.995	1.002		0.926	0.964		0.979	1.007		0.931	0.175796	0.881	0.086683	0.994	0.73632	1.051	0.180599
K3XEC9	749	S	proteoglycan 4-like [Aegilops tauschii subsp. tauschii]	LOC101776382	0.954	0.935	0.87	1.031	0.996	1.023	0.994	0.939	1.043	1.03	1.129	1.072	1.105	0.027802	1.079	0.141162	1.059	0.116343	1.086	0.11054
K3Y4S2	146	S	regulatory-associated protein of TOR 1-like isoform X2 [Setaria italica]	LOC101757640		0.947			0.926			1.039			1.092		0.978		1.097		1.179		1.051
K3YG93	227	S	programmed cell death protein 4 [Ananas comosus]	LOC101773560	0.673	0.617	0.649	0.824	0.779	0.841	1.219	1.321	1.276	1.279	1.281	1.233	1.26	0.0024397	1.968	3.9407e-05	1.552	7.6185e-05	0.994	0.84076
K4AAE5	356	T	DUF21 domain-containing protein At2g14520 [Setaria italica]	LOC101764310			1.136			1.103			0.778			0.986	0.971		0.685		0.894		1.267
K3XWA9	337	S	probable WRKY transcription factor 72 [Setaria italica]	LOC101766218	1.069	1.043		1.054	1.118		0.976	0.918		0.919	0.937		1.028	0.47788	0.897	0.080339	0.855	0.036982	0.98	0.59978
K3XW31	466	S	nuclear poly(A) polymerase 4-like isoform X2 [Setaria italica]	LOC101768533
K3ZPZ6	421	S	uncharacterized LOC100381721 [Zea mays]	LOC101777931	0.949	0.909	0.957	1.112	1.435	1.078	1.097	0.825	1.094	0.873	0.861	0.898	1.288	0.056418	1.071	0.56172	0.726	0.076316	0.873	0.31234
K3YTT0	133	S	Sulfotransferase	LOC101765859
K3XN25	55	S	dehydrin DHN3-like [Setaria italica]	LOC101756646			0.893			1.431			1.337			0.43	1.602		1.497		0.3		0.322
K3ZWC4	150	T	transmembrane protein [Arabidopsis thaliana]	LOC101769410	1.109		1.068	1.073		0.903	0.906		1.043	0.928		0.997	0.908	0.37328	0.895	0.2614	0.974	0.8279	0.988	0.90594
K3ZIN8	371	S	zinc finger CCCH domain-containing protein 63 isoform X2 [Setaria italica]	LOC101767812
K3Y023	11	S	60S acidic ribosomal protein P3 [Setaria italica]	LOC101759468	1.01	1.035	1.014	1.012	0.994	1.045	0.977	0.969	0.995	1.01	1.011	0.961	0.997	0.87442	0.961	0.02252	0.977	0.36058	1.014	0.50184
K3ZMJ7	167	S	PHD finger protein rhinoceros [Brachypodium distachyon]	SETIT_027815mg	1.008			1.047			0.997			0.963			1.039		0.989		0.92		0.966
K3XSQ9	308	Y	pumilio homolog 2-like [Setaria italica]	LOC101767746	0.983		0.963	0.998		0.977	0.927		0.939	1.091		1.119	1.015	0.42264	0.959	0.074342	1.119	0.020979	1.184	0.0069819
K3XHA9	197	S	mucin-5AC [Brachypodium distachyon]	LOC101766529		0.924	0.919		0.987	1.009		1.112	1.053		0.994	1.031	1.083	0.0196958	1.175	0.027861	1.015	0.57136	0.935	0.179365
K3Z8R8	52	S	urease accessory protein G [Setaria italica]	LOC101766744	1.088	1.153	1.107	0.909	0.843	0.948	0.967	1.012	0.979	1.039	0.997	0.976	0.806	0.0049181	0.884	0.0048426	1.116	0.047362	1.018	0.47612
K3ZIP2	177	Y	Mitogen-activated protein kinase	LOC101780633	1.052	1.032		0.868	0.921		1.064	1.047		1.024	1.01		0.858	0.039023	1.013	0.41182	1.137	0.051543	0.964	0.072581
K3YHA4	163	S	transcription factor BIM1-like [Setaria italica]	LOC101771138	0.964	0.966	0.984	1.029	1.042	1.041	1.023	1.022	1.047	0.998	0.986	0.947	1.068	0.00101886	1.061	0.0044382	0.942	0.021276	0.948	0.038818
K4A9P2	123	S	triadin-like isoform X2 [Aegilops tauschii subsp. tauschii]	LOC101781343	1.048	1.042	1.031	1.03	1.018	1.057	1.039	1.004	1.038	0.905	0.953	0.897	0.995	0.68716	0.987	0.34802	0.887	0.0054365	0.894	0.0069982
K3YR68	377	S	polyadenylate-binding protein-interacting protein 4 isoform X2 [Setaria italica]	LOC101786488	0.936	0.948	0.952	1.161	1.122	1.114	0.807	0.804	0.829	1.096	1.123	1.104	1.198	0.000196999	0.86	0.000160077	0.978	0.20902	1.362	1.68636e-05
K3XEE7	271	S	serine-rich adhesin for platelets isoform X6 [Phoenix dactylifera]	SETIT_000264mg		1			0.982			1.054			0.978		0.982		1.054		0.996		0.928
K3ZH52	628	T	retinoblastoma-related protein 1-like [Setaria italica]	LOC101761708	0.968	1.025	0.976	0.94	0.914	0.972	1.04	1.005	1.01	1.058	1.06	1.048	0.952	0.121777	1.029	0.2391	1.12	0.0032783	1.036	0.033458
K4A5X4	660	S	serine/threonine-protein kinase STE20 [Zea mays]	LOC101784831
K3XDT4	841	S	paired amphipathic helix protein Sin3-like 4 isoform X1 [Setaria italica]	LOC101786062	1.127	1.047	1.057	1.139	1.012	1.084	0.875	1.038	0.892	0.878	0.923	0.977	1.001	0.98904	0.868	0.070641	0.859	0.030017	0.99	0.90796
K3YH80	124	S	serine/arginine repetitive matrix protein 1-like [Setaria italica]	LOC101760339	1.097	0.894	1.128	0.948	1.03	0.997	0.998	1.09	1.005	0.968	1.004	0.891	0.954	0.61024	0.992	0.96244	0.962	0.41318	0.926	0.161178
K4AE95	244	S	glucose-induced degradation protein 8 homolog [Setaria italica]	LOC101762572
K3XW09	589	S	65-kDa microtubule-associated protein 1 [Setaria italica]	LOC101773239			1.053			0.997			1.033			0.935	0.947		0.981		0.938		0.905
K4A9I4	179	S	---	LOC101760554	0.785	0.882	0.79	0.906	0.965	0.97	1.202	1.173	1.26	1.116	1.001	1.003	1.156	0.028755	1.479	0.00081831	1.098	0.092058	0.858	0.020977
K4A4T1	881	S	ABC transporter C family MRP4 [Setaria italica]	LOC101776211	1.023	1.086	1.032	0.969	0.977	0.959	0.969	0.949	0.943	1.043	0.995	1.067	0.925	0.0159826	0.911	0.0102555	1.069	0.035781	1.085	0.021236
K3ZTB6	432	S	Non-specific serine/threonine protein kinase	LOC101754539	0.907			0.937			1.071			1.091			1.033		1.181		1.164		1.019
K3XS60	125	S	LOW QUALITY PROTEIN: zinc finger CCCH domain-containing protein 2-like [Setaria italica]	LOC101763957			1.037			0.905			0.96			1.096	0.873		0.926		1.211		1.142
K3ZX46	94	S	holocarboxylase synthetase [Zea mays]	LOC101777921		0.931	1.324		0.982	1.053		1.005	1		1.086	0.663	0.902	0.673	0.889	0.66554	0.859	0.54318	0.872	0.6217
K4A5D1	21	S	protein FAR1-RELATED SEQUENCE 6-like [Setaria italica]	LOC101784982	0.846	0.866	0.796	0.976	0.958	0.874	1.173	1.127	1.298	1.023	1.061	1.049	1.12	0.056723	1.435	0.0018245	1.116	0.036577	0.871	0.0345
K4A8W1	308	S	probable WRKY transcription factor 4 isoform X1 [Setaria italica]	LOC101774595			0.887			0.932			1.13			1.061	1.051		1.274		1.138		0.939
K3YQ91	277	S	monosaccharide-sensing protein 2-like [Setaria italica]	LOC101777192	1.054	0.907	0.986	1.007	0.973	0.926	0.997	1.093	1.077	0.956	1.039	1.022	0.986	0.81102	1.075	0.2324	1.038	0.34772	0.953	0.2744
K3Z3L3	386	S	serine/threonine-protein kinase prpf4B-like [Setaria italica]	LOC101762555	1.069	1.071		0.924	0.928		1.017	0.959		0.999	1.043		0.865	0.00026249	0.923	0.22362	1.103	0.046025	1.033	0.45992
K3Y6G4	339	S	eukaryotic translation initiation factor 4B1-like [Setaria italica]	LOC101755750	1.039	1.055	1.034	1.077	1.051	1.081	0.997	0.991	1.003	0.908	0.921	0.905	1.026	0.075697	0.956	0.0030437	0.852	0.000100653	0.914	0.000144692
K3XFM0	614	S	cyclic dof factor 2-like [Setaria italica]	LOC101776499	0.978		0.912	0.977		0.986	1.024		1.06	1.03		1.051	1.039	0.38862	1.103	0.128021	1.06	0.03426	0.999	0.95262
K3YM16	67	T	tricin synthase 1-like [Setaria italica]	LOC101753568
K3Y5J2	27	S	mitogen-activated protein kinase kinase kinase YODA-like isoform X1 [Setaria italica]	LOC101774927	1.129	1.1	1.126	0.852	0.846	0.926	1.012	1.033	1.004	1.011	1.025	0.957	0.782	0.00122036	0.909	0.0012791	1.141	0.021075	0.982	0.45036
K4A571	517	S	---	LOC101778647	0.951		0.905	1.087		1.062	0.904		0.975	1.062		1.065	1.158	0.033076	1.012	0.81688	0.99	0.475	1.132	0.187537
K3YM20	367	S	putative receptor-like protein kinase At1g80870 [Setaria italica]	LOC101772471	0.975	0.949	1.011	1.023	1.082	0.994	1.002	0.995	1.02	1.012	0.989	0.988	1.056	0.155239	1.028	0.2318	0.965	0.24468	0.991	0.43512
K3XUS1	1508	S	Protein transport protein sec16	LOC101769332	0.907	0.985	0.925	1.086	0.987	1.082	0.849	0.925	0.922	1.153	1.104	1.075	1.12	0.047476	0.957	0.30514	1.056	0.21384	1.236	0.0036202
K3YGC8	666	S	probable xyloglucan glycosyltransferase 3 [Setaria italica]	LOC101782055	0.751	0.765	0.781	0.813	0.793	0.797	1.074	1.119	1.089	1.342	1.308	1.317	1.046	0.029522	1.429	2.3626e-05	1.651	6.446e-07	1.209	0.000183116
K3ZZ72	41	Y	calmodulin-like protein 1 [Setaria italica]	LOC101763862
K3YQ10	214	S	protein starmaker [Setaria italica]	LOC101771516	1.037	1.016	1.052	1.01	1.012	1.027	1.067	1.16	1.11	0.909	0.845	0.843	0.982	0.186817	1.075	0.052141	0.852	0.0031202	0.778	0.00191839
K3YWK1	120	S	transmembrane protein [Arabidopsis thaliana]	LOC101773700	1.011	1.172	1.198	1.097	1.068	1.117	0.969	0.907	0.847	0.941	0.872	0.856	0.971	0.64726	0.805	0.031004	0.813	0.0028404	0.98	0.70982
K3XFU8	108	S	heat shock protein binding protein [Zea mays]	LOC101774085	0.862			0.903			1.486			0.799			1.048		1.724		0.885		0.538
K3YGM0	253	S	Reticulon-like protein	LOC101782332	0.925	0.889	0.96	0.969	0.938	1.001	1.049	1.03	0.976	1.063	1.142	1.068	1.048	0.17878	1.101	0.035744	1.126	0.0166605	1.071	0.095579
K3ZPZ6	489	S	uncharacterized LOC100381721 [Zea mays]	LOC101777931	1.03	1.018	1.035	1.029	1.036	0.998	0.993	1.007	0.997	0.964	0.955	0.983	0.994	0.62468	0.972	0.0117763	0.947	0.0195834	0.968	0.027138
K4A703	187	S	probable ethylene response sensor 1 [Setaria italica]	LOC101784164	1.082	1.054	1.053	0.971	0.997	1.003	0.986	0.974	0.986	0.972	0.985	0.971	0.932	0.0060791	0.924	0.00127528	0.986	0.2569	0.994	0.37556
K3YRJ6	83	S	cytosolic invertase 1 [Setaria italica]	LOC101754371	1.001	1.011	0.956	0.942	1.005	0.973	1.105	1.007	1.091	0.969	0.99	0.996	0.984	0.5549	1.079	0.088702	1.012	0.58332	0.923	0.057597
K3Z8Q4	215	S	NAC domain-containing protein 83 [Setaria italica]	LOC101754701	1.1	1.13	1.105	1.087	1.064	1.059	0.927	0.926	0.937	0.904	0.898	0.916	0.963	0.02982	0.837	4.0247e-05	0.847	7.7118e-05	0.974	0.0196376
K3XKB1	121	S	transcription factor MYB1R1-like [Setaria italica]	LOC101770038	0.994	1.063	1.071	0.892	0.874	0.89	0.987	1.04	0.973	1.124	1.028	1.067	0.849	0.0026801	0.959	0.25272	1.212	0.00199569	1.073	0.099523
K3XZ18	174	S	zinc-binding family protein [Populus trichocarpa]	LOC101756350
K4ABH0	29	S	probable receptor-like protein kinase At5g56460 [Setaria italica]	LOC101766923	0.932	0.916	0.92	0.854	0.846	0.855	1.093	1.087	1.098	1.122	1.148	1.127	0.923	0.0002028	1.184	4.5871e-06	1.33	1.6557e-06	1.036	0.0093768
K3ZSA7	252	S	calphotin [Setaria italica]	LOC101757898	1.013	0.997		0.894	0.955		1.013	0.956		1.08	1.093		0.92	0.131801	0.98	0.55682	1.175	0.040299	1.104	0.078823
K3XY76	29	Y	zinc finger CCCH domain-containing protein 13-like isoform X3 [Setaria italica]	LOC101777857	1.082		1.114	1.06		1.032	0.939		1.014	0.934		0.865	0.953	0.133836	0.889	0.103038	0.86	0.064997	0.921	0.26956
K3YW01	29	S	leucine-rich repeat extensin-like protein 3 [Setaria italica]	LOC101757865
K3Y511	911	S	transcriptional corepressor SEUSS-like [Setaria italica]	LOC101761300	1.047	1.031	1.152	0.995	0.912	0.955	0.975	0.896	0.788	0.993	1.151	1.096	0.886	0.048416	0.823	0.049956	1.132	0.070656	1.219	0.057639
K3YQX6	542	S	MACPF domain-containing protein At4g24290-like [Setaria italica]	LOC101756117	0.952	1.007	0.923	0.969	0.935	0.984	1.074	1.09	1.061	1.017	0.983	1.042	1.002	0.93674	1.119	0.0132604	1.053	0.084098	0.943	0.034504
K3XH90	297	S	Tubby-like F-box protein	LOC101756650	0.874	0.936	0.892	0.87	0.872	0.851	1.078	1.084	1.104	1.176	1.111	1.152	0.96	0.133816	1.209	0.00091769	1.326	0.000102147	1.053	0.046983
K3YR33	395	S	serine/threonine-protein kinase EDR1-like isoform X2 [Setaria italica]	LOC101754501	1.071	1.053	0.88	0.907	1.018	1.019	1	0.927	1.059	1.028	1.009	1.053	0.98	0.82136	0.994	0.96312	1.05	0.28762	1.035	0.42928
K3XED8	501	S	myosin-binding protein 1-like [Setaria italica]	LOC101782733	0.299			0.318			1.446			1.875			1.064		4.836		5.896		1.297
K3XH90	52	S	Tubby-like F-box protein	LOC101756650		0.936	0.932		0.998	0.968		1.047	1.058		1.03	1.051	1.052	0.080383	1.127	0.0022242	1.058	0.08966	0.989	0.41794
A0A0Q3TBK9	78	S	NAC domain-containing protein 48 [Setaria italica]	SETIT_0024132mg	1.028	1.022		1.124	1.003		0.877	1.022		0.982	0.969		1.038	0.59942	0.926	0.48828	0.917	0.27736	1.027	0.73444
K3ZR84	86	S	zinc finger CCCH domain-containing protein 53-like [Setaria italica]	LOC101755758			0.946			1.034			1.105			0.937	1.093		1.168		0.906		0.848
K3YQD0	585	S	AUGMIN subunit 6 isoform X2 [Setaria italica]	LOC101755173
K3XVV2	251	S	Auxin efflux carrier component	LOC101753110
K3YPN7	148	S	probable sucrose-phosphate synthase 2 [Setaria italica]	LOC101781780	0.862	0.891	0.888	0.982	0.966	1.042	1.085	1.146	1.067	1.079	1.014	1.017	1.132	0.0080977	1.249	0.00076065	1.04	0.2671	0.943	0.11844
K3XDP8	248	S	chromatin modification-related protein EAF1 B-like [Setaria italica]	SETIT_000015mg	1.042	1.004	1.1	0.895	0.974	0.922	0.99	0.966	0.96	1.073	1.06	1.023	0.887	0.030018	0.927	0.055396	1.131	0.0125439	1.082	0.0099366
K3XW63	208	S	U3 small nucleolar RNA-associated protein 18 homolog [Setaria italica]	LOC101772287	0.975	1.032	0.995	0.949	1.003	0.976	0.988	1.02	0.979	1.09	0.963	1.055	0.975	0.34026	0.995	0.82544	1.061	0.22052	1.041	0.3805
K3ZZX7	469	S	LOC100284908 isoform X1 [Zea mays]	LOC101770625	1.035		1.125	1.133		1.046	0.86		0.926	0.982		0.919	1.009	0.8925	0.827	0.076338	0.872	0.119681	1.064	0.33498
K3Z5Y2	322	S	protein IQ-DOMAIN 1-like [Setaria italica]	LOC101771702	1.061	0.987	0.98	1.009	1.056	1.051	0.911	0.898	0.904	1.024	1.064	1.067	1.029	0.37548	0.896	0.0131764	1.013	0.5595	1.163	0.00041506
K3Z362	763	S	MAP3K epsilon protein kinase 1-like [Setaria italica]	LOC101769302
K3ZQ14	283	S	protein HUA2-LIKE 2-like [Setaria italica]	LOC101753599	1.166	1.141	1.11	1.035	0.977	0.976	0.939	0.944	0.982	0.879	0.95	0.945	0.874	0.0050445	0.838	0.0009231	0.928	0.078277	0.968	0.3191
K3ZR84	307	S	zinc finger CCCH domain-containing protein 53-like [Setaria italica]	LOC101755758	0.998	0.992	0.97	0.983	0.898	0.981	0.939	0.979	0.927	1.08	1.127	1.12	0.967	0.32906	0.961	0.099085	1.162	0.0097779	1.169	0.00177916
K3XVB4	737	S	Potassium transporter	LOC101786454	1.036	1.011	0.996	0.892	0.803	0.896	1.002	1.213	1.068	1.07	0.989	1.046	0.851	0.0125792	1.079	0.27266	1.198	0.0131795	0.946	0.43208
K4A4V7	298	S	dentin sialophosphoprotein-like isoform X3 [Zea mays]	LOC101774449	0.989	1.006	0.959	0.913	0.939	0.974	1.06	1.033	1.029	1.045	1.03	1.046	0.957	0.130038	1.057	0.030057	1.104	0.006783	1	0.98168
K3ZH63	489	S	ATPase family AAA domain-containing protein 1 [Morus notabilis]	LOC101767955			1.057			0.927			0.993			1.028	0.877		0.939		1.109		1.035
K3ZQ38	96	S	pre-mRNA-splicing factor ATP-dependent RNA helicase PRP16 [Setaria italica]	LOC101771162			0.875			0.945			1.093			1.094	1.08		1.249		1.158		1.001
K4A7S0	447	S	probable nucleolar protein 5-2 [Setaria italica]	LOC101762445		0.992	0.939		1.032	1.008		0.966	1.042		1.02	1.022	1.056	0.20574	1.04	0.49442	1.001	0.93732	1.017	0.72438
K4A7R8	447	S	probable nucleolar protein 5-2 [Setaria italica]	LOC101762024	0.985			1.008			1.009			1.01			1.023		1.024		1.002		1.001
K3ZSM4	182	S	putative HLH DNA-binding domain superfamily protein isoform X3 [Zea mays]	LOC101763863	0.964	0.964	0.984	1.029	1.028	1.041	1.023	1.035	1.047	0.998	0.989	0.947	1.064	0.00146034	1.066	0.0025789	0.947	0.030645	0.945	0.031495
K3XF81	431	S	protein LNK2 isoform X1 [Aegilops tauschii subsp. tauschii]	LOC101754350	0.798	0.676	0.621	0.821	0.747	0.688	1.067	1.079	1.16	1.298	1.467	1.498	1.077	0.43912	1.578	0.0041373	1.89	0.00071869	1.289	0.0081412
K3XV82	347	S	probable galactinol--sucrose galactosyltransferase 6 [Setaria italica]	LOC101772138	0.971			1.012			0.932			1.085			1.042		0.96		1.072		1.164
K4A969	442	S	"zinc finger protein VAR3, chloroplastic [Setaria italica]"	LOC101765130	1.029	0.99	0.979	1.054	1.068	1.076	1.018	1.012	1.018	0.919	0.949	0.947	1.067	0.0163362	1.017	0.38548	0.88	0.00044149	0.924	0.00165824
K3XMU9	22	S	Alba DNA/RNA-binding protein [Arabidopsis thaliana]	LOC101775291
K3XYQ4	86	S	villin-4-like isoform X2 [Oryza brachyantha]	SETIT_007062mg	1.11	1.089	1.096	0.924	0.97	0.938	0.964	0.993	0.962	1.007	0.961	1.009	0.859	0.00059998	0.886	0.0004832	1.051	0.080577	1.02	0.3607
K3XE16	173	S	Cellulose synthase	LOC101777315	0.954			1.04			1.064			0.962			1.09		1.115		0.925		0.904
A2TJU6	231	S	Aluminum-induced protein-like protein	---		0.961			1.017			0.943			1.082		1.058		0.981		1.064		1.147
K3ZPV7	776	S	"E3 ubiquitin-protein ligase UPL1-like, partial [Setaria italica]"	SETIT_028637mg	0.762	0.827	0.762	0.865	0.923	0.91	1.216	1.132	1.227	1.162	1.124	1.11	1.148	0.0148369	1.521	0.00035927	1.259	0.00065819	0.95	0.153183
K3XUX3	607	S	nuclear receptor coactivator 6-like [Setaria italica]	LOC101777293	0.988	1.025	0.972	1.085	1.011	0.948	1.009	0.988	1.005	0.938	0.988	1.078	1.02	0.6857	1.006	0.7463	0.987	0.82396	1.001	0.98368
K3YGD8	597	S	RNA-binding protein 25 isoform X1 [Setaria italica]	LOC101768993		0.987	0.981		0.947	0.953		1.068	1.078		1.01	1.001	0.965	0.0152235	1.09	0.0041156	1.058	0.00918	0.937	0.0097421
K3XWK0	467	T	patatin-like protein 3 [Setaria italica]	LOC101763259		1.013			1.114			0.964			0.929		1.1		0.952		0.834		0.964
K3Y7S7	102	S	actin-related protein 9 [Setaria italica]	LOC101752502	0.97	0.983	0.971	1.048	1.035	1.005	0.966	0.956	0.993	1.026	1.034	1.039	1.056	0.0143228	0.997	0.80504	1.004	0.78948	1.063	0.0067422
K4A4P8	1846	T	---	SETIT_033849mg		0.867			1.322			1.039			0.814		1.525		1.198		0.616		0.783
K4ADJ5	259	S	hemK methyltransferase family member 2 [Setaria italica]	LOC101753904	0.997	1.013	1.001	1.037	0.986	1.007	0.978	0.987	0.966	0.999	1.024	1.032	1.006	0.71202	0.973	0.02652	1.008	0.6605	1.042	0.023502
K4A4Y4	741	S	protein HUA2-LIKE 3-like [Setaria italica]	LOC101771344	1.034	1.052		1.099	1.038		1.031	1.007		0.863	0.923		1.024	0.50886	0.977	0.25142	0.836	0.055341	0.876	0.065258
K3ZS30	83	S	U3 small nucleolar RNA-associated protein 6 homolog [Setaria italica]	LOC101763576
K3YA86	157	S	HVA22-like protein	LOC101773582	1.002		1.008	0.936		0.894	1.03		1.04	1.039		1.062	0.91	0.055543	1.03	0.035324	1.148	0.032195	1.015	0.34126
K3YSN3	22	S	probable receptor-like protein kinase At5g47070 [Setaria italica]	LOC101753564		0.939			1.011			1.014			1.045		1.077		1.08		1.034		1.031
K3Z903	251	S	chromatin structure-remodeling complex protein BSH [Setaria italica]	LOC101772645	1.03	0.885	0.96	0.929	0.842	0.861	1.102	1.14	1.103	0.955	1.135	1.08	0.915	0.174842	1.163	0.027604	1.204	0.036015	0.948	0.34478
K4ANM6	3	S	---	SETIT_040523mg	1.056	1.066	1.208	0.888	0.937	0.713	1.11	0.987	1.106	0.961	1.016	0.98	0.762	0.042504	0.962	0.54372	1.165	0.134601	0.923	0.133258
K3YHM3	10	S	lysine histidine transporter 1-like [Setaria italica]	LOC101753154	0.937	0.905	0.951	0.992	0.98	1.034	1.1	1.099	1.035	0.988	1.031	0.995	1.076	0.028459	1.158	0.0042023	1.003	0.9018	0.932	0.043418
K3XE06	749	S	probable ubiquitin-conjugating enzyme E2 23 [Setaria italica]	LOC101767608	1.015	1.034	1.032	0.929	0.939	0.926	0.891	0.888	0.905	1.155	1.132	1.13	0.907	0.000176945	0.871	7.8243e-05	1.223	1.81191e-05	1.273	1.60778e-05
K3YP80	1592	S	"methyl-CpG-binding domain-containing protein 9, partial [Setaria italica]"	LOC101759900	0.938	0.895	0.858	0.979	1.009	1.008	1.048	1.011	1.031	1.045	1.091	1.108	1.113	0.0173563	1.148	0.0074956	1.083	0.0169212	1.05	0.076103
K4A574	1054	S	protein QUIRKY [Setaria italica]	LOC101770820	1.055	1.065		0.96	0.948		0.991	0.972		1.003	1.02		0.9	0.0055204	0.926	0.0190049	1.06	0.030704	1.031	0.143218
K3YQJ7	546	S	---	LOC101785542	0.954			0.908			1.09			1.055			0.952		1.143		1.162		0.968
K3YQ45	287	T	sister chromatid cohesion protein PDS5 homolog B isoform X3 [Setaria italica]	LOC101784615	0.757	0.728	0.753	0.942	0.909	0.93	1.294	1.324	1.277	1.029	1.06	1.058	1.243	0.000176718	1.74	2.1573e-06	1.132	0.00095507	0.808	0.00011837
K3XDR5	212	S	GYF domain-containing protein [Arabidopsis thaliana]	LOC101778963	1.145	1.04	0.981	0.946	1.004	0.997	0.879	0.89	0.969	1.03	1.066	1.058	0.931	0.225	0.865	0.057262	1.07	0.033798	1.152	0.0117181
K3Z408	37	S	EEIG1/EHBP1 protein amino-terminal domain protein [Medicago truncatula]	LOC101763769	1.102	1.06	1.086	1.022	1.035	1.023	1.017	1.038	0.993	0.881	0.89	0.917	0.948	0.0116613	0.938	0.020499	0.873	0.00042299	0.882	0.0020196
K3ZWA9	82	T	histidine protein methyltransferase 1 homolog [Setaria italica]	LOC101754804	1.025	1.14	1.007	1.021	0.991	0.934	1.054	1.012	1.043	0.92	0.877	1.024	0.929	0.193058	0.98	0.66922	0.958	0.44372	0.907	0.104577
K3Z5X3	127	S	target of Myb protein 1-like [Setaria italica]	LOC101781311		0.978			1.015			1.022			0.999		1.038		1.045		0.984		0.977
K3ZR51	282	T	probable serine/threonine-protein kinase At1g54610 [Setaria italica]	LOC101757780	0.911	0.879	0.912	0.978	0.987	1.046	1.171	1.148	1.099	0.961	1.004	0.963	1.114	0.0112751	1.265	0.00046035	0.972	0.33694	0.857	0.0027829
K3Y5I5	521	S	J protein JJJ2-like isoform X1 [Ananas comosus]	LOC101772896	1.061	0.931		0.989	1.003		1.006	1.014		0.958	1.059		1	0.97732	1.014	0.82886	1.013	0.84482	0.999	0.96158
K3Y7B3	87	S	trihelix transcription factor [Zea mays]	LOC101777650	0.9			1.048			1.087			0.984			1.164		1.208		0.939		0.905
K3YID6	209	S	probable carboxylesterase 8 [Setaria italica]	LOC101782610	1.608	1.627	1.697	1.533	1.552	1.645	0.455	0.417	0.359	0.453	0.448	0.354	0.959	0.197321	0.25	4.0053e-05	0.265	8.4636e-05	1.019	0.87518
K3ZSJ1	26	S	NF-kappa-B-activating protein [Setaria italica]	LOC101756970
K3Y958	287	S	aquaporin PIP2-5 [Setaria italica]	LOC101761554	1.03	0.97	1.045	0.985	0.914	0.946	0.994	1.084	1.018	1.002	1.042	1.001	0.934	0.09682	1.017	0.65802	1.07	0.054504	0.984	0.60846
K3Z4L5	86	S	cyclin-dependent kinase 12-like [Populus euphratica]	LOC101786820		0.997			1.076			0.987			0.957		1.079		0.99		0.889		0.97
K3XVX8	74	S	uncharacterized LOC103638106 [Zea mays]	LOC101778515	1.042	1.04	1.004	0.985	1.043	1.018	1.034	1.023	1.039	0.954	0.915	0.957	0.987	0.5556	1.003	0.80764	0.928	0.027177	0.913	0.0038211
K4A4Z8	367	S	Coatomer subunit alpha	LOC101759451		0.972	1.058		1.006	1		1.035	1.018		1.001	0.94	0.988	0.81996	1.011	0.80522	0.968	0.40076	0.945	0.22404
K4A6L2	668	S	Two-component response regulator	LOC101755278			1.042			1.018			0.93			1.017	0.977		0.893		0.999		1.094
K3XEH2	118	S	protein EFR3 homolog B isoform X2 [Theobroma cacao]	LOC101769911
K4AFB9	47	S	---	SETIT_037576mg	0.99	1.008	1.168	1.088	0.985	0.991	0.921	0.964	0.916	1.01	1.049	0.936	0.968	0.64048	0.885	0.093842	0.977	0.6487	1.069	0.150324
K3Z3Q2	853	S	protein IQ-DOMAIN 32 [Setaria italica]	LOC101778350			1.047			0.82			1.171			0.977	0.783		1.118		1.191		0.834
K3XY81	76	S	ABSCISIC ACID-INSENSITIVE 5-like protein 5 [Setaria italica]	LOC101776070	0.735			0.864			1.434			0.996			1.176		1.951		1.153		0.695
K3Z429	635	T	dual specificity protein kinase shkD isoform X2 [Setaria italica]	LOC101767428	0.835	0.876	0.868	1.113	1.078	1.098	0.974	0.976	0.968	1.086	1.078	1.073	1.275	0.000155244	1.131	0.00114418	0.984	0.184343	1.109	1.86821e-05
K3ZUT9	115	S	respiratory burst oxidase homolog protein E [Setaria italica]	SETIT_030370mg		0.831	0.876		0.937	0.956		1.206	1.156		1.043	1.027	1.109	0.066678	1.384	0.0106602	1.094	0.0194965	0.876	0.028037
K3ZHB3	47	T	putative disease resistance RPP13-like protein 3 [Setaria italica]	SETIT_025965mg	0.855	0.869	0.929	0.939	0.907	0.884	1.101	1.045	1.029	1.111	1.175	1.153	1.029	0.40092	1.197	0.0052798	1.26	0.00065671	1.083	0.038103
K3Z4B2	240	S	histone-lysine N-methyltransferase 2D isoform X2 [Jatropha curcas]	LOC101782396	0.958	1.055	1.062	0.857	0.884	0.895	1.171	1.12	1.108	1.025	0.957	0.952	0.857	0.0127804	1.105	0.053924	1.113	0.0169443	0.863	0.0072442
K4AB13	351	S	Glutamate decarboxylase	SETIT_036070mg	1.015	0.997	0.987	1.003	1.023	1.013	0.93	0.926	0.926	1.054	1.058	1.074	1.013	0.25354	0.928	0.00083547	1.048	0.0042832	1.145	2.0749e-05
K3XKR3	58	T	protein usf [Setaria italica]	LOC101752599	1.021			0.956			0.771			1.232			0.936		0.755		1.289		1.598
K3XVA5	443	S	protein MEI2-like 2 isoform X1 [Setaria italica]	LOC101759055	1.101	1.068	1.151	0.976	0.953	0.959	0.925	0.955	0.898	1.004	1.028	0.996	0.87	0.0037035	0.837	0.0031613	1.048	0.0163632	1.09	0.0127608
K4A7W5	315	Y	CDT1-like protein b [Setaria italica]	LOC101756609		0.943			0.853			1.036			1.164		0.905		1.099		1.365		1.124
K4ABB6	16	S	origin of replication complex subunit 2 [Setaria italica]	LOC101767459	1.028		1.002	0.984		0.999	1.037		1.023	0.966		0.989	0.977	0.25674	1.015	0.41662	0.986	0.41518	0.949	0.061217
K3YGF0	361	S	PHD finger protein rhinoceros-like [Setaria italica]	LOC101757487		0.863	0.905		0.903	0.881		1.118	1.12		1.121	1.098	1.009	0.7635	1.266	0.06392	1.244	0.0054029	0.992	0.49628
K3ZHV4	413	S	TOM1-like protein 2 [Setaria italica]	LOC101781037	1	0.96	1.004	1.004	1.048	1.015	0.957	0.96	0.995	1.044	1.041	0.997	1.035	0.150357	0.982	0.40548	1.005	0.8185	1.058	0.043458
K3ZT38	66	S	senescence-associated-like protein [Zea mays]	LOC101766172			1.042			0.932			0.987			1.044	0.894		0.947		1.12		1.058
K3ZQP9	206	S	Potassium transporter	LOC101774663	0.994	1.219	1.113	0.923	1.149	0.939	1.206	0.88	1.086	0.903	0.78	0.884	0.905	0.33266	0.954	0.65848	0.853	0.135321	0.809	0.117876
K3ZRL3	182	S	something about silencing protein 10-like isoform X4 [Setaria italica]	LOC101760070	0.794	0.809	0.802	0.861	0.886	0.838	1.132	1.154	1.17	1.209	1.155	1.189	1.075	0.0132582	1.437	2.5248e-06	1.374	0.0001043	1.028	0.168321
K3Y566	656	S	receptor-like protein kinase HERK 1 [Setaria italica]	LOC101769025	1.015	1.042	1.048	0.887	0.878	0.86	1.089	1.055	1.103	1.018	1.031	0.999	0.845	0.00023684	1.046	0.053701	1.161	0.00031912	0.939	0.0171637
K4AAC2	248	Y	shaggy-related protein kinase kappa-like [Setaria italica]	LOC101775242	1.015	1.005		0.992	0.967		1.004	1.028		1.001	1.012		0.97	0.153878	1.006	0.6919	1.028	0.188575	0.991	0.54748
K4A4T0	136	S	DNA helicase INO80 [Setaria italica]	LOC101786715	1.052	1.027	1.024	0.934	0.97	0.961	1.056	1.024	1.04	0.97	0.992	0.987	0.923	0.0049561	1.005	0.68082	1.029	0.093964	0.945	0.0072965
K3Y6X3	266	S	Coatomer subunit delta	LOC101780755	1.07			0.943			1.003			0.994			0.881		0.937		1.054		0.991
K3ZID6	95	S	heterogeneous nuclear ribonucleoprotein 1 [Setaria italica]	LOC101763753	1.096	1.076	1.028	1.066	1.088	1.138	0.925	0.945	0.939	0.929	0.91	0.915	1.029	0.35504	0.878	0.0029229	0.837	0.0009226	0.98	0.089322
K3Z4Z8	227	S	pollen-specific leucine-rich repeat extensin-like protein 2 [Aegilops tauschii subsp. tauschii]	LOC101785618	0.768	0.81	0.832	1.136	1.18	1.116	0.874	0.824	0.869	1.215	1.181	1.177	1.424	0.00024444	1.065	0.103122	1.041	0.104083	1.392	9.9994e-05
K3ZID6	219	S	heterogeneous nuclear ribonucleoprotein 1 [Setaria italica]	LOC101763753	1.033			1.001			0.968			1.008			0.969		0.937		1.007		1.041
K3Y4N9	614	S	CLIP-associated protein-like [Setaria italica]	LOC101762102	1.017	1.02	0.939	0.983	0.899	0.897	1.094	1.159	1.215	0.927	0.942	0.97	0.934	0.165523	1.165	0.0198376	1.022	0.53906	0.819	0.0038357
K3XKY4	70	S	retinitis pigmentosa 1-like 1 protein [Setaria italica]	LOC101758138	0.997	0.998	1.009	1.103	1.027	1.089	0.998	0.998	0.951	0.923	0.991	0.965	1.072	0.037023	0.981	0.30566	0.894	0.020977	0.977	0.42082
K3ZUP8	162	S	homeobox-leucine zipper protein HOX11 [Setaria italica]	LOC101775466		1.191			0.92			0.99			0.913		0.772		0.831		0.992		0.922
K3XUR7	1143	S	sister chromatid cohesion protein PDS5 homolog A isoform X2 [Setaria italica]	LOC101778123		0.96	0.855		0.924	0.923		1.034	1.163		1.085	1.071	1.018	0.79668	1.21	0.146736	1.167	0.00177507	0.981	0.79932
K3ZRL2	303	S	serine/arginine repetitive matrix protein 2-like [Setaria italica]	LOC101752927	1.004	1.021	0.989	1.06	1.023	1.031	1.016	1.055	1.039	0.939	0.921	0.959	1.033	0.082857	1.032	0.093521	0.905	0.003317	0.906	0.0035617
K3Y5G7	410	Y	cyclin-T1-3 [Setaria italica]	LOC101778866	0.852	0.784	0.807	2.191	2.22	2.194	0.408	0.403	0.427	0.609	0.651	0.628	2.704	1.1401e-06	0.507	2.1351e-05	0.286	1.839e-07	1.525	8.2772e-05
K3XFH0	529	S	DUF668 family protein [Medicago truncatula]	LOC101771376	1.002	1.024	1.013	0.979	0.979	0.971	1.067	1.058	1.093	0.968	0.957	0.943	0.964	0.0057444	1.059	0.0078582	0.979	0.058803	0.891	0.00073817
K3XI54	221	S	metacaspase-5-like [Setaria italica]	LOC101753282			1.066			1.182			1.094			0.705	1.109		1.026		0.596		0.644
K3XFA0	560	S	DEAD-box ATP-dependent RNA helicase 40-like isoform X2 [Setaria italica]	LOC101780705	0.946	0.899		1.136	1.08		0.966	0.975		0.969	1.055		1.201	0.036296	1.052	0.187544	0.913	0.20648	1.043	0.43908
K4A7V4	401	S	BEL1-like homeodomain protein 7 [Setaria italica]	LOC101786196
K3ZQ48	324	S	"histone-lysine N-methyltransferase, H3 lysine-9 specific SUVH6-like [Oryza brachyantha]"	LOC101783431	1.06	1.079	1.077	0.963	1.041	1.042	0.933	0.901	0.93	1.046	0.986	0.962	0.947	0.108903	0.859	0.000262	0.983	0.65882	1.083	0.04332
K3XZM2	77	S	OB-fold nucleic acid binding domain containing protein [Zea mays]	LOC101761088	1.028		1	0.966		0.918	0.855		0.923	1.141		1.151	0.929	0.125559	0.877	0.08306	1.217	0.0169004	1.289	0.022117
K3Z538	340	S	ATP synthase subunit beta	LOC101771313	0.962			0.984			0.993			1.066			1.023		1.032		1.083		1.074
K3ZQL3	312	S	fibroblast growth factor receptor 2-like [Setaria italica]	LOC101768206	1.046	1.019	1.04	0.909	0.888	0.916	1.052	1.085	1.074	1.003	1.019	0.985	0.874	0.00038291	1.034	0.04976	1.108	0.00160442	0.936	0.0079788
K3Y575	420	T	clumping factor A [Setaria italica]	LOC101783434
K3XIU7	21	S	CASP-like protein	LOC101782985	0.995	1.078	1.031	1.067	1.124	1.079	0.937	0.91	0.973	1.01	0.906	0.935	1.053	0.135319	0.909	0.033823	0.872	0.0185047	1.011	0.7987
K3YVF8	54	S	vacuolar protein-sorting-associated protein 37 homolog 1-like [Setaria italica]	LOC101784349	1.018	1.038		1.225	1.118		0.944	0.972		0.843	0.894		1.14	0.109004	0.932	0.056661	0.741	0.031524	0.907	0.095481
K4ADC2	98	S	ABC transporter F family member 4 [Setaria italica]	LOC101761483	1.098	1.105	1.092	1.034	1.031	1.019	0.934	0.911	0.917	0.947	0.964	0.981	0.936	0.00029923	0.838	2.3832e-05	0.938	0.0044233	1.047	0.021977
K3XMC8	30	S	zinc finger protein ZAT12-like [Setaria italica]	LOC101753014		1.074			0.963			1.03			0.947		0.897		0.959		0.983		0.919
K3XJV0	134	T	ABSCISIC ACID-INSENSITIVE 5-like protein 2 [Setaria italica]	LOC101780708	0.666	0.781	0.649	1.229	1.237	1.308	0.989	0.994	0.926	1.126	1.007	1.126	1.801	0.00064081	1.388	0.0060249	0.864	0.024821	1.12	0.061201
K3YR91	177	S	protein STRUBBELIG-RECEPTOR FAMILY 8-like isoform X1 [Setaria italica]	LOC101764361			0.989			1.046			0.991			0.987	1.058		1.002		0.944		0.996
K3ZW07	236	T	histone H1-like [Setaria italica]	LOC101779531	1.197	1.17	1.158	1.374	1.449	1.38	0.764	0.704	0.756	0.704	0.713	0.74	1.192	0.00086216	0.631	7.7009e-05	0.513	3.9754e-06	0.97	0.36774
K3YIS8	87	S	"indole-3-glycerol phosphate synthase, chloroplastic-like isoform X2 [Setaria italica]"	LOC101763023	0.97	1.011	0.93	1.062	1.054	1.071	0.99	0.99	1.035	0.991	0.962	0.983	1.095	0.0206	1.036	0.27838	0.921	0.00119912	0.974	0.20086
K3XDS7	32	S	ABC transporter G family member 36-like [Setaria italica]	LOC101784872	1.431	1.464	1.522	1.533	1.555	1.56	0.526	0.509	0.492	0.554	0.517	0.476	1.052	0.052438	0.346	1.137e-06	0.333	0.00160206	1.013	0.82264
K3XDT9	663	S	SCAR-like protein 2 [Setaria italica]	LOC101764203	0.944		0.956	0.887		0.903	1.101		1.094	1.074		1.055	0.942	0.032044	1.155	0.002397	1.189	0.0052612	0.97	0.084182
K3ZU42	163	T	DNA-binding protein EMBP-1-like [Setaria italica]	LOC101761017	0.965	0.918	0.926	0.992	0.921	0.867	1.049	1.138	1.157	1.006	1.035	1.06	0.99	0.79452	1.19	0.0069235	1.115	0.057185	0.927	0.091738
K3XM55	125	S	40S ribosomal protein S5-like [Setaria italica]	LOC101754213			1.026			0.915			1.027			1.038	0.892		1.001		1.134		1.011
K3ZQ97	737	S	probable LRR receptor-like serine/threonine-protein kinase At4g20940 [Setaria italica]	LOC101786645	1.007	1.001	1.015	1.146	1.109	1.118	0.921	0.894	0.917	0.943	1.005	0.964	1.116	0.00050352	0.904	0.00055929	0.863	0.0022236	1.066	0.038116
K3ZQG9	57	S	Eukaryotic translation initiation factor 3 subunit C	LOC101760068		0.857	0.867		1.028	1.028		1.231	1.189		0.916	0.943	1.193	0.00108141	1.404	0.0029009	0.904	0.020124	0.768	0.0072835
K3YGN0	548	S	protein LHY [Setaria italica]	LOC101764638	0.887		0.867	1.106		1.068	1.128		1.138	0.91		0.95	1.239	0.0093242	1.292	0.0022752	0.856	0.03012	0.821	0.0121178
K3XJ67	254	S	vesicle-associated protein 1-1-like [Setaria italica]	LOC101780024	0.995	0.995	1.001	0.952	0.961	0.952	1.119	1.127	1.109	0.954	0.939	0.957	0.958	0.00031966	1.122	2.1263e-05	0.995	0.4728	0.849	2.3202e-05
K3XW90	3	S	putative NAC domain transcription factor superfamily protein [Zea mays]	LOC101755267	1.035	1.027	1.011	0.993	0.936	0.922	0.993	1.05	1.052	0.989	0.999	1.024	0.928	0.033279	1.007	0.75184	1.056	0.090218	0.973	0.2798
K4A7B8	162	S	ras GTPase-activating protein-binding protein 1-like [Setaria italica]	LOC101752694		1.025			0.983			0.977			1.023		0.959		0.953		1.041		1.047
K3Z7G2	47	S	LEC14B protein-like [Setaria italica]	LOC101755792	0.98			1.086			1.081			0.881			1.108		1.103		0.811		0.815
K3Z919	37	T	"nucleoside diphosphate kinase IV, chloroplastic/mitochondrial-like [Juglans regia]"	LOC101780899	1.069		1.031	1.049		1.039	0.946		0.957	0.951		0.985	0.994	0.79382	0.906	0.03534	0.927	0.053222	1.017	0.45372
K3YR94	30	S	protease Do-like 9 [Setaria italica]	LOC101756801	1.014	1.022	0.985	1.01	0.995	0.962	0.964	0.977	0.997	1.021	1.015	1.06	0.982	0.37704	0.973	0.134836	1.043	0.097879	1.054	0.035402
K3XF70	604	S	cleavage stimulation factor subunit 77 [Setaria italica]	LOC101780017
K3Y5D3	691	S	Potassium transporter	LOC101765477			1.046			1.012			1.172			0.806	0.967		1.12		0.796		0.688
K3XZG6	5	S	RNA polymerase II transcription factor B subunit 3-like [Zea mays]	LOC101774459
K3XFM0	336	S	cyclic dof factor 2-like [Setaria italica]	LOC101776499
K3ZUR6	17	S	N-acetyl-D-glucosamine kinase-like [Setaria italica]	LOC101753317	1.046	1.005	1.112	0.984	1.004	0.964	0.974	0.994	0.92	1.003	1.008	1.009	0.933	0.09726	0.913	0.072721	1.023	0.193639	1.046	0.190941
K3XW02	268	S	Auxin efflux carrier component	LOC101768927	1.211			0.964			0.95			0.891			0.796		0.784		0.924		0.938
K3Z3A2	121	S	"K(+) efflux antiporter 2, chloroplastic [Setaria italica]"	LOC101784941		0.982			1.066			1.158			0.83		1.086		1.179		0.779		0.717
K3XH94	277	Y	Zinc knuckle (CCHC-type) family protein [Zea mays]	LOC101770172	1.136	1.086	1.088	0.987	1.022	1.044	0.965	1.002	0.982	0.927	0.909	0.906	0.922	0.021282	0.891	0.0032237	0.898	0.0038766	0.93	0.0050354
K3YU64	14	S	protein MRG1 isoform X2 [Setaria italica]	LOC101781380	0.951		0.894	1.155		1.225	1.06		1.025	0.866		0.886	1.29	0.026941	1.13	0.073322	0.736	0.0104753	0.84	0.0133558
K3Y4N9	1046	Y	CLIP-associated protein-like [Setaria italica]	LOC101762102			1.007			0.952			1.047			1.006	0.945		1.04		1.057		0.961
K3YVQ3	67	S	ras-related protein Rab-2-B-like [Setaria italica]	LOC101754372		1.054	1.121		0.923	0.953		0.998	0.94		1.029	0.992	0.863	0.051159	0.891	0.115239	1.077	0.092217	1.043	0.35206
K4AD10	207	S	chromatin assembly factor 1 subunit A-like isoform X2 [Brassica rapa]	LOC101785653			1			0.884			1.123			1.005	0.884		1.123		1.137		0.895
K3YKB9	29	S	---	LOC101778438		0.968	0.929		0.961	0.861		1.04	1.058		1.041	1.148	0.96	0.55144	1.106	0.045476	1.201	0.129705	1.043	0.49312
K3XEY9	598	S	TBC1 domain family member 8B-like [Setaria italica]	LOC101775304	0.894	0.927	0.93	0.958	0.993	1.029	1.13	1.04	1.056	1.032	1.051	1	1.083	0.030163	1.173	0.0050639	1.035	0.24694	0.956	0.20088
K3ZS64	335	S	glutathione S-transferase T3-like [Setaria italica]	LOC101778191	1.031	1.036	1.008	1.012	1.013	1.042	1.003	0.937	0.936	0.969	1.02	1.022	0.997	0.8471	0.935	0.050682	0.982	0.4018	1.047	0.184198
K3YVD7	137	S	serine/arginine-rich splicing factor RSZ23-like [Setaria italica]	LOC101774638	0.87	0.872	0.956	0.946	0.979	0.969	1.147	1.192	1.32	1.051	0.98	0.799	1.073	0.095439	1.356	0.0043217	0.978	0.76074	0.773	0.047063
K3XET3	691	S	---	LOC101774620	1.361	1.297	1.277	1.028	1.134	1.048	0.906	0.739	0.826	0.733	0.844	0.864	0.816	0.0045842	0.628	0.00163976	0.76	0.0097951	0.988	0.8915
K4AG73	115	S	protein EARLY RESPONSIVE TO DEHYDRATION 15-like [Setaria italica]	LOC101784713	1.061	1.052	1.074	1.118	1.115	1.123	0.783	0.791	0.778	1.039	1.042	1.028	1.053	0.0012418	0.738	1.235e-06	0.926	7.8755e-05	1.322	7.9681e-07
K4A7S0	451	T	probable nucleolar protein 5-2 [Setaria italica]	LOC101762445		1.022	1.023		0.994	1.005		1.046	1.01		0.955	0.975	0.978	0.054144	1.005	0.81592	0.965	0.095624	0.939	0.090042
K3ZIR9	258	T	E3 ubiquitin-protein ligase RHF2A [Setaria italica]	LOC101779691	0.952	0.956	0.874	1.096	1.149	1.124	1.001	0.933	0.925	0.97	0.978	1.084	1.211	0.0039827	1.028	0.51386	0.9	0.049655	1.061	0.25386
K3XEA8	885	S	dual specificity protein phosphatase PHS1-like [Setaria italica]	LOC101781896	0.856	0.995	0.914	0.95	0.993	0.954	1.073	0.935	1.033	1.125	1.079	1.102	1.048	0.35062	1.1	0.186255	1.141	0.0020582	1.087	0.11764
K3YPG2	313	S	Serine/threonine-protein kinase [Morus notabilis]	LOC101759918
K3ZYC8	8	S	protein phosphatase 2C [Medicago truncatula]	LOC101782621	0.92	0.891	0.941	0.925	0.906	0.897	1.179	1.248	1.169	0.993	0.978	1.009	0.991	0.66226	1.307	0.00049961	1.092	0.0022955	0.829	0.00111792
K4A7T4	198	T	Transcriptional adapter	LOC101761464	1.016	0.981	1.045	0.911	1.007	0.988	1.045	1.007	0.971	1.036	1.017	1.003	0.955	0.26458	0.994	0.83086	1.052	0.186281	1.011	0.65374
K3ZQ90	141	S	Cellulose synthase	LOC101759117		0.894	1.004		0.927	0.912		1.132	0.932		1.058	1.144	0.969	0.66028	1.087	0.54938	1.197	0.046102	1.067	0.57946
K3Z7J9	209	S	one cut domain family member 2-like [Setaria italica]	LOC101778226	0.925	0.922		0.82	0.907		1.272	1.059		1.001	1.115		0.935	0.40434	1.262	0.24278	1.225	0.11076	0.908	0.46978
K3XEC7	316	S	respiratory burst oxidase homolog protein B [Setaria italica]	LOC101784053	0.98	0.99	0.886	1.192	1.224	1.21	0.901	0.861	0.896	0.946	0.944	1.021	1.27	0.0027013	0.931	0.13742	0.803	0.00121672	1.095	0.037396
K3YY10	341	S	plant/F1M20-13 protein [Medicago truncatula]	LOC101773394		1.081	0.983		1.079	1.109		0.91	0.95		0.944	0.972	1.06	0.35282	0.901	0.18652	0.876	0.022038	1.03	0.37058
K4AF54	161	S	serine/arginine-rich SC35-like splicing factor SCL33 [Setaria italica]	LOC101778930		0.707	0.741		0.824	0.891		1.626	1.61		0.889	0.812	1.184	0.065895	2.235	0.00088447	0.992	0.90052	0.526	0.0049636
K3XX82	88	S	"probable serine/threonine-protein kinase Cx32, chloroplastic [Setaria italica]"	LOC101781483		1.043	1.053		1.012	0.969		0.905	0.945		1.044	1.037	0.945	0.125583	0.883	0.029955	1.05	0.153121	1.125	0.032778
K3XUU4	513	S	cell division cycle and apoptosis regulator protein 1 isoform X2 [Setaria italica]	LOC101780534			0.998			1.108			0.947			0.963	1.11		0.949		0.869		1.017
K3ZSJ1	110	S	NF-kappa-B-activating protein [Setaria italica]	LOC101756970		0.828			0.923			1.287			0.988		1.115		1.554		1.07		0.768
K3Z4S7	563	S	OBERON-like protein [Setaria italica]	LOC101753370		1.074			0.931			1.04			0.968		0.867		0.968		1.04		0.931
K3XK83	306	S	"glucan endo-1,3-beta-glucosidase GV-like [Setaria italica]"	105914452	1.409	1.302	1.428	1.335	1.309	1.359	0.661	0.694	0.654	0.63	0.725	0.598	0.967	0.34796	0.485	2.4724e-05	0.488	0.00024472	0.972	0.63152
K3XVJ6	308	S	laminin subunit beta-1 isoform X2 [Setaria italica]	LOC101762302	0.874	0.863	0.886	0.926	0.939	0.957	1.129	1.145	1.092	1.081	1.065	1.072	1.076	0.0038994	1.283	9.9233e-05	1.14	0.00023616	0.956	0.038156
K3Y9N5	234	Y	serine/arginine-rich splicing factor RS31 [Setaria italica]	LOC101760211		0.963			1.043			0.988			1.017		1.083		1.026		0.975		1.029
K3YPM0	216	S	U-box domain-containing protein 33-like isoform X1 [Setaria italica]	SETIT_016212mg
K3ZQM7	405	T	Phospholipase D	LOC101759004
K3XKU9	86	T	mitochondrial outer membrane protein porin 3 [Setaria italica]	LOC101786866	1.069	1.037	1.035	0.949	1.013	0.984	0.968	0.979	0.98	1.02	0.981	1.009	0.938	0.040716	0.932	0.003243	1.022	0.38276	1.028	0.085802
K3ZHU5	512	S	Signal recognition particle subunit SRP68	LOC101755371	0.884	0.881	0.906	1	1.004	0.998	0.726	0.756	0.807	1.36	1.332	1.268	1.124	0.00020091	0.857	0.0083808	1.319	0.0056363	1.73	0.000121232
K3YIG8	261	T	zinc finger protein CONSTANS-LIKE 15-like [Setaria italica]	LOC101771794	0.862	0.859	0.869	0.92	0.887	0.937	1.216	1.208	1.267	1.02	1.059	0.952	1.059	0.025123	1.425	2.0353e-05	1.105	0.048175	0.821	0.0046223
K3Y9F1	107	S	peroxisome biogenesis protein 22 [Setaria italica]	LOC101754016		1.034			0.921			1.002			1.048		0.891		0.969		1.138		1.046
K3YPX3	488	T	peptidyl-prolyl cis-trans isomerase CYP95 isoform X3 [Setaria italica]	LOC101757732	0.88	0.839	0.809	1.038	0.991	0.984	1.134	1.27	1.258	0.97	0.932	0.974	1.192	0.0040048	1.449	0.00106366	0.955	0.100881	0.785	0.0034796
K3XX60	14	S	nicotianamine aminotransferase A-like [Setaria italica]	LOC101771219			1.019			1.098			0.946			0.952	1.078		0.928		0.867		1.006
K3ZWC4	235	S	transmembrane protein [Arabidopsis thaliana]	LOC101769410	1.051	1.07	1.102	0.997	0.985	0.993	0.95	0.912	0.896	1.011	1.035	1.013	0.923	0.0049955	0.856	0.0021552	1.028	0.028737	1.109	0.0053385
K3Y7S7	161	S	actin-related protein 9 [Setaria italica]	LOC101752502	0.948	0.968	0.996	1.034	0.971	0.997	1.069	1.109	1.059	0.967	0.97	0.965	1.031	0.26098	1.112	0.0062047	0.967	0.20798	0.897	0.0164376
K3YU63	313	S	basic leucine zipper 34 [Setaria italica]	LOC101758412	1.175	1.043	1.209	0.865	0.936	0.879	0.927	0.974	0.911	1.031	1.05	1.003	0.782	0.0088383	0.821	0.0165995	1.151	0.0068837	1.097	0.0183198
K4A6T8	5	S	probable inactive receptor kinase At3g02880 isoform X1 [Setaria italica]	LOC101752977		1.004			1.16			0.982			0.881		1.155		0.978		0.759		0.897
K3YPX3	519	S	peptidyl-prolyl cis-trans isomerase CYP95 isoform X3 [Setaria italica]	LOC101757732	0.721	0.78	0.735	0.979	1.031	1.036	1.328	1.29	1.289	1	0.933	0.97	1.362	0.00048322	1.747	2.3106e-05	0.953	0.149416	0.743	0.000182079
K3YFZ5	224	S	ENHANCER OF AG-4 protein 2 [Setaria italica]	SETIT_013163mg	1.059	1.129		1.008	0.996		1.085	1.008		0.874	0.887		0.916	0.115382	0.957	0.45742	0.879	0.0053617	0.841	0.044443
K4A6N4	655	S	uncharacterized RING finger protein P8B7.15c-like [Zea mays]	LOC101754710	1.037	0.961	0.997	1.012	1.137	1.045	0.829	0.915	0.832	1.115	1	1.121	1.066	0.196681	0.86	0.0179794	1.013	0.81226	1.256	0.0098637
K3YPB5	849	S	enhancer of mRNA-decapping protein 4-like [Setaria italica]	LOC101768172	0.9	0.923	0.902	1.116	1.08	1.108	0.888	0.912	0.889	1.099	1.089	1.102	1.212	0.000116967	0.987	0.32494	0.996	0.71414	1.224	2.4035e-05
K3YQI7	457	T	LOW QUALITY PROTEIN: zinc finger CCCH domain-containing protein 16 [Setaria italica]	SETIT_016530mg	1.009			0.911			0.987			1.092			0.903		0.978		1.199		1.106
K3Y7Y6	385	S	"Lipoyl synthase, mitochondrial"	LOC101764943		0.991	0.991		1.066	1.064		0.96	0.987		0.996	0.972	1.075	0.000164979	0.982	0.32562	0.924	0.023042	1.011	0.61938
K3Z4P4	77	S	"asparagine--tRNA ligase, cytoplasmic 1-like [Setaria italica]"	LOC101766469	0.944	0.919	0.932	0.862	0.844	0.83	1.123	1.126	1.123	1.078	1.114	1.116	0.907	0.00191807	1.206	0.00172128	1.304	7.574e-05	0.981	0.22984
K4A4S6	634	Y	hornerin-like [Oryza brachyantha]	LOC101778793			1.013			0.944			1.04			1.012	0.932		1.027		1.072		0.973
K3ZUJ9	292	T	rRNA adenine N(6)-methyltransferase	LOC101775339	1.662	1.541	1.608	1.636	1.521	1.664	0.388	0.467	0.393	0.37	0.513	0.39	1.002	0.96164	0.259	2.4485e-05	0.264	0.00021809	1.02	0.91776
K3XHA9	23	T	mucin-5AC [Brachypodium distachyon]	LOC101766529	1.194	1.126	1.132	0.987	0.938	0.948	1.082	1.159	1.17	0.771	0.809	0.786	0.832	0.00165584	0.988	0.71358	0.824	0.00074253	0.694	0.0002042
K3Y5G7	716	S	cyclin-T1-3 [Setaria italica]	LOC101778866	1.055	1.032	1.045	1.028	1.044	1.034	1.02	1.034	1.059	0.917	0.912	0.887	0.992	0.34706	0.994	0.65248	0.874	0.0002807	0.872	0.00081988
K3XEM8	721	S	DEAD-box ATP-dependent RNA helicase 40-like isoform X1 [Setaria italica]	LOC101780705			0.972			1.007			0.926			1.095	1.036		0.953		1.087		1.183
K3Z928	14	S	KH domain-containing protein At1g09660/At1g09670-like isoform X2 [Setaria italica]	LOC101762548	1.038	1.07	1.026	0.987	0.954	1.001	0.969	1.074	1.039	1.014	0.921	0.951	0.939	0.02904	0.983	0.62218	0.981	0.56548	0.936	0.188783
K3YZQ4	81	S	protein SAD1/UNC-84 domain protein 2-like [Setaria italica]	LOC101772181	1.116	1.09	1.072	0.855	0.937	0.948	0.97	0.97	0.984	1.058	1.01	1.005	0.836	0.0065238	0.892	0.00082223	1.122	0.034116	1.051	0.044083
K3ZR32	47	S	ABC transporter G family member 11 [Setaria italica]	LOC101759127	1.094	1.152	1.024	0.992	1.039	1.009	0.961	0.928	0.971	0.966	0.898	1.004	0.93	0.121237	0.875	0.022357	0.943	0.170202	1.003	0.9595
K3Z455	5	T	ribosomal L1 domain-containing protein 1-like [Setaria italica]	LOC101753768			1.05			0.977			0.958			1.022	0.93		0.912		1.046		1.067
K3Y7A2	240	S	serine/threonine-protein kinase SAPK7 [Setaria italica]	LOC101763048			1.025			1.147			0.901			0.944	1.119		0.879		0.823		1.048
K3YSW5	284	S	Glyceraldehyde-3-phosphate dehydrogenase	LOC101753287		0.948			1.14			0.892			1.029		1.203		0.941		0.903		1.154
K3Y826	225	S	proline-rich receptor-like protein kinase PERK4 [Setaria italica]	LOC101783704	1.163	1.137	1.14	1.188	1.134	1.147	0.817	0.911	0.9	0.853	0.842	0.838	1.008	0.62736	0.764	0.00154144	0.73	3.5207e-05	0.964	0.41378
K3Z992	215	S	coatomer subunit zeta-1 [Setaria italica]	LOC101781854	0.865	0.885	0.896	1.252	1.084	1.253	0.776	0.939	0.791	1.109	1.096	1.065	1.356	0.0035586	0.947	0.39896	0.911	0.140878	1.305	0.0120206
K3Z3W6	777	S	TBC1 domain family member 10B-like [Setaria italica]	LOC101766464	0.871	0.873	0.855	1.008	1.006	0.981	1.134	1.16	1.183	1.005	0.982	1.001	1.152	0.00020254	1.338	3.5344e-05	0.998	0.84754	0.859	0.00043625
K3ZVT1	284	S	aquaporin PIP2-6 [Setaria italica]	LOC101756292	1.039	1.073	1.06	0.761	0.804	0.772	1.042	0.939	0.982	1.151	1.17	1.173	0.737	8.318e-05	0.934	0.094218	1.495	2.0585e-05	1.179	0.0057168
K4A761	547	S	Pescadillo homolog	LOC101758903	0.956	0.955		1.082	1.033		0.959	1.051		1.014	0.978		1.107	0.143384	1.052	0.4756	0.942	0.178795	0.991	0.88432
K3YR93	6	S	vacuolar amino acid transporter 1-like [Setaria italica]	LOC101755709	1.09	1.108	1.04	0.953	0.974	0.96	0.879	0.969	0.937	1.075	0.96	1.064	0.892	0.0046431	0.86	0.0116433	1.073	0.130602	1.113	0.082145
K3ZAN7	131	S	Histone H2A	LOC101776056	1.075	0.976	0.95	0.9	0.885	0.86	0.986	1.24	1.177	1.042	0.925	1.026	0.881	0.034801	1.134	0.19556	1.132	0.036756	0.88	0.18774
K4A8B8	499	T	monocopper oxidase-like protein SKU5 [Setaria italica]	LOC101781878
K4AD90	39	S	putative F-box protein PP2-B8 [Setaria italica]	LOC101775128			0.952			0.836			1.199			1.025	0.878		1.259		1.226		0.855
K3XV04	436	S	DnaJ homolog subfamily B member 12 [Morus notabilis]	LOC101779344		0.822	0.986		0.817	0.939		1.111	0.97		1.241	1.104	0.971	0.83278	1.151	0.33616	1.335	0.085822	1.127	0.31226
K4A583	1011	S	epidermal growth factor receptor substrate 15 isoform X2 [Setaria italica]	LOC101783521	1.072	1.109		1.04	1.027		0.985	0.939		0.921	0.94		0.948	0.097696	0.882	0.050475	0.9	0.0127846	0.967	0.33144
K3Y533	747	S	mitogen-activated protein kinase kinase kinase YODA-like [Setaria italica]	LOC101785592	0.965	1.001	0.872	1.014	0.986	1.092	1.122	1.139	1.133	0.924	0.901	0.931	1.089	0.167081	1.196	0.048961	0.891	0.023477	0.812	4.1594e-05
K4AAQ4	371	S	60S ribosomal protein L4-1-like [Setaria italica]	LOC101769860	1.099			1.105			0.905			0.909			1.005		0.823		0.823		1.004
K3ZQG3	766	S	uncharacterized LOC103644136 [Zea mays]	LOC101757101			0.728			0.907			1.327			1.058	1.246		1.823		1.166		0.797
K3YMW5	309	Y	ras-related protein RABA5c-like [Setaria italica]	LOC101769530
K4A634	621	S	vacuolar protein sorting-associated protein 51 homolog [Setaria italica]	LOC101760119			0.942			1.136			1.058			0.891	1.206		1.123		0.784		0.842
K4A674	114	S	CWF19-like protein 2 [Setaria italica]	LOC101755526	1.05			0.857			1.124			0.982			0.816		1.07		1.146		0.874
K4A500	1040	S	probable GPI-anchored adhesin-like protein PGA55 [Zea mays]	LOC101782141	0.803	0.752	0.794	1.586	1.564	1.531	1.061	1.238	1.249	0.62	0.53	0.51	1.993	3.4976e-06	1.51	0.00194021	0.355	6.3806e-05	0.468	0.00067911
K4A6P2	404	T	nucleolin 2-like [Setaria italica]	LOC101780122		0.984			1.125			0.974			0.937		1.143		0.99		0.833		0.962
K3ZQ13	1123	S	dentin sialophosphoprotein-like isoform X1 [Zea mays]	LOC101762383
K3YP74	1999	S	DNA-directed RNA polymerase subunit	SETIT_016066mg	0.945	0.932	0.958	0.916	0.955	0.946	1.078	1.044	1.039	1.066	1.076	1.064	0.994	0.68696	1.115	0.00149583	1.138	0.00058275	1.014	0.3031
K3YQU0	493	T	protein STRUBBELIG-RECEPTOR FAMILY 3-like isoform X1 [Setaria italica]	LOC101774351		1.067	1.122		0.957	0.926		0.893	0.931		1.08	1.024	0.86	0.037663	0.833	0.030599	1.117	0.071422	1.154	0.051821
K3Z3H7	87	S	golgin candidate 5 [Setaria italica]	LOC101786021		1.155	1.013		0.812	0.927		1.008	0.977		1.027	1.084	0.802	0.141643	0.916	0.32958	1.214	0.111661	1.063	0.188378
K3YEX3	339	S	E3 ubiquitin-protein ligase ATL6-like [Setaria italica]	LOC101786518	0.899	0.886	1.002	0.822	0.924	0.818	1.149	1.182	1.206	1.13	1.025	0.989	0.92	0.20774	1.269	0.0043792	1.226	0.022342	0.889	0.04772
K3ZVJ2	274	S	lipid phosphate phosphatase 2-like [Setaria italica]	LOC101766426		0.971			1.093			0.943			1.006		1.126		0.971		0.92		1.067
K3YK41	81	S	multiprotein-bridging factor 1a [Setaria italica]	LOC101776661		0.914	0.897		1.04	1.114		0.989	0.932		1.065	1.064	1.189	0.039936	1.061	0.20064	0.988	0.80142	1.108	0.178224
K3Y4Q9	651	S	ABC transporter B family member 19-like [Setaria italica]	LOC101773725			0.906			1.075			0.877			1.139	1.187		0.968		1.06		1.299
K3XHN7	273	S	protein SDE2 homolog [Setaria italica]	LOC101785140	0.913	0.942	0.945	1.014	1.053	1.054	1.054	1.089	1.063	1.03	0.94	0.957	1.115	0.0029791	1.145	0.00077724	0.938	0.1027	0.913	0.036379
K4AAL9	48	S	"keratin, type I cytoskeletal 9 [Setaria italica]"	LOC101757836	0.926	0.984	0.914	1.059	1.078	1.039	1.056	0.959	0.995	0.976	0.991	1.059	1.125	0.0093401	1.066	0.153523	0.953	0.146837	1.005	0.89164
K3XFA0	599	Y	DEAD-box ATP-dependent RNA helicase 40-like isoform X2 [Setaria italica]	LOC101780705		0.966			0.971			1.067			1.009		1.005		1.105		1.039		0.946
K3ZQK9	228	S	flowering time control protein FPA [Setaria italica]	LOC101756819	1.049	1.102	1.075	1.031	1.027	1.094	0.976	0.941	0.926	0.957	0.943	0.922	0.977	0.40032	0.881	0.0038958	0.895	0.0088638	0.993	0.72022
K3ZV77	178	S	protein BZR1 homolog 1-like [Setaria italica]	LOC101762644	1.057			0.964			1.012			0.979			0.912		0.957		1.016		0.967
K3Z8T0	131	S	universal stress protein PHOS34-like [Aegilops tauschii subsp. tauschii]	LOC101784949	1.007	0.891	0.996	0.984	0.835	0.99	1.01	1.166	1.026	1.009	1.113	0.999	0.971	0.66918	1.106	0.168957	1.111	0.177496	0.975	0.6872
K3XGN0	426	S	protein IWS1 homolog A [Setaria italica]	LOC101752597	0.967	0.966	0.996	1.037	1.018	1.005	1.064	1.089	1.036	0.951	0.948	0.977	1.045	0.03188	1.089	0.0084176	0.94	0.0093153	0.902	0.0039623
K4A682	664	S	zinc finger CCCH domain-containing protein 24 [Setaria italica]	LOC101760387	1.006	0.963	0.981	0.868	0.887	0.886	1.144	1.119	1.108	0.995	1.042	1.034	0.895	0.00158151	1.143	0.00107762	1.163	0.00069704	0.911	0.0055019
K3YSB3	456	S	RING-type E3 ubiquitin transferase	LOC101784755
K3YQI4	647	S	hepatoma-derived growth factor-related protein 2 [Eucalyptus grandis]	LOC101754361	0.97	0.975	1.001	1.069	1.004	1.032	0.987	1.007	1.004	0.988	1.024	0.977	1.054	0.063996	1.018	0.20398	0.963	0.174757	0.997	0.84784
K3XEC9	509	S	proteoglycan 4-like [Aegilops tauschii subsp. tauschii]	LOC101776382	1.027	1.05	1.03	1.048	0.974	1.011	0.931	0.992	0.991	1.003	0.993	0.981	0.976	0.33264	0.938	0.043318	0.982	0.4556	1.022	0.37706
K3Y5A5	600	S	serine/threonine-protein phosphatase 6 regulatory subunit 3-like isoform X1 [Setaria italica]	LOC101766435
K4ACB6	72	S	TPR repeat protein [Medicago truncatula]	LOC101781347	0.963	0.955		0.99	0.984		1.09	1.097		0.974	0.982		1.029	0.03068	1.14	0.00160037	0.991	0.21394	0.894	0.0021587
K3XKM2	275	S	KH domain-containing protein At1g09660/At1g09670-like [Setaria italica]	LOC101774348			1			1.06			0.991			0.964	1.06		0.991		0.909		0.973
K3ZU63	175	S	ranBP2-type zinc finger protein At1g67325-like [Setaria italica]	LOC101776690	1.001	1.04	1.053	0.96	0.964	1.015	1.016	0.985	1.01	1.03	1.018	0.938	0.95	0.093801	0.973	0.2064	1.016	0.67938	0.992	0.78306
K3XUU8	757	S	varicose-related protein-like isoform X5 [Setaria italica]	LOC101762973	0.939	0.918	0.941	0.998	0.996	0.997	1.033	1.067	1.066	1.041	1.03	1.009	1.069	0.0138432	1.132	0.00074009	1.03	0.086101	0.973	0.12172
K3ZQK9	131	Y	flowering time control protein FPA [Setaria italica]	LOC101756819		1.101	1.066		0.985	0.98		0.979	0.955		0.948	1.007	0.907	0.026877	0.892	0.030624	0.995	0.87144	1.011	0.77978
K3Z5C5	22	S	Putative endonuclease or glycosyl hydrolase [Arabidopsis thaliana]	LOC101782518	1.064			1.165			0.875			0.914			1.095		0.822		0.785		1.045
K3YH80	16	S	serine/arginine repetitive matrix protein 1-like [Setaria italica]	LOC101760339	0.944	0.96	0.97	0.911	0.92	0.962	1.148	1.069	1.075	1.012	1.058	1.006	0.972	0.195118	1.145	0.0050368	1.101	0.0139366	0.934	0.07236
K3YPT9	691	S	kinesin-like protein NACK1 [Setaria italica]	LOC101759911	0.936	0.932	0.958	0.941	0.948	0.959	1.127	1.104	1.099	1.01	1.028	0.998	1.008	0.48604	1.178	0.000140784	1.066	0.0033386	0.912	0.00133572
K3ZUW3	177	S	ricin B-like lectin R40G2 [Aegilops tauschii subsp. tauschii]	LOC101785333	0.939	1.132	1.108	1.08	1.143	1.107	1.089	0.862	0.881	0.917	0.881	0.92	1.047	0.46418	0.891	0.28308	0.816	0.00070235	0.96	0.66326
K3Y533	396	S	mitogen-activated protein kinase kinase kinase YODA-like [Setaria italica]	LOC101785592			1.049			1.053			0.936			0.974	1.004		0.892		0.925		1.041
K3Z4F8	609	S	DUF668 family protein [Medicago truncatula]	LOC101769985			0.922			1.331			0.988			0.799	1.444		1.072		0.6		0.809
K4A696	16	S	serine/threonine-protein kinase fray2-like isoform X1 [Setaria italica]	LOC101756069		0.999			0.969			0.939			1.092		0.97		0.94		1.127		1.163
K4A5V8	4	S	rho GTPase-activating protein REN1-like [Setaria italica]	LOC101781342	0.935	0.878	0.915	0.999	0.981	0.973	0.968	1.044	1.022	1.099	1.103	1.095	1.082	0.0165236	1.112	0.021816	1.116	0.000163176	1.087	0.065883
K3ZH79	782	S	respiratory burst oxidase homolog protein B [Setaria italica]	LOC101766192	1.015			1.027			0.959			1.008			1.012		0.945		0.981		1.051
K3XH90	339	S	Tubby-like F-box protein	LOC101756650			0.89			0.937			1.141			1.044	1.053		1.282		1.114		0.915
K4A5A8	950	T	Alanine--tRNA ligase	LOC101752565	1.012	1.027	1.022	0.961	0.912	0.946	0.975	1.004	0.986	1.055	1.062	1.051	0.921	0.0068377	0.969	0.02898	1.124	0.00177826	1.068	0.00185979
K3YP69	1967	S	titin isoform X2 [Setaria italica]	LOC101779234		0.975			1.112			0.9			1.021		1.141		0.923		0.918		1.134
K3YPX3	765	S	peptidyl-prolyl cis-trans isomerase CYP95 isoform X3 [Setaria italica]	LOC101757732			1.175			0.915			0.976			0.946	0.779		0.831		1.034		0.969
K3Y533	740	S	mitogen-activated protein kinase kinase kinase YODA-like [Setaria italica]	LOC101785592
K3XF69	671	S	probable inactive receptor kinase At2g26730 [Setaria italica]	LOC101781768	1.11	1.116	1.142	1.018	1.032	0.995	0.968	0.985	0.949	0.919	0.888	0.928	0.904	0.00184253	0.862	0.00042147	0.898	0.0032643	0.942	0.025842
K3ZQ97	758	S	probable LRR receptor-like serine/threonine-protein kinase At4g20940 [Setaria italica]	LOC101786645	1.126	1.09	1.194	0.955	0.976	0.995	0.878	0.922	0.809	1.041	1.016	1.004	0.858	0.0064004	0.765	0.0044806	1.046	0.047225	1.173	0.0152415
K3Y9N5	193	S	serine/arginine-rich splicing factor RS31 [Setaria italica]	LOC101760211	1.042	1.046	1.045	1.062	1.076	1.044	0.927	0.943	0.957	0.98	0.95	0.968	1.016	0.22192	0.902	0.0080362	0.911	0.00174349	1.025	0.126815
K3Z7M3	228	S	PH-response transcription factor [Arabidopsis thaliana]	LOC101757937		0.973			1.051			1.051			0.945		1.08		1.08		0.899		0.899
K3Z7D0	147	S	CRC domain-containing protein TSO1-like [Setaria italica]	LOC101772798		0.993			1.053			0.964			1.003		1.06		0.971		0.953		1.04
K4A4P2	1552	S	embryo defective 2016 protein [Medicago truncatula]	SETIT_033846mg	0.843		0.831	1.101		1.031	0.933		0.959	1.125		1.175	1.274	0.018859	1.13	0.0156767	1.079	0.192895	1.216	0.0169377
K3ZE75	308	T	serine/threonine-protein kinase STY8-like isoform X1 [Setaria italica]	LOC101769300		0.982			0.942			0.943			1.13		0.959		0.96		1.2		1.198
K3XDW4	501	S	dentin sialophosphoprotein [Oryza sativa Japonica Group]	SETIT_000081mg	0.788		0.771	0.868		0.919	1.156		1.128	1.188		1.183	1.146	0.046864	1.465	0.00184055	1.327	0.010062	1.038	0.094863
K3YRF0	407	S	autophagy-related protein 13a [Setaria italica]	LOC101759098	1.019	0.974	1.009	0.977	0.943	0.886	1.025	1.08	1.108	0.992	1.015	1.009	0.935	0.097998	1.07	0.064576	1.075	0.0681	0.939	0.058476
K3YPS5	756	S	Poly [ADP-ribose] polymerase	LOC101782173	1.087	1.033	1.054	0.912	0.98	1.014	1.004	1.019	0.959	1.004	0.982	0.984	0.916	0.061804	0.94	0.056521	1.022	0.51762	0.996	0.85748
K4A5T5	610	S	HIT zinc finger [Zea mays]	LOC101753781	0.965		0.962	0.986		1.057	1.068		1.062	0.995		0.94	1.06	0.23834	1.105	0.00103554	0.947	0.35148	0.908	0.077717
K3YS66	170	T	serine/threonine-protein kinase STY46-like isoform X1 [Setaria italica]	LOC101752472	1.486	1.462	1.222	1.287	1.302	1.395	0.519	0.537	0.565	0.728	0.719	0.835	0.955	0.5639	0.389	0.000155881	0.573	0.00049798	1.408	0.0032193
K4A0B5	469	S	pentatricopeptide repeat-containing protein At3g16610-like isoform X1 [Setaria italica]	LOC101784794	0.889			1.15			0.73			1.218			1.294		0.821		1.059		1.668
K3Z573	203	S	FHA domain-containing protein DDL [Setaria italica]	LOC101762273	1.074			1.105			0.856			0.975			1.029		0.797		0.882		1.139
K4A513	1118	S	SH3 domain protein [Medicago truncatula]	LOC101776350	0.87	0.847		1.059	1.067		1.005	1.038		1.074	1.06		1.238	0.0042156	1.19	0.0142644	1.004	0.66982	1.045	0.129137
K3YHX7	348	S	S-acyltransferase	LOC101779383	1.07	1.095	1.044	0.984	1.02	1.007	0.958	0.946	0.973	0.996	0.952	0.987	0.938	0.021362	0.897	0.0024184	0.975	0.21342	1.02	0.28334
K3ZQV4	709	S	Potassium transporter	LOC101782080	1.269	1.165	1.189	0.863	0.863	0.842	0.931	1.055	1.138	0.942	0.93	0.855	0.709	0.00022083	0.862	0.077718	1.062	0.133063	0.873	0.113103
K3Z8P1	250	S	ran-binding protein 1 homolog a [Setaria italica]	LOC101754843	0.824		0.88	1.11		1	1.09		1.087	0.998		1.045	1.238	0.074644	1.278	0.0174965	0.968	0.63948	0.938	0.109525
K3YQZ2	236	S	SNW/SKI-interacting protein [Setaria italica]	LOC101762610	1.014	1.019	1.036	0.989	0.952	0.97	1.024	1.035	1.004	0.986	1.005	1	0.949	0.0143558	0.998	0.86524	1.027	0.093378	0.976	0.088298
K3YVQ3	130	S	ras-related protein Rab-2-B-like [Setaria italica]	LOC101754372
K3Y4M9	1537	S	ABC transporter C family member 2-like [Setaria italica]	LOC101764808	0.855	1.004	0.86	1.049	0.955	1.007	0.869	0.88	0.863	1.217	1.153	1.255	1.107	0.153595	0.961	0.55324	1.204	0.0072361	1.388	0.00021516
K3YQC4	392	S	Phenylalanine ammonia-lyase	LOC101780720	1.058	0.959		0.984	1.045		0.932	0.964		1.03	1.041		1.006	0.9182	0.94	0.36238	1.021	0.56394	1.092	0.0378
K3Z3D7	948	S	guanylate-binding protein 1-like [Setaria italica]	LOC101777964	0.998		0.926	0.907		0.903	1.167		1.083	0.948		1.092	0.941	0.2487	1.169	0.097704	1.127	0.3459	0.907	0.33838
K3Z8Q2	195	S	chromosome alignment-maintaining phosphoprotein 1-like isoform X3 [Phoenix dactylifera]	LOC101771182		0.945	0.863		0.832	0.952		1.134	1.092		1.094	1.1	0.987	0.8739	1.231	0.051179	1.23	0.090104	0.986	0.53134
K3Z3Q2	71	S	protein IQ-DOMAIN 32 [Setaria italica]	LOC101778350	0.904		0.898	0.94		0.965	1.066		1.115	1.094		1.034	1.057	0.054677	1.21	0.0139014	1.117	0.071045	0.976	0.56344
K3XFR5	589	S	probable receptor-like protein kinase At5g15080 [Setaria italica]	LOC101786474			1.036			1.014			1.026			0.942	0.979		0.99		0.929		0.918
K3Z411	114	Y	protein ENHANCED DISEASE RESISTANCE 4 [Elaeis guineensis]	LOC101780239			1.043			1.011			1.138			0.839	0.969		1.091		0.83		0.737
K3XWA7	345	S	T-complex protein 1 subunit epsilon	LOC101782963	1.046	1.031	1.06	0.931	0.948	0.946	1.005	1.036	1.008	1.025	0.996	0.997	0.901	0.00044052	0.972	0.08586	1.068	0.0038801	0.99	0.49102
K3XI82	166	S	protein NETWORKED 4B-like isoform X1 [Setaria italica]	LOC101754217	0.736		0.703	1.013		0.962	0.971		1.078	1.27		1.251	1.372	0.0116996	1.424	0.02526	1.276	0.0119022	1.23	0.058499
A0A0Q3RT14	392	S	"protein kinase 2B, chloroplastic-like [Setaria italica]"	SETIT_0358151mg	1.148	1.052	1.033	1.021	0.855	0.91	0.975	1.035	1	0.878	1.06	1.06	0.862	0.07022	0.931	0.12776	1.076	0.42576	0.996	0.91328
K3Z3U6	158	S	putative cell division cycle ATPase [Setaria italica]	LOC101785471	0.855	0.844	0.912	1.121	1.139	1.152	0.725	0.737	0.756	1.279	1.263	1.17	1.307	0.0004423	0.849	0.0037605	1.088	0.044643	1.674	7.5681e-05
K3XFX4	439	S	uncharacterized LOC103636139 [Zea mays]	LOC101773535	1.033	0.977	0.972	0.953	0.93	0.968	1.046	1.042	1.029	0.982	1.058	1.039	0.956	0.12052	1.045	0.090642	1.08	0.038877	0.988	0.60884
K3YXZ0	130	S	protein MTD1 [Zea mays]	LOC101775442
K4AM38	474	S	LOW QUALITY PROTEIN: transcription factor MYC4-like [Setaria italica]	SETIT_039973mg	1.103	1.107	1.079	0.977	0.904	1.006	1.046	1.067	1.035	0.894	0.938	0.902	0.878	0.0162241	0.957	0.021659	0.947	0.20152	0.868	0.00121698
K3ZSA7	455	T	calphotin [Setaria italica]	LOC101757898	1.012	1.017	1.028	1.022	0.996	1.025	0.888	0.914	0.931	1.078	1.074	1.022	0.995	0.6728	0.894	0.00150497	1.043	0.097475	1.161	0.0024601
K3XV97	113	S	extra-large guanine nucleotide-binding protein 3-like [Setaria italica]	LOC101777577	1.106	1.038		1.075	1.163		1.088	0.988		0.768	0.84		1.044	0.48768	0.968	0.62624	0.718	0.030982	0.775	0.060496
K3XVE7	225	S	zinc finger CCCH domain-containing protein 13 isoform X2 [Aegilops tauschii subsp. tauschii]	LOC101753921	1.009	1.007	1.012	0.96	1.06	1.075	1.064	0.988	0.996	0.981	0.963	0.936	1.022	0.62106	1.007	0.8216	0.931	0.136384	0.945	0.106738
K3ZXQ6	11	S	Superoxide dismutase [Cu-Zn]	LOC101783048
K3ZRZ9	332	S	zinc finger CCCH domain-containing protein 59 [Setaria italica]	SETIT_029379mg	0.965			1.04			0.91			1.086			1.078		0.943		1.044		1.193
K4A8P2	434	S	---	LOC101762453			0.987			0.895			1.086			1.041	0.907		1.1		1.163		0.959
K3XEQ2	558	S	ubinuclein-1 isoform X2 [Oryza sativa Japonica Group]	LOC101765842	1.092	1.089	1.135	1.012	0.936	0.999	0.914	0.911	0.894	0.991	1.064	0.979	0.889	0.0127623	0.82	0.000195201	1.03	0.4595	1.116	0.015381
K3ZQ14	684	S	protein HUA2-LIKE 2-like [Setaria italica]	LOC101753599			1.022			0.95			1.016			1.021	0.93		0.994		1.075		1.005
K3Y9N5	220	S	serine/arginine-rich splicing factor RS31 [Setaria italica]	LOC101760211		0.966	0.99		1.041	1.046		0.93	0.97		1.067	1.006	1.067	0.035163	0.971	0.35366	0.993	0.831	1.091	0.138259
Q6RUV4	757	S	C3 phosphoenolpyruvate carboxylase	ppc1	0.943	0.954	0.967	1.035	1.022	0.999	1.066	1.05	1.052	0.974	0.991	0.996	1.067	0.0068609	1.106	0.00031649	0.969	0.063459	0.935	0.00121965
K3YQK4	30	S	iron-phytosiderophore transporter yellow stripe 1 [Setaria italica]	LOC101766679	1.026	1.039	1.029	0.885	0.896	0.888	1.079	1.064	1.086	1.018	1.01	1.007	0.863	4.9129e-06	1.044	0.0039355	1.137	1.63212e-05	0.94	0.0008356
K3ZHW9	69	S	dystrophia myotonica WD repeat-containing protein-like [Setaria italica]	LOC101777398	1.12			1.004			0.965			0.927			0.896		0.862		0.923		0.961
K4A547	12	S	phytochrome B [Setaria italica]	LOC101780402	1.089	1.106	1.088	1.022	1.008	1.024	0.918	0.894	0.918	0.979	0.998	0.979	0.93	0.00057749	0.832	5.866e-05	0.968	0.0157563	1.083	0.00187938
K4A7P4	296	S	SRSF protein kinase 1-like [Setaria italica]	LOC101770816	0.905	0.928	0.918	0.948	0.987	0.977	1.085	1.112	1.073	1.069	0.991	1.044	1.059	0.0158389	1.189	0.000177408	1.066	0.067064	0.949	0.101176
K3Y5X6	374	S	hydroxyproline-rich glycoprotein [Populus trichocarpa]	LOC101782071			0.915			0.909			1.13			1.056	0.993		1.235		1.162		0.935
K3XXY5	335	Y	latex abundant protein 1 [Populus trichocarpa]	LOC101767450	1.015			1.118			0.911			0.971			1.101		0.898		0.869		1.066
K3YJH0	59	S	RPM1-interacting protein 4 isoform X2 [Setaria italica]	LOC101784904	1.013	1.014	0.989	0.965	0.953	0.999	1.017	1.005	1.008	1.014	1.036	1.014	0.967	0.108824	1.005	0.6267	1.05	0.035558	1.011	0.23658
K3YG90	422	T	RING-type E3 ubiquitin transferase	LOC101769516
K3ZRG2	626	S	probable inactive receptor kinase At5g58300 [Setaria italica]	LOC101786795	0.958	1.001	0.973	1.131	1.127	1.115	1.062	1.029	1.09	0.878	0.873	0.855	1.15	0.00049569	1.085	0.0179988	0.773	4.6697e-06	0.819	0.00042111
K3Y7R0	20	S	CMP-sialic acid transporter 4 [Setaria italica]	LOC101781952	1.099	1.094	1.052	0.943	0.965	0.965	1.11	1.058	1.124	0.872	0.903	0.884	0.885	0.00155709	1.014	0.57074	0.926	0.0037016	0.808	0.00053723
K3ZWC9	165	S	vesicle-associated membrane protein 724-like [Setaria italica]	LOC101766295	0.945	0.965	0.973	1.002	0.995	0.964	0.965	0.984	0.977	1.091	1.062	1.087	1.027	0.144884	1.015	0.2262	1.094	0.0034807	1.107	0.00055971
K4A4R3	74	S	brefeldin A-inhibited guanine nucleotide-exchange protein 2 [Setaria italica]	LOC101767857		0.952	0.907		0.984	0.969		1.106	1.143		0.977	0.998	1.051	0.19014	1.21	0.022782	1.011	0.484	0.878	0.022018
K3YQH7	68	S	cyclin-dependent kinase G-1-like [Setaria italica]	LOC101752887	0.985	1.07	1.143	1.22	1.115	1.051	0.934	1	0.89	0.887	0.843	0.929	1.059	0.40298	0.883	0.0867	0.785	0.0095965	0.942	0.24478
K3Z763	371	S	putative serine/threonine-protein kinase [Setaria italica]	LOC101776462	0.916	1.004		0.93	1.031		1.053	0.959		1.103	1.016		1.021	0.79102	1.048	0.54932	1.081	0.3584	1.053	0.49088
K3Z111	475	S	high-affinity nitrate transporter 2.1 [Setaria italica]	SETIT_020228mg	1.02	1.042	1.016	0.899	0.867	0.891	1.185	1.221	1.221	0.919	0.895	0.898	0.863	0.00039736	1.178	0.0002033	1.021	0.20858	0.748	2.1804e-05
K3XDR7	976	S	enhancer of polycomb-like transcription factor protein [Medicago truncatula]	LOC101759346	0.966	0.981	0.982	0.989	0.982	0.955	1.02	1.005	1.039	1.034	1.041	1.033	0.999	0.9303	1.046	0.0149395	1.062	0.0052567	1.014	0.22188
K3Y2V2	24	S	WAT1-related protein	LOC101767993		1.037			1.088			0.925			0.964		1.049		0.892		0.886		1.042
K4A4M9	1822	S	CCR4-NOT transcription complex subunit 1-like [Setaria italica]	LOC101780813	1.177	1.205	1.261	1.159	1.124	1.086	0.767	0.792	0.802	0.91	0.894	0.867	0.925	0.04736	0.648	5.8566e-05	0.793	0.00059604	1.131	0.0031387
K3Z8P1	257	S	ran-binding protein 1 homolog a [Setaria italica]	LOC101754843	0.78	0.825	0.809	0.937	1.044	1.067	1.087	1	0.988	1.195	1.135	1.138	1.263	0.005918	1.274	0.0021358	1.138	0.040096	1.128	0.02452
K3YG21	903	S	ubiquitin carboxyl-terminal hydrolase 16-like [Setaria italica]	LOC101781257
K3XH94	6	S	Zinc knuckle (CCHC-type) family protein [Zea mays]	LOC101770172	1.023	1.062	1.048	1.063	0.998	1.027	0.984	1.032	1.029	0.947	0.925	0.916	0.986	0.52812	0.972	0.20484	0.903	0.007957	0.916	0.0085955
K3XYR6	207	T	plastid movement impaired protein [Medicago truncatula]	LOC101784026	1.094	1.076	1.099	0.985	1.003	1.004	0.93	0.94	0.889	0.998	0.99	1.012	0.915	0.00058121	0.844	0.00074158	1.003	0.78008	1.087	0.0100248
K3ZHB0	349	S	auxilin-related protein 2-like [Setaria italica]	LOC101767154	0.979	0.911	0.929	1.058	1.016	1.01	0.934	0.969	0.961	1.036	1.106	1.101	1.094	0.025619	1.016	0.54054	1.052	0.122663	1.132	0.00652
K3Y4Y0	967	S	cell division cycle 5-like protein [Setaria italica]	LOC101774923		0.895			0.818			1.084			1.196		0.914		1.211		1.462		1.103
K4A5U4	252	S	serine/arginine repetitive matrix protein 1 [Setaria italica]	LOC101767855			1.192			1.302			0.834			0.71	1.092		0.7		0.545		0.851
K3YG13	302	S	exocyst complex component SEC8 [Setaria italica]	LOC101779778	1.012			0.801			1.177			1.021			0.792		1.163		1.275		0.867
K3XS26	110	S	ABC transporter F family member 4 [Setaria italica]	LOC101778147	0.776	0.798	0.862	0.864	0.843	0.896	1.143	1.191	1.13	1.214	1.17	1.118	1.069	0.136896	1.422	0.00056008	1.345	0.0005626	1.011	0.73042
A0A0Q3RT14	69	S	"protein kinase 2B, chloroplastic-like [Setaria italica]"	SETIT_0358151mg	0.932			0.868			1.101			1.102			0.931		1.181		1.27		1.001
K3XVS4	648	S	"nascent polypeptide-associated complex subunit alpha, muscle-specific form-like [Setaria italica]"	LOC101780399	1.027		1.068	1.011		1.005	0.97		0.936	1.003		0.999	0.962	0.193064	0.91	0.070336	0.993	0.191438	1.05	0.110964
K3ZN98	529	S	disease resistance protein RPM1-like [Setaria italica]	LOC101761052			1.059			1.127			0.999			0.844	1.064		0.943		0.749		0.845
K3ZUJ5	21	T	COBW domain-containing protein 1 [Setaria italica]	LOC101762382	0.752	0.752	0.709	0.947	0.899	0.91	1.176	1.185	1.193	1.135	1.167	1.191	1.245	0.00094342	1.606	1.95025e-05	1.267	0.000356	0.983	0.29594
K4ABL0	167	T	transcription elongation factor TFIIS [Setaria italica]	LOC101778907
K4A6D5	187	S	apoptotic chromatin condensation inducer in the nucleus-like [Setaria italica]	LOC101756757	0.995		0.903	1.016		1.078	0.984		0.997	1.016		1.034	1.103	0.22362	1.044	0.46398	0.979	0.5695	1.035	0.089105
K4A4V5	887	S	probable GPI-anchored adhesin-like protein PGA55 [Zea mays]	LOC101779855	0.915	0.92	0.943	1.024	1.008	1.054	1.053	1.055	1.019	1.021	1.029	0.998	1.111	0.002799	1.126	0.00125969	0.988	0.48396	0.975	0.153622
K3ZQG1	766	S	uncharacterized LOC103644136 [Zea mays]	LOC101757101	0.743	0.715		0.892	0.916		1.296	1.312		1.085	1.076		1.24	0.0115608	1.789	0.00119967	1.195	0.0060226	0.829	0.00155601
K3ZLN1	30	S	probable pyridoxal 5'-phosphate synthase subunit PDX1.1 [Oryza sativa Japonica Group]	SETIT_027491mg	1.069	1.081	1.079	1.128	1.14	1.161	0.881	0.862	0.855	0.937	0.931	0.921	1.062	0.0027387	0.805	2.1173e-05	0.813	3.5023e-05	1.074	0.0022832
K3ZWW8	121	S	transmembrane protein [Arabidopsis thaliana]	LOC101769552			1.04			1			1.117			0.872	0.962		1.074		0.872		0.781
K3Y5D3	689	S	Potassium transporter	LOC101765477		0.972	1.046		1.005	1.012		1.165	1.172		0.887	0.806	1	0.99672	1.158	0.057056	0.839	0.066839	0.724	0.021296
K4A631	534	S	mitogen-activated protein kinase kinase kinase YODA-like [Setaria italica]	LOC101754305	1.061	1.077		0.997	1.008		0.998	1.002		0.958	0.93		0.938	0.020255	0.935	0.013221	0.942	0.062558	0.944	0.061098
A0A0Q3P1V2	240	S	histone-lysine N-methyltransferase ATXR3 [Setaria italica]	SETIT_0131131mg	0.967	0.975	0.946	0.927	0.951	0.935	1.245	1.211	1.236	0.891	0.893	0.91	0.974	0.088519	1.278	3.8224e-05	0.958	0.012681	0.73	3.8887e-06
K3Z6S9	177	S	atherin-like [Setaria italica]	SETIT_022248mg	1.036	0.99	1.021	1.122	1.113	1.162	0.915	0.973	0.879	0.943	0.943	0.952	1.115	0.0044575	0.908	0.040202	0.835	0.000184884	1.026	0.47088
K3YG56	620	S	Nitrate reductase	LOC101760744	0.887	0.79	0.738	0.827	0.809	0.959	0.972	1.036	0.965	1.293	1.343	1.319	1.075	0.39618	1.231	0.022538	1.524	0.00147593	1.33	0.00033905
K3XV01	1020	S	receptor-like protein kinase 5 [Setaria italica]	LOC101767720	1.018	1.015		1.03	1.051		1.034	1.07		0.937	0.89		1.024	0.149865	1.035	0.184842	0.878	0.042078	0.868	0.044619
K3ZE75	265	T	serine/threonine-protein kinase STY8-like isoform X1 [Setaria italica]	LOC101769300	0.914	0.926	0.912	0.961	0.99	0.946	1.058	1.065	1.102	1.075	1.031	1.05	1.053	0.022416	1.172	0.00030035	1.089	0.0089159	0.979	0.28406
K4A819	174	S	cytochrome P450 78A11 [Setaria italica]	LOC101765664			1.24			1.11			0.869			0.805	0.895		0.701		0.725		0.926
K3XKD2	52	S	polyadenylate-binding protein-interacting protein 9-like [Setaria italica]	LOC101765694	1.002	1.027	0.984	0.942	0.921	0.927	1.014	0.995	1.042	1.047	1.061	1.053	0.926	0.0055037	1.013	0.5308	1.133	8.2859e-05	1.036	0.063096
K3XLF4	177	T	VQ motif-containing protein 4-like [Setaria italica]	LOC101767479	1.042	1.016	1.062	1.036	1.035	1.028	0.945	0.973	0.962	0.987	0.989	0.96	0.993	0.64	0.923	0.0065354	0.947	0.0054593	1.019	0.20788
K3ZHY4	533	S	Sodium/hydrogen exchanger	LOC101785745			1.232			0.989			0.999			0.806	0.803		0.811		0.815		0.807
K4A6V9	29	S	ATP-binding cassette sub-family B member 10 isoform X1 [Zea mays]	LOC101784426	0.88	0.845	0.847	1.088	1.117	1.129	0.928	0.936	0.957	1.107	1.105	1.075	1.296	0.00011544	1.097	0.0044799	0.986	0.38452	1.165	0.00031855
K3Z384	1246	S	kinesin-like calmodulin-binding protein homolog [Setaria italica]	LOC101786417	1.011	0.96	0.998	1.053	1.041	1.081	0.917	0.914	0.927	1.026	1.088	1.005	1.069	0.02466	0.929	0.0103601	0.982	0.52552	1.131	0.0071217
K3ZSI9	223	S	WPP domain-interacting protein 2 [Setaria italica]	LOC101779931	1.044	1.013	1.077	1.001	1.037	1.001	0.969	0.972	1.016	0.996	0.991	0.924	0.97	0.22316	0.944	0.068017	0.958	0.181738	0.984	0.6057
K3XJF9	276	S	alpha/beta hydrolase domain-containing protein 17C-like [Setaria italica]	LOC101771374	1.085	1.065		0.967	0.986		0.995	0.976		0.966	0.983		0.908	0.0190592	0.917	0.022938	0.998	0.89022	0.989	0.4792
K3ZQH2	15	S	serine/threonine-protein kinase pakA-like [Setaria italica]	LOC101770763		0.964	0.906		1.214	1.296		0.939	0.961		0.907	0.868	1.342	0.022656	1.016	0.67076	0.707	0.0126976	0.934	0.110921
K3YHY7	230	T	"multiple organellar RNA editing factor 8, chloroplastic/mitochondrial-like [Setaria italica]"	LOC101769399	1.23	1.188	1.252	0.776	0.761	0.696	0.802	0.841	0.793	1.171	1.187	1.23	0.608	0.000177099	0.664	6.2785e-05	1.607	0.00020112	1.473	7.781e-05
K3XDS0	893	S	ABC transporter C family member 3-like [Setaria italica]	LOC101777732	1.003			1.204			0.964			0.857			1.2		0.961		0.712		0.889
K3ZQY5	44	S	transcriptional regulator ATRX-like [Setaria italica]	LOC101768321	0.882	0.887	0.876	0.975	0.976	0.948	1.05	1.099	1.073	1.098	1.05	1.108	1.096	0.00084452	1.218	0.000136901	1.123	0.0037613	1.011	0.64964
K3YIG8	230	S	zinc finger protein CONSTANS-LIKE 15-like [Setaria italica]	LOC101771794			0.965			0.973			1.104			0.975	1.008		1.144		1.002		0.883
K3XZB0	213	S	autophagy-related protein 101 isoform X1 [Setaria italica]	LOC101776746		1.006	1.024		0.959	0.98		1.023	0.99		1.022	1.014	0.955	0.081815	0.992	0.69294	1.05	0.051344	1.011	0.56594
K3XUR9	1384	S	LOW QUALITY PROTEIN: transcription initiation factor TFIID subunit 1-like [Setaria italica]	SETIT_005676mg	1.007			0.974			1.033			0.997			0.967		1.026		1.024		0.965
K3ZUF4	308	S	serine/threonine-protein kinase AtPK2/AtPK19-like [Setaria italica]	LOC101753601	0.945	0.893	0.97	0.944	0.928	0.997	1.081	1.029	1.009	1.04	1.149	1.033	1.022	0.54374	1.111	0.029922	1.123	0.046982	1.033	0.47274
K3ZPZ6	69	S	uncharacterized LOC100381721 [Zea mays]	LOC101777931
K3Y5K3	180	S	histone-lysine N-methyltransferase SETD1A-like [Setaria italica]	LOC101759254	0.991	0.972	0.983	1.06	1.07	1.055	0.997	0.986	0.984	0.966	0.988	0.992	1.081	0.00036235	1.007	0.36294	0.925	0.00107913	0.993	0.48084
K4AMU9	384	T	ABC transporter G family member 16-like [Setaria italica]	LOC101753126	0.873		0.901	0.952		0.975	1.156		1.13	1.035		1.01	1.086	0.052678	1.289	0.0058365	1.061	0.073641	0.895	0.021736
K4A996	393	S	UDP-glucose 6-dehydrogenase	LOC101784716	1.038	1.04	1.031	0.912	0.896	0.901	1.149	1.173	1.148	0.921	0.913	0.94	0.871	1.96607e-05	1.116	0.000123887	1.024	0.079001	0.799	3.8102e-05
K4AF47	196	S	eukaryotic translation initiation factor isoform 4E-2 [Setaria italica]	106804498	1.043	1.009	1.007	1.094	1.061	1.076	0.965	0.863	0.945	0.918	1.068	0.984	1.056	0.0191804	0.907	0.051604	0.919	0.126016	1.071	0.289
K3YVD7	170	S	serine/arginine-rich splicing factor RSZ23-like [Setaria italica]	LOC101774638	0.884	0.897	0.91	0.999	1.041	1.002	1.09	1.058	1.044	1.041	1.019	1.054	1.13	0.0014438	1.186	0.00036149	1.024	0.22846	0.976	0.20052
K4AAK8	205	S	zinc finger HIT domain-containing protein 2 [Setaria italica]	LOC101778122	0.88			1.029			0.97			1.123			1.169		1.102		1.091		1.158
K3ZQ51	530	S	protein transport protein SEC31 homolog B isoform X3 [Setaria italica]	LOC101758457	0.975	0.968	0.978	1.063	1.079	1.056	1.063	1.046	1.057	0.923	0.93	0.932	1.095	0.00021663	1.084	0.000138873	0.871	3.9604e-05	0.88	2.051e-05
K3Y7Q6	36	S	putative protease Do-like 14 [Aegilops tauschii subsp. tauschii]	LOC101761301	1.058	1.159	1.105	1.206	1.171	1.14	0.927	0.859	0.913	0.838	0.835	0.864	1.059	0.13682	0.812	0.0041178	0.721	7.7529e-05	0.94	0.074797
K3YPG2	251	S	Serine/threonine-protein kinase [Morus notabilis]	LOC101759918	1.181	1.164	1.165	1.061	0.968	0.936	0.836	0.882	0.893	0.932	0.99	1.009	0.845	0.04588	0.744	0.000140241	0.989	0.82182	1.123	0.021138
K3ZQG3	293	S	uncharacterized LOC103644136 [Zea mays]	LOC101757101			0.974			0.913			1.038			1.078	0.937		1.066		1.181		1.039
K3ZWT5	203	T	BAH and coiled-coil domain-containing protein 1-like isoform X1 [Setaria italica]	LOC101786105	1.129	1.112	0.999	1.072	1.125	1.097	0.919	0.905	0.966	0.898	0.879	0.955	1.017	0.6862	0.861	0.026459	0.829	0.0027611	0.979	0.53966
K3Z7C8	158	S	serine/threonine-protein kinase SAPK4-like [Setaria italica]	LOC101765115	0.952			1.08			0.992			0.991			1.134		1.042		0.918		0.999
K3ZQD2	164	S	"Lon protease homolog, mitochondrial"	LOC101775616	0.943	0.874		1.139	0.957		0.939	1.126		0.992	1.055		1.154	0.27896	1.136	0.33322	0.977	0.84606	0.991	0.96234
K3Z6W1	265	T	serine/threonine-protein kinase HT1-like [Setaria italica]	LOC101772387	0.947		0.976	0.909		1.05	0.985		0.914	1.153		1.063	1.019	0.8476	0.988	0.77542	1.131	0.26994	1.167	0.10786
K3YQP1	363	S	Sn1-specific diacylglycerol lipase alpha [Morus notabilis]	LOC101781130	0.948	0.96		0.984	1.029		0.988	0.954		1.084	1.063		1.055	0.148499	1.018	0.44556	1.067	0.117841	1.106	0.037622
K4AM25	47	S	---	LOC101785497	0.977			0.89			1.114			1.028			0.911		1.14		1.155		0.923
K3ZI98	213	S	splicing factor U2AF-associated protein 2-like [Setaria italica]	LOC101786539	1.019		1.048	1.114		1.121	1.012		1.05	0.88		0.816	1.081	0.032143	0.998	0.9241	0.759	0.0182384	0.823	0.043023
K3Y4M4	53	T	"myosin heavy chain, skeletal muscle [Setaria italica]"	LOC101781548	0.976	1.022	0.963	0.996	1.001	0.945	0.974	1.041	1.042	1.06	0.954	1.057	0.994	0.81462	1.032	0.3307	1.044	0.34416	1.005	0.9296
A0A0Q3P1S4	85	S	SWI/SNF complex subunit SWI3C-like [Setaria italica]	SETIT_0094121mg	0.998	0.993	0.992	0.96	0.938	0.938	0.965	0.994	0.965	1.078	1.079	1.103	0.951	0.0031228	0.98	0.116344	1.15	0.00020271	1.115	0.00092364
K3Z8Q2	273	S	chromosome alignment-maintaining phosphoprotein 1-like isoform X3 [Phoenix dactylifera]	LOC101771182	1.055	1.037	0.999	0.91	0.889	0.916	0.969	0.974	0.991	1.066	1.097	1.093	0.878	0.0021811	0.949	0.041082	1.199	0.00014125	1.11	0.00076322
K3XYY3	251	S	E3 ubiquitin-protein ligase Os06g0535400-like [Setaria italica]	LOC101770688	1.034	0.854		1.134	1.313		0.928	0.808		0.923	1.036		1.296	0.162417	0.919	0.5602	0.801	0.140964	1.128	0.3099
K3XDW4	551	S	dentin sialophosphoprotein [Oryza sativa Japonica Group]	SETIT_000081mg	0.921	0.923	0.912	0.82	0.861	0.792	1.059	1.079	1.07	1.192	1.136	1.217	0.897	0.047077	1.164	2.0248e-05	1.433	0.00034029	1.105	0.0092031
K3XFK5	133	S	CBS domain-containing protein CBSCBSPB3-like isoform X1 [Setaria italica]	LOC101772182	0.998	0.99	0.946	0.964	0.996	1.002	0.988	0.956	0.988	1.054	1.062	1.069	1.01	0.66354	0.999	0.98024	1.075	0.0045845	1.086	0.0021019
A0A0Q3UWG3	334	S	serine/arginine repetitive matrix protein 1-like [Setaria italica]	SETIT_0340171mg
K3YGS8	346	S	probable RNA polymerase II transcription factor B subunit 1-1 isoform X1 [Setaria italica]	LOC101777343
K3ZJF5	234	T	serine/arginine-rich SC35-like splicing factor SCL30 [Setaria italica]	LOC101769447	1.105	1.091	1.117	1.044	1.111	1.082	1.008	1.003	0.98	0.867	0.826	0.847	0.977	0.2898	0.903	0.00075635	0.785	0.00044227	0.849	0.00057813
K3YG68	576	S	kinectin-like isoform X1 [Musa acuminata subsp. malaccensis]	LOC101765870	1.091	1.021	1.066	0.924	0.979	0.955	0.932	0.971	0.922	1.053	1.036	1.058	0.899	0.0144446	0.889	0.0093046	1.101	0.0057245	1.114	0.0031376
K4A6C2	82	Y	tetratricopeptide repeat protein 7B-like [Setaria italica]	LOC101753938	0.943	0.933	1.003	1.011	1.107	0.995	1.102	1.112	1.065	0.963	0.879	0.956	1.081	0.125617	1.139	0.0075038	0.899	0.0741	0.853	0.0076951
K3ZHY4	463	S	Sodium/hydrogen exchanger	LOC101785745	1.042			1.098			0.955			0.923			1.054		0.917		0.841		0.966
K3YQR3	326	S	lysM domain receptor-like kinase 4 [Setaria italica]	LOC101761138			0.974			1.177			1.043			0.839	1.208		1.071		0.713		0.804
K3YGT6	227	S	ACT domain-containing protein ACR4-like [Setaria italica]	LOC101766285	1.039	1.056	1.057	1.038	1.008	0.968	0.97	1.195	1.097	0.966	0.779	0.901	0.956	0.097936	1.035	0.66378	0.878	0.114721	0.811	0.075043
K4A5D1	893	S	protein FAR1-RELATED SEQUENCE 6-like [Setaria italica]	LOC101784982	1.035		1.034	1.094		1.121	0.936		0.941	0.951		0.924	1.071	0.030618	0.907	0.00077591	0.847	0.0125767	0.999	0.94378
K3Z5C5	299	S	Putative endonuclease or glycosyl hydrolase [Arabidopsis thaliana]	LOC101782518	0.956	0.912	0.947	1.009	0.977	0.981	1.004	1.053	1.026	1.04	1.067	1.052	1.054	0.040179	1.095	0.010296	1.065	0.0074978	1.025	0.192524
K3Y9U1	87	S	RPM1-interacting protein 4-like [Setaria italica]	LOC101753580	0.987	1.104	1.047	1.033	0.838	1.04	0.899	0.841	0.896	1.081	1.196	1.022	0.928	0.3683	0.84	0.0111594	1.133	0.20472	1.252	0.011884
K3XWW2	60	S	serine/threonine-protein kinase At5g01020-like [Setaria italica]	LOC101759869	0.815	0.924	0.826	0.967	1.044	0.998	1.082	0.994	1.026	1.14	1.046	1.149	1.173	0.024302	1.209	0.0151356	1.108	0.051941	1.075	0.137659
K3XDQ8	1007	S	zinc finger CCCH domain-containing protein 19-like [Setaria italica]	SETIT_000025mg	0.972	0.987	1.01	0.951	0.954	0.974	1.053	1.071	1.054	1.032	1.002	0.977	0.97	0.084161	1.07	0.0053969	1.046	0.063379	0.947	0.03182
K3ZS39	253	S	LOW QUALITY PROTEIN: zinc finger CCCH domain-containing protein 50-like [Setaria italica]	SETIT_029419mg	0.932	1.078		1.073	0.994		1.002	0.966		1.007	0.973		1.028	0.75108	0.979	0.82698	0.958	0.41808	1.006	0.83062
K3YVH9	55	S	OTU domain-containing protein DDB_G0284757 [Setaria italica]	LOC101760990	1.022	1.046	1.022	1	1.039	1.073	0.987	0.941	0.955	1.002	0.984	0.965	1.007	0.77246	0.933	0.0124623	0.948	0.08398	1.024	0.25918
K3YSQ5	50	S	LOW QUALITY PROTEIN: probable serine/threonine-protein kinase NAK [Setaria italica]	SETIT_017300mg	0.936	0.995	1.01	0.884	0.891	0.903	1.014	1.012	1.023	1.16	1.103	1.068	0.911	0.0180188	1.037	0.2599	1.244	0.00093701	1.092	0.068523
K3XLL7	218	S	60S ribosomal protein L5-1 [Setaria italica]	LOC101764495	0.956	0.956	0.96	1.076	1.029	1.046	0.992	1.095	1.029	0.991	0.943	0.98	1.097	0.0195045	1.085	0.10766	0.925	0.0170975	0.935	0.110658
K4AFX3	34	S	DUF538 family protein [Medicago truncatula]	LOC101784579	0.966		0.975	1.081		1.013	1.003		1.029	0.967		0.996	1.079	0.148516	1.047	0.078263	0.937	0.21392	0.966	0.21894
K3XJU5	151	S	neuroguidin-A [Setaria italica]	LOC101772722	1.034	1.024	1.036	0.963	0.983	0.993	0.985	0.974	0.942	1.024	1.027	1.034	0.95	0.0061027	0.938	0.0096436	1.05	0.0068594	1.063	0.0108405
K3Z394	330	S	plant/F27B13-30 protein [Medicago truncatula]	SETIT_021012mg	0.947			0.987			0.982			1.088			1.042		1.037		1.102		1.108
K3YQJ7	511	S	---	LOC101785542	1.11		1.036	0.992		1.048	0.952		0.938	0.957		0.989	0.951	0.37108	0.881	0.069795	0.954	0.28022	1.03	0.2481
K3ZUG6	359	S	UDP-glucose 4-epimerase 4-like [Setaria italica]	LOC101785034	1.047	0.944		0.999	0.986		0.948	1.116		1.015	0.974		0.997	0.97698	1.037	0.75838	1.002	0.94054	0.964	0.726
K3ZPX3	715	S	mediator of RNA polymerase II transcription subunit 14-like [Setaria italica]	LOC101773308	1.064		1.009	0.968		0.965	1.025		1.081	0.957		0.961	0.932	0.120223	1.016	0.7151	0.992	0.095624	0.911	0.073137
K3Y5J0	143	S	branchpoint-bridging protein [Setaria italica]	LOC101762369	0.995	1.062	1.012	1.001	0.974	1.035	0.988	1.006	0.966	1.025	0.971	0.997	0.981	0.50234	0.964	0.189958	0.994	0.82344	1.011	0.60418
K3YPJ7	108	S	KIN14B-interacting protein At4g14310 [Aegilops tauschii subsp. tauschii]	LOC101754783	0.956			1.059			0.981			1.016			1.108		1.026		0.959		1.036
K4AGA1	59	S	---	LOC101770264	0.805	0.779	0.776	1.214	1.275	1.26	0.84	0.875	0.811	1.141	1.08	1.153	1.589	1.80932e-05	1.07	0.052861	0.9	0.0136152	1.336	0.00063762
K3YPJ0	81	S	protein phosphatase 2C and cyclic nucleotide-binding/kinase domain-containing protein [Setaria italica]	LOC101774222		0.953	0.965		1.138	1.125		0.953	0.962		0.973	0.966	1.18	0.0026232	0.998	0.8607	0.857	0.00192136	1.013	0.170259
K3ZRP1	576	S	nucleolar protein 56-like [Setaria italica]	LOC101778598	0.825	0.869	0.8	0.988	0.938	0.972	1.152	1.172	1.191	1.05	1.037	1.052	1.162	0.0062434	1.409	0.000184459	1.083	0.0074226	0.893	0.00044004
K4A706	345	S	protein STRUBBELIG-RECEPTOR FAMILY 6-like isoform X2 [Setaria italica]	LOC101771878	1.12	1.109	1.06	1.171	1.108	1.087	0.871	0.835	0.997	0.862	0.958	0.88	1.023	0.45924	0.822	0.023921	0.802	0.0049002	0.999	0.9912
K3XUS6	1308	S	transcriptional elongation regulator MINIYO [Setaria italica]	LOC101775958	0.784	0.814	0.805	1.012	0.998	0.981	1.043	1.024	1.081	1.162	1.164	1.136	1.245	0.000103335	1.31	0.000157617	1.157	0.00025742	1.1	0.0057993
K3XL03	57	S	serine/threonine-protein kinase SAPK4 [Setaria italica]	LOC101764618			0.93			1.144			0.975			0.969	1.23		1.048		0.847		0.994
K3Y533	66	S	mitogen-activated protein kinase kinase kinase YODA-like [Setaria italica]	LOC101785592	0.96	0.974		1.064	1.071		1.062	1.035		0.937	0.941		1.104	0.0063975	1.084	0.031785	0.88	0.000924	0.896	0.0137365
K3XYU2	61	Y	tRNA (guanine-N(7)-)-methyltransferase	LOC101781071	1.081	1.052	1.067	0.979	1.022	0.955	0.947	0.997	0.976	1	0.944	1.009	0.924	0.020157	0.912	0.0055439	0.999	0.97252	1.011	0.68942
K3ZWS8	90	S	---	LOC101766161	1.022	1.036	0.996	0.914	0.849	0.942	0.978	0.948	0.949	1.085	1.157	1.11	0.886	0.020722	0.941	0.0173008	1.239	0.0040035	1.166	0.0020165
K3Z8V2	207	S	protein PHR1-LIKE 1-like [Setaria italica]	LOC101776321	0.963	1.026	0.995	1.072	1.002	0.999	0.9	0.926	0.985	1.068	1.051	1.029	1.03	0.37712	0.942	0.136417	1.024	0.38918	1.12	0.0166579
K3Z3Z3	97	S	pre-mRNA-splicing factor CWC22 homolog [Setaria italica]	LOC101770247	0.989	1.128	1.083	0.85	0.836	0.909	1.108	0.831	0.986	1.059	1.185	1.026	0.811	0.0109434	0.914	0.3596	1.26	0.0105017	1.118	0.28432
K3ZSE0	165	S	uncharacterized Rho GTPase-activating protein At5g61530 [Setaria italica]	LOC101770776		0.9			1.204			0.875			1.032		1.338		0.972		0.857		1.179
K3YS29	151	S	AT-rich interactive domain-containing protein 5-like [Setaria italica]	LOC101779773
K3XY62	198	S	heterogeneous nuclear ribonucleoprotein A3 homolog 2-like [Setaria italica]	LOC101775949	0.948	0.996	0.941	1.083	0.996	1.072	0.97	1.048	1.051	1.011	0.975	0.957	1.092	0.050924	1.064	0.124962	0.934	0.093138	0.959	0.24938
K3XDY7	657	S	dentin sialophosphoprotein-like [Zea mays]	LOC101772173	0.913	0.891	0.924	1.059	1.001	1.065	1.13	1.14	1.056	0.924	0.99	0.973	1.146	0.0038181	1.219	0.0017047	0.924	0.050522	0.868	0.0113356
K3XFP9	402	S	serine/threonine-protein kinase EDR1 [Setaria italica]	LOC101767740
K3YQF0	113	S	probable N6-adenosine-methyltransferase MT-A70-like [Setaria italica]	LOC101781789		0.985	0.988		1.029	1.048		1.016	1.028		0.984	0.954	1.053	0.031123	1.036	0.028217	0.933	0.06114	0.948	0.0843
K3Y5R1	270	S	loricrin-like [Setaria italica]	101755081	1.405			1.27			0.694			0.665			0.904		0.494		0.524		0.958
K4A6D5	621	S	apoptotic chromatin condensation inducer in the nucleus-like [Setaria italica]	LOC101756757	1.03	0.993	1.013	0.94	0.982	0.996	0.988	1.004	1.01	1.045	1.031	0.993	0.961	0.12226	0.989	0.41956	1.052	0.094617	1.022	0.25846
K3YD82	692	S	Potassium transporter	LOC101766299	1.548	1.584	1.498	0.961	0.88	0.922	0.718	0.763	0.736	0.785	0.783	0.849	0.597	6.4038e-05	0.479	3.3347e-06	0.875	0.021963	1.09	0.05432
K4A4R1	1397	S	putative disease resistance protein RGA3 [Setaria italica]	SETIT_033866mg		0.909			0.908			1.057			1.128		0.999		1.163		1.242		1.067
K4A5T2	608	Y	uncharacterized TPR repeat-containing protein At1g05150-like [Setaria italica]	LOC101783225	0.854			0.976			1.084			1.094			1.143		1.269		1.121		1.009
K4A539	411	S	ATPase family AAA domain-containing protein 5 [Morus notabilis]	SETIT_033993mg			1.007			1.066			0.996			0.948	1.059		0.989		0.889		0.952
K4A583	843	S	epidermal growth factor receptor substrate 15 isoform X2 [Setaria italica]	LOC101783521	0.948	0.953	0.946	0.827	0.861	0.879	1.365	1.298	1.255	0.892	0.916	0.944	0.902	0.028876	1.376	0.005861	1.072	0.045424	0.702	0.00027786
K4AFA1	157	S	tobamovirus multiplication protein 2A [Setaria italica]	LOC101786710	1.106	1.109	1.092	0.926	0.86	0.933	0.904	0.907	0.889	1.063	1.117	1.082	0.822	0.0017446	0.816	1.65697e-05	1.2	0.0035811	1.208	0.00027908
K3Z4Y5	495	S	protein IQ-DOMAIN 31-like [Setaria italica]	LOC101772926	1.04		0.964	1.116		1.089	0.838		0.846	1.012		1.098	1.1	0.137202	0.84	0.045417	0.957	0.40314	1.253	0.031801
K3YG84	420	S	Aconitate hydratase	LOC101780980	1.028	1.058		1.015	1.032		0.964	0.945		1.003	0.977		0.981	0.37502	0.915	0.03682	0.967	0.165117	1.037	0.157261
K3ZQ13	664	S	dentin sialophosphoprotein-like isoform X1 [Zea mays]	LOC101762383	0.947	0.979	1.017	0.954	0.974	0.915	1.099	1.108	1.073	1.014	0.958	1.008	0.966	0.27974	1.115	0.0087627	1.048	0.141436	0.909	0.009281
K3XXD8	205	S	DNA-binding protein RHL1 isoform X2 [Setaria italica]	LOC101760550
K4A545	546	S	serine/threonine-protein kinase STE20-like [Aegilops tauschii subsp. tauschii]	LOC101776185	0.989	0.935	1.006	0.962	0.972	0.916	1.002	1.04	1.034	1.053	1.061	1.05	0.973	0.39178	1.05	0.121142	1.11	0.0048406	1.029	0.077178
K3YRF2	364	S	LOW QUALITY PROTEIN: C2 domain-containing protein At1g53590-like [Setaria italica]	SETIT_016521mg	1.028		0.986	1.164		1.191	1.03		1.023	0.812		0.832	1.169	0.022338	1.019	0.45572	0.698	0.0021582	0.801	0.0032183
K4A6W4	388	S	protein DEK-like [Setaria italica]	LOC101776190	1.078	1.06	1.12	1.024	1.101	1.04	1.014	0.99	0.97	0.904	0.873	0.889	0.971	0.347	0.913	0.0117382	0.842	0.0021197	0.896	0.0025802
K4AAQ7	147	S	26S proteasome non-ATPase regulatory subunit 4 homolog isoform X2 [Setaria italica]	LOC101777164			0.956			1.014			1.095			0.955	1.061		1.145		0.942		0.872
K4A671	78	S	sphingoid long-chain bases kinase 1-like [Setaria italica]	LOC101760807	1.017			1.046			0.95			0.999			1.029		0.934		0.955		1.052
K3XM35	162	S	probable mitochondrial import receptor subunit TOM20 [Setaria italica]	LOC101768974
K3XH90	50	S	Tubby-like F-box protein	LOC101756650	1.019			0.912			1.043			1.033			0.895		1.024		1.133		0.99
K3XVY4	298	S	microtubule-associated protein TORTIFOLIA1-like isoform X1 [Setaria italica]	LOC101760692	0.955	1.005	0.979	0.949	1.093	0.955	1.08	0.937	1.054	1.028	0.978	1.022	1.02	0.73432	1.045	0.4127	1.01	0.81452	0.986	0.8025
K3XHU6	100	S	SAP30-binding protein [Setaria italica]	LOC101769235			1.002			1.025			1.009			0.979	1.023		1.007		0.955		0.97
K3YQI5	12	Y	far upstream element-binding protein 2 isoform X2 [Setaria italica]	LOC101782852	1.101	1.032	1.068	0.902	0.918	0.911	1.047	1.048	1.008	0.963	1.013	1.019	0.853	0.00121837	0.969	0.24436	1.097	0.0078579	0.965	0.181835
K3YIE7	125	S	"Succinate dehydrogenase [ubiquinone] iron-sulfur subunit, mitochondrial"	LOC101774368	0.98			0.895			1.02			1.104			0.913		1.041		1.234		1.082
K3Y5F8	397	S	WD repeat-containing protein 48 [Setaria italica]	LOC101774938	0.964	0.989	0.978	1.038	0.965	0.984	1.01	1.064	1.052	1.001	0.996	0.999	1.019	0.46662	1.067	0.02126	1.003	0.88794	0.958	0.117098
K3Z3R9	176	S	probable AMP deaminase [Setaria italica]	LOC101757820	1	1.015	0.97	1.098	1.113	1.105	0.93	0.947	0.937	0.985	0.944	1	1.111	0.00163541	0.943	0.0148209	0.883	0.0021583	1.041	0.092022
K3YTI9	44	S	oxidation resistance protein 1 [Setaria italica]	LOC101784499
K4A6A7	457	S	monosaccharide-sensing protein 2-like [Setaria italica]	LOC101773781	1.325	1.3	1.283	0.745	0.718	0.723	1.398	1.411	1.464	0.586	0.622	0.588	0.559	1.2201e-06	1.093	0.0061981	0.822	0.00092356	0.42	1.7301e-06
K3XMZ4	140	T	60S ribosomal protein L30 [Setaria italica]	LOC101781356	1.007	0.977	0.973	0.949	0.967	1.038	0.984	1.015	0.965	1.064	1.048	1.033	0.999	0.95794	1.002	0.90728	1.065	0.09116	1.061	0.025037
K3YTN7	101	S	GTPase-activating protein gyp1 [Setaria italica]	LOC101777495	0.953		0.941	1.049		0.947	0.929		1.002	1.073		1.11	1.054	0.42542	1.02	0.67478	1.094	0.23428	1.131	0.096943
K3YG54	45	S	DNA repair protein rhp7 isoform X1 [Asparagus officinalis]	LOC101779780	0.998	1.012	1.019	0.851	0.85	0.845	1.031	1.078	1.051	1.117	1.066	1.086	0.841	1.5846e-05	1.043	0.041799	1.284	5.7076e-05	1.034	0.144778
K3Z4L8	545	S	proline-rich receptor-like protein kinase PERK1 [Setaria italica]	LOC101784812		1.019			1.046			0.951			0.995		1.026		0.933		0.951		1.046
K3ZSR3	372	S	probable 26S proteasome non-ATPase regulatory subunit 3 [Setaria italica]	LOC101755207
K3YR05	36	S	nephrocystin-3 [Setaria italica]	LOC101774216
K3XJU8	252	S	serine/threonine-protein kinase CDL1-like isoform X2 [Setaria italica]	LOC101756364			1.057			1.139			0.893			0.927	1.078		0.845		0.814		1.038
K4A4Y9	1075	S	microtubule-associated protein futsch-like [Zea mays]	LOC101783885	0.926	1.011	0.926	0.922	0.89	0.903	1.081	1.092	1.138	1.078	1.016	1.045	0.948	0.166922	1.156	0.0117422	1.156	0.00190232	0.948	0.083082
K3YPF0	750	S	protein CROWDED NUCLEI 1 [Setaria italica]	LOC101767497	0.945	1.037	0.887	1.006	0.897	0.887	1.03	1.089	1.183	1.029	0.988	1.054	0.972	0.67376	1.151	0.080665	1.101	0.093841	0.93	0.184117
K3YNH3	244	S	lysine-specific histone demethylase 1 homolog 2 [Setaria italica]	LOC101761661	0.929			1.025			1.066			0.996			1.103		1.147		0.972		0.934
K3Y4U1	390	S	XS domain protein [Medicago truncatula]	LOC101761434	1.103	1.074	1.103	0.882	0.921	0.939	1.126	1.096	1.092	0.909	0.928	0.888	0.836	0.00094249	1.01	0.47668	0.994	0.80134	0.822	0.0002576
K3Z4Z2	533	S	PLAC8 family protein [Medicago truncatula]	LOC101782387	1.027	1.037	0.998	0.996	1.032	1.057	1.032	0.983	0.978	0.961	0.963	0.981	1.008	0.74216	0.977	0.3283	0.942	0.031623	0.971	0.181882
K3XUQ9	1148	S	Mediator of RNA polymerase II transcription subunit 13	LOC101772542	1.106	0.975	1.119	1.035	1.084	1.065	0.912	1.006	0.913	0.958	0.954	0.919	0.995	0.94674	0.885	0.090544	0.889	0.0033844	1	0.98088
K3XVS5	648	S	long chain acyl-CoA synthetase 4-like [Setaria italica]	LOC101765538	0.687	0.65	0.67	0.578	0.689	0.653	1.264	1.149	1.235	1.444	1.481	1.418	0.957	0.43862	1.818	5.7055e-05	2.262	0.000103095	1.191	0.005057
K3XEI1	379	Y	elongation factor 2 [Setaria italica]	LOC101767476		1.056			1.038			0.875			1.033		0.983		0.829		0.995		1.181
K3YR08	456	S	microtubule-associated protein 70-2 [Setaria italica]	LOC101773970		1.118	1.104		0.88	0.91		1.154	1.128		0.873	0.882	0.806	0.0067815	1.027	0.17778	0.98	0.3794	0.769	0.0022588
K3ZS21	412	S	outer envelope protein 61 [Setaria italica]	LOC101778708		1.044	1.077		0.997	1.025		0.984	0.966		0.985	0.947	0.953	0.148802	0.919	0.043416	0.955	0.198319	0.991	0.7068
K3YPH3	50	S	LOW QUALITY PROTEIN: guanylate-binding protein 3-like [Setaria italica]	LOC101778430	0.897	0.874	0.889	0.985	1.008	1.003	1.054	1.059	1.022	1.071	1.068	1.09	1.126	0.00032385	1.179	0.00026113	1.078	0.00138449	1.03	0.082378
K3YH55	288	S	protein ENHANCED DOWNY MILDEW 2-like isoform X1 [Setaria italica]	SETIT_013573mg	1.016	1.009	1.034	0.912	0.916	0.931	1.063	1.072	1.059	1.018	1.014	0.988	0.902	0.00042332	1.044	0.0060175	1.095	0.00132071	0.946	0.0050592
K3Z3U6	192	S	putative cell division cycle ATPase [Setaria italica]	LOC101785471	0.903	0.896		1.05	1.088		0.951	0.945		1.098	1.078		1.188	0.0109432	1.054	0.0089987	1.018	0.46902	1.148	0.0049432
K4A6T1	46	S	YTH domain-containing family protein 2-like isoform X1 [Setaria italica]	LOC101772125			1.072			1.002			0.942			0.993	0.935		0.879		0.991		1.054
K3XV52	605	S	dentin sialophosphoprotein [Zea mays]	LOC101762029	1.026	1.225	1.009	0.997	1.104	0.998	1.048	0.832	1.065	0.947	0.857	0.946	0.951	0.5353	0.903	0.36208	0.887	0.065155	0.934	0.5035
K3XDR5	70	S	GYF domain-containing protein [Arabidopsis thaliana]	LOC101778963		1.024			1.029			1.02			0.947		1.005		0.996		0.92		0.928
K3ZJB4	164	S	FHA domain-containing protein FHA2-like [Setaria italica]	LOC101766601
K3ZQG3	791	S	uncharacterized LOC103644136 [Zea mays]	LOC101757101			0.808			0.906			1.241			1.059	1.121		1.536		1.169		0.853
K3ZHW9	98	S	dystrophia myotonica WD repeat-containing protein-like [Setaria italica]	LOC101777398	1.021	1.011	1.041	0.938	0.961	0.921	0.984	0.988	1.004	1.06	1.047	1.039	0.918	0.0045996	0.968	0.038643	1.116	0.00129979	1.057	0.0027964
K3YVD7	196	S	serine/arginine-rich splicing factor RSZ23-like [Setaria italica]	LOC101774638	0.843	0.873	0.885	0.99	0.978	0.975	1.149	1.157	1.138	1.033	1.011	1.018	1.131	0.0012414	1.324	5.5571e-05	1.04	0.0073236	0.889	0.000121059
K3YPX3	611	S	peptidyl-prolyl cis-trans isomerase CYP95 isoform X3 [Setaria italica]	LOC101757732	0.845			1.067			1.201			0.919			1.263		1.421		0.861		0.765
K4A7B8	195	S	ras GTPase-activating protein-binding protein 1-like [Setaria italica]	LOC101752694
K3XEY9	602	S	TBC1 domain family member 8B-like [Setaria italica]	LOC101775304	0.966	0.936	0.976	1.007	1.047	1.084	1.014	1.001	0.986	1.023	1.028	0.971	1.09	0.025217	1.043	0.048678	0.963	0.2516	1.007	0.75384
K3YPM5	20	S	staphylococcal nuclease domain-containing protein 1-like [Setaria italica]	LOC101763417
K3Y7E7	92	S	"uridylate kinase, partial [Oryza brachyantha]"	LOC101785306			0.936			1.047			1.116			0.926	1.119		1.192		0.884		0.83
K4AA36	426	S	SWR1-complex protein 4-like [Setaria italica]	LOC101777578	1.014	1.002	1.011	0.978	0.957	0.981	0.983	0.965	0.966	1.033	1.079	1.046	0.963	0.0120575	0.963	0.0054986	1.083	0.0062227	1.084	0.004916
K4A4Q3	252	S	putative leucine-rich repeat-containing protein DDB_G0290503 [Setaria italica]	LOC101774308		0.924			1.122			0.973			0.995		1.214		1.053		0.887		1.023
K3XEW4	151	S	zinc finger BED domain-containing protein RICESLEEPER 2-like [Setaria italica]	105914496	1.001	0.972	1.011	0.974	1.033	0.982	0.984	0.974	0.971	1.048	1.031	1.041	1.002	0.9495	0.982	0.21262	1.044	0.085264	1.065	0.00052464
K3YSX6	19	S	metal tolerance protein 3-like [Setaria italica]	LOC101766687	1.195	1.154	1.146	1.079	1.069	1.079	0.829	0.842	0.886	0.91	0.944	0.905	0.923	0.0039381	0.732	0.000198407	0.855	0.0003214	1.079	0.033841
K3ZUP5	340	S	luc7-like protein 3 [Setaria italica]	LOC101761814	1.425			1.204			0.66			0.735			0.845		0.463		0.61		1.114
K3YQX8	588	S	hydroxyproline-rich glycoprotein [Populus trichocarpa]	LOC101754629		1.026	1.046		0.935	0.85		1.04	1.004		1.01	1.097	0.861	0.090776	0.986	0.56522	1.18	0.118958	1.031	0.5769
K3Z429	325	S	dual specificity protein kinase shkD isoform X2 [Setaria italica]	LOC101767428	1.071	0.959	1.095	0.928	1.025	0.887	0.87	1.03	0.906	1.122	1.002	1.105	0.909	0.180979	0.898	0.171797	1.137	0.080797	1.151	0.084156
K3YGP0	261	S	side tail fiber protein homolog from lambdoid prophage Rac isoform X1 [Oryza sativa Japonica Group]	101782059	0.951	0.919	0.955	0.975	0.991	1	1.055	1.066	1.022	1.03	1.036	1.033	1.05	0.026655	1.113	0.003722	1.045	0.0044417	0.986	0.38956
K3ZV85	19	S	mitochondrial amidoxime reducing component 2-like [Setaria italica]	LOC101774398	1.065	0.929	0.954	0.927	0.998	1.032	0.811	1.025	0.997	1.181	1.056	1.027	1.003	0.94548	0.961	0.63654	1.104	0.139319	1.152	0.164263
K3ZR32	717	S	ABC transporter G family member 11 [Setaria italica]	LOC101759127	1.11	1.137	1.116	1.137	1.117	1.17	0.876	0.856	0.849	0.896	0.904	0.884	1.018	0.30938	0.767	2.1963e-05	0.784	8.2098e-05	1.04	0.026425
K4AL27	43	T	putative actin family protein [Zea mays]	---	1.061	1.064	1.07	1.009	0.973	1.01	0.865	0.82	0.758	1.065	1.132	1.148	0.936	0.006285	0.765	0.0196841	1.118	0.0130775	1.369	0.0021399
K3ZR10	286	S	PHD finger protein rhinoceros-like [Setaria italica]	LOC101763990	0.966	0.971	0.984	0.786	0.886	0.847	1.246	1.151	1.171	1.016	1.006	1.011	0.862	0.051798	1.221	0.00127831	1.204	0.033401	0.85	0.021719
K3ZPX6	1383	S	brefeldin A-inhibited guanine nucleotide-exchange protein 5 [Setaria italica]	LOC101760227		0.903	0.72		1.101	0.988		1.031	1.336		0.984	0.985	1.287	0.176825	1.458	0.160916	0.943	0.47982	0.832	0.4045
K3YV83	139	S	serine/arginine-rich splicing factor RS40 isoform X2 [Setaria italica]	LOC101773686	1.061	1.052	1.033	0.979	0.971	0.952	1.014	1.027	1.047	0.961	0.964	0.98	0.922	0.0021366	0.982	0.20146	1.001	0.9225	0.941	0.0053589
K3ZU86	285	T	protein SAWADEE HOMEODOMAIN HOMOLOG 2-like [Setaria italica]	LOC101773581	1.044	1.021	1.055	0.982	0.991	1.044	1.012	1.004	0.969	0.976	0.997	0.947	0.967	0.188556	0.957	0.054675	0.968	0.25026	0.978	0.33242
K4A6L1	42	S	plant/T32G24-2 protein [Medicago truncatula]	LOC101760382	0.833		0.996	1.095		1.175	1.19		1.054	0.914		0.811	1.241	0.149818	1.227	0.195861	0.76	0.057917	0.769	0.090844
K3ZR48	643	S	probable cyclic nucleotide-gated ion channel 17 [Setaria italica]	LOC101766431
K3YT48	155	S	probable WRKY transcription factor 40 [Setaria italica]	LOC101754625	0.992	0.922	0.981	1.091	1.227	1.083	0.875	0.77	0.888	1.047	1.083	1.053	1.175	0.026139	0.875	0.056041	0.936	0.19632	1.257	0.0077196
K3ZSU9	16	S	UTP--glucose-1-phosphate uridylyltransferase	LOC101786399	1.001		1.005	1.056		0.991	0.908		0.94	1.041		1.066	1.02	0.59852	0.921	0.042162	1.029	0.4783	1.14	0.024642
K3Y4Q8	632	S	ABC transporter B family member 19-like [Setaria italica]	LOC101758192	0.988	0.965	0.975	1.014	1.036	0.999	0.916	0.908	0.924	1.082	1.092	1.101	1.041	0.032358	0.939	0.00170407	1.074	0.0036016	1.192	1.80525e-05
K3ZV86	214	T	annexin D5 [Setaria italica]	LOC101786113	0.934			1.025			1.006			1.044			1.097		1.077		1.019		1.038
K3Z397	454	S	LOW QUALITY PROTEIN: uncharacter...	LOC101752798	1.031	1.032	0.983	0.999	1.015	1.028	0.877	0.983	1.034	1.09	0.983	0.972	0.999	0.95328	0.95	0.3575	1.001	0.99418	1.052	0.442
K3YPR4	554	S	dynamin-2A-like [Setaria italica]	LOC101765864	0.91	0.895	0.945	1.016	0.993	0.989	0.967	0.955	0.943	1.107	1.153	1.121	1.09	0.0088374	1.042	0.079924	1.128	0.00121529	1.18	0.00029873
K3XFK5	114	S	CBS domain-containing protein CBSCBSPB3-like isoform X1 [Setaria italica]	LOC101772182	0.94	0.933	0.948	0.968	0.974	0.995	1.088	1.103	1.103	1.016	1.005	0.973	1.041	0.0134021	1.168	1.90847e-05	1.019	0.28298	0.909	0.0022572
K4ABN0	360	Y	"late embryogenesis abundant protein, group 3-like [Setaria italica]"	LOC101779346	0.96	0.943	1.001	1.307	1.249	1.229	0.923	0.962	0.939	0.842	0.877	0.861	1.303	0.00048369	0.972	0.2638	0.682	6.115e-05	0.914	0.0057964
K3ZRK2	232	S	serine/arginine repetitive matrix protein 1-like isoform X2 [Setaria italica]	LOC101779942	0.903	0.942	0.99	0.919	0.903	0.944	1.138	1.062	1	1.05	1.097	1.07	0.976	0.46056	1.129	0.058378	1.163	0.0011231	1.005	0.87646
K3ZQ09	124	S	transcription initiation factor TFIID subunit 2 [Setaria italica]	LOC101767263	0.751	0.739	0.876	0.946	0.916	0.904	1.198	1.194	1.078	1.116	1.156	1.142	1.169	0.046557	1.467	0.0039236	1.234	0.00024174	0.984	0.69588
K3ZWR2	196	S	ras-related protein RGP1 [Setaria italica]	LOC101772490
K3ZRH9	108	S	transcription factor 25 [Setaria italica]	LOC101757773	0.856	0.811	0.859	1.147	1.071	1.151	0.939	1.093	0.966	1.067	1.04	1.035	1.334	0.00065754	1.187	0.027899	0.933	0.051876	1.048	0.36096
K3XEU1	431	S	---	LOC101784064		0.93			1.02			1.059			1.006		1.097		1.139		0.986		0.95
K4A5Z7	723	S	Potassium transporter	LOC101753509	1.133	1.116	1.115	1.161	1.111	1.114	0.936	0.953	0.863	0.8	0.846	0.923	1.007	0.69726	0.818	0.0028614	0.759	0.0032198	0.934	0.24854
K3Y4V0	439	Y	centromere-associated protein E [Setaria italica]	LOC101769273
K3ZRL2	386	S	serine/arginine repetitive matrix protein 2-like [Setaria italica]	LOC101752927	0.971	1	0.99	1.318	1.34	1.287	1.086	1.041	1.084	0.68	0.672	0.691	1.332	3.9531e-05	1.084	0.0076574	0.518	6.5404e-07	0.636	4.6688e-06
K3Y8L7	222	S	interactor of constitutive active ROPs protein [Arabidopsis thaliana]	LOC101784923			0.974			0.903			1.087			1.045	0.927		1.116		1.157		0.961
K3Z3N2	327	S	auxilin-related protein 1-like [Setaria italica]	LOC101755248	0.994	1.017	0.99	0.986	0.938	0.939	0.933	1.008	0.989	1.086	1.043	1.084	0.954	0.062661	0.976	0.37934	1.122	0.0054169	1.097	0.025742
K3Z7Q6	322	S	retinal-binding protein [Arabidopsis thaliana]	LOC101772803	0.963	0.954		1.017	1.014		1.031	1.033		1.001	1.012		1.059	0.0071793	1.077	0.0041811	0.991	0.25592	0.975	0.045798
K3YV83	185	S	serine/arginine-rich splicing factor RS40 isoform X2 [Setaria italica]	LOC101773686		1.042	0.983		0.935	0.887		1.062	1.153		0.975	0.992	0.9	0.115116	1.094	0.2185	1.08	0.109201	0.888	0.1069
K3YQW5	114	S	V-type proton ATPase catalytic subunit A [Setaria italica]	LOC101778282			1.022			1.015			0.971			1.002	0.993		0.95		0.987		1.032
K4A631	245	S	mitogen-activated protein kinase kinase kinase YODA-like [Setaria italica]	LOC101754305	1.004	1.013	1.009	0.993	0.979	1.031	1.016	1.034	1.013	0.999	0.988	0.963	0.992	0.64186	1.012	0.154082	0.982	0.40196	0.963	0.040503
K3YFX7	1133	S	topless-related protein 1-like [Setaria italica]	LOC101785828
K3ZS79	182	T	calmodulin-binding receptor-like cytoplasmic kinase 3 [Setaria italica]	LOC101782352	1.16	1.222	1.145	1.055	1.01	1.021	0.867	0.791	0.877	0.93	0.979	0.966	0.875	0.0049965	0.719	0.00098033	0.932	0.024704	1.134	0.024696
A0A341KIG0	689	S	V-type proton ATPase subunit a1 [Setaria italica]	---	0.956	0.97	0.93	0.941	0.927	0.933	1.106	1.092	1.109	1.01	1.023	1.04	0.981	0.21414	1.158	0.0003782	1.097	0.00062238	0.929	0.00164196
K3Z3B2	389	S	probable ATP-dependent DNA helicase CHR12 isoform X2 [Setaria italica]	LOC101786813	1.014	1.007	0.965	0.984	0.991	0.977	1.035	1.059	1.025	0.98	0.961	1.041	0.989	0.52196	1.045	0.074796	1.01	0.71572	0.956	0.154882
K3XGU6	190	S	ultraviolet-B receptor UVR8 [Setaria italica]	101771117	0.935		1.006	0.962		1.003	1.055		0.987	1.054		1.013	1.012	0.79088	1.052	0.41226	1.052	0.22076	1.012	0.77728
K4AH01	47	T	auxin-repressed 12.5 kDa protein [Setaria italica]	SETIT_038158mg
K4A741	301	S	LOW QUALITY PROTEIN: probable inactive receptor kinase At5g58300 [Setaria italica]	SETIT_034697mg	1.002	0.974	0.936	0.897	0.87	0.925	1.104	1.141	1.122	1.01	1.027	1.029	0.924	0.041619	1.156	0.0026805	1.139	0.0022037	0.911	0.00112159
K3Z4A1	137	S	acyl-CoA-binding domain-containing protein 4-like [Setaria italica]	LOC101763229	1.07	1.071	1.074	1.137	1.086	1.106	0.983	1.004	0.977	0.84	0.864	0.868	1.035	0.122343	0.922	0.0103353	0.773	0.000102779	0.868	0.00041983
K3ZPV5	1904	S	auxin transport protein BIG [Setaria italica]	LOC101780057	0.966	1.085		1.079	1.195		0.933	0.799		1.03	0.934		1.109	0.3123	0.844	0.2207	0.864	0.174156	1.134	0.29876
K4A6R9	489	S	acyl-CoA-binding domain-containing protein 4-like isoform X2 [Setaria italica]	LOC101773769		0.944	0.964		0.915	0.945		1.06	1.055		1.086	1.045	0.975	0.31536	1.108	0.0106997	1.146	0.032457	1.008	0.74092
K3YRV4	303	S	"phenylalanine--tRNA ligase alpha subunit, cytoplasmic [Setaria italica]"	LOC101769932
K3YS00	468	S	"peptide chain release factor 1, mitochondrial isoform X1 [Zea mays]"	LOC101755592	0.993	0.997	0.912	1.006	1.028	1.051	1.011	0.978	1.017	1.002	1.008	1.031	1.063	0.122761	1.036	0.31808	0.986	0.40434	1.012	0.47948
K3Y6Q9	466	T	plant intracellular Ras-group-related LRR protein 3-like [Setaria italica]	LOC101785851	1.038	1.014	1.072	1.063	0.995	1.014	0.921	1.003	0.944	0.987	1	0.98	0.983	0.5423	0.918	0.045958	0.966	0.168859	1.035	0.255
K3ZQ35	298	S	remodeling and spacing factor 1-like isoform X2 [Arachis duranensis]	LOC101759939	0.968	0.993	0.993	0.909	0.973	0.944	1.06	1.014	1.025	1.068	1.029	1.046	0.957	0.105901	1.049	0.039177	1.112	0.0089607	1.014	0.4555
K3ZJF5	190	S	serine/arginine-rich SC35-like splicing factor SCL30 [Setaria italica]	LOC101769447		1.032			1.134			0.987			0.874		1.099		0.956		0.771		0.886
K4AMG9	61	S	arginine/serine-rich coiled-coil protein 2 isoform X1 [Setaria italica]	SETIT_040111mg	1.052	1.049	1.281	1.001	0.985	0.877	1.063	1.029	0.892	0.906	0.952	0.955	0.847	0.104081	0.882	0.22092	0.983	0.7372	0.943	0.37432
K3XHR7	305	S	heat stress transcription factor A-4b-like [Setaria italica]	LOC101771901	0.921	0.901	0.894	0.961	0.982	0.964	1.223	1.187	1.2	0.922	0.955	0.964	1.07	0.0036834	1.329	2.0932e-05	0.977	0.20182	0.787	0.000119682
K4A578	1042	S	pre-mRNA-processing protein 40C [Setaria italica]	SETIT_034032mg		0.982	0.875		1.097	1.176		1.15	1.178		0.809	0.813	1.224	0.094542	1.254	0.060942	0.714	0.0105399	0.697	0.00115651
K4A4Y1	729	S	nuclear pore complex protein NUP133 isoform X2 [Setaria italica]	LOC101786330	0.954	0.916	0.941	0.948	1.061	1.026	1.012	0.984	1.031	1.09	1.05	1.015	1.08	0.099599	1.077	0.0149155	1.04	0.3713	1.042	0.170196
K3XDY7	491	S	dentin sialophosphoprotein-like [Zea mays]	LOC101772173	0.965	0.98	0.943	0.946	0.946	1.015	1.13	1.106	1.092	0.977	0.984	0.97	1.007	0.82524	1.152	0.00069792	1.008	0.73178	0.881	0.0003001
K4A5U4	329	S	serine/arginine repetitive matrix protein 1 [Setaria italica]	LOC101767855	0.804	0.8	0.872	1.39	1.393	1.313	1.2	1.172	1.11	0.671	0.696	0.754	1.654	0.000120313	1.406	0.00070441	0.518	7.7857e-05	0.609	0.00027941
K3ZPZ2	385	S	dentin sialophosphoprotein [Zea mays]	SETIT_028672mg		0.983			0.968			0.992			1.062		0.985		1.009		1.097		1.071
K3ZEK2	49	S	"nudix hydrolase 19, chloroplastic [Ananas comosus]"	LOC101758219	1.115	1.121	1.097	0.934	0.933	0.938	1.061	1.073	1.083	0.909	0.893	0.902	0.842	1.68041e-05	0.965	0.0158398	0.964	0.0024394	0.841	2.2348e-05
K3YQ45	734	S	sister chromatid cohesion protein PDS5 homolog B isoform X3 [Setaria italica]	LOC101784615	1.025	1.062	1.033	0.93	1.006	0.962	1.04	0.954	1.057	1.015	0.988	0.962	0.929	0.042005	0.978	0.5269	1.023	0.44782	0.972	0.47558
K3ZPZ1	93	S	microtubule-associated protein futsch [Zea mays]	LOC101762923	1.026	1.028		0.978	0.978		1.079	1.031		0.937	0.978		0.952	0.00039824	1.027	0.36262	0.979	0.42264	0.908	0.090063
K3XLP9	81	S	"titan9, putative [Medicago truncatula]"	LOC101755289	0.992	0.903	0.953	0.914	0.895	0.836	1.062	1.136	1.126	1.039	1.075	1.088	0.929	0.125759	1.167	0.0108842	1.211	0.0031804	0.963	0.21516
K3XDR7	1333	S	enhancer of polycomb-like transcription factor protein [Medicago truncatula]	LOC101759346			1			1.031			0.966			1.013	1.031		0.966		0.983		1.049
K3ZX91	2	S	signal peptidase complex-like protein DTM1 [Aegilops tauschii subsp. tauschii]	LOC101784524		0.267			0.276			1.745			1.681		1.034		6.536		6.091		0.963
K3XRQ7	143	S	protein SAND isoform X2 [Setaria italica]	LOC101773136	1.07	1.052	1.024	1.015	1.114	1.039	1.054	0.991	0.993	0.884	0.869	0.96	1.007	0.84656	0.966	0.2154	0.856	0.020202	0.893	0.036583
K3XFA0	600	S	DEAD-box ATP-dependent RNA helicase 40-like isoform X2 [Setaria italica]	LOC101780705	0.966	0.962		0.971	0.978		1.027	1.024		1.044	1.046		1.011	0.120717	1.064	0.00168024	1.072	0.0028197	1.019	0.0085003
K3Z4I9	621	T	probable inactive receptor kinase At5g58300 [Setaria italica]	LOC101769308	0.898	0.895		0.947	0.92		1.099	1.098		1.066	1.092		1.041	0.109317	1.225	7.6404e-05	1.156	0.0164627	0.982	0.376
K3Y6R3	201	S	DNA repair helicase XPB1-like isoform X1 [Setaria italica]	LOC101779540			1.042			1.03			0.974			0.968	0.988		0.935		0.94		0.994
K4A5Z3	98	S	methyltransferase-like protein 1 [Setaria italica]	LOC101762983	1.158	1.106	1.113	0.971	0.909	0.852	0.994	0.993	1.065	0.895	0.998	0.98	0.809	0.0061792	0.904	0.020417	1.052	0.37362	0.941	0.20984
K3XKG4	285	Y	serine/arginine-rich splicing factor RS2Z32-like [Setaria italica]	LOC101766798	0.989			1.022			1.17			0.851			1.033		1.183		0.833		0.727
K3ZVL6	187	S	probable proteasome inhibitor [Setaria italica]	LOC101762104	0.941	0.935	0.926	1.023	1.023	1.006	1.025	1.041	1.047	1.023	1.014	1.032	1.089	0.00030076	1.111	0.000180717	1.006	0.50232	0.986	0.15498
K3XYI3	135	Y	serine/threonine-protein phosphatase 4 regulatory subunit 2 [Setaria italica]	LOC101763919			0.881			1.048			0.998			1.08	1.19		1.133		1.031		1.082
K4AF34	194	S	uncharacterized transmembrane protein DDB_G0285607-like [Nelumbo nucifera]	LOC101770697	1.015	1.108	1.052	1.042	1.005	1.029	1.066	0.966	1.014	0.901	0.936	0.924	0.969	0.32178	0.959	0.33654	0.898	0.00218	0.906	0.033143
K3YT10	392	T	Phosphoglycerate kinase	LOC101759360	0.909	0.715	0.764	0.884	0.943	0.989	1.004	1.033	1.189	1.194	1.296	1.072	1.179	0.09802	1.351	0.026759	1.265	0.021776	1.104	0.26242
K3ZQH7	765	S	putative DNA helicase INO80 isoform X2 [Zea mays]	LOC101772362	1.019	1.035	1.034	1.058	1.035	1.032	0.972	0.983	0.977	0.966	0.963	0.971	1.012	0.2722	0.949	0.00098352	0.928	0.00081662	0.989	0.053618
K3ZQP9	706	S	Potassium transporter	LOC101774663	1.157	1.098	1.089	1.216	1.274	1.174	0.967	0.922	0.917	0.704	0.744	0.846	1.096	0.039704	0.839	0.0023017	0.626	0.00136432	0.818	0.023101
K3Z4G5	517	S	probable mediator of RNA polymerase II transcription subunit 37c [Setaria italica]	LOC101777821	0.94	0.982	0.995	0.995	1.081	0.974	0.985	0.918	1.024	1.084	1.028	1.017	1.046	0.29164	1.003	0.94432	1.026	0.5223	1.069	0.147462
K4A9Y4	195	S	proline-rich receptor-like protein kinase PERK9 [Ananas comosus]	LOC101769722		1.008	0.994		0.995	0.994		0.964	1.104		1.04	0.93	0.994	0.45232	1.033	0.70136	0.99	0.87456	0.953	0.6409
K3ZHX4	554	S	"nucleolar GTPase, putative [Medicago truncatula]"	SETIT_026176mg
K3XGF1	331	S	"WEB family protein At4g27595, chloroplastic-like [Gossypium arboreum]"	LOC101779227	0.924	0.849		0.898	0.862		1.207	1.131		0.99	1.157		0.993	0.90014	1.319	0.035182	1.22	0.135578	0.918	0.408
K3XUT5	199	S	ABC transporter C family member 8-like isoform X2 [Setaria italica]	LOC101784582	0.819	0.835	0.839	0.934	0.939	0.912	1.107	1.14	1.169	1.144	1.095	1.088	1.117	0.00067763	1.37	5.7376e-05	1.195	0.00060477	0.974	0.30174
K3YSI6	419	S	casein kinase I [Setaria italica]	LOC101783558	1.029	1.017	0.946	1.024	1.06	1.067	0.931	0.946	0.986	1.023	0.99	1.012	1.053	0.148045	0.957	0.2362	0.96	0.063496	1.057	0.048157
K3Y8K9	71	S	"transmembrane protein, putative [Medicago truncatula]"	LOC101781669			0.97			0.828			0.955			1.231	0.854		0.985		1.487		1.289
K3Z7P5	184	S	trihelix transcription factor ASIL2-like [Setaria italica]	LOC101782384	1.164	1.112	1.129	0.981	0.993	0.958	0.992	1.023	1.021	0.882	0.892	0.91	0.861	0.0009393	0.892	0.0023751	0.915	0.0031796	0.884	0.00080056
K3YIA3	254	S	2-hydroxyisoflavanone dehydratase-like [Setaria italica]	LOC101772068	0.961		0.972	0.933		0.982	1.024		1.039	1.085		1.017	0.991	0.74772	1.067	0.0195409	1.098	0.15298	1.019	0.63774
K3YGY0	542	S	ankyrin repeat-containing protein At5g02620-like [Setaria italica]	LOC101768595	0.84	0.891	0.802	0.885	0.843	0.942	1.41	1.376	1.297	0.902	0.921	0.985	1.054	0.30078	1.612	0.00026103	1.052	0.29064	0.688	0.0005001
K3XYA2	66	S	late embryogenesis abundant protein [Medicago truncatula]	LOC101752982
K3YIS9	292	S	Glyceraldehyde-3-phosphate dehydrogenase	LOC101768835
K3XFK5	479	S	CBS domain-containing protein CBSCBSPB3-like isoform X1 [Setaria italica]	LOC101772182		0.966	1.015		0.987	1.009		0.992	0.998		1.061	0.99	1.008	0.80074	1.005	0.86412	1.028	0.53978	1.031	0.4842
K4A6R9	526	S	acyl-CoA-binding domain-containing protein 4-like isoform X2 [Setaria italica]	LOC101773769	0.956	0.988	0.929	1.058	1.078	1.036	0.984	0.936	1.007	1.014	1.009	1.037	1.104	0.0094155	1.019	0.54496	0.965	0.065303	1.045	0.125039
K3YTP4	136	S	ABSCISIC ACID-INSENSITIVE 5-like protein 7 [Setaria italica]	LOC101778442	0.963	0.966	1.034	1.03	1.022	1.019	1.049	1.036	0.969	0.975	0.991	0.989	1.036	0.26114	1.031	0.42276	0.962	0.003102	0.968	0.2675
K4A8I6	171	S	probable serine/threonine-protein kinase At1g01540 [Setaria italica]	LOC101768796	1.053	1.045		0.952	1.08		0.983	0.807		1.02	1.067		0.969	0.64492	0.853	0.3456	1.027	0.71242	1.166	0.25854
K3ZSJ1	83	S	NF-kappa-B-activating protein [Setaria italica]	LOC101756970	0.856	0.896	0.861	0.947	0.935	0.982	1.216	1.243	1.209	1.003	0.952	0.972	1.096	0.0111169	1.404	3.7138e-05	1.022	0.36132	0.798	0.00020081
K3Z4G7	639	S	WEB family protein At5g55860 [Setaria italica]	LOC101761727	1.133	1.068	1.108	0.943	0.99	1.057	1.041	1.053	1.045	0.902	0.909	0.819	0.904	0.051878	0.949	0.040382	0.88	0.052757	0.838	0.034037
K3XVN2	661	S	Exocyst subunit Exo70 family protein	LOC101768667	0.975	1.028	1.023	0.929	0.969	0.916	1.089	1.064	1.022	1.018	0.956	1.045	0.93	0.038396	1.049	0.128217	1.073	0.089642	0.951	0.191082
K3ZQK2	554	S	microtubule-associated protein futsch-like [Zea mays]	LOC101774245	0.863	0.794	0.803	0.857	0.838	0.864	0.983	0.988	0.942	1.28	1.356	1.365	1.04	0.22104	1.184	0.0049362	1.564	3.8571e-05	1.373	0.00023839
K3XVE7	30	S	zinc finger CCCH domain-containing protein 13 isoform X2 [Aegilops tauschii subsp. tauschii]	LOC101753921	1.004	1.058	1.024	0.949	0.905	0.904	1.062	1.032	1.1	0.997	1.013	0.985	0.894	0.0070835	1.035	0.22556	1.086	0.0100044	0.938	0.033617
K3YFX7	703	S	topless-related protein 1-like [Setaria italica]	LOC101785828		1.17	1.154		0.937	0.973		0.906	0.933		0.991	0.951	0.822	0.0102832	0.791	0.0047612	1.017	0.61286	1.056	0.164522
K4A5X5	15	S	Sucrose synthase	LOC101783222	0.876	0.954	0.965	0.85	0.813	0.756	0.9	0.939	0.837	1.347	1.273	1.402	0.865	0.034204	0.957	0.38996	1.663	0.00032208	1.503	0.00073759
K3YPW4	692	S	pumilio homolog 23 isoform X1 [Setaria italica]	LOC101767902	0.974	0.952	0.971	0.947	0.943	0.994	1.028	1.023	1.01	1.058	1.086	1.034	0.996	0.80916	1.057	0.0034415	1.102	0.0116403	1.038	0.069003
K3Z386	1162	S	MATH domain-containing protein At5g43560-like isoform X1 [Setaria italica]	LOC101775502	1.103	1.081	1.09	1.021	1.017	1.016	0.916	0.949	0.91	0.97	0.965	0.991	0.933	0.00032212	0.848	0.00031847	0.958	0.0065999	1.054	0.025923
K4A6W6	591	S	BTB/POZ domain-containing protein At5g66560-like [Setaria italica]	LOC101757946	0.906			0.867			1.182			1.054			0.957		1.305		1.216		0.892
K4AGJ5	119	S	leucine-rich repeat extensin-like protein 5 [Setaria italica]	LOC101781340	1.058	1.003	1.035	0.998	1.017	0.999	0.948	0.989	0.941	1.003	1.002	1.031	0.974	0.185004	0.93	0.029041	1.007	0.55336	1.055	0.041496
K3XVA7	718	T	putative DUF594 domain containing family protein [Zea mays]	LOC101771213	0.692	0.687	0.677	0.687	0.672	0.704	1.316	1.268	1.295	1.298	1.357	1.313	1.003	0.83754	1.887	4.5601e-07	1.923	2.0884e-06	1.023	0.25696
K3XFA0	547	S	DEAD-box ATP-dependent RNA helicase 40-like isoform X2 [Setaria italica]	LOC101780705	1.094			1.035			0.982			0.909			0.946		0.898		0.878		0.926
K4A6A7	399	S	monosaccharide-sensing protein 2-like [Setaria italica]	LOC101773781	1.121			0.85			1.173			0.879			0.758		1.046		1.034		0.749
K3YR25	314	S	BTB/POZ domain-containing protein At1g67900-like [Setaria italica]	LOC101770329	0.801	1.024	1.057	1.265	1.063	1.04	0.956	0.943	0.865	0.999	0.983	1.04	1.169	0.21174	0.959	0.72356	0.897	0.177959	1.093	0.064517
K3ZQ23	1024	S	Patatin	SETIT_028703mg	0.791	0.773	0.796	0.934	0.906	0.908	1.233	1.292	1.249	1.059	1.05	1.061	1.164	0.00032371	1.599	4.5914e-06	1.154	0.000158448	0.84	0.00026032
K3XUU4	85	S	cell division cycle and apoptosis regulator protein 1 isoform X2 [Setaria italica]	LOC101780534
[truncated: 17,150 more rows]

## Sheet: Normalized >0.75 Site_qunat
Modification sites information																									Protein quantitation												Normalized modification sites quantitation
Protein accession	Position	Amino acid	Protein description	Gene name	AN04C_1	AN04C_2	AN04C_3	AN04T_1	AN04T_2	AN04T_3	YG2C_1	YG2C_2	YG2C_3	YG2T_1	YG2T_2	YG2T_3	AN04T/AN04C Ratio	AN04T/AN04C P value	YG2C/AN04C Ratio	YG2C/AN04C P value	YG2T/AN04T Ratio	YG2T/AN04T P value	YG2T/YG2C Ratio	YG2T/YG2C P value	AN04CK_1	AN04CK_2	AN04CK_3	AN04NT_1	AN04NT_2	AN04NT_3	YG2CK_1	YG2CK_2	YG2CK_3	YG2NT_1	YG2NT_2	YG2NT_3	AN04CK_1	AN04CK_2	AN04CK_3	AN04NT_1	AN04NT_2	AN04NT_3	YG2CK_1	YG2CK_2	YG2CK_3	YG2NT_1	YG2NT_2	YG2NT_3	AN04NT/AN04CK Ratio
A0A097PJV3	544	S	DNA helicase (Fragment)	---	1.012			1			0.994			1.003			0.988		0.982		1.003		1.009		0.991	1.046	1.037	1.078	1.046	1.078	0.94	0.902	0.887	1.002	1.026	1.008	1.021			0.928			1.057			1.001			0.909
A0A097PKA2	93	S	Homoserine kinase (Fragment)	---	0.954			1.018			0.959			1.072			1.067		1.005		1.053		1.118		1.074	1.042		0.982	1.001		0.911	0.943		1.037	1.02		0.888			1.037			1.053			1.034			1.168
A0A097PL95	163	S	Nitrilase/cyanide hydratase and apolipoprotein N-acyltransferase family protein (Fragment)	---	1.005	0.974	0.99	0.952	0.971	0.929	0.953	1.012	1.035	1.091	1.05	1.052	0.961	0.061863	1.01	0.7261	1.12	0.0031986	1.064	0.085319	1.026	1.029	1.043	0.983	0.99	0.99	0.966	0.956	0.972	1.019	1.03	1.002	0.98	0.947	0.949	0.968	0.981	0.938	0.987	1.059	1.065	1.071	1.019	1.05	1.004
A0A097PL95	11	S	Nitrilase/cyanide hydratase and apolipoprotein N-acyltransferase family protein (Fragment)	---	0.939	0.904	0.969	1.164	1.12	1.078	0.95	1.072	1.076	0.965	0.929	0.903	1.196	0.0039448	1.102	0.103858	0.832	0.0033048	0.903	0.089341	1.026	1.029	1.043	0.983	0.99	0.99	0.966	0.956	0.972	1.019	1.03	1.002	0.915	0.879	0.929	1.184	1.131	1.089	0.983	1.121	1.107	0.947	0.902	0.901	1.25
A0A097PL95	23	S	Nitrilase/cyanide hydratase and apolipoprotein N-acyltransferase family protein (Fragment)	---	1.011	1.073	1.097	1.065	1.157	1.157	0.891	0.883	0.814	1.039	0.906	0.944	1.062	0.177455	0.814	0.0053991	0.855	0.032585	1.116	0.093119	1.026	1.029	1.043	0.983	0.99	0.99	0.966	0.956	0.972	1.019	1.03	1.002	0.985	1.043	1.052	1.083	1.169	1.169	0.922	0.924	0.837	1.02	0.88	0.942	1.111
A0A097PMR8	284	S	AT2G18410-like protein (Fragment)	---	0.962	0.801	0.841	0.764	0.895	0.963	1.212	1.108	1.036	1.068	1.193	1.158	1.007	0.95442	1.289	0.023202	1.304	0.023939	1.019	0.74506
A0A097PN26	145	T	Translation initiation factor 2 (Fragment)	---			0.869			0.802			1.21			1.123	0.923		1.392		1.4		0.928		0.964	1.024	1.067	1.005	1.007	0.913	0.989	0.932	0.955	1.05	1.045	1.066			0.814			0.878			1.267			1.053	1.079
A0A097PN26	146	S	Translation initiation factor 2 (Fragment)	---			0.869			0.802			1.21			1.123	0.923		1.392		1.4		0.928		0.964	1.024	1.067	1.005	1.007	0.913	0.989	0.932	0.955	1.05	1.045	1.066			0.814			0.878			1.267			1.053	1.079
A0A097PRC7	9	S	Accelerated cell death 11 (Fragment)	---			0.969			1.019			0.944			1.071	1.052		0.974		1.051		1.135
A0A097PRK2	95	S	ATP synthase protein I-related protein (Fragment)	---	1.194	1.219		1.007	1.013		0.754	0.735		1.041	1.029		0.837	0.0036589	0.617	0.00115858	1.025	0.064265	1.39	0.00180221
A0A097PRT7	113	S	Ankyrin repeat family protein (Fragment)	---		1.19	1.183		1.099	1.122		0.87	0.889		0.862	0.829	0.936	0.025419	0.741	0.00139762	0.761	0.0064986	0.961	0.21818
A0A097PT05	162	S	Embryo yellow protein (Fragment)	---	0.901	0.859	0.914	0.977	0.852	1.02	1.055	1.121	1.02	1.075	1.168	1.056	1.065	0.34898	1.195	0.005977	1.158	0.076265	1.032	0.49058	0.918	0.927	0.901	0.975	0.993	0.994	1.027	1.061	1.02	1.044	1.026	1.052	0.981	0.927	1.014	1.002	0.858	1.026	1.027	1.057	1	1.03	1.138	1.004	0.988
A0A0A0QTV5	40	S	Atypical late embryogenesis abundant protein	LEA14																					1.062	1.054	1.088	1.091	1.082	1.081	0.939	0.921	0.889	0.918	0.918	0.904
A0A0A7LS12	34	S	Up-frame shift 3 factor	---	1.044	0.995	1.03	0.868	0.922	0.89	1.098	1.039	1.089	1.001	1.05	1.003	0.873	0.0038837	1.051	0.090084	1.14	0.0050811	0.947	0.077956
A0A0A7LS12	326	S	Up-frame shift 3 factor	---	0.97	0.986	0.963	1.009	1.06	1.023	1.011	0.996	1.047	1.02	0.974	0.983	1.059	0.024235	1.046	0.051223	0.963	0.136304	0.975	0.28
A0A0Q3MVF4	172	S	"""translocase of chloroplast 159, chloroplastic-like [Setaria italica]"""	SETIT_0339811mg
A0A0Q3MW19	348	T	"""histidine kinase-, DNA gyrase B [Medicago truncatula]"""	SETIT_0338342mg	1.008			1.026			0.962			1.015			1.018		0.954		0.989		1.055
A0A0Q3MW19	346	S	"""histidine kinase-, DNA gyrase B [Medicago truncatula]"""	SETIT_0338342mg	1.023	1.057	0.991	1.013	0.979	1.006	0.971	0.959	0.973	1.003	1.012	1.037	0.976	0.32668	0.945	0.043244	1.018	0.28308	1.051	0.0102835
A0A0Q3N042	718	T	claspin isoform X2 [Brachypodium distachyon]	SETIT_0398011mg	1.231		1.306	1.177		1.145	0.847		0.793	0.773		0.779	0.915	0.113896	0.646	0.0101364	0.668	0.00126023	0.946	0.24134
A0A0Q3N042	720	S	claspin isoform X2 [Brachypodium distachyon]	SETIT_0398011mg	1.165	1.242	1.206	1.169	1.166	1.114	0.875	0.843	0.86	0.817	0.776	0.841	0.955	0.128281	0.714	9.7334e-05	0.706	0.00024364	0.944	0.088742
A0A0Q3N042	325	S	claspin isoform X2 [Brachypodium distachyon]	SETIT_0398011mg			1.038			1.141			1.004			0.846	1.099		0.967		0.741		0.843
A0A0Q3N5F6	148	S	Autophagy-related protein 3 (Fragment)	SETIT_0366902mg	0.969	0.981	1.063	1.078	1.065	1.049	0.951	0.935	0.946	1.013	1.028	0.957	1.059	0.123704	0.94	0.10662	0.939	0.052996	1.059	0.06508
A0A0Q3N5I8	2054	S	pleckstrin homology (PH) domain-containing protein [Arabidopsis thaliana]	SETIT_0338251mg	1.01	0.992	0.994	0.944	0.947	0.917	0.974	1.025	1.019	1.073	1.043	1.073	0.937	0.0051996	1.007	0.69964	1.136	0.0007993	1.057	0.04164	0.901	0.914		1.005	0.961		0.971	1.062		1.13	1.091		1.121	1.085		0.939	0.985		1.003	0.965		0.95	0.956		0.872
A0A0Q3N5I8	246	S	pleckstrin homology (PH) domain-containing protein [Arabidopsis thaliana]	SETIT_0338251mg			0.816			0.939			1.1			1.145	1.151		1.348		1.219		1.041		0.901	0.914		1.005	0.961		0.971	1.062		1.13	1.091
A0A0Q3N5I8	359	S	pleckstrin homology (PH) domain-containing protein [Arabidopsis thaliana]	SETIT_0338251mg	0.552	0.61		1.121	1.131		1.044	1.027		1.28	1.233		1.938	0.0056775	1.782	0.0075579	1.116	0.029476	1.213	0.0109815	0.901	0.914		1.005	0.961		0.971	1.062		1.13	1.091		0.613	0.667		1.115	1.177		1.075	0.967		1.133	1.13		1.791
A0A0Q3N5I8	353	S	pleckstrin homology (PH) domain-containing protein [Arabidopsis thaliana]	SETIT_0338251mg	0.871	0.902	0.842	0.902	0.934	0.864	1.167	1.093	1.175	1.072	1.079	1.123	1.033	0.34848	1.314	0.00085998	1.213	0.00197547	0.953	0.155077	0.901	0.914		1.005	0.961		0.971	1.062		1.13	1.091		0.967	0.987		0.898	0.972		1.202	1.029		0.949	0.989		0.957
A0A0Q3N5I8	2057	S	pleckstrin homology (PH) domain-containing protein [Arabidopsis thaliana]	SETIT_0338251mg	1.01	0.992	0.994	0.944	0.947	0.917	0.974	1.025	1.019	1.073	1.043	1.073	0.937	0.0051996	1.007	0.69964	1.136	0.0007993	1.057	0.04164	0.901	0.914		1.005	0.961		0.971	1.062		1.13	1.091		1.121	1.085		0.939	0.985		1.003	0.965		0.95	0.956		0.872
A0A0Q3N5I8	3228	S	pleckstrin homology (PH) domain-containing protein [Arabidopsis thaliana]	SETIT_0338251mg	0.894	1.061		1.167	1.056		0.971	0.871		0.987	1.018		1.137	0.31764	0.942	0.62872	0.902	0.190265	1.088	0.26682	0.901	0.914		1.005	0.961		0.971	1.062		1.13	1.091		0.992	1.161		1.161	1.099		1	0.82		0.873	0.933		1.05
A0A0Q3N5I8	686	S	pleckstrin homology (PH) domain-containing protein [Arabidopsis thaliana]	SETIT_0338251mg																					0.901	0.914		1.005	0.961		0.971	1.062		1.13	1.091
A0A0Q3N5I8	3215	S	pleckstrin homology (PH) domain-containing protein [Arabidopsis thaliana]	SETIT_0338251mg	0.948	0.98		1.058	1.01		0.953	1.004		1.049	1.017		1.073	0.133782	1.015	0.68066	0.999	0.97928	1.056	0.21454	0.901	0.914		1.005	0.961		0.971	1.062		1.13	1.091		1.052	1.072		1.053	1.051		0.981	0.945		0.928	0.932		0.991
A0A0Q3N7W1	545	S	rho GTPase-activating protein 7-like isoform X1 [Setaria italica]	SETIT_0341911mg	1.02	0.972	0.967	0.864	0.856	0.878	1.086	1.147	1.135	1.036	1.037	1.031	0.878	0.0021827	1.138	0.0055835	1.195	1.99854e-05	0.922	0.040262
A0A0Q3N7W1	234	S	rho GTPase-activating protein 7-like isoform X1 [Setaria italica]	SETIT_0341911mg	0.94	0.914	1.001	0.895	0.936	0.918	1.076	1.107	1.065	1.091	1.053	1.025	0.963	0.27978	1.138	0.0114435	1.153	0.0030835	0.976	0.31178
A0A0Q3NEM2	149	S	callose synthase 9 [Setaria italica]	SETIT_0338601mg	0.935	0.919	0.907	1.011	1.043	1.024	1.026	0.994	1.028	1.038	1.053	1.05	1.115	0.00099983	1.104	0.0021245	1.02	0.113224	1.031	0.062218
A0A0Q3NEM2	581	Y	callose synthase 9 [Setaria italica]	SETIT_0338601mg
A0A0Q3NHF9	81	S	calcium-dependent protein kinase ZmCPK11 isoform X1 [Zea mays]	SETIT_0263202mg	0.978	0.959	0.972	1.023	1.011	0.983	1.014	1.045	1.02	0.997	0.999	1.034	1.037	0.050879	1.058	0.0064573	1.004	0.80986	0.984	0.3434
A0A0Q3NHF9	93	S	calcium-dependent protein kinase ZmCPK11 isoform X1 [Zea mays]	SETIT_0263202mg	1.012	1.155	0.972	1.02	0.963	1.028	1.111	1.125	1.13	0.884	0.789	0.898	0.959	0.52158	1.072	0.30006	0.854	0.025224	0.764	0.022216
A0A0Q3NHF9	77	T	calcium-dependent protein kinase ZmCPK11 isoform X1 [Zea mays]	SETIT_0263202mg	0.984	0.993	0.984	0.932	0.93	0.915	0.973	0.91	0.956	1.11	1.158	1.14	0.938	0.00061513	0.959	0.171058	1.227	0.000117769	1.2	0.00147897
A0A0Q3NHF9	12	S	calcium-dependent protein kinase ZmCPK11 isoform X1 [Zea mays]	SETIT_0263202mg	0.938	0.919	0.909	1.116	1.07	1.109	0.968	1.049	1.033	0.992	0.98	0.968	1.191	0.00039962	1.103	0.020878	0.892	0.001576	0.964	0.2308
A0A0Q3NUT4	87	S	---	SETIT_011659mg		1.19	1.266		1.029	0.911		0.817	0.883		0.969	0.946	0.79	0.073861	0.692	0.0177183	0.987	0.87356	1.126	0.098501
A0A0Q3NUT4	126	S	---	SETIT_011659mg	0.933			0.944			1.054			1.074			1.012		1.13		1.138		1.019
A0A0Q3NW25	237	T	trihelix transcription factor GTL1 isoform X1 [Oryza sativa Japonica Group]	SETIT_0121212mg		1.037	1.029		1.018	1.028		0.946	0.98		1.006	0.977	0.99	0.25896	0.932	0.060165	0.969	0.178903	1.03	0.3306
A0A0Q3NW25	255	S	trihelix transcription factor GTL1 isoform X1 [Oryza sativa Japonica Group]	SETIT_0121212mg	0.972	0.98	0.99	1.008	1	0.988	1.042	1.051	1.019	0.991	0.985	1.014	1.018	0.082277	1.058	0.0061798	0.998	0.85592	0.961	0.035115
A0A0Q3P1S4	38	S	SWI/SNF complex subunit SWI3C-like [Setaria italica]	SETIT_0094121mg	1.019	0.985	0.956	0.914	1.113	1.047	1.127	1.015	1.071	0.957	0.912	0.947	1.039	0.59938	1.085	0.082876	0.916	0.2318	0.876	0.017423
A0A0Q3P1S4	35	S	SWI/SNF complex subunit SWI3C-like [Setaria italica]	SETIT_0094121mg	1.012			0.984			1.112			0.914			0.972		1.099		0.929		0.822
A0A0Q3P1S4	85	S	SWI/SNF complex subunit SWI3C-like [Setaria italica]	SETIT_0094121mg	0.998	0.993	0.992	0.96	0.938	0.938	0.965	0.994	0.965	1.078	1.079	1.103	0.951	0.0031228	0.98	0.116344	1.15	0.00020271	1.115	0.00092364
A0A0Q3P1S4	40	S	SWI/SNF complex subunit SWI3C-like [Setaria italica]	SETIT_0094121mg
A0A0Q3P1S4	24	S	SWI/SNF complex subunit SWI3C-like [Setaria italica]	SETIT_0094121mg
A0A0Q3P1S4	26	S	SWI/SNF complex subunit SWI3C-like [Setaria italica]	SETIT_0094121mg
A0A0Q3P1V2	240	S	histone-lysine N-methyltransferase ATXR3 [Setaria italica]	SETIT_0131131mg	0.967	0.975	0.946	0.927	0.951	0.935	1.245	1.211	1.236	0.891	0.893	0.91	0.974	0.088519	1.278	3.8224e-05	0.958	0.012681	0.73	3.8887e-06
A0A0Q3P1V2	328	S	histone-lysine N-methyltransferase ATXR3 [Setaria italica]	SETIT_0131131mg	0.991	1.057	1.009	1.054	1.025	1.032	1.114	1.093	1.079	0.87	0.853	0.903	1.018	0.44342	1.075	0.027276	0.844	0.00081821	0.799	0.00030017
A0A0Q3P1V2	330	S	histone-lysine N-methyltransferase ATXR3 [Setaria italica]	SETIT_0131131mg		1.067			0.979			1.197			0.793		0.918		1.122		0.81		0.662
A0A0Q3P1V2	812	S	histone-lysine N-methyltransferase ATXR3 [Setaria italica]	SETIT_0131131mg		0.902	0.898		1.134	1.268		1.015	0.943		0.969	0.917	1.334	0.035901	1.088	0.151805	0.785	0.06092	0.963	0.50372
A0A0Q3P1V2	307	S	histone-lysine N-methyltransferase ATXR3 [Setaria italica]	SETIT_0131131mg	1.162	1.091	1.124	1.088	0.966	1.137	0.873	0.928	0.873	0.893	1.019	0.885	0.945	0.32212	0.792	0.00102431	0.877	0.119764	1.046	0.43478
A0A0Q3P1V2	267	S	histone-lysine N-methyltransferase ATXR3 [Setaria italica]	SETIT_0131131mg	1.298	1.272		0.868	0.868		0.871	0.86		0.966	0.998		0.675	0.00066226	0.674	0.00091639	1.131	0.0170246	1.135	0.0186796
A0A0Q3P1V2	227	S	histone-lysine N-methyltransferase ATXR3 [Setaria italica]	SETIT_0131131mg	0.942			1.095			0.964			1.012			1.162		1.023		0.924		1.05
A0A0Q3P1V2	160	S	histone-lysine N-methyltransferase ATXR3 [Setaria italica]	SETIT_0131131mg	1.04		1.014	0.922		0.968	1.05		1.042	1		0.988	0.92	0.093278	1.019	0.29858	1.052	0.179921	0.95	0.0190648
A0A0Q3P1V2	321	S	histone-lysine N-methyltransferase ATXR3 [Setaria italica]	SETIT_0131131mg	1.1	1.16		0.957	0.973		0.91	0.875		1.035	0.995		0.854	0.0298	0.79	0.0190415	1.052	0.142676	1.137	0.043683
A0A0Q3P1V2	260	S	histone-lysine N-methyltransferase ATXR3 [Setaria italica]	SETIT_0131131mg	1.325	1.429	1.173	0.91	0.833	0.879	0.787	0.751	0.843	0.977	0.979	1.096	0.668	0.0031169	0.606	0.00170294	1.164	0.030118	1.282	0.0080838
A0A0Q3P1V2	257	Y	histone-lysine N-methyltransferase ATXR3 [Setaria italica]	SETIT_0131131mg		1.256	1.143		0.84	0.98		0.792	0.949		1.099	0.94	0.759	0.091336	0.726	0.086616	1.12	0.4096	1.171	0.31472
A0A0Q3P1V2	843	S	histone-lysine N-methyltransferase ATXR3 [Setaria italica]	SETIT_0131131mg	0.793	0.769	0.834	1.118	1.089	1.15	0.8	0.761	0.785	1.275	1.356	1.22	1.401	0.00028365	0.979	0.4968	1.147	0.0166168	1.642	0.000124295
A0A0Q3P1V2	515	S	histone-lysine N-methyltransferase ATXR3 [Setaria italica]	SETIT_0131131mg	0.989	0.954	0.946	1.017	1.004	1.035	0.995	1.023	1.023	1.01	1.03	1.009	1.058	0.025618	1.053	0.035578	0.998	0.84824	1.003	0.82688
A0A0Q3P1V2	300	T	histone-lysine N-methyltransferase ATXR3 [Setaria italica]	SETIT_0131131mg		1.091	1.124		0.966	1.137		0.928	0.873		1.019	0.885	0.949	0.57446	0.813	0.025856	0.905	0.45686	1.057	0.5576
A0A0Q3P3D9	476	S	protein DWARF 53-like [Aegilops tauschii subsp. tauschii]	SETIT_0092261mg			1.143			1.08			1.025			0.785	0.945		0.897		0.727		0.766
A0A0Q3P4W6	169	S	malonyl-CoA:anthocyanidin 5-O-glucoside-6''-O-malonyltransferase-like [Setaria italica]	SETIT_0136771mg	1.255		1.251	1.35		1.299	0.756		0.774	0.678		0.71	1.057	0.103438	0.611	0.00057918	0.524	0.0021564	0.907	0.0637
A0A0Q3PBT7	132	S	structural maintenance of chromosomes protein 1 [Setaria italica]	SETIT_0131291mg	0.982	1.012	0.962	0.962	0.929	0.924	1.041	1.042	1.063	1.025	1.027	1.058	0.952	0.065523	1.064	0.0182637	1.105	0.0035952	0.989	0.40064
A0A0Q3PI62	773	S	PHD finger protein EHD3-like isoform X2 [Elaeis guineensis]	SETIT_0001061mg	0.97	0.952	0.98	0.907	0.931	0.907	1.056	1.055	1.05	1.071	1.069	1.069	0.946	0.0102202	1.089	0.00059548	1.169	0.0031027	1.015	0.0012827
A0A0Q3PKQ1	130	S	lipid phosphate phosphatase 2-like [Setaria italica]	SETIT_0023601mg			1.056			1.344			0.773			0.851	1.273		0.732		0.633		1.101
A0A0Q3PKQ1	148	S	lipid phosphate phosphatase 2-like [Setaria italica]	SETIT_0023601mg	0.96			1.089			0.984			0.982			1.134		1.025		0.902		0.998
A0A0Q3PKQ1	135	S	lipid phosphate phosphatase 2-like [Setaria italica]	SETIT_0023601mg	1.115		1.056	1.059		1.344	0.934		0.773	0.909		0.851	1.107	0.51906	0.786	0.130921	0.732	0.132543	1.031	0.7634
A0A0Q3PMI2	31	S	AP2/ERF and B3 domain-containing protein Os01g0693400-like [Setaria italica]	SETIT_004045mg	0.959	1.087	1.09	1.08	0.969	0.983	0.927	1.014	1.023	1.041	0.944	0.922	0.967	0.57414	0.945	0.35044	0.959	0.44808	0.981	0.7047
A0A0Q3PPN4	129	S	DNA-directed RNA polymerase subunit (Fragment)	SETIT_0000652mg
A0A0Q3PQ66	808	S	"""chromatin assembly factor 1 subunit FSM-like, partial [Setaria italica]"""	SETIT_0051672mg	0.76		0.895	1.022		0.944	0.985		1.028	1.228		1.133	1.188	0.194419	1.216	0.142764	1.201	0.083599	1.173	0.073356
A0A0Q3PQ66	738	S	"""chromatin assembly factor 1 subunit FSM-like, partial [Setaria italica]"""	SETIT_0051672mg	1.147			0.982			0.966			0.92			0.856		0.842		0.937		0.952
A0A0Q3PQ66	744	S	"""chromatin assembly factor 1 subunit FSM-like, partial [Setaria italica]"""	SETIT_0051672mg	1.147			0.982			0.966			0.92			0.856		0.842		0.937		0.952
A0A0Q3PRH2	427	S	serine/threonine-protein kinase CDL1-like [Setaria italica]	SETIT_0007641mg	1.082	1.063	1.064	1.013	1.01	1.016	1.056	1.059	1.055	0.873	0.891	0.889	0.947	0.00082106	0.988	0.106143	0.873	3.7282e-05	0.837	1.54757e-05
A0A0Q3PRH2	459	S	serine/threonine-protein kinase CDL1-like [Setaria italica]	SETIT_0007641mg	1.023	1.061		1.02	1.009		0.936	0.915		1.028	1.019		0.974	0.29702	0.888	0.031337	1.009	0.333	1.106	0.0142836
A0A0Q3PRH2	455	S	serine/threonine-protein kinase CDL1-like [Setaria italica]	SETIT_0007641mg	1.023	1.061	0.894	1.02	1.009	0.9	0.936	0.915	1.329	1.028	1.019	0.909	0.984	0.82506	1.068	0.70672	1.009	0.87808	0.93	0.6643
A0A0Q3PRH2	432	S	serine/threonine-protein kinase CDL1-like [Setaria italica]	SETIT_0007641mg	1.099	1.081	1.074	1.001	1.003	1.003	1.05	1.033	1.032	0.874	0.903	0.911	0.924	0.007521	0.957	0.0078781	0.894	0.0124046	0.863	0.00043682
A0A0Q3PRH2	477	S	serine/threonine-protein kinase CDL1-like [Setaria italica]	SETIT_0007641mg	0.954	0.934	0.914	1.033	0.963	0.994	0.951	1.065	1.062	1.066	1.048	1.04	1.067	0.052859	1.099	0.077579	1.055	0.067242	1.025	0.53562
A0A0Q3PUS1	162	S	binding partner of ACD11 1-like [Setaria italica]	SETIT_0070882mg			1.058			1.039			0.955			0.961	0.982		0.903		0.925		1.006		0.989	0.988	0.987	0.953	0.953	1.003	1.036	1.042	1.05	0.993	1.008	0.971			1.072			1.036			0.91			0.99	0.966
A0A0Q3PUS1	146	S	binding partner of ACD11 1-like [Setaria italica]	SETIT_0070882mg	0.91	0.934	0.985	1.139	1.15	1.077	0.862	0.853	0.935	1.091	1.068	1.013	1.19	0.0049601	0.937	0.152344	0.942	0.119304	1.197	0.0077847	0.989	0.988	0.987	0.953	0.953	1.003	1.036	1.042	1.05	0.993	1.008	0.971	0.92	0.945	0.998	1.195	1.207	1.074	0.832	0.819	0.89	1.099	1.06	1.043	1.214
A0A0Q3PZ55	7	S	LOW QUALITY PROTEIN: dentin sialophosphoprotein [Setaria italica]	SETIT_0087351mg	1.002	0.958	0.967	0.974	0.954	0.982	1.138	1.194	1.115	0.911	0.921	0.956	0.994	0.74166	1.178	0.0026203	0.958	0.064282	0.809	0.00105982
A0A0Q3Q743	371	S	exocyst complex component 5 [Setaria italica]	SETIT_0212461mg		0.857	0.802		1.181	1.164		0.925	0.944		1.05	1.096	1.414	0.0094588	1.127	0.074703	0.915	0.059138	1.148	0.028301			0.893			1.015			1.052			1.035			0.898			1.147			0.897			1.059	1.277
A0A0Q3Q743	36	S	exocyst complex component 5 [Setaria italica]	SETIT_0212461mg	0.997	0.997	1.01	1.002	1.045	0.987	0.969	0.937	0.96	1.039	1.029	1.047	1.01	0.61262	0.954	0.012424	1.027	0.2093	1.087	0.00173772			0.893			1.015			1.052			1.035			1.131			0.972			0.913			1.012	0.859
A0A0Q3Q743	462	S	exocyst complex component 5 [Setaria italica]	SETIT_0212461mg		1.011			1.058			0.964			0.981		1.046		0.954		0.927		1.018				0.893			1.015			1.052			1.035
A0A0Q3Q8G4	288	S	U-box domain-containing protein 4 [Zea mays]	SETIT_0223512mg
A0A0Q3QE22	21	S	protein SSUH2 homolog [Setaria italica]	SETIT_0219831mg	0.977		1.064	1.028		1.011	1		0.892	1.007		1.034	0.999	0.99828	0.927	0.39548	1.001	0.9581	1.079	0.31802
A0A0Q3QE22	24	S	protein SSUH2 homolog [Setaria italica]	SETIT_0219831mg			1.048			0.989			0.997			0.979	0.944		0.951		0.99		0.982
A0A0Q3QE22	43	S	protein SSUH2 homolog [Setaria italica]	SETIT_0219831mg	1.113	1.067	1.12	0.888	0.878	0.897	1.031	1.063	1.023	0.978	1.002	0.97	0.807	0.000199764	0.945	0.041299	1.108	0.00089722	0.946	0.022498
A0A0Q3QI80	93	S	translation initiation factor eIF-2B subunit delta-like [Setaria italica]	SETIT_0214552mg
A0A0Q3QID9	209	S	bifunctional epoxide hydrolase 2-like [Setaria italica]	SETIT_0228392mg
A0A0Q3QK33	690	S	LOW QUALITY PROTEIN: DNA topoisomerase 2-binding protein 1 [Setaria italica]	SETIT_0259142mg	0.969	0.95	0.948	0.938	0.873	0.936	1.076	1.112	1.087	1.027	1.071	1.039	0.958	0.153496	1.142	0.00037676	1.142	0.0075599	0.958	0.052923
A0A0Q3QKS6	163	Y	serine/threonine-protein kinase-like protein CCR4 [Setaria italica]	SETIT_0281591mg	1.034	1.052		1.063	1.041		1.005	0.996		0.918	0.929		1.009	0.59176	0.959	0.050659	0.878	0.0084247	0.923	0.0085758
A0A0Q3QKS6	166	S	serine/threonine-protein kinase-like protein CCR4 [Setaria italica]	SETIT_0281591mg	1.069	1.052	1.061	1.051	1.006	1.03	0.919	0.962	0.967	0.973	0.991	0.956	0.97	0.086578	0.895	0.0027216	0.946	0.027365	1.025	0.26132
A0A0Q3QKT3	5	S	flowering-promoting factor 1-like protein 1 [Setaria italica]	SETIT_027557mg			0.932			0.999			1.016			1.061	1.072		1.09		1.062		1.044
A0A0Q3QW48	85	S	"""calcium uptake protein 1 homolog, mitochondrial [Oryza sativa Japonica Group]"""	SETIT_0097791mg	0.946	1.015	0.887	1.179	1.082	1.147	0.781	0.841	0.869	1.094	1.065	1.098	1.197	0.0177627	0.875	0.056301	0.956	0.173575	1.308	0.00123702
A0A0Q3QY12	932	S	Inactive ubiquitin carboxyl-terminal hydrolase 54 [Morus notabilis]	SETIT_0338982mg	0.864	0.93		1.006	0.97		1.075	1.064		1.066	1.046		1.101	0.14172	1.192	0.041562	1.069	0.083176	0.987	0.35878		0.917			0.928			1.068			1.045			1.014			1.045			0.996			1.001		1.031
A0A0Q3QY12	227	S	Inactive ubiquitin carboxyl-terminal hydrolase 54 [Morus notabilis]	SETIT_0338982mg	0.962	0.969		0.987	0.944		0.981	0.983		1.075	1.105		1	0.99244	1.017	0.045963	1.129	0.043465	1.11	0.017078		0.917			0.928			1.068			1.045			1.057			1.017			0.92			1.057		0.962
A0A0Q3QY12	480	S	Inactive ubiquitin carboxyl-terminal hydrolase 54 [Morus notabilis]	SETIT_0338982mg	0.947	0.92		0.978	0.932		1.076	1.099		1.012	1.06		1.023	0.50586	1.165	0.0134806	1.085	0.135139	0.953	0.195856		0.917			0.928			1.068			1.045			1.003			1.004			1.029			1.014		1.001
A0A0Q3R0N8	70	T	LOW QUALITY PROTEIN: transcription factor MYB44-like [Setaria italica]	SETIT_032789mg	1.242			0.908			0.914			0.943			0.731		0.736		1.039		1.032
A0A0Q3R0T7	387	S	dynamin-related protein 1E-like [Setaria italica]	SETIT_0294052mg		0.873			1.054			0.893			1.175		1.207		1.023		1.115		1.316		0.965	0.956	0.973	0.998	0.994	1.014	1.03	1.02	0.997	1.024	1.017	1.014		0.913			1.06			0.875			1.155		1.161
A0A0Q3R728	137	S	protein FAR1-RELATED SEQUENCE 7-like [Setaria italica]	SETIT_033400mg	0.91			0.907			1.219			0.984			0.997		1.34		1.085		0.807
A0A0Q3R728	781	S	protein FAR1-RELATED SEQUENCE 7-like [Setaria italica]	SETIT_033400mg	0.986	0.982	0.997	0.923	1.006	0.945	0.952	0.978	1.009	1.134	1.042	1.053	0.969	0.28964	0.991	0.62976	1.124	0.034638	1.099	0.040936
A0A0Q3R7D4	22	S	tRNA wybutosine-synthesizing protein 2/3/4 isoform X1 [Setaria italica]	SETIT_0287672mg	1.017		0.997	0.987		1.014	0.987		0.905	1.017		1.084	0.994	0.73478	0.939	0.29032	1.05	0.29752	1.11	0.189877	0.861	1.005	0.984	1.06	1.039	1.063	1.058	0.864	1.015	1.034	1.102	1.048	1.181		1.013	0.931		0.954	0.933		0.892	0.984		1.034	0.859
A0A0Q3R7D4	233	S	tRNA wybutosine-synthesizing protein 2/3/4 isoform X1 [Setaria italica]	SETIT_0287672mg	1.005		1.037	1.065		1.012	0.934		0.987	1.004		0.976	1.017	0.63146	0.941	0.192958	0.953	0.2444	1.031	0.42862	0.861	1.005	0.984	1.06	1.039	1.063	1.058	0.864	1.015	1.034	1.102	1.048	1.167		1.054	1.005		0.952	0.883		0.972	0.971		0.931	0.881
A0A0Q3R8E4	137	S	protein indeterminate-domain 1-like [Setaria italica]	SETIT_0289061mg	0.936		0.9	1.129		1.122	0.852		0.875	1.085		1.104	1.226	0.0093416	0.941	0.123299	0.972	0.093697	1.268	0.0044626
A0A0Q3R8E4	252	S	protein indeterminate-domain 1-like [Setaria italica]	SETIT_0289061mg	1.104	1.177	1.141	0.922	0.947	0.969	0.964	0.919	0.909	1.016	0.964	0.987	0.829	0.00133612	0.816	0.00140203	1.045	0.100804	1.063	0.061202
A0A0Q3R8E4	239	S	protein indeterminate-domain 1-like [Setaria italica]	SETIT_0289061mg		0.993	0.991		1	0.959		1.029	1.045		0.991	1.016	0.987	0.60092	1.045	0.029442	1.025	0.4228	0.968	0.153955
A0A0Q3R8E4	462	S	protein indeterminate-domain 1-like [Setaria italica]	SETIT_0289061mg	1.065	1.049	1.177	1.044	1.023	0.932	0.846	0.941	0.924	1.047	0.995	0.973	0.911	0.138515	0.824	0.0166024	1.005	0.89004	1.112	0.053284
A0A0Q3R8E4	213	S	protein indeterminate-domain 1-like [Setaria italica]	SETIT_0289061mg			0.996			0.996			0.961			1.051	1		0.965		1.055		1.094
A0A0Q3R8E4	226	S	protein indeterminate-domain 1-like [Setaria italica]	SETIT_0289061mg		1.098			1.01			0.875			1.021		0.92		0.797		1.011		1.167
A0A0Q3R8E4	460	S	protein indeterminate-domain 1-like [Setaria italica]	SETIT_0289061mg		1.072			1.025			0.959			0.957		0.956		0.895		0.934		0.998
A0A0Q3RF32	109	S	serine/threonine protein phosphatase 2A regulatory subunit B''beta-like [Setaria italica]	SETIT_0168362mg	1.102	1.061	1.087	0.978	0.969	1.001	0.918	0.959	0.957	1.007	1.016	0.967	0.907	0.0026826	0.872	0.00160496	1.014	0.48038	1.055	0.061904		0.986	0.974		1.038	1.005		1.02	1.013		0.965	1.016		1.076	1.116		0.934	0.996		0.94	0.945		1.053	0.952	0.88
A0A0Q3RF32	121	S	serine/threonine protein phosphatase 2A regulatory subunit B''beta-like [Setaria italica]	SETIT_0168362mg	1.168	1.13	1.089	0.955	0.985	0.977	0.915	0.943	0.943	0.969	0.953	0.998	0.861	0.00258	0.827	0.00110021	1.001	0.95734	1.042	0.069039		0.986	0.974		1.038	1.005		1.02	1.013		0.965	1.016		1.146	1.118		0.949	0.972		0.925	0.931		0.988	0.982	0.848
A0A0Q3RFU7	50	S	ATP-dependent RNA helicase SKI2 [Setaria italica]	SETIT_0201942mg	1.037	1.007	0.956	1.053	1.042	0.978	0.948	1.014	1.038	0.975	0.955	1.037	1.024	0.50772	1	0.99646	0.966	0.35702	0.989	0.78076		0.748	0.882		1.153	0.967		1.123	1.157		0.996	1.002		1.346	1.084		0.904	1.011		0.903	0.897		0.959	1.035	0.788
A0A0Q3RFU7	826	T	ATP-dependent RNA helicase SKI2 [Setaria italica]	SETIT_0201942mg																						0.748	0.882		1.153	0.967		1.123	1.157		0.996	1.002
A0A0Q3RFU7	830	S	ATP-dependent RNA helicase SKI2 [Setaria italica]	SETIT_0201942mg																						0.748	0.882		1.153	0.967		1.123	1.157		0.996	1.002
A0A0Q3RFU7	341	S	ATP-dependent RNA helicase SKI2 [Setaria italica]	SETIT_0201942mg	0.895	0.867		1.028	1.007		0.993	1.073		1.089	1.064		1.155	0.0168558	1.173	0.063219	1.058	0.068302	1.042	0.40876		0.748	0.882		1.153	0.967		1.123	1.157		0.996	1.002		1.159			0.873			0.955			1.068		0.753
A0A0Q3RGI1	92	S	LOW QUALITY PROTEIN: amino acid transporter ANTL1-like [Setaria italica]	SETIT_012186mg	1.027			1.245			1.068			0.708			1.212		1.04		0.569		0.663
A0A0Q3RL97	161	S	stem-specific protein TSJT1-like [Setaria italica]	SETIT_0109631mg		1.036			0.969			0.849			1.139		0.935		0.819		1.175		1.342
A0A0Q3RN49	29	S	probable protein phosphatase 2C 25 [Setaria italica]	SETIT_0174371mg	1.034	1.016	0.996	1.104	1.103	1.057	1.006	1.025	1.038	0.881	0.883	0.93	1.072	0.0184393	1.008	0.6212	0.825	0.00108125	0.878	0.0027808
A0A0Q3RQD0	104	S	LOW QUALITY PROTEIN: acyl-CoA-binding domain-containing protein 4 [Setaria italica]	SETIT_0169632mg
A0A0Q3RQD0	172	S	LOW QUALITY PROTEIN: acyl-CoA-binding domain-containing protein 4 [Setaria italica]	SETIT_0169632mg	1.014	1.016	1.01	1.056	1.044	1.028	0.865	0.896	0.928	1.066	1.047	1.039	1.029	0.023385	0.885	0.026303	1.008	0.52104	1.172	0.00182385
A0A0Q3RQD0	145	S	LOW QUALITY PROTEIN: acyl-CoA-binding domain-containing protein 4 [Setaria italica]	SETIT_0169632mg		1.007	1.011		1.083	1.066		0.918	0.879		1.003	1.046	1.065	0.0164177	0.89	0.03342	0.953	0.166565	1.14	0.049061
A0A0Q3RQD0	182	S	LOW QUALITY PROTEIN: acyl-CoA-binding domain-containing protein 4 [Setaria italica]	SETIT_0169632mg		0.956			0.957			1.016			1.076		1.001		1.063		1.124		1.059
A0A0Q3RQD0	63	S	LOW QUALITY PROTEIN: acyl-CoA-binding domain-containing protein 4 [Setaria italica]	SETIT_0169632mg	1.006	0.993	0.984	1.095	1.022	1.059	0.859	0.92	0.882	1.045	1.067	1.077	1.065	0.040785	0.892	0.0054634	1.004	0.84998	1.198	0.0011584
A0A0Q3RQD0	186	S	LOW QUALITY PROTEIN: acyl-CoA-binding domain-containing protein 4 [Setaria italica]	SETIT_0169632mg	0.946	0.98	0.952	1.02	1.001	1.013	1.027	0.988	1.048	1.018	1.04	0.999	1.054	0.0122399	1.064	0.038364	1.008	0.59332	0.998	0.9354
A0A0Q3RQD0	62	Y	LOW QUALITY PROTEIN: acyl-CoA-binding domain-containing protein 4 [Setaria italica]	SETIT_0169632mg	1.035	0.98		1.067	1.077		0.877	0.839		1.026	1.103		1.064	0.152981	0.852	0.044781	0.993	0.85306	1.241	0.036719
A0A0Q3RQX1	130	T	DEAD-box ATP-dependent RNA helicase 12 [Setaria italica]	SETIT_0354532mg
A0A0Q3RQX1	103	S	DEAD-box ATP-dependent RNA helicase 12 [Setaria italica]	SETIT_0354532mg	1.076	1.026	1.028	1.007	0.997	1.028	0.916	0.909	0.901	1.007	1.069	1.046	0.969	0.153024	0.871	0.00105892	1.03	0.21364	1.145	0.00170456
A0A0Q3RQX1	111	S	DEAD-box ATP-dependent RNA helicase 12 [Setaria italica]	SETIT_0354532mg	0.905	0.94		0.983	0.952		1.046	0.997		1.073	1.112		1.049	0.194837	1.107	0.079583	1.129	0.036844	1.07	0.153184
A0A0Q3RRN1	629	S	"""AP-5 complex subunit beta-1, partial [Setaria italica]"""	SETIT_0161441mg	0.959		0.984	1.004		0.991	0.94		0.995	1.097		1.037	1.027	0.20788	0.996	0.89974	1.07	0.14612	1.103	0.134102	1.018	0.944	1.015	1.048	1.002	1.018	0.948	1.022	0.97	1.042	0.967	1.003	0.942		0.969	0.958		0.973	0.992		1.026	1.053		1.034	1.01
A0A0Q3RT14	370	S	"""protein kinase 2B, chloroplastic-like [Setaria italica]"""	SETIT_0358151mg	0.939			0.972			0.988			1.103			1.035		1.052		1.135		1.116
A0A0Q3RT14	71	S	"""protein kinase 2B, chloroplastic-like [Setaria italica]"""	SETIT_0358151mg	1.123	1.03		0.95	0.952		0.981	0.981		0.958	1.043		0.883	0.21516	0.911	0.167182	1.052	0.44964	1.02	0.7018
A0A0Q3RT14	280	S	"""protein kinase 2B, chloroplastic-like [Setaria italica]"""	SETIT_0358151mg		0.978			1.088			0.963			0.985		1.112		0.985		0.905		1.023
A0A0Q3RT14	369	S	"""protein kinase 2B, chloroplastic-like [Setaria italica]"""	SETIT_0358151mg	0.939		0.955	1.032		0.973	0.972		0.976	1.063		1.098	1.059	0.20604	1.029	0.083619	1.078	0.154517	1.109	0.023936
A0A0Q3RT14	80	Y	"""protein kinase 2B, chloroplastic-like [Setaria italica]"""	SETIT_0358151mg	1.178			0.926			0.969			0.938			0.786		0.823		1.013		0.968
A0A0Q3RT14	400	S	"""protein kinase 2B, chloroplastic-like [Setaria italica]"""	SETIT_0358151mg	1.148	1.052	1.033	1.021	0.855	0.91	0.975	1.035	1	0.878	1.06	1.06	0.862	0.07022	0.931	0.12776	1.076	0.42576	0.996	0.91328
A0A0Q3RT14	69	S	"""protein kinase 2B, chloroplastic-like [Setaria italica]"""	SETIT_0358151mg	0.932			0.868			1.101			1.102			0.931		1.181		1.27		1.001
A0A0Q3RT14	392	S	"""protein kinase 2B, chloroplastic-like [Setaria italica]"""	SETIT_0358151mg	1.148	1.052	1.033	1.021	0.855	0.91	0.975	1.035	1	0.878	1.06	1.06	0.862	0.07022	0.931	0.12776	1.076	0.42576	0.996	0.91328
A0A0Q3RT14	376	S	"""protein kinase 2B, chloroplastic-like [Setaria italica]"""	SETIT_0358151mg	0.939		0.957	1.032		1.02	0.972		0.943	1.063		1.084	1.082	0.0193001	1.01	0.63528	1.046	0.058023	1.121	0.02394
A0A0Q3RT14	30	S	"""protein kinase 2B, chloroplastic-like [Setaria italica]"""	SETIT_0358151mg		0.985	0.995		0.946	0.931		0.983	0.988		1.087	1.087	0.948	0.029899	0.995	0.5056	1.158	0.0029427	1.103	0.00066448
A0A0Q3RT14	372	S	"""protein kinase 2B, chloroplastic-like [Setaria italica]"""	SETIT_0358151mg
A0A0Q3RT14	284	S	"""protein kinase 2B, chloroplastic-like [Setaria italica]"""	SETIT_0358151mg		0.978			1.088			0.963			0.985		1.112		0.985		0.905		1.023
A0A0Q3RT14	388	S	"""protein kinase 2B, chloroplastic-like [Setaria italica]"""	SETIT_0358151mg
A0A0Q3RT14	31	Y	"""protein kinase 2B, chloroplastic-like [Setaria italica]"""	SETIT_0358151mg		1.022			0.898			0.947			1.128		0.879		0.927		1.256		1.191
A0A0Q3RV30	104	T	protein BZR1 homolog 3 [Setaria italica]	SETIT_0067611mg	0.989	0.933	0.972	1.051	1.036	1.057	0.95	0.998	0.926	1.018	1.042	1.05	1.086	0.0104441	0.993	0.81146	0.989	0.37914	1.082	0.029279
A0A0Q3RV30	25	Y	protein BZR1 homolog 3 [Setaria italica]	SETIT_0067611mg	0.892		0.74	0.936		0.945	1.076		1.076	1.101		1.232	1.153	0.25812	1.319	0.095041	1.24	0.063116	1.084	0.2943
A0A0Q3RV30	165	S	protein BZR1 homolog 3 [Setaria italica]	SETIT_0067611mg	1.014			0.824			0.968			1.181			0.813		0.955		1.433		1.22
A0A0Q3RV30	192	S	protein BZR1 homolog 3 [Setaria italica]	SETIT_0067611mg		0.907	0.947		0.941	1		1.023	0.959		1.129	1.096	1.047	0.34564	1.069	0.22918	1.146	0.055983	1.123	0.082365
A0A0Q3RV30	100	S	protein BZR1 homolog 3 [Setaria italica]	SETIT_0067611mg	0.927			1.016			0.968			1.091			1.096		1.044		1.074		1.127
A0A0Q3RV30	20	S	protein BZR1 homolog 3 [Setaria italica]	SETIT_0067611mg		0.893	0.887		0.966	0.926		0.956	0.901		1.179	1.267	1.063	0.104861	1.043	0.29502	1.293	0.025499	1.317	0.0275
A0A0Q3RX93	103	S	---	SETIT_0348582mg	0.852			0.952			0.99			1.2			1.117		1.162		1.261		1.212
A0A0Q3S820	227	S	SNF2 domain-containing protein CLASSY 4-like [Zea mays]	SETIT_0209651mg	1.058			0.954			1.045			0.958			0.902		0.988		1.004		0.917
A0A0Q3S8V8	234	T	RNA polymerase II C-terminal domain phosphatase-like 3 [Setaria italica]	SETIT_0258791mg		1.015			0.981			0.958			1.05		0.967		0.944		1.07		1.096
A0A0Q3S8V8	162	S	RNA polymerase II C-terminal domain phosphatase-like 3 [Setaria italica]	SETIT_0258791mg	1.03		0.953	0.881		0.847	1.122		1.175	0.981		1.036	0.871	0.087824	1.158	0.082437	1.167	0.044281	0.878	0.067837
A0A0Q3S8V8	232	S	RNA polymerase II C-terminal domain phosphatase-like 3 [Setaria italica]	SETIT_0258791mg	0.967	0.99	1.035	0.949	0.91	0.942	1.073	1.072	1.064	1.022	1.036	0.974	0.936	0.050478	1.073	0.072741	1.082	0.025463	0.945	0.094444
A0A0Q3S8V8	129	S	RNA polymerase II C-terminal domain phosphatase-like 3 [Setaria italica]	SETIT_0258791mg	1.054			0.938			0.969			1.042			0.89		0.919		1.111		1.075
A0A0Q3S8V8	236	S	RNA polymerase II C-terminal domain phosphatase-like 3 [Setaria italica]	SETIT_0258791mg	0.932	1.007	0.991	0.953	0.966	1.005	1.073	1.013	1.001	1.05	1.022	1.013	0.998	0.95388	1.054	0.176303	1.055	0.049218	0.999	0.99056
A0A0Q3S9M5	750	T	probable histone acetyltransferase HAC-like 3 [Setaria italica]	SETIT_0001421mg		1.172	1.107		1.129	1.115		0.772	0.854		0.937	0.936	0.985	0.65682	0.713	0.028104	0.835	0.00119933	1.152	0.21646
A0A0Q3S9M5	744	S	probable histone acetyltransferase HAC-like 3 [Setaria italica]	SETIT_0001421mg		1.172	1.107		1.129	1.115		0.772	0.854		0.937	0.936	0.985	0.65682	0.713	0.028104	0.835	0.00119933	1.152	0.21646
A0A0Q3SSZ4	127	S	stromal cell-derived factor 2-like protein [Setaria italica]	SETIT_0138762mg	0.874	0.892	0.899	1.092	1.058	0.937	0.966	0.968	1.085	1.075	1.087	1.084	1.158	0.037779	1.133	0.034919	1.052	0.37938	1.075	0.194823
A0A0Q3SVH4	231	S	serine/arginine repetitive matrix protein 1-like [Setaria italica]	SETIT_0138961mg	0.866	0.881	0.902	1.036	1.075	1.03	1.044	1.05	1.071	1.065	1.01	1.011	1.186	0.00067704	1.195	0.00022365	0.982	0.46484	0.975	0.25328
A0A0Q3SVH4	222	S	serine/arginine repetitive matrix protein 1-like [Setaria italica]	SETIT_0138961mg	0.87	0.923	0.902	1.01	1.039	1.03	1.067	1.067	1.071	1.064	0.988	1.011	1.142	0.0022227	1.189	0.0097375	0.995	0.82228	0.956	0.172055
[truncated: 18,984 more rows]
[truncated: 7 more columns]

## Sheet: Site_quant
Protein information					AN04CK			AN04NT			YG2CK			YG2NT			AN04NT/AN04CK		YG2CK/AN04CK		YG2NT/AN04NT		YG2NT/YG2CK
[truncated: 25,231 more rows]

[truncated: 2 more sheets: Normalized Site_quant, Repeatability]
