# Supplementary material for: Phosphoproteomic Profiling Reveals Early Salt-Responsive Mechanisms in Two Foxtail Millet Cultivars
Source: Front Plant Sci. 2021 Sep 20;12:712257. doi: 10.3389/fpls.2021.712257 (PMC8488109; doi:10.3389/fpls.2021.712257)
Supplement: Supplementary Table 2 — The statistics and list of differentially abundant proteins (DAPs) in four comparison groups, AN04TvsAN04C, YG2CvsAN04C, YG2TvsAN04T, and YG2TvsYG2C. [file Table_2.XLSX]

## Sheet: Diff distribution
Compared sample groups	Increased	Decreased
AN04TvsAN04C	243	68
YG2CvsAN04C	600	578
YG2TvsAN04T	379	740
YG2TvsYG2C	79	129

## Sheet: AN04TvsAN04C
Protein accession	Protein description	AN04T/AN04C Ratio	Regulated Type	AN04T/AN04C P value	Gene name	MW [kDa]	AN04C_1	AN04C_2	AN04C_3	AN04T_1	AN04T_2	AN04T_3	YG2C_1	YG2C_2	YG2C_3	YG2T_1	YG2T_2	YG2T_3	Subcellular localization	Biological Process	Cellular Component	Molecular Function	KEGG KO No.	KEGG Gene	KEGG pathway	IPR ID	Domain description
K3XNT2	---	0.806	Down	0.0076959	LOC101771648	9.8295	1.113	1.11	1.112	0.897	0.925	0.866	1.059	1.086	1.039	0.931	0.88	0.982	chloroplast
K3ZKL4	---	2.307	Up	3.5808e-05	LOC101775367	9.1009	0.516	0.584	0.569	1.296	1.248	1.307	1.014	1.006	0.992	1.205	1.191	1.162	extracellular
K3ZB75	---	1.25	Up	0.026223	SETIT_023796mg	9.3073	0.902	0.975	0.851	1.066	1.089	1.254	0.969	0.973	0.971	1.076	0.976	0.946	cytoplasm
K3Z2Z7	---	2.525	Up	0.0158626	LOC101758143	9.8375	0.386	0.345	0.515	1.029	1.045	1.072	1.4	1.396	1.276	1.337	1.215	1.16	extracellular
K4AHB9	---	1.512	Up	0.000182452	LOC101773898	8.9795	0.832	0.858	0.906	1.344	1.318	1.262	0.787	0.786	0.83	1.063	1.064	1.023	extracellular
K3ZBL2	---	0.749	Down	0.0046763	SETIT_023933mg	7.1704	1.414		1.453	1.089		1.058	0.462		0.44	1.035		1.045	cytoplasm,nucleus
K3ZEK8	---	1.284	Up	0.0090827	LOC101779314	17.563	1.011	1.016	1.061	1.456	1.271	1.239	0.733	0.85	0.875	0.826	0.882	0.842	extracellular
K4AFB9	---	0.827	Down	0.022082	SETIT_037576mg	21.029		1.081	1.105		0.88	0.928		1.039	1.05		1.001	0.918	chloroplast
K3ZKL3	---	0.821	Down	0.00076025	LOC101765108	9.1429	1.289	1.361	1.279	1.092	1.074	1.061	0.77	0.729	0.759	0.854	0.838	0.904	chloroplast
K3Z9U5	---	0.832	Down	0.00186348	LOC101777973	21.177	1.161	1.157	1.083	0.935	0.932	0.964	0.934	0.951	0.939	0.977	0.963	0.998	extracellular							IPR000772;	Ricin B, lectin domain;
K3ZMJ1	---	0.83	Down	0.045221	LOC101767142	15.74	0.977	1.078	1.133	0.909	0.801	0.937	1.105	1.122	0.797	1.013	0.996	1.132	chloroplast
K3XSV5	---	1.596	Up	0.022785	SETIT_005008mg	36.518		0.707	0.618		1.03	1.085		0.962	0.943		1.317	1.374	cytoplasm							IPR029480;	Transposase-associated domain;
K3ZKK5	---	0.792	Down	0.0063809	LOC101763480	9.191	0.811	0.815	0.792	0.64	0.686	0.589	1.012	1.058	1.034	1.533	1.439	1.577	extracellular
K3Y0C5	---	1.439	Up	5.815e-05	LOC101761874	10.164	0.946	0.944	0.911	1.371	1.358	1.301	0.655	0.715	0.687	1.052	1.007	1.122	chloroplast
K3Z1R9	---	1.746	Up	0.0099154	SETIT_020487mg	10.736		0.482	0.442		0.778	0.835		1.362	1.361		1.39	1.375	nucleus
K3ZA75	"1,4-dihydroxy-2-naphthoyl-CoA thioesterase 1-like [Setaria italica]"	1.212	Up	0.01046	LOC101771046	18.003	1.194	1.208	1.177	1.552	1.442	1.345	0.722	0.734	0.778	0.558	0.639	0.718	chloroplast				K19222	menI; 1,4-dihydroxy-2-naphthoyl-CoA hydrolase [EC:3.1.2.28]	sita01100 Metabolic pathways; sita01110 Biosynthesis of secondary metabolites;	IPR006683; IPR029069; IPR003736;	Thioesterase domain; HotDog domain; Phenylacetic acid degradation-related domain;
K3XQA2	"39S ribosomal protein L22, mitochondrial-like [Brachypodium distachyon]"	1.839	Up	0.00178418	SETIT_004084mg	28.503	0.85		0.835	1.512		1.587	0.774		0.75	0.898		0.865	chloroplast	GO:0006518 peptide metabolic process; GO:0043043 peptide biosynthetic process; GO:0044267 cellular protein metabolic process; GO:0006807 nitrogen compound metabolic process; GO:0009058 biosynthetic process; GO:0043603 cellular amide metabolic process; GO:0044238 primary metabolic process; GO:1901566 organonitrogen compound biosynthetic process; GO:1901576 organic substance biosynthetic process; G…	GO:0005840 ribosome; GO:0043226 organelle; GO:0043229 intracellular organelle; GO:0043232 intracellular non-membrane-bounded organelle; GO:0044464 cell part; GO:0005622 intracellular; GO:0005737 cytoplasm; GO:0032991 macromolecular complex; GO:0044424 intracellular part; GO:1990904 ribonucleoprotein complex; GO:0005623 cell; GO:0030529 intracellular ribonucleoprotein complex; GO:0044444 cytoplasm…	GO:0003735 structural constituent of ribosome; GO:0005198 structural molecule activity;
K3YP81	"B-block-binding subunit of tfiiic protein, putative [Medicago truncatula]"	2.011	Up	0.032642	LOC101760594	206.75		0.629	0.785		1.519	1.325		0.676	0.785		1.216	1.131	nucleus				K15199			IPR011991;	Winged helix-turn-helix DNA-binding domain;
K3Y9L3	"Chlorophyll a-b binding protein, chloroplastic OS=Setaria italica OX=4555 GN=LOC101767264"	1.242	Up	0.00092355	LOC101767264	26.986	0.846	0.832	0.876	1.092	1.021	1.059	1.125	1.152	1.121	0.951	1.007	0.946	chloroplast				K08917	LHCB6; light-harvesting complex II chlorophyll a/b binding protein 6	sita01100 Metabolic pathways;	IPR023329;	Chlorophyll a/b binding protein domain;
K3ZW63	"Chlorophyll a-b binding protein, chloroplastic OS=Setaria italica OX=4555 GN=LOC101780217"	1.26	Up	0.00027553	LOC101780217	27.714	0.91	0.869	0.881	1.118	1.143	1.091	1.017	1.029	1.069	0.97	0.977	0.974	chloroplast				K08912	LHCB1; light-harvesting complex II chlorophyll a/b binding protein 1	sita01100 Metabolic pathways;	IPR023329;	Chlorophyll a/b binding protein domain;
K4ADY4	"Chlorophyll a-b binding protein, chloroplastic OS=Setaria italica OX=4555 GN=LOC101782406"	1.266	Up	0.0002641	LOC101782406	27.92	0.865	0.831	0.834	1.037	1.08	1.087	1.151	1.112	1.142	0.975	0.997	0.953	chloroplast				K08913	LHCB2; light-harvesting complex II chlorophyll a/b binding protein 2	sita01100 Metabolic pathways;	IPR023329;	Chlorophyll a/b binding protein domain;
K3ZVS1	"Chlorophyll a-b binding protein, chloroplastic OS=Setaria italica OX=4555 GN=LOC101783042"	1.261	Up	0.000180943	LOC101783042	31.265	0.847	0.854	0.891	1.087	1.077	1.105	1.092	1.087	1.048	0.968	0.977	0.969	chloroplast				K08915	LHCB4; light-harvesting complex II chlorophyll a/b binding protein 4	sita01100 Metabolic pathways;	IPR023329;	Chlorophyll a/b binding protein domain;
K3YUS1	"cytochrome b6-f complex iron-sulfur subunit, chloroplastic isoform X2 [Setaria italica]"	1.211	Up	0.0032971	LOC101778821	30.125	0.901	0.902	0.923	1.079	1.058	1.165	1.054	1.024	1.007	0.958	0.968	0.928	chloroplast	GO:0044699 single-organism process; GO:0008152 metabolic process; GO:0044237 cellular metabolic process; GO:0009987 cellular process; GO:0055114 oxidation-reduction process; GO:0044710 single-organism metabolic process; GO:0015979 photosynthesis;	GO:0016020 membrane; GO:0044464 cell part; GO:0005622 intracellular; GO:0009579 thylakoid; GO:0042651 thylakoid membrane; GO:0044424 intracellular part; GO:0005623 cell; GO:0044436 thylakoid part; GO:0034357 photosynthetic membrane;	GO:0009055 electron carrier activity; GO:0051537 2 iron, 2 sulfur cluster binding; GO:0016679 oxidoreductase activity, acting on diphenols and related substances as donors; GO:0052880 oxidoreductase activity, acting on diphenols and related substances as donors, with copper protein as acceptor; GO:0003824 catalytic activity; GO:0005488 binding; GO:0051536 iron-sulfur cluster binding; GO:0009496 p…	K02636	petC; cytochrome b6-f complex iron-sulfur subunit [EC:1.10.9.1]	sita01100 Metabolic pathways; sita00195 Photosynthesis;	IPR017941; IPR005805; IPR014909;	Rieske [2Fe-2S] iron-sulphur domain; Rieske iron-sulphur protein, C-terminal; Cytochrome b6-f complex Fe-S subunit;
K4A7D6	"DUF21 domain-containing protein At1g55930, chloroplastic-like [Setaria italica]"	1.215	Up	0.0035049	SETIT_034792mg	66.917		0.793	0.804		0.961	0.979		1.174	1.137		1.084	1.091	plasma membrane	GO:0044699 single-organism process; GO:0008152 metabolic process; GO:0055114 oxidation-reduction process; GO:0044710 single-organism metabolic process;		GO:0097159 organic cyclic compound binding; GO:1901363 heterocyclic compound binding; GO:0016614 oxidoreductase activity, acting on CH-OH group of donors; GO:1901265 nucleoside phosphate binding; GO:0050660 flavin adenine dinucleotide binding; GO:0003824 catalytic activity; GO:0005488 binding; GO:0043167 ion binding; GO:0043168 anion binding; GO:0000166 nucleotide binding; GO:0048037 cofactor bin…				IPR016166; IPR002550; IPR016169; IPR000644; IPR005170;	FAD-binding, type 2; Domain of unknown function DUF21; CO dehydrogenase flavoprotein-like, FAD-binding, subdomain 2; CBS domain; Transporter-associated domain;
K3XXT7	"fructose-bisphosphate aldolase, cytoplasmic isozyme 1-like [Setaria italica]"	1.201	Up	0.00061525	LOC101786189	38.069	0.979	0.996	0.946	1.195	1.162	1.152	0.927	0.969	1.084	0.915	0.889	0.835	cytoplasm	GO:0006757 ATP generation from ADP; GO:0009116 nucleoside metabolic process; GO:0042278 purine nucleoside metabolic process; GO:0006165 nucleoside diphosphate phosphorylation; GO:0046031 ADP metabolic process; GO:0019362 pyridine nucleotide metabolic process; GO:0006096 glycolytic process; GO:0009167 purine ribonucleoside monophosphate metabolic process; GO:0009117 nucleotide metabolic process; G…		GO:0016829 lyase activity; GO:0004332 fructose-bisphosphate aldolase activity; GO:0016832 aldehyde-lyase activity; GO:0003824 catalytic activity; GO:0016830 carbon-carbon lyase activity;	K01623	ALDO; fructose-bisphosphate aldolase, class I [EC:4.1.2.13]	sita00710 Carbon fixation in photosynthetic organisms; sita01230 Biosynthesis of amino acids; sita00030 Pentose phosphate pathway; sita00010 Glycolysis / Gluconeogenesis; sita01200 Carbon metabolism; sita01100 Metabolic pathways; sita01110 Biosynthesis of secondary metabolites; sita00051 Fructose and mannose metabolism;	IPR013785;	Aldolase-type TIM barrel;
K4A8E5	"globulin-1 S allele, partial [Setaria italica]"	3.498	Up	7.8735e-05	LOC101757292	57.852	0.591	0.665	0.703	2.53	2.226	2.096	0.272	0.48	0.502	0.693	0.701	0.763	vacuolar membrane			GO:0045735 nutrient reservoir activity;				IPR011051; IPR006045; IPR014710;	RmlC-like cupin domain; Cupin 1; RmlC-like jelly roll fold;
K3XGC1	"glucan endo-1,3-beta-glucosidase 3-like [Setaria italica]"	0.784	Down	2.7153e-06	LOC101763134	57.857	1.734	1.746	1.77	1.365	1.384	1.366	0.478	0.44	0.408	0.474	0.496	0.427	chloroplast	GO:0008152 metabolic process; GO:0005975 carbohydrate metabolic process; GO:0044238 primary metabolic process; GO:0071704 organic substance metabolic process;		GO:0004553 hydrolase activity, hydrolyzing O-glycosyl compounds; GO:0016787 hydrolase activity; GO:0003824 catalytic activity; GO:0016798 hydrolase activity, acting on glycosyl bonds;				IPR012946; IPR017853; IPR013781;	X8 domain; Glycoside hydrolase superfamily; Glycoside hydrolase, catalytic domain;
K3XRL7	"glucan endo-1,3-beta-glucosidase GII-like [Setaria italica]"	1.537	Up	0.021898	LOC101760725	37.496	0.849	0.96	0.954	1.484	1.135	1.628	0.778	0.922	0.735	0.7	0.854	0.687	chloroplast	GO:0008152 metabolic process; GO:0005975 carbohydrate metabolic process; GO:0044238 primary metabolic process; GO:0071704 organic substance metabolic process;		GO:0004553 hydrolase activity, hydrolyzing O-glycosyl compounds; GO:0016787 hydrolase activity; GO:0003824 catalytic activity; GO:0016798 hydrolase activity, acting on glycosyl bonds;				IPR017853; IPR013781;	Glycoside hydrolase superfamily; Glycoside hydrolase, catalytic domain;
K3YGB5	"heat shock protein 90-5, chloroplastic-like [Setaria italica]"	1.317	Up	0.0058995	LOC101769528	88.769	0.656	0.741	0.776	0.945	0.979	0.937	1.193	1.11	1.076	1.181	1.139	1.219	chloroplast	GO:0006457 protein folding; GO:0006950 response to stress; GO:0050896 response to stimulus; GO:0009987 cellular process;		GO:0005524 ATP binding; GO:1901265 nucleoside phosphate binding; GO:0001882 nucleoside binding; GO:0043167 ion binding; GO:0005515 protein binding; GO:0000166 nucleotide binding; GO:0097159 organic cyclic compound binding; GO:1901363 heterocyclic compound binding; GO:0032549 ribonucleoside binding; GO:0097367 carbohydrate derivative binding; GO:0032553 ribonucleotide binding; GO:0005488 binding; …	K09487	HSP90B; heat shock protein 90kDa beta	sita04626 Plant-pathogen interaction; sita04141 Protein processing in endoplasmic reticulum;	IPR020575; IPR020568; IPR003594;	Heat shock protein Hsp90, N-terminal; Ribosomal protein S5 domain 2-type fold; Histidine kinase-like ATPase, C-terminal domain;
K3Z9P0	"late embryogenesis abundant protein, group 3-like [Setaria italica]"	1.379	Up	0.00023605	LOC101759437	21.108	0.937	0.875	0.91	1.227	1.292	1.235	1.129	1.145	1.108	0.714	0.719	0.742	nucleus
K4ABN0	"late embryogenesis abundant protein, group 3-like [Setaria italica]"	1.426	Up	4.0591e-06	LOC101779346	37.63	1.039	1.052	1.011	1.483	1.472	1.468	0.842	0.847	0.877	0.711	0.646	0.699	extracellular
A0A0Q3R6G0	"LOW QUALITY PROTEIN: nicotinate-nucleotide pyrophosphorylase [carboxylating], chloroplastic[Setaria italica]"	1.259	Up	0.028155	SETIT_0303661mg	31.181	0.874		0.899	1.157		1.075	1.005		1.018	0.981		1.021	cytoplasm	GO:0051188 cofactor biosynthetic process; GO:0009165 nucleotide biosynthetic process; GO:0019362 pyridine nucleotide metabolic process; GO:0006725 cellular aromatic compound metabolic process; GO:0046496 nicotinamide nucleotide metabolic process; GO:0009117 nucleotide metabolic process; GO:0044699 single-organism process; GO:0009058 biosynthetic process; GO:0019363 pyridine nucleotide biosyntheti…		GO:0016763 transferase activity, transferring pentosyl groups; GO:0016757 transferase activity, transferring glycosyl groups; GO:0004514 nicotinate-nucleotide diphosphorylase (carboxylating) activity; GO:0003824 catalytic activity; GO:0016740 transferase activity;	K00767	nadC; nicotinate-nucleotide pyrophosphorylase (carboxylating) [EC:2.4.2.19]	sita01100 Metabolic pathways;	IPR013785; IPR022412; IPR002638;	Aldolase-type TIM barrel; Quinolinate phosphoribosyl transferase, N-terminal; Quinolinate phosphoribosyl transferase, C-terminal;
K3YCA7	"LOW QUALITY PROTEIN: pullulanase 1, chloroplastic [Setaria italica]"	1.325	Up	0.00020343	LOC101774529	60.397	1.076	1.086	1.095	1.459	1.477	1.379	0.772	0.797	0.784	0.719	0.668	0.765	chloroplast	GO:0008152 metabolic process; GO:0005975 carbohydrate metabolic process; GO:0044238 primary metabolic process; GO:0071704 organic substance metabolic process;		GO:0004553 hydrolase activity, hydrolyzing O-glycosyl compounds; GO:0016787 hydrolase activity; GO:0003824 catalytic activity; GO:0016798 hydrolase activity, acting on glycosyl bonds;				IPR013783; IPR014756; IPR004193; IPR017853; IPR013781;	Immunoglobulin-like fold; Immunoglobulin E-set; Glycoside hydrolase, family 13, N-terminal; Glycoside hydrolase superfamily; Glycoside hydrolase, catalytic domain;
K3Y9Z2	"multiple organellar RNA editing factor 2, chloroplastic-like [Setaria italica]"	1.286	Up	0.0163571	LOC101774801	24.264	0.947		0.927	1.168		1.242	0.937		0.943	0.963		0.908	chloroplast
K3XMI3	"outer envelope pore protein 16-2, chloroplastic-like [Setaria italica]"	1.557	Up	0.0146245	LOC101761111	18.001	0.948	0.946	0.939	1.362	1.422	1.628	0.816	0.845	0.754	0.831	0.822	0.744	chloroplast
K3XJV1	"oxygen-evolving enhancer protein 1, chloroplastic [Setaria italica]"	1.222	Up	3.6661e-05	LOC101771243	34.904	0.883	0.87	0.895	1.09	1.075	1.071	1.049	1.066	1.059	0.97	0.983	0.984	chloroplast	GO:0050794 regulation of cellular process; GO:0043467 regulation of generation of precursor metabolites and energy; GO:0008152 metabolic process; GO:0050789 regulation of biological process; GO:0042549 photosystem II stabilization; GO:0019222 regulation of metabolic process; GO:0031323 regulation of cellular metabolic process; GO:0044237 cellular metabolic process; GO:0009987 cellular process; GO…	GO:0016020 membrane; GO:0009523 photosystem II; GO:0019898 extrinsic component of membrane; GO:0098796 membrane protein complex; GO:0009654 photosystem II oxygen evolving complex; GO:0042651 thylakoid membrane; GO:0031224 intrinsic component of membrane; GO:0032991 macromolecular complex; GO:0044424 intracellular part; GO:0005623 cell; GO:0016021 integral component of membrane; GO:0034357 photosy…	GO:0043169 cation binding; GO:0046872 metal ion binding; GO:0005509 calcium ion binding; GO:0005488 binding; GO:0043167 ion binding;	K02716	psbO; photosystem II oxygen-evolving enhancer protein 1	sita01100 Metabolic pathways; sita00195 Photosynthesis;	IPR011250;	Outer membrane protein/outer membrane enzyme PagP, beta-barrel;
K3XYV6	"oxygen-evolving enhancer protein 2, chloroplastic [Setaria italica]"	1.224	Up	0.0064425	LOC101777440	27.274	0.881	0.925	0.881	1.097	1.093	1.098	1.038	0.997	1.052	0.995	0.991	1	chloroplast	GO:0008152 metabolic process; GO:0044237 cellular metabolic process; GO:0009987 cellular process; GO:0015979 photosynthesis;	GO:0016020 membrane; GO:0009523 photosystem II; GO:0019898 extrinsic component of membrane; GO:0098796 membrane protein complex; GO:0009654 photosystem II oxygen evolving complex; GO:0042651 thylakoid membrane; GO:0032991 macromolecular complex; GO:0044424 intracellular part; GO:0005623 cell; GO:0034357 photosynthetic membrane; GO:0009521 photosystem; GO:1902494 catalytic complex; GO:0044425 memb…	GO:0043169 cation binding; GO:0046872 metal ion binding; GO:0005509 calcium ion binding; GO:0005488 binding; GO:0043167 ion binding;	K02717	psbP; photosystem II oxygen-evolving enhancer protein 2	sita01100 Metabolic pathways; sita00195 Photosynthesis;	IPR016123;	Mog1/PsbP, alpha/beta/alpha sandwich;
K3ZWW9	"oxygen-evolving enhancer protein 3-1, chloroplastic [Zea mays]"	1.221	Up	9.9048e-05	LOC101754665	22.441	0.862	0.837	0.853	1.046	1.05	1.019	1.079	1.079	1.081	1.009	1.014	1.039	chloroplast	GO:0008152 metabolic process; GO:0044237 cellular metabolic process; GO:0009987 cellular process; GO:0015979 photosynthesis;	GO:0016020 membrane; GO:0009523 photosystem II; GO:0019898 extrinsic component of membrane; GO:0098796 membrane protein complex; GO:0009654 photosystem II oxygen evolving complex; GO:0042651 thylakoid membrane; GO:0032991 macromolecular complex; GO:0044424 intracellular part; GO:0005623 cell; GO:0034357 photosynthetic membrane; GO:0009521 photosystem; GO:1902494 catalytic complex; GO:0044425 memb…	GO:0043169 cation binding; GO:0046872 metal ion binding; GO:0005509 calcium ion binding; GO:0005488 binding; GO:0043167 ion binding;	K08901	psbQ; photosystem II oxygen-evolving enhancer protein 3	sita01100 Metabolic pathways; sita00195 Photosynthesis;	IPR023222;	PsbQ-like domain;
K3XFP7	"pentatricopeptide repeat-containing protein At1g80270, mitochondrial-like [Setaria italica]"	1.296	Up	0.00030151	LOC101769762	69.624	0.733	0.783	0.778	0.987	0.981	1.004	1.13	1.123	1.129	1.119	1.102	1.117	chloroplast,mitochondria			GO:0005515 protein binding; GO:0005488 binding;				IPR011990; IPR033443;	Tetratricopeptide-like helical domain; Pentacotripeptide-repeat region of PROPR;
K3YYS4	"peroxiredoxin-2E-2, chloroplastic-like [Setaria italica]"	1.205	Up	0.00105994	LOC101759089	23.418	1.013	0.968	0.991	1.21	1.218	1.152	0.978	1.011	0.973	0.815	0.822	0.898	chloroplast	GO:0050794 regulation of cellular process; GO:0042592 homeostatic process; GO:0065008 regulation of biological quality; GO:0050789 regulation of biological process; GO:0045454 cell redox homeostasis; GO:0044763 single-organism cellular process; GO:0019725 cellular homeostasis; GO:0044699 single-organism process; GO:0009987 cellular process; GO:0065007 biological regulation;		GO:0003824 catalytic activity; GO:0016491 oxidoreductase activity;				IPR012336; IPR013766; IPR013740;	Thioredoxin-like fold; Thioredoxin domain; Redoxin;
K4AFA9	"photosystem I reaction center subunit II, chloroplastic [Setaria italica]"	1.221	Up	1.75975e-05	LOC101769456	21.912	0.919	0.928	0.944	1.136	1.133	1.139	0.972	0.966	0.965	0.939	0.946	0.949	chloroplast	GO:0008152 metabolic process; GO:0044237 cellular metabolic process; GO:0009987 cellular process; GO:0015979 photosynthesis;	GO:0016020 membrane; GO:0098796 membrane protein complex; GO:0032991 macromolecular complex; GO:0044424 intracellular part; GO:0005623 cell; GO:0034357 photosynthetic membrane; GO:0009521 photosystem; GO:0009538 photosystem I reaction center; GO:0044464 cell part; GO:0005622 intracellular; GO:0044425 membrane part; GO:0009579 thylakoid; GO:0043234 protein complex; GO:0044436 thylakoid part; GO:00…		K02692	psaD; photosystem I subunit II	sita01100 Metabolic pathways; sita00195 Photosynthesis;
K4AEM5	"photosystem I reaction center subunit III, chloroplastic [Setaria italica]"	1.387	Up	0.00026279	LOC101783492	24.417	0.891	0.92	0.876	1.262	1.278	1.187	0.92	0.917	0.974	0.968	0.914	0.867	chloroplast	GO:0008152 metabolic process; GO:0044237 cellular metabolic process; GO:0009987 cellular process; GO:0015979 photosynthesis;	GO:0016020 membrane; GO:0098796 membrane protein complex; GO:0032991 macromolecular complex; GO:0044424 intracellular part; GO:0005623 cell; GO:0034357 photosynthetic membrane; GO:0009521 photosystem; GO:0009538 photosystem I reaction center; GO:0044464 cell part; GO:0005622 intracellular; GO:0044425 membrane part; GO:0009579 thylakoid; GO:0043234 protein complex; GO:0044436 thylakoid part; GO:00…		K02694	psaF; photosystem I subunit III	sita01100 Metabolic pathways; sita00195 Photosynthesis;
K3ZXD9	"photosystem I reaction center subunit IV, chloroplastic-like [Setaria italica]"	1.41	Up	0.00027685	LOC101767783	18.676	0.87	0.888	0.837	1.188	1.195	1.275	1.047	0.978	1.01	0.902	0.962	0.905	cytoplasm	GO:0008152 metabolic process; GO:0044237 cellular metabolic process; GO:0009987 cellular process; GO:0015979 photosynthesis;	GO:0016020 membrane; GO:0098796 membrane protein complex; GO:0032991 macromolecular complex; GO:0044424 intracellular part; GO:0005623 cell; GO:0034357 photosynthetic membrane; GO:0009521 photosystem; GO:0009538 photosystem I reaction center; GO:0044464 cell part; GO:0005622 intracellular; GO:0044425 membrane part; GO:0009579 thylakoid; GO:0043234 protein complex; GO:0044436 thylakoid part; GO:00…		K02693	psaE; photosystem I subunit IV	sita01100 Metabolic pathways; sita00195 Photosynthesis;	IPR008990;	Electron transport accessory protein-like domain;
K3YKE5	"photosystem II 10 kDa polypeptide, chloroplastic [Setaria italica]"	1.434	Up	0.000119872	LOC101766967	10.536	0.813	0.778	0.829	1.124	1.161	1.185	1.094	1.097	1.085	0.986	0.999	0.921	chloroplast	GO:0008152 metabolic process; GO:0044237 cellular metabolic process; GO:0009987 cellular process; GO:0015979 photosynthesis;	GO:0016020 membrane; GO:0009523 photosystem II; GO:0098796 membrane protein complex; GO:0009654 photosystem II oxygen evolving complex; GO:0042651 thylakoid membrane; GO:0032991 macromolecular complex; GO:0044424 intracellular part; GO:0005623 cell; GO:0034357 photosynthetic membrane; GO:0009521 photosystem; GO:1902494 catalytic complex; GO:0044425 membrane part; GO:0005622 intracellular; GO:0044…
K3YPH2	"presequence protease 1, chloroplastic/mitochondrial [Setaria italica]"	1.218	Up	1.71251e-05	LOC101768037	121.43	0.812	0.824	0.811	0.997	0.982	1.001	1.096	1.102	1.096	1.092	1.087	1.09	chloroplast	GO:0006508 proteolysis; GO:0008152 metabolic process; GO:0043170 macromolecule metabolic process; GO:0019538 protein metabolic process; GO:0044238 primary metabolic process; GO:0071704 organic substance metabolic process;		GO:0046872 metal ion binding; GO:0043169 cation binding; GO:0003824 catalytic activity; GO:0005488 binding; GO:0043167 ion binding;	K06972			IPR007863; IPR013578; IPR011765; IPR011249; IPR011237;	Peptidase M16, C-terminal; Peptidase M16C associated; Peptidase M16, N-terminal; Metalloenzyme, LuxS/M16 peptidase-like; Peptidase M16 domain;
K3ZRS1	"probable amino-acid acetyltransferase NAGS2, chloroplastic [Setaria italica]"	1.216	Up	0.0031406	LOC101773856	64.447	0.975	0.976		1.199	1.173		0.808	0.848		1.034	1.019		chloroplast	GO:0009064 glutamine family amino acid metabolic process; GO:0008652 cellular amino acid biosynthetic process; GO:0006526 arginine biosynthetic process; GO:0016053 organic acid biosynthetic process; GO:0044711 single-organism biosynthetic process; GO:0044281 small molecule metabolic process; GO:0044763 single-organism cellular process; GO:0006525 arginine metabolic process; GO:0044699 single-orga…	GO:0044424 intracellular part; GO:0005623 cell; GO:0044464 cell part; GO:0005622 intracellular; GO:0005737 cytoplasm;	GO:0004042 acetyl-CoA:L-glutamate N-acetyltransferase activity; GO:0016746 transferase activity, transferring acyl groups; GO:0008080 N-acetyltransferase activity; GO:0016747 transferase activity, transferring acyl groups other than amino-acyl groups; GO:0016740 transferase activity; GO:0003824 catalytic activity; GO:0016407 acetyltransferase activity; GO:0016410 N-acyltransferase activity;	K14682	argAB; amino-acid N-acetyltransferase [EC:2.3.1.1]	sita01230 Biosynthesis of amino acids; sita01100 Metabolic pathways; sita01110 Biosynthesis of secondary metabolites;	IPR000182; IPR001048; IPR033719; IPR016181;	GNAT domain; Aspartate/glutamate/uridylate kinase; N-acetylglutamate synthase, kinase-like domain; Acyl-CoA N-acyltransferase;
K3ZVG8	"probable tuliposide A-converting enzyme b6, amyloplastic [Setaria italica]"	1.264	Up	0.00027697	LOC101769546	32.974	0.826	0.88	0.846	1.084	1.062	1.08	1.109	1.073	1.081	0.995	0.999	1.008	cytoplasm	GO:0008152 metabolic process;		GO:0016787 hydrolase activity; GO:0003824 catalytic activity;				IPR029058; IPR013094;	Alpha/Beta hydrolase fold; Alpha/beta hydrolase fold-3;
K4A5A5	"protein TIC110, chloroplastic [Setaria italica]"	1.231	Up	0.00039561	LOC101753913	110.67	0.771	0.82	0.793	0.977	0.968	0.99	1.137	1.148	1.132	1.106	1.096	1.118	chloroplast		GO:0043226 organelle; GO:0043231 intracellular membrane-bounded organelle; GO:0043229 intracellular organelle; GO:0044464 cell part; GO:0005622 intracellular; GO:0005737 cytoplasm; GO:0044424 intracellular part; GO:0043227 membrane-bounded organelle; GO:0005623 cell; GO:0009536 plastid; GO:0044444 cytoplasmic part; GO:0009507 chloroplast;
Q8LNZ0	"Starch synthase, chloroplastic/amyloplastic (Fragment) OS=Setaria italica OX=4555 GN=waxy"	1.293	Up	0.00027798	waxy	56.69	1.186	1.122	1.184	1.514	1.528	1.472	0.669	0.658	0.689	0.675	0.698	0.679	cytoplasm			GO:0016758 transferase activity, transferring hexosyl groups; GO:0003824 catalytic activity; GO:0035251 UDP-glucosyltransferase activity; GO:0008194 UDP-glycosyltransferase activity; GO:0046527 glucosyltransferase activity; GO:0004373 glycogen (starch) synthase activity; GO:0016757 transferase activity, transferring glycosyl groups; GO:0016740 transferase activity;				IPR013534; IPR001296;	Starch synthase, catalytic domain; Glycosyl transferase, family 1;
K3XIU5	"stearoyl-[acyl-carrier-protein] 9-desaturase 1, chloroplastic [Setaria italica]"	1.285	Up	0.0044588	LOC101760033	42.753	0.793		0.767	1.004		1	1.117		1.156	1.098		1.09	chloroplast	GO:0055114 oxidation-reduction process; GO:0044281 small molecule metabolic process; GO:0044763 single-organism cellular process; GO:0044699 single-organism process; GO:0044255 cellular lipid metabolic process; GO:0006631 fatty acid metabolic process; GO:0044238 primary metabolic process; GO:0044237 cellular metabolic process; GO:0071704 organic substance metabolic process; GO:0008152 metabolic p…		GO:0016705 oxidoreductase activity, acting on paired donors, with incorporation or reduction of molecular oxygen; GO:0045300 acyl-[acyl-carrier-protein] desaturase activity; GO:0003824 catalytic activity; GO:0016491 oxidoreductase activity; GO:0016717 oxidoreductase activity, acting on paired donors, with oxidation of a pair of donors resulting in the reduction of molecular oxygen to two molecule…	K03921	FAB2; acyl-[acyl-carrier-protein] desaturase [EC:1.14.19.2 1.14.19.11 1.14.19.26]	sita01212 Fatty acid metabolism;	IPR012348; IPR009078;	Ribonucleotide reductase-related; Ferritin-like superfamily;
K3YAD3	"thioredoxin M-type, chloroplastic-like [Setaria italica]"	1.214	Up	0.0085358	LOC101760897	18.231	0.977	0.977	0.936	1.094	1.169	1.245	1.014	1.024	0.979	0.923	0.856	0.86	chloroplast	GO:0050794 regulation of cellular process; GO:0065008 regulation of biological quality; GO:0045454 cell redox homeostasis; GO:0044281 small molecule metabolic process; GO:0044763 single-organism cellular process; GO:0019725 cellular homeostasis; GO:0018904 ether metabolic process; GO:0044699 single-organism process; GO:0071704 organic substance metabolic process; GO:0042592 homeostatic process; G…		GO:0015035 protein disulfide oxidoreductase activity; GO:0016667 oxidoreductase activity, acting on a sulfur group of donors; GO:0015036 disulfide oxidoreductase activity; GO:0003824 catalytic activity; GO:0016491 oxidoreductase activity;	K03671			IPR013766; IPR012336;	Thioredoxin domain; Thioredoxin-like fold;
K3ZXT6	"thiosulfate sulfurtransferase 16, chloroplastic-like [Setaria italica]"	1.269	Up	0.00117746	LOC101757768	15.853	0.953	0.997	1.014	1.275	1.286	1.199	0.854	0.899	0.862	0.938	0.839	0.941	extracellular				K22547			IPR001763;	Rhodanese-like domain;
K3Z9D2	"transmembrane protein, putative [Medicago truncatula]"	1.215	Up	0.00166027	LOC101779166	25.827	0.951	0.962	0.906	1.171	1.153	1.102	1.055	0.943	0.985	0.839	0.958	1.021	plasma membrane
K4A2K1	"tuliposide A-converting enzyme b1, amyloplastic-like [Setaria italica]"	1.22	Up	0.026219	LOC101757771	34.235	0.939		0.924	1.1		1.172	1.005		1.008	0.968		0.914	cytoplasm	GO:0008152 metabolic process;		GO:0016787 hydrolase activity; GO:0003824 catalytic activity;				IPR029058; IPR013094;	Alpha/Beta hydrolase fold; Alpha/beta hydrolase fold-3;
K4A969	"zinc finger protein VAR3, chloroplastic [Setaria italica]"	1.702	Up	0.0163578	LOC101765130	53.227	0.839	0.567	0.843	1.18	1.301	1.347	0.736	0.589	0.71	1.263	1.575	1.125	chloroplast			GO:0043169 cation binding; GO:0046872 metal ion binding; GO:0008270 zinc ion binding; GO:0046914 transition metal ion binding; GO:0005488 binding; GO:0043167 ion binding;				IPR001876;	Zinc finger, RanBP2-type;
K3YDI9	14 kDa proline-rich protein DC2.15-like [Setaria italica]	0.784	Down	0.026318	LOC101772498	12.493	1.029		1.003	0.766		0.827	1.108		1.106	1.094		1.062	chloroplast							IPR016140; IPR027923;	Bifunctional inhibitor/plant lipid transfer protein/seed storage helical domain; Hydrophobic seed protein;
K3ZV70	1-aminocyclopropane-1-carboxylate oxidase 1-like [Setaria italica]	1.518	Up	0.00023746	LOC101780742	36.671	0.786	0.813	0.8	1.29	1.161	1.19	1.024	1.058	1.078	0.926	0.955	0.952	cytoplasm	GO:0044699 single-organism process; GO:0008152 metabolic process; GO:0055114 oxidation-reduction process; GO:0044710 single-organism metabolic process;		GO:0003824 catalytic activity; GO:0016491 oxidoreductase activity;	K05933	E1.14.17.4; aminocyclopropanecarboxylate oxidase [EC:1.14.17.4]	sita01100 Metabolic pathways; sita01110 Biosynthesis of secondary metabolites; sita00270 Cysteine and methionine metabolism;	IPR005123; IPR027443; IPR026992;	Oxoglutarate/iron-dependent dioxygenase; Isopenicillin N synthase-like; Non-haem dioxygenase N-terminal domain;
K3ZWR9	1-Cys peroxiredoxin PER1 [Setaria italica]	1.22	Up	0.000158823	LOC101757638	24.293	1.261	1.31	1.277	1.56	1.591	1.543	0.578	0.582	0.65	0.567	0.543	0.581	cytoskeleton	GO:0050794 regulation of cellular process; GO:0042592 homeostatic process; GO:0065008 regulation of biological quality; GO:0008152 metabolic process; GO:0050789 regulation of biological process; GO:0055114 oxidation-reduction process; GO:0044710 single-organism metabolic process; GO:0045454 cell redox homeostasis; GO:0044763 single-organism cellular process; GO:0019725 cellular homeostasis; GO:00…		GO:0016209 antioxidant activity; GO:0003824 catalytic activity; GO:0051920 peroxiredoxin activity; GO:0016491 oxidoreductase activity; GO:0016684 oxidoreductase activity, acting on peroxide as acceptor;	K11188	PRDX6; peroxiredoxin 6, 1-Cys peroxiredoxin [EC:1.11.1.7 1.11.1.15 3.1.1.-]	sita01100 Metabolic pathways; sita01110 Biosynthesis of secondary metabolites; sita00940 Phenylpropanoid biosynthesis;	IPR019479; IPR000866; IPR013766; IPR012336;	Peroxiredoxin, C-terminal; Alkyl hydroperoxide reductase subunit C/ Thiol specific antioxidant; Thioredoxin domain; Thioredoxin-like fold;
K3XYB9	2Fe-2S ferredoxin-like isoform X2 [Setaria italica]	0.327	Down	1.1197e-06	LOC101762439	34.29	1.476	1.432	1.469	0.499	0.477	0.456	1.591	1.64	1.648	0.404	0.442	0.396	cytoplasm			GO:0009055 electron carrier activity; GO:0051537 2 iron, 2 sulfur cluster binding; GO:0005488 binding; GO:0051536 iron-sulfur cluster binding; GO:0051540 metal cluster binding;	K22071			IPR001041; IPR012675;	2Fe-2S ferredoxin-type iron-sulfur binding domain; Beta-grasp domain;
K3XZS1	40S ribosomal protein S14 [Setaria italica]	0.824	Down	0.0099608	LOC101772286	16.331	1.004	1.093	1.127	0.872	0.858	0.927	0.958	0.879	0.882	1.138	1.114	1.115	cytoplasm	GO:0006518 peptide metabolic process; GO:0043043 peptide biosynthetic process; GO:0044267 cellular protein metabolic process; GO:0006807 nitrogen compound metabolic process; GO:0009058 biosynthetic process; GO:0043603 cellular amide metabolic process; GO:0044238 primary metabolic process; GO:1901566 organonitrogen compound biosynthetic process; GO:1901576 organic substance biosynthetic process; G…	GO:0005840 ribosome; GO:0043226 organelle; GO:0043229 intracellular organelle; GO:0043232 intracellular non-membrane-bounded organelle; GO:0044464 cell part; GO:0005622 intracellular; GO:0005737 cytoplasm; GO:0032991 macromolecular complex; GO:0044424 intracellular part; GO:1990904 ribonucleoprotein complex; GO:0005623 cell; GO:0030529 intracellular ribonucleoprotein complex; GO:0044444 cytoplasm…	GO:0003735 structural constituent of ribosome; GO:0005198 structural molecule activity;	K02955	RP-S14e; small subunit ribosomal protein S14e	sita03010 Ribosome;
K3ZAC6	60S ribosomal protein L24 [Setaria italica]	0.802	Down	0.0120976	LOC101758224	18.349	1.489	1.578	1.371	1.221	1.222	1.118	0.636	0.551	0.69	0.659	0.653	0.754	cytoplasm				K02896	RP-L24e; large subunit ribosomal protein L24e	sita03010 Ribosome;	IPR011017;	TRASH domain;
K3YKA4	60S ribosomal protein L34-like [Setaria italica]	0.821	Down	0.0123172	LOC101776281	13.705	1.551	1.625	1.405	1.278	1.218	1.263	0.558	0.519	0.642	0.619	0.665	0.688	cytoplasm	GO:0006518 peptide metabolic process; GO:0043043 peptide biosynthetic process; GO:0044267 cellular protein metabolic process; GO:0006807 nitrogen compound metabolic process; GO:0009058 biosynthetic process; GO:0043603 cellular amide metabolic process; GO:0044238 primary metabolic process; GO:1901566 organonitrogen compound biosynthetic process; GO:1901576 organic substance biosynthetic process; G…	GO:0005840 ribosome; GO:0043226 organelle; GO:0043229 intracellular organelle; GO:0043232 intracellular non-membrane-bounded organelle; GO:0044464 cell part; GO:0005622 intracellular; GO:0005737 cytoplasm; GO:0032991 macromolecular complex; GO:0044424 intracellular part; GO:1990904 ribonucleoprotein complex; GO:0005623 cell; GO:0030529 intracellular ribonucleoprotein complex; GO:0044444 cytoplasm…	GO:0003735 structural constituent of ribosome; GO:0005198 structural molecule activity;	K02915	RP-L34e; large subunit ribosomal protein L34e	sita03010 Ribosome;
K3YWR4	60S ribosomal protein L35-2 [Setaria italica]	0.751	Down	0.0130581	LOC101767630	14.295	1.749	1.772	1.466	1.229	1.205	1.313	0.498	0.462	0.618	0.513	0.563	0.699	nucleus	GO:0006518 peptide metabolic process; GO:0043043 peptide biosynthetic process; GO:0044267 cellular protein metabolic process; GO:0006807 nitrogen compound metabolic process; GO:0009058 biosynthetic process; GO:0043603 cellular amide metabolic process; GO:0044238 primary metabolic process; GO:1901566 organonitrogen compound biosynthetic process; GO:1901576 organic substance biosynthetic process; G…	GO:0005840 ribosome; GO:0043226 organelle; GO:0043229 intracellular organelle; GO:0043232 intracellular non-membrane-bounded organelle; GO:0044464 cell part; GO:0005622 intracellular; GO:0005737 cytoplasm; GO:0032991 macromolecular complex; GO:0044424 intracellular part; GO:1990904 ribonucleoprotein complex; GO:0005623 cell; GO:0030529 intracellular ribonucleoprotein complex; GO:0044444 cytoplasm…	GO:0003735 structural constituent of ribosome; GO:0005198 structural molecule activity;	K02918	RP-L35e; large subunit ribosomal protein L35e	sita03010 Ribosome;
K3XNE0	60S ribosomal protein L36 OS=Setaria italica OX=4555 GN=LOC101757064	0.833	Down	0.00154015	LOC101757064	12.435	1.527	1.43	1.471	1.219	1.264	1.206	0.657	0.619	0.667	0.724	0.697	0.798	cytoplasm	GO:0006518 peptide metabolic process; GO:0043043 peptide biosynthetic process; GO:0044267 cellular protein metabolic process; GO:0006807 nitrogen compound metabolic process; GO:0009058 biosynthetic process; GO:0043603 cellular amide metabolic process; GO:0044238 primary metabolic process; GO:1901566 organonitrogen compound biosynthetic process; GO:1901576 organic substance biosynthetic process; G…	GO:0005840 ribosome; GO:0043226 organelle; GO:0043229 intracellular organelle; GO:0043232 intracellular non-membrane-bounded organelle; GO:0044464 cell part; GO:0005622 intracellular; GO:0005737 cytoplasm; GO:0032991 macromolecular complex; GO:0044424 intracellular part; GO:1990904 ribonucleoprotein complex; GO:0005623 cell; GO:0030529 intracellular ribonucleoprotein complex; GO:0044444 cytoplasm…	GO:0003735 structural constituent of ribosome; GO:0005198 structural molecule activity;	K02920	RP-L36e; large subunit ribosomal protein L36e	sita03010 Ribosome;
K4AH02	60S ribosomal protein L44-like [Phoenix dactylifera]	0.811	Down	0.00131542	LOC101781603	12.138	1.486	1.549	1.571	1.206	1.239	1.292	0.645	0.596	0.595	0.688	0.631	0.571	nucleus	GO:0006518 peptide metabolic process; GO:0043043 peptide biosynthetic process; GO:0044267 cellular protein metabolic process; GO:0006807 nitrogen compound metabolic process; GO:0009058 biosynthetic process; GO:0043603 cellular amide metabolic process; GO:0044238 primary metabolic process; GO:1901566 organonitrogen compound biosynthetic process; GO:1901576 organic substance biosynthetic process; G…	GO:0005840 ribosome; GO:0043226 organelle; GO:0043229 intracellular organelle; GO:0043232 intracellular non-membrane-bounded organelle; GO:0044464 cell part; GO:0005622 intracellular; GO:0005737 cytoplasm; GO:0032991 macromolecular complex; GO:0044424 intracellular part; GO:1990904 ribonucleoprotein complex; GO:0005623 cell; GO:0030529 intracellular ribonucleoprotein complex; GO:0044444 cytoplasm…	GO:0003735 structural constituent of ribosome; GO:0005198 structural molecule activity;	K02929	RP-L44e; large subunit ribosomal protein L44e	sita03010 Ribosome;	IPR011332;	Zinc-binding ribosomal protein;
K3YJ91	60S ribosomal protein L7a-like [Setaria italica]	1.711	Up	0.00113831	LOC101767373	29.161		1.005	1.042		1.749	1.754		0.735	0.721		0.552	0.524	cytoplasm	GO:0044085 cellular component biogenesis; GO:0042254 ribosome biogenesis; GO:0022613 ribonucleoprotein complex biogenesis; GO:0071840 cellular component organization or biogenesis;	GO:0044464 cell part; GO:0005622 intracellular; GO:0032991 macromolecular complex; GO:0044424 intracellular part; GO:1990904 ribonucleoprotein complex; GO:0005623 cell; GO:0030529 intracellular ribonucleoprotein complex;		K02936	RP-L7Ae; large subunit ribosomal protein L7Ae	sita03010 Ribosome;	IPR029064; IPR004038;	50S ribosomal protein L30e-like; Ribosomal protein L7Ae/L30e/S12e/Gadd45;
K3XS26	ABC transporter F family member 4 [Setaria italica]	1.228	Up	0.00195945	LOC101778147	48.585	0.731	0.785	0.718	0.907	0.93	0.906	1.177	1.161	1.227	1.194	1.135	1.159	nucleus			GO:0003682 chromatin binding; GO:0005488 binding;				IPR001025;	Bromo adjacent homology (BAH) domain;
K3YWY6	abscisic stress-ripening protein 3-like [Setaria italica]	1.81	Up	3.5517e-06	LOC101768572	11.824	1.036	1.03	1.012	1.793	1.908	1.869	0.656	0.592	0.623	0.556	0.518	0.542	mitochondria	GO:0006950 response to stress; GO:0050896 response to stimulus;
K4AM22	actin-depolymerizing factor 3-like [Setaria italica]	1.408	Up	0.00027709	LOC101766473	15.743	0.954	0.928	0.977	1.333	1.402	1.29	0.995	0.994	0.986	0.741	0.704	0.769	chloroplast	GO:0051261 protein depolymerization; GO:0016043 cellular component organization; GO:0071822 protein complex subunit organization; GO:0044763 single-organism cellular process; GO:0032984 macromolecular complex disassembly; GO:0007015 actin filament organization; GO:0008154 actin polymerization or depolymerization; GO:0044699 single-organism process; GO:0030042 actin filament depolymerization; GO:0…	GO:0043226 organelle; GO:0005856 cytoskeleton; GO:0043229 intracellular organelle; GO:0043232 intracellular non-membrane-bounded organelle; GO:0044464 cell part; GO:0005622 intracellular; GO:0044424 intracellular part; GO:0005623 cell; GO:0015629 actin cytoskeleton; GO:0043228 non-membrane-bounded organelle;	GO:0003779 actin binding; GO:0005515 protein binding; GO:0008092 cytoskeletal protein binding; GO:0005488 binding;	K05765			IPR029006; IPR002108;	ADF-H/Gelsolin-like domain; Actin-depolymerising factor homology domain;
K3ZIV1	alcohol dehydrogenase 1 [Setaria italica]	1.322	Up	0.0025443	LOC101767284	40.975		1.046	1.022		1.378	1.356		0.767	0.784		0.853	0.86	cytoplasm	GO:0044699 single-organism process; GO:0008152 metabolic process; GO:0055114 oxidation-reduction process; GO:0044710 single-organism metabolic process;		GO:0046914 transition metal ion binding; GO:0003824 catalytic activity; GO:0005488 binding; GO:0043167 ion binding; GO:0046872 metal ion binding; GO:0043169 cation binding; GO:0008270 zinc ion binding; GO:0016491 oxidoreductase activity;	K18857	ADH1; alcohol dehydrogenase class-P [EC:1.1.1.1]	sita01100 Metabolic pathways; sita00010 Glycolysis / Gluconeogenesis; sita01110 Biosynthesis of secondary metabolites; sita00071 Fatty acid degradation; sita00592 alpha-Linolenic acid metabolism;	IPR011032; IPR016040; IPR013154; IPR013149;	GroES-like; NAD(P)-binding domain; Alcohol dehydrogenase, N-terminal; Alcohol dehydrogenase, C-terminal;
K3Z6F0	Alpha-amylase OS=Setaria italica OX=4555 GN=LOC101785335	2.363	Up	1.99085e-05	LOC101785335	46.72	0.752	0.731	0.758	1.816	1.835	1.644	0.912	0.909	0.974	0.535	0.514	0.631	extracellular	GO:0008152 metabolic process; GO:0005975 carbohydrate metabolic process; GO:0044238 primary metabolic process; GO:0071704 organic substance metabolic process;		GO:0004556 alpha-amylase activity; GO:0016160 amylase activity; GO:0003824 catalytic activity; GO:0005488 binding; GO:0016798 hydrolase activity, acting on glycosyl bonds; GO:0043167 ion binding; GO:0046872 metal ion binding; GO:0043169 cation binding; GO:0004553 hydrolase activity, hydrolyzing O-glycosyl compounds; GO:0016787 hydrolase activity; GO:0005509 calcium ion binding;	K01176	AMY; alpha-amylase [EC:3.2.1.1]	sita01100 Metabolic pathways; sita00500 Starch and sucrose metabolism;	IPR013780; IPR017853; IPR013781; IPR006047; IPR012850;	Glycosyl hydrolase, all-beta; Glycoside hydrolase superfamily; Glycoside hydrolase, catalytic domain; Glycosyl hydrolase, family 13, catalytic domain; Alpha-amylase, C-terminal beta-sheet;
K3YA06	alpha-amylase/subtilisin inhibitor [Setaria italica]	1.443	Up	0.000102933	LOC101777927	22.736	1.039	1.017	0.995	1.479	1.512	1.411	0.739	0.753	0.756	0.786	0.748	0.863	cytoplasm			GO:0030234 enzyme regulator activity; GO:0030414 peptidase inhibitor activity; GO:0061134 peptidase regulator activity; GO:0061135 endopeptidase regulator activity; GO:0004857 enzyme inhibitor activity; GO:0098772 molecular function regulator; GO:0004866 endopeptidase inhibitor activity;				IPR011065;	Kunitz inhibitor ST1-like;
K3Y5T3	alpha-L-arabinofuranosidase 1-like [Setaria italica]	1.276	Up	0.0021795	LOC101766582	71.914	0.932	0.835	0.865	1.094	1.144	1.12	0.985	1.007	1.023	1.002	0.99	1.008	endoplasmic reticulum	GO:0044723 single-organism carbohydrate metabolic process; GO:0008152 metabolic process; GO:0019566 arabinose metabolic process; GO:0044710 single-organism metabolic process; GO:0044281 small molecule metabolic process; GO:0005996 monosaccharide metabolic process; GO:0044699 single-organism process; GO:0046373 L-arabinose metabolic process; GO:0005975 carbohydrate metabolic process; GO:0044238 pr…		GO:0046556 alpha-L-arabinofuranosidase activity; GO:0004553 hydrolase activity, hydrolyzing O-glycosyl compounds; GO:0016787 hydrolase activity; GO:0003824 catalytic activity; GO:0016798 hydrolase activity, acting on glycosyl bonds;	K01209	abfA; alpha-N-arabinofuranosidase [EC:3.2.1.55]	sita00520 Amino sugar and nucleotide sugar metabolism;	IPR010720; IPR017853; IPR008979;	Alpha-L-arabinofuranosidase, C-terminal; Glycoside hydrolase superfamily; Galactose-binding domain-like;
K3ZRB4	alpha-L-arabinofuranosidase 1-like [Setaria italica]	1.243	Up	0.00022279	LOC101770902	73.244	0.913	0.928	0.878	1.133	1.115	1.132	1.045	1.02	1.052	0.924	0.934	0.937	chloroplast	GO:0044723 single-organism carbohydrate metabolic process; GO:0008152 metabolic process; GO:0019566 arabinose metabolic process; GO:0044710 single-organism metabolic process; GO:0044281 small molecule metabolic process; GO:0005996 monosaccharide metabolic process; GO:0044699 single-organism process; GO:0046373 L-arabinose metabolic process; GO:0005975 carbohydrate metabolic process; GO:0044238 pr…		GO:0046556 alpha-L-arabinofuranosidase activity; GO:0004553 hydrolase activity, hydrolyzing O-glycosyl compounds; GO:0016787 hydrolase activity; GO:0003824 catalytic activity; GO:0016798 hydrolase activity, acting on glycosyl bonds;	K01209	abfA; alpha-N-arabinofuranosidase [EC:3.2.1.55]	sita00520 Amino sugar and nucleotide sugar metabolism;	IPR010720; IPR017853; IPR008979;	Alpha-L-arabinofuranosidase, C-terminal; Glycoside hydrolase superfamily; Galactose-binding domain-like;
K3XEA4	alpha-xylosidase 1-like [Setaria italica]	1.271	Up	0.00046158	LOC101757308	102.32	1.124	1.105	1.126	1.399	1.382	1.484	0.724	0.749	0.706	0.748	0.787	0.706	chloroplast	GO:0008152 metabolic process; GO:0005975 carbohydrate metabolic process; GO:0044238 primary metabolic process; GO:0071704 organic substance metabolic process;		GO:0030246 carbohydrate binding; GO:0004553 hydrolase activity, hydrolyzing O-glycosyl compounds; GO:0016787 hydrolase activity; GO:0003824 catalytic activity; GO:0005488 binding; GO:0016798 hydrolase activity, acting on glycosyl bonds;	K15925			IPR011013; IPR013785; IPR031727; IPR025887; IPR017853;	Galactose mutarotase-like domain; Aldolase-type TIM barrel; Galactose mutarotase, N-terminal barrel; Glycoside hydrolase family 31, N-terminal domain; Glycoside hydrolase superfamily;
K3ZIP9	antimicrobial peptides-like [Setaria italica]	2.995	Up	8.262e-07	LOC101778627	47.096	0.798	0.844	0.782	2.471	2.388	2.401	0.318	0.399	0.341	0.49	0.444	0.551	extracellular	GO:0050832 defense response to fungus; GO:0009605 response to external stimulus; GO:0009620 response to fungus; GO:0006950 response to stress; GO:0098542 defense response to other organism; GO:0006952 defense response; GO:0043207 response to external biotic stimulus; GO:0050896 response to stimulus; GO:0051707 response to other organism; GO:0051704 multi-organism process; GO:0009607 response to b…						IPR029227;	Plant antimicrobial peptide;
K3ZM30	antimicrobial peptides-like isoform X1 [Setaria italica]	1.354	Up	0.0099036	LOC101772931	39.059		0.451	0.433		0.612	0.585		0.761	0.829		2.179	2.151	cytoplasm	GO:0050832 defense response to fungus; GO:0009605 response to external stimulus; GO:0009620 response to fungus; GO:0006950 response to stress; GO:0098542 defense response to other organism; GO:0006952 defense response; GO:0043207 response to external biotic stimulus; GO:0050896 response to stimulus; GO:0051707 response to other organism; GO:0051704 multi-organism process; GO:0009607 response to b…						IPR029227;	Plant antimicrobial peptide;
K3ZI30	aromatic-L-amino-acid decarboxylase-like [Setaria italica]	0.81	Down	0.0137372	LOC101780238	56.447	0.966	0.951	0.887	0.771	0.804	0.695	1.276	1.209	1.53	0.98	0.973	0.886	cytoplasm	GO:0044281 small molecule metabolic process; GO:0044763 single-organism cellular process; GO:0006807 nitrogen compound metabolic process; GO:0044699 single-organism process; GO:0044238 primary metabolic process; GO:0044237 cellular metabolic process; GO:0071704 organic substance metabolic process; GO:0008152 metabolic process; GO:0006520 cellular amino acid metabolic process; GO:0044710 single-or…		GO:0097159 organic cyclic compound binding; GO:1901363 heterocyclic compound binding; GO:0003824 catalytic activity; GO:0005488 binding; GO:0016830 carbon-carbon lyase activity; GO:0043167 ion binding; GO:0016831 carboxy-lyase activity; GO:0016829 lyase activity; GO:0043168 anion binding; GO:0048037 cofactor binding; GO:0030170 pyridoxal phosphate binding;	K01593	DDC; aromatic-L-amino-acid/L-tryptophan decarboxylase [EC:4.1.1.28 4.1.1.105]	sita01100 Metabolic pathways; sita01110 Biosynthesis of secondary metabolites; sita00380 Tryptophan metabolism; sita00360 Phenylalanine metabolism;	IPR015424; IPR015421; IPR015422;	Pyridoxal phosphate-dependent transferase; Pyridoxal phosphate-dependent transferase, major region, subdomain 1; Pyridoxal phosphate-dependent transferase, major region, subdomain 2;
K3YHQ6	aspartic proteinase nepenthesin-2-like [Setaria italica]	1.468	Up	0.00035916	LOC101762355	46.976	0.766	0.827	0.83	1.211	1.134	1.212	1.116	1.079	1.105	0.93	0.979	0.875	chloroplast							IPR032799; IPR033121; IPR021109; IPR032861; IPR034161;	Xylanase inhibitor, C-terminal; Peptidase family A1 domain; Aspartic peptidase domain; Xylanase inhibitor, N-terminal; Pepsin-like domain, plant;
K3XY41	BAG family molecular chaperone regulator 3-like [Setaria italica]	1.403	Up	0.029559	LOC101775392	36.191		0.884	0.944		1.219	1.346		0.966	0.851		0.953	0.883	cytoplasm			GO:0005515 protein binding; GO:0051087 chaperone binding; GO:0005488 binding;				IPR003103; IPR029071; IPR000626;	BAG domain; Ubiquitin-related domain; Ubiquitin domain;
K3YHJ6	BAHD acyltransferase DCR [Setaria italica]	1.263	Up	0.00094018	LOC101756283	48.613	0.89	0.852	0.85	1.044	1.12	1.11	1.032	0.97	0.997	1.046	1.047	1.055	chloroplast			GO:0016746 transferase activity, transferring acyl groups; GO:0016747 transferase activity, transferring acyl groups other than amino-acyl groups; GO:0003824 catalytic activity; GO:0016740 transferase activity;	K19747			IPR023213;	Chloramphenicol acetyltransferase-like domain;
K3ZK61	barwin-like [Setaria italica]	1.368	Up	0.0084638	LOC101775495	15.564	1.255	1.27	1.139	1.762	1.758	1.494	0.589	0.564	0.693	0.548	0.482	0.591	extracellular	GO:0050832 defense response to fungus; GO:0009605 response to external stimulus; GO:0009620 response to fungus; GO:0006950 response to stress; GO:0042742 defense response to bacterium; GO:0098542 defense response to other organism; GO:0006952 defense response; GO:0043207 response to external biotic stimulus; GO:0050896 response to stimulus; GO:0051707 response to other organism; GO:0009617 respon…						IPR009009; IPR001153;	RlpA-like protein, double-psi beta-barrel domain; Barwin domain;
K3ZK59	barwin-like [Setaria italica]	1.68	Up	0.00020309	LOC101775087	15.508	1.183	1.103	1.193	2.05	1.839	1.957	0.497	0.617	0.508	0.319	0.484	0.388	extracellular	GO:0050832 defense response to fungus; GO:0009605 response to external stimulus; GO:0009620 response to fungus; GO:0006950 response to stress; GO:0042742 defense response to bacterium; GO:0098542 defense response to other organism; GO:0006952 defense response; GO:0043207 response to external biotic stimulus; GO:0050896 response to stimulus; GO:0051707 response to other organism; GO:0009617 respon…						IPR001153; IPR009009;	Barwin domain; RlpA-like protein, double-psi beta-barrel domain;
K3XXS7	basic 7S globulin-like [Setaria italica]	1.639	Up	1.4746e-06	LOC101765955	36.831	0.85	0.862	0.845	1.428	1.372	1.392	0.87	0.902	0.856	0.89	0.888	0.914	extracellular							IPR032799; IPR021109; IPR033121; IPR032861;	Xylanase inhibitor, C-terminal; Aspartic peptidase domain; Peptidase family A1 domain; Xylanase inhibitor, N-terminal;
K3XWX0	benzyl alcohol O-benzoyltransferase-like [Setaria italica]	1.222	Up	0.036202	LOC101772151	48.213	0.782	0.737	0.67	0.932	0.933	0.811	1.17	1.19	1.312	1.144	1.001	1.169	chloroplast			GO:0016746 transferase activity, transferring acyl groups; GO:0016747 transferase activity, transferring acyl groups other than amino-acyl groups; GO:0003824 catalytic activity; GO:0016740 transferase activity;	K19861			IPR023213;	Chloramphenicol acetyltransferase-like domain;
K4A2Q0	Beta-amylase OS=Setaria italica OX=4555 GN=LOC101754272	2.129	Up	0.00033778	LOC101754272	60.09	0.906	0.777	0.838	1.62	1.9	1.846	0.759	0.715	0.758	0.717	0.647	0.665	chloroplast	GO:1901575 organic substance catabolic process; GO:0008152 metabolic process; GO:0005976 polysaccharide metabolic process; GO:0009057 macromolecule catabolic process; GO:0043170 macromolecule metabolic process; GO:0000272 polysaccharide catabolic process; GO:0044238 primary metabolic process; GO:0005975 carbohydrate metabolic process; GO:0009056 catabolic process; GO:0016052 carbohydrate cataboli…		GO:0004553 hydrolase activity, hydrolyzing O-glycosyl compounds; GO:0016787 hydrolase activity; GO:0016160 amylase activity; GO:0016161 beta-amylase activity; GO:0003824 catalytic activity; GO:0016798 hydrolase activity, acting on glycosyl bonds;	K01177	E3.2.1.2; beta-amylase [EC:3.2.1.2]	sita00500 Starch and sucrose metabolism;	IPR017853; IPR013781;	Glycoside hydrolase superfamily; Glycoside hydrolase, catalytic domain;
K4A7U0	Beta-amylase OS=Setaria italica OX=4555 GN=LOC101778130	1.307	Up	0.010197	LOC101778130	61.042	0.881	0.816	0.977	1.104	1.181	1.209	1.135	1.143	0.943	0.895	0.881	0.888	chloroplast	GO:1901575 organic substance catabolic process; GO:0008152 metabolic process; GO:0005976 polysaccharide metabolic process; GO:0009057 macromolecule catabolic process; GO:0043170 macromolecule metabolic process; GO:0000272 polysaccharide catabolic process; GO:0044238 primary metabolic process; GO:0005975 carbohydrate metabolic process; GO:0009056 catabolic process; GO:0016052 carbohydrate cataboli…		GO:0004553 hydrolase activity, hydrolyzing O-glycosyl compounds; GO:0016787 hydrolase activity; GO:0016160 amylase activity; GO:0016161 beta-amylase activity; GO:0003824 catalytic activity; GO:0016798 hydrolase activity, acting on glycosyl bonds;	K01177	E3.2.1.2; beta-amylase [EC:3.2.1.2]	sita00500 Starch and sucrose metabolism;	IPR017853; IPR013781;	Glycoside hydrolase superfamily; Glycoside hydrolase, catalytic domain;
K3YPW5	beta-catenin-like protein 1 [Setaria italica]	1.387	Up	0.03532	LOC101760741	91.64	0.531	0.717	0.684	0.804	0.945	0.931	1.429	1.242	1.263	1.247	1.092	1.134	cytoplasm			GO:0005488 binding;	K12864	CTNNBL1; beta-catenin-like protein 1	sita03040 Spliceosome;	IPR011989; IPR013180; IPR016024;	Armadillo-like helical; Beta-catenin-like protein 1, N-terminal; Armadillo-type fold;
K3Z5D5	beta-glucosidase 22-like [Setaria italica]	1.826	Up	0.0147849	LOC101765240	59.046	0.505		0.529	1.01		0.878	1.186		1.274	1.318		1.332	vacuolar membrane	GO:0008152 metabolic process; GO:0005975 carbohydrate metabolic process; GO:0044238 primary metabolic process; GO:0071704 organic substance metabolic process;		GO:0004553 hydrolase activity, hydrolyzing O-glycosyl compounds; GO:0016787 hydrolase activity; GO:0003824 catalytic activity; GO:0016798 hydrolase activity, acting on glycosyl bonds;	K01188	E3.2.1.21; beta-glucosidase [EC:3.2.1.21]	sita00460 Cyanoamino acid metabolism; sita01100 Metabolic pathways; sita01110 Biosynthesis of secondary metabolites; sita00940 Phenylpropanoid biosynthesis; sita00500 Starch and sucrose metabolism;	IPR017853; IPR013781;	Glycoside hydrolase superfamily; Glycoside hydrolase, catalytic domain;
K3YAH6	blue copper protein-like [Setaria italica]	0.681	Down	2.3151e-08	LOC101754409	15.79	1.753	1.734	1.75	1.192	1.187	1.189	0.528	0.521	0.463	0.524	0.555	0.543	extracellular			GO:0009055 electron carrier activity;				IPR003245; IPR008972;	Phytocyanin domain; Cupredoxin;
P22737	Bowman-Birk type trypsin inhibitor 3 OS=Setaria italica OX=4555	1.435	Up	0.00027532	---	7.6797	0.924	0.887	0.904	1.241	1.29	1.364	0.857	0.86	0.77	0.998	0.986	0.987	chloroplast		GO:0005576 extracellular region;	GO:0004867 serine-type endopeptidase inhibitor activity; GO:0030234 enzyme regulator activity; GO:0030414 peptidase inhibitor activity; GO:0061134 peptidase regulator activity; GO:0061135 endopeptidase regulator activity; GO:0098772 molecular function regulator; GO:0004857 enzyme inhibitor activity; GO:0004866 endopeptidase inhibitor activity;				IPR000877;	Proteinase inhibitor I12, Bowman-Birk;
K4AG31	brain acid soluble protein 1 [Setaria italica]	0.817	Down	0.000175148	LOC101767037	16.152	0.994	1.042	1.019	0.832	0.824	0.841	1.074	1.056	1.056	1.128	1.074	1.102	nucleus
K3XHF9	BSD domain containing protein [Zea mays]	1.246	Up	0.0054218	LOC101755161	50.359	0.879	0.867	0.829	1.045	1.018	1.146	1.088	1.157	1.07	1	0.97	0.973	chloroplast							IPR005607;	BSD domain;
K3YFZ6	C2 and GRAM domain-containing protein At1g03370-like [Setaria italica]	1.209	Up	0.0145787	LOC101777760	119.44	0.858	0.981	0.868	1.061	1.084	1.127	0.962	0.955	0.96	1.018	0.993	1.061	chloroplast			GO:0005515 protein binding; GO:0005488 binding;				IPR031968; IPR004182; IPR000008;	Domain of unknown function DUF4782; GRAM domain; C2 domain;
K3Y4U8	Calcium-transporting ATPase OS=Setaria italica OX=4555 GN=LOC101784796	1.218	Up	0.012677	LOC101784796	113.96	0.905	0.913	0.883	1.003	1.128	1.159	1.097	1.01	1.038	0.949	0.965	0.938	plasma membrane	GO:0070588 calcium ion transmembrane transport; GO:0072511 divalent inorganic cation transport; GO:0098655 cation transmembrane transport; GO:0034220 ion transmembrane transport; GO:0098660 inorganic ion transmembrane transport; GO:0030001 metal ion transport; GO:0051234 establishment of localization; GO:0006810 transport; GO:0055085 transmembrane transport; GO:0006812 cation transport; GO:000681…	GO:0031224 intrinsic component of membrane; GO:0016020 membrane; GO:0016021 integral component of membrane; GO:0044425 membrane part;	GO:0042625 ATPase coupled ion transmembrane transporter activity; GO:1901265 nucleoside phosphate binding; GO:0015399 primary active transmembrane transporter activity; GO:0022892 substrate-specific transporter activity; GO:0016817 hydrolase activity, acting on acid anhydrides; GO:0005515 protein binding; GO:0016787 hydrolase activity; GO:0022891 substrate-specific transmembrane transporter activ…	K01537			IPR023298; IPR004014; IPR024750; IPR023299; IPR008250; IPR006068; IPR023214;	P-type ATPase, transmembrane domain; Cation-transporting P-type ATPase, N-terminal; Calcium-transporting P-type ATPase, N-terminal autoinhibitory domain; P-type ATPase, cytoplasmic domain N; P-type ATPase, A domain; Cation-transporting P-type ATPase, C-terminal; HAD-like domain;
K3XHS5	calmodulin-binding protein 60 B-like isoform X1 [Setaria italica]	1.237	Up	0.034744	LOC101780010	50.612	0.873	0.931		1.088	1.144		0.968	0.876		1.085	1.065		cytoplasm	GO:0006950 response to stress; GO:0050896 response to stimulus;		GO:0005515 protein binding; GO:0005516 calmodulin binding; GO:0005488 binding;
K3Y5S2	calponin homology domain-containing protein DDB_G0272472-like [Setaria italica]	1.234	Up	0.0124215	LOC101767268	74.555	0.708	0.762	0.834	0.924	0.954	0.965	1.207	1.138	1.109	1.172	1.141	1.05	chloroplast
K3Z5X9	Carboxypeptidase OS=Setaria italica OX=4555 GN=LOC101758066	1.29	Up	0.021897	LOC101758066	52.645	0.894		0.951	1.217		1.163	0.93		0.898	0.978		1.004	vacuolar membrane	GO:0006508 proteolysis; GO:0008152 metabolic process; GO:0043170 macromolecule metabolic process; GO:0019538 protein metabolic process; GO:0044238 primary metabolic process; GO:0071704 organic substance metabolic process;		GO:0004180 carboxypeptidase activity; GO:0008233 peptidase activity; GO:0008238 exopeptidase activity; GO:0003824 catalytic activity; GO:0017171 serine hydrolase activity; GO:0008236 serine-type peptidase activity; GO:0070011 peptidase activity, acting on L-amino acid peptides; GO:0016787 hydrolase activity; GO:0004185 serine-type carboxypeptidase activity; GO:0070008 serine-type exopeptidase act…	K16297			IPR029058;	Alpha/Beta hydrolase fold;
K3Z9C9	CASP-like protein OS=Setaria italica OX=4555 GN=106804224	0.828	Down	0.0082224	106804224	23.8	1.147	1.096	1.013	0.916	0.876	0.903	0.917	0.934	1.034	1.02	1.094	1.051	vacuolar membrane							IPR006702;	Domain of unknown function DUF588;
K3Z3H8	cell division cycle 5-like protein [Setaria italica]	1.452	Up	0.00129696	LOC101781581	110.71	0.81	0.789	0.721	1.117	1.067	1.184	0.99	1.032	0.903	1.1	1.128	1.213	nucleus			GO:0097159 organic cyclic compound binding; GO:1901363 heterocyclic compound binding; GO:0003677 DNA binding; GO:0005488 binding; GO:0003676 nucleic acid binding;	K12860	CDC5L; pre-mRNA-splicing factor CDC5/CEF1	sita03040 Spliceosome;	IPR021786; IPR001005; IPR009057; IPR017930;	Pre-mRNA splicing factor component Cdc5p/Cef1; SANT/Myb domain; Homeobox domain-like; Myb domain;
K3ZQ82	Cellulose synthase OS=Setaria italica OX=4555 GN=LOC101772353	1.203	Up	9.6616e-05	LOC101772353	122.35	0.82	0.821	0.801	0.97	0.972	0.996	1.18	1.182	1.233	1.052	1.084	1.07	plasma membrane	GO:0016051 carbohydrate biosynthetic process; GO:0044711 single-organism biosynthetic process; GO:0006073 cellular glucan metabolic process; GO:0000271 polysaccharide biosynthetic process; GO:0030243 cellulose metabolic process; GO:0044042 glucan metabolic process; GO:0044763 single-organism cellular process; GO:0044699 single-organism process; GO:0033692 cellular polysaccharide biosynthetic proc…	GO:0016020 membrane;	GO:0016759 cellulose synthase activity; GO:0016758 transferase activity, transferring hexosyl groups; GO:0043167 ion binding; GO:0008194 UDP-glycosyltransferase activity; GO:0046527 glucosyltransferase activity; GO:0005515 protein binding; GO:0008270 zinc ion binding; GO:0046914 transition metal ion binding; GO:0003824 catalytic activity; GO:0005488 binding; GO:0035251 UDP-glucosyltransferase act…	K10999			IPR027934; IPR001841; IPR013083; IPR029044;	Cellulose synthase, RING-type zinc finger; Zinc finger, RING-type; Zinc finger, RING/FYVE/PHD-type; Nucleotide-diphospho-sugar transferases;
K4AGL9	chemocyanin-like [Setaria italica]	0.781	Down	4.1692e-08	LOC101780780	13.162	1.256	1.26	1.25	0.979	0.983	0.979	0.952	0.959	0.957	0.791	0.789	0.801	extracellular			GO:0009055 electron carrier activity;				IPR003245; IPR008972;	Phytocyanin domain; Cupredoxin;
K3ZJG7	chitinase 2-like [Setaria italica]	1.249	Up	0.0048778	LOC101765914	31.206	1.077	1.091	1.12	1.36	1.285	1.463	0.8	0.766	0.761	0.783	0.859	0.682	cytoplasm	GO:0008152 metabolic process; GO:0005975 carbohydrate metabolic process; GO:0044238 primary metabolic process; GO:0071704 organic substance metabolic process;		GO:0004553 hydrolase activity, hydrolyzing O-glycosyl compounds; GO:0016787 hydrolase activity; GO:0003824 catalytic activity; GO:0016798 hydrolase activity, acting on glycosyl bonds;				IPR001223; IPR017853; IPR013781;	Glycoside hydrolase family 18, catalytic domain; Glycoside hydrolase superfamily; Glycoside hydrolase, catalytic domain;
K3YI92	cinnamoyl-CoA reductase 1-like [Setaria italica]	1.27	Up	0.023241	LOC101785020	39.559	0.665	0.57	0.712	0.852	0.805	0.816	1.428	1.597	1.458	1.049	1.003	1.017	chloroplast			GO:0048037 cofactor binding; GO:0003824 catalytic activity; GO:0005488 binding; GO:0050662 coenzyme binding;	K09753	CCR; cinnamoyl-CoA reductase [EC:1.2.1.44]	sita01100 Metabolic pathways; sita01110 Biosynthesis of secondary metabolites; sita00940 Phenylpropanoid biosynthesis;	IPR001509; IPR016040;	NAD-dependent epimerase/dehydratase; NAD(P)-binding domain;
K4ACI0	cinnamoyl-CoA reductase 1-like [Setaria italica]	1.416	Up	0.039	LOC101773218	35.094	0.9		0.816	1.153		1.277	0.965		0.893	0.998		1.038	cytoplasm			GO:0048037 cofactor binding; GO:0003824 catalytic activity; GO:0005488 binding; GO:0050662 coenzyme binding;				IPR001509; IPR016040;	NAD-dependent epimerase/dehydratase; NAD(P)-binding domain;
K3YQ60	conserved oligomeric Golgi complex subunit 4 isoform X2 [Setaria italica]	1.235	Up	0.00153987	LOC101785820	84.048	0.758	0.805	0.816	0.949	0.996	0.992	1.159	1.059	1.071	1.124	1.095	1.085	mitochondria				K20291			IPR013167;	Conserved oligomeric Golgi complex, subunit 4;
K3YWC1	copper transport protein CCH [Setaria italica]	2.039	Up	5.9806e-05	101776929	16.024	0.673	0.597	0.663	1.292	1.351	1.298	0.983	0.973	0.96	1.103	1.089	1.088	nucleus	GO:0006810 transport; GO:0051179 localization; GO:0006812 cation transport; GO:0030001 metal ion transport; GO:0006811 ion transport; GO:0051234 establishment of localization;		GO:0046872 metal ion binding; GO:0043169 cation binding; GO:0005488 binding; GO:0043167 ion binding;	K07213			IPR006121;	Heavy metal-associated domain, HMA;
K3XG75	C-type lectin receptor-like tyrosine-protein kinase At1g52310 isoform X3 [Setaria italica]	0.733	Down	0.00142144	LOC101769085	61.502		1.632	1.618		1.204	1.178		0.385	0.405		0.78	0.798	chloroplast	GO:0016310 phosphorylation; GO:0044267 cellular protein metabolic process; GO:0044238 primary metabolic process; GO:0044237 cellular metabolic process; GO:0006796 phosphate-containing compound metabolic process; GO:0071704 organic substance metabolic process; GO:0008152 metabolic process; GO:0006468 protein phosphorylation; GO:0006793 phosphorus metabolic process; GO:0044260 cellular macromolecul…		GO:0005524 ATP binding; GO:1901265 nucleoside phosphate binding; GO:0016773 phosphotransferase activity, alcohol group as acceptor; GO:0001882 nucleoside binding; GO:0043167 ion binding; GO:0004713 protein tyrosine kinase activity; GO:0000166 nucleotide binding; GO:0004672 protein kinase activity; GO:0097159 organic cyclic compound binding; GO:1901363 heterocyclic compound binding; GO:0032549 rib…				IPR016187; IPR001245; IPR013320; IPR011009; IPR016186; IPR001304; IPR000719; IPR020635;	C-type lectin fold; Serine-threonine/tyrosine-protein kinase catalytic domain; Concanavalin A-like lectin/glucanase domain; Protein kinase-like domain; C-type lectin-like/link domain; C-type lectin-like; Protein kinase domain; Tyrosine-protein kinase, catalytic domain;
K3Z2V3	Cytochrome b559 subunit alpha OS=Setaria italica OX=4555 GN=LOC101781620	1.204	Up	0.040143	LOC101781620	9.4445	0.973	0.904		1.117	1.142		0.996	1.031		0.926	0.941		nucleus	GO:0008152 metabolic process; GO:0006091 generation of precursor metabolites and energy; GO:0044710 single-organism metabolic process; GO:0055114 oxidation-reduction process; GO:0044763 single-organism cellular process; GO:0044699 single-organism process; GO:0022900 electron transport chain; GO:0019684 photosynthesis, light reaction; GO:0009767 photosynthetic electron transport chain; GO:0009987 …	GO:0016020 membrane; GO:0009523 photosystem II; GO:0098796 membrane protein complex; GO:0031224 intrinsic component of membrane; GO:0032991 macromolecular complex; GO:0044424 intracellular part; GO:0005623 cell; GO:0016021 integral component of membrane; GO:0034357 photosynthetic membrane; GO:0009521 photosystem; GO:0009539 photosystem II reaction center; GO:0044425 membrane part; GO:0005622 intr…	GO:0097159 organic cyclic compound binding; GO:1901363 heterocyclic compound binding; GO:0020037 heme binding; GO:0005488 binding; GO:0043167 ion binding; GO:0043169 cation binding; GO:0046872 metal ion binding; GO:0046906 tetrapyrrole binding;	K02707	psbE; photosystem II cytochrome b559 subunit alpha	sita01100 Metabolic pathways; sita00195 Photosynthesis;	IPR013081; IPR013082;	Photosystem II cytochrome b559, N-terminal; Photosystem II cytochrome b559, alpha subunit, lumenal region;
K3YH93	cytochrome P450 99A2-like [Setaria italica]	1.312	Up	2.475e-05	LOC101772065	56.459	1.204	1.189	1.183	1.577	1.528	1.587	0.692	0.68	0.683	0.571	0.599	0.601	chloroplast	GO:0044699 single-organism process; GO:0008152 metabolic process; GO:0055114 oxidation-reduction process; GO:0044710 single-organism metabolic process;		GO:0097159 organic cyclic compound binding; GO:1901363 heterocyclic compound binding; GO:0020037 heme binding; GO:0005506 iron ion binding; GO:0046914 transition metal ion binding; GO:0003824 catalytic activity; GO:0005488 binding; GO:0043167 ion binding; GO:0043169 cation binding; GO:0046872 metal ion binding; GO:0016705 oxidoreductase activity, acting on paired donors, with incorporation or red…	K16085	CYP99A2_3; 9beta-pimara-7,15-diene oxidase [EC:1.14.14.111]	sita01110 Biosynthesis of secondary metabolites;
K4AHF3	defensin SD2-like [Setaria italica]	1.898	Up	8.1208e-05	LOC101784585	8.9525	0.966	0.929	0.897	1.856	1.784	1.659	0.598	0.637	0.682	0.625	0.621	0.676	extracellular	GO:0006952 defense response; GO:0050896 response to stimulus; GO:0006950 response to stress;						IPR003614;	Knottin, scorpion toxin-like;
K3YUM9	dehydrin COR410-like [Setaria italica]	1.219	Up	0.00038106	LOC101775984	31.644	1.003	0.989	0.953	1.174	1.206	1.209	0.856	0.861	0.904	0.943	0.944	0.953	nucleus	GO:0001101 response to acid chemical; GO:0042221 response to chemical; GO:0006950 response to stress; GO:0009415 response to water; GO:0009628 response to abiotic stimulus; GO:1901700 response to oxygen-containing compound; GO:0010035 response to inorganic substance; GO:0050896 response to stimulus;
K3ZK21	dehydrin DHN1-like [Setaria italica]	1.508	Up	0.00022062	LOC101760090	16.914	0.879	0.954	0.948	1.451	1.379	1.365	0.968	0.938	0.92	0.731	0.755	0.793	nucleus	GO:0001101 response to acid chemical; GO:0042221 response to chemical; GO:0006950 response to stress; GO:0009415 response to water; GO:0009628 response to abiotic stimulus; GO:1901700 response to oxygen-containing compound; GO:0010035 response to inorganic substance; GO:0050896 response to stimulus;
K3ZJ30	dehydrin DHN4-like [Setaria italica]	1.277	Up	6.2303e-05	LOC101759559	33.741	1.236	1.187	1.223	1.566	1.53	1.56	0.905	0.94	0.918	0.32	0.371	0.329	nucleus	GO:0001101 response to acid chemical; GO:0042221 response to chemical; GO:0006950 response to stress; GO:0009415 response to water; GO:0009628 response to abiotic stimulus; GO:1901700 response to oxygen-containing compound; GO:0010035 response to inorganic substance; GO:0050896 response to stimulus;
K4ACA6	desiccation-related protein PCC13-62-like [Setaria italica]	1.484	Up	0.0125441	LOC101770952	36.366	0.767	1.002	0.859	1.408	1.183	1.31	0.911	0.971	0.848	0.945	0.861	1.007	extracellular
K3ZLC6	Dirigent protein OS=Setaria italica OX=4555 GN=LOC101783063	1.265	Up	0.00020376	LOC101783063	19.301	1.585	1.58		2.008	1.996		0.23	0.245		0.214	0.218		extracellular
K3ZNR6	disease resistance protein RPM1-like [Setaria italica]	0.711	Down	0.0037446	SETIT_028246mg	130.14		1.2	1.191		0.868	0.833		0.837	0.842		1.092	1.128	cytoplasm			GO:1901265 nucleoside phosphate binding; GO:0001882 nucleoside binding; GO:0043167 ion binding; GO:0000166 nucleotide binding; GO:0097159 organic cyclic compound binding; GO:1901363 heterocyclic compound binding; GO:0032549 ribonucleoside binding; GO:0097367 carbohydrate derivative binding; GO:0032553 ribonucleotide binding; GO:0005488 binding; GO:0032550 purine ribonucleoside binding; GO:0043531…				IPR002182; IPR027417; IPR032675;	NB-ARC; P-loop containing nucleoside triphosphate hydrolase; Leucine-rich repeat domain, L domain-like;
K3XTD4	disease resistance protein RPS2-like [Setaria italica]	1.204	Up	0.0115043	LOC101773810	102.64		0.933	0.901		1.115	1.093		0.984	1.08		0.983	0.941	cytoplasm			GO:1901265 nucleoside phosphate binding; GO:0001882 nucleoside binding; GO:0043167 ion binding; GO:0005515 protein binding; GO:0000166 nucleotide binding; GO:0097159 organic cyclic compound binding; GO:1901363 heterocyclic compound binding; GO:0032549 ribonucleoside binding; GO:0097367 carbohydrate derivative binding; GO:0032553 ribonucleotide binding; GO:0005488 binding; GO:0032550 purine ribonu…	K13459	RPS2; disease resistance protein RPS2	sita04626 Plant-pathogen interaction;	IPR002182; IPR027417; IPR032675;	NB-ARC; P-loop containing nucleoside triphosphate hydrolase; Leucine-rich repeat domain, L domain-like;
K4A4Z6	DNA-directed RNA polymerase subunit beta OS=Setaria italica OX=4555 GN=LOC101780789	1.212	Up	0.0154383	LOC101780789	138.97	0.737	0.74	0.845	0.922	0.923	0.97	1.276	1.264	1.219	1.079	1.059	0.997	nucleus	GO:0018130 heterocycle biosynthetic process; GO:0006725 cellular aromatic compound metabolic process; GO:0097659 nucleic acid-templated transcription; GO:0034654 nucleobase-containing compound biosynthetic process; GO:1901360 organic cyclic compound metabolic process; GO:0006807 nitrogen compound metabolic process; GO:0032774 RNA biosynthetic process; GO:0009058 biosynthetic process; GO:0044238 p…		GO:0003677 DNA binding; GO:0034062 5'-3' RNA polymerase activity; GO:0097747 RNA polymerase activity; GO:0001882 nucleoside binding; GO:1901363 heterocyclic compound binding; GO:0097159 organic cyclic compound binding; GO:0032549 ribonucleoside binding; GO:0097367 carbohydrate derivative binding; GO:0016779 nucleotidyltransferase activity; GO:0003824 catalytic activity; GO:0005488 binding; GO:000…	K03010	RPB2; DNA-directed RNA polymerase II subunit RPB2 [EC:2.7.7.6]	sita01100 Metabolic pathways; sita00230 Purine metabolism; sita03020 RNA polymerase; sita00240 Pyrimidine metabolism;	IPR007120; IPR007641; IPR014724; IPR007644; IPR007645; IPR007642; IPR007646; IPR007647;	DNA-directed RNA polymerase, subunit 2, domain 6; RNA polymerase Rpb2, domain 7; RNA polymerase Rpb2, OB-fold; RNA polymerase, beta subunit, protrusion; RNA polymerase Rpb2, domain 3; RNA polymerase Rpb2, domain 2; RNA polymerase Rpb2, domain 4; RNA polymerase Rpb2, domain 5;
K3XYK3	dof zinc finger protein DOF5.4-like [Aegilops tauschii subsp. tauschii]	1.366	Up	0.0044433	LOC101774857	30.09		0.994	0.958		1.346	1.32		0.78	0.842		0.903	0.902	nucleus	GO:0050794 regulation of cellular process; GO:0010468 regulation of gene expression; GO:0006355 regulation of transcription, DNA-templated; GO:0031326 regulation of cellular biosynthetic process; GO:0080090 regulation of primary metabolic process; GO:0060255 regulation of macromolecule metabolic process; GO:0019219 regulation of nucleobase-containing compound metabolic process; GO:0010556 regulat…		GO:0097159 organic cyclic compound binding; GO:1901363 heterocyclic compound binding; GO:0003677 DNA binding; GO:0005488 binding; GO:0003676 nucleic acid binding;				IPR003851;	Zinc finger, Dof-type;
K4AB35	DUF642 family protein [Medicago truncatula]	1.256	Up	0.00144012	LOC101768647	40.837	1.066	0.998	1.016	1.247	1.342	1.28	0.859	0.826	0.834	0.85	0.891	0.848	chloroplast							IPR006946; IPR008979;	Domain of unknown function DUF642; Galactose-binding domain-like;
K3XWV4	E2F transcription factor-like E2FE [Setaria italica]	1.221	Up	0.0026033	LOC101784328	49.323	0.906	0.891		1.104	1.091		1.127	1.077		0.877	0.956		chloroplast	GO:0050794 regulation of cellular process; GO:0010468 regulation of gene expression; GO:0006355 regulation of transcription, DNA-templated; GO:0031326 regulation of cellular biosynthetic process; GO:0080090 regulation of primary metabolic process; GO:0060255 regulation of macromolecule metabolic process; GO:0019219 regulation of nucleobase-containing compound metabolic process; GO:0010556 regulat…	GO:0044464 cell part; GO:0005622 intracellular; GO:0032991 macromolecular complex; GO:0044424 intracellular part; GO:0005667 transcription factor complex; GO:0043234 protein complex; GO:0005623 cell;	GO:0003700 transcription factor activity, sequence-specific DNA binding; GO:0001071 nucleic acid binding transcription factor activity;				IPR003316; IPR011991;	E2F/DP family, winged-helix DNA-binding domain; Winged helix-turn-helix DNA-binding domain;
K3ZZE7	E3 ubiquitin-protein ligase At1g63170-like [Ipomoea nil]	1.333	Up	0.030442	LOC101771827	37.881		0.7	0.72		0.9	0.993		1.231	1.186		1.18	1.115	chloroplast
K3ZY17	eggshell protein 2A-like [Setaria italica]	0.82	Down	0.00148124	LOC101768448	12.616	1.42	1.358	1.392	1.128	1.189	1.104	0.797	0.639	0.735	0.657	0.821	0.771	extracellular
K3Y984	endochitinase A [Setaria italica]	1.24	Up	0.0059001	LOC101763587	29.46	1.258	1.213	1.223	1.641	1.442	1.497	0.551	0.671	0.593	0.577	0.665	0.602	extracellular	GO:1901071 glucosamine-containing compound metabolic process; GO:0006030 chitin metabolic process; GO:0044036 cell wall macromolecule metabolic process; GO:0006026 aminoglycan catabolic process; GO:1901136 carbohydrate derivative catabolic process; GO:0006807 nitrogen compound metabolic process; GO:0006032 chitin catabolic process; GO:0005975 carbohydrate metabolic process; GO:0044238 primary met…		GO:0004553 hydrolase activity, hydrolyzing O-glycosyl compounds; GO:0016787 hydrolase activity; GO:0008061 chitin binding; GO:0097367 carbohydrate derivative binding; GO:0004568 chitinase activity; GO:0003824 catalytic activity; GO:0005488 binding; GO:0016798 hydrolase activity, acting on glycosyl bonds;	K01183	E3.2.1.14; chitinase [EC:3.2.1.14]	sita01100 Metabolic pathways; sita00520 Amino sugar and nucleotide sugar metabolism;	IPR023346; IPR000726; IPR001002;	Lysozyme-like domain; Glycoside hydrolase, family 19, catalytic; Chitin-binding, type 1;
K3Y9D5	endochitinase A-like [Setaria italica]	1.546	Up	0.00029761	LOC101763181	29.287	1.062	1.029	1.031	1.652	1.677	1.498	0.73	0.721	0.81	0.604	0.601	0.709	extracellular	GO:1901071 glucosamine-containing compound metabolic process; GO:0006030 chitin metabolic process; GO:0044036 cell wall macromolecule metabolic process; GO:0006026 aminoglycan catabolic process; GO:1901136 carbohydrate derivative catabolic process; GO:0006807 nitrogen compound metabolic process; GO:0006032 chitin catabolic process; GO:0005975 carbohydrate metabolic process; GO:0044238 primary met…		GO:0004553 hydrolase activity, hydrolyzing O-glycosyl compounds; GO:0016787 hydrolase activity; GO:0008061 chitin binding; GO:0097367 carbohydrate derivative binding; GO:0004568 chitinase activity; GO:0003824 catalytic activity; GO:0005488 binding; GO:0016798 hydrolase activity, acting on glycosyl bonds;	K01183	E3.2.1.14; chitinase [EC:3.2.1.14]	sita01100 Metabolic pathways; sita00520 Amino sugar and nucleotide sugar metabolism;	IPR023346; IPR000726; IPR001002;	Lysozyme-like domain; Glycoside hydrolase, family 19, catalytic; Chitin-binding, type 1;
K3Y9E6	endochitinase A-like [Setaria italica]	1.363	Up	0.00086179	LOC101764401	28.752	1.012	1.052	1.116	1.425	1.408	1.502	0.805	0.827	0.719	0.798	0.738	0.688	chloroplast	GO:1901071 glucosamine-containing compound metabolic process; GO:0006030 chitin metabolic process; GO:0044036 cell wall macromolecule metabolic process; GO:0006026 aminoglycan catabolic process; GO:1901136 carbohydrate derivative catabolic process; GO:0006807 nitrogen compound metabolic process; GO:0006032 chitin catabolic process; GO:0005975 carbohydrate metabolic process; GO:0044238 primary met…		GO:0004553 hydrolase activity, hydrolyzing O-glycosyl compounds; GO:0016787 hydrolase activity; GO:0008061 chitin binding; GO:0097367 carbohydrate derivative binding; GO:0004568 chitinase activity; GO:0003824 catalytic activity; GO:0005488 binding; GO:0016798 hydrolase activity, acting on glycosyl bonds;				IPR023346; IPR001002; IPR000726;	Lysozyme-like domain; Chitin-binding, type 1; Glycoside hydrolase, family 19, catalytic;
K3Y9C4	endochitinase A-like [Setaria italica]	1.348	Up	0.00032239	LOC101763988	28.474	0.982	1.013	0.965	1.363	1.273	1.353	0.896	0.911	0.92	0.813	0.792	0.78	extracellular	GO:1901071 glucosamine-containing compound metabolic process; GO:0006030 chitin metabolic process; GO:0044036 cell wall macromolecule metabolic process; GO:0006026 aminoglycan catabolic process; GO:1901136 carbohydrate derivative catabolic process; GO:0006807 nitrogen compound metabolic process; GO:0006032 chitin catabolic process; GO:0005975 carbohydrate metabolic process; GO:0044238 primary met…		GO:0004553 hydrolase activity, hydrolyzing O-glycosyl compounds; GO:0016787 hydrolase activity; GO:0008061 chitin binding; GO:0097367 carbohydrate derivative binding; GO:0004568 chitinase activity; GO:0003824 catalytic activity; GO:0005488 binding; GO:0016798 hydrolase activity, acting on glycosyl bonds;	K01183	E3.2.1.14; chitinase [EC:3.2.1.14]	sita01100 Metabolic pathways; sita00520 Amino sugar and nucleotide sugar metabolism;	IPR023346; IPR000726; IPR001002;	Lysozyme-like domain; Glycoside hydrolase, family 19, catalytic; Chitin-binding, type 1;
K3Z2Z8	endochitinase A-like [Setaria italica]	1.635	Up	6.8939e-07	LOC101766109	24.369	0.961	0.954	0.966	1.602	1.554	1.554	0.836	0.836	0.84	0.648	0.699	0.671	extracellular	GO:1901071 glucosamine-containing compound metabolic process; GO:0006030 chitin metabolic process; GO:0044036 cell wall macromolecule metabolic process; GO:0006026 aminoglycan catabolic process; GO:1901136 carbohydrate derivative catabolic process; GO:0006807 nitrogen compound metabolic process; GO:0006032 chitin catabolic process; GO:0005975 carbohydrate metabolic process; GO:0044238 primary met…		GO:0004553 hydrolase activity, hydrolyzing O-glycosyl compounds; GO:0016787 hydrolase activity; GO:0004568 chitinase activity; GO:0003824 catalytic activity; GO:0016798 hydrolase activity, acting on glycosyl bonds;				IPR023346; IPR000726;	Lysozyme-like domain; Glycoside hydrolase, family 19, catalytic;
K3ZQX1	ent-copalyl diphosphate synthase 2-like isoform X2 [Setaria italica]	1.263	Up	0.0021351	LOC101768451	87.795	1.17	1.21	1.183	1.411	1.52	1.569	0.762	0.697	0.712	0.724	0.581	0.556	chloroplast	GO:0008152 metabolic process;		GO:0000287 magnesium ion binding; GO:0003824 catalytic activity; GO:0010333 terpene synthase activity; GO:0005488 binding; GO:0043167 ion binding; GO:0046872 metal ion binding; GO:0043169 cation binding; GO:0016829 lyase activity; GO:0016838 carbon-oxygen lyase activity, acting on phosphates; GO:0016835 carbon-oxygen lyase activity;	K04120	E5.5.1.13; ent-copalyl diphosphate synthase [EC:5.5.1.13]	sita01100 Metabolic pathways; sita01110 Biosynthesis of secondary metabolites;	IPR005630; IPR008949; IPR008930; IPR001906;	Terpene synthase, metal-binding domain; Isoprenoid synthase domain; Terpenoid cyclases/protein prenyltransferase alpha-alpha toroid; Terpene synthase, N-terminal domain;
K3XWB0	ent-kaurene oxidase 2-like [Setaria italica]	1.288	Up	0.00015816	LOC101770285	59.575	1.19	1.171	1.173	1.483	1.499	1.57	0.741	0.741	0.746	0.61	0.615	0.54	chloroplast	GO:0044699 single-organism process; GO:0008152 metabolic process; GO:0055114 oxidation-reduction process; GO:0044710 single-organism metabolic process;		GO:0097159 organic cyclic compound binding; GO:1901363 heterocyclic compound binding; GO:0020037 heme binding; GO:0005506 iron ion binding; GO:0046914 transition metal ion binding; GO:0003824 catalytic activity; GO:0005488 binding; GO:0043167 ion binding; GO:0043169 cation binding; GO:0046872 metal ion binding; GO:0016705 oxidoreductase activity, acting on paired donors, with incorporation or red…	K04122	GA3; ent-kaurene oxidase [EC:1.14.14.86]	sita01100 Metabolic pathways; sita01110 Biosynthesis of secondary metabolites;
K3ZIT9	ervatamin-B-like [Setaria italica]	2.292	Up	4.2847e-05	LOC101776040	41.1	0.846	0.908	0.817	1.918	1.889	2.086	0.614	0.558	0.49	0.673	0.62	0.53	chloroplast	GO:0006508 proteolysis; GO:0008152 metabolic process; GO:0043170 macromolecule metabolic process; GO:0019538 protein metabolic process; GO:0044238 primary metabolic process; GO:0071704 organic substance metabolic process;		GO:0070011 peptidase activity, acting on L-amino acid peptides; GO:0008234 cysteine-type peptidase activity; GO:0016787 hydrolase activity; GO:0008233 peptidase activity; GO:0003824 catalytic activity;	K01365	CTSL; cathepsin L [EC:3.4.22.15]	sita04145 Phagosome;	IPR013201; IPR000668;	Cathepsin propeptide inhibitor domain (I29); Peptidase C1A, papain C-terminal;
K3XXJ0	ervatamin-B-like [Setaria italica]	2.11	Up	0.00109653	105914251	41.344	0.865	0.863	0.871	1.813	1.758	1.912	0.645	0.695	0.586	0.724	0.729	0.681	chloroplast	GO:0006508 proteolysis; GO:0008152 metabolic process; GO:0043170 macromolecule metabolic process; GO:0019538 protein metabolic process; GO:0044238 primary metabolic process; GO:0071704 organic substance metabolic process;		GO:0070011 peptidase activity, acting on L-amino acid peptides; GO:0008234 cysteine-type peptidase activity; GO:0016787 hydrolase activity; GO:0008233 peptidase activity; GO:0003824 catalytic activity;	K01365	CTSL; cathepsin L [EC:3.4.22.15]	sita04145 Phagosome;	IPR013201; IPR000668;	Cathepsin propeptide inhibitor domain (I29); Peptidase C1A, papain C-terminal;
K3YUN9	Expansin OS=Setaria italica OX=4555 GN=LOC101786377	1.331	Up	0.048462	LOC101786377	30.005	0.932		0.955	1.336		1.176	0.884		0.92	0.871		0.964	chloroplast	GO:0071554 cell wall organization or biogenesis; GO:0009664 plant-type cell wall organization; GO:0016043 cellular component organization; GO:0071555 cell wall organization; GO:0045229 external encapsulating structure organization; GO:0009987 cellular process; GO:0071669 plant-type cell wall organization or biogenesis; GO:0071840 cellular component organization or biogenesis;	GO:0005576 extracellular region;					IPR009009; IPR007112; IPR007117;	RlpA-like protein, double-psi beta-barrel domain; Expansin/pollen allergen, DPBB domain; Expansin, cellulose-binding-like domain;
K3XQ82	fasciclin-like arabinogalactan protein 11 [Setaria italica]	0.745	Down	0.000182508	LOC101755299	25.189	1.278	1.244	1.211	0.898	0.941	0.942	0.923	0.925	0.973	0.896	0.863	0.905	chloroplast							IPR000782;	FAS1 domain;
K3YK57	Ferredoxin OS=Setaria italica OX=4555 GN=LOC101752738	1.863	Up	0.0025565	LOC101752738	14.375	0.69	0.698		1.253	1.333		1.266	1.161		0.817	0.839		chloroplast	GO:0008152 metabolic process; GO:0006091 generation of precursor metabolites and energy; GO:0044710 single-organism metabolic process; GO:0055114 oxidation-reduction process; GO:0044763 single-organism cellular process; GO:0022900 electron transport chain; GO:0044699 single-organism process; GO:0044237 cellular metabolic process; GO:0009987 cellular process;		GO:0009055 electron carrier activity; GO:0051537 2 iron, 2 sulfur cluster binding; GO:0005488 binding; GO:0051536 iron-sulfur cluster binding; GO:0051540 metal cluster binding;	K02639	petF; ferredoxin	sita00195 Photosynthesis;	IPR001041; IPR012675;	2Fe-2S ferredoxin-type iron-sulfur binding domain; Beta-grasp domain;
K3Y7X1	Fructose-bisphosphate aldolase OS=Setaria italica OX=4555 GN=LOC101754815	1.208	Up	4.1201e-06	LOC101754815	41.834	0.954	0.943	0.944	1.133	1.145	1.154	0.967	0.971	0.976	0.975	0.951	0.926	chloroplast	GO:0006757 ATP generation from ADP; GO:0009116 nucleoside metabolic process; GO:0042278 purine nucleoside metabolic process; GO:0006165 nucleoside diphosphate phosphorylation; GO:0046031 ADP metabolic process; GO:0019362 pyridine nucleotide metabolic process; GO:0006096 glycolytic process; GO:0009167 purine ribonucleoside monophosphate metabolic process; GO:0009117 nucleotide metabolic process; G…		GO:0016829 lyase activity; GO:0004332 fructose-bisphosphate aldolase activity; GO:0016832 aldehyde-lyase activity; GO:0003824 catalytic activity; GO:0016830 carbon-carbon lyase activity;	K01623	ALDO; fructose-bisphosphate aldolase, class I [EC:4.1.2.13]	sita00710 Carbon fixation in photosynthetic organisms; sita01230 Biosynthesis of amino acids; sita00030 Pentose phosphate pathway; sita00010 Glycolysis / Gluconeogenesis; sita01200 Carbon metabolism; sita01100 Metabolic pathways; sita01110 Biosynthesis of secondary metabolites; sita00051 Fructose and mannose metabolism;	IPR013785;	Aldolase-type TIM barrel;
K3XNV7	GAG1At protein [Arabidopsis thaliana]	1.352	Up	0.00025999	LOC101768011	8.8489	0.818	0.843	0.882	1.166	1.151	1.121	1.043	1.041	1.025	0.992	0.984	0.988	mitochondria
K3YT99	GDSL esterase/lipase At1g71250-like [Setaria italica]	1.364	Up	1.3964e-06	LOC101763562	40.317	0.99	1.005	0.986	1.359	1.341	1.367	0.818	0.853	0.831	0.808	0.845	0.788	chloroplast			GO:0016787 hydrolase activity; GO:0003824 catalytic activity; GO:0016788 hydrolase activity, acting on ester bonds;				IPR001087; IPR013830;	GDSL lipase/esterase; SGNH hydrolase-type esterase domain;
K3XLT8	germin-like protein 1-1 [Setaria italica]	2.016	Up	0.000115139	LOC101760836	22.907	0.823	0.713	0.761	1.51	1.513	1.608	0.828	0.953	0.828	0.822	0.859	0.843	extracellular			GO:0046914 transition metal ion binding; GO:0005488 binding; GO:0043167 ion binding; GO:0046872 metal ion binding; GO:0043169 cation binding; GO:0045735 nutrient reservoir activity; GO:0030145 manganese ion binding;				IPR011051; IPR006045; IPR014710;	RmlC-like cupin domain; Cupin 1; RmlC-like jelly roll fold;
K4AJH9	germin-like protein 3-5 [Setaria italica]	2.164	Up	0.0016817	LOC101767703	24.875	0.874	0.701	0.694	1.419	1.705	1.786	0.824	0.856	0.833	0.819	0.768	0.737	endoplasmic reticulum			GO:0046914 transition metal ion binding; GO:0005488 binding; GO:0043167 ion binding; GO:0046872 metal ion binding; GO:0043169 cation binding; GO:0045735 nutrient reservoir activity; GO:0030145 manganese ion binding;				IPR011051; IPR006045; IPR014710;	RmlC-like cupin domain; Cupin 1; RmlC-like jelly roll fold;
K3XQ32	germin-like protein 5-1 [Setaria italica]	1.615	Up	3.8481e-05	SETIT_004012mg	21.946	0.516	0.546	0.554	0.854	0.871	0.885	1.175	1.175	1.156	1.548	1.517	1.417	chloroplast			GO:0046914 transition metal ion binding; GO:0005488 binding; GO:0043167 ion binding; GO:0046872 metal ion binding; GO:0043169 cation binding; GO:0045735 nutrient reservoir activity; GO:0030145 manganese ion binding;				IPR011051; IPR006045; IPR014710;	RmlC-like cupin domain; Cupin 1; RmlC-like jelly roll fold;
K3ZB74	gibberellin-regulated protein 3-like [Setaria italica]	3.732	Up	0.00068021	LOC101769174	9.6364	0.594	0.632		2.322	2.254		0.596	0.598		0.563	0.59		extracellular
K3Z7E9	glucose and ribitol dehydrogenase homolog [Setaria italica]	1.308	Up	0.000104685	LOC101776037	38.343	1.114	1.116	1.134	1.464	1.511	1.426	0.708	0.676	0.773	0.74	0.704	0.703	mitochondria			GO:0003824 catalytic activity; GO:0016491 oxidoreductase activity;				IPR016040;	NAD(P)-binding domain;
K4A0D1	glutelin-2-like [Setaria italica]	0.368	Down	1.82907e-05	LOC101786909	14.967	2.373	2.28	2.143	0.813	0.805	0.88	0.146	0.248	0.274	0.631	0.634	0.675	extracellular			GO:0045735 nutrient reservoir activity;				IPR013771; IPR016140;	Bifunctional trypsin/alpha-amylase inhibitor helical domain; Bifunctional inhibitor/plant lipid transfer protein/seed storage helical domain;
K4AA01	Glyceraldehyde-3-phosphate dehydrogenase OS=Setaria italica OX=4555 GN=LOC101752582	1.223	Up	0.004537	LOC101752582	46.993	0.956	0.943	0.86	1.128	1.146	1.101	1.055	1.012	1.062	0.916	0.902	0.964	chloroplast	GO:0006006 glucose metabolic process; GO:0044723 single-organism carbohydrate metabolic process; GO:0008152 metabolic process; GO:0055114 oxidation-reduction process; GO:0044710 single-organism metabolic process; GO:0044281 small molecule metabolic process; GO:0005996 monosaccharide metabolic process; GO:0044699 single-organism process; GO:0044238 primary metabolic process; GO:0005975 carbohydrat…		GO:0016620 oxidoreductase activity, acting on the aldehyde or oxo group of donors, NAD or NADP as acceptor; GO:0097159 organic cyclic compound binding; GO:1901363 heterocyclic compound binding; GO:1901265 nucleoside phosphate binding; GO:0051287 NAD binding; GO:0003824 catalytic activity; GO:0005488 binding; GO:0016903 oxidoreductase activity, acting on the aldehyde or oxo group of donors; GO:005…	K05298	GAPA; glyceraldehyde-3-phosphate dehydrogenase (NADP+) (phosphorylating) [EC:1.2.1.13]	sita00710 Carbon fixation in photosynthetic organisms; sita01100 Metabolic pathways; sita01200 Carbon metabolism;	IPR020829; IPR016040; IPR003823; IPR020828;	Glyceraldehyde 3-phosphate dehydrogenase, catalytic domain; NAD(P)-binding domain; Domain of unknown function CP12; Glyceraldehyde 3-phosphate dehydrogenase, NAD(P) binding domain;
K3Y178	Glyceraldehyde-3-phosphate dehydrogenase OS=Setaria italica OX=4555 GN=SETIT_007940mg	2.428	Up	2.848e-06	SETIT_007940mg	40.832	0.684	0.716	0.731	1.72	1.786	1.669	0.584	0.583	0.586	1.058	0.965	1.056	chloroplast	GO:0006006 glucose metabolic process; GO:0044723 single-organism carbohydrate metabolic process; GO:0008152 metabolic process; GO:0055114 oxidation-reduction process; GO:0044710 single-organism metabolic process; GO:0044281 small molecule metabolic process; GO:0005996 monosaccharide metabolic process; GO:0044699 single-organism process; GO:0044238 primary metabolic process; GO:0005975 carbohydrat…		GO:0016620 oxidoreductase activity, acting on the aldehyde or oxo group of donors, NAD or NADP as acceptor; GO:0097159 organic cyclic compound binding; GO:1901363 heterocyclic compound binding; GO:1901265 nucleoside phosphate binding; GO:0051287 NAD binding; GO:0003824 catalytic activity; GO:0005488 binding; GO:0016903 oxidoreductase activity, acting on the aldehyde or oxo group of donors; GO:005…	K00134	GAPDH; glyceraldehyde 3-phosphate dehydrogenase [EC:1.2.1.12]	sita00710 Carbon fixation in photosynthetic organisms; sita01230 Biosynthesis of amino acids; sita01100 Metabolic pathways; sita00010 Glycolysis / Gluconeogenesis; sita01110 Biosynthesis of secondary metabolites; sita01200 Carbon metabolism;	IPR020829; IPR016040; IPR020828;	Glyceraldehyde 3-phosphate dehydrogenase, catalytic domain; NAD(P)-binding domain; Glyceraldehyde 3-phosphate dehydrogenase, NAD(P) binding domain;
K3YAQ2	Glycine cleavage system H protein OS=Setaria italica OX=4555 GN=LOC101763998	1.629	Up	0.00040055	LOC101763998	14.27	0.831	0.78	0.852	1.263	1.429	1.32	0.956	0.838	1.011	0.972	0.986	0.842	cytoplasm	GO:1901606 alpha-amino acid catabolic process; GO:0044712 single-organism catabolic process; GO:0044281 small molecule metabolic process; GO:0044763 single-organism cellular process; GO:0019464 glycine decarboxylation via glycine cleavage system; GO:0006807 nitrogen compound metabolic process; GO:0044699 single-organism process; GO:0044282 small molecule catabolic process; GO:0044238 primary meta…	GO:0005960 glycine cleavage complex; GO:1902494 catalytic complex; GO:0044464 cell part; GO:0005622 intracellular; GO:1990204 oxidoreductase complex; GO:0005737 cytoplasm; GO:0032991 macromolecular complex; GO:0044424 intracellular part; GO:0005623 cell; GO:0044444 cytoplasmic part;					IPR011053; IPR000089;	Single hybrid motif; Biotin/lipoyl attachment;
K3Y797	Glycosyltransferases OS=Setaria italica OX=4555 GN=LOC101777107	1.226	Up	0.00026439	LOC101777107	48.138	0.973	0.938	0.969	1.206	1.163	1.162	0.935	1.008	1.011	0.903	0.908	0.874	chloroplast		GO:0016020 membrane;	GO:0015020 glucuronosyltransferase activity; GO:0016758 transferase activity, transferring hexosyl groups; GO:0003824 catalytic activity; GO:0008194 UDP-glycosyltransferase activity; GO:0016757 transferase activity, transferring glycosyl groups; GO:0015018 galactosylgalactosylxylosylprotein 3-beta-glucuronosyltransferase activity; GO:0016740 transferase activity;	K20871			IPR029044;	Nucleotide-diphospho-sugar transferases;
K3YZB0	guanine nucleotide-binding protein subunit gamma 2-like [Setaria italica]	0.751	Down	0.036639	LOC101759766	25.655	1.074	1.352	1.14	0.942	0.786	0.949	0.946	1.062	0.994	0.994	0.79	0.918	chloroplast	GO:0007186 G-protein coupled receptor signaling pathway; GO:0050794 regulation of cellular process; GO:0044700 single organism signaling; GO:0051716 cellular response to stimulus; GO:0007165 signal transduction; GO:0050789 regulation of biological process; GO:0007154 cell communication; GO:0044699 single-organism process; GO:0023052 signaling; GO:0050896 response to stimulus; GO:0009987 cellular …	GO:0016020 membrane; GO:1905360 GTPase complex; GO:0019898 extrinsic component of membrane; GO:0071944 cell periphery; GO:0098796 membrane protein complex; GO:0098797 plasma membrane protein complex; GO:0019897 extrinsic component of plasma membrane; GO:0032991 macromolecular complex; GO:0044424 intracellular part; GO:0005623 cell; GO:0031234 extrinsic component of cytoplasmic side of plasma memb…	GO:0004871 signal transducer activity;				IPR015898;	G-protein gamma-like domain;
K4AGF1	hemiasterlin resistant protein 1 [Pyrus x bretschneideri]	0.624	Down	0.0073788	LOC101783895	14.285	1.17	1.176	1.408	0.817	0.852	0.675	0.938	0.863	0.739	1.07	1.105	1.159	chloroplast							IPR010625; IPR009069;	CHCH; Cysteine alpha-hairpin motif superfamily;
K3XWK3	Histone deacetylase OS=Setaria italica OX=4555 GN=LOC101756624	1.221	Up	0.015715	LOC101756624	54.411	0.847	0.88	0.907	1.148	0.984	1.085	0.973	1.037	1.008	1.048	1.079	1.013	nucleus	GO:0016043 cellular component organization; GO:0016570 histone modification; GO:0044267 cellular protein metabolic process; GO:0044238 primary metabolic process; GO:0044237 cellular metabolic process; GO:0071704 organic substance metabolic process; GO:0008152 metabolic process; GO:0051276 chromosome organization; GO:0035601 protein deacylation; GO:0006996 organelle organization; GO:0044260 cellul…		GO:0004407 histone deacetylase activity; GO:0019213 deacetylase activity; GO:0016787 hydrolase activity; GO:0016811 hydrolase activity, acting on carbon-nitrogen (but not peptide) bonds, in linear amides; GO:0033558 protein deacetylase activity; GO:0003824 catalytic activity; GO:0016810 hydrolase activity, acting on carbon-nitrogen (but not peptide) bonds;	K06067			IPR023801;	Histone deacetylase domain;
K3YK78	HVA22-like protein OS=Setaria italica OX=4555 GN=LOC101759240	1.203	Up	0.00166212	LOC101759240	14.839	1.044	1.04	1.075	1.321	1.227	1.251	0.893	0.911	0.914	0.761	0.84	0.777	extracellular				K17279
K3XPB3	indole-2-monooxygenase-like [Setaria italica]	1.254	Up	0.041344	LOC101769899	59.701	0.888	0.81		1.051	1.078		0.995	1.011		1.078	1.117		plasma membrane	GO:0044699 single-organism process; GO:0008152 metabolic process; GO:0055114 oxidation-reduction process; GO:0044710 single-organism metabolic process;		GO:0097159 organic cyclic compound binding; GO:1901363 heterocyclic compound binding; GO:0020037 heme binding; GO:0005506 iron ion binding; GO:0046914 transition metal ion binding; GO:0003824 catalytic activity; GO:0005488 binding; GO:0043167 ion binding; GO:0043169 cation binding; GO:0046872 metal ion binding; GO:0016705 oxidoreductase activity, acting on paired donors, with incorporation or red…
K3ZRW1	Isocitrate lyase OS=Setaria italica OX=4555 GN=LOC101774000	1.406	Up	0.026102	LOC101774000	63.002	1.131		1.126	1.675		1.498	0.585		0.711	0.594		0.69	peroxisome	GO:0008152 metabolic process; GO:0044710 single-organism metabolic process; GO:0044281 small molecule metabolic process; GO:0044763 single-organism cellular process; GO:0019752 carboxylic acid metabolic process; GO:0044699 single-organism process; GO:0006082 organic acid metabolic process; GO:0044237 cellular metabolic process; GO:0009987 cellular process; GO:0043436 oxoacid metabolic process; GO…		GO:0016829 lyase activity; GO:0016833 oxo-acid-lyase activity; GO:0003824 catalytic activity; GO:0004451 isocitrate lyase activity; GO:0016830 carbon-carbon lyase activity;	K01637	E4.1.3.1; isocitrate lyase [EC:4.1.3.1]	sita01100 Metabolic pathways; sita01110 Biosynthesis of secondary metabolites; sita00630 Glyoxylate and dicarboxylate metabolism; sita01200 Carbon metabolism;	IPR015813;	Pyruvate/Phosphoenolpyruvate kinase-like domain;
K3ZW76	knotted1 induced 1 precursor [Zea mays]	0.622	Down	0.00035563	LOC101779804	28.719	1.47	1.442	1.347	0.903	0.826	0.918	0.997	1.04	0.977	0.622	0.681	0.754	extracellular			GO:0003723 RNA binding; GO:0004521 endoribonuclease activity; GO:0016787 hydrolase activity; GO:0016894 endonuclease activity, active with either ribo- or deoxyribonucleic acids and producing 3'-phosphomonoesters; GO:1901363 heterocyclic compound binding; GO:0097159 organic cyclic compound binding; GO:0003824 catalytic activity; GO:0033897 ribonuclease T2 activity; GO:0005488 binding; GO:0016892 …	K01166
K3YUV7	kynurenine formamidase-like [Setaria italica]	1.234	Up	0.002261	LOC101772991	29.465	0.891	0.842	0.899	1.097	1.115	1.036	1.074	1.097	1.078	0.953	0.966	0.998	extracellular	GO:1901606 alpha-amino acid catabolic process; GO:0006725 cellular aromatic compound metabolic process; GO:0044699 single-organism process; GO:0044237 cellular metabolic process; GO:0071704 organic substance metabolic process; GO:0006576 cellular biogenic amine metabolic process; GO:0044270 cellular nitrogen compound catabolic process; GO:0008152 metabolic process; GO:0006520 cellular amino acid …		GO:0016787 hydrolase activity; GO:0016811 hydrolase activity, acting on carbon-nitrogen (but not peptide) bonds, in linear amides; GO:0004061 arylformamidase activity; GO:0003824 catalytic activity; GO:0016810 hydrolase activity, acting on carbon-nitrogen (but not peptide) bonds;
K3ZHU8	Laccase OS=Setaria italica OX=4555 GN=LOC101779436	1.393	Up	0.00081843	LOC101779436	65.579	1.097	1.057	1.073	1.423	1.473	1.6	0.756	0.724	0.635	0.747	0.774	0.64	extracellular	GO:0006725 cellular aromatic compound metabolic process; GO:0055114 oxidation-reduction process; GO:0044712 single-organism catabolic process; GO:0044763 single-organism cellular process; GO:1901360 organic cyclic compound metabolic process; GO:0044699 single-organism process; GO:0044237 cellular metabolic process; GO:0009698 phenylpropanoid metabolic process; GO:0071704 organic substance metabol…	GO:0048046 apoplast; GO:0005576 extracellular region;	GO:0016682 oxidoreductase activity, acting on diphenols and related substances as donors, oxygen as acceptor; GO:0046914 transition metal ion binding; GO:0016679 oxidoreductase activity, acting on diphenols and related substances as donors; GO:0003824 catalytic activity; GO:0005488 binding; GO:0043167 ion binding; GO:0046872 metal ion binding; GO:0043169 cation binding; GO:0052716 hydroquinone:ox…	K05909			IPR034289; IPR011706; IPR008972; IPR011707; IPR034285; IPR034288; IPR001117;	Laccase, third cupredoxin domain; Multicopper oxidase, type 2; Cupredoxin; Multicopper oxidase, type 3; Laccase, second cupredoxin domain; Laccase, first cupredoxin domain; Multicopper oxidase, type 1;
K4AMX2	lactoylglutathione lyase family protein [Populus trichocarpa]	1.298	Up	7.6711e-05	LOC101766089	15.15	1.122	1.087	1.141	1.444	1.437	1.467	0.658	0.691	0.692	0.8	0.811	0.787	chloroplast							IPR029068; IPR004360;	Glyoxalase/Bleomycin resistance protein/Dihydroxybiphenyl dioxygenase; Glyoxalase/fosfomycin resistance/dioxygenase domain;
K3YBX7	late embryogenesis abundant protein 18 [Aegilops tauschii subsp. tauschii]	1.313	Up	0.022859	LOC101785716	11.981		1.143	1.055		1.462	1.425		0.738	0.803		0.682	0.742	mitochondria	GO:0032502 developmental process; GO:0044707 single-multicellular organism process; GO:0044767 single-organism developmental process; GO:0044699 single-organism process; GO:0007275 multicellular organism development; GO:0009790 embryo development; GO:0048856 anatomical structure development; GO:0032501 multicellular organismal process;
K3Y8Z0	late embryogenesis abundant protein 76 [Setaria italica]	1.369	Up	0.0025586	LOC101766991	32.199	1.17	1.163	1.162	1.597	1.551	1.638	0.643	0.671	0.632	0.619	0.649	0.6	chloroplast
K3Z0Y5	leucine-rich repeat extensin-like protein 6 [Setaria italica]	1.22	Up	0.0005213	LOC101758961	77.982	1.02	0.997	0.957	1.209	1.221	1.197	0.862	0.904	0.894	0.92	0.96	0.934	vacuolar membrane			GO:0005515 protein binding; GO:0005488 binding;				IPR032675;	Leucine-rich repeat domain, L domain-like;
K3YG11	leucine-rich repeat receptor-like protein kinase TDR [Setaria italica]	1.207	Up	0.023845	LOC101757086	107.36	0.793	0.94	0.822	1.007	1.056	1.02	0.886	0.904	0.873	1.153	1.111	1.296	chloroplast	GO:0016310 phosphorylation; GO:0044267 cellular protein metabolic process; GO:0044238 primary metabolic process; GO:0044237 cellular metabolic process; GO:0006796 phosphate-containing compound metabolic process; GO:0071704 organic substance metabolic process; GO:0008152 metabolic process; GO:0006468 protein phosphorylation; GO:0006793 phosphorus metabolic process; GO:0044260 cellular macromolecul…		GO:0005524 ATP binding; GO:1901265 nucleoside phosphate binding; GO:0016773 phosphotransferase activity, alcohol group as acceptor; GO:0001882 nucleoside binding; GO:0043167 ion binding; GO:0005515 protein binding; GO:0004672 protein kinase activity; GO:0000166 nucleotide binding; GO:0097159 organic cyclic compound binding; GO:1901363 heterocyclic compound binding; GO:0032549 ribonucleoside bindi…				IPR000719; IPR013210; IPR032675; IPR011009;	Protein kinase domain; Leucine-rich repeat-containing N-terminal, plant-type; Leucine-rich repeat domain, L domain-like; Protein kinase-like domain;
K3YV44	lil3 protein [Zea mays]	1.269	Up	0.0122199	LOC101762333	28.126	0.911	0.972	0.92	1.188	1.081	1.287	0.961	0.976	0.832	0.957	0.984	0.982	chloroplast
K4A5Q8	Lipoxygenase OS=Setaria italica OX=4555 GN=LOC101757274	1.329	Up	8.0992e-05	LOC101757274	96.693	1.088	1.08	1.062	1.454	1.386	1.453	0.741	0.768	0.78	0.757	0.769	0.731	cytoplasm	GO:0044699 single-organism process; GO:0008152 metabolic process; GO:0055114 oxidation-reduction process; GO:0044710 single-organism metabolic process;		GO:0016702 oxidoreductase activity, acting on single donors with incorporation of molecular oxygen, incorporation of two atoms of oxygen; GO:0016701 oxidoreductase activity, acting on single donors with incorporation of molecular oxygen; GO:0003824 catalytic activity; GO:0005488 binding; GO:0051213 dioxygenase activity; GO:0043167 ion binding; GO:0043169 cation binding; GO:0046872 metal ion bindi…	K15718			IPR027433; IPR001024; IPR013819;	Lipoxygenase, domain 3; PLAT/LH2 domain; Lipoxygenase, C-terminal;
K3YPS7	Lipoxygenase OS=Setaria italica OX=4555 GN=LOC101784066	1.488	Up	0.000123987	LOC101784066	100.78	0.994	0.981	0.999	1.509	1.519	1.398	0.788	0.799	0.829	0.738	0.775	0.8	chloroplast	GO:0044699 single-organism process; GO:0008152 metabolic process; GO:0055114 oxidation-reduction process; GO:0044710 single-organism metabolic process;		GO:0016702 oxidoreductase activity, acting on single donors with incorporation of molecular oxygen, incorporation of two atoms of oxygen; GO:0016701 oxidoreductase activity, acting on single donors with incorporation of molecular oxygen; GO:0003824 catalytic activity; GO:0005488 binding; GO:0051213 dioxygenase activity; GO:0043167 ion binding; GO:0043169 cation binding; GO:0046872 metal ion bindi…	K00454	LOX2S; lipoxygenase [EC:1.13.11.12]	sita01100 Metabolic pathways; sita01110 Biosynthesis of secondary metabolites; sita00592 alpha-Linolenic acid metabolism;	IPR027433; IPR001024; IPR013819;	Lipoxygenase, domain 3; PLAT/LH2 domain; Lipoxygenase, C-terminal;
K4A0P7	LOW QUALITY PROTEIN: protein HGV2 [Setaria italica]	1.211	Up	0.00103752	SETIT_032437mg	60.404	0.881	0.855	0.822	1.018	1.053	1.027	1.14	1.057	1.082	0.985	1.05	1.001	chloroplast			GO:0005515 protein binding; GO:0005488 binding;				IPR011990;	Tetratricopeptide-like helical domain;
K3YHM3	lysine histidine transporter 1-like [Setaria italica]	1.261	Up	0.039197	LOC101753154	49.606		0.963	0.898		1.136	1.211		0.952	0.983		0.964	0.927	plasma membrane							IPR013057;	Amino acid transporter, transmembrane domain;
K3XG11	Malic enzyme OS=Setaria italica OX=4555 GN=LOC101777875	1.21	Up	0.00081551	LOC101777875	63.829	1.033	1.007	1.001	1.188	1.267	1.225	0.905	0.882	0.902	0.875	0.868	0.879	chloroplast	GO:0043648 dicarboxylic acid metabolic process; GO:0008152 metabolic process; GO:0055114 oxidation-reduction process; GO:0044710 single-organism metabolic process; GO:0006108 malate metabolic process; GO:0044281 small molecule metabolic process; GO:0019752 carboxylic acid metabolic process; GO:0044763 single-organism cellular process; GO:0044699 single-organism process; GO:0006082 organic acid me…		GO:0004471 malate dehydrogenase (decarboxylating) (NAD+) activity; GO:1901265 nucleoside phosphate binding; GO:0000166 nucleotide binding; GO:0048037 cofactor binding; GO:0016491 oxidoreductase activity; GO:0016614 oxidoreductase activity, acting on CH-OH group of donors; GO:1901363 heterocyclic compound binding; GO:0097159 organic cyclic compound binding; GO:0016616 oxidoreductase activity, acti…				IPR012302; IPR012301; IPR016040;	Malic enzyme, NAD-binding; Malic enzyme, N-terminal domain; NAD(P)-binding domain;
K3ZQ26	mediator of RNA polymerase II transcription subunit 33A-like [Setaria italica]	0.684	Down	0.0089552	LOC101783321	141.66	1.125	1.056		0.733	0.759		1.073	0.976		1.062	1.205		plasma membrane
K4A4F1	mitochondrial glycoprotein [Zea mays]	1.228	Up	0.04204	LOC101762240	14.95	0.912	0.978		1.19	1.13		1.01	0.975		0.906	0.931		cytoplasm		GO:0005759 mitochondrial matrix; GO:0043229 intracellular organelle; GO:0044429 mitochondrial part; GO:0005737 cytoplasm; GO:0044446 intracellular organelle part; GO:0044424 intracellular part; GO:0005623 cell; GO:0005739 mitochondrion; GO:0044422 organelle part; GO:0031974 membrane-enclosed lumen; GO:0043226 organelle; GO:0043231 intracellular membrane-bounded organelle; GO:0070013 intracellular…
K3Y907	mitochondrial uncoupling protein 3 [Setaria italica]	1.306	Up	0.0185562	LOC101780867	32.188	0.686		0.737	0.938		0.921	0.763		0.747	1.624		1.601	chloroplast	GO:0006810 transport; GO:0055085 transmembrane transport; GO:0051179 localization; GO:0051234 establishment of localization;			K15112			IPR023395;	Mitochondrial carrier domain;
K3YAE4	MLP-like protein 423 [Setaria italica]	1.629	Up	0.000143098	LOC101758591	18.586	1.01	0.98	0.954	1.679	1.512	1.606	0.668	0.787	0.719	0.68	0.753	0.757	cytoplasm	GO:0006952 defense response; GO:0050896 response to stimulus; GO:0006950 response to stress; GO:0009607 response to biotic stimulus;						IPR023393; IPR000916;	START-like domain; Bet v I/Major latex protein;
K3YGL0	NAC domain-containing protein 17-like [Setaria italica]	0.754	Down	0.003263	LOC101754925	71.624	1.093	1.117		0.823	0.843		1.071	1.087		1.011	0.951		chloroplast	GO:0050794 regulation of cellular process; GO:0010468 regulation of gene expression; GO:0006355 regulation of transcription, DNA-templated; GO:0031326 regulation of cellular biosynthetic process; GO:0080090 regulation of primary metabolic process; GO:0060255 regulation of macromolecule metabolic process; GO:0019219 regulation of nucleobase-containing compound metabolic process; GO:0010556 regulat…		GO:0097159 organic cyclic compound binding; GO:1901363 heterocyclic compound binding; GO:0003677 DNA binding; GO:0005488 binding; GO:0003676 nucleic acid binding;				IPR003441;	NAC domain;
K3Z8B4	NAD(P)-binding Rossmann-fold superfamily protein [Zea mays]	1.249	Up	0.000136513	LOC101776439	31.896	0.954	0.973	1	1.236	1.211	1.209	0.921	0.948	0.903	0.908	0.886	0.905	chloroplast							IPR016040;	NAD(P)-binding domain;
K3YTU6	NADP-dependent D-sorbitol-6-phosphate dehydrogenase-like [Setaria italica]	0.831	Down	0.021895	LOC101770053	38.057	1.261	1.339	1.159	1.01	1.013	1.101	0.814	0.981	0.943	0.916	0.667	0.806	chloroplast	GO:0044699 single-organism process; GO:0008152 metabolic process; GO:0055114 oxidation-reduction process; GO:0044710 single-organism metabolic process;		GO:0003824 catalytic activity; GO:0016491 oxidoreductase activity;				IPR023210;	NADP-dependent oxidoreductase domain;
K3YH95	NADP-dependent glyceraldehyde-3-phosphate dehydrogenase [Setaria italica]	1.202	Up	0.000121234	LOC101783820	53.177	0.761	0.792	0.769	0.931	0.935	0.924	1.239	1.187	1.213	1.094	1.104	1.126	cytoplasm	GO:0044699 single-organism process; GO:0008152 metabolic process; GO:0055114 oxidation-reduction process; GO:0044710 single-organism metabolic process;		GO:0016620 oxidoreductase activity, acting on the aldehyde or oxo group of donors, NAD or NADP as acceptor; GO:0003824 catalytic activity; GO:0016491 oxidoreductase activity; GO:0016903 oxidoreductase activity, acting on the aldehyde or oxo group of donors;	K00131	gapN; glyceraldehyde-3-phosphate dehydrogenase (NADP+) [EC:1.2.1.9]	sita01100 Metabolic pathways; sita00030 Pentose phosphate pathway; sita00010 Glycolysis / Gluconeogenesis; sita01200 Carbon metabolism;	IPR016161; IPR015590; IPR016162; IPR016163;	Aldehyde/histidinol dehydrogenase; Aldehyde dehydrogenase domain; Aldehyde dehydrogenase N-terminal domain; Aldehyde dehydrogenase, C-terminal;
K3YGH3	NADPH--cytochrome P450 reductase OS=Setaria italica OX=4555 GN=LOC101767766	1.23	Up	0.000178854	LOC101767766	77.047	0.893	0.893	0.874	1.086	1.118	1.067	1.101	1.041	1.12	0.948	1.001	0.955	chloroplast	GO:0044699 single-organism process; GO:0008152 metabolic process; GO:0055114 oxidation-reduction process; GO:0044710 single-organism metabolic process;		GO:0016651 oxidoreductase activity, acting on NAD(P)H; GO:1901265 nucleoside phosphate binding; GO:0016653 oxidoreductase activity, acting on NAD(P)H, heme protein as acceptor; GO:0043167 ion binding; GO:0000166 nucleotide binding; GO:0048037 cofactor binding; GO:0016491 oxidoreductase activity; GO:0003958 NADPH-hemoprotein reductase activity; GO:1901363 heterocyclic compound binding; GO:0097159 …	K00327			IPR017927; IPR029039; IPR008254; IPR001433; IPR017938; IPR023173; IPR003097; IPR001709;	Ferredoxin reductase-type FAD-binding domain; Flavoprotein-like domain; Flavodoxin/nitric oxide synthase; Oxidoreductase FAD/NAD(P)-binding; Riboflavin synthase-like beta-barrel; NADPH-cytochrome p450 reductase, FAD-binding, alpha-helical domain-3; FAD-binding, type 1; Flavoprotein pyridine nucleotide cytochrome reductase;
K4ALQ8	NADPH-protochlorophyllide oxidoreductase OS=Setaria italica OX=4555 GN=SETIT_039840mg	1.263	Up	0.00039772	SETIT_039840mg	29.303	0.931	0.96	0.916	1.195	1.144	1.206	0.938	0.934	0.894	0.953	0.977	1.001	cytoplasm	GO:0044699 single-organism process; GO:0008152 metabolic process; GO:0055114 oxidation-reduction process; GO:0044710 single-organism metabolic process;		GO:0016627 oxidoreductase activity, acting on the CH-CH group of donors; GO:0016628 oxidoreductase activity, acting on the CH-CH group of donors, NAD or NADP as acceptor; GO:0003824 catalytic activity; GO:0016630 protochlorophyllide reductase activity; GO:0016491 oxidoreductase activity;				IPR016040;	NAD(P)-binding domain;
K3Y6I0	natterin-1-like [Zea mays]	1.409	Up	4.3156e-06	LOC101777935	58.514	0.863	0.862		1.214	1.216		1.01	0.995		0.933	0.948		cytoplasm	GO:0044419 interspecies interaction between organisms; GO:0009405 pathogenesis; GO:0051704 multi-organism process;	GO:0005576 extracellular region;					IPR008998; IPR023307;	Agglutinin domain; Aerolysin-like toxin, beta complex domain;
K3ZH85	nodulin homeobox isoform X1 [Setaria italica]	1.385	Up	4.4697e-05	LOC101784145	101.88	0.839	0.854	0.862	1.168	1.216	1.155	0.918	0.867	0.923	1.093	1.085	1.076	nucleus			GO:0097159 organic cyclic compound binding; GO:1901363 heterocyclic compound binding; GO:0003677 DNA binding; GO:0005488 binding; GO:0003676 nucleic acid binding;				IPR001356; IPR009057;	Homeobox domain; Homeobox domain-like;
K3ZEQ5	non-specific lipid-transfer protein 2-like [Setaria italica]	0.711	Down	0.032684	LOC101780241	12.035	1.299	1.441		1.009	0.939		0.869	0.892		0.823	0.723		chloroplast	GO:0006810 transport; GO:0006869 lipid transport; GO:1902578 single-organism localization; GO:0044699 single-organism process; GO:0010876 lipid localization; GO:0071702 organic substance transport; GO:0033036 macromolecule localization; GO:0051179 localization; GO:0044765 single-organism transport; GO:0051234 establishment of localization;						IPR016140; IPR033872;	Bifunctional inhibitor/plant lipid transfer protein/seed storage helical domain; Non-specific lipid-transfer protein type 2;
K4AKT3	non-specific lipid-transfer protein 2P-like [Setaria italica]	1.895	Up	6.0958e-05	LOC101782694	9.4511	0.926	0.889	0.947	1.817	1.639	1.777	0.64	0.701	0.652	0.662	0.699	0.666	chloroplast	GO:0006810 transport; GO:0006869 lipid transport; GO:1902578 single-organism localization; GO:0044699 single-organism process; GO:0010876 lipid localization; GO:0071702 organic substance transport; GO:0033036 macromolecule localization; GO:0051179 localization; GO:0044765 single-organism transport; GO:0051234 establishment of localization;						IPR016140; IPR033872;	Bifunctional inhibitor/plant lipid transfer protein/seed storage helical domain; Non-specific lipid-transfer protein type 2;
K3ZKB6	Non-specific lipid-transfer protein OS=Setaria italica OX=4555 GN=LOC101756039	1.927	Up	0.0091046	LOC101756039	11.862	0.941	0.932		1.692	1.918		0.712	0.566		0.694	0.635		chloroplast	GO:0006810 transport; GO:0006869 lipid transport; GO:1902578 single-organism localization; GO:0044699 single-organism process; GO:0010876 lipid localization; GO:0071702 organic substance transport; GO:0033036 macromolecule localization; GO:0051179 localization; GO:0044765 single-organism transport; GO:0051234 establishment of localization;		GO:0008289 lipid binding; GO:0005488 binding;				IPR016140;	Bifunctional inhibitor/plant lipid transfer protein/seed storage helical domain;
K3ZKC1	Non-specific lipid-transfer protein OS=Setaria italica OX=4555 GN=LOC101756443	1.735	Up	0.00051954	LOC101756443	11.473	1.235	1.181	1.156	2.277	1.953	1.966	0.259	0.427	0.4	0.286	0.37	0.426	extracellular	GO:0006810 transport; GO:0006869 lipid transport; GO:1902578 single-organism localization; GO:0044699 single-organism process; GO:0010876 lipid localization; GO:0071702 organic substance transport; GO:0033036 macromolecule localization; GO:0051179 localization; GO:0044765 single-organism transport; GO:0051234 establishment of localization;		GO:0008289 lipid binding; GO:0005488 binding;				IPR016140;	Bifunctional inhibitor/plant lipid transfer protein/seed storage helical domain;
K3YAY4	Non-specific lipid-transfer protein OS=Setaria italica OX=4555 GN=LOC101769557	1.675	Up	8.2373e-05	LOC101769557	11.575	1.148	1.099	1.105	1.906	1.942	1.768	0.51	0.546	0.523	0.508	0.491	0.561	extracellular	GO:0006810 transport; GO:0006869 lipid transport; GO:1902578 single-organism localization; GO:0044699 single-organism process; GO:0010876 lipid localization; GO:0071702 organic substance transport; GO:0033036 macromolecule localization; GO:0051179 localization; GO:0044765 single-organism transport; GO:0051234 establishment of localization;		GO:0008289 lipid binding; GO:0005488 binding;				IPR016140;	Bifunctional inhibitor/plant lipid transfer protein/seed storage helical domain;
K3XN75	Non-specific lipid-transfer protein OS=Setaria italica OX=4555 GN=LOC101772575	3.331	Up	4.2722e-05	LOC101772575	12.74	0.59	0.712	0.653	2.275	2.036	2.202	0.638	0.68	0.602	0.64	0.656	0.658	extracellular	GO:0006810 transport; GO:0006869 lipid transport; GO:1902578 single-organism localization; GO:0044699 single-organism process; GO:0010876 lipid localization; GO:0071702 organic substance transport; GO:0033036 macromolecule localization; GO:0051179 localization; GO:0044765 single-organism transport; GO:0051234 establishment of localization;		GO:0008289 lipid binding; GO:0005488 binding;				IPR016140;	Bifunctional inhibitor/plant lipid transfer protein/seed storage helical domain;
K3ZA33	nuclear transcription factor Y subunit B [Setaria italica]	1.291	Up	0.0073046	LOC101771990	18.935	0.885		0.917	1.148		1.178	1.141		1.103	0.842		0.82	nucleus	GO:0050794 regulation of cellular process; GO:0010468 regulation of gene expression; GO:0006355 regulation of transcription, DNA-templated; GO:0031326 regulation of cellular biosynthetic process; GO:0080090 regulation of primary metabolic process; GO:0060255 regulation of macromolecule metabolic process; GO:0019219 regulation of nucleobase-containing compound metabolic process; GO:0010556 regulat…	GO:0043226 organelle; GO:0043231 intracellular membrane-bounded organelle; GO:0043229 intracellular organelle; GO:0005634 nucleus; GO:0044464 cell part; GO:0005622 intracellular; GO:0044424 intracellular part; GO:0043227 membrane-bounded organelle; GO:0005623 cell;	GO:0097159 organic cyclic compound binding; GO:1901363 heterocyclic compound binding; GO:0003677 DNA binding; GO:0046982 protein heterodimerization activity; GO:0005488 binding; GO:0046983 protein dimerization activity; GO:0003676 nucleic acid binding; GO:0005515 protein binding; GO:0043565 sequence-specific DNA binding;	K08065			IPR003958; IPR009072;	Transcription factor CBF/NF-Y/archaeal histone domain; Histone-fold;
K3Z525	nucleobase-ascorbate transporter 3 [Setaria italica]	0.811	Down	0.00059889	LOC101770523	60.431	1.181	1.117	1.142	0.936	0.948	0.905	0.913	0.943	0.981	0.97	0.994	0.971	plasma membrane	GO:0006810 transport; GO:0055085 transmembrane transport; GO:0051179 localization; GO:0051234 establishment of localization;	GO:0016020 membrane;	GO:0005215 transporter activity;	K14611
K3XLG9	oil body-associated protein 1A [Zea mays]	1.26	Up	0.0150394	LOC101776375	26.287	1.129	1.123	1.049	1.523	1.354	1.282	0.658	0.757	0.829	0.716	0.806	0.866	cytoplasm
K3XRX2	oil body-associated protein 2A [Zea mays]	1.218	Up	0.020321	LOC101770719	27.566	1.109	1.148	1.238	1.533	1.331	1.394	0.705	0.793	0.643	0.681	0.781	0.744	cytoplasm
K3YW90	OPA3-like protein [Setaria italica]	1.26	Up	0.000122157	LOC101781246	18.516	0.935	0.922	0.939	1.148	1.207	1.168	1.026	0.986	1.024	0.905	0.904	0.886	chloroplast
K3Z461	patellin-3-like [Setaria italica]	0.832	Down	7.7593e-07	LOC101772524	79.53	1.069	1.072	1.081	0.892	0.898	0.891	1.052	1.093	1.067	0.945	0.951	0.942	chloroplast	GO:0006810 transport; GO:0051179 localization; GO:0051234 establishment of localization;	GO:0031224 intrinsic component of membrane; GO:0016020 membrane; GO:0016021 integral component of membrane; GO:0044425 membrane part;					IPR001251; IPR009038; IPR011074;	CRAL-TRIO lipid binding domain; GOLD domain; CRAL/TRIO, N-terminal domain;
K3ZK44	pathogenesis-related protein PR-4-like [Setaria italica]	1.388	Up	0.0025192	LOC101774684	15.923	1.127	1.212	1.056	1.637	1.587	1.488	0.699	0.667	0.823	0.611	0.569	0.669	chloroplast	GO:0050832 defense response to fungus; GO:0009605 response to external stimulus; GO:0009620 response to fungus; GO:0006950 response to stress; GO:0042742 defense response to bacterium; GO:0098542 defense response to other organism; GO:0006952 defense response; GO:0043207 response to external biotic stimulus; GO:0050896 response to stimulus; GO:0051707 response to other organism; GO:0009617 respon…						IPR001153; IPR009009;	Barwin domain; RlpA-like protein, double-psi beta-barrel domain;
K3ZXF7	pathogenesis-related protein PRB1-3-like [Setaria italica]	0.825	Down	0.0120956	LOC101786902	18.004	1.516	1.534	1.432	1.234	1.228	1.235	0.58	0.569	0.612	0.674	0.673	0.727	chloroplast		GO:0005576 extracellular region;		K13449	PR1; pathogenesis-related protein 1	sita04075 Plant hormone signal transduction; sita04626 Plant-pathogen interaction; sita04016 MAPK signaling pathway - plant;	IPR034111; IPR014044;	Pathogenesis-related protein 1-like, SCP domain; CAP domain;
K3XLQ5	pathogenesis-related protein-like [Setaria italica]	1.376	Up	0.000135753	LOC101779500	22.897	1.045	1.103	1.061	1.446	1.453	1.516	0.811	0.796	0.792	0.755	0.656	0.631	extracellular
K3XL31	pathogen-related protein isoform X2 [Setaria italica]	1.328	Up	0.0041194	LOC101763947	27.996	0.708	0.679	0.666	0.913	0.909	0.904	1.253	1.212	1.237	1.137	1.203	1.204	cytoplasm							IPR032710;	NTF2-like domain;
K3ZRF8	peptidyl-prolyl cis-trans isomerase CYP63-like isoform X2 [Setaria italica]	1.216	Up	0.0033604	LOC101760612	70.801	1.011	0.956	0.958	1.135	1.182	1.239	0.96	0.958	0.899	0.874	0.922	0.922	nucleus	GO:0044267 cellular protein metabolic process; GO:0044238 primary metabolic process; GO:0018208 peptidyl-proline modification; GO:0000413 protein peptidyl-prolyl isomerization; GO:0044237 cellular metabolic process; GO:0071704 organic substance metabolic process; GO:0006457 protein folding; GO:0018193 peptidyl-amino acid modification; GO:0008152 metabolic process; GO:0044260 cellular macromolecul…		GO:0003755 peptidyl-prolyl cis-trans isomerase activity; GO:0016853 isomerase activity; GO:0003824 catalytic activity; GO:0016859 cis-trans isomerase activity;	K09566			IPR002130; IPR029000;	Cyclophilin-type peptidyl-prolyl cis-trans isomerase domain; Cyclophilin-like domain;
K3YJF4	Peptidylprolyl isomerase OS=Setaria italica OX=4555 GN=LOC101753309	1.26	Up	0.0072399	LOC101753309	24.087	0.786	0.827	0.824	1.111	0.989	0.97	1.107	1.142	1.096	1.014	1.054	1.12	chloroplast				K01802			IPR001179;	FKBP-type peptidyl-prolyl cis-trans isomerase domain;
K4AC48	Peroxidase OS=Setaria italica OX=4555 GN=LOC101753799	0.805	Down	0.0041982	LOC101753799	36.742	1.033	1.06	1.052	0.786	0.888	0.858	1.064	1.027	1.043	1.082	1.066	1.084	chloroplast	GO:0008152 metabolic process; GO:0042743 hydrogen peroxide metabolic process; GO:0006950 response to stress; GO:0072593 reactive oxygen species metabolic process; GO:0055114 oxidation-reduction process; GO:0044710 single-organism metabolic process; GO:0006979 response to oxidative stress; GO:0044699 single-organism process; GO:0044248 cellular catabolic process; GO:0050896 response to stimulus; G…		GO:0097159 organic cyclic compound binding; GO:1901363 heterocyclic compound binding; GO:0020037 heme binding; GO:0003824 catalytic activity; GO:0005488 binding; GO:0016209 antioxidant activity; GO:0004601 peroxidase activity; GO:0046906 tetrapyrrole binding; GO:0016491 oxidoreductase activity; GO:0016684 oxidoreductase activity, acting on peroxide as acceptor;	K00430	E1.11.1.7; peroxidase [EC:1.11.1.7]	sita01100 Metabolic pathways; sita01110 Biosynthesis of secondary metabolites; sita00940 Phenylpropanoid biosynthesis;	IPR033905; IPR002016;	Secretory peroxidase; Haem peroxidase, plant/fungal/bacterial;
K3Z2C7	Peroxidase OS=Setaria italica OX=4555 GN=LOC101755700	1.556	Up	1.73935e-05	LOC101755700	37.877	0.769	0.789	0.759	1.214	1.221	1.17	0.995	0.976	1.001	1.053	1.051	1.007	plasma membrane	GO:0008152 metabolic process; GO:0042743 hydrogen peroxide metabolic process; GO:0006950 response to stress; GO:0072593 reactive oxygen species metabolic process; GO:0055114 oxidation-reduction process; GO:0044710 single-organism metabolic process; GO:0006979 response to oxidative stress; GO:0044699 single-organism process; GO:0044248 cellular catabolic process; GO:0050896 response to stimulus; G…		GO:0097159 organic cyclic compound binding; GO:1901363 heterocyclic compound binding; GO:0020037 heme binding; GO:0003824 catalytic activity; GO:0005488 binding; GO:0016209 antioxidant activity; GO:0004601 peroxidase activity; GO:0046906 tetrapyrrole binding; GO:0016491 oxidoreductase activity; GO:0016684 oxidoreductase activity, acting on peroxide as acceptor;	K00430	E1.11.1.7; peroxidase [EC:1.11.1.7]	sita01100 Metabolic pathways; sita01110 Biosynthesis of secondary metabolites; sita00940 Phenylpropanoid biosynthesis;	IPR033905; IPR002016;	Secretory peroxidase; Haem peroxidase, plant/fungal/bacterial;
K3Z2D1	Peroxidase OS=Setaria italica OX=4555 GN=LOC101756505	0.816	Down	0.00085797	LOC101756505	35.66	1.204	1.199	1.13	0.979	0.956	0.948	0.992	1.007	0.987	0.847	0.867	0.869	extracellular	GO:0008152 metabolic process; GO:0042743 hydrogen peroxide metabolic process; GO:0006950 response to stress; GO:0072593 reactive oxygen species metabolic process; GO:0055114 oxidation-reduction process; GO:0044710 single-organism metabolic process; GO:0006979 response to oxidative stress; GO:0044699 single-organism process; GO:0044248 cellular catabolic process; GO:0050896 response to stimulus; G…		GO:0097159 organic cyclic compound binding; GO:1901363 heterocyclic compound binding; GO:0020037 heme binding; GO:0003824 catalytic activity; GO:0005488 binding; GO:0016209 antioxidant activity; GO:0004601 peroxidase activity; GO:0046906 tetrapyrrole binding; GO:0016491 oxidoreductase activity; GO:0016684 oxidoreductase activity, acting on peroxide as acceptor;	K00430	E1.11.1.7; peroxidase [EC:1.11.1.7]	sita01100 Metabolic pathways; sita01110 Biosynthesis of secondary metabolites; sita00940 Phenylpropanoid biosynthesis;	IPR033905; IPR002016;	Secretory peroxidase; Haem peroxidase, plant/fungal/bacterial;
K4AC73	Peroxidase OS=Setaria italica OX=4555 GN=LOC101765668	1.692	Up	0.000103997	LOC101765668	36.516	0.876	0.906	0.903	1.438	1.608	1.496	0.788	0.711	0.771	0.885	0.806	0.85	chloroplast	GO:0008152 metabolic process; GO:0042743 hydrogen peroxide metabolic process; GO:0006950 response to stress; GO:0072593 reactive oxygen species metabolic process; GO:0055114 oxidation-reduction process; GO:0044710 single-organism metabolic process; GO:0006979 response to oxidative stress; GO:0044699 single-organism process; GO:0044248 cellular catabolic process; GO:0050896 response to stimulus; G…		GO:0097159 organic cyclic compound binding; GO:1901363 heterocyclic compound binding; GO:0020037 heme binding; GO:0003824 catalytic activity; GO:0005488 binding; GO:0016209 antioxidant activity; GO:0004601 peroxidase activity; GO:0046906 tetrapyrrole binding; GO:0016491 oxidoreductase activity; GO:0016684 oxidoreductase activity, acting on peroxide as acceptor;				IPR033905; IPR002016;	Secretory peroxidase; Haem peroxidase, plant/fungal/bacterial;
K3Y881	Peroxidase OS=Setaria italica OX=4555 GN=LOC101766030	1.429	Up	0.00183528	LOC101766030	38.884	0.795	0.889	0.779	1.196	1.113	1.211	1.006	0.986	1.004	0.986	1.032	1.027	chloroplast	GO:0008152 metabolic process; GO:0042743 hydrogen peroxide metabolic process; GO:0006950 response to stress; GO:0072593 reactive oxygen species metabolic process; GO:0055114 oxidation-reduction process; GO:0044710 single-organism metabolic process; GO:0006979 response to oxidative stress; GO:0044699 single-organism process; GO:0044248 cellular catabolic process; GO:0050896 response to stimulus; G…		GO:0097159 organic cyclic compound binding; GO:1901363 heterocyclic compound binding; GO:0020037 heme binding; GO:0003824 catalytic activity; GO:0005488 binding; GO:0016209 antioxidant activity; GO:0004601 peroxidase activity; GO:0046906 tetrapyrrole binding; GO:0016491 oxidoreductase activity; GO:0016684 oxidoreductase activity, acting on peroxide as acceptor;	K00430	E1.11.1.7; peroxidase [EC:1.11.1.7]	sita01100 Metabolic pathways; sita01110 Biosynthesis of secondary metabolites; sita00940 Phenylpropanoid biosynthesis;	IPR033905; IPR002016;	Secretory peroxidase; Haem peroxidase, plant/fungal/bacterial;
K3XJH9	Peroxidase OS=Setaria italica OX=4555 GN=LOC101775549	0.819	Down	0.0016047	LOC101775549	38.286	1.272	1.28	1.2	0.994	1.052	1.026	0.915	0.919	0.95	0.789	0.791	0.834	extracellular	GO:0008152 metabolic process; GO:0042743 hydrogen peroxide metabolic process; GO:0006950 response to stress; GO:0072593 reactive oxygen species metabolic process; GO:0055114 oxidation-reduction process; GO:0044710 single-organism metabolic process; GO:0006979 response to oxidative stress; GO:0044699 single-organism process; GO:0044248 cellular catabolic process; GO:0050896 response to stimulus; G…		GO:0097159 organic cyclic compound binding; GO:1901363 heterocyclic compound binding; GO:0020037 heme binding; GO:0003824 catalytic activity; GO:0005488 binding; GO:0016209 antioxidant activity; GO:0004601 peroxidase activity; GO:0046906 tetrapyrrole binding; GO:0016491 oxidoreductase activity; GO:0016684 oxidoreductase activity, acting on peroxide as acceptor;	K00430	E1.11.1.7; peroxidase [EC:1.11.1.7]	sita01100 Metabolic pathways; sita01110 Biosynthesis of secondary metabolites; sita00940 Phenylpropanoid biosynthesis;	IPR033905; IPR002016;	Secretory peroxidase; Haem peroxidase, plant/fungal/bacterial;
K3ZV96	Peroxidase OS=Setaria italica OX=4555 GN=LOC101775750	0.791	Down	6.0283e-05	LOC101775750	33.415	1.254	1.252	1.234	1.005	0.991	0.964	0.943	0.903	0.949	0.788	0.886	0.802	chloroplast	GO:0008152 metabolic process; GO:0042743 hydrogen peroxide metabolic process; GO:0006950 response to stress; GO:0072593 reactive oxygen species metabolic process; GO:0055114 oxidation-reduction process; GO:0044710 single-organism metabolic process; GO:0006979 response to oxidative stress; GO:0044699 single-organism process; GO:0044248 cellular catabolic process; GO:0050896 response to stimulus; G…		GO:0097159 organic cyclic compound binding; GO:1901363 heterocyclic compound binding; GO:0020037 heme binding; GO:0003824 catalytic activity; GO:0005488 binding; GO:0016209 antioxidant activity; GO:0004601 peroxidase activity; GO:0046906 tetrapyrrole binding; GO:0016491 oxidoreductase activity; GO:0016684 oxidoreductase activity, acting on peroxide as acceptor;				IPR033905; IPR002016;	Secretory peroxidase; Haem peroxidase, plant/fungal/bacterial;
K3XY63	Peroxidase OS=Setaria italica OX=4555 GN=LOC101776354	0.813	Down	0.000115575	LOC101776354	35.618	0.979	0.976	0.986	0.788	0.784	0.818	1.177	1.18	1.153	1.048	1.041	1.034	extracellular	GO:0008152 metabolic process; GO:0042743 hydrogen peroxide metabolic process; GO:0006950 response to stress; GO:0072593 reactive oxygen species metabolic process; GO:0055114 oxidation-reduction process; GO:0044710 single-organism metabolic process; GO:0006979 response to oxidative stress; GO:0044699 single-organism process; GO:0044248 cellular catabolic process; GO:0050896 response to stimulus; G…		GO:0097159 organic cyclic compound binding; GO:1901363 heterocyclic compound binding; GO:0020037 heme binding; GO:0003824 catalytic activity; GO:0005488 binding; GO:0016209 antioxidant activity; GO:0004601 peroxidase activity; GO:0046906 tetrapyrrole binding; GO:0016491 oxidoreductase activity; GO:0016684 oxidoreductase activity, acting on peroxide as acceptor;	K00430	E1.11.1.7; peroxidase [EC:1.11.1.7]	sita01100 Metabolic pathways; sita01110 Biosynthesis of secondary metabolites; sita00940 Phenylpropanoid biosynthesis;	IPR033905; IPR002016;	Secretory peroxidase; Haem peroxidase, plant/fungal/bacterial;
K3XJE1	Peroxidase OS=Setaria italica OX=4555 GN=LOC101778284	2.246	Up	2.2575e-05	LOC101778284	37.718	0.871	0.877	0.857	1.907	2.09	1.855	0.565	0.452	0.57	0.724	0.62	0.684	vacuolar membrane	GO:0008152 metabolic process; GO:0042743 hydrogen peroxide metabolic process; GO:0006950 response to stress; GO:0072593 reactive oxygen species metabolic process; GO:0055114 oxidation-reduction process; GO:0044710 single-organism metabolic process; GO:0006979 response to oxidative stress; GO:0044699 single-organism process; GO:0044248 cellular catabolic process; GO:0050896 response to stimulus; G…		GO:0097159 organic cyclic compound binding; GO:1901363 heterocyclic compound binding; GO:0020037 heme binding; GO:0003824 catalytic activity; GO:0005488 binding; GO:0016209 antioxidant activity; GO:0004601 peroxidase activity; GO:0046906 tetrapyrrole binding; GO:0016491 oxidoreductase activity; GO:0016684 oxidoreductase activity, acting on peroxide as acceptor;	K00430	E1.11.1.7; peroxidase [EC:1.11.1.7]	sita01100 Metabolic pathways; sita01110 Biosynthesis of secondary metabolites; sita00940 Phenylpropanoid biosynthesis;	IPR033905; IPR002016;	Secretory peroxidase; Haem peroxidase, plant/fungal/bacterial;
K3XYD8	Peroxidase OS=Setaria italica OX=4555 GN=LOC101782279	1.588	Up	0.00025606	LOC101782279	32.834	1.015	0.982	1.003	1.668	1.617	1.478	0.745	0.704	0.798	0.711	0.723	0.765	chloroplast	GO:0008152 metabolic process; GO:0042743 hydrogen peroxide metabolic process; GO:0006950 response to stress; GO:0072593 reactive oxygen species metabolic process; GO:0055114 oxidation-reduction process; GO:0044710 single-organism metabolic process; GO:0006979 response to oxidative stress; GO:0044699 single-organism process; GO:0044248 cellular catabolic process; GO:0050896 response to stimulus; G…		GO:0097159 organic cyclic compound binding; GO:1901363 heterocyclic compound binding; GO:0020037 heme binding; GO:0003824 catalytic activity; GO:0005488 binding; GO:0016209 antioxidant activity; GO:0004601 peroxidase activity; GO:0046906 tetrapyrrole binding; GO:0016491 oxidoreductase activity; GO:0016684 oxidoreductase activity, acting on peroxide as acceptor;	K00430	E1.11.1.7; peroxidase [EC:1.11.1.7]	sita01100 Metabolic pathways; sita01110 Biosynthesis of secondary metabolites; sita00940 Phenylpropanoid biosynthesis;	IPR033905; IPR002016;	Secretory peroxidase; Haem peroxidase, plant/fungal/bacterial;
K4ACJ5	Peroxidase OS=Setaria italica OX=4555 GN=LOC101782535	0.787	Down	0.00078141	LOC101782535	35.402	1.345	1.28	1.243	0.998	1.006	1.039	0.835	0.87	0.887	0.82	0.846	0.834	plasma membrane	GO:0008152 metabolic process; GO:0042743 hydrogen peroxide metabolic process; GO:0006950 response to stress; GO:0072593 reactive oxygen species metabolic process; GO:0055114 oxidation-reduction process; GO:0044710 single-organism metabolic process; GO:0006979 response to oxidative stress; GO:0044699 single-organism process; GO:0044248 cellular catabolic process; GO:0050896 response to stimulus; G…		GO:0097159 organic cyclic compound binding; GO:1901363 heterocyclic compound binding; GO:0020037 heme binding; GO:0003824 catalytic activity; GO:0005488 binding; GO:0016209 antioxidant activity; GO:0004601 peroxidase activity; GO:0046906 tetrapyrrole binding; GO:0016491 oxidoreductase activity; GO:0016684 oxidoreductase activity, acting on peroxide as acceptor;	K00430	E1.11.1.7; peroxidase [EC:1.11.1.7]	sita01100 Metabolic pathways; sita01110 Biosynthesis of secondary metabolites; sita00940 Phenylpropanoid biosynthesis;	IPR033905; IPR002016;	Secretory peroxidase; Haem peroxidase, plant/fungal/bacterial;
K3XJK3	Peroxidase OS=Setaria italica OX=4555 GN=LOC101785533	0.782	Down	4.9705e-07	LOC101785533	36.951	1.042	1.037	1.036	0.819	0.812	0.806	1.101	1.132	1.098	1.018	1.037	1.041	chloroplast	GO:0008152 metabolic process; GO:0042743 hydrogen peroxide metabolic process; GO:0006950 response to stress; GO:0072593 reactive oxygen species metabolic process; GO:0055114 oxidation-reduction process; GO:0044710 single-organism metabolic process; GO:0006979 response to oxidative stress; GO:0044699 single-organism process; GO:0044248 cellular catabolic process; GO:0050896 response to stimulus; G…		GO:0097159 organic cyclic compound binding; GO:1901363 heterocyclic compound binding; GO:0020037 heme binding; GO:0003824 catalytic activity; GO:0005488 binding; GO:0016209 antioxidant activity; GO:0004601 peroxidase activity; GO:0046906 tetrapyrrole binding; GO:0016491 oxidoreductase activity; GO:0016684 oxidoreductase activity, acting on peroxide as acceptor;	K00430	E1.11.1.7; peroxidase [EC:1.11.1.7]	sita01100 Metabolic pathways; sita01110 Biosynthesis of secondary metabolites; sita00940 Phenylpropanoid biosynthesis;	IPR033905; IPR002016;	Secretory peroxidase; Haem peroxidase, plant/fungal/bacterial;
K3YFZ2	peroxisome biogenesis protein 1 [Setaria italica]	1.333	Up	0.0090205	LOC101768044	119.94	0.905	0.825	0.738	1.084	1.133	1.073	0.993	1.015	1.099	1.031	1.046	1.107	cytoplasm	GO:0007031 peroxisome organization; GO:0016043 cellular component organization; GO:0009987 cellular process; GO:0006996 organelle organization; GO:0071840 cellular component organization or biogenesis;	GO:0043226 organelle; GO:0043231 intracellular membrane-bounded organelle; GO:0043229 intracellular organelle; GO:0044464 cell part; GO:0005622 intracellular; GO:0005777 peroxisome; GO:0042579 microbody; GO:0005737 cytoplasm; GO:0044424 intracellular part; GO:0005623 cell; GO:0043227 membrane-bounded organelle; GO:0044444 cytoplasmic part;	GO:0005524 ATP binding; GO:1901265 nucleoside phosphate binding; GO:0001882 nucleoside binding; GO:0043167 ion binding; GO:0000166 nucleotide binding; GO:0097159 organic cyclic compound binding; GO:1901363 heterocyclic compound binding; GO:0032549 ribonucleoside binding; GO:0097367 carbohydrate derivative binding; GO:0032553 ribonucleotide binding; GO:0005488 binding; GO:0032550 purine ribonucleo…	K13338	PEX1; peroxin-1	sita04146 Peroxisome;	IPR029067; IPR003593; IPR003959; IPR009010; IPR027417; IPR015342;	CDC48 domain 2-like; AAA+ ATPase domain; ATPase, AAA-type, core; Aspartate decarboxylase-like domain; P-loop containing nucleoside triphosphate hydrolase; Peroxisome biogenesis factor 1, N-terminal, psi beta-barrel fold;
K4AE37	peroxygenase-like isoform X1 [Setaria italica]	1.378	Up	0.000123256	SETIT_036584mg	27.882	0.893	0.913	0.906	1.233	1.208	1.296	0.946	0.926	0.904	0.922	0.949	0.955	chloroplast				K17991
K3Z808	PHD finger protein ALFIN-LIKE 8-like [Setaria italica]	1.62	Up	0.00132229	LOC101773461	35.326	0.721		0.722	1.148		1.189	1.213		1.183	0.939		0.93	nucleus	GO:0050794 regulation of cellular process; GO:0010468 regulation of gene expression; GO:0006355 regulation of transcription, DNA-templated; GO:0031326 regulation of cellular biosynthetic process; GO:0080090 regulation of primary metabolic process; GO:0060255 regulation of macromolecule metabolic process; GO:0019219 regulation of nucleobase-containing compound metabolic process; GO:0010556 regulat…		GO:0042393 histone binding; GO:0046914 transition metal ion binding; GO:0005488 binding; GO:0043167 ion binding; GO:0046872 metal ion binding; GO:0043169 cation binding; GO:0005515 protein binding; GO:0008270 zinc ion binding;				IPR013083; IPR001965; IPR011011; IPR019787;	Zinc finger, RING/FYVE/PHD-type; Zinc finger, PHD-type; Zinc finger, FYVE/PHD-type; Zinc finger, PHD-finger;
K4A811	Phospho-2-dehydro-3-deoxyheptonate aldolase OS=Setaria italica OX=4555 GN=LOC101775939	1.362	Up	0.0113433	LOC101775939	60.061	0.584	0.638	0.728	0.837	0.924	0.895	1.458	1.433	1.428	1.062	1.007	0.983	chloroplast	GO:0008652 cellular amino acid biosynthetic process; GO:0009072 aromatic amino acid family metabolic process; GO:0016053 organic acid biosynthetic process; GO:0044711 single-organism biosynthetic process; GO:0006725 cellular aromatic compound metabolic process; GO:0044281 small molecule metabolic process; GO:0044763 single-organism cellular process; GO:0044699 single-organism process; GO:0006807 …		GO:0016765 transferase activity, transferring alkyl or aryl (other than methyl) groups; GO:0003849 3-deoxy-7-phosphoheptulonate synthase activity; GO:0003824 catalytic activity; GO:0016740 transferase activity;	K01626	E2.5.1.54; 3-deoxy-7-phosphoheptulonate synthase [EC:2.5.1.54]	sita01230 Biosynthesis of amino acids; sita01100 Metabolic pathways; sita00400 Phenylalanine, tyrosine and tryptophan biosynthesis; sita01110 Biosynthesis of secondary metabolites;
U5TXE2	Photosystem I iron-sulfur center OS=Setaria italica OX=4555 GN=psaC	1.548	Up	2.188e-06	psaC	8.8993	0.844	0.821	0.834	1.274	1.315	1.279	0.961	0.974	0.971	0.919	0.913	0.92	chloroplast	GO:0009773 photosynthetic electron transport in photosystem I; GO:0008152 metabolic process; GO:0006091 generation of precursor metabolites and energy; GO:0044710 single-organism metabolic process; GO:0055114 oxidation-reduction process; GO:0044763 single-organism cellular process; GO:0044699 single-organism process; GO:0022900 electron transport chain; GO:0019684 photosynthesis, light reaction; …	GO:0016020 membrane; GO:0098796 membrane protein complex; GO:0042651 thylakoid membrane; GO:0032991 macromolecular complex; GO:0044424 intracellular part; GO:0005623 cell; GO:0034357 photosynthetic membrane; GO:0009521 photosystem; GO:0005622 intracellular; GO:0044464 cell part; GO:0044425 membrane part; GO:0009579 thylakoid; GO:0043234 protein complex; GO:0044436 thylakoid part; GO:0009522 photo…	GO:0009055 electron carrier activity; GO:0051539 4 iron, 4 sulfur cluster binding; GO:0005488 binding; GO:0051536 iron-sulfur cluster binding; GO:0051540 metal cluster binding;	K02691	psaC; photosystem I subunit VII	sita01100 Metabolic pathways; sita00195 Photosynthesis;	IPR017896;	4Fe-4S ferredoxin-type, iron-sulphur binding domain;
U5TXA1	Photosystem I P700 chlorophyll a apoprotein A1 OS=Setaria italica OX=4555 GN=psaA	1.295	Up	0.00134163	psaA	83.178	0.894	0.926	0.911	1.247	1.122	1.169	0.983	0.959	0.974	0.909	0.945	0.917	plasma membrane	GO:0008152 metabolic process; GO:0044237 cellular metabolic process; GO:0009987 cellular process; GO:0015979 photosynthesis;	GO:0016020 membrane; GO:0098796 membrane protein complex; GO:0032991 macromolecular complex; GO:0031224 intrinsic component of membrane; GO:0044424 intracellular part; GO:0005623 cell; GO:0016021 integral component of membrane; GO:0034357 photosynthetic membrane; GO:0009521 photosystem; GO:0044425 membrane part; GO:0005622 intracellular; GO:0044464 cell part; GO:0009579 thylakoid; GO:0043234 prot…	GO:0046872 metal ion binding; GO:0043169 cation binding; GO:0005488 binding; GO:0043167 ion binding;	K02689	psaA; photosystem I P700 chlorophyll a apoprotein A1	sita01100 Metabolic pathways; sita00195 Photosynthesis;
U5TXA2	Photosystem I P700 chlorophyll a apoprotein A2 OS=Setaria italica OX=4555 GN=psaB	1.397	Up	0.00062393	psaB	82.556	0.789	0.792	0.868	1.117	1.173	1.131	1.127	1.128	1.094	0.984	0.928	0.924	plasma membrane	GO:0008152 metabolic process; GO:0044237 cellular metabolic process; GO:0009987 cellular process; GO:0015979 photosynthesis;	GO:0016020 membrane; GO:0098796 membrane protein complex; GO:0032991 macromolecular complex; GO:0031224 intrinsic component of membrane; GO:0044424 intracellular part; GO:0005623 cell; GO:0016021 integral component of membrane; GO:0034357 photosynthetic membrane; GO:0009521 photosystem; GO:0044425 membrane part; GO:0005622 intracellular; GO:0044464 cell part; GO:0009579 thylakoid; GO:0043234 prot…		K02690	psaB; photosystem I P700 chlorophyll a apoprotein A2	sita01100 Metabolic pathways; sita00195 Photosynthesis;
U5TU12	Photosystem II CP43 reaction center protein OS=Setaria italica OX=4555 GN=psbC	1.206	Up	5.6653e-05	psbC	51.981	0.885	0.897	0.89	1.084	1.054	1.085	1.022	1.057	1.062	1.027	0.983	0.977	plasma membrane	GO:0009772 photosynthetic electron transport in photosystem II; GO:0008152 metabolic process; GO:0006091 generation of precursor metabolites and energy; GO:0044710 single-organism metabolic process; GO:0055114 oxidation-reduction process; GO:0044763 single-organism cellular process; GO:0044699 single-organism process; GO:0022900 electron transport chain; GO:0019684 photosynthesis, light reaction;…	GO:0009521 photosystem; GO:0016020 membrane; GO:0009523 photosystem II; GO:0044464 cell part; GO:0005622 intracellular; GO:0098796 membrane protein complex; GO:0044425 membrane part; GO:0009579 thylakoid; GO:0032991 macromolecular complex; GO:0044424 intracellular part; GO:0005623 cell; GO:0043234 protein complex; GO:0044436 thylakoid part; GO:0034357 photosynthetic membrane;	GO:0097159 organic cyclic compound binding; GO:1901363 heterocyclic compound binding; GO:0009055 electron carrier activity; GO:0045156 electron transporter, transferring electrons within the cyclic electron transport pathway of photosynthesis activity; GO:0016168 chlorophyll binding; GO:0046906 tetrapyrrole binding; GO:0005488 binding;	K02705	psbC; photosystem II CP43 chlorophyll apoprotein	sita01100 Metabolic pathways; sita00195 Photosynthesis;
K4ABU6	PI-PLC X domain-containing protein At5g67130 [Setaria italica]	1.275	Up	1.82967e-05	LOC101759721	38.687	0.902	0.887	0.915	1.159	1.146	1.143	0.968	1.02	0.979	0.973	0.979	0.979	extracellular	GO:0044699 single-organism process; GO:0008152 metabolic process; GO:0044238 primary metabolic process; GO:0044710 single-organism metabolic process; GO:0006629 lipid metabolic process; GO:0071704 organic substance metabolic process;		GO:0008081 phosphoric diester hydrolase activity; GO:0016787 hydrolase activity; GO:0003824 catalytic activity; GO:0042578 phosphoric ester hydrolase activity; GO:0016788 hydrolase activity, acting on ester bonds;				IPR000909; IPR017946;	Phosphatidylinositol-specific phospholipase C, X domain; PLC-like phosphodiesterase, TIM beta/alpha-barrel domain;
K3XMI9	plant/F25P12-18 protein [Medicago truncatula]	1.505	Up	0.030441	LOC101768810	18.456	0.965	0.87		1.31	1.452		0.843	0.897		0.903	0.812		chloroplast
K3Y5D3	Potassium transporter OS=Setaria italica OX=4555 GN=LOC101765477	1.239	Up	0.00131669	LOC101765477	86.578	0.972	0.996	1.009	1.188	1.212	1.288	1.088	1.116	1.036	0.768	0.694	0.688	plasma membrane	GO:0098655 cation transmembrane transport; GO:0034220 ion transmembrane transport; GO:0098660 inorganic ion transmembrane transport; GO:0030001 metal ion transport; GO:0071804 cellular potassium ion transport; GO:0044763 single-organism cellular process; GO:0044699 single-organism process; GO:0051234 establishment of localization; GO:0006810 transport; GO:0055085 transmembrane transport; GO:00068…	GO:0016020 membrane;	GO:0046873 metal ion transmembrane transporter activity; GO:0015075 ion transmembrane transporter activity; GO:0022892 substrate-specific transporter activity; GO:0015077 monovalent inorganic cation transmembrane transporter activity; GO:0022890 inorganic cation transmembrane transporter activity; GO:0008324 cation transmembrane transporter activity; GO:0022891 substrate-specific transmembrane tr…	K03549
K3XFT2	pre-rRNA-processing protein las1 isoform X2 [Cajanus cajan]	0.803	Down	0.037957	LOC101771511	67.444		1.125	1.227		0.95	0.939		0.792	0.711		1.135	1.121	nucleus				K16912
K3XG24	PRLI-interacting factor K family protein [Populus trichocarpa]	1.285	Up	0.0040784	LOC101755703	63.544	0.959	0.964	0.857	1.191	1.153	1.229	0.977	0.984	0.951	0.9	0.921	0.984	chloroplast	GO:0043632 modification-dependent macromolecule catabolic process; GO:0044265 cellular macromolecule catabolic process; GO:0051603 proteolysis involved in cellular protein catabolic process; GO:0044257 cellular protein catabolic process; GO:0019941 modification-dependent protein catabolic process; GO:0044267 cellular protein metabolic process; GO:0006511 ubiquitin-dependent protein catabolic proc…		GO:0046872 metal ion binding; GO:0043169 cation binding; GO:0005488 binding; GO:0043167 ion binding;				IPR007087;	Zinc finger, C2H2;
K3XNX6	probable 26S proteasome complex subunit sem1-1 [Setaria italica]	1.21	Up	0.0085565	LOC101753815	8.7961	0.886	0.844	0.813	1.089	0.995	0.992	0.989	0.996	0.979	1.05	1.176	1.227	mitochondria	GO:0044085 cellular component biogenesis; GO:0050658 RNA transport; GO:0043248 proteasome assembly; GO:0016043 cellular component organization; GO:0046907 intracellular transport; GO:0051028 mRNA transport; GO:0051168 nuclear export; GO:0051169 nuclear transport; GO:0015031 protein transport; GO:0051236 establishment of RNA localization; GO:0051234 establishment of localization; GO:0071704 organi…	GO:1902494 catalytic complex; GO:0008541 proteasome regulatory particle, lid subcomplex; GO:0000502 proteasome complex; GO:0022624 proteasome accessory complex; GO:0044464 cell part; GO:0005622 intracellular; GO:0005838 proteasome regulatory particle; GO:0032991 macromolecular complex; GO:0044424 intracellular part; GO:1905368 peptidase complex; GO:0005623 cell; GO:0043234 protein complex; GO:190…		K10881	SHFM1; 26 proteasome complex subunit DSS1	sita03050 Proteasome; sita03440 Homologous recombination;
K3XV70	probable alpha-glucosidase Os06g0675700 [Setaria italica]	1.206	Up	8.3799e-05	LOC101761758	96.888	0.9	0.933	0.928	1.116	1.109	1.104	0.994	0.983	1.008	0.99	0.975	0.981	chloroplast	GO:0008152 metabolic process; GO:0005975 carbohydrate metabolic process; GO:0044238 primary metabolic process; GO:0071704 organic substance metabolic process;		GO:0004553 hydrolase activity, hydrolyzing O-glycosyl compounds; GO:0030246 carbohydrate binding; GO:0016787 hydrolase activity; GO:0003824 catalytic activity; GO:0005488 binding; GO:0016798 hydrolase activity, acting on glycosyl bonds;	K01187	malZ; alpha-glucosidase [EC:3.2.1.20]	sita01100 Metabolic pathways; sita00052 Galactose metabolism; sita00500 Starch and sucrose metabolism;	IPR011013; IPR013785; IPR031727; IPR025887; IPR017853;	Galactose mutarotase-like domain; Aldolase-type TIM barrel; Galactose mutarotase, N-terminal barrel; Glycoside hydrolase family 31, N-terminal domain; Glycoside hydrolase superfamily;
K3ZID5	probable apyrase 3 [Setaria italica]	1.217	Up	8.228e-05	LOC101769705	49.832	0.551	0.571	0.554	0.686	0.678	0.675	1.492	1.439	1.434	1.256	1.317	1.341	vacuolar membrane			GO:0016787 hydrolase activity; GO:0003824 catalytic activity;	K14641	APY1_2; apyrase [EC:3.6.1.5]	sita00230 Purine metabolism; sita00240 Pyrimidine metabolism;
K3Y764	probable apyrase 3 [Setaria italica]	1.285	Up	3.5573e-05	LOC101786001	49.351	1.066	1.065	1.098	1.365	1.392	1.393	0.79	0.78	0.728	0.8	0.781	0.78	chloroplast			GO:0016787 hydrolase activity; GO:0003824 catalytic activity;	K14641	APY1_2; apyrase [EC:3.6.1.5]	sita00230 Purine metabolism; sita00240 Pyrimidine metabolism;
K3XQT9	probable aquaporin TIP1-2 [Oryza brachyantha]	1.21	Up	0.00151844	LOC101772726	27.006	0.976	0.922	0.978	1.186	1.169	1.126	0.999	0.988	1.006	0.856	0.938	0.903	cytoplasm	GO:0006810 transport; GO:0051179 localization; GO:0051234 establishment of localization;	GO:0016020 membrane;	GO:0005215 transporter activity;	K09873			IPR023271;	Aquaporin-like;
K3ZEA2	probable calcium-binding protein CML10 [Setaria italica]	1.217	Up	0.0029835	LOC101761337	26.897	0.863	0.897	0.899	1.126	1.084	1.025	0.893	0.971	0.973	1.134	1.062	1.114	nucleus			GO:0043169 cation binding; GO:0046872 metal ion binding; GO:0005509 calcium ion binding; GO:0005488 binding; GO:0043167 ion binding;	K13448	CML; calcium-binding protein CML	sita04626 Plant-pathogen interaction;	IPR002048; IPR011992;	EF-hand domain; EF-hand domain pair;
K3XM69	probable calcium-binding protein CML16 [Setaria italica]	1.34	Up	0.032963	LOC101778141	20.323	0.729	0.852	0.866	1.098	1.097	1.084	1.087	1.047	1.032	1.105	1.076	1.033	chloroplast			GO:0043169 cation binding; GO:0046872 metal ion binding; GO:0005509 calcium ion binding; GO:0005488 binding; GO:0043167 ion binding;	K13448	CML; calcium-binding protein CML	sita04626 Plant-pathogen interaction;	IPR011992; IPR002048;	EF-hand domain pair; EF-hand domain;
K4A1G2	probable carboxylesterase 18 [Setaria italica]	0.788	Down	0.00182059	LOC101781959	36.814	1.061		1.061	0.845		0.828	1.176		1.215	0.917		0.895	chloroplast	GO:0008152 metabolic process;		GO:0016787 hydrolase activity; GO:0003824 catalytic activity;				IPR029058; IPR013094;	Alpha/Beta hydrolase fold; Alpha/beta hydrolase fold-3;
K3ZAW5	probable cytokinin riboside 5'-monophosphate phosphoribohydrolase LOGL7 [Setaria italica]	1.695	Up	0.0008009	SETIT_023686mg	11.812	0.683	0.693	0.605	1.071	1.079	1.207	1.06	0.991	0.959	1.205	1.256	1.254	cytoplasm
K4A500	probable GPI-anchored adhesin-like protein PGA55 [Zea mays]	1.405	Up	0.022124	LOC101782141	132.58		1.028	0.935		1.351	1.407		0.86	0.865		0.784	0.82	nucleus
K3XYK7	probable inositol oxygenase [Setaria italica]	0.766	Down	5.7829e-05	LOC101786191	34.28	1.339	1.307	1.284	0.989	1.005	1.018	0.782	0.776	0.796	0.943	0.912	0.931	cytoplasm	GO:0044724 single-organism carbohydrate catabolic process; GO:1901615 organic hydroxy compound metabolic process; GO:0055114 oxidation-reduction process; GO:0006066 alcohol metabolic process; GO:0006020 inositol metabolic process; GO:0044275 cellular carbohydrate catabolic process; GO:0044712 single-organism catabolic process; GO:0044281 small molecule metabolic process; GO:0044763 single-organis…	GO:0044424 intracellular part; GO:0005623 cell; GO:0044464 cell part; GO:0005622 intracellular; GO:0005737 cytoplasm;	GO:0016701 oxidoreductase activity, acting on single donors with incorporation of molecular oxygen; GO:0005506 iron ion binding; GO:0046914 transition metal ion binding; GO:0003824 catalytic activity; GO:0005488 binding; GO:0050113 inositol oxygenase activity; GO:0043167 ion binding; GO:0046872 metal ion binding; GO:0043169 cation binding; GO:0016491 oxidoreductase activity;	K00469	MIOX; inositol oxygenase [EC:1.13.99.1]	sita00562 Inositol phosphate metabolism; sita00053 Ascorbate and aldarate metabolism;
K3Z6M0	probable polygalacturonase At1g80170 [Setaria italica]	1.217	Up	0.030735	LOC101757928	43.296	1.121		1.052	1.343		1.302	0.793		0.846	0.762		0.819	extracellular	GO:0008152 metabolic process; GO:0005975 carbohydrate metabolic process; GO:0044238 primary metabolic process; GO:0071704 organic substance metabolic process;		GO:0004553 hydrolase activity, hydrolyzing O-glycosyl compounds; GO:0016787 hydrolase activity; GO:0003824 catalytic activity; GO:0004650 polygalacturonase activity; GO:0016798 hydrolase activity, acting on glycosyl bonds;				IPR011050; IPR012334;	Pectin lyase fold/virulence factor; Pectin lyase fold;
K3XW54	probable polygalacturonase non-catalytic subunit JP650 isoform X1 [Setaria italica]	0.68	Down	0.0037375	LOC101758917	60.175	0.583	0.54	0.578	0.341	0.409	0.406	1.142	1.139	1.153	1.922	1.903	1.857	plasma membrane							IPR004873;	BURP domain;
K3Y5R5	programmed cell death protein 4-like [Setaria italica]	1.202	Up	0.00027625	LOC101765745	73.39	0.75	0.782	0.761	0.926	0.902	0.928	1.216	1.153	1.196	1.123	1.14	1.136	cytoplasm			GO:0005488 binding;				IPR003891; IPR016024; IPR016021;	Initiation factor eIF-4 gamma, MA3; Armadillo-type fold; MIF4G-like domain;
K3XKN0	protein AATF isoform X1 [Zea mays]	0.831	Down	0.009205	LOC101753404	32.996	1.084	0.976	1.076	0.855	0.903	0.849	1.117	1.068	1.134	0.942	1.057	0.94	nucleus		GO:0043226 organelle; GO:0043231 intracellular membrane-bounded organelle; GO:0043229 intracellular organelle; GO:0005634 nucleus; GO:0044464 cell part; GO:0005622 intracellular; GO:0044424 intracellular part; GO:0043227 membrane-bounded organelle; GO:0005623 cell;		K14782			IPR012617; IPR025160;	Apoptosis-antagonizing transcription factor, C-terminal; AATF leucine zipper-containing domain;
K3XWS6	protein ASPARTIC PROTEASE IN GUARD CELL 1-like [Setaria italica]	1.207	Up	0.0109961	LOC101765543	47.764	0.985	0.903	1	1.099	1.193	1.195	0.974	0.951	0.936	1.016	0.991	0.884	endoplasmic reticulum	GO:0006508 proteolysis; GO:0008152 metabolic process; GO:0043170 macromolecule metabolic process; GO:0019538 protein metabolic process; GO:0044238 primary metabolic process; GO:0071704 organic substance metabolic process;		GO:0004175 endopeptidase activity; GO:0008233 peptidase activity; GO:0003824 catalytic activity; GO:0004190 aspartic-type endopeptidase activity; GO:0070011 peptidase activity, acting on L-amino acid peptides; GO:0016787 hydrolase activity; GO:0070001 aspartic-type peptidase activity;				IPR032799; IPR033873; IPR033121; IPR021109; IPR032861;	Xylanase inhibitor, C-terminal; CND41-like; Peptidase family A1 domain; Aspartic peptidase domain; Xylanase inhibitor, N-terminal;
K3Y281	protein ASPARTIC PROTEASE IN GUARD CELL 2-like [Setaria italica]	0.823	Down	0.0086825	SETIT_008302mg	47.429	0.712	0.766	0.775	0.639	0.581	0.635	1.332	1.274	1.301	1.306	1.284	1.302	chloroplast							IPR032799; IPR021109; IPR033121; IPR032861;	Xylanase inhibitor, C-terminal; Aspartic peptidase domain; Peptidase family A1 domain; Xylanase inhibitor, N-terminal;
K3XWI4	protein ASPARTIC PROTEASE IN GUARD CELL 2-like [Setaria italica]	0.815	Down	0.000138748	LOC101780935	51.447	1.188	1.229	1.211	0.965	0.996	0.995	0.949	0.941	0.949	0.881	0.846	0.854	chloroplast	GO:0006508 proteolysis; GO:0008152 metabolic process; GO:0043170 macromolecule metabolic process; GO:0019538 protein metabolic process; GO:0044238 primary metabolic process; GO:0071704 organic substance metabolic process;		GO:0004175 endopeptidase activity; GO:0008233 peptidase activity; GO:0003824 catalytic activity; GO:0004190 aspartic-type endopeptidase activity; GO:0070011 peptidase activity, acting on L-amino acid peptides; GO:0016787 hydrolase activity; GO:0070001 aspartic-type peptidase activity;				IPR032799; IPR021109; IPR033121; IPR033873; IPR032861;	Xylanase inhibitor, C-terminal; Aspartic peptidase domain; Peptidase family A1 domain; CND41-like; Xylanase inhibitor, N-terminal;
K3YRN1	protein ASPARTIC PROTEASE IN GUARD CELL 2-like isoform X2 [Setaria italica]	2.136	Up	0.000120323	LOC101775034	54.396	0.86	0.951	0.812	1.785	1.91	1.908	0.804	0.601	0.717	0.676	0.588	0.616	chloroplast	GO:0006508 proteolysis; GO:0008152 metabolic process; GO:0043170 macromolecule metabolic process; GO:0019538 protein metabolic process; GO:0044238 primary metabolic process; GO:0071704 organic substance metabolic process;		GO:0004175 endopeptidase activity; GO:0008233 peptidase activity; GO:0003824 catalytic activity; GO:0004190 aspartic-type endopeptidase activity; GO:0070011 peptidase activity, acting on L-amino acid peptides; GO:0016787 hydrolase activity; GO:0070001 aspartic-type peptidase activity;				IPR032799; IPR033121; IPR021109; IPR033873; IPR032861;	Xylanase inhibitor, C-terminal; Peptidase family A1 domain; Aspartic peptidase domain; CND41-like; Xylanase inhibitor, N-terminal;
K3ZAD5	protein EARLY RESPONSIVE TO DEHYDRATION 15-like [Aegilops tauschii subsp. tauschii]	0.814	Down	0.0166218	LOC101776053	17.19	1.216	1.399	1.211	1.048	1.068	1	0.799	0.706	0.903	0.94	0.828	0.888	chloroplast
K3Y7I4	protein ECERIFERUM 26-like [Setaria italica]	1.291	Up	0.00073971	LOC101769960	45.919	1.038	1.038	1.088	1.306	1.411	1.368	0.863	0.857	0.863	0.813	0.72	0.703	cytoplasm			GO:0016746 transferase activity, transferring acyl groups; GO:0016747 transferase activity, transferring acyl groups other than amino-acyl groups; GO:0003824 catalytic activity; GO:0016740 transferase activity;				IPR023213;	Chloramphenicol acetyltransferase-like domain;
K3ZQU9	protein GRIP isoform X1 [Setaria italica]	1.355	Up	0.039363	LOC101785854	88.87	0.62	0.577	0.451	0.773	0.77	0.69	1.495	1.52	1.757	1.119	1.141	1.11	nucleus	GO:0046907 intracellular transport; GO:0034067 protein localization to Golgi apparatus; GO:0072594 establishment of protein localization to organelle; GO:0006891 intra-Golgi vesicle-mediated transport; GO:0016192 vesicle-mediated transport; GO:0000301 retrograde transport, vesicle recycling within Golgi; GO:0072600 establishment of protein localization to Golgi; GO:0048193 Golgi vesicle transport…		GO:0005515 protein binding; GO:0005488 binding;				IPR000237;	GRIP domain;
K4A8R5	protein PIR [Setaria italica]	1.912	Up	0.0010361	SETIT_035271mg	58.246	0.852	0.768	0.755	1.328	1.559	1.653	0.882	0.769	0.723	0.963	0.943	0.911	nucleus
K3YJY2	protein polybromo-1 [Setaria italica]	1.224	Up	0.0045389	LOC101768050	18.962	0.965	0.955	0.931	1.105	1.148	1.238	0.997	0.968	0.902	0.946	0.944	0.948	chloroplast			GO:0003682 chromatin binding; GO:0005488 binding;				IPR001025;	Bromo adjacent homology (BAH) domain;
K3XF15	protein SPA1-RELATED 4-like isoform X1 [Setaria italica]	0.715	Down	0.0064753	LOC101783393	79.576	0.906	0.866		0.643	0.624		0.782	0.788		1.661	1.716		nucleus	GO:0016310 phosphorylation; GO:0044267 cellular protein metabolic process; GO:0044238 primary metabolic process; GO:0044237 cellular metabolic process; GO:0006796 phosphate-containing compound metabolic process; GO:0071704 organic substance metabolic process; GO:0008152 metabolic process; GO:0006468 protein phosphorylation; GO:0006793 phosphorus metabolic process; GO:0044260 cellular macromolecul…		GO:0005524 ATP binding; GO:1901265 nucleoside phosphate binding; GO:0016773 phosphotransferase activity, alcohol group as acceptor; GO:0001882 nucleoside binding; GO:0043167 ion binding; GO:0005515 protein binding; GO:0004672 protein kinase activity; GO:0000166 nucleotide binding; GO:0097159 organic cyclic compound binding; GO:1901363 heterocyclic compound binding; GO:0032549 ribonucleoside bindi…				IPR000719; IPR017986; IPR015943; IPR011009;	Protein kinase domain; WD40-repeat-containing domain; WD40/YVTN repeat-like-containing domain; Protein kinase-like domain;
K3YNE5	protein SRC2 homolog [Setaria italica]	1.249	Up	0.0025356	LOC101757354	29.164	0.965	0.989	0.894	1.174	1.166	1.216	0.983	0.915	0.945	0.967	0.927	0.924	cytoplasm			GO:0005515 protein binding; GO:0005488 binding;				IPR000008;	C2 domain;
K3XYV7	protein STAR1-like [Setaria italica]	0.821	Down	0.024983	SETIT_007115mg	27.741	1.172	1.34	1.198	1.017	1.081	0.947	0.952	0.785	0.935	0.883	0.797	0.92	nucleus			GO:0005524 ATP binding; GO:1901265 nucleoside phosphate binding; GO:0001882 nucleoside binding; GO:0043167 ion binding; GO:0016817 hydrolase activity, acting on acid anhydrides; GO:0016787 hydrolase activity; GO:0000166 nucleotide binding; GO:0017111 nucleoside-triphosphatase activity; GO:0016887 ATPase activity; GO:0097159 organic cyclic compound binding; GO:1901363 heterocyclic compound binding…				IPR003439; IPR027417;	ABC transporter-like; P-loop containing nucleoside triphosphate hydrolase;
K3Y5H7	protein transport protein Sec24C-like [Setaria italica]	1.308	Up	0.0123638	LOC101766428	81.388	0.917	0.849	0.852	1.036	1.258	1.131	0.993	0.858	0.98	1.065	1.058	1.054	chloroplast	GO:0045184 establishment of protein localization; GO:0006810 transport; GO:0046907 intracellular transport; GO:0070727 cellular macromolecule localization; GO:0051649 establishment of localization in cell; GO:0016192 vesicle-mediated transport; GO:0006886 intracellular protein transport; GO:0048193 Golgi vesicle transport; GO:0071702 organic substance transport; GO:0008104 protein localization; G…	GO:0016020 membrane; GO:0030658 transport vesicle membrane; GO:0031410 cytoplasmic vesicle; GO:0031090 organelle membrane; GO:0098796 membrane protein complex; GO:0005737 cytoplasm; GO:0031982 vesicle; GO:0044433 cytoplasmic vesicle part; GO:0032991 macromolecular complex; GO:0044424 intracellular part; GO:0030120 vesicle coat; GO:0005623 cell; GO:0044422 organelle part; GO:0030662 coated vesicle…	GO:0043169 cation binding; GO:0046872 metal ion binding; GO:0008270 zinc ion binding; GO:0046914 transition metal ion binding; GO:0005488 binding; GO:0043167 ion binding;				IPR006900; IPR012990; IPR006896; IPR006895; IPR002035;	Sec23/Sec24, helical domain; Sec23/Sec24 beta-sandwich; Sec23/Sec24, trunk domain; Zinc finger, Sec23/Sec24-type; von Willebrand factor, type A;
K3YA19	protein YLS9-like [Setaria italica]	1.209	Up	0.00046055	LOC101786529	22.948	0.931	0.901	0.913	1.113	1.131	1.074	0.934	0.944	0.977	1.036	1.04	1.048	endoplasmic reticulum							IPR004864;	Late embryogenesis abundant protein, LEA-14;
K3XXM6	putative 12-oxophytodienoate reductase 5 [Setaria italica]	1.211	Up	0.000162361	LOC101763510	41.885	0.882	0.914	0.876	1.088	1.07	1.079	1.125	1.14	1.16	0.93	0.885	0.899	cytoplasm	GO:0044699 single-organism process; GO:0008152 metabolic process; GO:0055114 oxidation-reduction process; GO:0044710 single-organism metabolic process;		GO:0097159 organic cyclic compound binding; GO:1901363 heterocyclic compound binding; GO:0097367 carbohydrate derivative binding; GO:1901265 nucleoside phosphate binding; GO:0003824 catalytic activity; GO:0032553 ribonucleotide binding; GO:0005488 binding; GO:0043167 ion binding; GO:0043168 anion binding; GO:0000166 nucleotide binding; GO:0010181 FMN binding; GO:0048037 cofactor binding; GO:00164…	K05894	OPR; 12-oxophytodienoic acid reductase [EC:1.3.1.42]	sita01100 Metabolic pathways; sita01110 Biosynthesis of secondary metabolites; sita00592 alpha-Linolenic acid metabolism;	IPR001155; IPR013785;	NADH:flavin oxidoreductase/NADH oxidase, N-terminal; Aldolase-type TIM barrel;
K4A6P4	putative ATPase N2B [Setaria italica]	1.267	Up	0.00052229	LOC101786337	76.273	0.875	0.941	0.914	1.172	1.133	1.154	0.889	0.894	0.949	1.082	1.047	0.998	chloroplast			GO:0005524 ATP binding; GO:1901265 nucleoside phosphate binding; GO:0001882 nucleoside binding; GO:0043167 ion binding; GO:0000166 nucleotide binding; GO:0097159 organic cyclic compound binding; GO:1901363 heterocyclic compound binding; GO:0032549 ribonucleoside binding; GO:0097367 carbohydrate derivative binding; GO:0032553 ribonucleotide binding; GO:0005488 binding; GO:0032550 purine ribonucleo…				IPR003593; IPR027417;	AAA+ ATPase domain; P-loop containing nucleoside triphosphate hydrolase;
K3Z0N0	putative disease resistance protein RGA3 [Oryza sativa Japonica Group]	1.809	Up	0.0263	SETIT_020096mg	42.975	0.768	0.812		1.296	1.562		0.933	0.876		1.028	0.788		cytoplasm
K3YJJ8	putative germin-like protein 12-4 [Setaria italica]	1.239	Up	0.0029428	LOC101752483	24.562	0.869	0.893	0.801	1.06	1.069	1.046	0.934	0.961	0.987	1.054	1.091	1.187	extracellular			GO:0046914 transition metal ion binding; GO:0005488 binding; GO:0043167 ion binding; GO:0046872 metal ion binding; GO:0043169 cation binding; GO:0045735 nutrient reservoir activity; GO:0030145 manganese ion binding;				IPR011051; IPR006045; IPR014710;	RmlC-like cupin domain; Cupin 1; RmlC-like jelly roll fold;
K3XIC1	putative receptor protein kinase ZmPK1 [Setaria italica]	1.526	Up	0.00018136	LOC101762735	43.739	0.927	0.931		1.425	1.41		0.858	0.855		0.818	0.832		chloroplast							IPR001480; IPR003609;	Bulb-type lectin domain; PAN/Apple domain;
K4ABU0	putative transporter arsB isoform X1 [Setaria italica]	0.788	Down	0.027523	LOC101763386	38.607		1.096	1.145		0.913	0.853		1.128	1.029		0.865	0.97	plasma membrane	GO:0006820 anion transport; GO:0006810 transport; GO:0055085 transmembrane transport; GO:0006811 ion transport; GO:0051179 localization; GO:0015700 arsenite transport; GO:0015698 inorganic anion transport; GO:0051234 establishment of localization;	GO:0031224 intrinsic component of membrane; GO:0016020 membrane; GO:0016021 integral component of membrane; GO:0044425 membrane part;	GO:0015105 arsenite transmembrane transporter activity; GO:0015075 ion transmembrane transporter activity; GO:0022892 substrate-specific transporter activity; GO:0015103 inorganic anion transmembrane transporter activity; GO:0005215 transporter activity; GO:0008509 anion transmembrane transporter activity; GO:0022891 substrate-specific transmembrane transporter activity; GO:0022857 transmembrane …				IPR004680;	Citrate transporter-like domain;
K3YQ53	pyrophosphate-energized vacuolar membrane proton pump isoform X2 [Setaria italica]	1.36	Up	0.00059601	LOC101780838	80.033	0.991	0.982	1.04	1.318	1.435	1.346	0.88	0.775	0.861	0.832	0.835	0.775	plasma membrane	GO:0006810 transport; GO:1902578 single-organism localization; GO:0006812 cation transport; GO:0006811 ion transport; GO:0044699 single-organism process; GO:0051179 localization; GO:0015672 monovalent inorganic cation transport; GO:0006818 hydrogen transport; GO:0015992 proton transport; GO:0044765 single-organism transport; GO:0051234 establishment of localization;	GO:0016020 membrane;	GO:0022804 active transmembrane transporter activity; GO:0015405 P-P-bond-hydrolysis-driven transmembrane transporter activity; GO:0004427 inorganic diphosphatase activity; GO:0016462 pyrophosphatase activity; GO:0003824 catalytic activity; GO:0015399 primary active transmembrane transporter activity; GO:0016817 hydrolase activity, acting on acid anhydrides; GO:0016787 hydrolase activity; GO:0016…	K01507	ppa; inorganic pyrophosphatase [EC:3.6.1.1]	sita00190 Oxidative phosphorylation;
K4A1P9	pyruvate decarboxylase 2-like [Setaria italica]	1.977	Up	0.00037883	LOC101785721	64.676	0.937	0.959	0.916	1.852	1.852	1.854	0.624	0.604	0.634	0.633	0.631	0.643	cytoplasm			GO:0000287 magnesium ion binding; GO:0019842 vitamin binding; GO:0043167 ion binding; GO:0016829 lyase activity; GO:0048037 cofactor binding; GO:1901681 sulfur compound binding; GO:0030976 thiamine pyrophosphate binding; GO:1901363 heterocyclic compound binding; GO:0097159 organic cyclic compound binding; GO:0003824 catalytic activity; GO:0016830 carbon-carbon lyase activity; GO:0005488 binding; …	K01568	PDC; pyruvate decarboxylase [EC:4.1.1.1]	sita01100 Metabolic pathways; sita00010 Glycolysis / Gluconeogenesis; sita01110 Biosynthesis of secondary metabolites;	IPR012000; IPR029035; IPR029061; IPR011766; IPR012001;	Thiamine pyrophosphate enzyme, central domain; DHS-like NAD/FAD-binding domain; Thiamin diphosphate-binding fold; Thiamine pyrophosphate enzyme, C-terminal TPP-binding; Thiamine pyrophosphate enzyme, N-terminal TPP-binding domain;
K3YE95	rhamnogalacturonate lyase-like isoform X1 [Setaria italica]	1.403	Up	0.000118451	LOC101768622	75.781	0.841	0.805	0.794	1.173	1.135	1.116	1.04	1.111	1.123	0.965	0.968	0.985	vacuolar membrane	GO:0008152 metabolic process; GO:0005975 carbohydrate metabolic process; GO:0044238 primary metabolic process; GO:0071704 organic substance metabolic process;		GO:0030246 carbohydrate binding; GO:0003824 catalytic activity; GO:0005488 binding;	K18195			IPR011013; IPR029411; IPR014766; IPR013784; IPR029413; IPR008979;	Galactose mutarotase-like domain; Rhamnogalacturonan lyase, domain III; Carboxypeptidase, regulatory domain; Carbohydrate-binding-like fold; Rhamnogalacturonan lyase, domain II; Galactose-binding domain-like;
K3XKL3	rhomboid-like protein 20 [Setaria italica]	1.227	Up	0.02032	LOC101760421	32.229	1.008	0.942	0.933	1.274	1.077	1.187	0.882	0.96	0.924	0.855	1.034	0.972	chloroplast		GO:0031224 intrinsic component of membrane; GO:0016020 membrane; GO:0016021 integral component of membrane; GO:0044425 membrane part;	GO:0004252 serine-type endopeptidase activity; GO:0004175 endopeptidase activity; GO:0008233 peptidase activity; GO:0003824 catalytic activity; GO:0017171 serine hydrolase activity; GO:0005488 binding; GO:0008236 serine-type peptidase activity; GO:0070011 peptidase activity, acting on L-amino acid peptides; GO:0005515 protein binding; GO:0016787 hydrolase activity;				IPR015940; IPR022764; IPR009060;	Ubiquitin-associated domain; Peptidase S54, rhomboid domain; UBA-like;
K3ZX01	Ribosomal protein L15 OS=Setaria italica OX=4555 GN=LOC101770365	0.755	Down	0.0021235	LOC101770365	24.312	1.695	1.519	1.688	1.23	1.2	1.272	0.518	0.611	0.501	0.556	0.674	0.542	nucleus	GO:0006518 peptide metabolic process; GO:0043043 peptide biosynthetic process; GO:0044267 cellular protein metabolic process; GO:0006807 nitrogen compound metabolic process; GO:0009058 biosynthetic process; GO:0043603 cellular amide metabolic process; GO:0044238 primary metabolic process; GO:1901566 organonitrogen compound biosynthetic process; GO:1901576 organic substance biosynthetic process; G…	GO:0005840 ribosome; GO:0043226 organelle; GO:0043229 intracellular organelle; GO:0043232 intracellular non-membrane-bounded organelle; GO:0044464 cell part; GO:0005622 intracellular; GO:0005737 cytoplasm; GO:0032991 macromolecular complex; GO:0044424 intracellular part; GO:1990904 ribonucleoprotein complex; GO:0005623 cell; GO:0030529 intracellular ribonucleoprotein complex; GO:0044444 cytoplasm…	GO:0003735 structural constituent of ribosome; GO:0005198 structural molecule activity;	K02877	RP-L15e; large subunit ribosomal protein L15e	sita03010 Ribosome;	IPR012678; IPR024794;	Ribosomal protein L23/L15e core domain; Ribosomal protein L15e core domain;
K3ZWZ6	Ribosomal protein L15 OS=Setaria italica OX=4555 GN=LOC101772484	0.767	Down	0.0100588	LOC101772484	24.298	1.542		1.479	1.139		1.178	0.626		0.681	0.693		0.665	nucleus	GO:0006518 peptide metabolic process; GO:0043043 peptide biosynthetic process; GO:0044267 cellular protein metabolic process; GO:0006807 nitrogen compound metabolic process; GO:0009058 biosynthetic process; GO:0043603 cellular amide metabolic process; GO:0044238 primary metabolic process; GO:1901566 organonitrogen compound biosynthetic process; GO:1901576 organic substance biosynthetic process; G…	GO:0005840 ribosome; GO:0043226 organelle; GO:0043229 intracellular organelle; GO:0043232 intracellular non-membrane-bounded organelle; GO:0044464 cell part; GO:0005622 intracellular; GO:0005737 cytoplasm; GO:0032991 macromolecular complex; GO:0044424 intracellular part; GO:1990904 ribonucleoprotein complex; GO:0005623 cell; GO:0030529 intracellular ribonucleoprotein complex; GO:0044444 cytoplasm…	GO:0003735 structural constituent of ribosome; GO:0005198 structural molecule activity;	K02877	RP-L15e; large subunit ribosomal protein L15e	sita03010 Ribosome;	IPR012678; IPR024794;	Ribosomal protein L23/L15e core domain; Ribosomal protein L15e core domain;
K3Z1L7	Ribosomal protein L37 OS=Setaria italica OX=4555 GN=LOC101765315	0.726	Down	0.0049228	LOC101765315	10.593	1.605	1.825	1.888	1.221	1.342	1.298	0.566	0.375	0.362	0.61	0.46	0.45	nucleus	GO:0006518 peptide metabolic process; GO:0043043 peptide biosynthetic process; GO:0044267 cellular protein metabolic process; GO:0006807 nitrogen compound metabolic process; GO:0009058 biosynthetic process; GO:0043603 cellular amide metabolic process; GO:0044238 primary metabolic process; GO:1901566 organonitrogen compound biosynthetic process; GO:1901576 organic substance biosynthetic process; G…	GO:0005840 ribosome; GO:0043226 organelle; GO:0043229 intracellular organelle; GO:0043232 intracellular non-membrane-bounded organelle; GO:0044464 cell part; GO:0005622 intracellular; GO:0005737 cytoplasm; GO:0032991 macromolecular complex; GO:0044424 intracellular part; GO:1990904 ribonucleoprotein complex; GO:0005623 cell; GO:0030529 intracellular ribonucleoprotein complex; GO:0044444 cytoplasm…	GO:0003735 structural constituent of ribosome; GO:0005198 structural molecule activity;	K02922	RP-L37e; large subunit ribosomal protein L37e	sita03010 Ribosome;	IPR011332; IPR011331;	Zinc-binding ribosomal protein; Ribosomal protein L37ae/L37e;
X4YSW6	Ribulose bisphosphate carboxylase large chain OS=Setaria italica OX=4555 GN=rbcL	1.208	Up	9.0474e-07	rbcL	52.6	0.859	0.863	0.86	1.048	1.034	1.036	1.101	1.107	1.1	0.987	1	0.996	cytoplasm	GO:0044699 single-organism process; GO:0015977 carbon fixation; GO:0008152 metabolic process; GO:0044710 single-organism metabolic process; GO:0071704 organic substance metabolic process;		GO:0000287 magnesium ion binding; GO:0003824 catalytic activity; GO:0016830 carbon-carbon lyase activity; GO:0005488 binding; GO:0016984 ribulose-bisphosphate carboxylase activity; GO:0043167 ion binding; GO:0016831 carboxy-lyase activity; GO:0046872 metal ion binding; GO:0043169 cation binding; GO:0016829 lyase activity;	K01601	rbcL; ribulose-bisphosphate carboxylase large chain [EC:4.1.1.39]	sita00710 Carbon fixation in photosynthetic organisms; sita01100 Metabolic pathways; sita00630 Glyoxylate and dicarboxylate metabolism; sita01200 Carbon metabolism;	IPR000685; IPR017443;	Ribulose bisphosphate carboxylase, large subunit, C-terminal; Ribulose bisphosphate carboxylase, large subunit, ferrodoxin-like N-terminal;
K3ZA95	Ribulose bisphosphate carboxylase small chain OS=Setaria italica OX=4555 GN=LOC101763225	1.26	Up	0.00114368	LOC101763225	19.084	0.849	0.827	0.905	1.07	1.082	1.099	1.127	1.089	1.103	0.937	0.999	0.949	chloroplast				K01602	rbcS; ribulose-bisphosphate carboxylase small chain [EC:4.1.1.39]	sita00710 Carbon fixation in photosynthetic organisms; sita01100 Metabolic pathways; sita00630 Glyoxylate and dicarboxylate metabolism; sita01200 Carbon metabolism;	IPR024680; IPR000894;	Ribulose-1,5-bisphosphate carboxylase small subunit, N-terminal; Ribulose bisphosphate carboxylase small chain, domain;
K3Z2X1	RNA polymerase beta' subunit (plastid) [Distichlis spicata]	1.474	Up	0.00143626	SETIT_020889mg	137.45	0.745		0.748	1.116		1.084	1.136		1.117	1.021		1.069	nucleus	GO:0018130 heterocycle biosynthetic process; GO:0006725 cellular aromatic compound metabolic process; GO:0097659 nucleic acid-templated transcription; GO:0034654 nucleobase-containing compound biosynthetic process; GO:1901360 organic cyclic compound metabolic process; GO:0006807 nitrogen compound metabolic process; GO:0032774 RNA biosynthetic process; GO:0009058 biosynthetic process; GO:0044238 p…		GO:0097159 organic cyclic compound binding; GO:1901363 heterocyclic compound binding; GO:0003677 DNA binding; GO:0016779 nucleotidyltransferase activity; GO:0034062 5'-3' RNA polymerase activity; GO:0003824 catalytic activity; GO:0097747 RNA polymerase activity; GO:0005488 binding; GO:0003676 nucleic acid binding; GO:0003899 DNA-directed 5'-3' RNA polymerase activity; GO:0016740 transferase activ…				IPR007066; IPR007081;	RNA polymerase Rpb1, domain 3; RNA polymerase Rpb1, domain 5;
K3XK12	root cap protein 1 precursor [Zea mays]	1.44	Up	0.0129395	LOC101757072	35.482	0.633	0.816	0.81	1.034	1.119	1.1	1.086	1.011	0.976	1.264	1.072	1.129	chloroplast
K3YDT3	salutaridine reductase-like [Setaria italica]	0.817	Down	0.0057992	SETIT_012390mg	44.849	1.097	1.03	1.1	0.918	0.891	0.827	1.072	1.121	1.113	0.914	0.96	0.957	chloroplast				K15095	E1.1.1.208; (+)-neomenthol dehydrogenase [EC:1.1.1.208]	sita01110 Biosynthesis of secondary metabolites;	IPR016040;	NAD(P)-binding domain;
K4A8N5	serine carboxypeptidase-like 2 [Setaria italica]	1.455	Up	3.5822e-05	LOC101780930	55.811	0.829	0.808	0.816	1.171	1.229	1.169	1.021	1.01	0.99	1.006	0.988	0.992	chloroplast	GO:0006508 proteolysis; GO:0008152 metabolic process; GO:0043170 macromolecule metabolic process; GO:0019538 protein metabolic process; GO:0044238 primary metabolic process; GO:0071704 organic substance metabolic process;		GO:0004180 carboxypeptidase activity; GO:0008233 peptidase activity; GO:0008238 exopeptidase activity; GO:0003824 catalytic activity; GO:0017171 serine hydrolase activity; GO:0008236 serine-type peptidase activity; GO:0070011 peptidase activity, acting on L-amino acid peptides; GO:0016787 hydrolase activity; GO:0004185 serine-type carboxypeptidase activity; GO:0070008 serine-type exopeptidase act…	K16296			IPR029058;	Alpha/Beta hydrolase fold;
K3Z8Y8	serine/arginine-rich SC35-like splicing factor SCL30 [Setaria italica]	1.21	Up	0.00174389	LOC101771717	29.752	0.913	0.881	0.867	1.059	1.044	1.117	1.145	1.165	1.184	0.891	0.904	0.886	nucleus			GO:0097159 organic cyclic compound binding; GO:1901363 heterocyclic compound binding; GO:1901265 nucleoside phosphate binding; GO:0005488 binding; GO:0003676 nucleic acid binding; GO:0000166 nucleotide binding; GO:0036094 small molecule binding;	K12900	FUSIP1; FUS-interacting serine-arginine-rich protein 1	sita03040 Spliceosome;	IPR000504; IPR012677;	RNA recognition motif domain; Nucleotide-binding alpha-beta plait domain;
K3XF74	serine/threonine-protein kinase MARK2 [Setaria italica]	1.503	Up	0.00162429	LOC101780302	75.154	0.763		0.781	1.147		1.174	0.943		0.932	1.167		1.133	endoplasmic reticulum	GO:0016310 phosphorylation; GO:0044267 cellular protein metabolic process; GO:0044238 primary metabolic process; GO:0044237 cellular metabolic process; GO:0006796 phosphate-containing compound metabolic process; GO:0071704 organic substance metabolic process; GO:0008152 metabolic process; GO:0006468 protein phosphorylation; GO:0006793 phosphorus metabolic process; GO:0044260 cellular macromolecul…		GO:0005524 ATP binding; GO:1901265 nucleoside phosphate binding; GO:0016773 phosphotransferase activity, alcohol group as acceptor; GO:0001882 nucleoside binding; GO:0043167 ion binding; GO:0004672 protein kinase activity; GO:0000166 nucleotide binding; GO:0097159 organic cyclic compound binding; GO:1901363 heterocyclic compound binding; GO:0032549 ribonucleoside binding; GO:0097367 carbohydrate …				IPR000719; IPR010632; IPR001245; IPR011009;	Protein kinase domain; Domain of unknown function DUF1221; Serine-threonine/tyrosine-protein kinase catalytic domain; Protein kinase-like domain;
K3XEQ0	serine/threonine-protein phosphatase 6 regulatory subunit 3-like isoform X1 [Setaria italica]	1.268	Up	0.0126802	LOC101756781	86.893		0.767	0.734		0.967	0.937		1.094	1.177		1.184	1.163	cytoplasm			GO:0005488 binding;	K15501			IPR016024;	Armadillo-type fold;
K3XX26	shikimate O-hydroxycinnamoyltransferase-like [Setaria italica]	1.299	Up	0.01792	LOC101777570	45.962	0.874		0.931	1.191		1.153	0.933		0.926	1.02		1.005	chloroplast			GO:0016746 transferase activity, transferring acyl groups; GO:0016747 transferase activity, transferring acyl groups other than amino-acyl groups; GO:0003824 catalytic activity; GO:0016740 transferase activity;	K13065	E2.3.1.133; shikimate O-hydroxycinnamoyltransferase [EC:2.3.1.133]	sita01100 Metabolic pathways; sita01110 Biosynthesis of secondary metabolites; sita00940 Phenylpropanoid biosynthesis; sita00941 Flavonoid biosynthesis;	IPR023213;	Chloramphenicol acetyltransferase-like domain;
K3Z345	spatacsin carboxy-terminus protein [Arabidopsis thaliana]	1.233	Up	0.028762	LOC101773462	174.97	0.91	0.975	0.822	1.132	1.031	1.174	0.986	1.014	1.02	0.986	0.99	1.004	nucleus				K19026			IPR028107;	Spatacsin, C-terminal domain;
K4A4Z3	splicing factor 3B subunit 3-like [Setaria italica]	1.204	Up	0.0025036	LOC101756902	135.97	0.735	0.8	0.792	0.944	0.922	0.936	1.136	1.142	1.136	1.184	1.118	1.142	plasma membrane		GO:0043226 organelle; GO:0043231 intracellular membrane-bounded organelle; GO:0043229 intracellular organelle; GO:0005634 nucleus; GO:0044464 cell part; GO:0005622 intracellular; GO:0044424 intracellular part; GO:0043227 membrane-bounded organelle; GO:0005623 cell;	GO:0097159 organic cyclic compound binding; GO:1901363 heterocyclic compound binding; GO:0005515 protein binding; GO:0005488 binding; GO:0003676 nucleic acid binding;	K12830	SF3B3; splicing factor 3B subunit 3	sita03040 Spliceosome;	IPR017986; IPR015943; IPR004871;	WD40-repeat-containing domain; WD40/YVTN repeat-like-containing domain; Cleavage/polyadenylation specificity factor, A subunit, C-terminal;
K4AJN7	SPX domain-containing protein 3-like [Setaria italica]	1.884	Up	0.00175776	LOC101754863	29.115		0.714	0.753		1.382	1.382		0.88	0.876		1.056	1.019	nucleus							IPR004331;	SPX domain;
K3ZRP9	stemar-13-ene synthase-like [Setaria italica]	1.3	Up	1.65337e-05	LOC101769132	67.98	1.175	1.149	1.151	1.524	1.487	1.506	0.723	0.759	0.742	0.593	0.652	0.621	chloroplast	GO:0008152 metabolic process;		GO:0000287 magnesium ion binding; GO:0003824 catalytic activity; GO:0010333 terpene synthase activity; GO:0005488 binding; GO:0043167 ion binding; GO:0046872 metal ion binding; GO:0043169 cation binding; GO:0016829 lyase activity; GO:0016838 carbon-oxygen lyase activity, acting on phosphates; GO:0016835 carbon-oxygen lyase activity;				IPR005630; IPR008949; IPR008930; IPR001906;	Terpene synthase, metal-binding domain; Isoprenoid synthase domain; Terpenoid cyclases/protein prenyltransferase alpha-alpha toroid; Terpene synthase, N-terminal domain;
K3XEX2	subtilisin-like protease SBT3.5 [Setaria italica]	1.371	Up	2.5098e-06	LOC101782848	79.944	0.994	1.023	1.001	1.377	1.39	1.371	0.846	0.854	0.83	0.803	0.786	0.797	chloroplast	GO:0006508 proteolysis; GO:0008152 metabolic process; GO:0043170 macromolecule metabolic process; GO:0019538 protein metabolic process; GO:0044238 primary metabolic process; GO:0071704 organic substance metabolic process;		GO:0004252 serine-type endopeptidase activity; GO:0004175 endopeptidase activity; GO:0008233 peptidase activity; GO:0003824 catalytic activity; GO:0017171 serine hydrolase activity; GO:0008236 serine-type peptidase activity; GO:0070011 peptidase activity, acting on L-amino acid peptides; GO:0016787 hydrolase activity;				IPR034197; IPR000209; IPR010259;	Cucumisin-like catalytic domain; Peptidase S8/S53 domain; Peptidase S8 propeptide/proteinase inhibitor I9;
K4AG87	Superoxide dismutase [Cu-Zn] OS=Setaria italica OX=4555 GN=LOC101754996	0.829	Down	3.5063e-05	LOC101754996	15.152	1.144	1.163	1.146	0.941	0.961	0.962	0.945	1.003	0.956	0.956	0.918	0.911	cytoplasm	GO:0006801 superoxide metabolic process; GO:0008152 metabolic process; GO:0072593 reactive oxygen species metabolic process; GO:0055114 oxidation-reduction process; GO:0044710 single-organism metabolic process; GO:0044699 single-organism process; GO:0009987 cellular process; GO:0044237 cellular metabolic process;		GO:0004784 superoxide dismutase activity; GO:0003824 catalytic activity; GO:0016721 oxidoreductase activity, acting on superoxide radicals as acceptor; GO:0005488 binding; GO:0043167 ion binding; GO:0016209 antioxidant activity; GO:0043169 cation binding; GO:0046872 metal ion binding; GO:0016491 oxidoreductase activity;	K04565	SOD1; superoxide dismutase, Cu-Zn family [EC:1.15.1.1]	sita04146 Peroxisome;	IPR001424;	Superoxide dismutase, copper/zinc binding domain;
K3ZE11	suppressor protein SRP40-like [Ananas comosus]	0.721	Down	0.044717	LOC101766336	26.582	1.147	1.25		0.914	0.815		0.676	0.689		1.21	1.239		nucleus
K3XY82	syntaxin-43-like isoform X1 [Setaria italica]	0.793	Down	0.041681	LOC101765800	36.128	1.064		1.172	0.883		0.891	1.02		0.927	1.033		1.007	chloroplast	GO:0045184 establishment of protein localization; GO:0006810 transport; GO:0046907 intracellular transport; GO:0070727 cellular macromolecule localization; GO:0051649 establishment of localization in cell; GO:0016192 vesicle-mediated transport; GO:0006886 intracellular protein transport; GO:0071702 organic substance transport; GO:0008104 protein localization; GO:0033036 macromolecule localization…	GO:0016020 membrane;	GO:0005484 SNAP receptor activity; GO:0005515 protein binding; GO:0005488 binding;	K08489			IPR000727; IPR010989; IPR006011;	Target SNARE coiled-coil homology domain; SNARE; Syntaxin, N-terminal domain;
K3XLE5	tail fiber [Arabidopsis thaliana]	0.769	Down	0.00040149	LOC101772570	26.156	1.287	1.263	1.348	1.02	0.972	1.006	0.929	0.946	0.957	0.764	0.82	0.689	plasma membrane
K3ZA08	thaumatin-like protein [Setaria italica]	1.43	Up	0.0032954	LOC101762680	18.535	1.024	0.891	1.075	1.408	1.46	1.409	0.689	0.741	0.654	0.904	0.938	0.886	chloroplast
K3YK37	thionin-like [Setaria italica]	2.25	Up	1.63263e-05	LOC101772197	14.827	0.665	0.607	0.659	1.452	1.473	1.419	0.904	0.909	0.922	1.034	1.048	1.05	chloroplast	GO:0006952 defense response; GO:0050896 response to stimulus; GO:0006950 response to stress;
K3ZWH0	transferring glycosyl group transferase [Medicago truncatula]	1.223	Up	0.00041922	LOC101786655	26.621	0.866	0.841	0.894	1.07	1.063	1.048	1.042	1.038	1.048	1.036	1.072	1.022	chloroplast
K3XF35	triacylglycerol lipase [Zea mays]	3.315	Up	6.9392e-07	LOC101767065	75.911	0.692	0.67	0.643	2.156	2.216	2.275	0.559	0.59	0.531	0.658	0.594	0.625	endoplasmic reticulum	GO:0044699 single-organism process; GO:0008152 metabolic process; GO:0044238 primary metabolic process; GO:0044710 single-organism metabolic process; GO:0006629 lipid metabolic process; GO:0071704 organic substance metabolic process;						IPR002921; IPR029058;	Fungal lipase-like domain; Alpha/Beta hydrolase fold;
K4A9R2	tRNA:m(4)X modification enzyme TRM13 homolog [Setaria italica]	1.201	Up	0.00038426	LOC101760264	50.117	0.99	1.004	0.955	1.185	1.164	1.194	0.864	0.897	0.901	0.977	0.95	0.967	chloroplast	GO:0006396 RNA processing; GO:0034470 ncRNA processing; GO:0006725 cellular aromatic compound metabolic process; GO:1901360 organic cyclic compound metabolic process; GO:0006807 nitrogen compound metabolic process; GO:0044238 primary metabolic process; GO:0044237 cellular metabolic process; GO:0071704 organic substance metabolic process; GO:0016070 RNA metabolic process; GO:0008152 metabolic proc…		GO:0016741 transferase activity, transferring one-carbon groups; GO:0008168 methyltransferase activity; GO:0003824 catalytic activity; GO:0016740 transferase activity;	K15446			IPR021721; IPR029063; IPR022776; IPR007871;	Zinc finger, CCCH-type, TRM13; S-adenosyl-L-methionine-dependent methyltransferase; TRM13/UPF0224 family, U11-48K-like CHHC zinc finger domain; Methyltransferase TRM13;
K3YP71	U5 small nuclear ribonucleoprotein 200 kDa helicase [Setaria italica]	1.234	Up	0.0034045	101772985	246.28	0.717	0.662	0.722	0.845	0.85	0.898	1.282	1.337	1.254	1.117	1.138	1.129	cytoplasm			GO:0005524 ATP binding; GO:1901265 nucleoside phosphate binding; GO:0001882 nucleoside binding; GO:0043167 ion binding; GO:0005515 protein binding; GO:0000166 nucleotide binding; GO:0097159 organic cyclic compound binding; GO:1901363 heterocyclic compound binding; GO:0032549 ribonucleoside binding; GO:0097367 carbohydrate derivative binding; GO:0032553 ribonucleotide binding; GO:0005488 binding; …	K12854	SNRNP200; pre-mRNA-splicing helicase BRR2 [EC:3.6.4.13]	sita03040 Spliceosome;	IPR011991; IPR011545; IPR014756; IPR027417; IPR003593; IPR004179; IPR014001; IPR001650; IPR000008;	Winged helix-turn-helix DNA-binding domain; DEAD/DEAH box helicase domain; Immunoglobulin E-set; P-loop containing nucleoside triphosphate hydrolase; AAA+ ATPase domain; Sec63 domain; Helicase superfamily 1/2, ATP-binding domain; Helicase, C-terminal; C2 domain;
K3YTG5	ubiquitin receptor RAD23b [Setaria italica]	1.331	Up	0.005443	LOC101761391	39.645	0.95	0.99		1.285	1.298		0.874	0.867		0.912	0.866		nucleus,plasma membrane	GO:0033554 cellular response to stress; GO:0051603 proteolysis involved in cellular protein catabolic process; GO:0044257 cellular protein catabolic process; GO:0006725 cellular aromatic compound metabolic process; GO:0006259 DNA metabolic process; GO:0006289 nucleotide-excision repair; GO:0044267 cellular protein metabolic process; GO:0050896 response to stimulus; GO:0044237 cellular metabolic p…	GO:0043226 organelle; GO:0043231 intracellular membrane-bounded organelle; GO:0043229 intracellular organelle; GO:0005634 nucleus; GO:0044464 cell part; GO:0005622 intracellular; GO:0044424 intracellular part; GO:0043227 membrane-bounded organelle; GO:0005623 cell;	GO:0097159 organic cyclic compound binding; GO:1901363 heterocyclic compound binding; GO:0003677 DNA binding; GO:0005488 binding; GO:0003676 nucleic acid binding; GO:0003684 damaged DNA binding; GO:0005515 protein binding;	K10839	RAD23; UV excision repair protein RAD23	sita03420 Nucleotide excision repair; sita04141 Protein processing in endoplasmic reticulum;	IPR006636; IPR015940; IPR029071; IPR000626; IPR015360; IPR009060;	Heat shock chaperonin-binding; Ubiquitin-associated domain; Ubiquitin-related domain; Ubiquitin domain; XPC-binding domain; UBA-like;
K3ZY23	ubiquitin-60S ribosomal protein L40-2 [Setaria italica]	0.776	Down	0.0174044	LOC101764465	14.758	1.367	1.267	1.367	0.975	1.164	0.967	0.86	0.833	0.832	0.817	0.745	0.792	cytoplasm,nucleus	GO:0006518 peptide metabolic process; GO:0043043 peptide biosynthetic process; GO:0044267 cellular protein metabolic process; GO:0006807 nitrogen compound metabolic process; GO:0009058 biosynthetic process; GO:0043603 cellular amide metabolic process; GO:0044238 primary metabolic process; GO:1901566 organonitrogen compound biosynthetic process; GO:1901576 organic substance biosynthetic process; G…	GO:0005840 ribosome; GO:0043226 organelle; GO:0043229 intracellular organelle; GO:0043232 intracellular non-membrane-bounded organelle; GO:0044464 cell part; GO:0005622 intracellular; GO:0005737 cytoplasm; GO:0032991 macromolecular complex; GO:0044424 intracellular part; GO:1990904 ribonucleoprotein complex; GO:0005623 cell; GO:0030529 intracellular ribonucleoprotein complex; GO:0044444 cytoplasm…	GO:0005515 protein binding; GO:0003735 structural constituent of ribosome; GO:0005198 structural molecule activity; GO:0005488 binding;	K02927	RP-L40e; large subunit ribosomal protein L40e	sita03010 Ribosome;	IPR029071; IPR000626;	Ubiquitin-related domain; Ubiquitin domain;
K4A4S7	UDP-glucose:glycoprotein glucosyltransferase [Setaria italica]	1.248	Up	0.000118526	LOC101769191	176.83	0.738	0.766	0.746	0.927	0.955	0.927	1.108	1.111	1.135	1.153	1.138	1.162	Golgi apparatus	GO:0006486 protein glycosylation; GO:0043413 macromolecule glycosylation; GO:0009101 glycoprotein biosynthetic process; GO:0044763 single-organism cellular process; GO:0044267 cellular protein metabolic process; GO:0009100 glycoprotein metabolic process; GO:0044699 single-organism process; GO:0009058 biosynthetic process; GO:0044238 primary metabolic process; GO:0044237 cellular metabolic process…		GO:0016758 transferase activity, transferring hexosyl groups; GO:0003824 catalytic activity; GO:0003980 UDP-glucose:glycoprotein glucosyltransferase activity; GO:0035251 UDP-glucosyltransferase activity; GO:0008194 UDP-glycosyltransferase activity; GO:0046527 glucosyltransferase activity; GO:0016757 transferase activity, transferring glycosyl groups; GO:0016740 transferase activity;	K11718	HUGT; UDP-glucose:glycoprotein glucosyltransferase [EC:2.4.1.-]	sita04141 Protein processing in endoplasmic reticulum;	IPR029044;	Nucleotide-diphospho-sugar transferases;
K3Z2D8	umecyanin-like [Setaria italica]	0.743	Down	2.4762e-06	LOC101754890	19.879	1.252	1.284	1.265	0.946	0.932	0.947	0.909	0.908	0.917	0.869	0.886	0.87	chloroplast			GO:0009055 electron carrier activity;				IPR003245; IPR008972;	Phytocyanin domain; Cupredoxin;
K3XH23	uncharacterized acetyltransferase At3g50280-like [Setaria italica]	1.238	Up	0.0142635	LOC101756786	52.807	0.94	0.89	0.857	1.207	1.064	1.055	0.976	1.058	1.157	0.894	1.002	0.921	chloroplast			GO:0016746 transferase activity, transferring acyl groups; GO:0016747 transferase activity, transferring acyl groups other than amino-acyl groups; GO:0003824 catalytic activity; GO:0016740 transferase activity;				IPR023213;	Chloramphenicol acetyltransferase-like domain;
K3XWW3	uncharacterized acetyltransferase At3g50280-like [Setaria italica]	1.218	Up	0.00148147	SETIT_006421mg	47.762	0.935	0.915	0.87	1.128	1.076	1.108	1.054	1.07	1.092	0.897	0.953	0.946	chloroplast			GO:0016746 transferase activity, transferring acyl groups; GO:0016747 transferase activity, transferring acyl groups other than amino-acyl groups; GO:0003824 catalytic activity; GO:0016740 transferase activity;				IPR023213;	Chloramphenicol acetyltransferase-like domain;
K3XX93	uncharacterized LOC100273464 [Zea mays]	0.833	Down	0.04102	LOC101755016	45.965	0.968	1.025		0.851	0.809		1.053	1.001		1.13	1.163		chloroplast
K3Y625	uncharacterized membrane protein At3g27390-like [Setaria italica]	0.731	Down	0.0111442	LOC101767789	65.585	1.124	1.049	1.082	0.698	0.884	0.797	0.995	1.025	1.16	1.174	1.044	0.958	plasma membrane
K4A6H7	vacuolar protein sorting-associated protein 52 A isoform X1 [Setaria italica]	1.233	Up	0.0053169	LOC101785776	80.162	0.882	0.819	0.811	0.988	1.024	1.085	1.139	1.144	1.16	1.029	1.018	1.036	cytoplasm				K20298			IPR016159;	Cullin repeat-like-containing domain;
K4AEK1	vacuolar protein-sorting-associated protein 37 homolog 1-like isoform X2 [Setaria italica]	1.349	Up	0.0089842	LOC101759472	26.527	0.944	0.993	0.886	1.408	1.199	1.201	0.897	0.925	0.974	0.777	0.9	0.958	nucleus				K12185	VPS37; ESCRT-I complex subunit VPS37	sita04144 Endocytosis;	IPR009851;	Modifier of rudimentary, Modr;
A0A0Q3RG08	vacuolar-processing enzyme beta-isozyme 1 [Setaria italica]	0.831	Down	0.00021788	SETIT_0099462mg	46.632	1.147	1.106	1.129	0.919	0.951	0.939	1.024	1.063	1.044	0.873	0.881	0.871	cytoskeleton	GO:0006508 proteolysis; GO:0008152 metabolic process; GO:0043170 macromolecule metabolic process; GO:0019538 protein metabolic process; GO:0044238 primary metabolic process; GO:0071704 organic substance metabolic process;		GO:0008233 peptidase activity; GO:0016787 hydrolase activity; GO:0003824 catalytic activity;
K3YI99	vignain-like [Setaria italica]	1.282	Up	0.00061847	LOC101769259	39.57	0.927	0.869	0.943	1.173	1.18	1.158	1.02	1.051	1.04	0.893	0.912	0.932	extracellular	GO:0006508 proteolysis; GO:0008152 metabolic process; GO:0043170 macromolecule metabolic process; GO:0019538 protein metabolic process; GO:0044238 primary metabolic process; GO:0071704 organic substance metabolic process;		GO:0070011 peptidase activity, acting on L-amino acid peptides; GO:0008234 cysteine-type peptidase activity; GO:0016787 hydrolase activity; GO:0008233 peptidase activity; GO:0003824 catalytic activity;	K16292			IPR013201; IPR000668;	Cathepsin propeptide inhibitor domain (I29); Peptidase C1A, papain C-terminal;
K3ZIZ2	vignain-like [Setaria italica]	2.224	Up	2.1471e-05	LOC101774423	40.28	0.787	0.714	0.761	1.607	1.716	1.707	0.785	0.748	0.769	0.83	0.813	0.843	chloroplast	GO:0006508 proteolysis; GO:0008152 metabolic process; GO:0043170 macromolecule metabolic process; GO:0019538 protein metabolic process; GO:0044238 primary metabolic process; GO:0071704 organic substance metabolic process;		GO:0070011 peptidase activity, acting on L-amino acid peptides; GO:0008234 cysteine-type peptidase activity; GO:0016787 hydrolase activity; GO:0008233 peptidase activity; GO:0003824 catalytic activity;	K16292			IPR013201; IPR000668;	Cathepsin propeptide inhibitor domain (I29); Peptidase C1A, papain C-terminal;
K3ZJC2	xylanase inhibitor protein 1-like [Setaria italica]	2.113	Up	1.50124e-05	LOC101786936	33.38	0.818	0.872	0.867	1.84	1.739	1.825	0.608	0.633	0.606	0.793	0.792	0.766	chloroplast	GO:0008152 metabolic process; GO:0005975 carbohydrate metabolic process; GO:0044238 primary metabolic process; GO:0071704 organic substance metabolic process;		GO:0004553 hydrolase activity, hydrolyzing O-glycosyl compounds; GO:0016787 hydrolase activity; GO:0003824 catalytic activity; GO:0016798 hydrolase activity, acting on glycosyl bonds;	K01183	E3.2.1.14; chitinase [EC:3.2.1.14]	sita01100 Metabolic pathways; sita00520 Amino sugar and nucleotide sugar metabolism;	IPR001223; IPR017853; IPR013781;	Glycoside hydrolase family 18, catalytic domain; Glycoside hydrolase superfamily; Glycoside hydrolase, catalytic domain;
K3ZJC8	xylanase inhibitor protein 1-like [Setaria italica]	1.229	Up	0.0024967	LOC101784278	32.866	1.115	1.154	1.109	1.414	1.43	1.309	0.707	0.73	0.771	0.785	0.709	0.83	chloroplast	GO:0008152 metabolic process; GO:0005975 carbohydrate metabolic process; GO:0044238 primary metabolic process; GO:0071704 organic substance metabolic process;		GO:0004553 hydrolase activity, hydrolyzing O-glycosyl compounds; GO:0016787 hydrolase activity; GO:0003824 catalytic activity; GO:0016798 hydrolase activity, acting on glycosyl bonds;				IPR001223; IPR017853; IPR013781;	Glycoside hydrolase family 18, catalytic domain; Glycoside hydrolase superfamily; Glycoside hydrolase, catalytic domain;
K3ZJG1	xylanase inhibitor protein 2-like [Setaria italica]	1.268	Up	0.00040374	LOC101755917	31.491	1.154	1.135	1.153	1.517	1.428	1.42	0.636	0.665	0.674	0.741	0.749	0.75	extracellular	GO:0008152 metabolic process; GO:0005975 carbohydrate metabolic process; GO:0044238 primary metabolic process; GO:0071704 organic substance metabolic process;		GO:0004553 hydrolase activity, hydrolyzing O-glycosyl compounds; GO:0016787 hydrolase activity; GO:0003824 catalytic activity; GO:0016798 hydrolase activity, acting on glycosyl bonds;	K01183	E3.2.1.14; chitinase [EC:3.2.1.14]	sita01100 Metabolic pathways; sita00520 Amino sugar and nucleotide sugar metabolism;	IPR001223; IPR017853; IPR013781;	Glycoside hydrolase family 18, catalytic domain; Glycoside hydrolase superfamily; Glycoside hydrolase, catalytic domain;
K3YIZ6	Xyloglucan endotransglucosylase/hydrolase OS=Setaria italica OX=4555 GN=LOC101752890	0.776	Down	9.7738e-05	LOC101752890	31.809	1.232	1.244	1.254	0.98	0.978	0.935	0.928	0.927	0.923	0.93	0.851	0.886	chloroplast	GO:0044085 cellular component biogenesis; GO:0006073 cellular glucan metabolic process; GO:0044036 cell wall macromolecule metabolic process; GO:0044042 glucan metabolic process; GO:0005975 carbohydrate metabolic process; GO:0044238 primary metabolic process; GO:0044237 cellular metabolic process; GO:0010410 hemicellulose metabolic process; GO:0044264 cellular polysaccharide metabolic process; GO…	GO:0048046 apoplast; GO:0030312 external encapsulating structure; GO:0044464 cell part; GO:0071944 cell periphery; GO:0005618 cell wall; GO:0005623 cell; GO:0005576 extracellular region;	GO:0016762 xyloglucan:xyloglucosyl transferase activity; GO:0016758 transferase activity, transferring hexosyl groups; GO:0003824 catalytic activity; GO:0016798 hydrolase activity, acting on glycosyl bonds; GO:0004553 hydrolase activity, hydrolyzing O-glycosyl compounds; GO:0016757 transferase activity, transferring glycosyl groups; GO:0016787 hydrolase activity; GO:0016740 transferase activity;	K08235			IPR010713; IPR013320; IPR000757;	Xyloglucan endo-transglycosylase, C-terminal; Concanavalin A-like lectin/glucanase domain; Glycoside hydrolase family 16;
K3YZZ2	zinc finger CCCH domain-containing protein 14-like [Setaria italica]	1.233	Up	0.025742	SETIT_019853mg	36.557	0.911		0.876	1.071		1.133	1.051		1.073	0.98		0.935	chloroplast			GO:0097159 organic cyclic compound binding; GO:1901363 heterocyclic compound binding; GO:0003723 RNA binding; GO:0005488 binding; GO:0043167 ion binding; GO:0003676 nucleic acid binding; GO:0043169 cation binding; GO:0046872 metal ion binding;				IPR000571; IPR004087; IPR004088;	Zinc finger, CCCH-type; K Homology domain; K Homology domain, type 1;
K3Z4T9	zinc finger CCCH domain-containing protein 33 [Setaria italica]	1.385	Up	0.00038454	LOC101785209	62.66	0.89	0.854	0.888	1.251	1.242	1.152	0.863	0.811	0.83	1.095	1.115	1.034	chloroplast			GO:0046872 metal ion binding; GO:0043169 cation binding; GO:0005515 protein binding; GO:0005488 binding; GO:0043167 ion binding;				IPR000571; IPR020683;	Zinc finger, CCCH-type; Ankyrin repeat-containing domain;
K3XHQ0	zinc finger CCCH domain-containing protein 5-like [Setaria italica]	1.216	Up	0.00043824	LOC101757452	48.232	0.934	0.906	0.919	1.09	1.152	1.114	0.982	0.976	0.973	0.972	0.948	1.005	nucleus			GO:0046872 metal ion binding; GO:0043169 cation binding; GO:0005488 binding; GO:0043167 ion binding;				IPR000571;	Zinc finger, CCCH-type;

## Sheet: YG2CvsAN04C
Protein accession	Protein description	YG2C/AN04C Ratio	Regulated Type	YG2C/AN04C P value	Gene name	MW [kDa]	AN04C_1	AN04C_2	AN04C_3	AN04T_1	AN04T_2	AN04T_3	YG2C_1	YG2C_2	YG2C_3	YG2T_1	YG2T_2	YG2T_3	Subcellular localization	Biological Process	Cellular Component	Molecular Function	KEGG KO No.	KEGG Gene	KEGG pathway	IPR ID	Domain description
K3YB71	---	0.708	Down	0.000157869	LOC101768059	8.7357	1.156	1.157	1.186	1.255	1.259	1.293	0.865	0.809	0.804	0.739	0.791	0.733	nucleus
K3Z6J0	---	1.284	Up	0.038736	LOC101761729	44.039	0.9	0.875	1.04	1.104	0.972	0.743	1.066	1.317	1.232	0.944	0.847	0.981	chloroplast
K3ZYS9	---	0.538	Down	0.0094	LOC101762632	7.4968	1.436		1.28	1.328		1.339	0.717		0.744	0.529		0.653	extracellular
K3ZKL4	---	1.805	Up	0.00010082	LOC101775367	9.1009	0.516	0.584	0.569	1.296	1.248	1.307	1.014	1.006	0.992	1.205	1.191	1.162	extracellular
K4A7P3	---	1.311	Up	6.2613e-05	LOC101760554	63.598	0.849	0.863	0.893	0.908	0.865	0.878	1.13	1.149	1.137	1.123	1.116	1.132	nucleus
K3YS78	---	1.927	Up	0.0006025	LOC101766415	52.657	0.733	0.615	0.669	0.746	0.61	0.743	1.208	1.403	1.276	1.316	1.373	1.314	chloroplast							IPR011676;	Domain of unknown function DUF1618;
K3ZKI5	---	6.173	Up	5.9968e-05	LOC101783327	10.291	0.345	0.308	0.245	0.346	0.337	0.245	1.782	1.83	1.931	1.522	1.521	1.572	chloroplast
K3YD41	---	0.821	Down	0.020876	SETIT_012144mg	20.513		1.04	1.101		0.763	1.05		0.874	0.883		1.319	0.973	nucleus
K3Z2Z7	---	3.268	Up	0.00062267	LOC101758143	9.8375	0.386	0.345	0.515	1.029	1.045	1.072	1.4	1.396	1.276	1.337	1.215	1.16	extracellular
K4AHD5	---	0.685	Down	0.0130426	LOC101766075	8.0249		1.179	1.151		1.107	1.081		0.832	0.765		0.891	1.009	mitochondria
K3ZBL2	---	0.315	Down	0.00058135	SETIT_023933mg	7.1704	1.414		1.453	1.089		1.058	0.462		0.44	1.035		1.045	cytoplasm,nucleus
K3Z6C0	---	0.291	Down	0.022217	SETIT_022089mg	49.683	1.664		1.456	1.59		1.455	0.374		0.533	0.388		0.573	cytoplasm							IPR011676;	Domain of unknown function DUF1618;
K3ZEK8	---	0.796	Down	0.015416	LOC101779314	17.563	1.011	1.016	1.061	1.456	1.271	1.239	0.733	0.85	0.875	0.826	0.882	0.842	extracellular
K4AJJ7	---	1.248	Up	0.0106171	LOC101780914	12.031	0.92	0.874	0.976	0.91	0.98	0.995	1.201	1.188	1.069	0.974	0.968	0.968	chloroplast
K3YAY1	---	0.626	Down	0.000122099	LOC101770368	13.028	1.296	1.209	1.217	1.177	1.098	1.119	0.766	0.753	0.812	0.768	0.947	0.859	nucleus
K3YI41	---	0.181	Down	0.0029564	SETIT_013910mg	43.547	1.49	1.923	1.666	1.632	1.673	1.614	0.452	0.181	0.286	0.449	0.228	0.475	nucleus							IPR011676;	Domain of unknown function DUF1618;
K3ZKL3	---	0.575	Down	2.3297e-05	LOC101765108	9.1429	1.289	1.361	1.279	1.092	1.074	1.061	0.77	0.729	0.759	0.854	0.838	0.904	chloroplast
K3Z9U5	---	0.83	Down	0.00133994	LOC101777973	21.177	1.161	1.157	1.083	0.935	0.932	0.964	0.934	0.951	0.939	0.977	0.963	0.998	extracellular							IPR000772;	Ricin B, lectin domain;
K3ZI85	---	0.636	Down	0.015417	LOC101760111	55.126	1.225		1.169	1.226		1.191	0.722		0.801	0.837		0.85	chloroplast							IPR011676;	Domain of unknown function DUF1618;
K3XSV5	---	1.438	Up	0.032959	SETIT_005008mg	36.518		0.707	0.618		1.03	1.085		0.962	0.943		1.317	1.374	cytoplasm							IPR029480;	Transposase-associated domain;
K4AHQ2	---	0.806	Down	0.0138028	LOC101765659	6.7245		1.1	1.048		1.212	1.24		0.859	0.873		0.844	0.856	chloroplast
K3ZKK5	---	1.284	Up	8.4366e-05	LOC101763480	9.191	0.811	0.815	0.792	0.64	0.686	0.589	1.012	1.058	1.034	1.533	1.439	1.577	extracellular
K3XXZ9	---	0.67	Down	9.8304e-05	LOC101764180	36.356	1.215	1.223	1.243	1.163	1.168	1.168	0.852	0.784	0.831	0.793	0.835	0.776	cytoplasm
K3Y0C5	---	0.734	Down	0.00038464	LOC101761874	10.164	0.946	0.944	0.911	1.371	1.358	1.301	0.655	0.715	0.687	1.052	1.007	1.122	chloroplast
K3YMX4	---	2.032	Up	6.2588e-05	LOC101778704	8.9069	0.736	0.666	0.66	0.73	0.743	0.675	1.36	1.374	1.457	1.195	1.212	1.172	chloroplast
K3Z1R9	---	2.947	Up	0.02548	SETIT_020487mg	10.736		0.482	0.442		0.778	0.835		1.362	1.361		1.39	1.375	nucleus
K3XNJ5	---	1.228	Up	0.0086567	LOC101772049	11.223	0.989	1.003	0.971	0.684	0.82	0.858	1.316	1.162	1.162	1.005	0.983	1.011	chloroplast
K3ZA75	"1,4-dihydroxy-2-naphthoyl-CoA thioesterase 1-like [Setaria italica]"	0.624	Down	3.9343e-05	LOC101771046	18.003	1.194	1.208	1.177	1.552	1.442	1.345	0.722	0.734	0.778	0.558	0.639	0.718	chloroplast				K19222	menI; 1,4-dihydroxy-2-naphthoyl-CoA hydrolase [EC:3.1.2.28]	sita01100 Metabolic pathways; sita01110 Biosynthesis of secondary metabolites;	IPR006683; IPR029069; IPR003736;	Thioesterase domain; HotDog domain; Phenylacetic acid degradation-related domain;
K4AF26	"1,4-dihydroxy-2-naphthoyl-CoA thioesterase 1-like isoform X2 [Setaria italica]"	1.223	Up	0.000123966	LOC101772939	22.51	0.904	0.878	0.903	1.023	1.02	1.022	1.106	1.105	1.073	0.977	1.018	1.035	chloroplast				K19222	menI; 1,4-dihydroxy-2-naphthoyl-CoA hydrolase [EC:3.1.2.28]	sita01100 Metabolic pathways; sita01110 Biosynthesis of secondary metabolites;	IPR006683; IPR003736; IPR029069;	Thioesterase domain; Phenylacetic acid degradation-related domain; HotDog domain;
K3XHC8	"1-deoxy-D-xylulose 5-phosphate reductoisomerase, chloroplastic [Setaria italica]"	0.792	Down	7.6784e-05	LOC101779357	51.244	1.128	1.115	1.104	1.205	1.17	1.135	0.865	0.903	0.883	0.85	0.815	0.876	cytoplasm	GO:0006720 isoprenoid metabolic process; GO:0044711 single-organism biosynthetic process; GO:0055114 oxidation-reduction process; GO:0044763 single-organism cellular process; GO:0044699 single-organism process; GO:0009058 biosynthetic process; GO:0044255 cellular lipid metabolic process; GO:0044238 primary metabolic process; GO:1901576 organic substance biosynthetic process; GO:0044237 cellular m…		GO:1901265 nucleoside phosphate binding; GO:0070402 NADPH binding; GO:0043167 ion binding; GO:0005515 protein binding; GO:0000166 nucleotide binding; GO:0048037 cofactor binding; GO:0016491 oxidoreductase activity; GO:0016614 oxidoreductase activity, acting on CH-OH group of donors; GO:1901363 heterocyclic compound binding; GO:0097159 organic cyclic compound binding; GO:0016616 oxidoreductase act…	K00099	dxr; 1-deoxy-D-xylulose-5-phosphate reductoisomerase [EC:1.1.1.267]	sita01100 Metabolic pathways; sita01110 Biosynthesis of secondary metabolites; sita00900 Terpenoid backbone biosynthesis;	IPR013512; IPR013644; IPR016040; IPR026877;	1-deoxy-D-xylulose 5-phosphate reductoisomerase, N-terminal; 1-deoxy-D-xylulose 5-phosphate reductoisomerase, C-terminal; NAD(P)-binding domain; DXP reductoisomerase C-terminal domain;
K3Y8V9	"2,3-dimethylmalate lyase-like [Setaria italica]"	0.766	Down	0.0020809	LOC101765335	33.068	1.14	1.135	1.139	1.134	1.157	1.115	0.868	0.856	0.892	0.873	0.871	0.874	chloroplast			GO:0003824 catalytic activity;				IPR015813;	Pyruvate/Phosphoenolpyruvate kinase-like domain;
K3YV58	"20 kDa chaperonin, chloroplastic-like [Setaria italica]"	0.815	Down	0.027837	LOC101782599	26.691	1.095	1.097	1.1	1.097	1.091	1.1	0.958	0.865	0.86	0.92	0.934	0.917	chloroplast	GO:0050794 regulation of cellular process; GO:1901671 positive regulation of superoxide dismutase activity; GO:1901033 positive regulation of response to reactive oxygen species; GO:1900409 positive regulation of cellular response to oxidative stress; GO:0080134 regulation of response to stress; GO:0006457 protein folding; GO:1902884 positive regulation of response to oxidative stress; GO:0009893…	GO:0044424 intracellular part; GO:0005623 cell; GO:0044464 cell part; GO:0005622 intracellular; GO:0005737 cytoplasm;	GO:0005524 ATP binding; GO:1901265 nucleoside phosphate binding; GO:0001882 nucleoside binding; GO:0043167 ion binding; GO:0000166 nucleotide binding; GO:0097159 organic cyclic compound binding; GO:1901363 heterocyclic compound binding; GO:0032549 ribonucleoside binding; GO:0097367 carbohydrate derivative binding; GO:0046914 transition metal ion binding; GO:0032553 ribonucleotide binding; GO:0005…	K04078			IPR011032;	GroES-like;
K3Y7K4	"3'(2'),5'-bisphosphate nucleotidase [Setaria italica]"	0.808	Down	0.00023863	LOC101764411	44.615	1.142	1.106	1.082	1.115	1.097	1.1	0.902	0.885	0.904	0.914	0.92	0.918	chloroplast	GO:0006790 sulfur compound metabolic process; GO:0016310 phosphorylation; GO:0046486 glycerolipid metabolic process; GO:0046854 phosphatidylinositol phosphorylation; GO:0044763 single-organism cellular process; GO:0044699 single-organism process; GO:0044255 cellular lipid metabolic process; GO:0044238 primary metabolic process; GO:0044237 cellular metabolic process; GO:0006796 phosphate-containin…		GO:0008441 3'(2'),5'-bisphosphate nucleotidase activity; GO:0016787 hydrolase activity; GO:0003824 catalytic activity; GO:0042578 phosphoric ester hydrolase activity; GO:0016791 phosphatase activity; GO:0008252 nucleotidase activity; GO:0016788 hydrolase activity, acting on ester bonds;	K15422	SAL; 3'(2'), 5'-bisphosphate nucleotidase / inositol polyphosphate 1-phosphatase [EC:3.1.3.7 3.1.3.57]	sita01100 Metabolic pathways; sita04070 Phosphatidylinositol signaling system; sita00562 Inositol phosphate metabolism;
K3ZAL2	"30S ribosomal protein S17, chloroplastic-like [Setaria italica]"	0.832	Down	0.00065997	LOC101753207	15.564	1.09	1.079	1.091	1.135	1.183	1.133	0.897	0.879	0.937	0.889	0.874	0.85	chloroplast	GO:0006518 peptide metabolic process; GO:0043043 peptide biosynthetic process; GO:0044267 cellular protein metabolic process; GO:0006807 nitrogen compound metabolic process; GO:0009058 biosynthetic process; GO:0043603 cellular amide metabolic process; GO:0044238 primary metabolic process; GO:1901566 organonitrogen compound biosynthetic process; GO:1901576 organic substance biosynthetic process; G…	GO:0005840 ribosome; GO:0043226 organelle; GO:0043229 intracellular organelle; GO:0043232 intracellular non-membrane-bounded organelle; GO:0044464 cell part; GO:0005622 intracellular; GO:0005737 cytoplasm; GO:0032991 macromolecular complex; GO:0044424 intracellular part; GO:1990904 ribonucleoprotein complex; GO:0005623 cell; GO:0030529 intracellular ribonucleoprotein complex; GO:0044444 cytoplasm…	GO:0003735 structural constituent of ribosome; GO:0005198 structural molecule activity;	K02961	RP-S17; small subunit ribosomal protein S17	sita03010 Ribosome;	IPR012340;	Nucleic acid-binding, OB-fold;
K4A8Z0	"3-oxoacyl-[acyl-carrier-protein] synthase II, chloroplastic-like [Setaria italica]"	0.782	Down	0.0182602	LOC101782136	53.042	1.039	1.264	1.117	1.112	1.05	1.029	0.908	0.844	0.921	0.959	0.845	0.938	extracellular	GO:0044711 single-organism biosynthetic process; GO:0016053 organic acid biosynthetic process; GO:0044281 small molecule metabolic process; GO:0044763 single-organism cellular process; GO:0044699 single-organism process; GO:0044255 cellular lipid metabolic process; GO:0009058 biosynthetic process; GO:0006631 fatty acid metabolic process; GO:0044238 primary metabolic process; GO:0044237 cellular m…		GO:0016746 transferase activity, transferring acyl groups; GO:0016747 transferase activity, transferring acyl groups other than amino-acyl groups; GO:0003824 catalytic activity; GO:0016740 transferase activity;	K09458	fabF; 3-oxoacyl-[acyl-carrier-protein] synthase II [EC:2.3.1.179]	sita01100 Metabolic pathways; sita01212 Fatty acid metabolism;	IPR016039; IPR020841; IPR014031; IPR014030;	Thiolase-like; Polyketide synthase, beta-ketoacyl synthase domain; Beta-ketoacyl synthase, C-terminal; Beta-ketoacyl synthase, N-terminal;
K3XIH5	"4-diphosphocytidyl-2-C-methyl-D-erythritol kinase, chloroplastic [Setaria italica]"	0.808	Down	0.00058477	LOC101762054	43.879	1.141	1.119	1.071	1.178	1.155	1.174	0.894	0.882	0.915	0.85	0.846	0.85	chloroplast	GO:0006720 isoprenoid metabolic process; GO:0044711 single-organism biosynthetic process; GO:0044763 single-organism cellular process; GO:0044699 single-organism process; GO:0009058 biosynthetic process; GO:0044255 cellular lipid metabolic process; GO:0044238 primary metabolic process; GO:1901576 organic substance biosynthetic process; GO:0044237 cellular metabolic process; GO:0044249 cellular bi…		GO:0005524 ATP binding; GO:1901265 nucleoside phosphate binding; GO:0016773 phosphotransferase activity, alcohol group as acceptor; GO:0050515 4-(cytidine 5'-diphospho)-2-C-methyl-D-erythritol kinase activity; GO:0001882 nucleoside binding; GO:0043167 ion binding; GO:0000166 nucleotide binding; GO:0097159 organic cyclic compound binding; GO:1901363 heterocyclic compound binding; GO:0032549 ribonu…	K00919	ispE; 4-diphosphocytidyl-2-C-methyl-D-erythritol kinase [EC:2.7.1.148]	sita01100 Metabolic pathways; sita01110 Biosynthesis of secondary metabolites; sita00900 Terpenoid backbone biosynthesis;	IPR020568; IPR006204; IPR014721; IPR013750;	Ribosomal protein S5 domain 2-type fold; GHMP kinase N-terminal domain; Ribosomal protein S5 domain 2-type fold, subgroup; GHMP kinase, C-terminal domain;
K3YQ87	"4-hydroxy-3-methylbut-2-en-1-yl diphosphate synthase (ferredoxin), chloroplastic [Setaria italica]"	0.706	Down	1.2939e-07	LOC101757740	82.212	1.138	1.147	1.153	1.306	1.29	1.306	0.813	0.81	0.804	0.745	0.747	0.769	cytoplasm	GO:0006720 isoprenoid metabolic process; GO:0044711 single-organism biosynthetic process; GO:0055114 oxidation-reduction process; GO:0044763 single-organism cellular process; GO:0044699 single-organism process; GO:0009058 biosynthetic process; GO:0044255 cellular lipid metabolic process; GO:0044238 primary metabolic process; GO:1901576 organic substance biosynthetic process; GO:0044237 cellular m…		GO:0016725 oxidoreductase activity, acting on CH or CH2 groups; GO:0052592 oxidoreductase activity, acting on CH or CH2 groups, with an iron-sulfur protein as acceptor; GO:0005506 iron ion binding; GO:0046914 transition metal ion binding; GO:0003824 catalytic activity; GO:0005488 binding; GO:0043167 ion binding; GO:0046872 metal ion binding; GO:0043169 cation binding; GO:0046429 4-hydroxy-3-methy…	K03526	gcpE; (E)-4-hydroxy-3-methylbut-2-enyl-diphosphate synthase [EC:1.17.7.1 1.17.7.3]	sita01100 Metabolic pathways; sita01110 Biosynthesis of secondary metabolites; sita00900 Terpenoid backbone biosynthesis;	IPR013785;	Aldolase-type TIM barrel;
K4A9J2	"4-hydroxy-3-methylbut-2-enyl diphosphate reductase, chloroplastic [Setaria italica]"	0.79	Down	8.2852e-05	LOC101779322	51.719	1.132	1.105	1.091	1.199	1.251	1.204	0.873	0.864	0.893	0.829	0.837	0.813	chloroplast	GO:0008654 phospholipid biosynthetic process; GO:0044699 single-organism process; GO:0009058 biosynthetic process; GO:0044255 cellular lipid metabolic process; GO:0044237 cellular metabolic process; GO:0050993 dimethylallyl diphosphate metabolic process; GO:0006796 phosphate-containing compound metabolic process; GO:0008610 lipid biosynthetic process; GO:0071704 organic substance metabolic proces…		GO:0016725 oxidoreductase activity, acting on CH or CH2 groups; GO:0016726 oxidoreductase activity, acting on CH or CH2 groups, NAD or NADP as acceptor; GO:0003824 catalytic activity; GO:0005488 binding; GO:0043167 ion binding; GO:0043169 cation binding; GO:0046872 metal ion binding; GO:0051745 4-hydroxy-3-methylbut-2-en-1-yl diphosphate reductase activity; GO:0016491 oxidoreductase activity;	K03527	ispH; 4-hydroxy-3-methylbut-2-en-1-yl diphosphate reductase [EC:1.17.7.4]	sita01100 Metabolic pathways; sita01110 Biosynthesis of secondary metabolites; sita00900 Terpenoid backbone biosynthesis;
K3ZBY8	"50S ribosomal protein L28, chloroplastic [Zea mays]"	1.462	Up	0.00034052	LOC101767414	8.961	0.822	0.755	0.81	0.881	0.862	0.895	1.14	1.212	1.138	1.191	1.179	1.165	mitochondria
K3Z5M2	"AAA-ATPase ASD, mitochondrial-like [Setaria italica]"	1.229	Up	0.00033565	101757670	56.62	0.91	0.856	0.881	0.882	0.874	0.888	1.092	1.081	1.08	1.138	1.157	1.154	chloroplast			GO:0005524 ATP binding; GO:1901265 nucleoside phosphate binding; GO:0001882 nucleoside binding; GO:0043167 ion binding; GO:0000166 nucleotide binding; GO:0097159 organic cyclic compound binding; GO:1901363 heterocyclic compound binding; GO:0032549 ribonucleoside binding; GO:0097367 carbohydrate derivative binding; GO:0032553 ribonucleotide binding; GO:0005488 binding; GO:0032550 purine ribonucleo…				IPR003959; IPR003593; IPR025753; IPR027417;	ATPase, AAA-type, core; AAA+ ATPase domain; AAA-type ATPase, N-terminal domain; P-loop containing nucleoside triphosphate hydrolase;
K4AL24	"AAA-ATPase ASD, mitochondrial-like [Setaria italica]"	1.216	Up	0.000198613	LOC101785894	55.398	0.887	0.887	0.92	0.994	0.961	0.98	1.103	1.099	1.073	1.04	1.063	1.035	chloroplast			GO:0005524 ATP binding; GO:1901265 nucleoside phosphate binding; GO:0001882 nucleoside binding; GO:0043167 ion binding; GO:0000166 nucleotide binding; GO:0097159 organic cyclic compound binding; GO:1901363 heterocyclic compound binding; GO:0032549 ribonucleoside binding; GO:0097367 carbohydrate derivative binding; GO:0032553 ribonucleotide binding; GO:0005488 binding; GO:0032550 purine ribonucleo…				IPR003959; IPR003593; IPR025753; IPR027417;	ATPase, AAA-type, core; AAA+ ATPase domain; AAA-type ATPase, N-terminal domain; P-loop containing nucleoside triphosphate hydrolase;
K3Y7S6	"acetyl-CoA acetyltransferase, cytosolic 1-like [Setaria italica]"	0.827	Down	0.0100362	LOC101762107	41.043	1.111	1.119	1.06	1.081	1.054	1.052	0.951	0.841	0.93	0.822	1.062	1.007	chloroplast	GO:0008152 metabolic process;		GO:0016746 transferase activity, transferring acyl groups; GO:0016747 transferase activity, transferring acyl groups other than amino-acyl groups; GO:0016740 transferase activity; GO:0003824 catalytic activity;	K00626	E2.3.1.9; acetyl-CoA C-acetyltransferase [EC:2.3.1.9]	sita00620 Pyruvate metabolism; sita00380 Tryptophan metabolism; sita00071 Fatty acid degradation; sita01200 Carbon metabolism; sita00280 Valine, leucine and isoleucine degradation; sita00900 Terpenoid backbone biosynthesis; sita01100 Metabolic pathways; sita01110 Biosynthesis of secondary metabolites; sita00630 Glyoxylate and dicarboxylate metabolism; sita01212 Fatty acid metabolism;	IPR016039; IPR020616; IPR020617;	Thiolase-like; Thiolase, N-terminal; Thiolase, C-terminal;
K4A9D0	"alanine--glyoxylate aminotransferase 2 homolog 1, mitochondrial [Setaria italica]"	0.828	Down	1.95278e-05	LOC101763794	51.343	1.097	1.091	1.084	1.077	1.058	1.057	0.891	0.913	0.906	0.929	0.941	0.926	mitochondria			GO:0097159 organic cyclic compound binding; GO:1901363 heterocyclic compound binding; GO:0016769 transferase activity, transferring nitrogenous groups; GO:0003824 catalytic activity; GO:0005488 binding; GO:0043167 ion binding; GO:0043168 anion binding; GO:0008483 transaminase activity; GO:0016740 transferase activity; GO:0048037 cofactor binding; GO:0030170 pyridoxal phosphate binding;	K00827	AGXT2; alanine-glyoxylate transaminase / (R)-3-amino-2-methylpropionate-pyruvate transaminase [EC:2.6.1.44 2.6.1.40]	sita01100 Metabolic pathways; sita01110 Biosynthesis of secondary metabolites; sita00260 Glycine, serine and threonine metabolism; sita00280 Valine, leucine and isoleucine degradation; sita00270 Cysteine and methionine metabolism;	IPR015424; IPR015422; IPR015421;	Pyridoxal phosphate-dependent transferase; Pyridoxal phosphate-dependent transferase, major region, subdomain 2; Pyridoxal phosphate-dependent transferase, major region, subdomain 1;
K3Z5V4	"alanine--glyoxylate aminotransferase 2 homolog 3, mitochondrial-like [Setaria italica]"	0.786	Down	0.00027909	LOC101780905	51.656	1.111	1.177	1.129	1.058	1.071	1.065	0.908	0.877	0.9	0.902	0.885	0.902	mitochondria			GO:0097159 organic cyclic compound binding; GO:1901363 heterocyclic compound binding; GO:0016769 transferase activity, transferring nitrogenous groups; GO:0003824 catalytic activity; GO:0005488 binding; GO:0043167 ion binding; GO:0043168 anion binding; GO:0008483 transaminase activity; GO:0016740 transferase activity; GO:0048037 cofactor binding; GO:0030170 pyridoxal phosphate binding;	K00827	AGXT2; alanine-glyoxylate transaminase / (R)-3-amino-2-methylpropionate-pyruvate transaminase [EC:2.6.1.44 2.6.1.40]	sita01100 Metabolic pathways; sita01110 Biosynthesis of secondary metabolites; sita00260 Glycine, serine and threonine metabolism; sita00280 Valine, leucine and isoleucine degradation; sita00270 Cysteine and methionine metabolism;	IPR015424; IPR015421; IPR015422;	Pyridoxal phosphate-dependent transferase; Pyridoxal phosphate-dependent transferase, major region, subdomain 1; Pyridoxal phosphate-dependent transferase, major region, subdomain 2;
K3XEI9	"Alpha-1,4 glucan phosphorylase OS=Setaria italica OX=4555 GN=LOC101786613"	0.658	Down	7.591e-05	LOC101786613	94.24	1.112	1.123	1.176	1.343	1.304	1.317	0.73	0.774	0.739	0.793	0.778	0.771	cytoplasm	GO:0008152 metabolic process; GO:0005975 carbohydrate metabolic process; GO:0044238 primary metabolic process; GO:0071704 organic substance metabolic process;		GO:0097159 organic cyclic compound binding; GO:1901363 heterocyclic compound binding; GO:0016758 transferase activity, transferring hexosyl groups; GO:0003824 catalytic activity; GO:0005488 binding; GO:0043167 ion binding; GO:0004645 phosphorylase activity; GO:0043168 anion binding; GO:0016757 transferase activity, transferring glycosyl groups; GO:0048037 cofactor binding; GO:0016740 transferase …	K00688	PYG; glycogen phosphorylase [EC:2.4.1.1]	sita01100 Metabolic pathways; sita01110 Biosynthesis of secondary metabolites; sita00500 Starch and sucrose metabolism;
K3ZWG4	"ATP synthase subunit d, mitochondrial-like [Setaria italica]"	0.794	Down	2.0373e-05	LOC101755473	28.204	1.149	1.157	1.142	1.026	1.064	1.033	0.917	0.896	0.924	0.906	0.912	0.896	chloroplast	GO:0009116 nucleoside metabolic process; GO:0042278 purine nucleoside metabolic process; GO:0009167 purine ribonucleoside monophosphate metabolic process; GO:0009117 nucleotide metabolic process; GO:0044699 single-organism process; GO:0046129 purine ribonucleoside biosynthetic process; GO:0009163 nucleoside biosynthetic process; GO:0009058 biosynthetic process; GO:0009156 ribonucleoside monophosp…	GO:0016020 membrane; GO:0098800 inner mitochondrial membrane protein complex; GO:0031090 organelle membrane; GO:0098796 membrane protein complex; GO:0005737 cytoplasm; GO:0032991 macromolecular complex; GO:0098798 mitochondrial protein complex; GO:0044424 intracellular part; GO:0005623 cell; GO:0044455 mitochondrial membrane part; GO:0044422 organelle part; GO:0005740 mitochondrial envelope; GO:0…	GO:0015075 ion transmembrane transporter activity; GO:0022892 substrate-specific transporter activity; GO:0015077 monovalent inorganic cation transmembrane transporter activity; GO:0022890 inorganic cation transmembrane transporter activity; GO:0015078 hydrogen ion transmembrane transporter activity; GO:0008324 cation transmembrane transporter activity; GO:0022891 substrate-specific transmembrane…	K02138	ATPeF0D; F-type H+-transporting ATPase subunit d	sita01100 Metabolic pathways; sita00190 Oxidative phosphorylation;
K4A9A2	"ATP-sulfurylase 3, chloroplastic [Setaria italica]"	1.214	Up	0.000196528	LOC101782525	52.96	0.892	0.877	0.918	0.842	0.889	0.873	1.101	1.079	1.082	1.131	1.14	1.104	chloroplast	GO:0000103 sulfate assimilation; GO:0006790 sulfur compound metabolic process; GO:0008152 metabolic process; GO:0044237 cellular metabolic process; GO:0009987 cellular process;		GO:0004779 sulfate adenylyltransferase activity; GO:0016779 nucleotidyltransferase activity; GO:0003824 catalytic activity; GO:0004781 sulfate adenylyltransferase (ATP) activity; GO:0016740 transferase activity; GO:0070566 adenylyltransferase activity; GO:0016772 transferase activity, transferring phosphorus-containing groups;	K13811	PAPSS; 3'-phosphoadenosine 5'-phosphosulfate synthase [EC:2.7.7.4 2.7.1.25]	sita01100 Metabolic pathways; sita00230 Purine metabolism;	IPR014729; IPR015947; IPR025980; IPR024951; IPR002650;	Rossmann-like alpha/beta/alpha sandwich fold; PUA-like domain; ATP-sulfurylase PUA-like domain; Sulphate adenylyltransferase catalytic domain; Sulphate adenylyltransferase;
K4A7M4	"benzoate--CoA ligase, peroxisomal-like [Setaria italica]"	3.33	Up	0.00043797	LOC101784986	63.077	0.369	0.522	0.388	0.354	0.525	0.375	1.46	1.323	1.476	1.812	1.571	1.766	chloroplast	GO:0008152 metabolic process;		GO:0003824 catalytic activity;				IPR025110; IPR000873;	AMP-binding enzyme C-terminal domain; AMP-dependent synthetase/ligase;
K3YR60	"beta-fructofuranosidase, cell wall isozyme-like [Setaria italica]"	0.797	Down	9.9395e-05	LOC101784073	63.927	1.174	1.135	1.129	1.053	1.049	1.058	0.9	0.924	0.917	0.889	0.896	0.915	vacuolar membrane	GO:0008152 metabolic process; GO:0005975 carbohydrate metabolic process; GO:0044238 primary metabolic process; GO:0071704 organic substance metabolic process;		GO:0004553 hydrolase activity, hydrolyzing O-glycosyl compounds; GO:0016787 hydrolase activity; GO:0003824 catalytic activity; GO:0016798 hydrolase activity, acting on glycosyl bonds;	K01193	INV; beta-fructofuranosidase [EC:3.2.1.26]	sita01100 Metabolic pathways; sita00052 Galactose metabolism; sita00500 Starch and sucrose metabolism;	IPR023296; IPR013148; IPR013189; IPR013320;	Glycosyl hydrolase, five-bladed beta-propellor domain; Glycosyl hydrolase family 32, N-terminal; Glycosyl hydrolase family 32, C-terminal; Concanavalin A-like lectin/glucanase domain;
K3Y648	"beta-fructofuranosidase, insoluble isoenzyme 2-like [Setaria italica]"	0.809	Down	0.0090781	LOC101768057	64.801	1.153	1.169		1.001	0.984		0.957	0.921		0.893	0.929		chloroplast	GO:0008152 metabolic process; GO:0005975 carbohydrate metabolic process; GO:0044238 primary metabolic process; GO:0071704 organic substance metabolic process;		GO:0004553 hydrolase activity, hydrolyzing O-glycosyl compounds; GO:0016787 hydrolase activity; GO:0003824 catalytic activity; GO:0016798 hydrolase activity, acting on glycosyl bonds;	K01193	INV; beta-fructofuranosidase [EC:3.2.1.26]	sita01100 Metabolic pathways; sita00052 Galactose metabolism; sita00500 Starch and sucrose metabolism;	IPR013148; IPR023296; IPR013189; IPR013320;	Glycosyl hydrolase family 32, N-terminal; Glycosyl hydrolase, five-bladed beta-propellor domain; Glycosyl hydrolase family 32, C-terminal; Concanavalin A-like lectin/glucanase domain;
K3Z4Z9	"beta-fructofuranosidase, insoluble isoenzyme 7-like [Setaria italica]"	1.69	Up	5.6987e-05	LOC101782504	62.694	0.767	0.704	0.762	0.7	0.693	0.72	1.24	1.255	1.278	1.279	1.283	1.255	cytoplasm	GO:0008152 metabolic process; GO:0005975 carbohydrate metabolic process; GO:0044238 primary metabolic process; GO:0071704 organic substance metabolic process;		GO:0004553 hydrolase activity, hydrolyzing O-glycosyl compounds; GO:0016787 hydrolase activity; GO:0003824 catalytic activity; GO:0016798 hydrolase activity, acting on glycosyl bonds;				IPR013148; IPR023296; IPR013189; IPR013320;	Glycosyl hydrolase family 32, N-terminal; Glycosyl hydrolase, five-bladed beta-propellor domain; Glycosyl hydrolase family 32, C-terminal; Concanavalin A-like lectin/glucanase domain;
K3Y9L3	"Chlorophyll a-b binding protein, chloroplastic OS=Setaria italica OX=4555 GN=LOC101767264"	1.33	Up	8.0546e-05	LOC101767264	26.986	0.846	0.832	0.876	1.092	1.021	1.059	1.125	1.152	1.121	0.951	1.007	0.946	chloroplast				K08917	LHCB6; light-harvesting complex II chlorophyll a/b binding protein 6	sita01100 Metabolic pathways;	IPR023329;	Chlorophyll a/b binding protein domain;
K4ADY4	"Chlorophyll a-b binding protein, chloroplastic OS=Setaria italica OX=4555 GN=LOC101782406"	1.346	Up	5.8093e-05	LOC101782406	27.92	0.865	0.831	0.834	1.037	1.08	1.087	1.151	1.112	1.142	0.975	0.997	0.953	chloroplast				K08913	LHCB2; light-harvesting complex II chlorophyll a/b binding protein 2	sita01100 Metabolic pathways;	IPR023329;	Chlorophyll a/b binding protein domain;
K3ZVS1	"Chlorophyll a-b binding protein, chloroplastic OS=Setaria italica OX=4555 GN=LOC101783042"	1.245	Up	0.00042196	LOC101783042	31.265	0.847	0.854	0.891	1.087	1.077	1.105	1.092	1.087	1.048	0.968	0.977	0.969	chloroplast				K08915	LHCB4; light-harvesting complex II chlorophyll a/b binding protein 4	sita01100 Metabolic pathways;	IPR023329;	Chlorophyll a/b binding protein domain;
K3XYN3	"cysteine synthase, chloroplastic/chromoplastic-like isoform X2 [Setaria italica]"	2.388	Up	0.0033594	LOC101786048	30.706		0.603	0.567		0.66	0.509		1.341	1.453		1.398	1.467	cytoplasm							IPR001926;	Tryptophan synthase beta subunit-like PLP-dependent enzyme;
K3YT16	"D-amino-acid transaminase, chloroplastic-like [Setaria italica]"	1.516	Up	0.005397	LOC101752610	42.463	0.671	0.806	0.801	0.8	0.807	0.735	1.174	1.05	1.229	1.348	1.323	1.312	chloroplast	GO:0008152 metabolic process;		GO:0003824 catalytic activity;	K18482
K4A7D6	"DUF21 domain-containing protein At1g55930, chloroplastic-like [Setaria italica]"	1.447	Up	0.0022193	SETIT_034792mg	66.917		0.793	0.804		0.961	0.979		1.174	1.137		1.084	1.091	plasma membrane	GO:0044699 single-organism process; GO:0008152 metabolic process; GO:0055114 oxidation-reduction process; GO:0044710 single-organism metabolic process;		GO:0097159 organic cyclic compound binding; GO:1901363 heterocyclic compound binding; GO:0016614 oxidoreductase activity, acting on CH-OH group of donors; GO:1901265 nucleoside phosphate binding; GO:0050660 flavin adenine dinucleotide binding; GO:0003824 catalytic activity; GO:0005488 binding; GO:0043167 ion binding; GO:0043168 anion binding; GO:0000166 nucleotide binding; GO:0048037 cofactor bin…				IPR016166; IPR002550; IPR016169; IPR000644; IPR005170;	FAD-binding, type 2; Domain of unknown function DUF21; CO dehydrogenase flavoprotein-like, FAD-binding, subdomain 2; CBS domain; Transporter-associated domain;
K4AFE8	"DUF538 family protein (Protein of unknown function, DUF538) [Arabidopsis thaliana]"	1.76	Up	6.1145e-05	LOC101758500	21.078	0.832	0.825	0.872	0.906	0.884	0.953	1.539	1.506	1.406	0.73	0.811	0.779	chloroplast
K3Z994	"endo-1,3;1,4-beta-D-glucanase-like [Setaria italica]"	1.222	Up	0.0006963	101784014	25.566	0.921	0.911	0.887	0.875	0.874	0.818	1.116	1.07	1.137	1.091	1.149	1.077	cytoplasm			GO:0016787 hydrolase activity; GO:0003824 catalytic activity;				IPR029058; IPR002925;	Alpha/Beta hydrolase fold; Dienelactone hydrolase;
K3YJ84	"endo-1,3;1,4-beta-D-glucanase-like [Setaria italica]"	0.566	Down	0.0031174	LOC101781519	28.59	1.295		1.33	1.25		1.286	0.764		0.721	0.701		0.675	extracellular			GO:0016787 hydrolase activity; GO:0003824 catalytic activity;				IPR029058; IPR002925;	Alpha/Beta hydrolase fold; Dienelactone hydrolase;
K3YJ20	"endo-1,3;1,4-beta-D-glucanase-like [Setaria italica]"	0.469	Down	2.4631e-05	LOC101785154	29.994	1.408	1.315	1.371	1.324	1.291	1.351	0.624	0.678	0.617	0.655	0.728	0.656	chloroplast			GO:0016787 hydrolase activity; GO:0003824 catalytic activity;				IPR029058; IPR002925;	Alpha/Beta hydrolase fold; Dienelactone hydrolase;
K4ADS2	"expansin-like A2, partial [Setaria italica]"	0.624	Down	0.00038137	LOC101770304	28.902	1.266	1.262	1.179	1.106	1.023	1.098	0.723	0.819	0.77	0.909	0.898	0.964	chloroplast		GO:0005576 extracellular region;					IPR009009; IPR007112; IPR007117;	RlpA-like protein, double-psi beta-barrel domain; Expansin/pollen allergen, DPBB domain; Expansin, cellulose-binding-like domain;
K3XW18	"external alternative NAD(P)H-ubiquinone oxidoreductase B1, mitochondrial [Setaria italica]"	1.224	Up	3.3615e-07	LOC101753666	64.829	0.891	0.881	0.889	0.9	0.909	0.892	1.083	1.086	1.088	1.139	1.137	1.124	cytoplasm	GO:0044699 single-organism process; GO:0008152 metabolic process; GO:0055114 oxidation-reduction process; GO:0044710 single-organism metabolic process;		GO:0003824 catalytic activity; GO:0005488 binding; GO:0043167 ion binding; GO:0046872 metal ion binding; GO:0043169 cation binding; GO:0005509 calcium ion binding; GO:0016491 oxidoreductase activity;	K17871			IPR002048; IPR011992; IPR023753;	EF-hand domain; EF-hand domain pair; FAD/NAD(P)-binding domain;
K3Z7Q3	"fructose-1,6-bisphosphatase, cytosolic-like [Setaria italica]"	0.752	Down	4.126e-06	LOC101756186	37.121	1.097	1.081	1.073	1.059	1.084	1.066	0.818	0.804	0.824	1.009	1.019	1.036	chloroplast	GO:0008152 metabolic process; GO:0005975 carbohydrate metabolic process; GO:0044238 primary metabolic process; GO:0071704 organic substance metabolic process;		GO:0019203 carbohydrate phosphatase activity; GO:0042578 phosphoric ester hydrolase activity; GO:0003824 catalytic activity; GO:0016791 phosphatase activity; GO:0016788 hydrolase activity, acting on ester bonds; GO:0016787 hydrolase activity; GO:0050308 sugar-phosphatase activity; GO:0042132 fructose 1,6-bisphosphate 1-phosphatase activity;	K03841	FBP; fructose-1,6-bisphosphatase I [EC:3.1.3.11]	sita00710 Carbon fixation in photosynthetic organisms; sita01100 Metabolic pathways; sita00030 Pentose phosphate pathway; sita00010 Glycolysis / Gluconeogenesis; sita01110 Biosynthesis of secondary metabolites; sita01200 Carbon metabolism; sita00051 Fructose and mannose metabolism;	IPR033391;	Fructose-1-6-bisphosphatase class I, N-terminal;
K3ZUK4	"geranylgeranyl pyrophosphate synthase 7, chloroplastic-like [Setaria italica]"	0.809	Down	0.00045936	LOC101763054	38.273	1.084	1.1	1.101	1.344	1.22	1.322	0.856	0.884	0.916	0.703	0.811	0.681	chloroplast	GO:0006720 isoprenoid metabolic process; GO:0044711 single-organism biosynthetic process; GO:0044763 single-organism cellular process; GO:0044699 single-organism process; GO:0009058 biosynthetic process; GO:0044255 cellular lipid metabolic process; GO:0044238 primary metabolic process; GO:1901576 organic substance biosynthetic process; GO:0044237 cellular metabolic process; GO:0044249 cellular bi…			K13789	GGPS; geranylgeranyl diphosphate synthase, type II [EC:2.5.1.1 2.5.1.10 2.5.1.29]	sita01100 Metabolic pathways; sita01110 Biosynthesis of secondary metabolites; sita00900 Terpenoid backbone biosynthesis;	IPR008949;	Isoprenoid synthase domain;
K3YD06	"glucan endo-1,3-beta-D-glucosidase-like [Setaria italica]"	0.764	Down	0.00052237	LOC101783433	10.249	1.116	1.197	1.142	1.13	1.114	1.126	0.909	0.869	0.862	0.855	0.827	0.879	chloroplast							IPR012946;	X8 domain;
K3XH62	"glucan endo-1,3-beta-glucosidase 12-like [Setaria italica]"	0.443	Down	4.3462e-05	LOC101761636	51.192	1.457	1.361	1.432	1.354	1.271	1.359	0.6	0.676	0.606	0.612	0.678	0.62	chloroplast	GO:0008152 metabolic process; GO:0005975 carbohydrate metabolic process; GO:0044238 primary metabolic process; GO:0071704 organic substance metabolic process;		GO:0004553 hydrolase activity, hydrolyzing O-glycosyl compounds; GO:0016787 hydrolase activity; GO:0003824 catalytic activity; GO:0016798 hydrolase activity, acting on glycosyl bonds;				IPR012946; IPR017853; IPR013781;	X8 domain; Glycoside hydrolase superfamily; Glycoside hydrolase, catalytic domain;
K3ZS68	"glucan endo-1,3-beta-glucosidase 1-like [Setaria italica]"	0.797	Down	0.0029152	LOC101782090	56.216	1.114	1.158	1.12	1.086	1.099	1.051	0.901	0.898	0.904	0.897	0.842	0.907	chloroplast	GO:0008152 metabolic process; GO:0005975 carbohydrate metabolic process; GO:0044238 primary metabolic process; GO:0071704 organic substance metabolic process;		GO:0004553 hydrolase activity, hydrolyzing O-glycosyl compounds; GO:0016787 hydrolase activity; GO:0003824 catalytic activity; GO:0016798 hydrolase activity, acting on glycosyl bonds;	K19891	GN1_2_3; glucan endo-1,3-beta-glucosidase 1/2/3 [EC:3.2.1.39]	sita00500 Starch and sucrose metabolism;	IPR012946; IPR017853; IPR013781;	X8 domain; Glycoside hydrolase superfamily; Glycoside hydrolase, catalytic domain;
K3XGC1	"glucan endo-1,3-beta-glucosidase 3-like [Setaria italica]"	0.253	Down	0.00111912	LOC101763134	57.857	1.734	1.746	1.77	1.365	1.384	1.366	0.478	0.44	0.408	0.474	0.496	0.427	chloroplast	GO:0008152 metabolic process; GO:0005975 carbohydrate metabolic process; GO:0044238 primary metabolic process; GO:0071704 organic substance metabolic process;		GO:0004553 hydrolase activity, hydrolyzing O-glycosyl compounds; GO:0016787 hydrolase activity; GO:0003824 catalytic activity; GO:0016798 hydrolase activity, acting on glycosyl bonds;				IPR012946; IPR017853; IPR013781;	X8 domain; Glycoside hydrolase superfamily; Glycoside hydrolase, catalytic domain;
K3ZIH7	"glucan endo-1,3-beta-glucosidase 7-like [Setaria italica]"	1.716	Up	0.00078223	LOC101771181	45.583	0.854	0.716	0.739	0.832	0.726	0.849	1.274	1.38	1.308	1.031	1.182	1.172	chloroplast	GO:0008152 metabolic process; GO:0005975 carbohydrate metabolic process; GO:0044238 primary metabolic process; GO:0071704 organic substance metabolic process;		GO:0004553 hydrolase activity, hydrolyzing O-glycosyl compounds; GO:0016787 hydrolase activity; GO:0003824 catalytic activity; GO:0016798 hydrolase activity, acting on glycosyl bonds;				IPR017853; IPR013781;	Glycoside hydrolase superfamily; Glycoside hydrolase, catalytic domain;
K3Z7V5	"glucan endo-1,3-beta-glucosidase GII-like [Setaria italica]"	0.759	Down	3.6638e-05	LOC101777975	35.062	1.147	1.105	1.143	1.153	1.134	1.133	0.863	0.865	0.848	0.845	0.903	0.86	chloroplast	GO:0008152 metabolic process; GO:0005975 carbohydrate metabolic process; GO:0044238 primary metabolic process; GO:0071704 organic substance metabolic process;		GO:0004553 hydrolase activity, hydrolyzing O-glycosyl compounds; GO:0016787 hydrolase activity; GO:0003824 catalytic activity; GO:0016798 hydrolase activity, acting on glycosyl bonds;				IPR017853; IPR013781;	Glycoside hydrolase superfamily; Glycoside hydrolase, catalytic domain;
K3ZDC4	"glucan endo-1,3-beta-glucosidase GV-like [Setaria italica]"	1.223	Up	0.00175556	LOC101774831	36.817	0.906	0.871	0.851	0.939	0.961	0.988	1.058	1.113	1.042	1.108	1.08	1.139	chloroplast	GO:0008152 metabolic process; GO:0005975 carbohydrate metabolic process; GO:0044238 primary metabolic process; GO:0071704 organic substance metabolic process;		GO:0004553 hydrolase activity, hydrolyzing O-glycosyl compounds; GO:0016787 hydrolase activity; GO:0003824 catalytic activity; GO:0016798 hydrolase activity, acting on glycosyl bonds;				IPR017853; IPR013781;	Glycoside hydrolase superfamily; Glycoside hydrolase, catalytic domain;
K3XK83	"glucan endo-1,3-beta-glucosidase GV-like [Setaria italica]"	0.636	Down	2.1047e-05	105914452	33.519	1.252	1.211	1.246	1.227	1.235	1.22	0.778	0.813	0.769	0.746	0.751	0.771	cytoplasm	GO:0008152 metabolic process; GO:0005975 carbohydrate metabolic process; GO:0044238 primary metabolic process; GO:0071704 organic substance metabolic process;		GO:0004553 hydrolase activity, hydrolyzing O-glycosyl compounds; GO:0016787 hydrolase activity; GO:0003824 catalytic activity; GO:0016798 hydrolase activity, acting on glycosyl bonds;				IPR017853; IPR013781;	Glycoside hydrolase superfamily; Glycoside hydrolase, catalytic domain;
K3XJV9	"glucan endo-1,3-beta-glucosidase, acidic isoform-like [Setaria italica]"	0.694	Down	1.75343e-05	105914451	34.38	1.259	1.25	1.212	1.068	1.04	1.062	0.848	0.874	0.861	0.858	0.827	0.828	chloroplast	GO:0008152 metabolic process; GO:0005975 carbohydrate metabolic process; GO:0044238 primary metabolic process; GO:0071704 organic substance metabolic process;		GO:0004553 hydrolase activity, hydrolyzing O-glycosyl compounds; GO:0016787 hydrolase activity; GO:0003824 catalytic activity; GO:0016798 hydrolase activity, acting on glycosyl bonds;				IPR017853; IPR013781;	Glycoside hydrolase superfamily; Glycoside hydrolase, catalytic domain;
K3ZIB5	"glucan endo-1,3-beta-glucosidase-like [Setaria italica]"	0.769	Down	1.4873e-06	LOC101769042	49.949	1.157	1.133	1.151	1.124	1.129	1.149	0.887	0.878	0.881	0.844	0.85	0.823	chloroplast	GO:0008152 metabolic process; GO:0005975 carbohydrate metabolic process; GO:0044238 primary metabolic process; GO:0071704 organic substance metabolic process;		GO:0004553 hydrolase activity, hydrolyzing O-glycosyl compounds; GO:0016787 hydrolase activity; GO:0003824 catalytic activity; GO:0016798 hydrolase activity, acting on glycosyl bonds;				IPR012946; IPR017853; IPR013781;	X8 domain; Glycoside hydrolase superfamily; Glycoside hydrolase, catalytic domain;
K3XDN9	"glutamate synthase 1 [NADH], chloroplastic isoform X1 [Setaria italica]"	1.388	Up	3.8504e-08	LOC101785947	236.72	0.775	0.783	0.777	0.814	0.796	0.811	1.081	1.083	1.077	1.322	1.327	1.322	chloroplast	GO:0043648 dicarboxylic acid metabolic process; GO:0016053 organic acid biosynthetic process; GO:0044699 single-organism process; GO:0009058 biosynthetic process; GO:1901566 organonitrogen compound biosynthetic process; GO:0044237 cellular metabolic process; GO:0009084 glutamine family amino acid biosynthetic process; GO:0071704 organic substance metabolic process; GO:0008152 metabolic process; G…		GO:1901265 nucleoside phosphate binding; GO:0005506 iron ion binding; GO:0050660 flavin adenine dinucleotide binding; GO:0016639 oxidoreductase activity, acting on the CH-NH2 group of donors, NAD or NADP as acceptor; GO:0043167 ion binding; GO:0016040 glutamate synthase (NADH) activity; GO:0015930 glutamate synthase activity; GO:0000166 nucleotide binding; GO:0048037 cofactor binding; GO:0016491 …	K00264	GLT1; glutamate synthase (NADH) [EC:1.4.1.14]	sita01230 Biosynthesis of amino acids; sita01100 Metabolic pathways; sita01110 Biosynthesis of secondary metabolites;	IPR002489; IPR013785; IPR029055; IPR006982; IPR009051; IPR002932; IPR028261; IPR017932; IPR023753;	Glutamate synthase, alpha subunit, C-terminal; Aldolase-type TIM barrel; Nucleophile aminohydrolases, N-terminal; Glutamate synthase, central-N; Alpha-helical ferredoxin; Glutamate synthase domain; Dihydroprymidine dehydrogenase domain II; Glutamine amidotransferase type 2 domain; FAD/NAD(P)-binding domain;
K3YTA0	"glycerophosphodiester phosphodiesterase GDPD1, chloroplastic-like [Setaria italica]"	0.66	Down	0.00159936	LOC101785008	42.479	1.334	1.299	1.26	1.068	1.095	1.089	0.86	0.855	0.854	0.736	0.753	0.802	cytoplasm	GO:0044699 single-organism process; GO:0008152 metabolic process; GO:0044238 primary metabolic process; GO:0044710 single-organism metabolic process; GO:0006629 lipid metabolic process; GO:0071704 organic substance metabolic process;		GO:0008081 phosphoric diester hydrolase activity; GO:0016787 hydrolase activity; GO:0003824 catalytic activity; GO:0042578 phosphoric ester hydrolase activity; GO:0016788 hydrolase activity, acting on ester bonds;	K18696	GDE1; glycerophosphodiester phosphodiesterase [EC:3.1.4.46]	sita00564 Glycerophospholipid metabolism;	IPR030395; IPR017946;	Glycerophosphodiester phosphodiesterase domain; PLC-like phosphodiesterase, TIM beta/alpha-barrel domain;
K3YK51	"glycine-rich RNA-binding protein 4, mitochondrial [Setaria italica]"	0.796	Down	0.00031685	LOC101767901	15.133	1.151	1.147	1.166	1.062	1.083	1.101	0.909	0.954	0.896	0.849	0.85	0.801	chloroplast			GO:0097159 organic cyclic compound binding; GO:1901363 heterocyclic compound binding; GO:1901265 nucleoside phosphate binding; GO:0005488 binding; GO:0003676 nucleic acid binding; GO:0000166 nucleotide binding; GO:0036094 small molecule binding;				IPR000504; IPR012677;	RNA recognition motif domain; Nucleotide-binding alpha-beta plait domain;
K3ZQY6	"heat shock protein 90-5, chloroplastic-like [Setaria italica]"	1.241	Up	0.0113248	LOC101763050	87.217	0.855	0.879		1.003	0.929		1.056	1.096		1.097	1.104		chloroplast	GO:0006457 protein folding; GO:0006950 response to stress; GO:0050896 response to stimulus; GO:0009987 cellular process;		GO:0005524 ATP binding; GO:1901265 nucleoside phosphate binding; GO:0001882 nucleoside binding; GO:0043167 ion binding; GO:0005515 protein binding; GO:0000166 nucleotide binding; GO:0097159 organic cyclic compound binding; GO:1901363 heterocyclic compound binding; GO:0032549 ribonucleoside binding; GO:0097367 carbohydrate derivative binding; GO:0032553 ribonucleotide binding; GO:0005488 binding; …	K09487	HSP90B; heat shock protein 90kDa beta	sita04626 Plant-pathogen interaction; sita04141 Protein processing in endoplasmic reticulum;	IPR020568; IPR020575; IPR003594;	Ribosomal protein S5 domain 2-type fold; Heat shock protein Hsp90, N-terminal; Histidine kinase-like ATPase, C-terminal domain;
K3YGB5	"heat shock protein 90-5, chloroplastic-like [Setaria italica]"	1.555	Up	0.00165559	LOC101769528	88.769	0.656	0.741	0.776	0.945	0.979	0.937	1.193	1.11	1.076	1.181	1.139	1.219	chloroplast	GO:0006457 protein folding; GO:0006950 response to stress; GO:0050896 response to stimulus; GO:0009987 cellular process;		GO:0005524 ATP binding; GO:1901265 nucleoside phosphate binding; GO:0001882 nucleoside binding; GO:0043167 ion binding; GO:0005515 protein binding; GO:0000166 nucleotide binding; GO:0097159 organic cyclic compound binding; GO:1901363 heterocyclic compound binding; GO:0032549 ribonucleoside binding; GO:0097367 carbohydrate derivative binding; GO:0032553 ribonucleotide binding; GO:0005488 binding; …	K09487	HSP90B; heat shock protein 90kDa beta	sita04626 Plant-pathogen interaction; sita04141 Protein processing in endoplasmic reticulum;	IPR020575; IPR020568; IPR003594;	Heat shock protein Hsp90, N-terminal; Ribosomal protein S5 domain 2-type fold; Histidine kinase-like ATPase, C-terminal domain;
K3Z3W9	"heat shock protein 90-6, mitochondrial [Setaria italica]"	1.376	Up	1.2157e-06	LOC101786826	91.602	0.799	0.819	0.807	0.95	0.959	0.944	1.114	1.105	1.119	1.142	1.137	1.134	chloroplast	GO:0006457 protein folding; GO:0006950 response to stress; GO:0050896 response to stimulus; GO:0009987 cellular process;		GO:0005524 ATP binding; GO:1901265 nucleoside phosphate binding; GO:0001882 nucleoside binding; GO:0043167 ion binding; GO:0005515 protein binding; GO:0000166 nucleotide binding; GO:0097159 organic cyclic compound binding; GO:1901363 heterocyclic compound binding; GO:0032549 ribonucleoside binding; GO:0097367 carbohydrate derivative binding; GO:0032553 ribonucleotide binding; GO:0005488 binding; …	K09487	HSP90B; heat shock protein 90kDa beta	sita04626 Plant-pathogen interaction; sita04141 Protein processing in endoplasmic reticulum;	IPR020568; IPR020575; IPR003594;	Ribosomal protein S5 domain 2-type fold; Heat shock protein Hsp90, N-terminal; Histidine kinase-like ATPase, C-terminal domain;
K3ZAS6	"hydrogen-transporting ATP synthase, rotational mechanism [Zea mays]"	1.252	Up	0.00052099	LOC101780641	14.107	0.908	0.932	0.886	0.88	0.895	0.87	1.161	1.101	1.152	1.055	1.078	1.096	chloroplast	GO:0009116 nucleoside metabolic process; GO:0042278 purine nucleoside metabolic process; GO:0009167 purine ribonucleoside monophosphate metabolic process; GO:0009117 nucleotide metabolic process; GO:0044699 single-organism process; GO:0046129 purine ribonucleoside biosynthetic process; GO:0009163 nucleoside biosynthetic process; GO:0009058 biosynthetic process; GO:0009156 ribonucleoside monophosp…	GO:0016020 membrane; GO:0098800 inner mitochondrial membrane protein complex; GO:0031090 organelle membrane; GO:0098796 membrane protein complex; GO:0005737 cytoplasm; GO:0032991 macromolecular complex; GO:0098798 mitochondrial protein complex; GO:0044424 intracellular part; GO:0005623 cell; GO:0044455 mitochondrial membrane part; GO:0044422 organelle part; GO:0005740 mitochondrial envelope; GO:0…	GO:0015075 ion transmembrane transporter activity; GO:0022892 substrate-specific transporter activity; GO:0015077 monovalent inorganic cation transmembrane transporter activity; GO:0022890 inorganic cation transmembrane transporter activity; GO:0015078 hydrogen ion transmembrane transporter activity; GO:0008324 cation transmembrane transporter activity; GO:0022891 substrate-specific transmembrane…	K02140	ATPeFG; F-type H+-transporting ATPase subunit g	sita01100 Metabolic pathways; sita00190 Oxidative phosphorylation;
K3XMI1	"hydrogen-transporting ATP synthase, rotational mechanism [Zea mays]"	1.213	Up	2.1003e-05	LOC101765696	19.57	0.888	0.882	0.905	0.961	0.995	0.96	1.08	1.076	1.089	1.076	1.046	1.055	chloroplast	GO:0009116 nucleoside metabolic process; GO:0042278 purine nucleoside metabolic process; GO:0009167 purine ribonucleoside monophosphate metabolic process; GO:0009117 nucleotide metabolic process; GO:0044699 single-organism process; GO:0046129 purine ribonucleoside biosynthetic process; GO:0009163 nucleoside biosynthetic process; GO:0009058 biosynthetic process; GO:0009156 ribonucleoside monophosp…	GO:0016020 membrane; GO:0098800 inner mitochondrial membrane protein complex; GO:0031090 organelle membrane; GO:0098796 membrane protein complex; GO:0005737 cytoplasm; GO:0032991 macromolecular complex; GO:0098798 mitochondrial protein complex; GO:0044424 intracellular part; GO:0005623 cell; GO:0044455 mitochondrial membrane part; GO:0044422 organelle part; GO:0005740 mitochondrial envelope; GO:0…	GO:0015075 ion transmembrane transporter activity; GO:0022892 substrate-specific transporter activity; GO:0015077 monovalent inorganic cation transmembrane transporter activity; GO:0022890 inorganic cation transmembrane transporter activity; GO:0015078 hydrogen ion transmembrane transporter activity; GO:0008324 cation transmembrane transporter activity; GO:0022891 substrate-specific transmembrane…	K02140	ATPeFG; F-type H+-transporting ATPase subunit g	sita01100 Metabolic pathways; sita00190 Oxidative phosphorylation;
K4AE60	"L-ascorbate peroxidase 1, cytosolic [Setaria italica]"	0.755	Down	3.5368e-05	LOC101760004	27.329	1.199	1.178	1.159	1.184	1.181	1.162	0.887	0.877	0.905	0.757	0.774	0.776	cytoplasm	GO:0008152 metabolic process; GO:0006950 response to stress; GO:0055114 oxidation-reduction process; GO:0044710 single-organism metabolic process; GO:0006979 response to oxidative stress; GO:0044699 single-organism process; GO:0050896 response to stimulus;		GO:0097159 organic cyclic compound binding; GO:1901363 heterocyclic compound binding; GO:0020037 heme binding; GO:0003824 catalytic activity; GO:0005488 binding; GO:0016209 antioxidant activity; GO:0004601 peroxidase activity; GO:0046906 tetrapyrrole binding; GO:0016491 oxidoreductase activity; GO:0016684 oxidoreductase activity, acting on peroxide as acceptor;	K00434	E1.11.1.11; L-ascorbate peroxidase [EC:1.11.1.11]	sita00480 Glutathione metabolism; sita00053 Ascorbate and aldarate metabolism;	IPR002016;	Haem peroxidase, plant/fungal/bacterial;
K3Z9P0	"late embryogenesis abundant protein, group 3-like [Setaria italica]"	1.242	Up	0.00058405	LOC101759437	21.108	0.937	0.875	0.91	1.227	1.292	1.235	1.129	1.145	1.108	0.714	0.719	0.742	nucleus
K4ABN0	"late embryogenesis abundant protein, group 3-like [Setaria italica]"	0.827	Down	0.00039634	LOC101779346	37.63	1.039	1.052	1.011	1.483	1.472	1.468	0.842	0.847	0.877	0.711	0.646	0.699	extracellular
K3YQ55	"LETM1 and EF-hand domain-containing protein 1, mitochondrial-like [Setaria italica]"	1.621	Up	3.8285e-05	LOC101770330	86.382	0.797	0.754	0.799	0.793	0.81	0.862	1.298	1.278	1.234	1.116	1.143	1.111	chloroplast			GO:0043022 ribosome binding; GO:0005488 binding; GO:0043167 ion binding; GO:0044877 macromolecular complex binding; GO:0046872 metal ion binding; GO:0043169 cation binding; GO:0005509 calcium ion binding; GO:0043021 ribonucleoprotein complex binding;	K17800			IPR033122; IPR011992; IPR002048; IPR011685;	Letm1 ribosome-binding domain; EF-hand domain pair; EF-hand domain; LETM1-like;
K3Z415	"LETM1 and EF-hand domain-containing protein 1, mitochondrial-like [Setaria italica]"	1.315	Up	0.0134595	LOC101770514	86.829	0.868	0.868	0.865	0.972	0.931	0.993	1.169	1.183	1.069	1.001	1.026	1.083	chloroplast			GO:0043022 ribosome binding; GO:0005488 binding; GO:0043167 ion binding; GO:0044877 macromolecular complex binding; GO:0046872 metal ion binding; GO:0043169 cation binding; GO:0005509 calcium ion binding; GO:0043021 ribonucleoprotein complex binding;	K17800			IPR033122; IPR002048; IPR011992; IPR011685;	Letm1 ribosome-binding domain; EF-hand domain; EF-hand domain pair; LETM1-like;
K3ZQD2	"Lon protease homolog, mitochondrial OS=Setaria italica OX=4555 GN=LOC101775616"	1.391	Up	2.3632e-05	LOC101775616	107.94	0.806	0.807	0.834	0.916	0.919	0.941	1.135	1.155	1.114	1.16	1.134	1.123	chloroplast	GO:0051603 proteolysis involved in cellular protein catabolic process; GO:0044265 cellular macromolecule catabolic process; GO:0044257 cellular protein catabolic process; GO:0044267 cellular protein metabolic process; GO:0044238 primary metabolic process; GO:0044237 cellular metabolic process; GO:0071704 organic substance metabolic process; GO:1901575 organic substance catabolic process; GO:00081…		GO:0005524 ATP binding; GO:0008233 peptidase activity; GO:1901265 nucleoside phosphate binding; GO:0001882 nucleoside binding; GO:0043167 ion binding; GO:0008236 serine-type peptidase activity; GO:0016817 hydrolase activity, acting on acid anhydrides; GO:0016787 hydrolase activity; GO:0000166 nucleotide binding; GO:0017111 nucleoside-triphosphatase activity; GO:0004176 ATP-dependent peptidase act…	K08675			IPR003959; IPR015947; IPR027417; IPR003111; IPR008269; IPR003593; IPR020568; IPR014721;	ATPase, AAA-type, core; PUA-like domain; P-loop containing nucleoside triphosphate hydrolase; ATP-dependent protease La (LON), substrate-binding domain; Peptidase S16, Lon C-terminal; AAA+ ATPase domain; Ribosomal protein S5 domain 2-type fold; Ribosomal protein S5 domain 2-type fold, subgroup;
K3ZHI6	"long chain acyl-CoA synthetase 6, peroxisomal-like isoform X2 [Setaria italica]"	0.757	Down	0.0050622	LOC101771306	77.479	1.199	1.159	1.08	1.088	1.105	1.083	0.871	0.806	0.924	0.848	0.939	0.923	cytoplasm	GO:0008152 metabolic process;		GO:0003824 catalytic activity;	K01897	ACSL; long-chain acyl-CoA synthetase [EC:6.2.1.3]	sita01100 Metabolic pathways; sita04146 Peroxisome; sita00071 Fatty acid degradation; sita01212 Fatty acid metabolism;	IPR025110; IPR000873;	AMP-binding enzyme C-terminal domain; AMP-dependent synthetase/ligase;
K3ZHJ2	"long chain acyl-CoA synthetase 9, chloroplastic-like [Setaria italica]"	0.758	Down	0.00016204	LOC101761049	76.76	1.146	1.176	1.141	1.044	1.086	1.077	0.85	0.872	0.904	0.9	0.873	0.886	chloroplast	GO:0008152 metabolic process;		GO:0003824 catalytic activity;	K01897	ACSL; long-chain acyl-CoA synthetase [EC:6.2.1.3]	sita01100 Metabolic pathways; sita04146 Peroxisome; sita00071 Fatty acid degradation; sita01212 Fatty acid metabolism;	IPR000873;	AMP-dependent synthetase/ligase;
K3YCA7	"LOW QUALITY PROTEIN: pullulanase 1, chloroplastic [Setaria italica]"	0.722	Down	3.2378e-06	LOC101774529	60.397	1.076	1.086	1.095	1.459	1.477	1.379	0.772	0.797	0.784	0.719	0.668	0.765	chloroplast	GO:0008152 metabolic process; GO:0005975 carbohydrate metabolic process; GO:0044238 primary metabolic process; GO:0071704 organic substance metabolic process;		GO:0004553 hydrolase activity, hydrolyzing O-glycosyl compounds; GO:0016787 hydrolase activity; GO:0003824 catalytic activity; GO:0016798 hydrolase activity, acting on glycosyl bonds;				IPR013783; IPR014756; IPR004193; IPR017853; IPR013781;	Immunoglobulin-like fold; Immunoglobulin E-set; Glycoside hydrolase, family 13, N-terminal; Glycoside hydrolase superfamily; Glycoside hydrolase, catalytic domain;
K3ZAD1	"major allergen Api g 1, isoallergen 1-like [Setaria italica]"	0.569	Down	2.5744e-09	LOC101779315	16.862	1.243	1.243	1.24	1.393	1.376	1.385	0.706	0.704	0.711	0.68	0.677	0.695	cytoplasm	GO:0006952 defense response; GO:0050896 response to stimulus; GO:0006950 response to stress; GO:0009607 response to biotic stimulus;						IPR023393; IPR000916;	START-like domain; Bet v I/Major latex protein;
K3YHB4	"malate dehydrogenase [NADP] 1, chloroplastic [Setaria italica]"	1.241	Up	4.2924e-05	LOC101754520	52.791	0.897	0.888	0.909	0.975	0.984	0.987	1.134	1.111	1.099	1.001	1.027	1.005	chloroplast	GO:0043648 dicarboxylic acid metabolic process; GO:0055114 oxidation-reduction process; GO:0044281 small molecule metabolic process; GO:0044763 single-organism cellular process; GO:0044699 single-organism process; GO:0005975 carbohydrate metabolic process; GO:0044238 primary metabolic process; GO:0044237 cellular metabolic process; GO:0071704 organic substance metabolic process; GO:0008152 metabo…		GO:0016614 oxidoreductase activity, acting on CH-OH group of donors; GO:0046554 malate dehydrogenase (NADP+) activity; GO:0016616 oxidoreductase activity, acting on the CH-OH group of donors, NAD or NADP as acceptor; GO:0016615 malate dehydrogenase activity; GO:0003824 catalytic activity; GO:0016491 oxidoreductase activity;	K00051	E1.1.1.82; malate dehydrogenase (NADP+) [EC:1.1.1.82]	sita00710 Carbon fixation in photosynthetic organisms; sita01100 Metabolic pathways; sita00620 Pyruvate metabolism; sita01200 Carbon metabolism;	IPR022383; IPR016040; IPR001236; IPR015955;	Lactate/malate dehydrogenase, C-terminal; NAD(P)-binding domain; Lactate/malate dehydrogenase, N-terminal; Lactate dehydrogenase/glycoside hydrolase, family 4, C-terminal;
K3YHN9	"membrane protein type I, putative [Medicago truncatula]"	0.829	Down	0.00045963	LOC101772610	47.031	1.088	1.07	1.033	1.06	1.117	1.066	0.895	0.867	0.882	0.96	0.958	0.967	plasma membrane
K3ZUH4	"NAD-dependent dyhydrogenase, Gfo/Idh/MocA family [Zea mays]"	0.806	Down	4.4295e-05	LOC101769413	39.834	1.123	1.111	1.13	1.055	1.065	1.015	0.885	0.915	0.911	0.929	0.927	0.944	cytoplasm	GO:0044699 single-organism process; GO:0008152 metabolic process; GO:0055114 oxidation-reduction process; GO:0044710 single-organism metabolic process;		GO:0003824 catalytic activity; GO:0016491 oxidoreductase activity;				IPR000683; IPR004104; IPR016040;	Oxidoreductase, N-terminal; Oxidoreductase, C-terminal; NAD(P)-binding domain;
K3XEG4	"N-alpha-acetyltransferase 15, NatA auxiliary subunit [Setaria italica]"	1.288	Up	2.3926e-06	LOC101770443	98.025	0.86	0.844	0.845	0.969	0.983	0.977	1.093	1.087	1.104	1.09	1.09	1.109	cytoplasm			GO:0005515 protein binding; GO:0005488 binding;	K20792			IPR011990; IPR013026;	Tetratricopeptide-like helical domain; Tetratricopeptide repeat-containing domain;
K3YAK3	"naringenin,2-oxoglutarate 3-dioxygenase-like [Setaria italica]"	1.687	Up	0.00155667	SETIT_011245mg	17.443	0.82	0.668	0.79	0.81	0.663	0.748	1.227	1.346	1.27	1.146	1.326	1.17	nucleus							IPR027443; IPR026992;	Isopenicillin N synthase-like; Non-haem dioxygenase N-terminal domain;
K3YAC6	"naringenin,2-oxoglutarate 3-dioxygenase-like [Setaria italica]"	1.692	Up	1.0887e-06	SETIT_011168mg	19.492	0.749	0.773	0.765	0.752	0.83	0.747	1.292	1.269	1.309	1.192	1.134	1.166	chloroplast	GO:0044699 single-organism process; GO:0008152 metabolic process; GO:0055114 oxidation-reduction process; GO:0044710 single-organism metabolic process;		GO:0003824 catalytic activity; GO:0016491 oxidoreductase activity;				IPR027443; IPR005123;	Isopenicillin N synthase-like; Oxoglutarate/iron-dependent dioxygenase;
K4AFD9	"naringenin,2-oxoglutarate 3-dioxygenase-like [Setaria italica]"	1.22	Up	0.0004551	SETIT_037596mg	22.468	0.924	0.87	0.882	1.039	0.914	1.081	1.085	1.082	1.099	0.963	1.043	0.961	mitochondria	GO:0044699 single-organism process; GO:0008152 metabolic process; GO:0055114 oxidation-reduction process; GO:0044710 single-organism metabolic process;		GO:0003824 catalytic activity; GO:0016491 oxidoreductase activity;				IPR027443; IPR005123;	Isopenicillin N synthase-like; Oxoglutarate/iron-dependent dioxygenase;
K3Z4F1	"oxidoreductase, 2OG-Fe oxygenase family protein isoform X1 [Zea mays]"	1.365	Up	0.00016311	LOC101766885	70.356	0.801	0.846	0.798	0.836	0.723	0.758	1.109	1.139	1.09	1.272	1.291	1.354	cytoplasm	GO:0044699 single-organism process; GO:0008152 metabolic process; GO:0055114 oxidation-reduction process; GO:0044710 single-organism metabolic process;		GO:0003824 catalytic activity; GO:0016491 oxidoreductase activity;				IPR005123; IPR027450;	Oxoglutarate/iron-dependent dioxygenase; Alpha-ketoglutarate-dependent dioxygenase AlkB-like;
K3ZWW9	"oxygen-evolving enhancer protein 3-1, chloroplastic [Zea mays]"	1.269	Up	0.00130416	LOC101754665	22.441	0.862	0.837	0.853	1.046	1.05	1.019	1.079	1.079	1.081	1.009	1.014	1.039	chloroplast	GO:0008152 metabolic process; GO:0044237 cellular metabolic process; GO:0009987 cellular process; GO:0015979 photosynthesis;	GO:0016020 membrane; GO:0009523 photosystem II; GO:0019898 extrinsic component of membrane; GO:0098796 membrane protein complex; GO:0009654 photosystem II oxygen evolving complex; GO:0042651 thylakoid membrane; GO:0032991 macromolecular complex; GO:0044424 intracellular part; GO:0005623 cell; GO:0034357 photosynthetic membrane; GO:0009521 photosystem; GO:1902494 catalytic complex; GO:0044425 memb…	GO:0043169 cation binding; GO:0046872 metal ion binding; GO:0005509 calcium ion binding; GO:0005488 binding; GO:0043167 ion binding;	K08901	psbQ; photosystem II oxygen-evolving enhancer protein 3	sita01100 Metabolic pathways; sita00195 Photosynthesis;	IPR023222;	PsbQ-like domain;
K3XFP7	"pentatricopeptide repeat-containing protein At1g80270, mitochondrial-like [Setaria italica]"	1.474	Up	0.0029374	LOC101769762	69.624	0.733	0.783	0.778	0.987	0.981	1.004	1.13	1.123	1.129	1.119	1.102	1.117	chloroplast,mitochondria			GO:0005515 protein binding; GO:0005488 binding;				IPR011990; IPR033443;	Tetratricopeptide-like helical domain; Pentacotripeptide-repeat region of PROPR;
K3XFX2	"pentatricopeptide repeat-containing protein At3g02650, mitochondrial [Setaria italica]"	1.267	Up	0.030023	LOC101767748	64.124	0.764	0.962	0.848	1.003	1.001	0.928	1.135	1.027	1.099	1.111	1.092	1.115	chloroplast			GO:0005515 protein binding; GO:0005488 binding;				IPR011990;	Tetratricopeptide-like helical domain;
K3XEX9	"pentatricopeptide repeat-containing protein At3g09650, chloroplastic [Setaria italica]"	5.884	Up	0.00035789	LOC101782309	79.78	0.436	0.274	0.274	0.602	0.437	0.456	1.788	2.037	1.965	1.179	1.253	1.308	chloroplast			GO:0005515 protein binding; GO:0005488 binding;				IPR011990; IPR033443;	Tetratricopeptide-like helical domain; Pentacotripeptide-repeat region of PROPR;
K3ZSS8	"pentatricopeptide repeat-containing protein PNM1, mitochondrial [Setaria italica]"	0.73	Down	1.50263e-05	LOC101772627	53.971	1.123	1.156	1.117	1.144	1.11	1.153	0.824	0.823	0.833	0.91	0.921	0.909	chloroplast
K4ADX7	"peptide methionine sulfoxide reductase A4, chloroplastic-like [Setaria italica]"	1.233	Up	0.0024247	LOC101766912	28.754	0.906	0.833	0.906	0.963	0.991	0.964	1.063	1.112	1.087	1.069	1.07	1.056	chloroplast	GO:0044699 single-organism process; GO:0008152 metabolic process; GO:0055114 oxidation-reduction process; GO:0044710 single-organism metabolic process;		GO:0016667 oxidoreductase activity, acting on a sulfur group of donors; GO:0008113 peptide-methionine (S)-S-oxide reductase activity; GO:0016671 oxidoreductase activity, acting on a sulfur group of donors, disulfide as acceptor; GO:0003824 catalytic activity; GO:0016491 oxidoreductase activity;	K07304			IPR002569;	Peptide methionine sulphoxide reductase MsrA;
K3YKE5	"photosystem II 10 kDa polypeptide, chloroplastic [Setaria italica]"	1.354	Up	9.5715e-05	LOC101766967	10.536	0.813	0.778	0.829	1.124	1.161	1.185	1.094	1.097	1.085	0.986	0.999	0.921	chloroplast	GO:0008152 metabolic process; GO:0044237 cellular metabolic process; GO:0009987 cellular process; GO:0015979 photosynthesis;	GO:0016020 membrane; GO:0009523 photosystem II; GO:0098796 membrane protein complex; GO:0009654 photosystem II oxygen evolving complex; GO:0042651 thylakoid membrane; GO:0032991 macromolecular complex; GO:0044424 intracellular part; GO:0005623 cell; GO:0034357 photosynthetic membrane; GO:0009521 photosystem; GO:1902494 catalytic complex; GO:0044425 membrane part; GO:0005622 intracellular; GO:0044…
K4AI98	"photosystem II repair protein PSB27-H1, chloroplastic [Setaria italica]"	1.244	Up	0.00028361	LOC101763379	18.049	0.851	0.889	0.901	0.978	0.994	0.967	1.089	1.109	1.087	1.068	1.019	1.046	chloroplast	GO:0044085 cellular component biogenesis; GO:0016043 cellular component organization; GO:0034622 cellular macromolecular complex assembly; GO:0071822 protein complex subunit organization; GO:0019684 photosynthesis, light reaction; GO:0010207 photosystem II assembly; GO:0044237 cellular metabolic process; GO:0043933 macromolecular complex subunit organization; GO:0008152 metabolic process; GO:0006…			K08902	psb27; photosystem II Psb27 protein	sita01100 Metabolic pathways; sita00195 Photosynthesis;
K3YPH2	"presequence protease 1, chloroplastic/mitochondrial [Setaria italica]"	1.346	Up	3.314e-07	LOC101768037	121.43	0.812	0.824	0.811	0.997	0.982	1.001	1.096	1.102	1.096	1.092	1.087	1.09	chloroplast	GO:0006508 proteolysis; GO:0008152 metabolic process; GO:0043170 macromolecule metabolic process; GO:0019538 protein metabolic process; GO:0044238 primary metabolic process; GO:0071704 organic substance metabolic process;		GO:0046872 metal ion binding; GO:0043169 cation binding; GO:0003824 catalytic activity; GO:0005488 binding; GO:0043167 ion binding;	K06972			IPR007863; IPR013578; IPR011765; IPR011249; IPR011237;	Peptidase M16, C-terminal; Peptidase M16C associated; Peptidase M16, N-terminal; Metalloenzyme, LuxS/M16 peptidase-like; Peptidase M16 domain;
K3ZR37	"probable 1-deoxy-D-xylulose-5-phosphate synthase 2, chloroplastic [Setaria italica]"	0.597	Down	0.0025558	LOC101761672	76.986	1.314	1.201	1.152	1.549	1.399	1.02	0.642	0.743	0.806	0.519	0.678	1.025	mitochondria	GO:0006720 isoprenoid metabolic process; GO:0044711 single-organism biosynthetic process; GO:0044763 single-organism cellular process; GO:0044699 single-organism process; GO:0009058 biosynthetic process; GO:0044255 cellular lipid metabolic process; GO:0044238 primary metabolic process; GO:0044237 cellular metabolic process; GO:1901576 organic substance biosynthetic process; GO:0044249 cellular bi…		GO:0008661 1-deoxy-D-xylulose-5-phosphate synthase activity; GO:0016740 transferase activity; GO:0003824 catalytic activity; GO:0016744 transferase activity, transferring aldehyde or ketonic groups;	K01662	dxs; 1-deoxy-D-xylulose-5-phosphate synthase [EC:2.2.1.7]	sita01100 Metabolic pathways; sita01110 Biosynthesis of secondary metabolites; sita00900 Terpenoid backbone biosynthesis;	IPR005474; IPR009014; IPR033248; IPR005475; IPR029061;	Transketolase, N-terminal; Transketolase C-terminal/Pyruvate-ferredoxin oxidoreductase domain II; Transketolase, C-terminal domain; Transketolase-like, pyrimidine-binding domain; Thiamin diphosphate-binding fold;
K4A821	"probable acyl-activating enzyme 1, peroxisomal [Setaria italica]"	0.586	Down	1.5105e-06	LOC101769350	59.507	1.246	1.283	1.274	1.221	1.16	1.241	0.76	0.734	0.736	0.784	0.832	0.759	chloroplast	GO:0008152 metabolic process;		GO:0003824 catalytic activity;				IPR025110; IPR000873;	AMP-binding enzyme C-terminal domain; AMP-dependent synthetase/ligase;
K3YR61	"probable acyl-activating enzyme 1, peroxisomal [Setaria italica]"	1.493	Up	2.3376e-05	LOC101756114	61.356	0.826	0.82	0.814	0.827	0.773	0.755	1.181	1.246	1.247	1.153	1.185	1.168	cytoplasm	GO:0008152 metabolic process;		GO:0003824 catalytic activity;				IPR025110; IPR000873;	AMP-binding enzyme C-terminal domain; AMP-dependent synthetase/ligase;
K3Z526	"probable acyl-activating enzyme 5, peroxisomal [Setaria italica]"	0.794	Down	4.0563e-05	LOC101774823	60.471	1.108	1.134	1.093	1.072	1.049	1.044	0.875	0.884	0.89	0.954	0.95	0.959	chloroplast	GO:0008152 metabolic process;		GO:0003824 catalytic activity;				IPR025110; IPR000873;	AMP-binding enzyme C-terminal domain; AMP-dependent synthetase/ligase;
K4A5H3	"probable DNA gyrase subunit A, chloroplastic/mitochondrial [Setaria italica]"	1.521	Up	2.1412e-07	LOC101785761	101.75	0.786	0.776	0.778	0.949	0.934	0.913	1.173	1.195	1.19	1.105	1.096	1.148	chloroplast	GO:0016043 cellular component organization; GO:0006725 cellular aromatic compound metabolic process; GO:0006259 DNA metabolic process; GO:1901360 organic cyclic compound metabolic process; GO:0006807 nitrogen compound metabolic process; GO:0044238 primary metabolic process; GO:0044237 cellular metabolic process; GO:0006265 DNA topological change; GO:0071704 organic substance metabolic process; GO…	GO:0043226 organelle; GO:0043229 intracellular organelle; GO:0043232 intracellular non-membrane-bounded organelle; GO:0044464 cell part; GO:0005622 intracellular; GO:0005694 chromosome; GO:0044424 intracellular part; GO:0005623 cell; GO:0043228 non-membrane-bounded organelle;	GO:0003677 DNA binding; GO:0005524 ATP binding; GO:1901265 nucleoside phosphate binding; GO:0001882 nucleoside binding; GO:0043167 ion binding; GO:0016817 hydrolase activity, acting on acid anhydrides; GO:0016787 hydrolase activity; GO:0000166 nucleotide binding; GO:0017111 nucleoside-triphosphatase activity; GO:0016887 ATPase activity; GO:1901363 heterocyclic compound binding; GO:0097159 organic…	K02469			IPR002205; IPR013758; IPR024946; IPR013760;	DNA topoisomerase, type IIA, subunit A/C-terminal; DNA topoisomerase, type IIA, subunit A/ C-terminal, alpha-beta; Arginine repressor C-terminal-like domain; DNA topoisomerase, type IIA-like domain;
K3ZEN0	"probable endo-1,4-beta-xylanase C isoform X2 [Setaria italica]"	0.768	Down	0.00109553	LOC101771993	60.87	1.134	1.231	1.122	1.07	1.102	1.119	0.912	0.887	0.88	0.917	0.787	0.881	cytoplasm	GO:0008152 metabolic process; GO:0005975 carbohydrate metabolic process; GO:0044238 primary metabolic process; GO:0071704 organic substance metabolic process;		GO:0004553 hydrolase activity, hydrolyzing O-glycosyl compounds; GO:0016787 hydrolase activity; GO:0003824 catalytic activity; GO:0016798 hydrolase activity, acting on glycosyl bonds;				IPR001000; IPR017853; IPR013781; IPR008979;	Glycoside hydrolase family 10 domain; Glycoside hydrolase superfamily; Glycoside hydrolase, catalytic domain; Galactose-binding domain-like;
K3YH65	"probable gamma-aminobutyrate transaminase 3, mitochondrial [Setaria italica]"	0.796	Down	1.60179e-05	LOC101758155	56.063	1.141	1.157	1.162	1.145	1.136	1.085	0.929	0.908	0.917	0.775	0.808	0.799	chloroplast			GO:0097159 organic cyclic compound binding; GO:1901363 heterocyclic compound binding; GO:0016769 transferase activity, transferring nitrogenous groups; GO:0003824 catalytic activity; GO:0005488 binding; GO:0043167 ion binding; GO:0043168 anion binding; GO:0008483 transaminase activity; GO:0016740 transferase activity; GO:0048037 cofactor binding; GO:0030170 pyridoxal phosphate binding;	K16871	POP2; 4-aminobutyrate---pyruvate transaminase [EC:2.6.1.96]	sita01100 Metabolic pathways;	IPR015424; IPR015422; IPR015421;	Pyridoxal phosphate-dependent transferase; Pyridoxal phosphate-dependent transferase, major region, subdomain 2; Pyridoxal phosphate-dependent transferase, major region, subdomain 1;
K4A8Q1	"probable glucan 1,3-beta-glucosidase A [Setaria italica]"	0.821	Down	1.71996e-05	105913540	56.286	1.123	1.117	1.115	1.064	1.072	1.049	0.913	0.91	0.932	0.91	0.895	0.907	chloroplast	GO:0008152 metabolic process; GO:0005975 carbohydrate metabolic process; GO:0044238 primary metabolic process; GO:0071704 organic substance metabolic process;		GO:0004553 hydrolase activity, hydrolyzing O-glycosyl compounds; GO:0016787 hydrolase activity; GO:0003824 catalytic activity; GO:0016798 hydrolase activity, acting on glycosyl bonds;				IPR017853; IPR001547; IPR008999; IPR013781;	Glycoside hydrolase superfamily; Glycoside hydrolase, family 5; Actin cross-linking; Glycoside hydrolase, catalytic domain;
K3ZVH3	"probable hydroxyacylglutathione hydrolase 2, chloroplastic [Setaria italica]"	1.589	Up	0.00141691	LOC101763589	34.508	0.714	0.822	0.756	0.755	0.797	0.858	1.318	1.149	1.176	1.216	1.235	1.216	chloroplast	GO:0006089 lactate metabolic process; GO:0051596 methylglyoxal catabolic process; GO:1901615 organic hydroxy compound metabolic process; GO:0042182 ketone catabolic process; GO:0044712 single-organism catabolic process; GO:0044281 small molecule metabolic process; GO:0044763 single-organism cellular process; GO:0006081 cellular aldehyde metabolic process; GO:0044699 single-organism process; GO:00…		GO:0016787 hydrolase activity; GO:0004416 hydroxyacylglutathione hydrolase activity; GO:0016790 thiolester hydrolase activity; GO:0003824 catalytic activity; GO:0016788 hydrolase activity, acting on ester bonds;	K01069	gloB; hydroxyacylglutathione hydrolase [EC:3.1.2.6]	sita00620 Pyruvate metabolism;	IPR001279; IPR032282;	Metallo-beta-lactamase; Hydroxyacylglutathione hydrolase, C-terminal domain;
K3ZJH6	"probable plastid-lipid-associated protein 6, chloroplastic [Setaria italica]"	1.212	Up	0.0100567	LOC101781302	29.702	0.915	0.877	0.868	1.045	1.034	0.983	1.003	1.075	1.145	1.037	1.026	1.014	chloroplast							IPR006843;	Plastid lipid-associated protein/fibrillin conserved domain;
K3ZVG8	"probable tuliposide A-converting enzyme b6, amyloplastic [Setaria italica]"	1.279	Up	0.00030166	LOC101769546	32.974	0.826	0.88	0.846	1.084	1.062	1.08	1.109	1.073	1.081	0.995	0.999	1.008	cytoplasm	GO:0008152 metabolic process;		GO:0016787 hydrolase activity; GO:0003824 catalytic activity;				IPR029058; IPR013094;	Alpha/Beta hydrolase fold; Alpha/beta hydrolase fold-3;
K3YSL4	"protein O-linked-mannose beta-1,4-N-acetylglucosaminyltransferase 2-like [Setaria italica]"	0.792	Down	0.00055677	LOC101766534	48.199	1.089	1.148	1.135	1.068	1.044	1.026	0.92	0.871	0.88	0.93	0.943	0.963	nucleus			GO:0016757 transferase activity, transferring glycosyl groups; GO:0003824 catalytic activity; GO:0016740 transferase activity;
K3ZCN8	"protein RETICULATA-RELATED 4, chloroplastic-like [Setaria italica]"	0.735	Down	3.825e-05	SETIT_024315mg	37.146	1.217	1.209	1.163	1.063	1.057	1.087	0.89	0.875	0.874	0.848	0.844	0.856	plasma membrane
K4A5A5	"protein TIC110, chloroplastic [Setaria italica]"	1.433	Up	3.9566e-05	LOC101753913	110.67	0.771	0.82	0.793	0.977	0.968	0.99	1.137	1.148	1.132	1.106	1.096	1.118	chloroplast		GO:0043226 organelle; GO:0043231 intracellular membrane-bounded organelle; GO:0043229 intracellular organelle; GO:0044464 cell part; GO:0005622 intracellular; GO:0005737 cytoplasm; GO:0044424 intracellular part; GO:0043227 membrane-bounded organelle; GO:0005623 cell; GO:0009536 plastid; GO:0044444 cytoplasmic part; GO:0009507 chloroplast;
K3ZRJ5	"protein VASCULAR ASSOCIATED DEATH 1, chloroplastic [Setaria italica]"	1.239	Up	0.0031978	LOC101778730	68.71	0.898	0.968	0.951	0.843	0.875	0.876	1.223	1.132	1.136	1.038	1.028	1.04	chloroplast							IPR031968; IPR004182;	Domain of unknown function DUF4782; GRAM domain;
K3YT89	"putative D-cysteine desulfhydrase 1, mitochondrial [Setaria italica]"	1.306	Up	0.00076289	LOC101763021	41.695	0.891	0.862	0.859	0.897	0.905	0.887	1.085	1.138	1.189	1.122	1.099	1.085	nucleus			GO:0003824 catalytic activity;	K05396	dcyD; D-cysteine desulfhydrase [EC:4.4.1.15]	sita00270 Cysteine and methionine metabolism;	IPR001926;	Tryptophan synthase beta subunit-like PLP-dependent enzyme;
K3ZT16	"putative quinone-oxidoreductase homolog, chloroplastic [Setaria italica]"	0.699	Down	0.000182623	LOC101763588	48.412	1.148	1.14	1.157	1.244	1.34	1.237	0.815	0.761	0.831	0.73	0.684	0.722	cytoplasm	GO:0044699 single-organism process; GO:0008152 metabolic process; GO:0055114 oxidation-reduction process; GO:0044710 single-organism metabolic process;		GO:0003824 catalytic activity; GO:0016491 oxidoreductase activity;				IPR011032; IPR020843; IPR016040; IPR013154;	GroES-like; Polyketide synthase, enoylreductase domain; NAD(P)-binding domain; Alcohol dehydrogenase, N-terminal;
K3Z3Q6	"Pyruvate, phosphate dikinase OS=Setaria italica OX=4555 GN=LOC101760933"	0.77	Down	0.00067539	LOC101760933	95.759	1.052	1.063	1.04	1.271	1.172	1.196	0.773	0.807	0.848	0.921	0.971	0.93	cytoplasm	GO:0016310 phosphorylation; GO:0044281 small molecule metabolic process; GO:0044763 single-organism cellular process; GO:0044699 single-organism process; GO:0044237 cellular metabolic process; GO:0006796 phosphate-containing compound metabolic process; GO:0071704 organic substance metabolic process; GO:0008152 metabolic process; GO:0006090 pyruvate metabolic process; GO:0006793 phosphorus metabol…		GO:0005524 ATP binding; GO:1901265 nucleoside phosphate binding; GO:0016781 phosphotransferase activity, paired acceptors; GO:0001882 nucleoside binding; GO:0043167 ion binding; GO:0000166 nucleotide binding; GO:0097159 organic cyclic compound binding; GO:1901363 heterocyclic compound binding; GO:0032549 ribonucleoside binding; GO:0097367 carbohydrate derivative binding; GO:0016301 kinase activit…	K01006	ppdK; pyruvate, orthophosphate dikinase [EC:2.7.9.1]	sita00710 Carbon fixation in photosynthetic organisms; sita01100 Metabolic pathways; sita00620 Pyruvate metabolism; sita01200 Carbon metabolism;	IPR015813; IPR002192; IPR008279; IPR013816; IPR000121; IPR013815;	Pyruvate/Phosphoenolpyruvate kinase-like domain; Pyruvate phosphate dikinase, PEP/pyruvate-binding; PEP-utilising enzyme, mobile domain; ATP-grasp fold, subdomain 2; PEP-utilising enzyme, C-terminal; ATP-grasp fold, subdomain 1;
K4AB41	"riboflavin biosynthesis protein PYRD, chloroplastic [Setaria italica]"	1.258	Up	0.004575	LOC101762852	41.438	0.927	0.831	0.907	0.904	0.957	0.99	1.071	1.155	1.127	1.102	1.067	0.985	chloroplast	GO:0009110 vitamin biosynthetic process; GO:0018130 heterocycle biosynthetic process; GO:0044711 single-organism biosynthetic process; GO:0009231 riboflavin biosynthetic process; GO:0055114 oxidation-reduction process; GO:0044281 small molecule metabolic process; GO:0044763 single-organism cellular process; GO:0044699 single-organism process; GO:1901360 organic cyclic compound metabolic process; …		GO:0008835 diaminohydroxyphosphoribosylaminopyrimidine deaminase activity; GO:0016814 hydrolase activity, acting on carbon-nitrogen (but not peptide) bonds, in cyclic amidines; GO:0046914 transition metal ion binding; GO:0003824 catalytic activity; GO:0005488 binding; GO:0043167 ion binding; GO:0043169 cation binding; GO:0019239 deaminase activity; GO:0046872 metal ion binding; GO:0016787 hydrola…	K11752	ribD; diaminohydroxyphosphoribosylaminopyrimidine deaminase / 5-amino-6-(5-phosphoribosylamino)uracil reductase [EC:3.5.4.26 1.1.1.193]	sita01100 Metabolic pathways; sita01110 Biosynthesis of secondary metabolites;	IPR016193; IPR002125; IPR024072;	Cytidine deaminase-like; Cytidine and deoxycytidylate deaminases, zinc-binding; Dihydrofolate reductase-like domain;
K3YJ89	"ribosome-recycling factor, chloroplastic [Setaria italica]"	0.78	Down	0.0149594	LOC101777487	28.424	1.037	1.11	1.183	1.168	1.166	1.251	0.935	0.869	0.793	0.873	0.867	0.787	chloroplast	GO:0006518 peptide metabolic process; GO:0043043 peptide biosynthetic process; GO:0044267 cellular protein metabolic process; GO:0006807 nitrogen compound metabolic process; GO:0009058 biosynthetic process; GO:0043603 cellular amide metabolic process; GO:0044238 primary metabolic process; GO:1901566 organonitrogen compound biosynthetic process; GO:1901576 organic substance biosynthetic process; G…			K02838			IPR023584;	Ribosome recycling factor domain;
K3ZIK0	"ribulose bisphosphate carboxylase/oxygenase activase, chloroplastic [Setaria italica]"	1.206	Up	0.00037908	LOC101774429	47.531	0.916	0.908	0.905	1.007	1.03	1.041	1.096	1.098	1.097	1.004	0.98	0.998	chloroplast			GO:0005524 ATP binding; GO:1901265 nucleoside phosphate binding; GO:0001882 nucleoside binding; GO:0043167 ion binding; GO:0000166 nucleotide binding; GO:0097159 organic cyclic compound binding; GO:1901363 heterocyclic compound binding; GO:0032549 ribonucleoside binding; GO:0097367 carbohydrate derivative binding; GO:0032553 ribonucleotide binding; GO:0005488 binding; GO:0032550 purine ribonucleo…				IPR003959; IPR027417;	ATPase, AAA-type, core; P-loop containing nucleoside triphosphate hydrolase;
K3YCT0	"RNA-binding protein CP29B, chloroplastic-like [Setaria italica]"	0.666	Down	0.000117714	SETIT_012030mg	24.778	1.185	1.176	1.233	1.239	1.232	1.264	0.795	0.831	0.768	0.78	0.772	0.77	chloroplast			GO:0097159 organic cyclic compound binding; GO:1901363 heterocyclic compound binding; GO:1901265 nucleoside phosphate binding; GO:0005488 binding; GO:0003676 nucleic acid binding; GO:0000166 nucleotide binding; GO:0036094 small molecule binding;				IPR000504; IPR012677;	RNA recognition motif domain; Nucleotide-binding alpha-beta plait domain;
K3ZXC6	"small heat shock protein, chloroplastic-like [Setaria italica]"	0.819	Down	0.00153908	LOC101772889	19.222	1.185	1.118	1.155	1.032	1.022	1.061	0.967	0.957	0.907	0.82	0.909	0.884	chloroplast							IPR002068; IPR008978;	Alpha crystallin/Hsp20 domain; HSP20-like chaperone;
Q8LNZ0	"Starch synthase, chloroplastic/amyloplastic (Fragment) OS=Setaria italica OX=4555 GN=waxy"	0.577	Down	1.85819e-05	waxy	56.69	1.186	1.122	1.184	1.514	1.528	1.472	0.669	0.658	0.689	0.675	0.698	0.679	cytoplasm			GO:0016758 transferase activity, transferring hexosyl groups; GO:0003824 catalytic activity; GO:0035251 UDP-glucosyltransferase activity; GO:0008194 UDP-glycosyltransferase activity; GO:0046527 glucosyltransferase activity; GO:0004373 glycogen (starch) synthase activity; GO:0016757 transferase activity, transferring glycosyl groups; GO:0016740 transferase activity;				IPR013534; IPR001296;	Starch synthase, catalytic domain; Glycosyl transferase, family 1;
K3XIU5	"stearoyl-[acyl-carrier-protein] 9-desaturase 1, chloroplastic [Setaria italica]"	1.457	Up	0.0040174	LOC101760033	42.753	0.793		0.767	1.004		1	1.117		1.156	1.098		1.09	chloroplast	GO:0055114 oxidation-reduction process; GO:0044281 small molecule metabolic process; GO:0044763 single-organism cellular process; GO:0044699 single-organism process; GO:0044255 cellular lipid metabolic process; GO:0006631 fatty acid metabolic process; GO:0044238 primary metabolic process; GO:0044237 cellular metabolic process; GO:0071704 organic substance metabolic process; GO:0008152 metabolic p…		GO:0016705 oxidoreductase activity, acting on paired donors, with incorporation or reduction of molecular oxygen; GO:0045300 acyl-[acyl-carrier-protein] desaturase activity; GO:0003824 catalytic activity; GO:0016491 oxidoreductase activity; GO:0016717 oxidoreductase activity, acting on paired donors, with oxidation of a pair of donors resulting in the reduction of molecular oxygen to two molecule…	K03921	FAB2; acyl-[acyl-carrier-protein] desaturase [EC:1.14.19.2 1.14.19.11 1.14.19.26]	sita01212 Fatty acid metabolism;	IPR012348; IPR009078;	Ribonucleotide reductase-related; Ferritin-like superfamily;
K3Y7V5	"stearoyl-[acyl-carrier-protein] 9-desaturase 5, chloroplastic [Setaria italica]"	1.266	Up	0.000102811	LOC101754797	44.585	0.87	0.884	0.902	0.93	0.871	0.873	1.097	1.14	1.125	1.095	1.11	1.092	chloroplast	GO:0055114 oxidation-reduction process; GO:0044281 small molecule metabolic process; GO:0044763 single-organism cellular process; GO:0044699 single-organism process; GO:0044255 cellular lipid metabolic process; GO:0006631 fatty acid metabolic process; GO:0044238 primary metabolic process; GO:0044237 cellular metabolic process; GO:0071704 organic substance metabolic process; GO:0008152 metabolic p…		GO:0016705 oxidoreductase activity, acting on paired donors, with incorporation or reduction of molecular oxygen; GO:0045300 acyl-[acyl-carrier-protein] desaturase activity; GO:0003824 catalytic activity; GO:0016491 oxidoreductase activity; GO:0016717 oxidoreductase activity, acting on paired donors, with oxidation of a pair of donors resulting in the reduction of molecular oxygen to two molecule…	K03921	FAB2; acyl-[acyl-carrier-protein] desaturase [EC:1.14.19.2 1.14.19.11 1.14.19.26]	sita01212 Fatty acid metabolism;	IPR012348; IPR009078;	Ribonucleotide reductase-related; Ferritin-like superfamily;
K3XR33	"succinate dehydrogenase assembly factor 4, mitochondrial [Setaria italica]"	1.285	Up	2.311e-05	LOC101760305	18.397	0.898	0.898	0.869	0.962	0.967	0.976	1.134	1.143	1.148	1.016	1.005	1.021	chloroplast
K3XZI9	"thiosulfate sulfurtransferase 16, chloroplastic-like [Setaria italica]"	0.652	Down	0.00054074	LOC101771623	19.395	1.137	1.168	1.223	1.031	1.052	1.048	0.824	0.743	0.734	1.044	1.043	0.983	chloroplast							IPR001763;	Rhodanese-like domain;
K3XF05	"transketolase, chloroplastic-like [Setaria italica]"	0.823	Down	0.000100412	LOC101776231	78.019	1.1	1.112	1.123	1.063	1.063	1.005	0.898	0.913	0.933	0.969	0.942	0.973	chloroplast	GO:0008152 metabolic process;		GO:0016740 transferase activity; GO:0003824 catalytic activity; GO:0004802 transketolase activity; GO:0016744 transferase activity, transferring aldehyde or ketonic groups;	K00615	E2.2.1.1; transketolase [EC:2.2.1.1]	sita00710 Carbon fixation in photosynthetic organisms; sita01230 Biosynthesis of amino acids; sita01100 Metabolic pathways; sita00030 Pentose phosphate pathway; sita01110 Biosynthesis of secondary metabolites; sita01200 Carbon metabolism;	IPR005474; IPR009014; IPR033248; IPR029061; IPR005475;	Transketolase, N-terminal; Transketolase C-terminal/Pyruvate-ferredoxin oxidoreductase domain II; Transketolase, C-terminal domain; Thiamin diphosphate-binding fold; Transketolase-like, pyrimidine-binding domain;
K3Y1E2	"transmembrane protein, putative [Medicago truncatula]"	0.789	Down	0.00191764	LOC101752838	26.803	1.168	1.085	1.174	1.067	1.069	1.125	0.865	0.921	0.918	0.832	0.881	0.823	vacuolar membrane
K3ZWV8	"transmembrane protein, putative [Medicago truncatula]"	1.223	Up	0.0009817	LOC101778473	22.31	0.949	0.902	0.885	0.832	0.889	0.882	1.121	1.093	1.132	1.099	1.108	1.09	plasma membrane
K3XMG0	"transmembrane protein, putative [Medicago truncatula]"	0.745	Down	0.045781	LOC101777469	18.337	1.245		1.127	0.888		1.041	0.921		0.847	0.942		0.991	chloroplast
K3XW05	"transmembrane protein, putative [Medicago truncatula]"	1.38	Up	1.0509e-07	LOC101755400	63.63	0.845	0.847	0.841	0.883	0.885	0.884	1.17	1.169	1.156	1.132	1.121	1.149	plasma membrane							IPR020846;	Major facilitator superfamily domain;
K4AD40	"transmembrane protein, putative [Medicago truncatula]"	1.331	Up	0.00113972	LOC101783230	32.462	0.835	0.849		0.971	0.98		1.115	1.126		1.089	1.056		chloroplast
K3Z8K0	"UPF0603 protein Os05g0401100, chloroplastic [Setaria italica]"	1.219	Up	0.0026958	LOC101768099	30.584	0.887	0.846	0.927	1.028	1.045	1.046	1.09	1.101	1.051	0.976	1	0.986	chloroplast							IPR007621;	TPM domain;
K3YQ59	"WEB family protein At5g16730, chloroplastic [Setaria italica]"	0.371	Down	0.00189882	LOC101753301	85.841		1.397	1.445		1.523	1.536		0.548	0.506		0.554	0.533	mitochondria
K4A5H5	"WEB family protein At5g16730, chloroplastic-like [Setaria italica]"	1.52	Up	0.00091789	LOC101765002	103.85	0.816	0.88	0.846	0.846	0.923	0.867	1.236	1.229	1.398	1.107	0.976	0.896	nucleus
K3Y938	(+)-neomenthol dehydrogenase [Setaria italica]	1.375	Up	1.96987e-05	LOC101768330	31.808	0.863	0.886	0.865	0.86	0.869	0.896	1.222	1.179	1.192	1.06	1.071	1.055	chloroplast							IPR016040;	NAD(P)-binding domain;
K3XQP4	10-deacetylbaccatin III 10-O-acetyltransferase-like [Setaria italica]	2.324	Up	0.00042171	LOC101782566	46.284	0.628	0.698	0.792	0.527	0.722	0.755	1.767	1.622	1.534	0.954	0.952	0.949	chloroplast			GO:0016746 transferase activity, transferring acyl groups; GO:0016747 transferase activity, transferring acyl groups other than amino-acyl groups; GO:0003824 catalytic activity; GO:0016740 transferase activity;				IPR023213;	Chloramphenicol acetyltransferase-like domain;
K3YJ95	14-3-3-like protein GF14-C [Setaria italica]	1.412	Up	0.00035777	LOC101760336	28.865	0.775	0.824	0.855	0.909	0.891	0.907	1.172	1.163	1.13	1.15	1.13	1.078	plasma membrane			GO:0019904 protein domain specific binding; GO:0005515 protein binding; GO:0005488 binding;	K06630			IPR023410;	14-3-3 domain;
K3Z0X9	14-3-3-like protein GF14-E [Setaria italica]	1.218	Up	0.00023636	LOC101776649	29.69	0.884	0.854	0.899	0.968	0.965	0.972	1.071	1.078	1.062	1.091	1.132	1.099	plasma membrane			GO:0019904 protein domain specific binding; GO:0005515 protein binding; GO:0005488 binding;	K06630			IPR023410;	14-3-3 domain;
K3ZPY2	187-kDa microtubule-associated protein AIR9 [Setaria italica]	1.323	Up	0.0050777	101754646	180.83	0.849	0.892	0.86	0.969	0.895	0.915	1.136	1.058	1.247	0.991	1.121	0.968	nucleus			GO:0005515 protein binding; GO:0005488 binding;				IPR032675;	Leucine-rich repeat domain, L domain-like;
K3ZJB6	1-aminocyclopropane-1-carboxylate oxidase [Setaria italica]	1.26	Up	0.00033787	LOC101766733	34.754	0.924	0.894	0.878	0.875	0.887	0.798	1.109	1.127	1.162	1.102	1.089	1.153	cytoplasm	GO:0044699 single-organism process; GO:0008152 metabolic process; GO:0055114 oxidation-reduction process; GO:0044710 single-organism metabolic process;		GO:0003824 catalytic activity; GO:0016491 oxidoreductase activity;	K05933	E1.14.17.4; aminocyclopropanecarboxylate oxidase [EC:1.14.17.4]	sita01100 Metabolic pathways; sita01110 Biosynthesis of secondary metabolites; sita00270 Cysteine and methionine metabolism;	IPR027443; IPR005123; IPR026992;	Isopenicillin N synthase-like; Oxoglutarate/iron-dependent dioxygenase; Non-haem dioxygenase N-terminal domain;
K3ZV70	1-aminocyclopropane-1-carboxylate oxidase 1-like [Setaria italica]	1.317	Up	0.000102135	LOC101780742	36.671	0.786	0.813	0.8	1.29	1.161	1.19	1.024	1.058	1.078	0.926	0.955	0.952	cytoplasm	GO:0044699 single-organism process; GO:0008152 metabolic process; GO:0055114 oxidation-reduction process; GO:0044710 single-organism metabolic process;		GO:0003824 catalytic activity; GO:0016491 oxidoreductase activity;	K05933	E1.14.17.4; aminocyclopropanecarboxylate oxidase [EC:1.14.17.4]	sita01100 Metabolic pathways; sita01110 Biosynthesis of secondary metabolites; sita00270 Cysteine and methionine metabolism;	IPR005123; IPR027443; IPR026992;	Oxoglutarate/iron-dependent dioxygenase; Isopenicillin N synthase-like; Non-haem dioxygenase N-terminal domain;
K3Y7R3	1-aminocyclopropane-1-carboxylate oxidase homolog 1-like [Setaria italica]	0.74	Down	0.0067981	LOC101757624	44.705	1.185	1.184	1.114	1.136	1.136	1.089	0.783	0.845	0.948	0.903	0.864	0.853	mitochondria	GO:0044699 single-organism process; GO:0008152 metabolic process; GO:0055114 oxidation-reduction process; GO:0044710 single-organism metabolic process;		GO:0003824 catalytic activity; GO:0016491 oxidoreductase activity;				IPR027443; IPR005123; IPR026992;	Isopenicillin N synthase-like; Oxoglutarate/iron-dependent dioxygenase; Non-haem dioxygenase N-terminal domain;
K3XXQ7	1-aminocyclopropane-1-carboxylate oxidase homolog 4-like [Setaria italica]	0.76	Down	0.00020043	LOC101774722	39.362	1.176	1.116	1.159	1.152	1.169	1.143	0.859	0.899	0.865	0.803	0.828	0.843	cytoplasm	GO:0044699 single-organism process; GO:0008152 metabolic process; GO:0055114 oxidation-reduction process; GO:0044710 single-organism metabolic process;		GO:0003824 catalytic activity; GO:0016491 oxidoreductase activity;				IPR027443; IPR005123; IPR026992;	Isopenicillin N synthase-like; Oxoglutarate/iron-dependent dioxygenase; Non-haem dioxygenase N-terminal domain;
K3ZVD7	1-aminocyclopropane-1-carboxylate oxidase-like [Setaria italica]	0.704	Down	7.627e-05	LOC101781010	35.704	1.184	1.241	1.22	1.001	1.026	1.019	0.858	0.831	0.877	0.959	0.905	0.941	cytoplasm	GO:0044699 single-organism process; GO:0008152 metabolic process; GO:0055114 oxidation-reduction process; GO:0044710 single-organism metabolic process;		GO:0003824 catalytic activity; GO:0016491 oxidoreductase activity;				IPR005123; IPR027443; IPR026992;	Oxoglutarate/iron-dependent dioxygenase; Isopenicillin N synthase-like; Non-haem dioxygenase N-terminal domain;
K3Z859	1-aminocyclopropane-1-carboxylate oxidase-like [Setaria italica]	0.573	Down	0.0002413	LOC101781172	34.667	1.253		1.259	1.33		1.311	0.714		0.726	0.691		0.717	cytoplasm	GO:0044699 single-organism process; GO:0008152 metabolic process; GO:0055114 oxidation-reduction process; GO:0044710 single-organism metabolic process;		GO:0003824 catalytic activity; GO:0016491 oxidoreductase activity;	K05933	E1.14.17.4; aminocyclopropanecarboxylate oxidase [EC:1.14.17.4]	sita01100 Metabolic pathways; sita01110 Biosynthesis of secondary metabolites; sita00270 Cysteine and methionine metabolism;	IPR027443; IPR005123; IPR026992;	Isopenicillin N synthase-like; Oxoglutarate/iron-dependent dioxygenase; Non-haem dioxygenase N-terminal domain;
K3ZWR9	1-Cys peroxiredoxin PER1 [Setaria italica]	0.47	Down	4.2348e-05	LOC101757638	24.293	1.261	1.31	1.277	1.56	1.591	1.543	0.578	0.582	0.65	0.567	0.543	0.581	cytoskeleton	GO:0050794 regulation of cellular process; GO:0042592 homeostatic process; GO:0065008 regulation of biological quality; GO:0008152 metabolic process; GO:0050789 regulation of biological process; GO:0055114 oxidation-reduction process; GO:0044710 single-organism metabolic process; GO:0045454 cell redox homeostasis; GO:0044763 single-organism cellular process; GO:0019725 cellular homeostasis; GO:00…		GO:0016209 antioxidant activity; GO:0003824 catalytic activity; GO:0051920 peroxiredoxin activity; GO:0016491 oxidoreductase activity; GO:0016684 oxidoreductase activity, acting on peroxide as acceptor;	K11188	PRDX6; peroxiredoxin 6, 1-Cys peroxiredoxin [EC:1.11.1.7 1.11.1.15 3.1.1.-]	sita01100 Metabolic pathways; sita01110 Biosynthesis of secondary metabolites; sita00940 Phenylpropanoid biosynthesis;	IPR019479; IPR000866; IPR013766; IPR012336;	Peroxiredoxin, C-terminal; Alkyl hydroperoxide reductase subunit C/ Thiol specific antioxidant; Thioredoxin domain; Thioredoxin-like fold;
K3Y4W5	26S proteasome non-ATPase regulatory subunit 1 homolog OS=Setaria italica OX=4555 GN=LOC101760225	1.365	Up	0.000143455	LOC101760225	109.14	0.824	0.777	0.832	0.941	0.952	0.931	1.098	1.119	1.104	1.135	1.152	1.164	chloroplast	GO:0050789 regulation of biological process; GO:0080090 regulation of primary metabolic process; GO:0060255 regulation of macromolecule metabolic process; GO:0051246 regulation of protein metabolic process; GO:0009894 regulation of catabolic process; GO:0019222 regulation of metabolic process; GO:0042176 regulation of protein catabolic process; GO:0065007 biological regulation;	GO:1902494 catalytic complex; GO:0000502 proteasome complex; GO:0044464 cell part; GO:0005622 intracellular; GO:0032991 macromolecular complex; GO:0044424 intracellular part; GO:1905368 peptidase complex; GO:0005623 cell; GO:0043234 protein complex; GO:1905369 endopeptidase complex;	GO:0030234 enzyme regulator activity; GO:0098772 molecular function regulator; GO:0005488 binding;	K03032	PSMD1; 26S proteasome regulatory subunit N2	sita03050 Proteasome;	IPR011989; IPR016024;	Armadillo-like helical; Armadillo-type fold;
K3YG22	26S proteasome non-ATPase regulatory subunit 1 homolog OS=Setaria italica OX=4555 GN=LOC101768433	1.363	Up	0.00160278	LOC101768433	107.34	0.756	0.822	0.834	0.96	0.92	0.984	1.147	1.095	1.045	1.118	1.136	1.118	endoplasmic reticulum	GO:0050789 regulation of biological process; GO:0080090 regulation of primary metabolic process; GO:0060255 regulation of macromolecule metabolic process; GO:0051246 regulation of protein metabolic process; GO:0009894 regulation of catabolic process; GO:0019222 regulation of metabolic process; GO:0042176 regulation of protein catabolic process; GO:0065007 biological regulation;	GO:1902494 catalytic complex; GO:0000502 proteasome complex; GO:0044464 cell part; GO:0005622 intracellular; GO:0032991 macromolecular complex; GO:0044424 intracellular part; GO:1905368 peptidase complex; GO:0005623 cell; GO:0043234 protein complex; GO:1905369 endopeptidase complex;	GO:0030234 enzyme regulator activity; GO:0098772 molecular function regulator; GO:0005488 binding;	K03032	PSMD1; 26S proteasome regulatory subunit N2	sita03050 Proteasome;	IPR011989; IPR016024;	Armadillo-like helical; Armadillo-type fold;
K3YPS9	26S proteasome non-ATPase regulatory subunit 2 homolog OS=Setaria italica OX=4555 GN=LOC101778966	1.263	Up	2.209e-05	LOC101778966	97.337	0.84	0.87	0.86	1.009	0.991	0.981	1.085	1.078	1.083	1.073	1.053	1.055	plasma membrane			GO:0005488 binding;	K03028	PSMD2; 26S proteasome regulatory subunit N1	sita03050 Proteasome;	IPR011989; IPR016024;	Armadillo-like helical; Armadillo-type fold;
K3ZEI0	2'-deoxymugineic-acid 2'-dioxygenase-like [Setaria italica]	1.249	Up	2.3971e-06	SETIT_024975mg	35.802	0.922	0.943	0.93	0.844	0.844	0.831	1.165	1.161	1.165	1.046	1.035	1.058	cytoplasm	GO:0044699 single-organism process; GO:0008152 metabolic process; GO:0055114 oxidation-reduction process; GO:0044710 single-organism metabolic process;		GO:0003824 catalytic activity; GO:0016491 oxidoreductase activity;				IPR005123; IPR027443; IPR026992;	Oxoglutarate/iron-dependent dioxygenase; Isopenicillin N synthase-like; Non-haem dioxygenase N-terminal domain;
K3YI48	2'-deoxymugineic-acid 2'-dioxygenase-like [Setaria italica]	1.693	Up	0.00044222	LOC101785167	41.47	0.739		0.732	0.741		0.687	1.233		1.258	1.289		1.321	cytoplasm	GO:0044699 single-organism process; GO:0008152 metabolic process; GO:0055114 oxidation-reduction process; GO:0044710 single-organism metabolic process;		GO:0003824 catalytic activity; GO:0016491 oxidoreductase activity;				IPR027443; IPR005123; IPR026992;	Isopenicillin N synthase-like; Oxoglutarate/iron-dependent dioxygenase; Non-haem dioxygenase N-terminal domain;
K3ZHQ5	2-isopropylmalate synthase A-like [Setaria italica]	1.225	Up	4.2803e-07	LOC101767679	68.33	0.849	0.845	0.843	0.856	0.878	0.819	1.037	1.03	1.042	1.277	1.261	1.327	chloroplast	GO:0008652 cellular amino acid biosynthetic process; GO:0016053 organic acid biosynthetic process; GO:0044711 single-organism biosynthetic process; GO:0009082 branched-chain amino acid biosynthetic process; GO:0044281 small molecule metabolic process; GO:0009098 leucine biosynthetic process; GO:0044763 single-organism cellular process; GO:0006807 nitrogen compound metabolic process; GO:0044699 si…		GO:0016746 transferase activity, transferring acyl groups; GO:0003852 2-isopropylmalate synthase activity; GO:0003824 catalytic activity; GO:0016740 transferase activity; GO:0046912 transferase activity, transferring acyl groups, acyl groups converted into alkyl on transfer;	K01649	leuA; 2-isopropylmalate synthase [EC:2.3.3.13]	sita01230 Biosynthesis of amino acids; sita01100 Metabolic pathways; sita00620 Pyruvate metabolism; sita01110 Biosynthesis of secondary metabolites;	IPR013785; IPR013709; IPR000891;	Aldolase-type TIM barrel; 2-isopropylmalate synthase LeuA, allosteric (dimerisation) domain; Pyruvate carboxyltransferase;
K3Z6S5	2-oxoglutarate (2OG) and Fe(II)-dependent oxygenase superfamily protein [Arabidopsis thaliana]	0.813	Down	0.00030416	LOC101762948	44.368	1.092	1.088	1.121	1.09	1.083	1.117	0.88	0.922	0.883	0.963	0.916	0.899	chloroplast							IPR027443; IPR026992;	Isopenicillin N synthase-like; Non-haem dioxygenase N-terminal domain;
K3ZT06	3-hydroxy-3-methylglutaryl coenzyme A synthase OS=Setaria italica OX=4555 GN=LOC101778463	0.798	Down	2.0162e-05	LOC101778463	52.344	1.131	1.123	1.121	1.039	1.044	1.058	0.898	0.883	0.912	0.946	0.93	0.934	nucleus	GO:0006720 isoprenoid metabolic process; GO:0044711 single-organism biosynthetic process; GO:0044763 single-organism cellular process; GO:0044699 single-organism process; GO:0009058 biosynthetic process; GO:0044255 cellular lipid metabolic process; GO:0044238 primary metabolic process; GO:1901576 organic substance biosynthetic process; GO:0044237 cellular metabolic process; GO:0044249 cellular bi…		GO:0004421 hydroxymethylglutaryl-CoA synthase activity; GO:0016746 transferase activity, transferring acyl groups; GO:0003824 catalytic activity; GO:0016740 transferase activity; GO:0046912 transferase activity, transferring acyl groups, acyl groups converted into alkyl on transfer;	K01641	E2.3.3.10; hydroxymethylglutaryl-CoA synthase [EC:2.3.3.10]	sita01100 Metabolic pathways; sita01110 Biosynthesis of secondary metabolites; sita00280 Valine, leucine and isoleucine degradation; sita00900 Terpenoid backbone biosynthesis;	IPR013746; IPR016039; IPR013528;	Hydroxymethylglutaryl-coenzyme A synthase C-terminal domain; Thiolase-like; Hydroxymethylglutaryl-coenzyme A synthase, N-terminal;
K3ZNP3	3-hydroxyisobutyryl-CoA hydrolase 1-like [Setaria italica]	3.481	Up	0.00155812	LOC101781697	38.789	0.344	0.402	0.586	0.387	0.417	0.617	1.636	1.604	1.397	1.629	1.575	1.394	nucleus			GO:0016787 hydrolase activity; GO:0016289 CoA hydrolase activity; GO:0016790 thiolester hydrolase activity; GO:0003824 catalytic activity; GO:0003860 3-hydroxyisobutyryl-CoA hydrolase activity; GO:0016788 hydrolase activity, acting on ester bonds;				IPR029045;	ClpP/crotonase-like domain;
K3XJH5	3-methyl-2-oxobutanoate hydroxymethyltransferase OS=Setaria italica OX=4555 GN=LOC101755554	0.833	Down	0.0066843	LOC101755554	36.347	1.059	1.083	1.116	1.208	1.098	1.046	0.848	0.936	0.931	0.899	0.893	0.913	mitochondria	GO:0051188 cofactor biosynthetic process; GO:0009110 vitamin biosynthetic process; GO:0016053 organic acid biosynthetic process; GO:0042398 cellular modified amino acid biosynthetic process; GO:0044699 single-organism process; GO:0009058 biosynthetic process; GO:1901566 organonitrogen compound biosynthetic process; GO:0044237 cellular metabolic process; GO:0071704 organic substance metabolic proc…		GO:0003864 3-methyl-2-oxobutanoate hydroxymethyltransferase activity; GO:0016741 transferase activity, transferring one-carbon groups; GO:0016742 hydroxymethyl-, formyl- and related transferase activity; GO:0003824 catalytic activity; GO:0016740 transferase activity;	K00606	panB; 3-methyl-2-oxobutanoate hydroxymethyltransferase [EC:2.1.2.11]	sita01100 Metabolic pathways; sita01110 Biosynthesis of secondary metabolites;	IPR015813;	Pyruvate/Phosphoenolpyruvate kinase-like domain;
K3Z6E0	3'-N-debenzoyl-2'-deoxytaxol N-benzoyltransferase-like [Setaria italica]	1.387	Up	4.7917e-06	LOC101767546	46.908	0.916	0.923	0.906	0.934	0.986	0.946	1.245	1.29	1.272	0.913	0.856	0.912	cytoplasm			GO:0016746 transferase activity, transferring acyl groups; GO:0016747 transferase activity, transferring acyl groups other than amino-acyl groups; GO:0003824 catalytic activity; GO:0016740 transferase activity;				IPR023213;	Chloramphenicol acetyltransferase-like domain;
K3Z0W4	3-oxoacyl-[acyl-carrier-protein] synthase OS=Setaria italica OX=4555 GN=LOC101777470	1.308	Up	0.038815	LOC101777470	48.548	0.812		0.732	0.92		1.006	1.027		0.992	1.25		1.283	mitochondria	GO:0044711 single-organism biosynthetic process; GO:0016053 organic acid biosynthetic process; GO:0044281 small molecule metabolic process; GO:0044763 single-organism cellular process; GO:0044699 single-organism process; GO:0044255 cellular lipid metabolic process; GO:0009058 biosynthetic process; GO:0006631 fatty acid metabolic process; GO:0044238 primary metabolic process; GO:0044237 cellular m…		GO:0016746 transferase activity, transferring acyl groups; GO:0016747 transferase activity, transferring acyl groups other than amino-acyl groups; GO:0016740 transferase activity; GO:0003824 catalytic activity;	K09458	fabF; 3-oxoacyl-[acyl-carrier-protein] synthase II [EC:2.3.1.179]	sita01100 Metabolic pathways; sita01212 Fatty acid metabolism;	IPR020841; IPR016039; IPR014031; IPR014030;	Polyketide synthase, beta-ketoacyl synthase domain; Thiolase-like; Beta-ketoacyl synthase, C-terminal; Beta-ketoacyl synthase, N-terminal;
K3Y9L5	40S ribosomal protein S11 [Setaria italica]	0.83	Down	4.1651e-05	LOC101776552	27.532	1.133	1.116	1.126	1.027	1.036	1.017	0.933	0.948	0.92	0.924	0.908	0.942	cytoplasm	GO:0006518 peptide metabolic process; GO:0043043 peptide biosynthetic process; GO:0044267 cellular protein metabolic process; GO:0006807 nitrogen compound metabolic process; GO:0009058 biosynthetic process; GO:0043603 cellular amide metabolic process; GO:0044238 primary metabolic process; GO:1901566 organonitrogen compound biosynthetic process; GO:1901576 organic substance biosynthetic process; G…	GO:0005840 ribosome; GO:0043226 organelle; GO:0043229 intracellular organelle; GO:0043232 intracellular non-membrane-bounded organelle; GO:0044464 cell part; GO:0005622 intracellular; GO:0005737 cytoplasm; GO:0032991 macromolecular complex; GO:0044424 intracellular part; GO:1990904 ribonucleoprotein complex; GO:0005623 cell; GO:0030529 intracellular ribonucleoprotein complex; GO:0044444 cytoplasm…	GO:0003735 structural constituent of ribosome; GO:0005198 structural molecule activity;	K02949	RP-S11e; small subunit ribosomal protein S11e	sita03010 Ribosome;	IPR012340; IPR032440;	Nucleic acid-binding, OB-fold; 40S ribosomal protein S11, N-terminal;
K3YAH3	40S ribosomal protein S11-like [Setaria italica]	0.722	Down	5.7945e-05	LOC101785313	17.903	1.221	1.155	1.196	1.128	1.086	1.116	0.846	0.867	0.866	0.812	0.9	0.83	cytoplasm	GO:0006518 peptide metabolic process; GO:0043043 peptide biosynthetic process; GO:0044267 cellular protein metabolic process; GO:0006807 nitrogen compound metabolic process; GO:0009058 biosynthetic process; GO:0043603 cellular amide metabolic process; GO:0044238 primary metabolic process; GO:1901566 organonitrogen compound biosynthetic process; GO:1901576 organic substance biosynthetic process; G…	GO:0005840 ribosome; GO:0043226 organelle; GO:0043229 intracellular organelle; GO:0043232 intracellular non-membrane-bounded organelle; GO:0044464 cell part; GO:0005622 intracellular; GO:0005737 cytoplasm; GO:0032991 macromolecular complex; GO:0044424 intracellular part; GO:1990904 ribonucleoprotein complex; GO:0005623 cell; GO:0030529 intracellular ribonucleoprotein complex; GO:0044444 cytoplasm…	GO:0003735 structural constituent of ribosome; GO:0005198 structural molecule activity;	K02949	RP-S11e; small subunit ribosomal protein S11e	sita03010 Ribosome;	IPR012340; IPR032440;	Nucleic acid-binding, OB-fold; 40S ribosomal protein S11, N-terminal;
K3ZAK7	40S ribosomal protein S23 [Zea mays]	0.67	Down	3.8014e-06	LOC101773276	15.676	1.237	1.186	1.196	1.091	1.107	1.069	0.803	0.808	0.814	0.883	0.887	0.897	cytoplasm	GO:0006518 peptide metabolic process; GO:0043043 peptide biosynthetic process; GO:0044267 cellular protein metabolic process; GO:0006807 nitrogen compound metabolic process; GO:0009058 biosynthetic process; GO:0043603 cellular amide metabolic process; GO:0044238 primary metabolic process; GO:1901566 organonitrogen compound biosynthetic process; GO:1901576 organic substance biosynthetic process; G…	GO:0005840 ribosome; GO:0043229 intracellular organelle; GO:0043232 intracellular non-membrane-bounded organelle; GO:0015935 small ribosomal subunit; GO:0044446 intracellular organelle part; GO:0005737 cytoplasm; GO:0032991 macromolecular complex; GO:0044424 intracellular part; GO:0005623 cell; GO:0044422 organelle part; GO:0043228 non-membrane-bounded organelle; GO:0043226 organelle; GO:0044391 …	GO:0003735 structural constituent of ribosome; GO:0005198 structural molecule activity;	K02973	RP-S23e; small subunit ribosomal protein S23e	sita03010 Ribosome;	IPR012340;	Nucleic acid-binding, OB-fold;
K3YWK9	40S ribosomal protein S24 OS=Setaria italica OX=4555 GN=LOC101777605	0.473	Down	5.8534e-05	LOC101777605	15.655	1.422	1.304	1.37	1.243	1.214	1.266	0.603	0.67	0.663	0.74	0.793	0.711	cytoplasm	GO:0006518 peptide metabolic process; GO:0043043 peptide biosynthetic process; GO:0044267 cellular protein metabolic process; GO:0006807 nitrogen compound metabolic process; GO:0009058 biosynthetic process; GO:0043603 cellular amide metabolic process; GO:0044238 primary metabolic process; GO:1901566 organonitrogen compound biosynthetic process; GO:1901576 organic substance biosynthetic process; G…	GO:0005840 ribosome; GO:0043226 organelle; GO:0043229 intracellular organelle; GO:0043232 intracellular non-membrane-bounded organelle; GO:0044464 cell part; GO:0005622 intracellular; GO:0005737 cytoplasm; GO:0032991 macromolecular complex; GO:0044424 intracellular part; GO:1990904 ribonucleoprotein complex; GO:0005623 cell; GO:0030529 intracellular ribonucleoprotein complex; GO:0044444 cytoplasm…	GO:0097159 organic cyclic compound binding; GO:1901363 heterocyclic compound binding; GO:1901265 nucleoside phosphate binding; GO:0005488 binding; GO:0000166 nucleotide binding; GO:0005198 structural molecule activity; GO:0003735 structural constituent of ribosome; GO:0036094 small molecule binding;	K02974	RP-S24e; small subunit ribosomal protein S24e	sita03010 Ribosome;	IPR012678; IPR012677;	Ribosomal protein L23/L15e core domain; Nucleotide-binding alpha-beta plait domain;
K3XN31	40S ribosomal protein S24 OS=Setaria italica OX=4555 GN=LOC101778417	0.446	Down	2.3433e-06	LOC101778417	15.701	1.418	1.478	1.464	1.244	1.208	1.219	0.674	0.639	0.63	0.684	0.681	0.693	nucleus	GO:0006518 peptide metabolic process; GO:0043043 peptide biosynthetic process; GO:0044267 cellular protein metabolic process; GO:0006807 nitrogen compound metabolic process; GO:0009058 biosynthetic process; GO:0043603 cellular amide metabolic process; GO:0044238 primary metabolic process; GO:1901566 organonitrogen compound biosynthetic process; GO:1901576 organic substance biosynthetic process; G…	GO:0005840 ribosome; GO:0043226 organelle; GO:0043229 intracellular organelle; GO:0043232 intracellular non-membrane-bounded organelle; GO:0044464 cell part; GO:0005622 intracellular; GO:0005737 cytoplasm; GO:0032991 macromolecular complex; GO:0044424 intracellular part; GO:1990904 ribonucleoprotein complex; GO:0005623 cell; GO:0030529 intracellular ribonucleoprotein complex; GO:0044444 cytoplasm…	GO:0097159 organic cyclic compound binding; GO:1901363 heterocyclic compound binding; GO:1901265 nucleoside phosphate binding; GO:0005488 binding; GO:0000166 nucleotide binding; GO:0005198 structural molecule activity; GO:0003735 structural constituent of ribosome; GO:0036094 small molecule binding;	K02974	RP-S24e; small subunit ribosomal protein S24e	sita03010 Ribosome;	IPR012678; IPR012677;	Ribosomal protein L23/L15e core domain; Nucleotide-binding alpha-beta plait domain;
K3YLR6	40S ribosomal protein S25-4-like [Setaria italica]	0.718	Down	1.84547e-05	LOC101780855	17.681	1.162	1.213	1.185	1.064	1.045	1.053	0.856	0.843	0.858	0.904	0.893	0.902	nucleus				K02975	RP-S25e; small subunit ribosomal protein S25e	sita03010 Ribosome;	IPR011991;	Winged helix-turn-helix DNA-binding domain;
K4AGI6	40S ribosomal protein S26 OS=Setaria italica OX=4555 GN=LOC101777555	0.637	Down	0.00025565	LOC101777555	14.874	1.311	1.191	1.302	1.106	1.119	1.103	0.786	0.839	0.799	0.801	0.843	0.843	chloroplast	GO:0006518 peptide metabolic process; GO:0043043 peptide biosynthetic process; GO:0044267 cellular protein metabolic process; GO:0006807 nitrogen compound metabolic process; GO:0009058 biosynthetic process; GO:0043603 cellular amide metabolic process; GO:0044238 primary metabolic process; GO:1901566 organonitrogen compound biosynthetic process; GO:1901576 organic substance biosynthetic process; G…	GO:0005840 ribosome; GO:0043226 organelle; GO:0043229 intracellular organelle; GO:0043232 intracellular non-membrane-bounded organelle; GO:0044464 cell part; GO:0005622 intracellular; GO:0005737 cytoplasm; GO:0032991 macromolecular complex; GO:0044424 intracellular part; GO:1990904 ribonucleoprotein complex; GO:0005623 cell; GO:0030529 intracellular ribonucleoprotein complex; GO:0044444 cytoplasm…	GO:0003735 structural constituent of ribosome; GO:0005198 structural molecule activity;	K02976	RP-S26e; small subunit ribosomal protein S26e	sita03010 Ribosome;
K4AI65	40S ribosomal protein S28 [Oryza sativa Japonica Group]	1.37	Up	2.2649e-05	LOC101781484	7.4637	0.837	0.826	0.799	0.891	0.904	0.906	1.116	1.126	1.13	1.134	1.14	1.15	cytoplasm	GO:0006518 peptide metabolic process; GO:0043043 peptide biosynthetic process; GO:0044267 cellular protein metabolic process; GO:0006807 nitrogen compound metabolic process; GO:0009058 biosynthetic process; GO:0043603 cellular amide metabolic process; GO:0044238 primary metabolic process; GO:1901566 organonitrogen compound biosynthetic process; GO:1901576 organic substance biosynthetic process; G…	GO:0005840 ribosome; GO:0043226 organelle; GO:0043229 intracellular organelle; GO:0043232 intracellular non-membrane-bounded organelle; GO:0044464 cell part; GO:0005622 intracellular; GO:0005737 cytoplasm; GO:0032991 macromolecular complex; GO:0044424 intracellular part; GO:1990904 ribonucleoprotein complex; GO:0005623 cell; GO:0030529 intracellular ribonucleoprotein complex; GO:0044444 cytoplasm…	GO:0003735 structural constituent of ribosome; GO:0005198 structural molecule activity;	K02979			IPR012340;	Nucleic acid-binding, OB-fold;
K3Y0Q8	40S ribosomal protein S30 OS=Setaria italica OX=4555 GN=LOC101779069	0.287	Down	0.0108034	LOC101779069	6.9571	1.707		1.355	1.363		1.485	0.413		0.466	0.522		0.601	cytoplasm	GO:0006518 peptide metabolic process; GO:0043043 peptide biosynthetic process; GO:0044267 cellular protein metabolic process; GO:0006807 nitrogen compound metabolic process; GO:0009058 biosynthetic process; GO:0043603 cellular amide metabolic process; GO:0044238 primary metabolic process; GO:1901566 organonitrogen compound biosynthetic process; GO:1901576 organic substance biosynthetic process; G…	GO:0005840 ribosome; GO:0043226 organelle; GO:0043229 intracellular organelle; GO:0043232 intracellular non-membrane-bounded organelle; GO:0044464 cell part; GO:0005622 intracellular; GO:0005737 cytoplasm; GO:0032991 macromolecular complex; GO:0044424 intracellular part; GO:1990904 ribonucleoprotein complex; GO:0005623 cell; GO:0030529 intracellular ribonucleoprotein complex; GO:0044444 cytoplasm…	GO:0003735 structural constituent of ribosome; GO:0005198 structural molecule activity;	K02983
K3ZWC0	40S ribosomal protein S6 OS=Setaria italica OX=4555 GN=LOC101782633	0.572	Down	1.50617e-05	LOC101782633	28.547	1.246	1.263	1.272	1.227	1.231	1.24	0.749	0.708	0.706	0.819	0.835	0.823	nucleus	GO:0006518 peptide metabolic process; GO:0043043 peptide biosynthetic process; GO:0044267 cellular protein metabolic process; GO:0006807 nitrogen compound metabolic process; GO:0009058 biosynthetic process; GO:0043603 cellular amide metabolic process; GO:0044238 primary metabolic process; GO:1901566 organonitrogen compound biosynthetic process; GO:1901576 organic substance biosynthetic process; G…	GO:0005840 ribosome; GO:0043226 organelle; GO:0043229 intracellular organelle; GO:0043232 intracellular non-membrane-bounded organelle; GO:0044464 cell part; GO:0005622 intracellular; GO:0005737 cytoplasm; GO:0032991 macromolecular complex; GO:0044424 intracellular part; GO:1990904 ribonucleoprotein complex; GO:0005623 cell; GO:0030529 intracellular ribonucleoprotein complex; GO:0044444 cytoplasm…	GO:0003735 structural constituent of ribosome; GO:0005198 structural molecule activity;	K02991	RP-S6e; small subunit ribosomal protein S6e	sita03010 Ribosome;
K3Z925	40S ribosomal protein S6 OS=Setaria italica OX=4555 GN=LOC101784158	0.6	Down	1.0474e-06	LOC101784158	28.612	1.223	1.222	1.233	1.238	1.215	1.242	0.729	0.753	0.724	0.852	0.844	0.821	nucleus	GO:0006518 peptide metabolic process; GO:0043043 peptide biosynthetic process; GO:0044267 cellular protein metabolic process; GO:0006807 nitrogen compound metabolic process; GO:0009058 biosynthetic process; GO:0043603 cellular amide metabolic process; GO:0044238 primary metabolic process; GO:1901566 organonitrogen compound biosynthetic process; GO:1901576 organic substance biosynthetic process; G…	GO:0005840 ribosome; GO:0043226 organelle; GO:0043229 intracellular organelle; GO:0043232 intracellular non-membrane-bounded organelle; GO:0044464 cell part; GO:0005622 intracellular; GO:0005737 cytoplasm; GO:0032991 macromolecular complex; GO:0044424 intracellular part; GO:1990904 ribonucleoprotein complex; GO:0005623 cell; GO:0030529 intracellular ribonucleoprotein complex; GO:0044444 cytoplasm…	GO:0003735 structural constituent of ribosome; GO:0005198 structural molecule activity;	K02991	RP-S6e; small subunit ribosomal protein S6e	sita03010 Ribosome;
K3YVJ8	40S ribosomal protein S8 OS=Setaria italica OX=4555 GN=LOC101766685	0.613	Down	1.0889e-06	LOC101766685	24.808	1.268	1.262	1.29	1.153	1.136	1.12	0.78	0.795	0.768	0.831	0.829	0.839	chloroplast	GO:0006518 peptide metabolic process; GO:0043043 peptide biosynthetic process; GO:0044267 cellular protein metabolic process; GO:0006807 nitrogen compound metabolic process; GO:0009058 biosynthetic process; GO:0043603 cellular amide metabolic process; GO:0044238 primary metabolic process; GO:1901566 organonitrogen compound biosynthetic process; GO:1901576 organic substance biosynthetic process; G…	GO:0005840 ribosome; GO:0043226 organelle; GO:0043229 intracellular organelle; GO:0043232 intracellular non-membrane-bounded organelle; GO:0044464 cell part; GO:0005622 intracellular; GO:0005737 cytoplasm; GO:0032991 macromolecular complex; GO:0044424 intracellular part; GO:1990904 ribonucleoprotein complex; GO:0005623 cell; GO:0030529 intracellular ribonucleoprotein complex; GO:0044444 cytoplasm…	GO:0003735 structural constituent of ribosome; GO:0005198 structural molecule activity;	K02995	RP-S8e; small subunit ribosomal protein S8e	sita03010 Ribosome;
K3Y9X5	40S ribosomal protein S8 OS=Setaria italica OX=4555 GN=LOC101774128	0.562	Down	3.6159e-05	LOC101774128	24.864	1.284	1.303	1.308	1.214	1.156	1.207	0.745	0.754	0.691	0.779	0.802	0.758	chloroplast	GO:0006518 peptide metabolic process; GO:0043043 peptide biosynthetic process; GO:0044267 cellular protein metabolic process; GO:0006807 nitrogen compound metabolic process; GO:0009058 biosynthetic process; GO:0043603 cellular amide metabolic process; GO:0044238 primary metabolic process; GO:1901566 organonitrogen compound biosynthetic process; GO:1901576 organic substance biosynthetic process; G…	GO:0005840 ribosome; GO:0043226 organelle; GO:0043229 intracellular organelle; GO:0043232 intracellular non-membrane-bounded organelle; GO:0044464 cell part; GO:0005622 intracellular; GO:0005737 cytoplasm; GO:0032991 macromolecular complex; GO:0044424 intracellular part; GO:1990904 ribonucleoprotein complex; GO:0005623 cell; GO:0030529 intracellular ribonucleoprotein complex; GO:0044444 cytoplasm…	GO:0003735 structural constituent of ribosome; GO:0005198 structural molecule activity;	K02995	RP-S8e; small subunit ribosomal protein S8e	sita03010 Ribosome;
K4A5F6	4-alpha-glucanotransferase DPE2-like [Setaria italica]	0.816	Down	0.00051676	LOC101760963	108.99		1.056	1.047		1.233	1.204		0.856	0.859		0.872	0.904	nucleus	GO:0008152 metabolic process; GO:0005975 carbohydrate metabolic process; GO:0044238 primary metabolic process; GO:0071704 organic substance metabolic process;		GO:2001070 starch binding; GO:0030247 polysaccharide binding; GO:0004134 4-alpha-glucanotransferase activity; GO:0016758 transferase activity, transferring hexosyl groups; GO:0003824 catalytic activity; GO:0005488 binding; GO:0030246 carbohydrate binding; GO:0016757 transferase activity, transferring glycosyl groups; GO:0001871 pattern binding; GO:0016740 transferase activity; GO:0004133 glycogen…	K00705	malQ; 4-alpha-glucanotransferase [EC:2.4.1.25]	sita01100 Metabolic pathways; sita01110 Biosynthesis of secondary metabolites; sita00500 Starch and sucrose metabolism;	IPR013783; IPR013784; IPR002044; IPR017853; IPR013781;	Immunoglobulin-like fold; Carbohydrate-binding-like fold; Carbohydrate binding module family 20; Glycoside hydrolase superfamily; Glycoside hydrolase, catalytic domain;
K4A8F0	4-hydroxyphenylacetaldehyde oxime monooxygenase-like [Setaria italica]	1.235	Up	0.0036599	LOC101783611	58.342	0.903	0.832	0.909	0.813	0.857	0.838	1.048	1.121	1.096	1.237	1.196	1.158	chloroplast	GO:0044699 single-organism process; GO:0008152 metabolic process; GO:0055114 oxidation-reduction process; GO:0044710 single-organism metabolic process;		GO:0097159 organic cyclic compound binding; GO:1901363 heterocyclic compound binding; GO:0020037 heme binding; GO:0005506 iron ion binding; GO:0046914 transition metal ion binding; GO:0003824 catalytic activity; GO:0005488 binding; GO:0043167 ion binding; GO:0043169 cation binding; GO:0046872 metal ion binding; GO:0016705 oxidoreductase activity, acting on paired donors, with incorporation or red…
K3YSH3	4-hydroxyphenylpyruvate dioxygenase OS=Setaria italica OX=4555 GN=LOC101764497	0.829	Down	0.0094219	LOC101764497	46.922	0.999	1.115	1.04	1.127	1.13	1.102	0.868	0.837	0.909	0.95	0.908	0.99	chloroplast	GO:0009072 aromatic amino acid family metabolic process; GO:0006725 cellular aromatic compound metabolic process; GO:0055114 oxidation-reduction process; GO:0044281 small molecule metabolic process; GO:0044763 single-organism cellular process; GO:1901360 organic cyclic compound metabolic process; GO:0006807 nitrogen compound metabolic process; GO:0044699 single-organism process; GO:0044238 primar…		GO:0016702 oxidoreductase activity, acting on single donors with incorporation of molecular oxygen, incorporation of two atoms of oxygen; GO:0003868 4-hydroxyphenylpyruvate dioxygenase activity; GO:0016701 oxidoreductase activity, acting on single donors with incorporation of molecular oxygen; GO:0003824 catalytic activity; GO:0051213 dioxygenase activity; GO:0016491 oxidoreductase activity;	K00457	HPD; 4-hydroxyphenylpyruvate dioxygenase [EC:1.13.11.27]	sita01100 Metabolic pathways; sita00360 Phenylalanine metabolism;	IPR029068; IPR004360;	Glyoxalase/Bleomycin resistance protein/Dihydroxybiphenyl dioxygenase; Glyoxalase/fosfomycin resistance/dioxygenase domain;
K3ZAT1	50S ribosomal protein L20 OS=Setaria italica OX=4555 GN=LOC101755512	0.693	Down	0.0024822	LOC101755512	14.174	1.187		1.184	1.039		1.111	0.807		0.837	0.971		0.874	nucleus	GO:0006518 peptide metabolic process; GO:0043043 peptide biosynthetic process; GO:0044267 cellular protein metabolic process; GO:0006807 nitrogen compound metabolic process; GO:0009058 biosynthetic process; GO:0043603 cellular amide metabolic process; GO:0044238 primary metabolic process; GO:1901566 organonitrogen compound biosynthetic process; GO:1901576 organic substance biosynthetic process; G…	GO:0005840 ribosome; GO:0043226 organelle; GO:0043229 intracellular organelle; GO:0043232 intracellular non-membrane-bounded organelle; GO:0044464 cell part; GO:0005622 intracellular; GO:0005737 cytoplasm; GO:0032991 macromolecular complex; GO:0044424 intracellular part; GO:1990904 ribonucleoprotein complex; GO:0005623 cell; GO:0030529 intracellular ribonucleoprotein complex; GO:0044444 cytoplasm…	GO:0097159 organic cyclic compound binding; GO:1901363 heterocyclic compound binding; GO:0003723 RNA binding; GO:0005488 binding; GO:0003676 nucleic acid binding; GO:0005198 structural molecule activity; GO:0003735 structural constituent of ribosome; GO:0019843 rRNA binding;	K02887	RP-L20; large subunit ribosomal protein L20	sita03010 Ribosome;
K3YAH4	50S ribosomal protein L24-like [Setaria italica]	0.807	Down	0.00023762	LOC101783049	17.638	1.085	1.117	1.082	1.127	1.062	1.055	0.881	0.864	0.906	0.918	0.965	0.964	cytoplasm	GO:0006518 peptide metabolic process; GO:0043043 peptide biosynthetic process; GO:0044267 cellular protein metabolic process; GO:0006807 nitrogen compound metabolic process; GO:0009058 biosynthetic process; GO:0043603 cellular amide metabolic process; GO:0044238 primary metabolic process; GO:1901566 organonitrogen compound biosynthetic process; GO:1901576 organic substance biosynthetic process; G…	GO:0005840 ribosome; GO:0043226 organelle; GO:0043229 intracellular organelle; GO:0043232 intracellular non-membrane-bounded organelle; GO:0044464 cell part; GO:0005622 intracellular; GO:0005737 cytoplasm; GO:0032991 macromolecular complex; GO:0044424 intracellular part; GO:1990904 ribonucleoprotein complex; GO:0005623 cell; GO:0030529 intracellular ribonucleoprotein complex; GO:0044444 cytoplasm…	GO:0003735 structural constituent of ribosome; GO:0005198 structural molecule activity;	K02895	RP-L24; large subunit ribosomal protein L24	sita03010 Ribosome;	IPR008991; IPR014722; IPR005824;	Translation protein SH3-like domain; Ribosomal protein L2 domain 2; KOW;
K4A649	5-methyltetrahydropteroyltriglutamate--homocysteine methyltransferase 1 [Setaria italica]	1.419	Up	1.0172e-06	LOC101760389	84.485	0.852	0.876	0.867	0.923	0.915	0.915	1.229	1.232	1.222	1	1.008	1.006	cytoplasm	GO:0000097 sulfur amino acid biosynthetic process; GO:0016053 organic acid biosynthetic process; GO:0009066 aspartate family amino acid metabolic process; GO:0044699 single-organism process; GO:0009058 biosynthetic process; GO:1901566 organonitrogen compound biosynthetic process; GO:0044237 cellular metabolic process; GO:0000096 sulfur amino acid metabolic process; GO:0044272 sulfur compound bios…		GO:0042085 5-methyltetrahydropteroyltri-L-glutamate-dependent methyltransferase activity; GO:0008168 methyltransferase activity; GO:0046914 transition metal ion binding; GO:0003824 catalytic activity; GO:0005488 binding; GO:0008172 S-methyltransferase activity; GO:0043167 ion binding; GO:0016741 transferase activity, transferring one-carbon groups; GO:0046872 metal ion binding; GO:0043169 cation …	K00549	metE; 5-methyltetrahydropteroyltriglutamate--homocysteine methyltransferase [EC:2.1.1.14]	sita01230 Biosynthesis of amino acids; sita01100 Metabolic pathways; sita01110 Biosynthesis of secondary metabolites; sita00270 Cysteine and methionine metabolism;	IPR013215; IPR002629;	Cobalamin-independent methionine synthase MetE, N-terminal; Cobalamin-independent methionine synthase MetE, C-terminal/archaeal;
K3ZVK4	5'-nucleotidase SurE [Setaria italica]	1.301	Up	0.0044191	LOC101786107	32.403	0.868	0.871	0.869	0.865	0.892	0.879	1.139	1.094	1.161	1.117	1.119	1.146	cytoplasm			GO:0016787 hydrolase activity; GO:0042578 phosphoric ester hydrolase activity; GO:0003824 catalytic activity; GO:0008252 nucleotidase activity; GO:0016791 phosphatase activity; GO:0016788 hydrolase activity, acting on ester bonds;	K03787	surE; 5'-nucleotidase [EC:3.1.3.5]	sita01100 Metabolic pathways; sita01110 Biosynthesis of secondary metabolites; sita00230 Purine metabolism; sita00240 Pyrimidine metabolism;	IPR002828;	Survival protein SurE-like phosphatase/nucleotidase;
K3YIN8	60S acidic ribosomal protein P0 OS=Setaria italica OX=4555 GN=LOC101753305	0.233	Down	3.7794e-07	LOC101753305	34.424	1.624	1.562	1.709	1.632	1.657	1.562	0.379	0.376	0.387	0.384	0.428	0.357	cytoplasm	GO:0044085 cellular component biogenesis; GO:0042254 ribosome biogenesis; GO:0022613 ribonucleoprotein complex biogenesis; GO:0071840 cellular component organization or biogenesis;	GO:0005623 cell; GO:0005622 intracellular; GO:0044464 cell part;		K02941	RP-LP0; large subunit ribosomal protein LP0	sita03010 Ribosome;
K3Z9H2	60S ribosomal protein L10 [Setaria italica]	0.689	Down	1.89539e-05	LOC101781976	24.914	1.201	1.203	1.254	1.108	1.123	1.09	0.833	0.851	0.838	0.84	0.811	0.843	chloroplast,mitochondria	GO:0006518 peptide metabolic process; GO:0043043 peptide biosynthetic process; GO:0044267 cellular protein metabolic process; GO:0006807 nitrogen compound metabolic process; GO:0009058 biosynthetic process; GO:0043603 cellular amide metabolic process; GO:0044238 primary metabolic process; GO:1901566 organonitrogen compound biosynthetic process; GO:1901576 organic substance biosynthetic process; G…	GO:0005840 ribosome; GO:0043226 organelle; GO:0043229 intracellular organelle; GO:0043232 intracellular non-membrane-bounded organelle; GO:0044464 cell part; GO:0005622 intracellular; GO:0005737 cytoplasm; GO:0032991 macromolecular complex; GO:0044424 intracellular part; GO:1990904 ribonucleoprotein complex; GO:0005623 cell; GO:0030529 intracellular ribonucleoprotein complex; GO:0044444 cytoplasm…	GO:0003735 structural constituent of ribosome; GO:0005198 structural molecule activity;	K02866	RP-L10e; large subunit ribosomal protein L10e	sita03010 Ribosome;	IPR016180;	Ribosomal protein L10e/L16;
K3YV29	60S ribosomal protein L10-1-like [Setaria italica]	0.576	Down	9.1274e-07	LOC101761124	29.036	1.324	1.354	1.301	1.153	1.138	1.174	0.758	0.762	0.773	0.77	0.751	0.76	chloroplast	GO:0006518 peptide metabolic process; GO:0043043 peptide biosynthetic process; GO:0044267 cellular protein metabolic process; GO:0006807 nitrogen compound metabolic process; GO:0009058 biosynthetic process; GO:0043603 cellular amide metabolic process; GO:0044238 primary metabolic process; GO:1901566 organonitrogen compound biosynthetic process; GO:1901576 organic substance biosynthetic process; G…	GO:0005840 ribosome; GO:0043226 organelle; GO:0043229 intracellular organelle; GO:0043232 intracellular non-membrane-bounded organelle; GO:0044464 cell part; GO:0005622 intracellular; GO:0005737 cytoplasm; GO:0032991 macromolecular complex; GO:0044424 intracellular part; GO:1990904 ribonucleoprotein complex; GO:0005623 cell; GO:0030529 intracellular ribonucleoprotein complex; GO:0044444 cytoplasm…	GO:0003735 structural constituent of ribosome; GO:0005198 structural molecule activity;	K02866	RP-L10e; large subunit ribosomal protein L10e	sita03010 Ribosome;	IPR016180;	Ribosomal protein L10e/L16;
K3XM31	60S ribosomal protein L13 OS=Setaria italica OX=4555 GN=LOC101767741	0.631	Down	0.00013579	LOC101767741	23.679	1.293	1.198	1.255	1.177	1.168	1.144	0.754	0.798	0.813	0.755	0.797	0.827	chloroplast	GO:0006518 peptide metabolic process; GO:0043043 peptide biosynthetic process; GO:0044267 cellular protein metabolic process; GO:0006807 nitrogen compound metabolic process; GO:0009058 biosynthetic process; GO:0043603 cellular amide metabolic process; GO:0044238 primary metabolic process; GO:1901566 organonitrogen compound biosynthetic process; GO:1901576 organic substance biosynthetic process; G…	GO:0005840 ribosome; GO:0043226 organelle; GO:0043229 intracellular organelle; GO:0043232 intracellular non-membrane-bounded organelle; GO:0044464 cell part; GO:0005622 intracellular; GO:0005737 cytoplasm; GO:0032991 macromolecular complex; GO:0044424 intracellular part; GO:1990904 ribonucleoprotein complex; GO:0005623 cell; GO:0030529 intracellular ribonucleoprotein complex; GO:0044444 cytoplasm…	GO:0003735 structural constituent of ribosome; GO:0005198 structural molecule activity;	K02873	RP-L13e; large subunit ribosomal protein L13e	sita03010 Ribosome;
K4AF75	60S ribosomal protein L13 OS=Setaria italica OX=4555 GN=LOC101776591	0.666	Down	1.60822e-05	LOC101776591	24.037	1.212	1.223	1.204	1.157	1.107	1.107	0.786	0.827	0.809	0.854	0.85	0.887	chloroplast	GO:0006518 peptide metabolic process; GO:0043043 peptide biosynthetic process; GO:0044267 cellular protein metabolic process; GO:0006807 nitrogen compound metabolic process; GO:0009058 biosynthetic process; GO:0043603 cellular amide metabolic process; GO:0044238 primary metabolic process; GO:1901566 organonitrogen compound biosynthetic process; GO:1901576 organic substance biosynthetic process; G…	GO:0005840 ribosome; GO:0043226 organelle; GO:0043229 intracellular organelle; GO:0043232 intracellular non-membrane-bounded organelle; GO:0044464 cell part; GO:0005622 intracellular; GO:0005737 cytoplasm; GO:0032991 macromolecular complex; GO:0044424 intracellular part; GO:1990904 ribonucleoprotein complex; GO:0005623 cell; GO:0030529 intracellular ribonucleoprotein complex; GO:0044444 cytoplasm…	GO:0003735 structural constituent of ribosome; GO:0005198 structural molecule activity;	K02873	RP-L13e; large subunit ribosomal protein L13e	sita03010 Ribosome;
K3YAJ2	60S ribosomal protein L17-like [Setaria italica]	0.824	Down	0.0020221	LOC101778599	17.668	1.128	1.111		1.029	1.016		0.926	0.918		0.952	0.965		cytoplasm	GO:0006518 peptide metabolic process; GO:0043043 peptide biosynthetic process; GO:0044267 cellular protein metabolic process; GO:0006807 nitrogen compound metabolic process; GO:0009058 biosynthetic process; GO:0043603 cellular amide metabolic process; GO:0044238 primary metabolic process; GO:1901566 organonitrogen compound biosynthetic process; GO:1901576 organic substance biosynthetic process; G…	GO:0005840 ribosome; GO:0043229 intracellular organelle; GO:0043232 intracellular non-membrane-bounded organelle; GO:0044446 intracellular organelle part; GO:0005737 cytoplasm; GO:0032991 macromolecular complex; GO:0044424 intracellular part; GO:0005623 cell; GO:0044422 organelle part; GO:0043228 non-membrane-bounded organelle; GO:0043226 organelle; GO:0015934 large ribosomal subunit; GO:0044391 …	GO:0003735 structural constituent of ribosome; GO:0005198 structural molecule activity;	K02880	RP-L17e; large subunit ribosomal protein L17e	sita03010 Ribosome;
K3Y9V6	60S ribosomal protein L18-2 [Setaria italica]	0.621	Down	3.5084e-05	LOC101785597	25.104	1.259	1.272	1.241	1.193	1.154	1.211	0.758	0.771	0.814	0.808	0.796	0.787	cytoplasm	GO:0006518 peptide metabolic process; GO:0043043 peptide biosynthetic process; GO:0044267 cellular protein metabolic process; GO:0006807 nitrogen compound metabolic process; GO:0009058 biosynthetic process; GO:0043603 cellular amide metabolic process; GO:0044238 primary metabolic process; GO:1901566 organonitrogen compound biosynthetic process; GO:1901576 organic substance biosynthetic process; G…	GO:0005840 ribosome; GO:0043226 organelle; GO:0043229 intracellular organelle; GO:0043232 intracellular non-membrane-bounded organelle; GO:0044464 cell part; GO:0005622 intracellular; GO:0005737 cytoplasm; GO:0032991 macromolecular complex; GO:0044424 intracellular part; GO:1990904 ribonucleoprotein complex; GO:0005623 cell; GO:0030529 intracellular ribonucleoprotein complex; GO:0044444 cytoplasm…	GO:0003735 structural constituent of ribosome; GO:0005198 structural molecule activity;	K02883	RP-L18e; large subunit ribosomal protein L18e	sita03010 Ribosome;	IPR021131;	Ribosomal protein L18e/L15P;
K3ZX77	60S ribosomal protein L18-2 [Setaria italica]	0.575	Down	0.0002791	LOC101773860	20.944	1.325	1.207	1.332	1.24	1.256	1.243	0.711	0.79	0.719	0.733	0.761	0.716	cytoplasm	GO:0006518 peptide metabolic process; GO:0043043 peptide biosynthetic process; GO:0044267 cellular protein metabolic process; GO:0006807 nitrogen compound metabolic process; GO:0009058 biosynthetic process; GO:0043603 cellular amide metabolic process; GO:0044238 primary metabolic process; GO:1901566 organonitrogen compound biosynthetic process; GO:1901576 organic substance biosynthetic process; G…	GO:0005840 ribosome; GO:0043226 organelle; GO:0043229 intracellular organelle; GO:0043232 intracellular non-membrane-bounded organelle; GO:0044464 cell part; GO:0005622 intracellular; GO:0005737 cytoplasm; GO:0032991 macromolecular complex; GO:0044424 intracellular part; GO:1990904 ribonucleoprotein complex; GO:0005623 cell; GO:0030529 intracellular ribonucleoprotein complex; GO:0044444 cytoplasm…	GO:0003735 structural constituent of ribosome; GO:0005198 structural molecule activity;	K02883	RP-L18e; large subunit ribosomal protein L18e	sita03010 Ribosome;	IPR021131;	Ribosomal protein L18e/L15P;
K4AFL1	60S ribosomal protein L18-2-like [Setaria italica]	0.612	Down	1.60302e-05	LOC101782955	21.026	1.212	1.259	1.285	1.176	1.173	1.207	0.756	0.769	0.774	0.827	0.836	0.823	nucleus	GO:0006518 peptide metabolic process; GO:0043043 peptide biosynthetic process; GO:0044267 cellular protein metabolic process; GO:0006807 nitrogen compound metabolic process; GO:0009058 biosynthetic process; GO:0043603 cellular amide metabolic process; GO:0044238 primary metabolic process; GO:1901566 organonitrogen compound biosynthetic process; GO:1901576 organic substance biosynthetic process; G…	GO:0005840 ribosome; GO:0043226 organelle; GO:0043229 intracellular organelle; GO:0043232 intracellular non-membrane-bounded organelle; GO:0044464 cell part; GO:0005622 intracellular; GO:0005737 cytoplasm; GO:0032991 macromolecular complex; GO:0044424 intracellular part; GO:1990904 ribonucleoprotein complex; GO:0005623 cell; GO:0030529 intracellular ribonucleoprotein complex; GO:0044444 cytoplasm…	GO:0003735 structural constituent of ribosome; GO:0005198 structural molecule activity;	K02883	RP-L18e; large subunit ribosomal protein L18e	sita03010 Ribosome;	IPR021131;	Ribosomal protein L18e/L15P;
K3XMG2	60S ribosomal protein L18a OS=Setaria italica OX=4555 GN=LOC101784873	0.684	Down	0.00126388	LOC101784873	21.3	1.135	1.207	1.231	1.182	1.08	1.117	0.763	0.876	0.806	0.935	0.875	0.852	cytoplasm	GO:0006518 peptide metabolic process; GO:0043043 peptide biosynthetic process; GO:0044267 cellular protein metabolic process; GO:0006807 nitrogen compound metabolic process; GO:0009058 biosynthetic process; GO:0043603 cellular amide metabolic process; GO:0044238 primary metabolic process; GO:1901566 organonitrogen compound biosynthetic process; GO:1901576 organic substance biosynthetic process; G…	GO:0005840 ribosome; GO:0043226 organelle; GO:0043229 intracellular organelle; GO:0043232 intracellular non-membrane-bounded organelle; GO:0044464 cell part; GO:0005622 intracellular; GO:0005737 cytoplasm; GO:0032991 macromolecular complex; GO:0044424 intracellular part; GO:1990904 ribonucleoprotein complex; GO:0005623 cell; GO:0030529 intracellular ribonucleoprotein complex; GO:0044444 cytoplasm…	GO:0003735 structural constituent of ribosome; GO:0005198 structural molecule activity;	K02882	RP-L18Ae; large subunit ribosomal protein L18Ae	sita03010 Ribosome;	IPR023573;	Ribosomal protein 50S-L18Ae/60S-L20/60S-L18A;
K3YAJ8	60S ribosomal protein L23A [Setaria italica]	0.545	Down	2.1409e-05	LOC101781149	16.947	1.248	1.3	1.344	1.177	1.182	1.201	0.702	0.729	0.69	0.805	0.794	0.794	nucleus	GO:0006518 peptide metabolic process; GO:0043043 peptide biosynthetic process; GO:0044267 cellular protein metabolic process; GO:0006807 nitrogen compound metabolic process; GO:0009058 biosynthetic process; GO:0043603 cellular amide metabolic process; GO:0044238 primary metabolic process; GO:1901566 organonitrogen compound biosynthetic process; GO:1901576 organic substance biosynthetic process; G…	GO:0005840 ribosome; GO:0043226 organelle; GO:0043229 intracellular organelle; GO:0043232 intracellular non-membrane-bounded organelle; GO:0044464 cell part; GO:0005622 intracellular; GO:0005737 cytoplasm; GO:0032991 macromolecular complex; GO:0044424 intracellular part; GO:1990904 ribonucleoprotein complex; GO:0005623 cell; GO:0030529 intracellular ribonucleoprotein complex; GO:0044444 cytoplasm…	GO:0097159 organic cyclic compound binding; GO:1901363 heterocyclic compound binding; GO:1901265 nucleoside phosphate binding; GO:0005488 binding; GO:0000166 nucleotide binding; GO:0005198 structural molecule activity; GO:0003735 structural constituent of ribosome; GO:0036094 small molecule binding;	K02893	RP-L23Ae; large subunit ribosomal protein L23Ae	sita03010 Ribosome;	IPR012678; IPR005633; IPR012677;	Ribosomal protein L23/L15e core domain; Ribosomal protein L23/L25, N-terminal; Nucleotide-binding alpha-beta plait domain;
K3ZAC6	60S ribosomal protein L24 [Setaria italica]	0.423	Down	0.00036385	LOC101758224	18.349	1.489	1.578	1.371	1.221	1.222	1.118	0.636	0.551	0.69	0.659	0.653	0.754	cytoplasm				K02896	RP-L24e; large subunit ribosomal protein L24e	sita03010 Ribosome;	IPR011017;	TRASH domain;
K3ZXL4	60S ribosomal protein L24-like [Setaria italica]	0.459	Down	2.1141e-05	LOC101770613	18.266	1.427	1.404	1.379	1.339	1.235	1.302	0.606	0.646	0.679	0.623	0.694	0.683	cytoplasm				K02896	RP-L24e; large subunit ribosomal protein L24e	sita03010 Ribosome;	IPR011017;	TRASH domain;
K3XMP3	60S ribosomal protein L24-like [Setaria italica]	0.488	Down	8.0162e-08	LOC101759354	18.421	1.383	1.367	1.382	1.279	1.218	1.31	0.675	0.662	0.681	0.69	0.77	0.704	cytoplasm				K02896	RP-L24e; large subunit ribosomal protein L24e	sita03010 Ribosome;	IPR011017;	TRASH domain;
K3XMS1	60S ribosomal protein L26-1-like [Setaria italica]	0.592	Down	0.000119691	LOC101758804	17.499	1.227	1.332	1.289	1.186	1.201	1.168	0.799	0.74	0.738	0.771	0.756	0.822	chloroplast	GO:0006518 peptide metabolic process; GO:0043043 peptide biosynthetic process; GO:0044267 cellular protein metabolic process; GO:0006807 nitrogen compound metabolic process; GO:0009058 biosynthetic process; GO:0043603 cellular amide metabolic process; GO:0044238 primary metabolic process; GO:1901566 organonitrogen compound biosynthetic process; GO:1901576 organic substance biosynthetic process; G…	GO:0005840 ribosome; GO:0043229 intracellular organelle; GO:0043232 intracellular non-membrane-bounded organelle; GO:0044446 intracellular organelle part; GO:0005737 cytoplasm; GO:0032991 macromolecular complex; GO:0044424 intracellular part; GO:0005623 cell; GO:0044422 organelle part; GO:0043228 non-membrane-bounded organelle; GO:0043226 organelle; GO:0015934 large ribosomal subunit; GO:0044391 …	GO:0003735 structural constituent of ribosome; GO:0005198 structural molecule activity;	K02898	RP-L26e; large subunit ribosomal protein L26e	sita03010 Ribosome;	IPR008991; IPR014722; IPR005824;	Translation protein SH3-like domain; Ribosomal protein L2 domain 2; KOW;
K3XZW6	60S ribosomal protein L27 OS=Setaria italica OX=4555 GN=LOC101780658	0.65	Down	0.00047981	LOC101780658	15.578	1.28	1.202	1.243	1.155	1.056	1.125	0.762	0.865	0.796	0.823	0.881	0.842	chloroplast	GO:0006518 peptide metabolic process; GO:0043043 peptide biosynthetic process; GO:0044267 cellular protein metabolic process; GO:0006807 nitrogen compound metabolic process; GO:0009058 biosynthetic process; GO:0043603 cellular amide metabolic process; GO:0044238 primary metabolic process; GO:1901566 organonitrogen compound biosynthetic process; GO:1901576 organic substance biosynthetic process; G…	GO:0005840 ribosome; GO:0043226 organelle; GO:0043229 intracellular organelle; GO:0043232 intracellular non-membrane-bounded organelle; GO:0044464 cell part; GO:0005622 intracellular; GO:0005737 cytoplasm; GO:0032991 macromolecular complex; GO:0044424 intracellular part; GO:1990904 ribonucleoprotein complex; GO:0005623 cell; GO:0030529 intracellular ribonucleoprotein complex; GO:0044444 cytoplasm…	GO:0003735 structural constituent of ribosome; GO:0005198 structural molecule activity;	K02901	RP-L27e; large subunit ribosomal protein L27e	sita03010 Ribosome;	IPR008991; IPR014722; IPR005824;	Translation protein SH3-like domain; Ribosomal protein L2 domain 2; KOW;
K3YZ28	60S ribosomal protein L27a-2-like [Setaria italica]	0.664	Down	1.9804e-06	LOC101758959	15.924	1.211	1.22	1.205	1.124	1.126	1.151	0.82	0.789	0.805	0.833	0.861	0.827	cytoplasm	GO:0006518 peptide metabolic process; GO:0043043 peptide biosynthetic process; GO:0044267 cellular protein metabolic process; GO:0006807 nitrogen compound metabolic process; GO:0009058 biosynthetic process; GO:0043603 cellular amide metabolic process; GO:0044238 primary metabolic process; GO:1901566 organonitrogen compound biosynthetic process; GO:1901576 organic substance biosynthetic process; G…	GO:0005840 ribosome; GO:0043229 intracellular organelle; GO:0043232 intracellular non-membrane-bounded organelle; GO:0044446 intracellular organelle part; GO:0005737 cytoplasm; GO:0032991 macromolecular complex; GO:0044424 intracellular part; GO:0005623 cell; GO:0044422 organelle part; GO:0043228 non-membrane-bounded organelle; GO:0043226 organelle; GO:0015934 large ribosomal subunit; GO:0044391 …	GO:0003735 structural constituent of ribosome; GO:0005198 structural molecule activity;	K02900	RP-L27Ae; large subunit ribosomal protein L27Ae	sita03010 Ribosome;	IPR021131;	Ribosomal protein L18e/L15P;
K3ZXU3	60S ribosomal protein L27a-3-like [Setaria italica]	0.49	Down	2.7057e-06	LOC101759409	16.041	1.349	1.414	1.377	1.181	1.154	1.174	0.694	0.654	0.679	0.775	0.761	0.779	cytoplasm	GO:0006518 peptide metabolic process; GO:0043043 peptide biosynthetic process; GO:0044267 cellular protein metabolic process; GO:0006807 nitrogen compound metabolic process; GO:0009058 biosynthetic process; GO:0043603 cellular amide metabolic process; GO:0044238 primary metabolic process; GO:1901566 organonitrogen compound biosynthetic process; GO:1901576 organic substance biosynthetic process; G…	GO:0005840 ribosome; GO:0043229 intracellular organelle; GO:0043232 intracellular non-membrane-bounded organelle; GO:0044446 intracellular organelle part; GO:0005737 cytoplasm; GO:0032991 macromolecular complex; GO:0044424 intracellular part; GO:0005623 cell; GO:0044422 organelle part; GO:0043228 non-membrane-bounded organelle; GO:0043226 organelle; GO:0015934 large ribosomal subunit; GO:0044391 …	GO:0003735 structural constituent of ribosome; GO:0005198 structural molecule activity;	K02900	RP-L27Ae; large subunit ribosomal protein L27Ae	sita03010 Ribosome;	IPR021131;	Ribosomal protein L18e/L15P;
K3XMZ1	60S ribosomal protein L28-1-like [Setaria italica]	0.777	Down	0.0018559	LOC101772572	16.394	1.107	1.091	1.172	1.084	1.076	1.101	0.89	0.902	0.828	0.934	0.951	0.921	chloroplast				K02903	RP-L28e; large subunit ribosomal protein L28e	sita03010 Ribosome;	IPR029004;	Ribosomal L28e/Mak16;
K3ZBN4	60S ribosomal protein L29 OS=Setaria italica OX=4555 GN=LOC101761458	0.456	Down	4.7766e-06	LOC101761458	6.9698	1.324	1.307	1.293	1.381	1.412	1.369	0.601	0.566	0.621	0.702	0.738	0.748	nucleus	GO:0006518 peptide metabolic process; GO:0043043 peptide biosynthetic process; GO:0044267 cellular protein metabolic process; GO:0006807 nitrogen compound metabolic process; GO:0009058 biosynthetic process; GO:0043603 cellular amide metabolic process; GO:0044238 primary metabolic process; GO:1901566 organonitrogen compound biosynthetic process; GO:1901576 organic substance biosynthetic process; G…	GO:0005840 ribosome; GO:0043226 organelle; GO:0043229 intracellular organelle; GO:0043232 intracellular non-membrane-bounded organelle; GO:0044464 cell part; GO:0005622 intracellular; GO:0005737 cytoplasm; GO:0032991 macromolecular complex; GO:0044424 intracellular part; GO:1990904 ribonucleoprotein complex; GO:0005623 cell; GO:0030529 intracellular ribonucleoprotein complex; GO:0044444 cytoplasm…	GO:0003735 structural constituent of ribosome; GO:0005198 structural molecule activity;	K02905
K3Y7W6	60S ribosomal protein L3 [Setaria italica]	0.717	Down	0.000178279	LOC101769426	44.468	1.142	1.177	1.233	1.184	1.131	1.124	0.834	0.865	0.849	0.863	0.854	0.807	chloroplast	GO:0006518 peptide metabolic process; GO:0043043 peptide biosynthetic process; GO:0044267 cellular protein metabolic process; GO:0006807 nitrogen compound metabolic process; GO:0009058 biosynthetic process; GO:0043603 cellular amide metabolic process; GO:0044238 primary metabolic process; GO:1901566 organonitrogen compound biosynthetic process; GO:1901576 organic substance biosynthetic process; G…	GO:0005840 ribosome; GO:0043226 organelle; GO:0043229 intracellular organelle; GO:0043232 intracellular non-membrane-bounded organelle; GO:0044464 cell part; GO:0005622 intracellular; GO:0005737 cytoplasm; GO:0032991 macromolecular complex; GO:0044424 intracellular part; GO:1990904 ribonucleoprotein complex; GO:0005623 cell; GO:0030529 intracellular ribonucleoprotein complex; GO:0044444 cytoplasm…	GO:0003735 structural constituent of ribosome; GO:0005198 structural molecule activity;	K02925	RP-L3e; large subunit ribosomal protein L3e	sita03010 Ribosome;	IPR009000;	Translation protein, beta-barrel domain;
K3ZZL2	60S ribosomal protein L32-1-like [Setaria italica]	0.616	Down	0.00048053	LOC101760069	15.823	1.244	1.237	1.319	1.156	1.044	1.095	0.735	0.845	0.761	0.835	0.879	0.829	chloroplast	GO:0006518 peptide metabolic process; GO:0043043 peptide biosynthetic process; GO:0044267 cellular protein metabolic process; GO:0006807 nitrogen compound metabolic process; GO:0009058 biosynthetic process; GO:0043603 cellular amide metabolic process; GO:0044238 primary metabolic process; GO:1901566 organonitrogen compound biosynthetic process; GO:1901576 organic substance biosynthetic process; G…	GO:0005840 ribosome; GO:0043226 organelle; GO:0043229 intracellular organelle; GO:0043232 intracellular non-membrane-bounded organelle; GO:0044464 cell part; GO:0005622 intracellular; GO:0005737 cytoplasm; GO:0032991 macromolecular complex; GO:0044424 intracellular part; GO:1990904 ribonucleoprotein complex; GO:0005623 cell; GO:0030529 intracellular ribonucleoprotein complex; GO:0044444 cytoplasm…	GO:0003735 structural constituent of ribosome; GO:0005198 structural molecule activity;	K02912	RP-L32e; large subunit ribosomal protein L32e	sita03010 Ribosome;
K3YK65	60S ribosomal protein L32-1-like [Setaria italica]	0.585	Down	3.8143e-06	LOC101770346	15.744	1.299	1.281	1.328	1.142	1.107	1.091	0.758	0.784	0.746	0.807	0.834	0.839	chloroplast	GO:0006518 peptide metabolic process; GO:0043043 peptide biosynthetic process; GO:0044267 cellular protein metabolic process; GO:0006807 nitrogen compound metabolic process; GO:0009058 biosynthetic process; GO:0043603 cellular amide metabolic process; GO:0044238 primary metabolic process; GO:1901566 organonitrogen compound biosynthetic process; GO:1901576 organic substance biosynthetic process; G…	GO:0005840 ribosome; GO:0043226 organelle; GO:0043229 intracellular organelle; GO:0043232 intracellular non-membrane-bounded organelle; GO:0044464 cell part; GO:0005622 intracellular; GO:0005737 cytoplasm; GO:0032991 macromolecular complex; GO:0044424 intracellular part; GO:1990904 ribonucleoprotein complex; GO:0005623 cell; GO:0030529 intracellular ribonucleoprotein complex; GO:0044444 cytoplasm…	GO:0003735 structural constituent of ribosome; GO:0005198 structural molecule activity;	K02912	RP-L32e; large subunit ribosomal protein L32e	sita03010 Ribosome;
K3YKA4	60S ribosomal protein L34-like [Setaria italica]	0.375	Down	0.00020196	LOC101776281	13.705	1.551	1.625	1.405	1.278	1.218	1.263	0.558	0.519	0.642	0.619	0.665	0.688	cytoplasm	GO:0006518 peptide metabolic process; GO:0043043 peptide biosynthetic process; GO:0044267 cellular protein metabolic process; GO:0006807 nitrogen compound metabolic process; GO:0009058 biosynthetic process; GO:0043603 cellular amide metabolic process; GO:0044238 primary metabolic process; GO:1901566 organonitrogen compound biosynthetic process; GO:1901576 organic substance biosynthetic process; G…	GO:0005840 ribosome; GO:0043226 organelle; GO:0043229 intracellular organelle; GO:0043232 intracellular non-membrane-bounded organelle; GO:0044464 cell part; GO:0005622 intracellular; GO:0005737 cytoplasm; GO:0032991 macromolecular complex; GO:0044424 intracellular part; GO:1990904 ribonucleoprotein complex; GO:0005623 cell; GO:0030529 intracellular ribonucleoprotein complex; GO:0044444 cytoplasm…	GO:0003735 structural constituent of ribosome; GO:0005198 structural molecule activity;	K02915	RP-L34e; large subunit ribosomal protein L34e	sita03010 Ribosome;
K3YWR4	60S ribosomal protein L35-2 [Setaria italica]	0.316	Down	0.00041522	LOC101767630	14.295	1.749	1.772	1.466	1.229	1.205	1.313	0.498	0.462	0.618	0.513	0.563	0.699	nucleus	GO:0006518 peptide metabolic process; GO:0043043 peptide biosynthetic process; GO:0044267 cellular protein metabolic process; GO:0006807 nitrogen compound metabolic process; GO:0009058 biosynthetic process; GO:0043603 cellular amide metabolic process; GO:0044238 primary metabolic process; GO:1901566 organonitrogen compound biosynthetic process; GO:1901576 organic substance biosynthetic process; G…	GO:0005840 ribosome; GO:0043226 organelle; GO:0043229 intracellular organelle; GO:0043232 intracellular non-membrane-bounded organelle; GO:0044464 cell part; GO:0005622 intracellular; GO:0005737 cytoplasm; GO:0032991 macromolecular complex; GO:0044424 intracellular part; GO:1990904 ribonucleoprotein complex; GO:0005623 cell; GO:0030529 intracellular ribonucleoprotein complex; GO:0044444 cytoplasm…	GO:0003735 structural constituent of ribosome; GO:0005198 structural molecule activity;	K02918	RP-L35e; large subunit ribosomal protein L35e	sita03010 Ribosome;
K3YYI9	60S ribosomal protein L35a-1 [Setaria italica]	0.799	Down	5.8641e-05	LOC101757747	15.838	1.109	1.124	1.112	1.056	1.066	1.051	0.912	0.885	0.877	0.918	0.917	0.935	cytoplasm	GO:0006518 peptide metabolic process; GO:0043043 peptide biosynthetic process; GO:0044267 cellular protein metabolic process; GO:0006807 nitrogen compound metabolic process; GO:0009058 biosynthetic process; GO:0043603 cellular amide metabolic process; GO:0044238 primary metabolic process; GO:1901566 organonitrogen compound biosynthetic process; GO:1901576 organic substance biosynthetic process; G…	GO:0005840 ribosome; GO:0043226 organelle; GO:0043229 intracellular organelle; GO:0043232 intracellular non-membrane-bounded organelle; GO:0044464 cell part; GO:0005622 intracellular; GO:0005737 cytoplasm; GO:0032991 macromolecular complex; GO:0044424 intracellular part; GO:1990904 ribonucleoprotein complex; GO:0005623 cell; GO:0030529 intracellular ribonucleoprotein complex; GO:0044444 cytoplasm…	GO:0003735 structural constituent of ribosome; GO:0005198 structural molecule activity;	K02917	RP-L35Ae; large subunit ribosomal protein L35Ae	sita03010 Ribosome;	IPR009000;	Translation protein, beta-barrel domain;
K3XNE0	60S ribosomal protein L36 OS=Setaria italica OX=4555 GN=LOC101757064	0.439	Down	1.50106e-05	LOC101757064	12.435	1.527	1.43	1.471	1.219	1.264	1.206	0.657	0.619	0.667	0.724	0.697	0.798	cytoplasm	GO:0006518 peptide metabolic process; GO:0043043 peptide biosynthetic process; GO:0044267 cellular protein metabolic process; GO:0006807 nitrogen compound metabolic process; GO:0009058 biosynthetic process; GO:0043603 cellular amide metabolic process; GO:0044238 primary metabolic process; GO:1901566 organonitrogen compound biosynthetic process; GO:1901576 organic substance biosynthetic process; G…	GO:0005840 ribosome; GO:0043226 organelle; GO:0043229 intracellular organelle; GO:0043232 intracellular non-membrane-bounded organelle; GO:0044464 cell part; GO:0005622 intracellular; GO:0005737 cytoplasm; GO:0032991 macromolecular complex; GO:0044424 intracellular part; GO:1990904 ribonucleoprotein complex; GO:0005623 cell; GO:0030529 intracellular ribonucleoprotein complex; GO:0044444 cytoplasm…	GO:0003735 structural constituent of ribosome; GO:0005198 structural molecule activity;	K02920	RP-L36e; large subunit ribosomal protein L36e	sita03010 Ribosome;
K3ZAX9	60S ribosomal protein L36 OS=Setaria italica OX=4555 GN=LOC101785624	0.498	Down	9.795e-05	LOC101785624	12.571	1.387	1.372	1.317	1.252	1.242	1.167	0.65	0.646	0.734	0.708	0.713	0.757	cytoplasm	GO:0006518 peptide metabolic process; GO:0043043 peptide biosynthetic process; GO:0044267 cellular protein metabolic process; GO:0006807 nitrogen compound metabolic process; GO:0009058 biosynthetic process; GO:0043603 cellular amide metabolic process; GO:0044238 primary metabolic process; GO:1901566 organonitrogen compound biosynthetic process; GO:1901576 organic substance biosynthetic process; G…	GO:0005840 ribosome; GO:0043226 organelle; GO:0043229 intracellular organelle; GO:0043232 intracellular non-membrane-bounded organelle; GO:0044464 cell part; GO:0005622 intracellular; GO:0005737 cytoplasm; GO:0032991 macromolecular complex; GO:0044424 intracellular part; GO:1990904 ribonucleoprotein complex; GO:0005623 cell; GO:0030529 intracellular ribonucleoprotein complex; GO:0044444 cytoplasm…	GO:0003735 structural constituent of ribosome; GO:0005198 structural molecule activity;	K02920	RP-L36e; large subunit ribosomal protein L36e	sita03010 Ribosome;
K3YB64	60S ribosomal protein L37a isoform X2 [Oryza brachyantha]	0.505	Down	7.5838e-07	LOC101779365	10.243	1.317	1.343	1.344	1.239	1.218	1.269	0.66	0.692	0.672	0.722	0.758	0.73	chloroplast	GO:0006518 peptide metabolic process; GO:0043043 peptide biosynthetic process; GO:0044267 cellular protein metabolic process; GO:0006807 nitrogen compound metabolic process; GO:0009058 biosynthetic process; GO:0043603 cellular amide metabolic process; GO:0044238 primary metabolic process; GO:1901566 organonitrogen compound biosynthetic process; GO:1901576 organic substance biosynthetic process; G…	GO:0005840 ribosome; GO:0043226 organelle; GO:0043229 intracellular organelle; GO:0043232 intracellular non-membrane-bounded organelle; GO:0044464 cell part; GO:0005622 intracellular; GO:0005737 cytoplasm; GO:0032991 macromolecular complex; GO:0044424 intracellular part; GO:1990904 ribonucleoprotein complex; GO:0005623 cell; GO:0030529 intracellular ribonucleoprotein complex; GO:0044444 cytoplasm…	GO:0003735 structural constituent of ribosome; GO:0005198 structural molecule activity;	K02921	RP-L37Ae; large subunit ribosomal protein L37Ae	sita03010 Ribosome;	IPR011332; IPR011331;	Zinc-binding ribosomal protein; Ribosomal protein L37ae/L37e;
K3ZIS5	60S ribosomal protein L3-like [Setaria italica]	0.657	Down	1.3591e-06	LOC101752532	44.527	1.262	1.236	1.258	1.17	1.147	1.153	0.81	0.835	0.823	0.776	0.76	0.773	chloroplast	GO:0006518 peptide metabolic process; GO:0043043 peptide biosynthetic process; GO:0044267 cellular protein metabolic process; GO:0006807 nitrogen compound metabolic process; GO:0009058 biosynthetic process; GO:0043603 cellular amide metabolic process; GO:0044238 primary metabolic process; GO:1901566 organonitrogen compound biosynthetic process; GO:1901576 organic substance biosynthetic process; G…	GO:0005840 ribosome; GO:0043226 organelle; GO:0043229 intracellular organelle; GO:0043232 intracellular non-membrane-bounded organelle; GO:0044464 cell part; GO:0005622 intracellular; GO:0005737 cytoplasm; GO:0032991 macromolecular complex; GO:0044424 intracellular part; GO:1990904 ribonucleoprotein complex; GO:0005623 cell; GO:0030529 intracellular ribonucleoprotein complex; GO:0044444 cytoplasm…	GO:0003735 structural constituent of ribosome; GO:0005198 structural molecule activity;	K02925	RP-L3e; large subunit ribosomal protein L3e	sita03010 Ribosome;	IPR009000;	Translation protein, beta-barrel domain;
K4AAQ4	60S ribosomal protein L4-1-like [Setaria italica]	0.831	Down	1.3775e-06	LOC101769860	44.312	1.105	1.09	1.103	1.109	1.123	1.112	0.912	0.912	0.918	0.892	0.881	0.876	cytoplasm	GO:0006518 peptide metabolic process; GO:0043043 peptide biosynthetic process; GO:0044267 cellular protein metabolic process; GO:0006807 nitrogen compound metabolic process; GO:0009058 biosynthetic process; GO:0043603 cellular amide metabolic process; GO:0044238 primary metabolic process; GO:1901566 organonitrogen compound biosynthetic process; GO:1901576 organic substance biosynthetic process; G…	GO:0005840 ribosome; GO:0043226 organelle; GO:0043229 intracellular organelle; GO:0043232 intracellular non-membrane-bounded organelle; GO:0044464 cell part; GO:0005622 intracellular; GO:0005737 cytoplasm; GO:0032991 macromolecular complex; GO:0044424 intracellular part; GO:1990904 ribonucleoprotein complex; GO:0005623 cell; GO:0030529 intracellular ribonucleoprotein complex; GO:0044444 cytoplasm…	GO:0003735 structural constituent of ribosome; GO:0005198 structural molecule activity;	K02930	RP-L4e; large subunit ribosomal protein L4e	sita03010 Ribosome;	IPR023574; IPR025755;	Ribosomal protein L4 domain; 60S ribosomal protein L4, C-terminal domain;
K4AH02	60S ribosomal protein L44-like [Phoenix dactylifera]	0.399	Down	4.0475e-06	LOC101781603	12.138	1.486	1.549	1.571	1.206	1.239	1.292	0.645	0.596	0.595	0.688	0.631	0.571	nucleus	GO:0006518 peptide metabolic process; GO:0043043 peptide biosynthetic process; GO:0044267 cellular protein metabolic process; GO:0006807 nitrogen compound metabolic process; GO:0009058 biosynthetic process; GO:0043603 cellular amide metabolic process; GO:0044238 primary metabolic process; GO:1901566 organonitrogen compound biosynthetic process; GO:1901576 organic substance biosynthetic process; G…	GO:0005840 ribosome; GO:0043226 organelle; GO:0043229 intracellular organelle; GO:0043232 intracellular non-membrane-bounded organelle; GO:0044464 cell part; GO:0005622 intracellular; GO:0005737 cytoplasm; GO:0032991 macromolecular complex; GO:0044424 intracellular part; GO:1990904 ribonucleoprotein complex; GO:0005623 cell; GO:0030529 intracellular ribonucleoprotein complex; GO:0044444 cytoplasm…	GO:0003735 structural constituent of ribosome; GO:0005198 structural molecule activity;	K02929	RP-L44e; large subunit ribosomal protein L44e	sita03010 Ribosome;	IPR011332;	Zinc-binding ribosomal protein;
K3XYW1	60S ribosomal protein L7a [Setaria italica]	0.517	Down	4.4732e-06	LOC101784578	29.285	1.343	1.366	1.383	1.23	1.303	1.267	0.729	0.708	0.677	0.706	0.635	0.683	cytoplasm	GO:0044085 cellular component biogenesis; GO:0042254 ribosome biogenesis; GO:0022613 ribonucleoprotein complex biogenesis; GO:0071840 cellular component organization or biogenesis;	GO:0044464 cell part; GO:0005622 intracellular; GO:0032991 macromolecular complex; GO:0044424 intracellular part; GO:1990904 ribonucleoprotein complex; GO:0005623 cell; GO:0030529 intracellular ribonucleoprotein complex;		K02936	RP-L7Ae; large subunit ribosomal protein L7Ae	sita03010 Ribosome;	IPR029064; IPR004038;	50S ribosomal protein L30e-like; Ribosomal protein L7Ae/L30e/S12e/Gadd45;
K3YJ91	60S ribosomal protein L7a-like [Setaria italica]	0.711	Down	0.0035976	LOC101767373	29.161		1.005	1.042		1.749	1.754		0.735	0.721		0.552	0.524	cytoplasm	GO:0044085 cellular component biogenesis; GO:0042254 ribosome biogenesis; GO:0022613 ribonucleoprotein complex biogenesis; GO:0071840 cellular component organization or biogenesis;	GO:0044464 cell part; GO:0005622 intracellular; GO:0032991 macromolecular complex; GO:0044424 intracellular part; GO:1990904 ribonucleoprotein complex; GO:0005623 cell; GO:0030529 intracellular ribonucleoprotein complex;		K02936	RP-L7Ae; large subunit ribosomal protein L7Ae	sita03010 Ribosome;	IPR029064; IPR004038;	50S ribosomal protein L30e-like; Ribosomal protein L7Ae/L30e/S12e/Gadd45;
K3ZW65	60S ribosomal protein L8 [Setaria italica]	0.817	Down	2.1824e-05	LOC101785583	28.231	1.106	1.139	1.119	1.096	1.102	1.067	0.917	0.912	0.921	0.875	0.89	0.873	cytoplasm	GO:0006518 peptide metabolic process; GO:0043043 peptide biosynthetic process; GO:0044267 cellular protein metabolic process; GO:0006807 nitrogen compound metabolic process; GO:0009058 biosynthetic process; GO:0043603 cellular amide metabolic process; GO:0044238 primary metabolic process; GO:1901566 organonitrogen compound biosynthetic process; GO:1901576 organic substance biosynthetic process; G…	GO:0005840 ribosome; GO:0043229 intracellular organelle; GO:0043232 intracellular non-membrane-bounded organelle; GO:0044446 intracellular organelle part; GO:0005737 cytoplasm; GO:0032991 macromolecular complex; GO:0044424 intracellular part; GO:0005623 cell; GO:0044422 organelle part; GO:0043228 non-membrane-bounded organelle; GO:0043226 organelle; GO:0015934 large ribosomal subunit; GO:0044391 …	GO:0097159 organic cyclic compound binding; GO:1901363 heterocyclic compound binding; GO:0003723 RNA binding; GO:0005488 binding; GO:0003676 nucleic acid binding; GO:0005198 structural molecule activity; GO:0003735 structural constituent of ribosome;	K02938	RP-L8e; large subunit ribosomal protein L8e	sita03010 Ribosome;	IPR008991; IPR012340; IPR022669; IPR014726; IPR022666; IPR014722;	Translation protein SH3-like domain; Nucleic acid-binding, OB-fold; Ribosomal protein L2, C-terminal; Ribosomal protein L2, domain 3; Ribosomal Proteins L2, RNA binding domain; Ribosomal protein L2 domain 2;
K3XW09	65-kDa microtubule-associated protein 1 [Setaria italica]	1.473	Up	0.018402	LOC101773239	66.03	0.776	0.923	0.672	0.911	0.913	1.002	1.182	1.066	1.245	1.101	1.104	1.081	cytoplasm				K16732
K3XF64	65-kDa microtubule-associated protein 3-like [Zea mays]	1.243	Up	0.00045907	LOC101763014	78.419	0.854	0.851	0.89	0.922	0.92	0.926	1.074	1.048	1.103	1.158	1.189	1.087	cytoplasm				K16732
K3ZRR2	65-kDa microtubule-associated protein 6-like [Setaria italica]	1.222	Up	2.0897e-05	LOC101779415	67.353	0.883	0.88	0.873	1.049	1.012	0.958	1.059	1.072	1.089	1.021	1.047	1.002	nucleus				K16732
K3ZSQ0	7-deoxyloganetic acid glucosyltransferase-like [Setaria italica]	0.751	Down	0.0008812	LOC101782343	52.246	1.099	1.152	1.178	0.992	1.03	0.981	0.847	0.9	0.828	1.066	0.924	1.014	extracellular	GO:0008152 metabolic process;		GO:0016757 transferase activity, transferring glycosyl groups; GO:0016758 transferase activity, transferring hexosyl groups; GO:0003824 catalytic activity; GO:0016740 transferase activity;
K3ZS74	AAA-ATPase At3g28610-like isoform X1 [Setaria italica]	1.235	Up	8.1377e-07	LOC101765878	60.956	0.888	0.88	0.875	0.999	0.984	0.957	1.085	1.087	1.093	1.045	1.066	1.052	chloroplast			GO:0005524 ATP binding; GO:1901265 nucleoside phosphate binding; GO:0001882 nucleoside binding; GO:0043167 ion binding; GO:0000166 nucleotide binding; GO:0097159 organic cyclic compound binding; GO:1901363 heterocyclic compound binding; GO:0032549 ribonucleoside binding; GO:0097367 carbohydrate derivative binding; GO:0032553 ribonucleotide binding; GO:0005488 binding; GO:0032550 purine ribonucleo…				IPR003593; IPR003959; IPR025753; IPR027417;	AAA+ ATPase domain; ATPase, AAA-type, core; AAA-type ATPase, N-terminal domain; P-loop containing nucleoside triphosphate hydrolase;
K3ZS84	AAA-ATPase At3g50940-like [Setaria italica]	1.825	Up	1.6741e-05	LOC101760632	59.303	0.671	0.712	0.716	0.742	0.794	0.782	1.28	1.252	1.299	1.292	1.233	1.263	chloroplast			GO:0005524 ATP binding; GO:1901265 nucleoside phosphate binding; GO:0001882 nucleoside binding; GO:0043167 ion binding; GO:0000166 nucleotide binding; GO:0097159 organic cyclic compound binding; GO:1901363 heterocyclic compound binding; GO:0032549 ribonucleoside binding; GO:0097367 carbohydrate derivative binding; GO:0032553 ribonucleotide binding; GO:0005488 binding; GO:0032550 purine ribonucleo…				IPR003593; IPR003959; IPR025753; IPR027417;	AAA+ ATPase domain; ATPase, AAA-type, core; AAA-type ATPase, N-terminal domain; P-loop containing nucleoside triphosphate hydrolase;
K3XH51	AAA-ATPase At3g50940-like [Setaria italica]	1.298	Up	4.171e-05	LOC101772450	55.232	0.864	0.85	0.878	0.947	0.927	0.894	1.1	1.136	1.129	1.136	1.123	1.066	cytoplasm			GO:0005524 ATP binding; GO:1901265 nucleoside phosphate binding; GO:0001882 nucleoside binding; GO:0043167 ion binding; GO:0000166 nucleotide binding; GO:0097159 organic cyclic compound binding; GO:1901363 heterocyclic compound binding; GO:0032549 ribonucleoside binding; GO:0097367 carbohydrate derivative binding; GO:0032553 ribonucleotide binding; GO:0005488 binding; GO:0032550 purine ribonucleo…				IPR003593; IPR003959; IPR025753; IPR027417;	AAA+ ATPase domain; ATPase, AAA-type, core; AAA-type ATPase, N-terminal domain; P-loop containing nucleoside triphosphate hydrolase;
K3YG33	ABC transporter A family member 2 [Setaria italica]	1.237	Up	0.000158957	LOC101775583	106.89	0.895	0.882	0.86	0.912	0.876	0.897	1.066	1.093	1.102	1.153	1.171	1.107	plasma membrane			GO:0005524 ATP binding; GO:1901265 nucleoside phosphate binding; GO:0001882 nucleoside binding; GO:0043167 ion binding; GO:0016817 hydrolase activity, acting on acid anhydrides; GO:0016787 hydrolase activity; GO:0000166 nucleotide binding; GO:0017111 nucleoside-triphosphatase activity; GO:0016887 ATPase activity; GO:0097159 organic cyclic compound binding; GO:1901363 heterocyclic compound binding…				IPR003593; IPR003439; IPR027417;	AAA+ ATPase domain; ABC transporter-like; P-loop containing nucleoside triphosphate hydrolase;
K3XV38	ABC transporter A family member 8-like [Setaria italica]	1.572	Up	0.0143995	LOC101753112	106.06		0.75	0.775		0.691	0.886		1.261	1.136		1.298	1.21	plasma membrane			GO:0005524 ATP binding; GO:1901265 nucleoside phosphate binding; GO:0001882 nucleoside binding; GO:0043167 ion binding; GO:0016817 hydrolase activity, acting on acid anhydrides; GO:0016787 hydrolase activity; GO:0000166 nucleotide binding; GO:0017111 nucleoside-triphosphatase activity; GO:0016887 ATPase activity; GO:0097159 organic cyclic compound binding; GO:1901363 heterocyclic compound binding…				IPR003593; IPR003439; IPR027417;	AAA+ ATPase domain; ABC transporter-like; P-loop containing nucleoside triphosphate hydrolase;
K3XDV3	ABC transporter B family member 21-like [Setaria italica]	0.831	Down	0.026616	LOC101783382	137.35	1.014	1.079	1.089	1.154	1.303	1.211	0.959	0.807	0.878	0.887	0.831	0.837	plasma membrane	GO:0006810 transport; GO:0055085 transmembrane transport; GO:0051179 localization; GO:0051234 establishment of localization;	GO:0031224 intrinsic component of membrane; GO:0016020 membrane; GO:0016021 integral component of membrane; GO:0044425 membrane part;	GO:1901265 nucleoside phosphate binding; GO:0015399 primary active transmembrane transporter activity; GO:0016817 hydrolase activity, acting on acid anhydrides; GO:0016787 hydrolase activity; GO:0016887 ATPase activity; GO:0097159 organic cyclic compound binding; GO:1901363 heterocyclic compound binding; GO:0016462 pyrophosphatase activity; GO:0003824 catalytic activity; GO:0032553 ribonucleotide…	K05658			IPR003593; IPR003439; IPR011527; IPR027417;	AAA+ ATPase domain; ABC transporter-like; ABC transporter type 1, transmembrane domain; P-loop containing nucleoside triphosphate hydrolase;
K3XDV9	ABC transporter B family member 4-like [Setaria italica]	1.271	Up	0.000180197	SETIT_000076mg	134.06	0.845	0.88	0.858	0.868	0.858	0.879	1.12	1.069	1.094	1.189	1.213	1.205	plasma membrane	GO:0006810 transport; GO:0055085 transmembrane transport; GO:0051179 localization; GO:0051234 establishment of localization;	GO:0031224 intrinsic component of membrane; GO:0016020 membrane; GO:0016021 integral component of membrane; GO:0044425 membrane part;	GO:1901265 nucleoside phosphate binding; GO:0015399 primary active transmembrane transporter activity; GO:0016817 hydrolase activity, acting on acid anhydrides; GO:0016787 hydrolase activity; GO:0016887 ATPase activity; GO:0097159 organic cyclic compound binding; GO:1901363 heterocyclic compound binding; GO:0016462 pyrophosphatase activity; GO:0003824 catalytic activity; GO:0032553 ribonucleotide…	K05658			IPR003593; IPR003439; IPR011527; IPR027417;	AAA+ ATPase domain; ABC transporter-like; ABC transporter type 1, transmembrane domain; P-loop containing nucleoside triphosphate hydrolase;
K3XES7	ABC transporter C family member 14-like [Setaria italica]	1.379	Up	8.3556e-05	LOC101781364	86.42	0.859	0.853	0.813	0.964	0.939	0.93	1.175	1.138	1.17	1.058	1.048	1.043	plasma membrane	GO:0006810 transport; GO:0055085 transmembrane transport; GO:0051179 localization; GO:0051234 establishment of localization;	GO:0031224 intrinsic component of membrane; GO:0016020 membrane; GO:0016021 integral component of membrane; GO:0044425 membrane part;	GO:1901265 nucleoside phosphate binding; GO:0015399 primary active transmembrane transporter activity; GO:0016817 hydrolase activity, acting on acid anhydrides; GO:0016787 hydrolase activity; GO:0016887 ATPase activity; GO:0097159 organic cyclic compound binding; GO:1901363 heterocyclic compound binding; GO:0016462 pyrophosphatase activity; GO:0003824 catalytic activity; GO:0032553 ribonucleotide…				IPR003593; IPR003439; IPR011527; IPR027417;	AAA+ ATPase domain; ABC transporter-like; ABC transporter type 1, transmembrane domain; P-loop containing nucleoside triphosphate hydrolase;
K4A4T3	ABC transporter C family member 3-like [Setaria italica]	1.206	Up	0.0093008	LOC101783367	165.49	0.92	0.886	0.962	1.006	0.975	1.007	1.136	1.158	1.044	0.947	0.991	0.996	plasma membrane	GO:0006810 transport; GO:0055085 transmembrane transport; GO:0051179 localization; GO:0051234 establishment of localization;	GO:0031224 intrinsic component of membrane; GO:0016020 membrane; GO:0016021 integral component of membrane; GO:0044425 membrane part;	GO:1901265 nucleoside phosphate binding; GO:0015399 primary active transmembrane transporter activity; GO:0016817 hydrolase activity, acting on acid anhydrides; GO:0016787 hydrolase activity; GO:0016887 ATPase activity; GO:0097159 organic cyclic compound binding; GO:1901363 heterocyclic compound binding; GO:0016462 pyrophosphatase activity; GO:0003824 catalytic activity; GO:0032553 ribonucleotide…				IPR003593; IPR003439; IPR011527; IPR027417;	AAA+ ATPase domain; ABC transporter-like; ABC transporter type 1, transmembrane domain; P-loop containing nucleoside triphosphate hydrolase;
K3Y4N4	ABC transporter C family member 4-like [Setaria italica]	1.245	Up	0.0023595	LOC101770906	165.74	0.99	0.917	0.905	1.009	0.887	0.998	1.156	1.202	1.142	0.96	1	0.965	plasma membrane	GO:0006810 transport; GO:0055085 transmembrane transport; GO:0051179 localization; GO:0051234 establishment of localization;	GO:0031224 intrinsic component of membrane; GO:0016020 membrane; GO:0016021 integral component of membrane; GO:0044425 membrane part;	GO:1901265 nucleoside phosphate binding; GO:0015399 primary active transmembrane transporter activity; GO:0016817 hydrolase activity, acting on acid anhydrides; GO:0016787 hydrolase activity; GO:0016887 ATPase activity; GO:0097159 organic cyclic compound binding; GO:1901363 heterocyclic compound binding; GO:0016462 pyrophosphatase activity; GO:0003824 catalytic activity; GO:0032553 ribonucleotide…	K05665			IPR003593; IPR003439; IPR011527; IPR027417;	AAA+ ATPase domain; ABC transporter-like; ABC transporter type 1, transmembrane domain; P-loop containing nucleoside triphosphate hydrolase;
K3Y4N3	ABC transporter C family member 4-like isoform X1 [Setaria italica]	0.788	Down	0.000102194	LOC101782887	166.86	1.124	1.083	1.069	1.095	1.176	1.194	0.857	0.859	0.867	0.933	0.895	0.884	chloroplast	GO:0006810 transport; GO:0055085 transmembrane transport; GO:0051179 localization; GO:0051234 establishment of localization;	GO:0031224 intrinsic component of membrane; GO:0016020 membrane; GO:0016021 integral component of membrane; GO:0044425 membrane part;	GO:1901265 nucleoside phosphate binding; GO:0015399 primary active transmembrane transporter activity; GO:0016817 hydrolase activity, acting on acid anhydrides; GO:0016787 hydrolase activity; GO:0016887 ATPase activity; GO:0097159 organic cyclic compound binding; GO:1901363 heterocyclic compound binding; GO:0016462 pyrophosphatase activity; GO:0003824 catalytic activity; GO:0032553 ribonucleotide…				IPR003593; IPR003439; IPR011527; IPR027417;	AAA+ ATPase domain; ABC transporter-like; ABC transporter type 1, transmembrane domain; P-loop containing nucleoside triphosphate hydrolase;
K3Z4S5	ABC transporter F family member 1 [Setaria italica]	1.3	Up	2.1816e-06	LOC101784557	66.325	0.855	0.847	0.849	0.972	0.969	0.966	1.118	1.091	1.108	1.076	1.083	1.067	chloroplast			GO:0005524 ATP binding; GO:1901265 nucleoside phosphate binding; GO:0001882 nucleoside binding; GO:0043167 ion binding; GO:0016817 hydrolase activity, acting on acid anhydrides; GO:0016787 hydrolase activity; GO:0000166 nucleotide binding; GO:0017111 nucleoside-triphosphatase activity; GO:0016887 ATPase activity; GO:0097159 organic cyclic compound binding; GO:1901363 heterocyclic compound binding…	K06185			IPR003593; IPR032781; IPR003439; IPR027417;	AAA+ ATPase domain; ABC-transporter extension domain; ABC transporter-like; P-loop containing nucleoside triphosphate hydrolase;
K3XS26	ABC transporter F family member 4 [Setaria italica]	1.596	Up	0.000123013	LOC101778147	48.585	0.731	0.785	0.718	0.907	0.93	0.906	1.177	1.161	1.227	1.194	1.135	1.159	nucleus			GO:0003682 chromatin binding; GO:0005488 binding;				IPR001025;	Bromo adjacent homology (BAH) domain;
K4A6F1	ABC transporter F family member 4 [Setaria italica]	1.225	Up	0.00042392	LOC101771735	78.381	0.887	0.858	0.892	0.901	0.958	0.968	1.088	1.096	1.046	1.13	1.089	1.102	chloroplast			GO:0005524 ATP binding; GO:1901265 nucleoside phosphate binding; GO:0001882 nucleoside binding; GO:0043167 ion binding; GO:0016817 hydrolase activity, acting on acid anhydrides; GO:0016787 hydrolase activity; GO:0000166 nucleotide binding; GO:0017111 nucleoside-triphosphatase activity; GO:0016887 ATPase activity; GO:0097159 organic cyclic compound binding; GO:1901363 heterocyclic compound binding…	K06184			IPR003593; IPR003439; IPR027417;	AAA+ ATPase domain; ABC transporter-like; P-loop containing nucleoside triphosphate hydrolase;
K3Z4A3	ABC transporter G family member 16-like [Setaria italica]	1.202	Up	0.03248	LOC101759026	75.294	0.892	0.931		0.978	0.889		1.067	1.125		1.071	1.059		vacuolar membrane		GO:0016020 membrane;	GO:0005524 ATP binding; GO:1901265 nucleoside phosphate binding; GO:0001882 nucleoside binding; GO:0043167 ion binding; GO:0016817 hydrolase activity, acting on acid anhydrides; GO:0016787 hydrolase activity; GO:0000166 nucleotide binding; GO:0017111 nucleoside-triphosphatase activity; GO:0016887 ATPase activity; GO:0097159 organic cyclic compound binding; GO:1901363 heterocyclic compound binding…				IPR003593; IPR003439; IPR027417; IPR013525;	AAA+ ATPase domain; ABC transporter-like; P-loop containing nucleoside triphosphate hydrolase; ABC-2 type transporter;
K4A4X7	ABC transporter G family member 41-like [Setaria italica]	1.387	Up	0.03876	SETIT_033931mg	146.84		0.846	0.939		0.823	0.837		1.289	1.187		1.046	1.039	plasma membrane		GO:0016020 membrane;	GO:0005524 ATP binding; GO:1901265 nucleoside phosphate binding; GO:0001882 nucleoside binding; GO:0043167 ion binding; GO:0016817 hydrolase activity, acting on acid anhydrides; GO:0016787 hydrolase activity; GO:0000166 nucleotide binding; GO:0017111 nucleoside-triphosphatase activity; GO:0016887 ATPase activity; GO:0097159 organic cyclic compound binding; GO:1901363 heterocyclic compound binding…				IPR034001; IPR003593; IPR003439; IPR027417; IPR029481; IPR013581; IPR034003; IPR013525;	ATP-binding cassette transporter, PDR-like subfamily G, domain 1; AAA+ ATPase domain; ABC transporter-like; P-loop containing nucleoside triphosphate hydrolase; ABC-transporter extracellular N-terminal domain; Plant PDR ABC transporter associated; ATP-binding cassette transporter, PDR-like subfamily G, domain 2; ABC-2 type transporter;
K3YUK8	ABC transporter I family member 19 [Setaria italica]	1.319	Up	0.00023602	LOC101786765	32.985	0.866	0.896	0.898	0.962	1.027	1.003	1.21	1.135	1.163	0.971	0.954	0.946	nucleus			GO:0005524 ATP binding; GO:1901265 nucleoside phosphate binding; GO:0001882 nucleoside binding; GO:0043167 ion binding; GO:0016817 hydrolase activity, acting on acid anhydrides; GO:0016787 hydrolase activity; GO:0000166 nucleotide binding; GO:0017111 nucleoside-triphosphatase activity; GO:0016887 ATPase activity; GO:0097159 organic cyclic compound binding; GO:1901363 heterocyclic compound binding…	K12608	CAF16; CCR4-NOT complex subunit CAF16	sita03018 RNA degradation;	IPR003593; IPR003439; IPR027417;	AAA+ ATPase domain; ABC transporter-like; P-loop containing nucleoside triphosphate hydrolase;
K3ZK82	abscisic stress-ripening protein 3-like [Setaria italica]	0.804	Down	0.0082953	LOC101786280	15.417	1.147	1.178	1.127	1.133	1.191	1.239	1.007	0.883	0.885	0.764	0.8	0.748	mitochondria	GO:0006950 response to stress; GO:0050896 response to stimulus;
K3YWY6	abscisic stress-ripening protein 3-like [Setaria italica]	0.608	Down	8.0756e-05	LOC101768572	11.824	1.036	1.03	1.012	1.793	1.908	1.869	0.656	0.592	0.623	0.556	0.518	0.542	mitochondria	GO:0006950 response to stress; GO:0050896 response to stimulus;
K4ADF2	accelerated cell death 11 [Setaria italica]	1.203	Up	6.2389e-05	LOC101770401	30.986	0.91	0.937	0.912	0.859	0.894	0.904	1.105	1.097	1.116	1.134	1.109	1.082	chloroplast	GO:0006810 transport; GO:0006869 lipid transport; GO:1902578 single-organism localization; GO:0046836 glycolipid transport; GO:1901264 carbohydrate derivative transport; GO:0044699 single-organism process; GO:0010876 lipid localization; GO:0071702 organic substance transport; GO:0051179 localization; GO:0033036 macromolecule localization; GO:0044765 single-organism transport; GO:0051234 establish…	GO:0044424 intracellular part; GO:0005623 cell; GO:0044464 cell part; GO:0005622 intracellular; GO:0005737 cytoplasm;	GO:0051861 glycolipid binding; GO:0097367 carbohydrate derivative binding; GO:1901505 carbohydrate derivative transporter activity; GO:0005488 binding; GO:0005319 lipid transporter activity; GO:0017089 glycolipid transporter activity; GO:0008289 lipid binding; GO:0022892 substrate-specific transporter activity; GO:0005215 transporter activity;				IPR014830;	Glycolipid transfer protein domain;
K4A4N3	acetyl-CoA carboxylase 1 [Setaria italica]	1.231	Up	2.3447e-05	LOC101776467	253.04	0.877	0.868	0.893	0.995	0.978	0.998	1.083	1.091	1.073	1.048	1.064	1.045	nucleus	GO:0044711 single-organism biosynthetic process; GO:0016053 organic acid biosynthetic process; GO:0044281 small molecule metabolic process; GO:0044763 single-organism cellular process; GO:0044699 single-organism process; GO:0009058 biosynthetic process; GO:0044255 cellular lipid metabolic process; GO:0006631 fatty acid metabolic process; GO:0044238 primary metabolic process; GO:0044237 cellular m…		GO:0005524 ATP binding; GO:1901265 nucleoside phosphate binding; GO:0016885 ligase activity, forming carbon-carbon bonds; GO:0001882 nucleoside binding; GO:0043167 ion binding; GO:0016874 ligase activity; GO:0000166 nucleotide binding; GO:1901363 heterocyclic compound binding; GO:0003989 acetyl-CoA carboxylase activity; GO:0016879 ligase activity, forming carbon-nitrogen bonds; GO:0097159 organic…	K11262	ACACA; acetyl-CoA carboxylase / biotin carboxylase 1 [EC:6.4.1.2 6.3.4.14 2.1.3.15]	sita01100 Metabolic pathways; sita00620 Pyruvate metabolism; sita01110 Biosynthesis of secondary metabolites; sita01212 Fatty acid metabolism;	IPR011053; IPR000022; IPR029045; IPR000089; IPR005481; IPR005479; IPR013815; IPR013537; IPR016185; IPR011764; IPR011761; IPR005482; IPR013816; IPR011763; IPR011054;	Single hybrid motif; Carboxyl transferase; ClpP/crotonase-like domain; Biotin/lipoyl attachment; Biotin carboxylase-like, N-terminal domain; Carbamoyl-phosphate synthetase large subunit-like, ATP-binding domain; ATP-grasp fold, subdomain 1; Acetyl-CoA carboxylase, central domain; Pre-ATP-grasp domain; Biotin carboxylation domain; ATP-grasp fold; Biotin carboxylase, C-terminal; ATP-grasp fold, sub…
K3Z8N3	acid phosphatase 1-like [Setaria italica]	0.65	Down	0.03464	LOC101754291	30.515	1.11		1.302	1.302		1.174	0.798		0.771	0.808		0.761	extracellular			GO:0016787 hydrolase activity; GO:0003993 acid phosphatase activity; GO:0003824 catalytic activity; GO:0042578 phosphoric ester hydrolase activity; GO:0016791 phosphatase activity; GO:0016788 hydrolase activity, acting on ester bonds;				IPR023214;	HAD-like domain;
K3Y9A8	ACT domain-containing protein ACR12-like [Setaria italica]	1.251	Up	0.04782	LOC101782081	30.421	0.85	0.941		0.921	0.884		1.125	1.115		1.105	1.042		chloroplast	GO:0008152 metabolic process;		GO:0016597 amino acid binding; GO:0031406 carboxylic acid binding; GO:0005488 binding; GO:0043167 ion binding; GO:0043177 organic acid binding; GO:0043168 anion binding; GO:0036094 small molecule binding;				IPR002912;	ACT domain;
K4ABE3	actin-1 [Oryza brachyantha]	0.807	Down	0.00023884	LOC101780114	41.796	1.069	1.09	1.043	1.154	1.156	1.186	0.877	0.843	0.864	0.898	0.9	0.905	cytoskeleton				K10355
K3Z752	actin-1 [Setaria italica]	0.723	Down	0.00122268	LOC101755516	41.618	1.095	1.134	1.098	1.272	1.257	1.277	0.804	0.803	0.8	0.815	0.827	0.819	cytoskeleton				K10355
K3ZIV6	actin-7-like [Setaria italica]	0.628	Down	6.4932e-05	LOC101779822	41.693	1.245	1.281	1.298	1.115	1.06	1.121	0.805	0.832	0.765	0.841	0.831	0.822	cytoskeleton				K10355
K4AGC6	actin-depolymerizing factor 2 [Setaria italica]	1.245	Up	0.0054162	LOC101781863	16.836	0.915	0.829	0.896	0.954	0.931	0.902	1.041	1.139	1.108	1.107	1.129	1.078	chloroplast	GO:0051261 protein depolymerization; GO:0016043 cellular component organization; GO:0071822 protein complex subunit organization; GO:0044763 single-organism cellular process; GO:0032984 macromolecular complex disassembly; GO:0007015 actin filament organization; GO:0008154 actin polymerization or depolymerization; GO:0044699 single-organism process; GO:0030042 actin filament depolymerization; GO:0…	GO:0043226 organelle; GO:0005856 cytoskeleton; GO:0043229 intracellular organelle; GO:0043232 intracellular non-membrane-bounded organelle; GO:0005622 intracellular; GO:0044464 cell part; GO:0044424 intracellular part; GO:0005623 cell; GO:0015629 actin cytoskeleton; GO:0043228 non-membrane-bounded organelle;	GO:0003779 actin binding; GO:0005515 protein binding; GO:0008092 cytoskeletal protein binding; GO:0005488 binding;	K05765			IPR002108; IPR029006;	Actin-depolymerising factor homology domain; ADF-H/Gelsolin-like domain;
K3YKH2	acyl-CoA-binding protein-like [Setaria italica]	0.78	Down	2.7167e-07	LOC101783678	10.138	1.165	1.167	1.17	1.034	1.021	1.021	0.917	0.911	0.904	0.897	0.892	0.91	mitochondria			GO:0000062 fatty-acyl-CoA binding; GO:0005488 binding; GO:0043167 ion binding; GO:0043168 anion binding; GO:0048037 cofactor binding; GO:1901681 sulfur compound binding; GO:0050662 coenzyme binding;	K08762			IPR000582; IPR014352;	Acyl-CoA-binding protein, ACBP; FERM/acyl-CoA-binding protein, 3-helical bundle;
K3Y8G3	adenosine kinase 2-like [Setaria italica]	1.402	Up	4.5139e-06	LOC101755894	37.352	0.865	0.845	0.842	0.797	0.86	0.809	1.18	1.185	1.212	1.129	1.139	1.116	cytoplasm	GO:0009116 nucleoside metabolic process; GO:0042278 purine nucleoside metabolic process; GO:0006725 cellular aromatic compound metabolic process; GO:0044699 single-organism process; GO:0046129 purine ribonucleoside biosynthetic process; GO:0009163 nucleoside biosynthetic process; GO:0009058 biosynthetic process; GO:1901566 organonitrogen compound biosynthetic process; GO:0043174 nucleoside salvag…		GO:0016301 kinase activity; GO:0019206 nucleoside kinase activity; GO:0016773 phosphotransferase activity, alcohol group as acceptor; GO:0003824 catalytic activity; GO:0019205 nucleobase-containing compound kinase activity; GO:0016740 transferase activity; GO:0004001 adenosine kinase activity; GO:0016772 transferase activity, transferring phosphorus-containing groups;	K00856	E2.7.1.20; adenosine kinase [EC:2.7.1.20]	sita01100 Metabolic pathways; sita00230 Purine metabolism;	IPR011611; IPR029056;	Carbohydrate kinase PfkB; Ribokinase-like;
K3YU41	ADP-ribosylation factor GTPase-activating protein AGD12-like [Setaria italica]	0.755	Down	0.00065658	LOC101775162	35.476	1.181	1.191	1.12	1.164	1.114	1.169	0.912	0.845	0.879	0.838	0.849	0.844	cytoplasm			GO:0030234 enzyme regulator activity; GO:0060589 nucleoside-triphosphatase regulator activity; GO:0005488 binding; GO:0030695 GTPase regulator activity; GO:0005515 protein binding; GO:0098772 molecular function regulator; GO:0008047 enzyme activator activity; GO:0005096 GTPase activator activity;	K12486	SMAP; stromal membrane-associated protein	sita04144 Endocytosis;	IPR000008;	C2 domain;
K3ZIG5	agmatine coumaroyltransferase-2-like [Setaria italica]	1.342	Up	0.0020234	LOC101784141	48.424	0.878	0.793	0.818	0.867	0.804	0.886	1.053	1.155	1.131	1.205	1.252	1.171	cytoplasm			GO:0016746 transferase activity, transferring acyl groups; GO:0016747 transferase activity, transferring acyl groups other than amino-acyl groups; GO:0003824 catalytic activity; GO:0016740 transferase activity;				IPR023213;	Chloramphenicol acetyltransferase-like domain;
K3XLT7	alanine--tRNA ligase [Setaria italica]	0.775	Down	0.025818	LOC101779218	23.441		1.137	1.096		1.165	1.164		0.833	0.898		0.876	0.863	chloroplast	GO:0006518 peptide metabolic process; GO:0006725 cellular aromatic compound metabolic process; GO:0044267 cellular protein metabolic process; GO:0044699 single-organism process; GO:0009058 biosynthetic process; GO:1901566 organonitrogen compound biosynthetic process; GO:0043039 tRNA aminoacylation; GO:0044237 cellular metabolic process; GO:0071704 organic substance metabolic process; GO:0008152 m…		GO:0016876 ligase activity, forming aminoacyl-tRNA and related compounds; GO:0005524 ATP binding; GO:1901265 nucleoside phosphate binding; GO:0016875 ligase activity, forming carbon-oxygen bonds; GO:0016874 ligase activity; GO:0001882 nucleoside binding; GO:0043167 ion binding; GO:0000166 nucleotide binding; GO:0097159 organic cyclic compound binding; GO:1901363 heterocyclic compound binding; GO:…				IPR018163; IPR018164; IPR009000;	Threonyl/alanyl tRNA synthetase, class II-like, putative editing domain; Alanyl-tRNA synthetase, class IIc, N-terminal; Translation protein, beta-barrel domain;
K3ZAP5	alba DNA/RNA-binding protein [Medicago truncatula]	0.714	Down	7.6761e-05	LOC101756724	14.163	1.153	1.165	1.165	1.058	1.09	1.053	0.82	0.806	0.861	0.974	0.946	0.926	plasma membrane			GO:0097159 organic cyclic compound binding; GO:1901363 heterocyclic compound binding; GO:0005488 binding; GO:0003676 nucleic acid binding;
K3ZIV1	alcohol dehydrogenase 1 [Setaria italica]	0.75	Down	0.0030626	LOC101767284	40.975		1.046	1.022		1.378	1.356		0.767	0.784		0.853	0.86	cytoplasm	GO:0044699 single-organism process; GO:0008152 metabolic process; GO:0055114 oxidation-reduction process; GO:0044710 single-organism metabolic process;		GO:0046914 transition metal ion binding; GO:0003824 catalytic activity; GO:0005488 binding; GO:0043167 ion binding; GO:0046872 metal ion binding; GO:0043169 cation binding; GO:0008270 zinc ion binding; GO:0016491 oxidoreductase activity;	K18857	ADH1; alcohol dehydrogenase class-P [EC:1.1.1.1]	sita01100 Metabolic pathways; sita00010 Glycolysis / Gluconeogenesis; sita01110 Biosynthesis of secondary metabolites; sita00071 Fatty acid degradation; sita00592 alpha-Linolenic acid metabolism;	IPR011032; IPR016040; IPR013154; IPR013149;	GroES-like; NAD(P)-binding domain; Alcohol dehydrogenase, N-terminal; Alcohol dehydrogenase, C-terminal;
K4ACI7	alcohol dehydrogenase-like 4 isoform X2 [Setaria italica]	1.252	Up	0.0002152	LOC101757561	35.192	0.863	0.882	0.888	0.885	0.877	0.946	1.132	1.088	1.077	1.143	1.124	1.098	cytoplasm	GO:0044699 single-organism process; GO:0008152 metabolic process; GO:0055114 oxidation-reduction process; GO:0044710 single-organism metabolic process;		GO:0046914 transition metal ion binding; GO:0003824 catalytic activity; GO:0005488 binding; GO:0043167 ion binding; GO:0046872 metal ion binding; GO:0043169 cation binding; GO:0008270 zinc ion binding; GO:0016491 oxidoreductase activity;				IPR011032; IPR016040; IPR013154; IPR013149;	GroES-like; NAD(P)-binding domain; Alcohol dehydrogenase, N-terminal; Alcohol dehydrogenase, C-terminal;
K3YRJ0	Aldehyde dehydrogenase OS=Setaria italica OX=4555 GN=LOC101782853	1.471	Up	1.89524e-05	LOC101782853	56.207	0.785	0.815	0.776	0.885	0.869	0.894	1.154	1.162	1.179	1.183	1.161	1.16	chloroplast	GO:0055114 oxidation-reduction process; GO:0044712 single-organism catabolic process; GO:0044281 small molecule metabolic process; GO:0044763 single-organism cellular process; GO:0006807 nitrogen compound metabolic process; GO:0072329 monocarboxylic acid catabolic process; GO:0044699 single-organism process; GO:0006081 cellular aldehyde metabolic process; GO:0044282 small molecule catabolic proce…		GO:0016620 oxidoreductase activity, acting on the aldehyde or oxo group of donors, NAD or NADP as acceptor; GO:0009013 succinate-semialdehyde dehydrogenase [NAD(P)+] activity; GO:0003824 catalytic activity; GO:0004030 aldehyde dehydrogenase [NAD(P)+] activity; GO:0016491 oxidoreductase activity; GO:0016903 oxidoreductase activity, acting on the aldehyde or oxo group of donors;	K17761	SSADH; succinate-semialdehyde dehydrogenase, mitochondrial [EC:1.2.1.24]	sita01100 Metabolic pathways;	IPR016161; IPR015590; IPR016162; IPR016163;	Aldehyde/histidinol dehydrogenase; Aldehyde dehydrogenase domain; Aldehyde dehydrogenase N-terminal domain; Aldehyde dehydrogenase, C-terminal;
K3Y886	Aldose 1-epimerase OS=Setaria italica OX=4555 GN=LOC101771807	0.754	Down	0.0036166	LOC101771807	39.639	1.187	1.226	1.059	1.161	1.121	1.081	0.867	0.858	0.892	0.769	0.781	0.946	vacuolar membrane	GO:0044723 single-organism carbohydrate metabolic process; GO:0008152 metabolic process; GO:0044710 single-organism metabolic process; GO:0044281 small molecule metabolic process; GO:0005996 monosaccharide metabolic process; GO:0044699 single-organism process; GO:0044238 primary metabolic process; GO:0005975 carbohydrate metabolic process; GO:0019318 hexose metabolic process; GO:0071704 organic s…		GO:0030246 carbohydrate binding; GO:0016853 isomerase activity; GO:0003824 catalytic activity; GO:0005488 binding;	K01785	galM; aldose 1-epimerase [EC:5.1.3.3]	sita01100 Metabolic pathways; sita00010 Glycolysis / Gluconeogenesis; sita01110 Biosynthesis of secondary metabolites; sita00052 Galactose metabolism;	IPR011013; IPR014718;	Galactose mutarotase-like domain; Glycoside hydrolase-type carbohydrate-binding;
[truncated: 911 more rows]

## Sheet: YG2TvsAN04T
Protein accession	Protein description	YG2T/AN04T Ratio	Regulated Type	YG2T/AN04T P value	Gene name	MW [kDa]	AN04C_1	AN04C_2	AN04C_3	AN04T_1	AN04T_2	AN04T_3	YG2C_1	YG2C_2	YG2C_3	YG2T_1	YG2T_2	YG2T_3	Subcellular localization	Biological Process	Cellular Component	Molecular Function	KEGG KO No.	KEGG Gene	KEGG pathway	IPR ID	Domain description
K3YMN0	---	0.83	Down	0.033699	SETIT_015511mg	29.277	0.96	1.147		1.101	1.027		1.066	0.932		0.886	0.881		nucleus			GO:0097159 organic cyclic compound binding; GO:1901363 heterocyclic compound binding; GO:0046914 transition metal ion binding; GO:0005488 binding; GO:0003676 nucleic acid binding; GO:0043167 ion binding; GO:0046872 metal ion binding; GO:0043169 cation binding; GO:0008270 zinc ion binding;				IPR001878;	Zinc finger, CCHC-type;
[truncated: 1,118 more rows]

## Sheet: YG2TvsYG2C
Protein accession	Protein description	YG2T/YG2C Ratio	Regulated Type	YG2T/YG2C P value	Gene name	MW [kDa]	AN04C_1	AN04C_2	AN04C_3	AN04T_1	AN04T_2	AN04T_3	YG2C_1	YG2C_2	YG2C_3	YG2T_1	YG2T_2	YG2T_3	Subcellular localization	Biological Process	Cellular Component	Molecular Function	KEGG KO No.	KEGG Gene	KEGG pathway	IPR ID	Domain description
[truncated: 208 more rows]
