# Supplementary material for: Phosphoproteomic Profiling Reveals Early Salt-Responsive Mechanisms in Two Foxtail Millet Cultivars
Source: Front Plant Sci. 2021 Sep 20;12:712257. doi: 10.3389/fpls.2021.712257 (PMC8488109; doi:10.3389/fpls.2021.712257)
Supplement: Supplementary Table 3 — The statistics and list of differentially regulated phosphoproteins (DRPPs) in four comparison groups, AN04TvsAN04C, YG2CvsAN04C, YG2TvsAN04T, and YG2TvsYG2C. [file Table_3.XLSX]

## Sheet: Diff distribution
Compared sample name	Type	Up-regulated	Down-regulated
AN04TvsAN04C	Sites	390	369
	Proteins	261	223
YG2CvsAN04C	Sites	528	736
	Proteins	339	450
YG2TvsAN04T	Sites	541	590
	Proteins	359	372
YG2TvsYG2C	Sites	597	393
	Proteins	393	240

## Sheet: AN04TvsAN04C
Protein accession	Position	AN04T/AN04C Ratio	Regulated Type	AN04T/AN04C P value	Amino acid	Protein description	Gene name	AN04C_1	AN04C_2	AN04C_3	AN04T_1	AN04T_2	AN04T_3	YG2C_1	YG2C_2	YG2C_3	YG2T_1	YG2T_2	YG2T_3	Biological Process	Cellular Component	Molecular Function	KEGG KO No.	KEGG Gene	KEGG pathway	IPR ID	Domain description
K3XJ06	305	27.213	Up	8.2629e-05	S	RNA-binding protein FUS-like [Setaria italica]	LOC101775556		0.045	0.055	1.196	1.483	1.403	0.927	1.21	1.271	0.956	1.325	nucleus				K13199			IPR019084; IPR006861;	Stm1-like, N-terminal; Hyaluronan/mRNA-binding protein;
K3Y658	126	2.244	Up	1.57472e-05	S	hsp70-Hsp90 organizing protein-like [Setaria italica]	LOC101774932	0.677	0.69	0.636	1.447	1.516	1.531	0.709	0.629	0.641	1.13	1.132	mitochondria			GO:0005515 protein binding; GO:0005488 binding;	K09553			IPR006636; IPR011990; IPR013026;	Heat shock chaperonin-binding; Tetratricopeptide-like helical domain; Tetratricopeptide repeat-containing domain;
K3XM46	53	2.161	Up	0.0055421	S	Translation machinery-associated protein 22	LOC101765831	0.707		0.674	1.414		1.57	0.833		0.715	1.054		chloroplast	GO:0006518 peptide metabolic process; GO:0043043 peptide biosynthetic process; GO:0044267 cellular protein metabolic process; GO:0006807 nitrogen compound metabolic process; GO:0009058 biosynthetic process; GO:0043603 cellular amide metabolic process; GO:0044238 primary metabolic process; GO:1901566 organonitrogen compound biosynthetic process; GO:0044237 cellular metabolic process; GO:1901576 or…		GO:0097159 organic cyclic compound binding; GO:1901363 heterocyclic compound binding; GO:0003723 RNA binding; GO:0008135 translation factor activity, RNA binding; GO:0005488 binding; GO:0003676 nucleic acid binding; GO:0003743 translation initiation factor activity;				IPR001950;	SUI1 domain;
K3Z1L7	7	1.992	Up	0.00066449	S	Ribosomal protein L37	LOC101765315	0.596	0.493	0.474	1.041	1.007	1.066	1.857	2.781	2.854	1.256	1.641	nucleus	GO:0006518 peptide metabolic process; GO:0043043 peptide biosynthetic process; GO:0044267 cellular protein metabolic process; GO:0006807 nitrogen compound metabolic process; GO:0009058 biosynthetic process; GO:0043603 cellular amide metabolic process; GO:0044238 primary metabolic process; GO:1901566 organonitrogen compound biosynthetic process; GO:1901576 organic substance biosynthetic process; G…	GO:0005840 ribosome; GO:0043226 organelle; GO:0043229 intracellular organelle; GO:0043232 intracellular non-membrane-bounded organelle; GO:0044464 cell part; GO:0005622 intracellular; GO:0005737 cytoplasm; GO:0032991 macromolecular complex; GO:0044424 intracellular part; GO:1990904 ribonucleoprotein complex; GO:0005623 cell; GO:0030529 intracellular ribonucleoprotein complex; GO:0044444 cytoplasm…	GO:0003735 structural constituent of ribosome; GO:0005198 structural molecule activity;	K02922	RP-L37e; large subunit ribosomal protein L37e	sita03010 Ribosome;	IPR011332; IPR011331;	Zinc-binding ribosomal protein; Ribosomal protein L37ae/L37e;
K3YGR7	347	1.902	Up	0.00074465	S	"""""""probable aminopyrimidine aminohydrolase, mitochondrial [Setaria italica]"""""""	LOC101769001		0.762	0.755		1.467	1.418		0.742	0.771		1.036	chloroplast				K22911	TH2; thiamine phosphate phosphatase / amino-HMP aminohydrolase [EC:3.1.3.100 3.5.99.-]	sita01100 Metabolic pathways;	IPR016084; IPR004305; IPR023214;	Haem oxygenase-like, multi-helical; Thiaminase-2/PQQC; HAD-like domain;
K3XDY7	628	1.883	Up	0.00081597	S	dentin sialophosphoprotein-like [Zea mays]	LOC101772173	0.828	0.828	0.745	1.517	1.348	1.657	0.872	1.055	0.794	0.831	0.814	nucleus	GO:0045184 establishment of protein localization; GO:0006810 transport; GO:0071702 organic substance transport; GO:0051179 localization; GO:0033036 macromolecule localization; GO:0008104 protein localization; GO:0015031 protein transport; GO:0051234 establishment of localization;			K19476	IST1; vacuolar protein sorting-associated protein IST1	sita04144 Endocytosis;
K3ZW13	39	1.819	Up	0.0108386	S	WRKY transcription factor 18-like [Setaria italica]	LOC101786114	0.791	0.638	0.647	1.549	1.082	1.145	0.878	1.066	0.95	1.033	1.035	nucleus	GO:0050794 regulation of cellular process; GO:0010468 regulation of gene expression; GO:0006355 regulation of transcription, DNA-templated; GO:0031326 regulation of cellular biosynthetic process; GO:0080090 regulation of primary metabolic process; GO:0060255 regulation of macromolecule metabolic process; GO:0019219 regulation of nucleobase-containing compound metabolic process; GO:0010556 regulat…		GO:0097159 organic cyclic compound binding; GO:1901363 heterocyclic compound binding; GO:0003677 DNA binding; GO:0005488 binding; GO:0001071 nucleic acid binding transcription factor activity; GO:0003676 nucleic acid binding; GO:0043565 sequence-specific DNA binding; GO:0003700 transcription factor activity, sequence-specific DNA binding;				IPR003657;	WRKY domain;
K3ZQD8	917	1.812	Up	2.4103e-05	S	pre-mRNA-processing protein 40A [Setaria italica]	LOC101759396	1.291	1.328	1.286	2.278	2.317	2.479	0.307	0.288	0.257	0.231	0.19	chloroplast			GO:0005515 protein binding; GO:0005488 binding;	K12821	PRPF40; pre-mRNA-processing factor 40	sita03040 Spliceosome;	IPR002713; IPR001202;	FF domain; WW domain;
K3ZQD8	945	1.809	Up	8.0038e-05	S	pre-mRNA-processing protein 40A [Setaria italica]	LOC101759396	0.549	0.593	0.611	1.028	1.09	1.054	1.487	1.476	1.488	0.922	0.862	chloroplast			GO:0005515 protein binding; GO:0005488 binding;	K12821	PRPF40; pre-mRNA-processing factor 40	sita03040 Spliceosome;	IPR002713; IPR001202;	FF domain; WW domain;
K3ZQD8	916	1.802	Up	3.5175e-05	S	pre-mRNA-processing protein 40A [Setaria italica]	LOC101759396	1.314	1.306	1.271	2.275	2.275	2.46	0.307	0.318	0.272	0.213	0.218	chloroplast			GO:0005515 protein binding; GO:0005488 binding;	K12821	PRPF40; pre-mRNA-processing factor 40	sita03040 Spliceosome;	IPR002713; IPR001202;	FF domain; WW domain;
A0A0Q3N5I8	359	1.791	Up	0.0073166	S	pleckstrin homology (PH) domain-containing protein [Arabidopsis thaliana]	SETIT_0338251mg	0.613	0.667		1.115	1.177		1.075	0.967		1.133	1.13	nucleus				K19525			IPR031642; IPR009543; IPR011993; IPR001849;	VPS13, repeated coiled region; Vacuolar protein sorting-associated protein 13, SHR-binding domain; PH domain-like; Pleckstrin homology domain;
K3XV24	85	1.791	Up	0.000198012	S	chorismate synthase [Arabidopsis thaliana]	---	0.703	0.777	0.774	1.426	1.291	1.32	0.72	0.78	0.704	1.249	1.179	nucleus
K3ZQD8	947	1.785	Up	2.1587e-05	S	pre-mRNA-processing protein 40A [Setaria italica]	LOC101759396	0.6	0.596	0.615	1.029	1.087	1.116	1.469	1.51	1.508	0.891	0.831	chloroplast			GO:0005515 protein binding; GO:0005488 binding;	K12821	PRPF40; pre-mRNA-processing factor 40	sita03040 Spliceosome;	IPR002713; IPR001202;	FF domain; WW domain;
K3XFW2	393	1.781	Up	0.0072826	S	serine hydroxymethyltransferase 7-like [Setaria italica]	LOC101774894		0.679	0.744		1.292	1.243		0.944	0.895		1.094	nucleus			GO:0005515 protein binding; GO:0016740 transferase activity; GO:0003824 catalytic activity; GO:0005488 binding;	K00600	glyA; glycine hydroxymethyltransferase [EC:2.1.2.1]	sita00460 Cyanoamino acid metabolism; sita01230 Biosynthesis of amino acids; sita01100 Metabolic pathways; sita01110 Biosynthesis of secondary metabolites; sita00630 Glyoxylate and dicarboxylate metabolism; sita00260 Glycine, serine and threonine metabolism; sita01200 Carbon metabolism;	IPR015424; IPR015421; IPR015422;	Pyridoxal phosphate-dependent transferase; Pyridoxal phosphate-dependent transferase, major region, subdomain 1; Pyridoxal phosphate-dependent transferase, major region, subdomain 2;
K3ZW07	259	1.781	Up	0.00031656	S	histone H1-like [Setaria italica]	LOC101779531	0.747	0.798	0.859	1.401	1.371	1.509	1.138	1.111	0.842	0.9	0.833	nucleus	GO:0044085 cellular component biogenesis; GO:0016043 cellular component organization; GO:0034728 nucleosome organization; GO:0034622 cellular macromolecular complex assembly; GO:0006333 chromatin assembly or disassembly; GO:0043933 macromolecular complex subunit organization; GO:0065004 protein-DNA complex assembly; GO:0006323 DNA packaging; GO:0006334 nucleosome assembly; GO:0051276 chromosome o…	GO:0043229 intracellular organelle; GO:0043232 intracellular non-membrane-bounded organelle; GO:0044446 intracellular organelle part; GO:0032991 macromolecular complex; GO:0044424 intracellular part; GO:0005623 cell; GO:0044422 organelle part; GO:0044427 chromosomal part; GO:0000786 nucleosome; GO:0043228 non-membrane-bounded organelle; GO:0043231 intracellular membrane-bounded organelle; GO:0043…	GO:0097159 organic cyclic compound binding; GO:1901363 heterocyclic compound binding; GO:0003677 DNA binding; GO:0005488 binding; GO:0003676 nucleic acid binding;	K11275			IPR011991; IPR005818;	Winged helix-turn-helix DNA-binding domain; Linker histone H1/H5, domain H15;
K3XV24	84	1.765	Up	5.8837e-05	S	chorismate synthase [Arabidopsis thaliana]	---	0.726	0.805	0.775	1.368	1.329	1.372	0.759	0.83	0.749	1.24	1.074	nucleus
K3Z3A4	1062	1.741	Up	0.021759	S	sodium/hydrogen exchanger 8 [Setaria italica]	LOC101764447	0.773	0.684		1.197	1.34		0.888	0.785		1.159	1.35	cytoplasm	GO:0006810 transport; GO:0055085 transmembrane transport; GO:0051179 localization; GO:0006812 cation transport; GO:0006811 ion transport; GO:0051234 establishment of localization;	GO:0031224 intrinsic component of membrane; GO:0016020 membrane; GO:0016021 integral component of membrane; GO:0044425 membrane part;	GO:0015298 solute:cation antiporter activity; GO:0022804 active transmembrane transporter activity; GO:0015291 secondary active transmembrane transporter activity; GO:0015075 ion transmembrane transporter activity; GO:0015299 solute:proton antiporter activity; GO:0022892 substrate-specific transporter activity; GO:0015077 monovalent inorganic cation transmembrane transporter activity; GO:0022890 …				IPR000595; IPR006153; IPR018490; IPR014710;	Cyclic nucleotide-binding domain; Cation/H+ exchanger; Cyclic nucleotide-binding-like; RmlC-like jelly roll fold;
K3Y4N3	924	1.71	Up	0.00033526	S	ABC transporter C family member 4-like isoform X1 [Setaria italica]	LOC101782887	0.778	0.778	0.831	1.469	1.334	1.278	0.924	0.973	0.986	0.824	0.888	chloroplast	GO:0006810 transport; GO:0055085 transmembrane transport; GO:0051179 localization; GO:0051234 establishment of localization;	GO:0031224 intrinsic component of membrane; GO:0016020 membrane; GO:0016021 integral component of membrane; GO:0044425 membrane part;	GO:1901265 nucleoside phosphate binding; GO:0015399 primary active transmembrane transporter activity; GO:0016817 hydrolase activity, acting on acid anhydrides; GO:0016787 hydrolase activity; GO:0016887 ATPase activity; GO:0097159 organic cyclic compound binding; GO:1901363 heterocyclic compound binding; GO:0016462 pyrophosphatase activity; GO:0003824 catalytic activity; GO:0032553 ribonucleotide…				IPR003593; IPR003439; IPR011527; IPR027417;	AAA+ ATPase domain; ABC transporter-like; ABC transporter type 1, transmembrane domain; P-loop containing nucleoside triphosphate hydrolase;
K3XL19	147	1.696	Up	9.849e-05	S	gibberellin responsive1 isoform X1 [Zea mays]	LOC101773947	0.795	0.75	0.78	1.392	1.277	1.275	1.014	1.056	1.071	0.859	0.946	nucleus
K3YPG5	992	1.695	Up	0.00090346	S	serine/threonine-protein kinase EDR1-like [Setaria italica]	LOC101753714	0.783	0.675	0.729	1.138	1.26	1.308	0.797	0.791	0.782	1.28	1.289	plasma membrane	GO:0016310 phosphorylation; GO:0044267 cellular protein metabolic process; GO:0044238 primary metabolic process; GO:0044237 cellular metabolic process; GO:0006796 phosphate-containing compound metabolic process; GO:0071704 organic substance metabolic process; GO:0008152 metabolic process; GO:0006468 protein phosphorylation; GO:0006793 phosphorus metabolic process; GO:0044260 cellular macromolecul…		GO:0005524 ATP binding; GO:1901265 nucleoside phosphate binding; GO:0016773 phosphotransferase activity, alcohol group as acceptor; GO:0001882 nucleoside binding; GO:0043167 ion binding; GO:0004672 protein kinase activity; GO:0000166 nucleotide binding; GO:0097159 organic cyclic compound binding; GO:1901363 heterocyclic compound binding; GO:0032549 ribonucleoside binding; GO:0097367 carbohydrate …				IPR000719; IPR001245; IPR011009;	Protein kinase domain; Serine-threonine/tyrosine-protein kinase catalytic domain; Protein kinase-like domain;
K3Z4Z8	114	1.662	Up	6.019e-05	S	pollen-specific leucine-rich repeat extensin-like protein 2 [Aegilops tauschii subsp. tauschii]	LOC101785618	0.761	0.839	0.793	1.324	1.339	1.314	0.858	0.814	0.816	1.06	1.046	nucleus
K3ZWC0	237	1.653	Up	0.005359	S	40S ribosomal protein S6	LOC101782633	0.68	0.675	0.685	1.148	1.179	1.045	1.028	1.041	1.142	1.211	1.171	nucleus	GO:0006518 peptide metabolic process; GO:0043043 peptide biosynthetic process; GO:0044267 cellular protein metabolic process; GO:0006807 nitrogen compound metabolic process; GO:0009058 biosynthetic process; GO:0043603 cellular amide metabolic process; GO:0044238 primary metabolic process; GO:1901566 organonitrogen compound biosynthetic process; GO:1901576 organic substance biosynthetic process; G…	GO:0005840 ribosome; GO:0043226 organelle; GO:0043229 intracellular organelle; GO:0043232 intracellular non-membrane-bounded organelle; GO:0044464 cell part; GO:0005622 intracellular; GO:0005737 cytoplasm; GO:0032991 macromolecular complex; GO:0044424 intracellular part; GO:1990904 ribonucleoprotein complex; GO:0005623 cell; GO:0030529 intracellular ribonucleoprotein complex; GO:0044444 cytoplasm…	GO:0003735 structural constituent of ribosome; GO:0005198 structural molecule activity;	K02991	RP-S6e; small subunit ribosomal protein S6e	sita03010 Ribosome;
K3XXC4	400	1.646	Up	4.1877e-05	S	"""""""nudix hydrolase 19, chloroplastic [Setaria italica]"""""""	LOC101783625	0.922	0.96	0.951	1.564	1.611	1.489	0.73	0.668	0.714	0.812	0.825	chloroplast			GO:0046872 metal ion binding; GO:0043169 cation binding; GO:0016787 hydrolase activity; GO:0003824 catalytic activity; GO:0005488 binding; GO:0043167 ion binding;	K03426	E3.6.1.22; NAD+ diphosphatase [EC:3.6.1.22]	sita01100 Metabolic pathways; sita04146 Peroxisome;	IPR015376; IPR015797; IPR020476; IPR015375; IPR000086;	Zinc ribbon, NADH pyrophosphatase; NUDIX hydrolase domain-like; NUDIX hydrolase; NADH pyrophosphatase-like, N-terminal; NUDIX hydrolase domain;
K3XF98	179	1.638	Up	2.3319e-05	S	leucine-rich repeat extensin-like protein 2 [Setaria italica]	LOC101757309	0.744	0.727	0.779	1.217	1.215	1.254	0.75	0.786	0.8	1.273	1.274	nucleus			GO:0005515 protein binding; GO:0005488 binding;				IPR000270;	PB1 domain;
K3Z925	237	1.635	Up	1.74262e-05	S	40S ribosomal protein S6	LOC101784158	0.708	0.688	0.694	1.124	1.179	1.114	1.107	1.021	1.07	1.123	1.155	nucleus	GO:0006518 peptide metabolic process; GO:0043043 peptide biosynthetic process; GO:0044267 cellular protein metabolic process; GO:0006807 nitrogen compound metabolic process; GO:0009058 biosynthetic process; GO:0043603 cellular amide metabolic process; GO:0044238 primary metabolic process; GO:1901566 organonitrogen compound biosynthetic process; GO:1901576 organic substance biosynthetic process; G…	GO:0005840 ribosome; GO:0043226 organelle; GO:0043229 intracellular organelle; GO:0043232 intracellular non-membrane-bounded organelle; GO:0044464 cell part; GO:0005622 intracellular; GO:0005737 cytoplasm; GO:0032991 macromolecular complex; GO:0044424 intracellular part; GO:1990904 ribonucleoprotein complex; GO:0005623 cell; GO:0030529 intracellular ribonucleoprotein complex; GO:0044444 cytoplasm…	GO:0003735 structural constituent of ribosome; GO:0005198 structural molecule activity;	K02991	RP-S6e; small subunit ribosomal protein S6e	sita03010 Ribosome;
K3Z3D3	31	1.618	Up	1.2134e-06	S	ubiquitin carboxyl-terminal hydrolase 26 [Setaria italica]	LOC101785227	0.713	0.715	0.699	1.17	1.137	1.135	0.625	0.544	0.562	1.471	1.558	mitochondria	GO:0043632 modification-dependent macromolecule catabolic process; GO:0070646 protein modification by small protein removal; GO:0044265 cellular macromolecule catabolic process; GO:0051603 proteolysis involved in cellular protein catabolic process; GO:0044257 cellular protein catabolic process; GO:0019941 modification-dependent protein catabolic process; GO:0044267 cellular protein metabolic proc…		GO:0004843 thiol-dependent ubiquitin-specific protease activity; GO:0008233 peptidase activity; GO:0036459 thiol-dependent ubiquitinyl hydrolase activity; GO:0003824 catalytic activity; GO:0005488 binding; GO:0101005 ubiquitinyl hydrolase activity; GO:0070011 peptidase activity, acting on L-amino acid peptides; GO:0019783 ubiquitin-like protein-specific protease activity; GO:0005515 protein bindi…	K11858			IPR033841; IPR029071; IPR006615; IPR000626; IPR028889; IPR001394;	Ubiquitin-specific peptidase 48; Ubiquitin-related domain; Peptidase C19, ubiquitin-specific peptidase, DUSP domain; Ubiquitin domain; Ubiquitin specific protease domain; Peptidase C19, ubiquitin carboxyl-terminal hydrolase;
K4AAL9	22	1.615	Up	0.00036249	S	"""""""keratin, type I cytoskeletal 9 [Setaria italica]"""""""	LOC101757836	0.842	0.766	0.784	1.207	1.335	1.322	0.929	0.825	0.766	1.029	1.078	nucleus
K3YPG7	587	1.596	Up	5.2665e-07	S	protease Do-like 7 isoform X2 [Setaria italica]	LOC101774511	0.832	0.828	0.823	1.345	1.309	1.309	0.746	0.765	0.764	1.079	1.1	cytoplasm	GO:0006508 proteolysis; GO:0008152 metabolic process; GO:0043170 macromolecule metabolic process; GO:0019538 protein metabolic process; GO:0044238 primary metabolic process; GO:0071704 organic substance metabolic process;		GO:0004252 serine-type endopeptidase activity; GO:0004175 endopeptidase activity; GO:0008233 peptidase activity; GO:0003824 catalytic activity; GO:0017171 serine hydrolase activity; GO:0005488 binding; GO:0008236 serine-type peptidase activity; GO:0070011 peptidase activity, acting on L-amino acid peptides; GO:0005515 protein binding; GO:0016787 hydrolase activity;	K22686			IPR009003; IPR025926; IPR001478;	Peptidase S1, PA clan; PDZ-like domain; PDZ domain;
K3Z7T0	20	1.579	Up	0.031881	S	Nop53 (60S ribosomal biogenesis) protein [Medicago truncatula]	LOC101785468	0.584		0.665	0.934		1.038	0.655		0.581	1.674		nucleus
K3ZRL2	506	1.573	Up	0.00046052	S	serine/arginine repetitive matrix protein 2-like [Setaria italica]	LOC101752927	0.896	0.921	0.825	1.375	1.457	1.325	0.863	0.839	0.902	0.9	0.869	nucleus			GO:0097159 organic cyclic compound binding; GO:1901363 heterocyclic compound binding; GO:1901265 nucleoside phosphate binding; GO:0005488 binding; GO:0003676 nucleic acid binding; GO:0000166 nucleotide binding; GO:0036094 small molecule binding;				IPR000504; IPR012677;	RNA recognition motif domain; Nucleotide-binding alpha-beta plait domain;
K3Y625	545	1.564	Up	0.0033237	S	uncharacterized membrane protein At3g27390-like [Setaria italica]	LOC101767789	0.884	0.921	0.887	1.592	1.256	1.363	0.993	0.926	0.864	0.79	0.948	plasma membrane
K3Y625	325	1.561	Up	0.003898	S	uncharacterized membrane protein At3g27390-like [Setaria italica]	LOC101767789	0.914	0.895	1.049	1.635	1.352	1.473	0.921	0.887	0.754	0.795	0.933	plasma membrane
K3XF98	176	1.55	Up	5.6516e-05	S	leucine-rich repeat extensin-like protein 2 [Setaria italica]	LOC101757309	0.806	0.768	0.76	1.187	1.186	1.244	0.857	0.738	0.788	1.146	1.302	nucleus			GO:0005515 protein binding; GO:0005488 binding;				IPR000270;	PB1 domain;
K3Z925	240	1.544	Up	1.7665e-06	S	40S ribosomal protein S6	LOC101784158	0.714	0.714	0.73	1.12	1.123	1.09	1.088	1.057	1.112	1.134	1.166	nucleus	GO:0006518 peptide metabolic process; GO:0043043 peptide biosynthetic process; GO:0044267 cellular protein metabolic process; GO:0006807 nitrogen compound metabolic process; GO:0009058 biosynthetic process; GO:0043603 cellular amide metabolic process; GO:0044238 primary metabolic process; GO:1901566 organonitrogen compound biosynthetic process; GO:1901576 organic substance biosynthetic process; G…	GO:0005840 ribosome; GO:0043226 organelle; GO:0043229 intracellular organelle; GO:0043232 intracellular non-membrane-bounded organelle; GO:0044464 cell part; GO:0005622 intracellular; GO:0005737 cytoplasm; GO:0032991 macromolecular complex; GO:0044424 intracellular part; GO:1990904 ribonucleoprotein complex; GO:0005623 cell; GO:0030529 intracellular ribonucleoprotein complex; GO:0044444 cytoplasm…	GO:0003735 structural constituent of ribosome; GO:0005198 structural molecule activity;	K02991	RP-S6e; small subunit ribosomal protein S6e	sita03010 Ribosome;
K3ZRL2	504	1.54	Up	0.00046284	S	serine/arginine repetitive matrix protein 2-like [Setaria italica]	LOC101752927	0.964	0.903	0.881	1.325	1.464	1.443	0.851	0.861	0.836	0.898	0.856	nucleus			GO:0097159 organic cyclic compound binding; GO:1901363 heterocyclic compound binding; GO:1901265 nucleoside phosphate binding; GO:0005488 binding; GO:0003676 nucleic acid binding; GO:0000166 nucleotide binding; GO:0036094 small molecule binding;				IPR000504; IPR012677;	RNA recognition motif domain; Nucleotide-binding alpha-beta plait domain;
K3ZIK9	204	1.538	Up	0.00081929	S	ethanolamine-phosphate cytidylyltransferase-like [Setaria italica]	LOC101775486	0.781	0.847	0.846	1.188	1.359	1.257	1.043	0.873	0.947	0.973	0.984	chloroplast	GO:0009058 biosynthetic process; GO:0008152 metabolic process;		GO:0003824 catalytic activity;	K00967	PCYT2; ethanolamine-phosphate cytidylyltransferase [EC:2.7.7.14]	sita01100 Metabolic pathways; sita00564 Glycerophospholipid metabolism;	IPR014729; IPR004821;	Rossmann-like alpha/beta/alpha sandwich fold; Cytidyltransferase-like domain;
K3YVT2	101	1.533	Up	0.0113028	S	abscisic acid receptor PYL2 [Setaria italica]	LOC101754623	0.712		0.777	1.157		1.125	0.712		0.796	1.401		chloroplast				K14496	PYL; abscisic acid receptor PYR/PYL family	sita04075 Plant hormone signal transduction; sita04016 MAPK signaling pathway - plant;	IPR023393;	START-like domain;
K3Z4P7	555	1.53	Up	0.0003354	S	Conserved oligomeric Golgi complex subunit 8	LOC101767430	0.745	0.825	0.833	1.248	1.204	1.224	0.976	0.907	0.881	1.069	1.062	cytoplasm		GO:0043229 intracellular organelle; GO:0005737 cytoplasm; GO:0044446 intracellular organelle part; GO:0012505 endomembrane system; GO:0032991 macromolecular complex; GO:0044424 intracellular part; GO:0005623 cell; GO:0044422 organelle part; GO:0043231 intracellular membrane-bounded organelle; GO:0043226 organelle; GO:0044464 cell part; GO:0005622 intracellular; GO:0044431 Golgi apparatus part; GO…		K20295			IPR016159;	Cullin repeat-like-containing domain;
K3YG05	714	1.524	Up	0.00020096	S	probable sucrose-phosphate synthase 4 [Setaria italica]	LOC101761271	0.899	0.97	0.893	1.454	1.367	1.387	0.768	0.788	0.789	0.954	0.937	nucleus	GO:0044723 single-organism carbohydrate metabolic process; GO:0008152 metabolic process; GO:0005985 sucrose metabolic process; GO:0044262 cellular carbohydrate metabolic process; GO:0044710 single-organism metabolic process; GO:0044763 single-organism cellular process; GO:0044699 single-organism process; GO:0009311 oligosaccharide metabolic process; GO:0005984 disaccharide metabolic process; GO:0…		GO:0016758 transferase activity, transferring hexosyl groups; GO:0003824 catalytic activity; GO:0046524 sucrose-phosphate synthase activity; GO:0035251 UDP-glucosyltransferase activity; GO:0008194 UDP-glycosyltransferase activity; GO:0046527 glucosyltransferase activity; GO:0016757 transferase activity, transferring glycosyl groups; GO:0016157 sucrose synthase activity; GO:0016740 transferase act…	K00696	E2.4.1.14; sucrose-phosphate synthase [EC:2.4.1.14]	sita01100 Metabolic pathways; sita00500 Starch and sucrose metabolism;	IPR006380; IPR000368; IPR001296;	Sucrose-phosphatase, N-terminal; Sucrose synthase; Glycosyl transferase, family 1;
K3Z3N2	104	1.524	Up	0.00142427	S	auxilin-related protein 1-like [Setaria italica]	LOC101755248		0.825	0.808		1.229	1.259		0.789	0.802		1.152	nucleus							IPR001623;	DnaJ domain;
K3ZEB6	505	1.524	Up	0.0002435	S	dentin sialophosphoprotein [Populus trichocarpa]	SETIT_024909mg	0.638	0.711	0.678	1.056	1.008	1.025	0.585	0.675	0.66	1.64	1.554	cytoplasm							IPR000313;	PWWP domain;
K3ZWC0	240	1.516	Up	3.9137e-05	S	40S ribosomal protein S6	LOC101782633	0.696	0.735	0.737	1.102	1.11	1.075	1.051	1.103	1.143	1.231	1.131	nucleus	GO:0006518 peptide metabolic process; GO:0043043 peptide biosynthetic process; GO:0044267 cellular protein metabolic process; GO:0006807 nitrogen compound metabolic process; GO:0009058 biosynthetic process; GO:0043603 cellular amide metabolic process; GO:0044238 primary metabolic process; GO:1901566 organonitrogen compound biosynthetic process; GO:1901576 organic substance biosynthetic process; G…	GO:0005840 ribosome; GO:0043226 organelle; GO:0043229 intracellular organelle; GO:0043232 intracellular non-membrane-bounded organelle; GO:0044464 cell part; GO:0005622 intracellular; GO:0005737 cytoplasm; GO:0032991 macromolecular complex; GO:0044424 intracellular part; GO:1990904 ribonucleoprotein complex; GO:0005623 cell; GO:0030529 intracellular ribonucleoprotein complex; GO:0044444 cytoplasm…	GO:0003735 structural constituent of ribosome; GO:0005198 structural molecule activity;	K02991	RP-S6e; small subunit ribosomal protein S6e	sita03010 Ribosome;
K3Z4Z8	227	1.514	Up	0.0003776	S	pollen-specific leucine-rich repeat extensin-like protein 2 [Aegilops tauschii subsp. tauschii]	LOC101785618	0.723	0.803	0.8	1.168	1.207	1.147	0.879	0.813	0.868	1.213	1.199	nucleus
K3XWP6	436	1.51	Up	0.0025417	S	protein PHR1-LIKE 1 isoform X1 [Zea mays]	LOC101786720	0.557	0.536	0.642	0.875	0.83	0.914	1.879	1.989	1.699	0.946	1.002	nucleus			GO:0097159 organic cyclic compound binding; GO:1901363 heterocyclic compound binding; GO:0003677 DNA binding; GO:0005488 binding; GO:0003676 nucleic acid binding;				IPR001005; IPR009057; IPR025756; IPR006447; IPR017930;	SANT/Myb domain; Homeobox domain-like; MYB-CC type transcription factor, LHEQLE-containing domain; Myb domain, plants; Myb domain;
K4AAL9	26	1.505	Up	9.6468e-05	S	"""""""keratin, type I cytoskeletal 9 [Setaria italica]"""""""	LOC101757836	0.859	0.819	0.813	1.202	1.276	1.27	0.904	0.866	0.858	1.04	1.042	nucleus
K3Y7Y8	9	1.498	Up	0.010905	S	Glycosyltransferases	LOC101771675	0.798	0.847		1.195	1.27		1.27	1.096		0.769	0.802	mitochondria		GO:0016020 membrane;	GO:0015020 glucuronosyltransferase activity; GO:0016758 transferase activity, transferring hexosyl groups; GO:0003824 catalytic activity; GO:0008194 UDP-glycosyltransferase activity; GO:0016757 transferase activity, transferring glycosyl groups; GO:0015018 galactosylgalactosylxylosylprotein 3-beta-glucuronosyltransferase activity; GO:0016740 transferase activity;	K20869			IPR029044;	Nucleotide-diphospho-sugar transferases;
K3XUV1	477	1.494	Up	0.00101826	S	trafficking protein particle complex II-specific subunit 130 homolog [Setaria italica]	LOC101772825	0.758	0.736	0.834	1.122	1.225	1.132	0.718	0.739	0.722	1.355	1.272	cytoplasm			GO:0005515 protein binding; GO:0005488 binding;	K20307			IPR011990; IPR021773;	Tetratricopeptide-like helical domain; Foie gras liver health family 1;
K3YKA4	12	1.493	Up	0.0191433	S	60S ribosomal protein L34-like [Setaria italica]	LOC101776281	0.75	0.738		1.049	1.172		1.389	1.426		1.218	1.014	cytoplasm	GO:0006518 peptide metabolic process; GO:0043043 peptide biosynthetic process; GO:0044267 cellular protein metabolic process; GO:0006807 nitrogen compound metabolic process; GO:0009058 biosynthetic process; GO:0043603 cellular amide metabolic process; GO:0044238 primary metabolic process; GO:1901566 organonitrogen compound biosynthetic process; GO:1901576 organic substance biosynthetic process; G…	GO:0005840 ribosome; GO:0043226 organelle; GO:0043229 intracellular organelle; GO:0043232 intracellular non-membrane-bounded organelle; GO:0044464 cell part; GO:0005622 intracellular; GO:0005737 cytoplasm; GO:0032991 macromolecular complex; GO:0044424 intracellular part; GO:1990904 ribonucleoprotein complex; GO:0005623 cell; GO:0030529 intracellular ribonucleoprotein complex; GO:0044444 cytoplasm…	GO:0003735 structural constituent of ribosome; GO:0005198 structural molecule activity;	K02915	RP-L34e; large subunit ribosomal protein L34e	sita03010 Ribosome;
K4A709	210	1.492	Up	0.0064628	S	oxysterol-binding protein-related protein 1C [Setaria italica]	LOC101774451	0.641	0.752	0.777	1.158	0.981	1.099	1.176	1.279	1.236	1.122	0.962	nucleus				K20456			IPR011993; IPR001849;	PH domain-like; Pleckstrin homology domain;
K3Z4P7	531	1.48	Up	0.00042268	S	Conserved oligomeric Golgi complex subunit 8	LOC101767430	0.748	0.817	0.844	1.202	1.188	1.176	0.859	0.802	0.801	1.213	1.186	cytoplasm		GO:0043229 intracellular organelle; GO:0005737 cytoplasm; GO:0044446 intracellular organelle part; GO:0012505 endomembrane system; GO:0032991 macromolecular complex; GO:0044424 intracellular part; GO:0005623 cell; GO:0044422 organelle part; GO:0043231 intracellular membrane-bounded organelle; GO:0043226 organelle; GO:0044464 cell part; GO:0005622 intracellular; GO:0044431 Golgi apparatus part; GO…		K20295			IPR016159;	Cullin repeat-like-containing domain;
K3Z705	375	1.48	Up	0.00084193	S	transcription factor HBP-1a-like [Setaria italica]	LOC101753891	0.837	0.833	0.836	1.263	1.229	1.216	1.082	1.074	1.098	0.884	0.876	nucleus	GO:0050794 regulation of cellular process; GO:0010468 regulation of gene expression; GO:0006355 regulation of transcription, DNA-templated; GO:0031326 regulation of cellular biosynthetic process; GO:0080090 regulation of primary metabolic process; GO:0060255 regulation of macromolecule metabolic process; GO:0019219 regulation of nucleobase-containing compound metabolic process; GO:0010556 regulat…		GO:0097159 organic cyclic compound binding; GO:1901363 heterocyclic compound binding; GO:0003677 DNA binding; GO:0005488 binding; GO:0001071 nucleic acid binding transcription factor activity; GO:0003676 nucleic acid binding; GO:0043565 sequence-specific DNA binding; GO:0003700 transcription factor activity, sequence-specific DNA binding;	K09060			IPR004827; IPR012900;	Basic-leucine zipper domain; G-box binding protein, multifunctional mosaic region;
K3ZU85	280	1.48	Up	0.0088369	S	transcription factor bHLH130-like [Setaria italica]	LOC101774803		0.896	0.857		1.259	1.336		0.801	0.782		1.044	nucleus			GO:0005515 protein binding; GO:0005488 binding; GO:0046983 protein dimerization activity;				IPR011598;	Myc-type, basic helix-loop-helix (bHLH) domain;
K4AFA3	98	1.477	Up	0.00049967	S	glycine-rich RNA-binding protein RZ1A-like [Setaria italica]	LOC101770403	0.792	0.746	0.744	1.055	1.144	1.172	1.229	1.135	1.182	0.972	1.013	nucleus			GO:0097159 organic cyclic compound binding; GO:1901363 heterocyclic compound binding; GO:1901265 nucleoside phosphate binding; GO:0046914 transition metal ion binding; GO:0005488 binding; GO:0003676 nucleic acid binding; GO:0043167 ion binding; GO:0046872 metal ion binding; GO:0043169 cation binding; GO:0000166 nucleotide binding; GO:0008270 zinc ion binding; GO:0036094 small molecule binding;	K12885	RBMX; heterogeneous nuclear ribonucleoprotein G	sita03040 Spliceosome;	IPR000504; IPR012677; IPR001878;	RNA recognition motif domain; Nucleotide-binding alpha-beta plait domain; Zinc finger, CCHC-type;
K3ZVJ0	259	1.476	Up	3.213e-07	S	glycine-rich RNA-binding protein RZ1C-like [Setaria italica]	LOC101753731	0.8	0.786	0.785	1.174	1.16	1.165	1.124	1.15	1.112	0.928	0.956	nucleus			GO:0097159 organic cyclic compound binding; GO:1901363 heterocyclic compound binding; GO:1901265 nucleoside phosphate binding; GO:0046914 transition metal ion binding; GO:0005488 binding; GO:0003676 nucleic acid binding; GO:0043167 ion binding; GO:0046872 metal ion binding; GO:0043169 cation binding; GO:0000166 nucleotide binding; GO:0008270 zinc ion binding; GO:0036094 small molecule binding;	K12885	RBMX; heterogeneous nuclear ribonucleoprotein G	sita03040 Spliceosome;	IPR000504; IPR012677; IPR001878;	RNA recognition motif domain; Nucleotide-binding alpha-beta plait domain; Zinc finger, CCHC-type;
K3Z4P7	547	1.474	Up	0.0098021	S	Conserved oligomeric Golgi complex subunit 8	LOC101767430	0.714	0.88	0.898	1.327	1.157	1.188	0.963	0.918	0.885	1.036	1.042	cytoplasm		GO:0043229 intracellular organelle; GO:0005737 cytoplasm; GO:0044446 intracellular organelle part; GO:0012505 endomembrane system; GO:0032991 macromolecular complex; GO:0044424 intracellular part; GO:0005623 cell; GO:0044422 organelle part; GO:0043231 intracellular membrane-bounded organelle; GO:0043226 organelle; GO:0044464 cell part; GO:0005622 intracellular; GO:0044431 Golgi apparatus part; GO…		K20295			IPR016159;	Cullin repeat-like-containing domain;
K3Y8K7	132	1.468	Up	0.00022483	S	transcription factor VIP1-like [Setaria italica]	LOC101780472	0.79	0.724	0.794	1.119	1.143	1.127	0.916	0.915	0.938	1.169	1.208	nucleus	GO:0050794 regulation of cellular process; GO:0010468 regulation of gene expression; GO:0006355 regulation of transcription, DNA-templated; GO:0031326 regulation of cellular biosynthetic process; GO:0080090 regulation of primary metabolic process; GO:0060255 regulation of macromolecule metabolic process; GO:0019219 regulation of nucleobase-containing compound metabolic process; GO:0010556 regulat…		GO:0097159 organic cyclic compound binding; GO:1901363 heterocyclic compound binding; GO:0003677 DNA binding; GO:0005488 binding; GO:0001071 nucleic acid binding transcription factor activity; GO:0003676 nucleic acid binding; GO:0043565 sequence-specific DNA binding; GO:0003700 transcription factor activity, sequence-specific DNA binding;	K20557	VIP1; transcription factor VIP1	sita04016 MAPK signaling pathway - plant;	IPR004827;	Basic-leucine zipper domain;
K3XUT6	688	1.466	Up	0.00031829	S	protein-methionine sulfoxide oxidase mical3a-like [Setaria italica]	LOC101783913	0.963	0.867	0.909	1.306	1.366	1.344	0.7	0.795	0.728	1.052	1.055	nucleus			GO:0043169 cation binding; GO:0046872 metal ion binding; GO:0008270 zinc ion binding; GO:0046914 transition metal ion binding; GO:0005488 binding; GO:0043167 ion binding;				IPR001781;	Zinc finger, LIM-type;
K3ZQH2	15	1.457	Up	0.02738	S	serine/threonine-protein kinase pakA-like [Setaria italica]	LOC101770763		0.956	0.881		1.273	1.403		0.913	0.94		0.893	nucleus			GO:0005515 protein binding; GO:0005488 binding;				IPR000270;	PB1 domain;
K3XG18	123	1.451	Up	2.2232e-05	S	class E vacuolar protein-sorting machinery protein HSE1-like [Setaria italica]	LOC101762588	0.839	0.84	0.832	1.232	1.175	1.237	0.851	0.865	0.9	1.083	1.121	nucleus
K3XUQ3	1987	1.447	Up	0.0060566	S	chromatin structure-remodeling complex protein SYD-like isoform X2 [Setaria italica]	LOC101775124	0.698	0.721		1.002	1.051		1.312	1.287		0.968	0.984	nucleus
K4AG31	7	1.447	Up	6.3137e-05	S	brain acid soluble protein 1 [Setaria italica]	LOC101767037	0.824	0.811	0.835	1.237	1.177	1.159	0.9	0.942	0.907	1.048	1.103	nucleus
K3YPE3	917	1.438	Up	0.0072974	S	regulator of nonsense transcripts UPF2 [Setaria italica]	LOC101757870	0.717	0.762		1.071	1.056		1.187	1.094		1.021	1.096	nucleus			GO:0097159 organic cyclic compound binding; GO:1901363 heterocyclic compound binding; GO:0003723 RNA binding; GO:0005515 protein binding; GO:0005488 binding; GO:0003676 nucleic acid binding;	K14327	UPF2; regulator of nonsense transcripts 2	sita03015 mRNA surveillance pathway; sita03013 RNA transport;	IPR016024; IPR003890; IPR016021; IPR007193;	Armadillo-type fold; MIF4G-like, type 3; MIF4G-like domain; Up-frameshift suppressor 2;
K3XUR7	1202	1.436	Up	0.00042093	S	sister chromatid cohesion protein PDS5 homolog A isoform X2 [Setaria italica]	LOC101778123	0.952	0.881	0.973	1.379	1.309	1.342	0.759	0.835	0.795	0.963	0.975	nucleus			GO:0005488 binding;	K11267			IPR011989; IPR016024; IPR002999;	Armadillo-like helical; Armadillo-type fold; Tudor domain;
K3Z9A5	210	1.435	Up	0.0167201	S	cAMP-regulated phosphoprotein-like protein [Medicago truncatula]	LOC101781582		0.761	0.835		1.134	1.157		1.038	0.97		1.1	nucleus
K3XZM0	157	1.434	Up	0.00047523	S	two-on-two hemoglobin-3 [Setaria italica]	LOC101784581	0.92	0.844	0.911	1.255	1.248	1.333	0.893	0.939	0.824	1.003	1.007	nucleus			GO:0097159 organic cyclic compound binding; GO:1901363 heterocyclic compound binding; GO:0020037 heme binding; GO:0046906 tetrapyrrole binding; GO:0019825 oxygen binding; GO:0005488 binding;				IPR009050; IPR012292;	Globin-like; Globin/Protoglobin;
K3XSQ9	231	1.433	Up	0.038157	S	pumilio homolog 2-like [Setaria italica]	LOC101767746	0.757		0.869	1.192		1.138	0.891		0.881	1.154		nucleus			GO:0097159 organic cyclic compound binding; GO:1901363 heterocyclic compound binding; GO:0003723 RNA binding; GO:0005488 binding; GO:0003676 nucleic acid binding;	K17943			IPR012940; IPR011989; IPR016024; IPR033712; IPR033133;	Nucleic acid binding NABP; Armadillo-like helical; Armadillo-type fold; Pumilio, RNA binding domain; Pumilio homology domain;
K3XF98	241	1.423	Up	0.000137666	S	leucine-rich repeat extensin-like protein 2 [Setaria italica]	LOC101757309	0.871	0.874	0.841	1.191	1.278	1.212	0.889	0.82	0.883	1.049	1.05	nucleus			GO:0005515 protein binding; GO:0005488 binding;				IPR000270;	PB1 domain;
K4A500	1038	1.421	Up	0.0481	S	probable GPI-anchored adhesin-like protein PGA55 [Zea mays]	LOC101782141		0.732	0.849		1.158	1.088		1.44	1.444		0.676	nucleus
K4A500	1040	1.421	Up	0.0481	S	probable GPI-anchored adhesin-like protein PGA55 [Zea mays]	LOC101782141		0.732	0.849		1.158	1.088		1.44	1.444		0.676	nucleus
K3ZR67	587	1.42	Up	0.0150616	S	Potassium transporter	LOC101764133	0.907		0.859	1.296		1.211	0.863		0.956	0.965		plasma membrane	GO:0098655 cation transmembrane transport; GO:0034220 ion transmembrane transport; GO:0098660 inorganic ion transmembrane transport; GO:0030001 metal ion transport; GO:0071804 cellular potassium ion transport; GO:0044763 single-organism cellular process; GO:0044699 single-organism process; GO:0051234 establishment of localization; GO:0006810 transport; GO:0055085 transmembrane transport; GO:00068…	GO:0016020 membrane;	GO:0046873 metal ion transmembrane transporter activity; GO:0015075 ion transmembrane transporter activity; GO:0022892 substrate-specific transporter activity; GO:0015077 monovalent inorganic cation transmembrane transporter activity; GO:0022890 inorganic cation transmembrane transporter activity; GO:0008324 cation transmembrane transporter activity; GO:0022891 substrate-specific transmembrane tr…
K3ZEK2	70	1.419	Up	4.4285e-05	S	"""""""nudix hydrolase 19, chloroplastic [Ananas comosus]"""""""	LOC101758219	0.861	0.822	0.837	1.169	1.222	1.186	0.957	0.986	0.961	1.071	1.037	nucleus
K3ZWC0	241	1.417	Up	0.00068217	S	40S ribosomal protein S6	LOC101782633	0.711	0.786	0.735	1.011	1.089	1.062	1.202	1.127	1.177	1.21	1.068	nucleus	GO:0006518 peptide metabolic process; GO:0043043 peptide biosynthetic process; GO:0044267 cellular protein metabolic process; GO:0006807 nitrogen compound metabolic process; GO:0009058 biosynthetic process; GO:0043603 cellular amide metabolic process; GO:0044238 primary metabolic process; GO:1901566 organonitrogen compound biosynthetic process; GO:1901576 organic substance biosynthetic process; G…	GO:0005840 ribosome; GO:0043226 organelle; GO:0043229 intracellular organelle; GO:0043232 intracellular non-membrane-bounded organelle; GO:0044464 cell part; GO:0005622 intracellular; GO:0005737 cytoplasm; GO:0032991 macromolecular complex; GO:0044424 intracellular part; GO:1990904 ribonucleoprotein complex; GO:0005623 cell; GO:0030529 intracellular ribonucleoprotein complex; GO:0044444 cytoplasm…	GO:0003735 structural constituent of ribosome; GO:0005198 structural molecule activity;	K02991	RP-S6e; small subunit ribosomal protein S6e	sita03010 Ribosome;
K3Z3T8	244	1.415	Up	0.0101424	S	cell wall protein AWA1-like [Zea mays]	LOC101764154	0.809	0.804	0.909	1.199	1.314	1.055	0.992	0.874	0.996	1.008	1.095	nucleus			GO:0005515 protein binding; GO:0005488 binding;				IPR009060;	UBA-like;
K3ZX94	28	1.41	Up	0.00022487	S	NEDD8-conjugating enzyme Ubc12-like [Setaria italica]	LOC101784914	0.871	0.821	0.802	1.179	1.145	1.192	0.695	0.769	0.732	1.238	1.254	cytoskeleton				K10579	UBE2M; ubiquitin-conjugating enzyme E2 M	sita04120 Ubiquitin mediated proteolysis;	IPR016135; IPR000608;	Ubiquitin-conjugating enzyme/RWD-like; Ubiquitin-conjugating enzyme E2;
K3XUQ3	1983	1.405	Up	0.0046215	S	chromatin structure-remodeling complex protein SYD-like isoform X2 [Setaria italica]	LOC101775124	0.792	0.843	0.73	1.059	1.061	1.204	1.186	1.194	1.133	0.952	0.959	nucleus
K3Z429	41	1.404	Up	0.0065589	S	dual specificity protein kinase shkD isoform X2 [Setaria italica]	LOC101767428		0.869	0.823		1.194	1.182		0.908	0.905		1.068	nucleus	GO:0050794 regulation of cellular process; GO:0016310 phosphorylation; GO:0060255 regulation of macromolecule metabolic process; GO:0019219 regulation of nucleobase-containing compound metabolic process; GO:0044267 cellular protein metabolic process; GO:0044237 cellular metabolic process; GO:0006796 phosphate-containing compound metabolic process; GO:0071704 organic substance metabolic process; G…		GO:0005524 ATP binding; GO:1901265 nucleoside phosphate binding; GO:0016773 phosphotransferase activity, alcohol group as acceptor; GO:0001882 nucleoside binding; GO:0043167 ion binding; GO:0004672 protein kinase activity; GO:0000166 nucleotide binding; GO:0097159 organic cyclic compound binding; GO:1901363 heterocyclic compound binding; GO:0032549 ribonucleoside binding; GO:0097367 carbohydrate …				IPR000719; IPR013767; IPR000014; IPR001245; IPR011009;	Protein kinase domain; PAS fold; PAS domain; Serine-threonine/tyrosine-protein kinase catalytic domain; Protein kinase-like domain;
K3ZIR9	253	1.404	Up	0.0041952	S	E3 ubiquitin-protein ligase RHF2A [Setaria italica]	LOC101779691		0.893	0.871		1.261	1.216		0.779	0.778		1.076	nucleus			GO:0043169 cation binding; GO:0046872 metal ion binding; GO:0005515 protein binding; GO:0008270 zinc ion binding; GO:0046914 transition metal ion binding; GO:0005488 binding; GO:0043167 ion binding;	K19043			IPR001841; IPR013083;	Zinc finger, RING-type; Zinc finger, RING/FYVE/PHD-type;
K3ZPV6	3264	1.402	Up	0.002119	S	transcription-associated protein 1-like [Setaria italica]	LOC101777792	0.855	0.918	0.892	1.292	1.303	1.141	0.721	0.707	0.843	1.11	1.09	plasma membrane			GO:0005515 protein binding; GO:0016301 kinase activity; GO:0003824 catalytic activity; GO:0016740 transferase activity; GO:0005488 binding; GO:0016772 transferase activity, transferring phosphorus-containing groups;	K08874			IPR000403; IPR011990; IPR003151; IPR016024; IPR014009; IPR003152; IPR011009;	Phosphatidylinositol 3-/4-kinase, catalytic domain; Tetratricopeptide-like helical domain; PIK-related kinase, FAT; Armadillo-type fold; PIK-related kinase; FATC domain; Protein kinase-like domain;
K3Z3U6	158	1.4	Up	0.032736	S	putative cell division cycle ATPase [Setaria italica]	LOC101785471	0.898	0.808		1.154	1.234		0.703	0.728		1.144	1.233	vacuolar membrane			GO:0005524 ATP binding; GO:1901265 nucleoside phosphate binding; GO:0001882 nucleoside binding; GO:0043167 ion binding; GO:0000166 nucleotide binding; GO:0097159 organic cyclic compound binding; GO:1901363 heterocyclic compound binding; GO:0032549 ribonucleoside binding; GO:0097367 carbohydrate derivative binding; GO:0032553 ribonucleotide binding; GO:0005488 binding; GO:0032550 purine ribonucleo…				IPR003593; IPR003959; IPR027417;	AAA+ ATPase domain; ATPase, AAA-type, core; P-loop containing nucleoside triphosphate hydrolase;
K3XI38	6	1.399	Up	0.00027909	S	Phosphatidate cytidylyltransferase	LOC101764901	0.866	0.906	0.869	1.233	1.282	1.18	0.944	0.827	0.895	1.009	1.029	nucleus		GO:0016020 membrane;	GO:0070567 cytidylyltransferase activity; GO:0004605 phosphatidate cytidylyltransferase activity; GO:0016779 nucleotidyltransferase activity; GO:0003824 catalytic activity; GO:0016740 transferase activity; GO:0016772 transferase activity, transferring phosphorus-containing groups;	K00981	E2.7.7.41; phosphatidate cytidylyltransferase [EC:2.7.7.41]	sita01100 Metabolic pathways; sita01110 Biosynthesis of secondary metabolites; sita00564 Glycerophospholipid metabolism; sita04070 Phosphatidylinositol signaling system;
K3XDW1	625	1.398	Up	0.0036757	S	putative ABC transporter B family member 8 [Setaria italica]	LOC101780555	0.857	0.835		1.201	1.164		1.06	1.126		0.817	0.828	plasma membrane	GO:0006810 transport; GO:0055085 transmembrane transport; GO:0051179 localization; GO:0051234 establishment of localization;	GO:0031224 intrinsic component of membrane; GO:0016020 membrane; GO:0016021 integral component of membrane; GO:0044425 membrane part;	GO:1901265 nucleoside phosphate binding; GO:0015399 primary active transmembrane transporter activity; GO:0016817 hydrolase activity, acting on acid anhydrides; GO:0016787 hydrolase activity; GO:0016887 ATPase activity; GO:0097159 organic cyclic compound binding; GO:1901363 heterocyclic compound binding; GO:0016462 pyrophosphatase activity; GO:0003824 catalytic activity; GO:0032553 ribonucleotide…	K05658			IPR003593; IPR003439; IPR027417; IPR011527;	AAA+ ATPase domain; ABC transporter-like; P-loop containing nucleoside triphosphate hydrolase; ABC transporter type 1, transmembrane domain;
K3XVG3	734	1.391	Up	0.0027556	S	heat shock 70 kDa protein 16 [Setaria italica]	LOC101769482	0.853	0.741	0.841	1.082	1.171	1.133	1.291	1.405	1.361	0.82	0.767	cytoplasm				K09489			IPR029048; IPR029047;	Heat shock protein 70kD, C-terminal domain; Heat shock protein 70kD, peptide-binding domain;
K3ZQM9	18	1.388	Up	0.00031916	S	flowering time control protein FPA [Setaria italica]	LOC101762638	0.929	0.888	0.89	1.249	1.202	1.307	1.175	1.202	1.21	0.702	0.755	nucleus			GO:0097159 organic cyclic compound binding; GO:1901363 heterocyclic compound binding; GO:1901265 nucleoside phosphate binding; GO:0005488 binding; GO:0003676 nucleic acid binding; GO:0000166 nucleotide binding; GO:0036094 small molecule binding;				IPR012921; IPR000504; IPR012677;	Spen paralogue and orthologue SPOC, C-terminal; RNA recognition motif domain; Nucleotide-binding alpha-beta plait domain;
K3ZQM9	16	1.388	Up	0.00036187	S	flowering time control protein FPA [Setaria italica]	LOC101762638	0.934	0.888	0.89	1.254	1.202	1.307	1.189	1.202	1.21	0.682	0.755	nucleus			GO:0097159 organic cyclic compound binding; GO:1901363 heterocyclic compound binding; GO:1901265 nucleoside phosphate binding; GO:0005488 binding; GO:0003676 nucleic acid binding; GO:0000166 nucleotide binding; GO:0036094 small molecule binding;				IPR012921; IPR000504; IPR012677;	Spen paralogue and orthologue SPOC, C-terminal; RNA recognition motif domain; Nucleotide-binding alpha-beta plait domain;
K3Y823	375	1.387	Up	0.02358	S	probable aldo-keto reductase 2 [Setaria italica]	LOC101754654	0.995	0.977	0.969	1.498	1.308	1.274	0.65	0.802	0.864	0.642	0.816	cytoplasm							IPR023210;	NADP-dependent oxidoreductase domain;
K3XF98	247	1.383	Up	1.63338e-05	S	leucine-rich repeat extensin-like protein 2 [Setaria italica]	LOC101757309	0.859	0.886	0.89	1.227	1.211	1.205	0.879	0.861	0.825	1.04	1.058	nucleus			GO:0005515 protein binding; GO:0005488 binding;				IPR000270;	PB1 domain;
K3ZSD4	447	1.381	Up	1.73054e-05	S	protein FREE1 [Setaria italica]	LOC101784792	0.786	0.753	0.764	1.065	1.057	1.059	0.778	0.768	0.777	1.38	1.416	nucleus			GO:0046872 metal ion binding; GO:0043169 cation binding; GO:0005488 binding; GO:0043167 ion binding;				IPR000306; IPR017455; IPR011993; IPR013083; IPR011011;	FYVE zinc finger; Zinc finger, FYVE-related; PH domain-like; Zinc finger, RING/FYVE/PHD-type; Zinc finger, FYVE/PHD-type;
K3XF23	475	1.378	Up	0.03054	S	putative C3HC zinc finger-like family protein [Zea mays]	LOC101774343		0.843	0.912		1.159	1.26		0.844	0.692		1.123	nucleus		GO:0043226 organelle; GO:0043231 intracellular membrane-bounded organelle; GO:0043229 intracellular organelle; GO:0005634 nucleus; GO:0044464 cell part; GO:0005622 intracellular; GO:0044424 intracellular part; GO:0043227 membrane-bounded organelle; GO:0005623 cell;	GO:0043169 cation binding; GO:0046872 metal ion binding; GO:0008270 zinc ion binding; GO:0046914 transition metal ion binding; GO:0005488 binding; GO:0043167 ion binding;				IPR012935;	Zinc finger, C3HC-like;
K3Y625	321	1.377	Up	0.0106808	S	uncharacterized membrane protein At3g27390-like [Setaria italica]	LOC101767789	0.934	1.012	0.966	1.506	1.202	1.302	0.968	0.901	0.826	0.811	0.924	plasma membrane
K3Z321	2448	1.377	Up	2.1221e-05	S	E3 ubiquitin-protein ligase UPL1-like isoform X2 [Setaria italica]	LOC101778904	0.801	0.814	0.833	1.138	1.127	1.106	0.832	0.84	0.835	1.204	1.203	chloroplast			GO:0005515 protein binding; GO:0019787 ubiquitin-like protein transferase activity; GO:0003824 catalytic activity; GO:0016740 transferase activity; GO:0005488 binding; GO:0004842 ubiquitin-protein transferase activity;	K10592	HUWE1; E3 ubiquitin-protein ligase HUWE1 [EC:2.3.2.26]	sita04120 Ubiquitin mediated proteolysis;	IPR015940; IPR010314; IPR025527; IPR010309; IPR016024; IPR000569; IPR009060;	Ubiquitin-associated domain; E3 ubiquitin ligase, domain of unknown function DUF913; Domain of unknown function DUF4414; E3 ubiquitin ligase, domain of unknown function DUF908; Armadillo-type fold; HECT domain; UBA-like;
K3XVS4	48	1.369	Up	8e-05	S	"""""""nascent polypeptide-associated complex subunit alpha, muscle-specific form-like [Setaria italica]"""""""	LOC101780399	0.896	0.912	0.885	1.196	1.268	1.224	0.915	0.886	0.904	1.007	0.982	nucleus	GO:0044085 cellular component biogenesis; GO:0050794 regulation of cellular process; GO:0016043 cellular component organization; GO:0034728 nucleosome organization; GO:0060255 regulation of macromolecule metabolic process; GO:0019219 regulation of nucleobase-containing compound metabolic process; GO:2001141 regulation of RNA biosynthetic process; GO:0006323 DNA packaging; GO:0006334 nucleosome as…	GO:0043229 intracellular organelle; GO:0043232 intracellular non-membrane-bounded organelle; GO:0044446 intracellular organelle part; GO:0032991 macromolecular complex; GO:0044424 intracellular part; GO:0005623 cell; GO:0044422 organelle part; GO:0000786 nucleosome; GO:0044427 chromosomal part; GO:0043228 non-membrane-bounded organelle; GO:0043231 intracellular membrane-bounded organelle; GO:0043…	GO:0097159 organic cyclic compound binding; GO:1901363 heterocyclic compound binding; GO:0003677 DNA binding; GO:0005488 binding; GO:0003676 nucleic acid binding;				IPR011991; IPR005818;	Winged helix-turn-helix DNA-binding domain; Linker histone H1/H5, domain H15;
K3Y625	320	1.368	Up	0.0093404	S	uncharacterized membrane protein At3g27390-like [Setaria italica]	LOC101767789	0.922	0.991	0.976	1.468	1.184	1.3	1.002	0.937	0.82	0.815	0.925	plasma membrane
K3YPC6	252	1.366	Up	0.00118109	S	nuclear autoantigenic sperm protein [Ananas comosus]	LOC101754773	0.868	0.882	0.797	1.164	1.199	1.115	0.911	0.821	0.748	1.109	1.092	nucleus			GO:0046872 metal ion binding; GO:0043169 cation binding; GO:0005515 protein binding; GO:0005488 binding; GO:0043167 ion binding;				IPR000306; IPR017455; IPR011990; IPR013083; IPR011011;	FYVE zinc finger; Zinc finger, FYVE-related; Tetratricopeptide-like helical domain; Zinc finger, RING/FYVE/PHD-type; Zinc finger, FYVE/PHD-type;
K4A5I6	479	1.366	Up	0.0198383	S	SWI/SNF complex subunit SWI3D isoform X3 [Setaria italica]	LOC101770817		0.861	0.916		1.253	1.175		1.129	1.074		0.805	nucleus			GO:0097159 organic cyclic compound binding; GO:1901363 heterocyclic compound binding; GO:0003677 DNA binding; GO:0046914 transition metal ion binding; GO:0005488 binding; GO:0043167 ion binding; GO:0003676 nucleic acid binding; GO:0043169 cation binding; GO:0046872 metal ion binding; GO:0005515 protein binding; GO:0008270 zinc ion binding;	K11649			IPR011991; IPR001005; IPR009057; IPR007526; IPR017884; IPR000433; IPR032451;	Winged helix-turn-helix DNA-binding domain; SANT/Myb domain; Homeobox domain-like; SWIRM domain; SANT domain; Zinc finger, ZZ-type; SMARCC, C-terminal;
K3XY84	316	1.365	Up	0.0085814	S	protein ENHANCED DISEASE RESISTANCE 2-like [Setaria italica]	LOC101769073	0.766	0.735	0.887	1.134	1.105	1.021	1.042	1.023	1.02	1.122	1.176	chloroplast							IPR009769;	Protein ENHANCED DISEASE RESISTANCE 2, C-terminal;
K3XDR5	1022	1.364	Up	0.046365	S	GYF domain-containing protein [Arabidopsis thaliana]	LOC101778963	0.944	0.705	0.943	1.29	1.07	1.176	0.823	1.062	0.886	0.972	1.168	nucleus			GO:0005515 protein binding; GO:0005488 binding;	K18730			IPR003169;	GYF domain;
K3XV24	197	1.364	Up	0.0148403	S	chorismate synthase [Arabidopsis thaliana]	---	0.816	0.869		1.174	1.124		0.915	0.94		1.169	1.085	nucleus
K3YIE2	205	1.363	Up	0.0172168	S	FHA domain-containing protein FHA2 [Setaria italica]	LOC101755188	0.662	0.827	0.682	1.061	0.931	0.967	0.687	1.011	0.733	1.536	1.227	nucleus			GO:0005515 protein binding; GO:0005488 binding;				IPR008984; IPR000253;	SMAD/FHA domain; Forkhead-associated (FHA) domain;
K3YAJ2	147	1.361	Up	0.00047908	S	60S ribosomal protein L17-like [Setaria italica]	LOC101778599	0.832	0.823		1.122	1.131		0.968	1.013		1.07	1.057	cytoplasm	GO:0006518 peptide metabolic process; GO:0043043 peptide biosynthetic process; GO:0044267 cellular protein metabolic process; GO:0006807 nitrogen compound metabolic process; GO:0009058 biosynthetic process; GO:0043603 cellular amide metabolic process; GO:0044238 primary metabolic process; GO:1901566 organonitrogen compound biosynthetic process; GO:1901576 organic substance biosynthetic process; G…	GO:0005840 ribosome; GO:0043229 intracellular organelle; GO:0043232 intracellular non-membrane-bounded organelle; GO:0044446 intracellular organelle part; GO:0005737 cytoplasm; GO:0032991 macromolecular complex; GO:0044424 intracellular part; GO:0005623 cell; GO:0044422 organelle part; GO:0043228 non-membrane-bounded organelle; GO:0043226 organelle; GO:0015934 large ribosomal subunit; GO:0044391 …	GO:0003735 structural constituent of ribosome; GO:0005198 structural molecule activity;	K02880	RP-L17e; large subunit ribosomal protein L17e	sita03010 Ribosome;
K3Z8P1	262	1.361	Up	0.00167785	S	ran-binding protein 1 homolog a [Setaria italica]	LOC101754843	0.916	0.939		1.259	1.265		0.975	0.919		0.9	0.929	chloroplast	GO:0006810 transport; GO:0046907 intracellular transport; GO:0051649 establishment of localization in cell; GO:0051179 localization; GO:0051234 establishment of localization; GO:0051641 cellular localization;			K15306			IPR000156; IPR011993;	Ran binding domain; PH domain-like;
K3ZQH2	662	1.358	Up	0.0048994	S	serine/threonine-protein kinase pakA-like [Setaria italica]	LOC101770763	0.92	0.957	0.832	1.142	1.262	1.274	1.053	1.054	1.09	0.946	0.776	nucleus			GO:0005515 protein binding; GO:0005488 binding;				IPR000270;	PB1 domain;
K3Z3N2	158	1.356	Up	0.00012038	S	auxilin-related protein 1-like [Setaria italica]	LOC101755248	0.848	0.889	0.9	1.17	1.209	1.197	0.893	0.84	0.864	1.066	1.058	nucleus							IPR001623;	DnaJ domain;
K4ABZ1	314	1.356	Up	0.024919	S	pre-mRNA-splicing factor cwc25 [Setaria italica]	LOC101777165	0.89		0.965	1.293		1.223	0.827		0.825	0.959		nucleus
K3ZRL2	386	1.354	Up	0.00112038	S	serine/arginine repetitive matrix protein 2-like [Setaria italica]	LOC101752927	1.035	0.99	0.985	1.282	1.435	1.358	0.904	0.872	0.882	0.807	0.775	nucleus			GO:0097159 organic cyclic compound binding; GO:1901363 heterocyclic compound binding; GO:1901265 nucleoside phosphate binding; GO:0005488 binding; GO:0003676 nucleic acid binding; GO:0000166 nucleotide binding; GO:0036094 small molecule binding;				IPR000504; IPR012677;	RNA recognition motif domain; Nucleotide-binding alpha-beta plait domain;
K3XF98	368	1.352	Up	0.000122476	S	leucine-rich repeat extensin-like protein 2 [Setaria italica]	LOC101757309	0.859	0.884	0.901	1.217	1.201	1.157	0.855	0.871	0.861	1.07	1.06	nucleus			GO:0005515 protein binding; GO:0005488 binding;				IPR000270;	PB1 domain;
K3XID9	338	1.351	Up	0.00064192	S	CBS domain-containing protein CBSX6 [Setaria italica]	LOC101763410	0.899	0.95	0.866	1.248	1.236	1.185	0.995	0.965	1.021	0.909	0.864	plasma membrane							IPR000644;	CBS domain;
K3ZHH6	105	1.35	Up	0.025523	S	coiled-coil domain-containing protein SCD2-like [Setaria italica]	LOC101773216	0.854	0.887	1.002	1.401	1.201	1.1	0.763	0.893	0.836	1.022	1.032	nucleus
K3XL19	121	1.349	Up	0.00109523	S	gibberellin responsive1 isoform X1 [Zea mays]	LOC101773947	0.817	0.761	0.76	1.102	1.006	1.047	0.937	0.985	1.025	1.219	1.356	nucleus
K3Y7R3	159	1.349	Up	0.0034228	S	1-aminocyclopropane-1-carboxylate oxidase homolog 1-like [Setaria italica]	LOC101757624		0.885	0.892		1.178	1.219		0.841	0.862		1.062	mitochondria	GO:0044699 single-organism process; GO:0008152 metabolic process; GO:0055114 oxidation-reduction process; GO:0044710 single-organism metabolic process;		GO:0003824 catalytic activity; GO:0016491 oxidoreductase activity;				IPR027443; IPR005123; IPR026992;	Isopenicillin N synthase-like; Oxoglutarate/iron-dependent dioxygenase; Non-haem dioxygenase N-terminal domain;
K3ZTK3	29	1.348	Up	0.026423	S	Phosphatidate cytidylyltransferase	LOC101776962		0.876	0.813		1.101	1.175		0.893	0.9		1.112	cytoplasm		GO:0016020 membrane;	GO:0070567 cytidylyltransferase activity; GO:0004605 phosphatidate cytidylyltransferase activity; GO:0016779 nucleotidyltransferase activity; GO:0003824 catalytic activity; GO:0016740 transferase activity; GO:0016772 transferase activity, transferring phosphorus-containing groups;	K00981	E2.7.7.41; phosphatidate cytidylyltransferase [EC:2.7.7.41]	sita01100 Metabolic pathways; sita01110 Biosynthesis of secondary metabolites; sita00564 Glycerophospholipid metabolism; sita04070 Phosphatidylinositol signaling system;
K4A6D5	505	1.348	Up	0.021701	S	apoptotic chromatin condensation inducer in the nucleus-like [Setaria italica]	LOC101756757		0.946	0.878		1.199	1.26		0.855	0.878		0.999	nucleus			GO:0097159 organic cyclic compound binding; GO:1901363 heterocyclic compound binding; GO:1901265 nucleoside phosphate binding; GO:0005488 binding; GO:0003676 nucleic acid binding; GO:0000166 nucleotide binding; GO:0036094 small molecule binding;	K12875	ACIN1; apoptotic chromatin condensation inducer in the nucleus	sita03015 mRNA surveillance pathway; sita03040 Spliceosome; sita03013 RNA transport;	IPR003034; IPR034257; IPR000504; IPR012677;	SAP domain; Acinus, RNA recognition motif; RNA recognition motif domain; Nucleotide-binding alpha-beta plait domain;
K3ZJU5	193	1.346	Up	0.00137666	S	GRF1-interacting factor 3-like [Setaria italica]	LOC101760502	0.85	0.832		1.129	1.135		1.015	1.027		1.05	1.001	extracellular			GO:0000989 transcription factor activity, transcription factor binding; GO:0003713 transcription coactivator activity; GO:0003712 transcription cofactor activity; GO:0000988 transcription factor activity, protein binding;
K3XID9	337	1.343	Up	0.0088598	S	CBS domain-containing protein CBSX6 [Setaria italica]	LOC101763410	0.899	0.95		1.248	1.236		0.995	0.965		0.909	0.864	plasma membrane							IPR000644;	CBS domain;
K3YPE3	913	1.342	Up	0.00056231	S	regulator of nonsense transcripts UPF2 [Setaria italica]	LOC101757870	0.834	0.761	0.826	1.079	1.095	1.076	1.113	1.158	1.154	0.981	0.999	nucleus			GO:0097159 organic cyclic compound binding; GO:1901363 heterocyclic compound binding; GO:0003723 RNA binding; GO:0005515 protein binding; GO:0005488 binding; GO:0003676 nucleic acid binding;	K14327	UPF2; regulator of nonsense transcripts 2	sita03015 mRNA surveillance pathway; sita03013 RNA transport;	IPR016024; IPR003890; IPR016021; IPR007193;	Armadillo-type fold; MIF4G-like, type 3; MIF4G-like domain; Up-frameshift suppressor 2;
K3ZJF5	173	1.337	Up	0.024276	S	serine/arginine-rich SC35-like splicing factor SCL30 [Setaria italica]	LOC101769447		0.817	0.779		1.025	1.109		1.443	1.538		0.795	nucleus			GO:0097159 organic cyclic compound binding; GO:1901363 heterocyclic compound binding; GO:1901265 nucleoside phosphate binding; GO:0005488 binding; GO:0003676 nucleic acid binding; GO:0000166 nucleotide binding; GO:0036094 small molecule binding;	K12900	FUSIP1; FUS-interacting serine-arginine-rich protein 1	sita03040 Spliceosome;	IPR000504; IPR012677;	RNA recognition motif domain; Nucleotide-binding alpha-beta plait domain;
K3ZJF5	177	1.337	Up	0.024276	S	serine/arginine-rich SC35-like splicing factor SCL30 [Setaria italica]	LOC101769447		0.817	0.779		1.025	1.109		1.443	1.538		0.795	nucleus			GO:0097159 organic cyclic compound binding; GO:1901363 heterocyclic compound binding; GO:1901265 nucleoside phosphate binding; GO:0005488 binding; GO:0003676 nucleic acid binding; GO:0000166 nucleotide binding; GO:0036094 small molecule binding;	K12900	FUSIP1; FUS-interacting serine-arginine-rich protein 1	sita03040 Spliceosome;	IPR000504; IPR012677;	RNA recognition motif domain; Nucleotide-binding alpha-beta plait domain;
K3ZJF5	175	1.337	Up	0.024276	S	serine/arginine-rich SC35-like splicing factor SCL30 [Setaria italica]	LOC101769447		0.817	0.779		1.025	1.109		1.443	1.538		0.795	nucleus			GO:0097159 organic cyclic compound binding; GO:1901363 heterocyclic compound binding; GO:1901265 nucleoside phosphate binding; GO:0005488 binding; GO:0003676 nucleic acid binding; GO:0000166 nucleotide binding; GO:0036094 small molecule binding;	K12900	FUSIP1; FUS-interacting serine-arginine-rich protein 1	sita03040 Spliceosome;	IPR000504; IPR012677;	RNA recognition motif domain; Nucleotide-binding alpha-beta plait domain;
K4AL76	886	1.336	Up	0.0044191	S	ABC transporter G family member 11-like [Setaria italica]	LOC101783503	0.904	0.843	0.781	1.071	1.13	1.176	0.929	1.034	0.889	1.091	1.016	chloroplast		GO:0016020 membrane;	GO:0005524 ATP binding; GO:1901265 nucleoside phosphate binding; GO:0001882 nucleoside binding; GO:0043167 ion binding; GO:0016817 hydrolase activity, acting on acid anhydrides; GO:0016787 hydrolase activity; GO:0005515 protein binding; GO:0000166 nucleotide binding; GO:0017111 nucleoside-triphosphatase activity; GO:0016887 ATPase activity; GO:0097159 organic cyclic compound binding; GO:1901363 h…				IPR003593; IPR003439; IPR027417; IPR007087; IPR013525;	AAA+ ATPase domain; ABC transporter-like; P-loop containing nucleoside triphosphate hydrolase; Zinc finger, C2H2; ABC-2 type transporter;
K4A562	122	1.334	Up	0.0150788	S	Cellulose synthase	LOC101765933	0.817	0.801		1.116	1.042		1.034	1.043		1.066	1.143	plasma membrane	GO:0016051 carbohydrate biosynthetic process; GO:0044711 single-organism biosynthetic process; GO:0006073 cellular glucan metabolic process; GO:0000271 polysaccharide biosynthetic process; GO:0030243 cellulose metabolic process; GO:0044042 glucan metabolic process; GO:0044763 single-organism cellular process; GO:0044699 single-organism process; GO:0033692 cellular polysaccharide biosynthetic proc…	GO:0016020 membrane;	GO:0016759 cellulose synthase activity; GO:0016758 transferase activity, transferring hexosyl groups; GO:0003824 catalytic activity; GO:0035251 UDP-glucosyltransferase activity; GO:0016760 cellulose synthase (UDP-forming) activity; GO:0008194 UDP-glycosyltransferase activity; GO:0046527 glucosyltransferase activity; GO:0016757 transferase activity, transferring glycosyl groups; GO:0016740 transfe…	K10999			IPR027934; IPR013083; IPR029044;	Cellulose synthase, RING-type zinc finger; Zinc finger, RING/FYVE/PHD-type; Nucleotide-diphospho-sugar transferases;
K3ZW65	257	1.33	Up	0.000123271	S	60S ribosomal protein L8 [Setaria italica]	LOC101785583	0.848	0.83	0.879	1.113	1.137	1.152	0.978	0.961	0.98	1.101	1.063	cytoplasm	GO:0006518 peptide metabolic process; GO:0043043 peptide biosynthetic process; GO:0044267 cellular protein metabolic process; GO:0006807 nitrogen compound metabolic process; GO:0009058 biosynthetic process; GO:0043603 cellular amide metabolic process; GO:0044238 primary metabolic process; GO:1901566 organonitrogen compound biosynthetic process; GO:1901576 organic substance biosynthetic process; G…	GO:0005840 ribosome; GO:0043229 intracellular organelle; GO:0043232 intracellular non-membrane-bounded organelle; GO:0044446 intracellular organelle part; GO:0005737 cytoplasm; GO:0032991 macromolecular complex; GO:0044424 intracellular part; GO:0005623 cell; GO:0044422 organelle part; GO:0043228 non-membrane-bounded organelle; GO:0043226 organelle; GO:0015934 large ribosomal subunit; GO:0044391 …	GO:0097159 organic cyclic compound binding; GO:1901363 heterocyclic compound binding; GO:0003723 RNA binding; GO:0005488 binding; GO:0003676 nucleic acid binding; GO:0005198 structural molecule activity; GO:0003735 structural constituent of ribosome;	K02938	RP-L8e; large subunit ribosomal protein L8e	sita03010 Ribosome;	IPR008991; IPR012340; IPR022669; IPR014726; IPR022666; IPR014722;	Translation protein SH3-like domain; Nucleic acid-binding, OB-fold; Ribosomal protein L2, C-terminal; Ribosomal protein L2, domain 3; Ribosomal Proteins L2, RNA binding domain; Ribosomal protein L2 domain 2;
K3Y9U1	185	1.324	Up	0.0122371	S	RPM1-interacting protein 4-like [Setaria italica]	LOC101753580	1.007	0.967	0.905	1.265	1.265	1.282	0.629	0.643	0.666	1.093	1.133	nucleus				K13456	RIN4; RPM1-interacting protein 4	sita04626 Plant-pathogen interaction;	IPR008700;	RIN4, pathogenic type III effector avirulence factor Avr cleavage site;
K3XW77	536	1.323	Up	0.025159	S	UDP-glycosyltransferase 73B4 [Oryza sativa Japonica Group]	SETIT_006185mg	0.685		0.75	0.951		0.947	1.3		1.2	1.04		chloroplast	GO:0008152 metabolic process;		GO:0016757 transferase activity, transferring glycosyl groups; GO:0016758 transferase activity, transferring hexosyl groups; GO:0003824 catalytic activity; GO:0016740 transferase activity;
K4A5J3	694	1.323	Up	0.00099587	S	E3 ubiquitin-protein ligase RBBP6-like isoform X1 [Setaria italica]	LOC101767182	1.032	0.967	0.937	1.278	1.336	1.271	1.006	0.987	1.009	0.73	0.748	nucleus		GO:0043226 organelle; GO:0043231 intracellular membrane-bounded organelle; GO:0043229 intracellular organelle; GO:0005634 nucleus; GO:0044464 cell part; GO:0005622 intracellular; GO:0044424 intracellular part; GO:0043227 membrane-bounded organelle; GO:0005623 cell;	GO:0097159 organic cyclic compound binding; GO:1901363 heterocyclic compound binding; GO:0046914 transition metal ion binding; GO:0005488 binding; GO:0003676 nucleic acid binding; GO:0043167 ion binding; GO:0046872 metal ion binding; GO:0043169 cation binding; GO:0008270 zinc ion binding;	K10624			IPR014891; IPR013083; IPR001878; IPR025829;	DWNN domain; Zinc finger, RING/FYVE/PHD-type; Zinc finger, CCHC-type; Zinc knuckle CX2CX3GHX4C;
K3Y1E2	5	1.321	Up	0.00059815	S	"""""""transmembrane protein, putative [Medicago truncatula]"""""""	LOC101752838	0.882	0.918	0.853	1.18	1.198	1.126	0.919	0.865	0.894	1.12	1.07	vacuolar membrane
K3Z5A5	181	1.321	Up	0.000179119	S	polypyrimidine tract-binding protein homolog 3 [Setaria italica]	LOC101759441	0.842	0.851	0.863	1.169	1.109	1.098	1.112	1.064	1.154	0.915	1.015	nucleus	GO:0006396 RNA processing; GO:0006725 cellular aromatic compound metabolic process; GO:1901360 organic cyclic compound metabolic process; GO:0006807 nitrogen compound metabolic process; GO:0044238 primary metabolic process; GO:0044237 cellular metabolic process; GO:0071704 organic substance metabolic process; GO:0006397 mRNA processing; GO:0016070 RNA metabolic process; GO:0008152 metabolic proce…	GO:0043226 organelle; GO:0043231 intracellular membrane-bounded organelle; GO:0043229 intracellular organelle; GO:0005634 nucleus; GO:0044464 cell part; GO:0005622 intracellular; GO:0044424 intracellular part; GO:0043227 membrane-bounded organelle; GO:0005623 cell;	GO:0097159 organic cyclic compound binding; GO:1901363 heterocyclic compound binding; GO:0003723 RNA binding; GO:1901265 nucleoside phosphate binding; GO:0005488 binding; GO:0003676 nucleic acid binding; GO:0000166 nucleotide binding; GO:0036094 small molecule binding;	K14948			IPR000504; IPR012677;	RNA recognition motif domain; Nucleotide-binding alpha-beta plait domain;
K3Z3A4	991	1.32	Up	0.0125354	S	sodium/hydrogen exchanger 8 [Setaria italica]	LOC101764447		0.771	0.756		1.038	0.978		0.889	0.972		1.431	cytoplasm	GO:0006810 transport; GO:0055085 transmembrane transport; GO:0051179 localization; GO:0006812 cation transport; GO:0006811 ion transport; GO:0051234 establishment of localization;	GO:0031224 intrinsic component of membrane; GO:0016020 membrane; GO:0016021 integral component of membrane; GO:0044425 membrane part;	GO:0015298 solute:cation antiporter activity; GO:0022804 active transmembrane transporter activity; GO:0015291 secondary active transmembrane transporter activity; GO:0015075 ion transmembrane transporter activity; GO:0015299 solute:proton antiporter activity; GO:0022892 substrate-specific transporter activity; GO:0015077 monovalent inorganic cation transmembrane transporter activity; GO:0022890 …				IPR000595; IPR006153; IPR018490; IPR014710;	Cyclic nucleotide-binding domain; Cation/H+ exchanger; Cyclic nucleotide-binding-like; RmlC-like jelly roll fold;
K3YU59	12	1.318	Up	0.044215	S	mRNA-decapping enzyme subunit 2 [Setaria italica]	LOC101774232	0.911		0.816	1.166		1.11	0.801		0.88	1.16		nucleus			GO:0097159 organic cyclic compound binding; GO:1901363 heterocyclic compound binding; GO:0003723 RNA binding; GO:0046914 transition metal ion binding; GO:0003824 catalytic activity; GO:0005488 binding; GO:0043167 ion binding; GO:0003676 nucleic acid binding; GO:0043169 cation binding; GO:0046872 metal ion binding; GO:0016787 hydrolase activity; GO:0030145 manganese ion binding;	K12613	DCP2; mRNA-decapping enzyme subunit 2 [EC:3.6.1.62]	sita03018 RNA degradation;	IPR015797; IPR007722; IPR000086;	NUDIX hydrolase domain-like; mRNA decapping protein 2, Box A domain; NUDIX hydrolase domain;
K3YWI9	120	1.316	Up	0.0060039	S	HMG1/2-like protein [Setaria italica]	LOC101778041	0.871	0.786	0.9	1.052	1.147	1.165	1.257	1.272	1.086	0.849	0.857	nucleus				K11296			IPR009071;	High mobility group box domain;
K3YTL8	42	1.314	Up	0.00073896	S	Fructose-bisphosphate aldolase	LOC101754112	0.886	0.909	0.93	1.252	1.182	1.147	0.885	0.916	0.951	1.003	0.989	cytoplasm	GO:0006757 ATP generation from ADP; GO:0009116 nucleoside metabolic process; GO:0042278 purine nucleoside metabolic process; GO:0006165 nucleoside diphosphate phosphorylation; GO:0046031 ADP metabolic process; GO:0019362 pyridine nucleotide metabolic process; GO:0006096 glycolytic process; GO:0009167 purine ribonucleoside monophosphate metabolic process; GO:0009117 nucleotide metabolic process; G…		GO:0016829 lyase activity; GO:0004332 fructose-bisphosphate aldolase activity; GO:0016832 aldehyde-lyase activity; GO:0003824 catalytic activity; GO:0016830 carbon-carbon lyase activity;	K01623	ALDO; fructose-bisphosphate aldolase, class I [EC:4.1.2.13]	sita00710 Carbon fixation in photosynthetic organisms; sita01230 Biosynthesis of amino acids; sita00030 Pentose phosphate pathway; sita00010 Glycolysis / Gluconeogenesis; sita01200 Carbon metabolism; sita01100 Metabolic pathways; sita01110 Biosynthesis of secondary metabolites; sita00051 Fructose and mannose metabolism;	IPR013785;	Aldolase-type TIM barrel;
K3Z3N2	314	1.314	Up	0.025444	S	auxilin-related protein 1-like [Setaria italica]	LOC101755248	0.814	0.987	0.757	1.142	1.09	1.13	0.832	0.812	0.858	1.182	1.094	nucleus							IPR001623;	DnaJ domain;
K3Z7S0	337	1.311	Up	0.00059956	S	chaperone protein dnaJ 10-like [Setaria italica]	LOC101755647	0.859	0.94	0.9	1.168	1.169	1.201	0.98	0.898	1.005	1.031	1.013	cytoplasm							IPR026894; IPR001623;	DNAJ-containing protein, X-domain; DnaJ domain;
K3XSG6	375	1.309	Up	7.92e-05	S	"""""""translocase of chloroplast 159, chloroplastic isoform X1 [Setaria italica]"""""""	SETIT_004865mg	0.763	0.747	0.785	0.992	0.996	1.017	1.06	1.111	1.066	1.16	1.135	nucleus			GO:1901265 nucleoside phosphate binding; GO:0001882 nucleoside binding; GO:0043167 ion binding; GO:0016817 hydrolase activity, acting on acid anhydrides; GO:0016787 hydrolase activity; GO:0000166 nucleotide binding; GO:0097159 organic cyclic compound binding; GO:1901363 heterocyclic compound binding; GO:0032549 ribonucleoside binding; GO:0097367 carbohydrate derivative binding; GO:0003824 catalyt…				IPR006703; IPR024283; IPR027417;	AIG1-type guanine nucleotide-binding (G) domain; Translocase of chloroplast 159/132, membrane anchor domain; P-loop containing nucleoside triphosphate hydrolase;
K3YG05	706	1.308	Up	0.0019849	S	probable sucrose-phosphate synthase 4 [Setaria italica]	LOC101761271	0.98	1.036	0.967	1.359	1.225	1.317	0.881	0.893	0.858	0.864	0.912	nucleus	GO:0044723 single-organism carbohydrate metabolic process; GO:0008152 metabolic process; GO:0005985 sucrose metabolic process; GO:0044262 cellular carbohydrate metabolic process; GO:0044710 single-organism metabolic process; GO:0044763 single-organism cellular process; GO:0044699 single-organism process; GO:0009311 oligosaccharide metabolic process; GO:0005984 disaccharide metabolic process; GO:0…		GO:0016758 transferase activity, transferring hexosyl groups; GO:0003824 catalytic activity; GO:0046524 sucrose-phosphate synthase activity; GO:0035251 UDP-glucosyltransferase activity; GO:0008194 UDP-glycosyltransferase activity; GO:0046527 glucosyltransferase activity; GO:0016757 transferase activity, transferring glycosyl groups; GO:0016157 sucrose synthase activity; GO:0016740 transferase act…	K00696	E2.4.1.14; sucrose-phosphate synthase [EC:2.4.1.14]	sita01100 Metabolic pathways; sita00500 Starch and sucrose metabolism;	IPR006380; IPR000368; IPR001296;	Sucrose-phosphatase, N-terminal; Sucrose synthase; Glycosyl transferase, family 1;
K3YPB5	815	1.307	Up	4.1705e-05	S	enhancer of mRNA-decapping protein 4-like [Setaria italica]	LOC101768172	0.876	0.906	0.901	1.165	1.189	1.152	0.875	0.817	0.836	1.093	1.1	chloroplast			GO:0005515 protein binding; GO:0005488 binding;	K12616	EDC4; enhancer of mRNA-decapping protein 4	sita03018 RNA degradation;	IPR017986; IPR015943; IPR032401;	WD40-repeat-containing domain; WD40/YVTN repeat-like-containing domain; Enhancer of mRNA-decapping protein 4, WD40 repeat region;
K3YZ26	8	1.307	Up	0.021863	S	L-lactate dehydrogenase	LOC101769096		0.988	1.04		1.366	1.284		0.803	0.797		0.71	cytoplasm	GO:0008152 metabolic process; GO:0055114 oxidation-reduction process; GO:0044710 single-organism metabolic process; GO:0044281 small molecule metabolic process; GO:0044763 single-organism cellular process; GO:0019752 carboxylic acid metabolic process; GO:0044699 single-organism process; GO:0005975 carbohydrate metabolic process; GO:0044238 primary metabolic process; GO:0006082 organic acid metabo…	GO:0044424 intracellular part; GO:0005623 cell; GO:0044464 cell part; GO:0005622 intracellular; GO:0005737 cytoplasm;	GO:0016614 oxidoreductase activity, acting on CH-OH group of donors; GO:0004457 lactate dehydrogenase activity; GO:0016616 oxidoreductase activity, acting on the CH-OH group of donors, NAD or NADP as acceptor; GO:0004459 L-lactate dehydrogenase activity; GO:0003824 catalytic activity; GO:0016491 oxidoreductase activity;	K00016	LDH; L-lactate dehydrogenase [EC:1.1.1.27]	sita01100 Metabolic pathways; sita00620 Pyruvate metabolism; sita00010 Glycolysis / Gluconeogenesis; sita01110 Biosynthesis of secondary metabolites; sita00270 Cysteine and methionine metabolism;	IPR022383; IPR016040; IPR001236; IPR015955;	Lactate/malate dehydrogenase, C-terminal; NAD(P)-binding domain; Lactate/malate dehydrogenase, N-terminal; Lactate dehydrogenase/glycoside hydrolase, family 4, C-terminal;
K3Z3A4	1061	1.307	Up	0.0183965	S	sodium/hydrogen exchanger 8 [Setaria italica]	LOC101764447	0.862	0.706	0.807	0.957	1.07	1.078	0.989	0.919	1.024	1.221	1.438	cytoplasm	GO:0006810 transport; GO:0055085 transmembrane transport; GO:0051179 localization; GO:0006812 cation transport; GO:0006811 ion transport; GO:0051234 establishment of localization;	GO:0031224 intrinsic component of membrane; GO:0016020 membrane; GO:0016021 integral component of membrane; GO:0044425 membrane part;	GO:0015298 solute:cation antiporter activity; GO:0022804 active transmembrane transporter activity; GO:0015291 secondary active transmembrane transporter activity; GO:0015075 ion transmembrane transporter activity; GO:0015299 solute:proton antiporter activity; GO:0022892 substrate-specific transporter activity; GO:0015077 monovalent inorganic cation transmembrane transporter activity; GO:0022890 …				IPR000595; IPR006153; IPR018490; IPR014710;	Cyclic nucleotide-binding domain; Cation/H+ exchanger; Cyclic nucleotide-binding-like; RmlC-like jelly roll fold;
K4ACP8	186	1.307	Up	0.0068767	S	protein transport protein sec31 [Brachypodium distachyon]	LOC101754849	0.813	0.912	0.926	1.202	1.082	1.181	0.907	0.906	0.869	1.051	1.098	mitochondria							IPR007679; IPR008999;	Domain of unknown function DUF569; Actin cross-linking;
K3XUX6	204	1.305	Up	0.0121032	S	trithorax group protein osa-like [Setaria italica]	LOC101786584		0.907	0.855		1.147	1.153		0.781	0.865		1.111	nucleus	GO:0016310 phosphorylation; GO:0044267 cellular protein metabolic process; GO:0044238 primary metabolic process; GO:0044237 cellular metabolic process; GO:0006796 phosphate-containing compound metabolic process; GO:0071704 organic substance metabolic process; GO:0008152 metabolic process; GO:0006468 protein phosphorylation; GO:0006793 phosphorus metabolic process; GO:0044260 cellular macromolecul…		GO:0005524 ATP binding; GO:1901265 nucleoside phosphate binding; GO:0016773 phosphotransferase activity, alcohol group as acceptor; GO:0001882 nucleoside binding; GO:0043167 ion binding; GO:0005515 protein binding; GO:0004672 protein kinase activity; GO:0000166 nucleotide binding; GO:0097159 organic cyclic compound binding; GO:1901363 heterocyclic compound binding; GO:0032549 ribonucleoside bindi…				IPR000270; IPR000719; IPR001245; IPR011009;	PB1 domain; Protein kinase domain; Serine-threonine/tyrosine-protein kinase catalytic domain; Protein kinase-like domain;
K3YTL8	41	1.305	Up	4.2905e-05	S	Fructose-bisphosphate aldolase	LOC101754112	0.882	0.879	0.898	1.138	1.185	1.147	0.842	0.835	0.864	1.141	1.084	cytoplasm	GO:0006757 ATP generation from ADP; GO:0009116 nucleoside metabolic process; GO:0042278 purine nucleoside metabolic process; GO:0006165 nucleoside diphosphate phosphorylation; GO:0046031 ADP metabolic process; GO:0019362 pyridine nucleotide metabolic process; GO:0006096 glycolytic process; GO:0009167 purine ribonucleoside monophosphate metabolic process; GO:0009117 nucleotide metabolic process; G…		GO:0016829 lyase activity; GO:0004332 fructose-bisphosphate aldolase activity; GO:0016832 aldehyde-lyase activity; GO:0003824 catalytic activity; GO:0016830 carbon-carbon lyase activity;	K01623	ALDO; fructose-bisphosphate aldolase, class I [EC:4.1.2.13]	sita00710 Carbon fixation in photosynthetic organisms; sita01230 Biosynthesis of amino acids; sita00030 Pentose phosphate pathway; sita00010 Glycolysis / Gluconeogenesis; sita01200 Carbon metabolism; sita01100 Metabolic pathways; sita01110 Biosynthesis of secondary metabolites; sita00051 Fructose and mannose metabolism;	IPR013785;	Aldolase-type TIM barrel;
K3Z429	314	1.305	Up	0.00030489	S	dual specificity protein kinase shkD isoform X2 [Setaria italica]	LOC101767428	0.855	0.91	0.916	1.179	1.153	1.167	0.884	0.986	0.89	1.102	1.001	nucleus	GO:0050794 regulation of cellular process; GO:0016310 phosphorylation; GO:0060255 regulation of macromolecule metabolic process; GO:0019219 regulation of nucleobase-containing compound metabolic process; GO:0044267 cellular protein metabolic process; GO:0044237 cellular metabolic process; GO:0006796 phosphate-containing compound metabolic process; GO:0071704 organic substance metabolic process; G…		GO:0005524 ATP binding; GO:1901265 nucleoside phosphate binding; GO:0016773 phosphotransferase activity, alcohol group as acceptor; GO:0001882 nucleoside binding; GO:0043167 ion binding; GO:0004672 protein kinase activity; GO:0000166 nucleotide binding; GO:0097159 organic cyclic compound binding; GO:1901363 heterocyclic compound binding; GO:0032549 ribonucleoside binding; GO:0097367 carbohydrate …				IPR000719; IPR013767; IPR000014; IPR001245; IPR011009;	Protein kinase domain; PAS fold; PAS domain; Serine-threonine/tyrosine-protein kinase catalytic domain; Protein kinase-like domain;
K3ZUA1	139	1.305	Up	0.00032405	S	transcription factor RF2a-like [Setaria italica]	LOC101761959	0.826	0.892	0.865	1.111	1.136	1.125	1.029	0.97	0.935	1.034	1.001	nucleus	GO:0050794 regulation of cellular process; GO:0010468 regulation of gene expression; GO:0006355 regulation of transcription, DNA-templated; GO:0031326 regulation of cellular biosynthetic process; GO:0080090 regulation of primary metabolic process; GO:0060255 regulation of macromolecule metabolic process; GO:0019219 regulation of nucleobase-containing compound metabolic process; GO:0010556 regulat…		GO:0097159 organic cyclic compound binding; GO:1901363 heterocyclic compound binding; GO:0003677 DNA binding; GO:0005488 binding; GO:0001071 nucleic acid binding transcription factor activity; GO:0003676 nucleic acid binding; GO:0043565 sequence-specific DNA binding; GO:0003700 transcription factor activity, sequence-specific DNA binding;				IPR004827;	Basic-leucine zipper domain;
K3Z6U1	128	1.304	Up	0.0076235	S	carnosine N-methyltransferase-like [Setaria italica]	LOC101764292	0.717	0.811	0.728	1.016	0.91	1.016	0.758	0.882	0.69	1.46	1.421	nucleus							IPR012901;	N2227-like;
K3ZRH9	108	1.303	Up	0.00141555	S	transcription factor 25 [Setaria italica]	LOC101757773	0.913	0.872	0.879	1.194	1.088	1.19	0.89	1.051	0.98	1.003	0.966	chloroplast
K4A4N6	1888	1.303	Up	0.030277	S	mediator of RNA polymerase II transcription subunit 12 [Setaria italica]	LOC101766236	0.807	0.979	0.953	1.32	1.13	1.119	0.866	0.951	0.93	1.257	0.97	chloroplast	GO:0050794 regulation of cellular process; GO:0010468 regulation of gene expression; GO:0006355 regulation of transcription, DNA-templated; GO:0031326 regulation of cellular biosynthetic process; GO:0080090 regulation of primary metabolic process; GO:0060255 regulation of macromolecule metabolic process; GO:0019219 regulation of nucleobase-containing compound metabolic process; GO:0006357 regulat…	GO:0043229 intracellular organelle; GO:0044446 intracellular organelle part; GO:0031981 nuclear lumen; GO:0032991 macromolecular complex; GO:0044424 intracellular part; GO:0005623 cell; GO:0044422 organelle part; GO:0031974 membrane-enclosed lumen; GO:0043226 organelle; GO:0043231 intracellular membrane-bounded organelle; GO:0005654 nucleoplasm; GO:0005634 nucleus; GO:0070013 intracellular organe…	GO:0000989 transcription factor activity, transcription factor binding; GO:0001104 RNA polymerase II transcription cofactor activity; GO:0001076 transcription factor activity, RNA polymerase II transcription factor binding; GO:0003712 transcription cofactor activity; GO:0000988 transcription factor activity, protein binding;				IPR019035;	Mediator complex, subunit Med12;
K3Z2D4	118	1.301	Up	0.0089431	S	DDRGK domain-containing protein 1 [Setaria italica]	LOC101757716	0.983	0.941	0.907	1.269	1.304	1.11	0.991	0.942	1.038	0.816	0.879	chloroplast							IPR011991;	Winged helix-turn-helix DNA-binding domain;
K4ALI1	664	1.301	Up	0.016362	S	probable serine/threonine protein kinase IREH1 [Setaria italica]	LOC101758234	0.779	0.756		0.968	1.029		1.012	0.971		1.267	1.259	nucleus	GO:0016310 phosphorylation; GO:0044267 cellular protein metabolic process; GO:0044238 primary metabolic process; GO:0044237 cellular metabolic process; GO:0006796 phosphate-containing compound metabolic process; GO:0071704 organic substance metabolic process; GO:0008152 metabolic process; GO:0006468 protein phosphorylation; GO:0006793 phosphorus metabolic process; GO:0044260 cellular macromolecul…		GO:0005524 ATP binding; GO:1901265 nucleoside phosphate binding; GO:0016773 phosphotransferase activity, alcohol group as acceptor; GO:0001882 nucleoside binding; GO:0043167 ion binding; GO:0004672 protein kinase activity; GO:0000166 nucleotide binding; GO:0097159 organic cyclic compound binding; GO:1901363 heterocyclic compound binding; GO:0032549 ribonucleoside binding; GO:0097367 carbohydrate …				IPR000719; IPR011009;	Protein kinase domain; Protein kinase-like domain;
K3YTA0	374	1.3	Up	0.00016438	S	"""""""glycerophosphodiester phosphodiesterase GDPD1, chloroplastic-like [Setaria italica]"""""""	LOC101785008	0.888	0.915	0.913	1.211	1.143	1.177	0.844	0.863	0.916	1.111	1.116	cytoplasm	GO:0044699 single-organism process; GO:0008152 metabolic process; GO:0044238 primary metabolic process; GO:0044710 single-organism metabolic process; GO:0006629 lipid metabolic process; GO:0071704 organic substance metabolic process;		GO:0008081 phosphoric diester hydrolase activity; GO:0016787 hydrolase activity; GO:0003824 catalytic activity; GO:0042578 phosphoric ester hydrolase activity; GO:0016788 hydrolase activity, acting on ester bonds;	K18696	GDE1; glycerophosphodiester phosphodiesterase [EC:3.1.4.46]	sita00564 Glycerophospholipid metabolism;	IPR030395; IPR017946;	Glycerophosphodiester phosphodiesterase domain; PLC-like phosphodiesterase, TIM beta/alpha-barrel domain;
K3ZU84	151	1.299	Up	0.00085887	S	AT-hook motif nuclear-localized protein 10-like [Setaria italica]	LOC101770224	0.852	0.883	0.874	1.175	1.072	1.142	0.947	0.968	0.954	1.058	1.094	nucleus			GO:0097159 organic cyclic compound binding; GO:1901363 heterocyclic compound binding; GO:0003677 DNA binding; GO:0005488 binding; GO:0003676 nucleic acid binding;				IPR005175;	PPC domain;
K4A933	326	1.296	Up	0.00103999	S	vacuolar protein sorting-associated protein 9A [Setaria italica]	LOC101786717	0.816	0.898	0.854	1.134	1.085	1.108	0.827	0.887	0.851	1.194	1.113	nucleus				K20131			IPR003123;	VPS9 domain;
A2TJU6	251	1.295	Up	0.049837	S	Aluminum-induced protein-like protein	---	0.948	0.764	0.766	0.967	1.052	1.191	0.944	1.079	0.88	1.122	1.107	plasma membrane							IPR024286; IPR029055;	Domain of unknown function DUF3700; Nucleophile aminohydrolases, N-terminal;
K3XV53	713	1.295	Up	0.000156308	S	dynamin-2A-like [Setaria italica]	LOC101764728	0.821	0.868	0.837	1.095	1.072	1.104	0.937	0.915	0.945	1.157	1.15	endoplasmic reticulum			GO:1901265 nucleoside phosphate binding; GO:0001882 nucleoside binding; GO:0043167 ion binding; GO:0016817 hydrolase activity, acting on acid anhydrides; GO:0016787 hydrolase activity; GO:0000166 nucleotide binding; GO:0017111 nucleoside-triphosphatase activity; GO:0097159 organic cyclic compound binding; GO:1901363 heterocyclic compound binding; GO:0032549 ribonucleoside binding; GO:0097367 carb…	K01528	DNM; dynamin GTPase [EC:3.6.5.5]	sita04144 Endocytosis;	IPR030381; IPR003130; IPR011993; IPR020850; IPR001401; IPR027417; IPR000375; IPR001849;	Dynamin-type guanine nucleotide-binding (G) domain; Dynamin GTPase effector; PH domain-like; GTPase effector domain; Dynamin, GTPase domain; P-loop containing nucleoside triphosphate hydrolase; Dynamin central domain; Pleckstrin homology domain;
K3ZD02	49	1.294	Up	0.00028162	S	---	SETIT_024433mg	0.926	0.924	0.893	1.195	1.213	1.142	0.814	0.834	0.907	1.124	1.078	chloroplast
K3XMS1	152	1.293	Up	0.011185	S	60S ribosomal protein L26-1-like [Setaria italica]	LOC101758804		0.788	0.746		0.993	0.99		1.092	1.123		1.272	chloroplast	GO:0006518 peptide metabolic process; GO:0043043 peptide biosynthetic process; GO:0044267 cellular protein metabolic process; GO:0006807 nitrogen compound metabolic process; GO:0009058 biosynthetic process; GO:0043603 cellular amide metabolic process; GO:0044238 primary metabolic process; GO:1901566 organonitrogen compound biosynthetic process; GO:1901576 organic substance biosynthetic process; G…	GO:0005840 ribosome; GO:0043229 intracellular organelle; GO:0043232 intracellular non-membrane-bounded organelle; GO:0044446 intracellular organelle part; GO:0005737 cytoplasm; GO:0032991 macromolecular complex; GO:0044424 intracellular part; GO:0005623 cell; GO:0044422 organelle part; GO:0043228 non-membrane-bounded organelle; GO:0043226 organelle; GO:0015934 large ribosomal subunit; GO:0044391 …	GO:0003735 structural constituent of ribosome; GO:0005198 structural molecule activity;	K02898	RP-L26e; large subunit ribosomal protein L26e	sita03010 Ribosome;	IPR008991; IPR014722; IPR005824;	Translation protein SH3-like domain; Ribosomal protein L2 domain 2; KOW;
K3Z5X3	38	1.293	Up	0.00179718	S	target of Myb protein 1-like [Setaria italica]	LOC101781311		0.927	0.908		1.182	1.19		0.802	0.842		1.063	chloroplast	GO:0045184 establishment of protein localization; GO:0006810 transport; GO:0046907 intracellular transport; GO:0070727 cellular macromolecule localization; GO:0051649 establishment of localization in cell; GO:0006886 intracellular protein transport; GO:0071702 organic substance transport; GO:0008104 protein localization; GO:0033036 macromolecule localization; GO:0034613 cellular protein localizat…	GO:0005623 cell; GO:0005622 intracellular; GO:0044464 cell part;					IPR004152;	GAT domain;
K3XE20	633	1.292	Up	0.0028558	S	conserved oligomeric Golgi complex subunit 1 [Setaria italica]	LOC101785810	0.84	0.858		1.106	1.087		1.136	1.072		0.976	0.994	cytoplasm				K20288
K3Y6G4	109	1.291	Up	0.0021405	S	eukaryotic translation initiation factor 4B1-like [Setaria italica]	LOC101755750	0.844	0.846	0.909	1.124	1.064	1.167	0.997	0.962	0.919	1.084	1.143	nucleus			GO:0097159 organic cyclic compound binding; GO:1901363 heterocyclic compound binding; GO:0003723 RNA binding; GO:0008135 translation factor activity, RNA binding; GO:0005488 binding; GO:0003676 nucleic acid binding; GO:0003743 translation initiation factor activity;
K3YP69	2041	1.29	Up	0.0122392	S	titin isoform X2 [Setaria italica]	LOC101779234		0.91	0.949		1.176	1.222		1.041	0.939		0.91	nucleus
K3Z573	56	1.29	Up	0.00032432	S	FHA domain-containing protein DDL [Setaria italica]	LOC101762273	0.981	0.973	1.02	1.276	1.317	1.243	1.09	1.148	1.11	0.761	0.721	nucleus			GO:0005515 protein binding; GO:0005488 binding;	K13108			IPR008984; IPR000253;	SMAD/FHA domain; Forkhead-associated (FHA) domain;
K3ZV80	276	1.29	Up	0.0020154	S	"""""""sulfate transporter 4.1, chloroplastic-like isoform X2 [Setaria italica]"""""""	SETIT_030473mg	0.877	0.896	0.833	1.123	1.065	1.174	0.869	0.83	0.924	1.127	1.219	plasma membrane	GO:0006810 transport; GO:0006820 anion transport; GO:0072348 sulfur compound transport; GO:0008272 sulfate transport; GO:1902578 single-organism localization; GO:0006811 ion transport; GO:0044699 single-organism process; GO:0051179 localization; GO:0015698 inorganic anion transport; GO:0051234 establishment of localization; GO:0044765 single-organism transport;	GO:0031224 intrinsic component of membrane; GO:0016020 membrane; GO:0016021 integral component of membrane; GO:0044425 membrane part;	GO:1901682 sulfur compound transmembrane transporter activity; GO:0015075 ion transmembrane transporter activity; GO:0022892 substrate-specific transporter activity; GO:0015116 sulfate transmembrane transporter activity; GO:0015103 inorganic anion transmembrane transporter activity; GO:0008509 anion transmembrane transporter activity; GO:0022891 substrate-specific transmembrane transporter activi…				IPR011547; IPR002645;	SLC26A/SulP transporter domain; STAS domain;
K3YI82	173	1.289	Up	0.00072377	S	"""""""enoyl-[acyl-carrier-protein] reductase [NADH] 1, chloroplastic [Setaria italica]"""""""	LOC101774372	0.993	0.946	0.983	1.226	1.227	1.313	0.913	0.94	0.89	0.88	0.915	chloroplast				K00208	fabI; enoyl-[acyl-carrier protein] reductase I [EC:1.3.1.9 1.3.1.10]	sita01100 Metabolic pathways; sita01212 Fatty acid metabolism;	IPR016040;	NAD(P)-binding domain;
K3YGM9	312	1.288	Up	0.02724	S	WPP domain-associated protein-like isoform X3 [Setaria italica]	LOC101754379	0.852	0.712	0.902	1.018	1.048	1.109	1.022	1.202	1.138	1.086	1.103	cytoplasm
K3Z573	124	1.288	Up	0.030244	S	FHA domain-containing protein DDL [Setaria italica]	LOC101762273	0.915	0.942	1.091	1.326	1.339	1.132	1.016	1.098	0.97	0.839	0.771	nucleus			GO:0005515 protein binding; GO:0005488 binding;	K13108			IPR008984; IPR000253;	SMAD/FHA domain; Forkhead-associated (FHA) domain;
K3Z573	126	1.288	Up	0.030244	S	FHA domain-containing protein DDL [Setaria italica]	LOC101762273	0.915	0.942	1.091	1.326	1.339	1.132	1.016	1.098	0.97	0.839	0.771	nucleus			GO:0005515 protein binding; GO:0005488 binding;	K13108			IPR008984; IPR000253;	SMAD/FHA domain; Forkhead-associated (FHA) domain;
K3Z573	128	1.288	Up	0.030244	S	FHA domain-containing protein DDL [Setaria italica]	LOC101762273	0.915	0.942	1.091	1.326	1.339	1.132	1.016	1.098	0.97	0.839	0.771	nucleus			GO:0005515 protein binding; GO:0005488 binding;	K13108			IPR008984; IPR000253;	SMAD/FHA domain; Forkhead-associated (FHA) domain;
K3ZHV4	417	1.288	Up	0.0148049	S	TOM1-like protein 2 [Setaria italica]	LOC101781037		0.886	0.845		1.092	1.137		0.982	1.014		1.047	nucleus	GO:0045184 establishment of protein localization; GO:0006810 transport; GO:0046907 intracellular transport; GO:0070727 cellular macromolecule localization; GO:0051649 establishment of localization in cell; GO:0006886 intracellular protein transport; GO:0071702 organic substance transport; GO:0008104 protein localization; GO:0033036 macromolecule localization; GO:0034613 cellular protein localizat…	GO:0005623 cell; GO:0005622 intracellular; GO:0044464 cell part;					IPR002014; IPR004152; IPR008942;	VHS domain; GAT domain; ENTH/VHS;
K3Y8F3	229	1.286	Up	0.00067895	S	probable aldo-keto reductase 2 [Setaria italica]	LOC101755475	0.871	0.845	0.814	1.073	1.058	1.122	0.883	0.857	0.885	1.211	1.272	cytoplasm							IPR023210;	NADP-dependent oxidoreductase domain;
K3Z738	154	1.286	Up	0.00053926	S	serine/threonine-protein kinase SAPK5 isoform X1 [Setaria italica]	LOC101756577	0.901	0.98	0.938	1.2	1.203	1.222	0.958	0.924	0.93	0.976	0.911	cytoskeleton	GO:0016310 phosphorylation; GO:0044267 cellular protein metabolic process; GO:0044238 primary metabolic process; GO:0044237 cellular metabolic process; GO:0006796 phosphate-containing compound metabolic process; GO:0071704 organic substance metabolic process; GO:0008152 metabolic process; GO:0006468 protein phosphorylation; GO:0006793 phosphorus metabolic process; GO:0044260 cellular macromolecul…		GO:0005524 ATP binding; GO:1901265 nucleoside phosphate binding; GO:0016773 phosphotransferase activity, alcohol group as acceptor; GO:0001882 nucleoside binding; GO:0043167 ion binding; GO:0004672 protein kinase activity; GO:0000166 nucleotide binding; GO:0097159 organic cyclic compound binding; GO:1901363 heterocyclic compound binding; GO:0032549 ribonucleoside binding; GO:0097367 carbohydrate …	K14498	SNRK2; serine/threonine-protein kinase SRK2 [EC:2.7.11.1]	sita04075 Plant hormone signal transduction; sita04016 MAPK signaling pathway - plant;	IPR000719; IPR011009;	Protein kinase domain; Protein kinase-like domain;
K3ZHH6	86	1.286	Up	0.028637	S	coiled-coil domain-containing protein SCD2-like [Setaria italica]	LOC101773216	0.894	1.036	1.1	1.415	1.231	1.251	0.745	0.799	0.715	0.978	0.908	nucleus
K3ZRL2	346	1.284	Up	0.00045593	S	serine/arginine repetitive matrix protein 2-like [Setaria italica]	LOC101752927	1.043	0.979	1.052	1.303	1.333	1.311	0.813	0.858	0.781	0.89	0.901	nucleus			GO:0097159 organic cyclic compound binding; GO:1901363 heterocyclic compound binding; GO:1901265 nucleoside phosphate binding; GO:0005488 binding; GO:0003676 nucleic acid binding; GO:0000166 nucleotide binding; GO:0036094 small molecule binding;				IPR000504; IPR012677;	RNA recognition motif domain; Nucleotide-binding alpha-beta plait domain;
K3ZW07	191	1.283	Up	0.0135994	S	histone H1-like [Setaria italica]	LOC101779531	0.851	0.847	0.979	1.152	1.071	1.211	1.079	1.217	0.844	1.146	1.159	nucleus	GO:0044085 cellular component biogenesis; GO:0016043 cellular component organization; GO:0034728 nucleosome organization; GO:0034622 cellular macromolecular complex assembly; GO:0006333 chromatin assembly or disassembly; GO:0043933 macromolecular complex subunit organization; GO:0065004 protein-DNA complex assembly; GO:0006323 DNA packaging; GO:0006334 nucleosome assembly; GO:0051276 chromosome o…	GO:0043229 intracellular organelle; GO:0043232 intracellular non-membrane-bounded organelle; GO:0044446 intracellular organelle part; GO:0032991 macromolecular complex; GO:0044424 intracellular part; GO:0005623 cell; GO:0044422 organelle part; GO:0044427 chromosomal part; GO:0000786 nucleosome; GO:0043228 non-membrane-bounded organelle; GO:0043231 intracellular membrane-bounded organelle; GO:0043…	GO:0097159 organic cyclic compound binding; GO:1901363 heterocyclic compound binding; GO:0003677 DNA binding; GO:0005488 binding; GO:0003676 nucleic acid binding;	K11275			IPR011991; IPR005818;	Winged helix-turn-helix DNA-binding domain; Linker histone H1/H5, domain H15;
K3Y7I7	8	1.282	Up	0.00098213	S	SNF1-related protein kinase regulatory subunit gamma-1 [Setaria italica]	LOC101760215	0.938	0.884	0.857	1.14	1.125	1.169	1.037	1.044	1.072	0.913	0.957	cytoskeleton			GO:0003824 catalytic activity;				IPR013785; IPR000644;	Aldolase-type TIM barrel; CBS domain;
K3YPG5	102	1.282	Up	0.0020397	S	serine/threonine-protein kinase EDR1-like [Setaria italica]	LOC101753714	0.977	0.881	0.892	1.153	1.203	1.169	0.856	0.9	0.868	1.029	1.048	plasma membrane	GO:0016310 phosphorylation; GO:0044267 cellular protein metabolic process; GO:0044238 primary metabolic process; GO:0044237 cellular metabolic process; GO:0006796 phosphate-containing compound metabolic process; GO:0071704 organic substance metabolic process; GO:0008152 metabolic process; GO:0006468 protein phosphorylation; GO:0006793 phosphorus metabolic process; GO:0044260 cellular macromolecul…		GO:0005524 ATP binding; GO:1901265 nucleoside phosphate binding; GO:0016773 phosphotransferase activity, alcohol group as acceptor; GO:0001882 nucleoside binding; GO:0043167 ion binding; GO:0004672 protein kinase activity; GO:0000166 nucleotide binding; GO:0097159 organic cyclic compound binding; GO:1901363 heterocyclic compound binding; GO:0032549 ribonucleoside binding; GO:0097367 carbohydrate …				IPR000719; IPR001245; IPR011009;	Protein kinase domain; Serine-threonine/tyrosine-protein kinase catalytic domain; Protein kinase-like domain;
K3YRN0	108	1.282	Up	0.000178013	S	eukaryotic translation initiation factor 4B1-like [Setaria italica]	LOC101772998	0.907	0.898	0.876	1.123	1.133	1.18	1.013	0.923	0.936	0.993	1.038	nucleus			GO:0097159 organic cyclic compound binding; GO:1901363 heterocyclic compound binding; GO:0003723 RNA binding; GO:0008135 translation factor activity, RNA binding; GO:0005488 binding; GO:0003676 nucleic acid binding; GO:0003743 translation initiation factor activity;
K3YSV0	343	1.282	Up	0.0054415	S	alpha/beta hydrolase domain-containing protein 17B-like [Setaria italica]	LOC101763546	0.878	0.951	1.004	1.262	1.162	1.209	1.008	0.927	1.025	0.924	0.983	cytoplasm				K01076	ABHD17; abhydrolase domain-containing protein 17 [EC:3.1.2.22]	sita00062 Fatty acid elongation;	IPR029058; IPR022742;	Alpha/Beta hydrolase fold; Serine aminopeptidase, S33;
K4A8W7	25	1.282	Up	0.0188625	S	differentially expressed in FDCP 6 homolog [Setaria italica]	LOC101779716	0.906	0.913		1.206	1.126		0.938	0.988		0.99	0.971	nucleus,plasma membrane							IPR011993; IPR001849;	PH domain-like; Pleckstrin homology domain;
K4A4P2	1501	1.281	Up	0.0022026	S	embryo defective 2016 protein [Medicago truncatula]	SETIT_033846mg		0.959	0.964		1.218	1.246		0.769	1.006		1.119	plasma membrane							IPR031801;	Virilizer, N-terminal;
K3XEU4	253	1.279	Up	0.0075162	S	putative ADP-ribosylation factor GTPase-activating protein AGD14 [Zea mays]	LOC101783659	0.912	0.928	0.857	1.238	1.068	1.144	0.959	1.041	0.989	0.928	0.969	nucleus			GO:0098772 molecular function regulator; GO:0030234 enzyme regulator activity; GO:0008047 enzyme activator activity; GO:0060589 nucleoside-triphosphatase regulator activity; GO:0005096 GTPase activator activity; GO:0030695 GTPase regulator activity;
K3Y4M4	55	1.279	Up	0.0099592	S	"""""""myosin heavy chain, skeletal muscle [Setaria italica]"""""""	LOC101781548	1.01	0.959	1.013	1.208	1.401	1.205	0.919	0.862	0.899	0.9	0.844	nucleus				K20283
K3YR68	207	1.279	Up	0.00043799	S	polyadenylate-binding protein-interacting protein 4 isoform X2 [Setaria italica]	LOC101786488	0.848	0.816	0.873	1.056	1.1	1.088	0.963	0.925	0.93	1.128	1.146	nucleus							IPR009604; IPR025852; IPR009818;	LsmAD domain; Ataxin 2, SM domain; Ataxin-2, C-terminal;
K3Y575	293	1.277	Up	4.0235e-05	S	clumping factor A [Setaria italica]	LOC101783434	0.83	0.836	0.85	1.083	1.049	1.081	1.124	1.078	1.062	0.96	1	nucleus			GO:0005488 binding;				IPR016024;	Armadillo-type fold;
K3Z420	79	1.277	Up	0.0058189	S	protein-tyrosine-phosphatase MKP1 [Setaria italica]	LOC101760093	0.884	0.795	0.913	1.063	1.117	1.13	0.924	0.944	0.885	1.101	1.166	nucleus	GO:0044267 cellular protein metabolic process; GO:0044238 primary metabolic process; GO:0006470 protein dephosphorylation; GO:0016311 dephosphorylation; GO:0044237 cellular metabolic process; GO:0006796 phosphate-containing compound metabolic process; GO:0071704 organic substance metabolic process; GO:0008152 metabolic process; GO:0006793 phosphorus metabolic process; GO:0044260 cellular macromol…		GO:0004725 protein tyrosine phosphatase activity; GO:0003824 catalytic activity; GO:0042578 phosphoric ester hydrolase activity; GO:0016791 phosphatase activity; GO:0016788 hydrolase activity, acting on ester bonds; GO:0016787 hydrolase activity; GO:0008138 protein tyrosine/serine/threonine phosphatase activity; GO:0004721 phosphoprotein phosphatase activity;				IPR029021; IPR000387; IPR000340; IPR020422; IPR029006;	Protein-tyrosine phosphatase-like; Tyrosine specific protein phosphatases domain; Dual specificity phosphatase, catalytic domain; Dual specificity protein phosphatase domain; ADF-H/Gelsolin-like domain;
K3Z507	325	1.277	Up	0.00107675	S	protein KAKU4 [Setaria italica]	LOC101757396	0.92	0.872	0.834	1.109	1.131	1.113	0.868	0.909	0.846	1.095	1.09	nucleus
K3ZKU3	40	1.277	Up	0.0029951	S	---	SETIT_027148mg	0.977	0.93	0.989	1.224	1.167	1.307	0.905	0.903	0.903	0.929	0.97	mitochondria
K4AG31	51	1.276	Up	0.0138592	S	brain acid soluble protein 1 [Setaria italica]	LOC101767037	0.99	0.887	0.835	1.118	1.226	1.117	0.903	0.778	0.841	0.988	1.144	nucleus
K3XV53	719	1.275	Up	3.5826e-05	S	dynamin-2A-like [Setaria italica]	LOC101764728	0.788	0.819	0.803	1.019	1.031	1.022	0.845	0.843	0.832	1.341	1.3	endoplasmic reticulum			GO:1901265 nucleoside phosphate binding; GO:0001882 nucleoside binding; GO:0043167 ion binding; GO:0016817 hydrolase activity, acting on acid anhydrides; GO:0016787 hydrolase activity; GO:0000166 nucleotide binding; GO:0017111 nucleoside-triphosphatase activity; GO:0097159 organic cyclic compound binding; GO:1901363 heterocyclic compound binding; GO:0032549 ribonucleoside binding; GO:0097367 carb…	K01528	DNM; dynamin GTPase [EC:3.6.5.5]	sita04144 Endocytosis;	IPR030381; IPR003130; IPR011993; IPR020850; IPR001401; IPR027417; IPR000375; IPR001849;	Dynamin-type guanine nucleotide-binding (G) domain; Dynamin GTPase effector; PH domain-like; GTPase effector domain; Dynamin, GTPase domain; P-loop containing nucleoside triphosphate hydrolase; Dynamin central domain; Pleckstrin homology domain;
K3ZRL2	344	1.275	Up	0.00061849	S	serine/arginine repetitive matrix protein 2-like [Setaria italica]	LOC101752927	1.043	0.979	1.047	1.303	1.333	1.278	0.813	0.858	0.816	0.89	0.901	nucleus			GO:0097159 organic cyclic compound binding; GO:1901363 heterocyclic compound binding; GO:1901265 nucleoside phosphate binding; GO:0005488 binding; GO:0003676 nucleic acid binding; GO:0000166 nucleotide binding; GO:0036094 small molecule binding;				IPR000504; IPR012677;	RNA recognition motif domain; Nucleotide-binding alpha-beta plait domain;
K3YPR4	877	1.273	Up	0.0026789	S	dynamin-2A-like [Setaria italica]	LOC101765864	0.924	0.893	0.87	1.074	1.198	1.149	0.918	0.86	0.968	1.094	1.066	plasma membrane			GO:1901265 nucleoside phosphate binding; GO:0001882 nucleoside binding; GO:0043167 ion binding; GO:0016817 hydrolase activity, acting on acid anhydrides; GO:0016787 hydrolase activity; GO:0000166 nucleotide binding; GO:0017111 nucleoside-triphosphatase activity; GO:0097159 organic cyclic compound binding; GO:1901363 heterocyclic compound binding; GO:0032549 ribonucleoside binding; GO:0097367 carb…	K01528	DNM; dynamin GTPase [EC:3.6.5.5]	sita04144 Endocytosis;	IPR030381; IPR003130; IPR011993; IPR020850; IPR001401; IPR027417; IPR000375; IPR001849;	Dynamin-type guanine nucleotide-binding (G) domain; Dynamin GTPase effector; PH domain-like; GTPase effector domain; Dynamin, GTPase domain; P-loop containing nucleoside triphosphate hydrolase; Dynamin central domain; Pleckstrin homology domain;
K3YSD3	213	1.273	Up	0.00081892	S	eukaryotic translation initiation factor 5 [Setaria italica]	LOC101775019	0.898	0.917	0.85	1.113	1.117	1.163	1.065	1.059	1.094	0.931	0.904	nucleus	GO:0006518 peptide metabolic process; GO:0043043 peptide biosynthetic process; GO:0044267 cellular protein metabolic process; GO:0006807 nitrogen compound metabolic process; GO:0009058 biosynthetic process; GO:0043603 cellular amide metabolic process; GO:0044238 primary metabolic process; GO:1901566 organonitrogen compound biosynthetic process; GO:0044237 cellular metabolic process; GO:1901576 or…		GO:0097159 organic cyclic compound binding; GO:1901363 heterocyclic compound binding; GO:0003723 RNA binding; GO:0008135 translation factor activity, RNA binding; GO:0005488 binding; GO:0003676 nucleic acid binding; GO:0003743 translation initiation factor activity; GO:0005515 protein binding;	K03262	EIF5; translation initiation factor 5	sita03013 RNA transport;	IPR016189; IPR016190; IPR003307; IPR002735; IPR016024; IPR016021;	Translation initiation factor IF2/IF5, N-terminal; Translation initiation factor IF2/IF5, zinc-binding; W2 domain; Translation initiation factor IF2/IF5; Armadillo-type fold; MIF4G-like domain;
K3ZSD4	470	1.273	Up	0.00087747	S	protein FREE1 [Setaria italica]	LOC101784792	0.916	0.964	0.897	1.163	1.155	1.218	0.975	0.964	0.981	0.989	0.953	nucleus			GO:0046872 metal ion binding; GO:0043169 cation binding; GO:0005488 binding; GO:0043167 ion binding;				IPR000306; IPR017455; IPR011993; IPR013083; IPR011011;	FYVE zinc finger; Zinc finger, FYVE-related; PH domain-like; Zinc finger, RING/FYVE/PHD-type; Zinc finger, FYVE/PHD-type;
K3YQ71	554	1.271	Up	0.038597	S	probable L-type lectin-domain containing receptor kinase S.5 [Setaria italica]	LOC101775851	0.925		0.895	1.209		1.104	0.825		0.853	1.037		plasma membrane	GO:0016310 phosphorylation; GO:0044267 cellular protein metabolic process; GO:0044238 primary metabolic process; GO:0044237 cellular metabolic process; GO:0006796 phosphate-containing compound metabolic process; GO:0071704 organic substance metabolic process; GO:0008152 metabolic process; GO:0006468 protein phosphorylation; GO:0006793 phosphorus metabolic process; GO:0044260 cellular macromolecul…		GO:0005524 ATP binding; GO:1901265 nucleoside phosphate binding; GO:0016773 phosphotransferase activity, alcohol group as acceptor; GO:0001882 nucleoside binding; GO:0043167 ion binding; GO:0004672 protein kinase activity; GO:0000166 nucleotide binding; GO:0097159 organic cyclic compound binding; GO:1901363 heterocyclic compound binding; GO:0032549 ribonucleoside binding; GO:0097367 carbohydrate …				IPR001220; IPR000719; IPR013320; IPR011009;	Legume lectin domain; Protein kinase domain; Concanavalin A-like lectin/glucanase domain; Protein kinase-like domain;
K3Y575	288	1.27	Up	0.008638	S	clumping factor A [Setaria italica]	LOC101783434	0.903	0.814	0.772	1.094	1.044	1.023	0.955	1.074	1.175	1.041	1.028	nucleus			GO:0005488 binding;				IPR016024;	Armadillo-type fold;
K4ACP8	159	1.27	Up	0.00053696	S	protein transport protein sec31 [Brachypodium distachyon]	LOC101754849	0.897	0.888	0.908	1.134	1.098	1.187	0.887	0.948	0.895	1.051	1.07	mitochondria							IPR007679; IPR008999;	Domain of unknown function DUF569; Actin cross-linking;
K3ZE11	224	1.269	Up	0.035283	S	suppressor protein SRP40-like [Ananas comosus]	LOC101766336	0.95	0.895		1.13	1.212		1.253	1.237		0.853	0.84	nucleus
K3XG18	56	1.268	Up	0.00087583	S	class E vacuolar protein-sorting machinery protein HSE1-like [Setaria italica]	LOC101762588	0.844	0.875	0.86	1.089	1.044	1.136	0.765	0.788	0.784	1.288	1.281	nucleus
K3ZGZ0	48	1.267	Up	0.0049021	S	NO EXINE FORMATION 1 family protein [Populus trichocarpa]	SETIT_025841mg	0.867	0.88	0.905	1.209	1.088	1.062	0.963	0.997	0.956	1.025	1.078	plasma membrane
K3ZEK2	38	1.266	Up	0.00044262	S	"""""""nudix hydrolase 19, chloroplastic [Ananas comosus]"""""""	LOC101758219	0.88	0.886	0.92	1.102	1.17	1.129	0.762	0.78	0.812	1.336	1.214	nucleus
K3XF98	374	1.265	Up	5.6261e-05	S	leucine-rich repeat extensin-like protein 2 [Setaria italica]	LOC101757309	0.939	0.944	0.954	1.168	1.208	1.213	0.898	0.895	0.847	0.993	0.977	nucleus			GO:0005515 protein binding; GO:0005488 binding;				IPR000270;	PB1 domain;
K3XF98	269	1.264	Up	0.00113873	S	leucine-rich repeat extensin-like protein 2 [Setaria italica]	LOC101757309	0.84	0.824	0.86	1.043	1.117	1.03	1.082	1.047	1.038	1.037	1.037	nucleus			GO:0005515 protein binding; GO:0005488 binding;				IPR000270;	PB1 domain;
K3XG47	437	1.264	Up	0.00021712	S	la-related protein 1A [Setaria italica]	LOC101772037	0.884	0.921	0.931	1.144	1.174	1.14	0.964	0.995	1.033	1.018	0.929	nucleus	GO:0006396 RNA processing; GO:0006725 cellular aromatic compound metabolic process; GO:1901360 organic cyclic compound metabolic process; GO:0006807 nitrogen compound metabolic process; GO:0044238 primary metabolic process; GO:0044237 cellular metabolic process; GO:0071704 organic substance metabolic process; GO:0016070 RNA metabolic process; GO:0008152 metabolic process; GO:0090304 nucleic acid …	GO:0043226 organelle; GO:0043231 intracellular membrane-bounded organelle; GO:0043229 intracellular organelle; GO:0005634 nucleus; GO:0044464 cell part; GO:0005622 intracellular; GO:0032991 macromolecular complex; GO:0044424 intracellular part; GO:1990904 ribonucleoprotein complex; GO:0030529 intracellular ribonucleoprotein complex; GO:0043227 membrane-bounded organelle; GO:0005623 cell;	GO:0097159 organic cyclic compound binding; GO:1901363 heterocyclic compound binding; GO:0003723 RNA binding; GO:0005488 binding; GO:0003676 nucleic acid binding;	K18757			IPR011991; IPR006630;	Winged helix-turn-helix DNA-binding domain; RNA-binding protein Lupus La;
K3Z8J9	285	1.263	Up	0.006144	S	hypersensitive-induced response protein 1 [Setaria italica]	LOC101765109		0.991	0.96		1.244	1.221		0.85	0.84		0.992	cytoplasm							IPR001107;	Band 7 domain;
K3XVG3	741	1.262	Up	0.0026402	S	heat shock 70 kDa protein 16 [Setaria italica]	LOC101769482	0.982	0.904	1.004	1.193	1.203	1.25	1.068	1.12	0.979	0.806	0.818	cytoplasm				K09489			IPR029048; IPR029047;	Heat shock protein 70kD, C-terminal domain; Heat shock protein 70kD, peptide-binding domain;
K3YV83	241	1.262	Up	0.00100498	S	serine/arginine-rich splicing factor RS40 isoform X2 [Setaria italica]	LOC101773686	0.884	0.951	0.899	1.141	1.124	1.185	1.182	1.109	1.128	0.813	0.838	nucleus			GO:0097159 organic cyclic compound binding; GO:1901363 heterocyclic compound binding; GO:1901265 nucleoside phosphate binding; GO:0005488 binding; GO:0003676 nucleic acid binding; GO:0000166 nucleotide binding; GO:0036094 small molecule binding;	K12893	SFRS4_5_6; splicing factor, arginine/serine-rich 4/5/6	sita03040 Spliceosome;	IPR000504; IPR012677;	RNA recognition motif domain; Nucleotide-binding alpha-beta plait domain;
K3ZPV5	1254	1.262	Up	0.0171976	S	auxin transport protein BIG [Setaria italica]	LOC101780057	0.847	0.889		1.116	1.074		0.849	0.781		1.166	1.203	plasma membrane			GO:0043169 cation binding; GO:0046872 metal ion binding; GO:0008270 zinc ion binding; GO:0046914 transition metal ion binding; GO:0005488 binding; GO:0043167 ion binding;	K10691			IPR016024; IPR000433; IPR003126;	Armadillo-type fold; Zinc finger, ZZ-type; Zinc finger, UBR-type;
K3ZRZ7	397	1.262	Up	0.00046022	S	Serine/threonine-protein kinase ATM [Morus notabilis]	LOC101756159	0.784	0.734	0.754	0.945	0.945	0.977	0.988	0.987	0.988	1.263	1.311	nucleus			GO:0097159 organic cyclic compound binding; GO:1901363 heterocyclic compound binding; GO:0003677 DNA binding; GO:0005488 binding; GO:0003676 nucleic acid binding;				IPR000313;	PWWP domain;
K3XF98	363	1.261	Up	0.0033209	S	leucine-rich repeat extensin-like protein 2 [Setaria italica]	LOC101757309	0.905	0.885	0.974	1.17	1.204	1.112	0.866	0.859	0.899	1.054	1.067	nucleus			GO:0005515 protein binding; GO:0005488 binding;				IPR000270;	PB1 domain;
K3YPU8	719	1.261	Up	0.00118491	S	lysine-specific histone demethylase 1 homolog 1 [Setaria italica]	LOC101753032	0.829	0.796	0.863	1.027	1.079	1.031	1.241	1.236	1.269	0.93	0.925	nucleus	GO:0044699 single-organism process; GO:0008152 metabolic process; GO:0055114 oxidation-reduction process; GO:0044710 single-organism metabolic process;		GO:0097159 organic cyclic compound binding; GO:1901363 heterocyclic compound binding; GO:0003677 DNA binding; GO:0003824 catalytic activity; GO:0005488 binding; GO:0003676 nucleic acid binding; GO:0005515 protein binding; GO:0016491 oxidoreductase activity;	K11450			IPR011991; IPR002937; IPR009057; IPR016040; IPR007526; IPR023753;	Winged helix-turn-helix DNA-binding domain; Amine oxidase; Homeobox domain-like; NAD(P)-binding domain; SWIRM domain; FAD/NAD(P)-binding domain;
K3ZQH2	140	1.26	Up	0.00032209	S	serine/threonine-protein kinase pakA-like [Setaria italica]	LOC101770763	0.938	0.894	0.91	1.149	1.124	1.181	0.877	0.925	0.902	1.079	1.065	nucleus			GO:0005515 protein binding; GO:0005488 binding;				IPR000270;	PB1 domain;
K4A7M5	373	1.26	Up	0.0020646	S	guanine nucleotide-binding protein-like NSN1 [Setaria italica]	LOC101780655	0.87	0.822	0.908	1.094	1.062	1.119	0.564	0.595	0.588	1.383	1.451	nucleus			GO:1901265 nucleoside phosphate binding; GO:0001882 nucleoside binding; GO:0043167 ion binding; GO:0000166 nucleotide binding; GO:0097159 organic cyclic compound binding; GO:1901363 heterocyclic compound binding; GO:0032549 ribonucleoside binding; GO:0097367 carbohydrate derivative binding; GO:0032553 ribonucleotide binding; GO:0005488 binding; GO:0032550 purine ribonucleoside binding; GO:0043168…	K14538	NUG1; nuclear GTP-binding protein	sita03008 Ribosome biogenesis in eukaryotes;	IPR006073; IPR027417; IPR023179; IPR030378; IPR014813;	GTP binding domain; P-loop containing nucleoside triphosphate hydrolase; GTP-binding protein, orthogonal bundle domain; Circularly permuted (CP)-type guanine nucleotide-binding (G) domain; Guanine nucleotide-binding protein-like 3, N-terminal domain;
K3ZQP9	15	1.257	Up	0.00066026	S	Potassium transporter	LOC101774663	0.851	0.851	0.902	1.074	1.121	1.077	1.054	1.033	1.035	1.045	1.017	plasma membrane	GO:0098655 cation transmembrane transport; GO:0034220 ion transmembrane transport; GO:0098660 inorganic ion transmembrane transport; GO:0030001 metal ion transport; GO:0071804 cellular potassium ion transport; GO:0044763 single-organism cellular process; GO:0044699 single-organism process; GO:0051234 establishment of localization; GO:0006810 transport; GO:0055085 transmembrane transport; GO:00068…	GO:0016020 membrane;	GO:0046873 metal ion transmembrane transporter activity; GO:0015075 ion transmembrane transporter activity; GO:0022892 substrate-specific transporter activity; GO:0015077 monovalent inorganic cation transmembrane transporter activity; GO:0022890 inorganic cation transmembrane transporter activity; GO:0008324 cation transmembrane transporter activity; GO:0022891 substrate-specific transmembrane tr…
K3Z3H3	132	1.256	Up	0.000144939	S	phosphatidate phosphatase PAH1 [Setaria italica]	LOC101775774	0.877	0.888	0.899	1.119	1.142	1.086	0.8	0.816	0.903	1.192	1.135	nucleus				K15728	LPIN; phosphatidate phosphatase LPIN [EC:3.1.3.4]	sita01100 Metabolic pathways; sita01110 Biosynthesis of secondary metabolites; sita00561 Glycerolipid metabolism; sita00564 Glycerophospholipid metabolism;	IPR013209; IPR031315; IPR007651; IPR031703; IPR023214;	Lipin/Ned1/Smp2 (LNS2); LNS2/PITP; Lipin, N-terminal; Lipin, middle domain; HAD-like domain;
K3YR68	377	1.255	Up	0.00067806	S	polyadenylate-binding protein-interacting protein 4 isoform X2 [Setaria italica]	LOC101786488	0.915	0.894	0.951	1.19	1.13	1.144	0.79	0.804	0.806	1.102	1.149	nucleus							IPR009604; IPR025852; IPR009818;	LsmAD domain; Ataxin 2, SM domain; Ataxin-2, C-terminal;
K3YV83	243	1.255	Up	0.00194303	S	serine/arginine-rich splicing factor RS40 isoform X2 [Setaria italica]	LOC101773686	0.957	0.873	0.916	1.111	1.161	1.175	1.109	1.2	1.113	0.847	0.781	nucleus			GO:0097159 organic cyclic compound binding; GO:1901363 heterocyclic compound binding; GO:1901265 nucleoside phosphate binding; GO:0005488 binding; GO:0003676 nucleic acid binding; GO:0000166 nucleotide binding; GO:0036094 small molecule binding;	K12893	SFRS4_5_6; splicing factor, arginine/serine-rich 4/5/6	sita03040 Spliceosome;	IPR000504; IPR012677;	RNA recognition motif domain; Nucleotide-binding alpha-beta plait domain;
K4A595	375	1.255	Up	0.00042103	S	calmodulin-binding transcription activator 3-like isoform X2 [Setaria italica]	LOC101765666	0.881	0.869	0.924	1.141	1.105	1.11	0.869	0.852	0.897	1.058	1.12	nucleus		GO:0043226 organelle; GO:0043231 intracellular membrane-bounded organelle; GO:0043229 intracellular organelle; GO:0005634 nucleus; GO:0044464 cell part; GO:0005622 intracellular; GO:0044424 intracellular part; GO:0043227 membrane-bounded organelle; GO:0005623 cell;	GO:0097159 organic cyclic compound binding; GO:1901363 heterocyclic compound binding; GO:0003677 DNA binding; GO:0005515 protein binding; GO:0005488 binding; GO:0003676 nucleic acid binding;	K21596			IPR013783; IPR014756; IPR020683; IPR005559; IPR027417; IPR002909;	Immunoglobulin-like fold; Immunoglobulin E-set; Ankyrin repeat-containing domain; CG-1 DNA-binding domain; P-loop containing nucleoside triphosphate hydrolase; IPT domain;
K3Z4P7	539	1.254	Up	0.0048607	S	Conserved oligomeric Golgi complex subunit 8	LOC101767430	0.81	0.916	0.885	1.123	1.09	1.06	1.031	0.968	0.981	1.07	1.023	cytoplasm		GO:0043229 intracellular organelle; GO:0005737 cytoplasm; GO:0044446 intracellular organelle part; GO:0012505 endomembrane system; GO:0032991 macromolecular complex; GO:0044424 intracellular part; GO:0005623 cell; GO:0044422 organelle part; GO:0043231 intracellular membrane-bounded organelle; GO:0043226 organelle; GO:0044464 cell part; GO:0005622 intracellular; GO:0044431 Golgi apparatus part; GO…		K20295			IPR016159;	Cullin repeat-like-containing domain;
K4A933	323	1.254	Up	5.8396e-05	S	vacuolar protein sorting-associated protein 9A [Setaria italica]	LOC101786717	0.883	0.906	0.869	1.104	1.111	1.117	0.891	0.861	0.841	1.107	1.11	nucleus				K20131			IPR003123;	VPS9 domain;
K3XEG5	141	1.253	Up	0.0024407	S	calmodulin-binding transcription activator 4-like [Setaria italica]	LOC101773398	0.866	0.796	0.843	1.087	1.007	1.046	1.011	1.038	1.063	1.035	1.106	nucleus		GO:0043226 organelle; GO:0043231 intracellular membrane-bounded organelle; GO:0043229 intracellular organelle; GO:0005634 nucleus; GO:0044464 cell part; GO:0005622 intracellular; GO:0044424 intracellular part; GO:0043227 membrane-bounded organelle; GO:0005623 cell;	GO:0097159 organic cyclic compound binding; GO:1901363 heterocyclic compound binding; GO:0003677 DNA binding; GO:0005515 protein binding; GO:0005488 binding; GO:0003676 nucleic acid binding;	K21596			IPR013783; IPR014756; IPR020683; IPR027417; IPR005559;	Immunoglobulin-like fold; Immunoglobulin E-set; Ankyrin repeat-containing domain; P-loop containing nucleoside triphosphate hydrolase; CG-1 DNA-binding domain;
K3ZDH8	581	1.253	Up	0.034822	S	ATP-dependent 6-phosphofructokinase	LOC101762810	0.884	0.867		1.143	1.051		0.931	0.824		1.05	1.245	mitochondria	GO:0006757 ATP generation from ADP; GO:0009116 nucleoside metabolic process; GO:0042278 purine nucleoside metabolic process; GO:0006165 nucleoside diphosphate phosphorylation; GO:0046031 ADP metabolic process; GO:0019362 pyridine nucleotide metabolic process; GO:0006096 glycolytic process; GO:0009167 purine ribonucleoside monophosphate metabolic process; GO:0009117 nucleotide metabolic process; G…		GO:0003872 6-phosphofructokinase activity; GO:0008233 peptidase activity; GO:1901265 nucleoside phosphate binding; GO:0016773 phosphotransferase activity, alcohol group as acceptor; GO:0016787 hydrolase activity; GO:0097159 organic cyclic compound binding; GO:1901363 heterocyclic compound binding; GO:0016301 kinase activity; GO:0032553 ribonucleotide binding; GO:0003824 catalytic activity; GO:000…	K00850	pfkA; 6-phosphofructokinase 1 [EC:2.7.1.11]	sita01230 Biosynthesis of amino acids; sita03018 RNA degradation; sita00030 Pentose phosphate pathway; sita00010 Glycolysis / Gluconeogenesis; sita00052 Galactose metabolism; sita01200 Carbon metabolism; sita01100 Metabolic pathways; sita01110 Biosynthesis of secondary metabolites; sita00051 Fructose and mannose metabolism;	IPR007863; IPR011765; IPR011249; IPR000023; IPR011237;	Peptidase M16, C-terminal; Peptidase M16, N-terminal; Metalloenzyme, LuxS/M16 peptidase-like; Phosphofructokinase domain; Peptidase M16 domain;
K3ZQH2	588	1.253	Up	0.0006369	S	serine/threonine-protein kinase pakA-like [Setaria italica]	LOC101770763	0.812	0.852	0.831	1.015	1.031	1.08	1.036	1.003	0.984	1.17	1.111	nucleus			GO:0005515 protein binding; GO:0005488 binding;				IPR000270;	PB1 domain;
K3ZRC0	140	1.253	Up	0.0085612	S	Polyadenylate-binding protein	LOC101772489		0.929	0.901		1.13	1.163		0.949	0.907		1.01	extracellular			GO:0097159 organic cyclic compound binding; GO:1901363 heterocyclic compound binding; GO:0003723 RNA binding; GO:1901265 nucleoside phosphate binding; GO:0005488 binding; GO:0003676 nucleic acid binding; GO:0000166 nucleotide binding; GO:0036094 small molecule binding;	K13126	PABPC; polyadenylate-binding protein	sita03015 mRNA surveillance pathway; sita03018 RNA degradation; sita03013 RNA transport;	IPR002004; IPR000504; IPR012677; IPR003954;	Polyadenylate-binding protein/Hyperplastic disc protein; RNA recognition motif domain; Nucleotide-binding alpha-beta plait domain; RNA recognition motif domain, eukaryote;
K3ZHH6	203	1.252	Up	0.0089418	S	coiled-coil domain-containing protein SCD2-like [Setaria italica]	LOC101773216	0.852	0.848	0.927	1.17	1.089	1.029	0.94	0.956	0.91	1.079	1.145	nucleus
K4A5J3	692	1.252	Up	0.0024769	S	E3 ubiquitin-protein ligase RBBP6-like isoform X1 [Setaria italica]	LOC101767182	1.024	0.952	0.965	1.204	1.288	1.191	0.968	0.985	1.017	0.845	0.812	nucleus		GO:0043226 organelle; GO:0043231 intracellular membrane-bounded organelle; GO:0043229 intracellular organelle; GO:0005634 nucleus; GO:0044464 cell part; GO:0005622 intracellular; GO:0044424 intracellular part; GO:0043227 membrane-bounded organelle; GO:0005623 cell;	GO:0097159 organic cyclic compound binding; GO:1901363 heterocyclic compound binding; GO:0046914 transition metal ion binding; GO:0005488 binding; GO:0003676 nucleic acid binding; GO:0043167 ion binding; GO:0046872 metal ion binding; GO:0043169 cation binding; GO:0008270 zinc ion binding;	K10624			IPR014891; IPR013083; IPR001878; IPR025829;	DWNN domain; Zinc finger, RING/FYVE/PHD-type; Zinc finger, CCHC-type; Zinc knuckle CX2CX3GHX4C;
K4A6V9	29	1.252	Up	0.0035227	S	ATP-binding cassette sub-family B member 10 isoform X1 [Zea mays]	LOC101784426	0.959	0.887	0.859	1.097	1.129	1.162	0.878	0.861	0.905	1.118	1.117	plasma membrane	GO:0006810 transport; GO:0055085 transmembrane transport; GO:0051179 localization; GO:0051234 establishment of localization;	GO:0031224 intrinsic component of membrane; GO:0016020 membrane; GO:0016021 integral component of membrane; GO:0044425 membrane part;	GO:1901265 nucleoside phosphate binding; GO:0015399 primary active transmembrane transporter activity; GO:0016817 hydrolase activity, acting on acid anhydrides; GO:0016787 hydrolase activity; GO:0016887 ATPase activity; GO:0097159 organic cyclic compound binding; GO:1901363 heterocyclic compound binding; GO:0016462 pyrophosphatase activity; GO:0003824 catalytic activity; GO:0032553 ribonucleotide…				IPR003593; IPR003439; IPR027417; IPR011527;	AAA+ ATPase domain; ABC transporter-like; P-loop containing nucleoside triphosphate hydrolase; ABC transporter type 1, transmembrane domain;
K4A4M6	798	1.251	Up	0.0077574	S	dnaJ homolog subfamily C GRV2 [Setaria italica]	LOC101772822	1.042	0.947	0.895	1.184	1.197	1.226	0.898	0.838	0.817	0.944	0.993	nucleus			GO:0005488 binding;	K09533			IPR011989; IPR001623; IPR016024; IPR025640;	Armadillo-like helical; DnaJ domain; Armadillo-type fold; Domain of unknown function DUF4339;
K4ACV0	228	1.251	Up	0.00113811	S	ninja-family protein 6-like [Setaria italica]	LOC101753107	0.867		0.876	1.084		1.096	0.975		0.981	1.08		nucleus							IPR032310; IPR012463; IPR032308;	Putative nuclear localisation signal; Ethylene-responsive binding factor-associated repression; Jas TPL-binding domain;
A0A097PL95	11	1.25	Up	0.00159859	S	Nitrilase/cyanide hydratase and apolipoprotein N-acyltransferase family protein (Fragment)	---	0.915	0.879	0.929	1.184	1.131	1.089	0.983	1.121	1.107	0.947	0.902	cytoplasm	GO:0006807 nitrogen compound metabolic process; GO:0008152 metabolic process;		GO:0016787 hydrolase activity; GO:0003824 catalytic activity; GO:0016810 hydrolase activity, acting on carbon-nitrogen (but not peptide) bonds;	K13566			IPR003010;	Carbon-nitrogen hydrolase;
K3Y575	285	1.25	Up	0.0039974	S	clumping factor A [Setaria italica]	LOC101783434	0.945	0.865	0.834	1.087	1.111	1.107	0.985	0.955	1.118	0.984	1.031	nucleus			GO:0005488 binding;				IPR016024;	Armadillo-type fold;
K3YUT3	120	1.25	Up	0.00033774	S	ATG8-interacting protein 2-like isoform X3 [Setaria italica]	LOC101762613	0.872	0.925	0.902	1.108	1.122	1.145	0.929	0.966	0.904	1.117	0.968	mitochondria
K3XDW1	628	1.249	Up	0.00123807	S	putative ABC transporter B family member 8 [Setaria italica]	LOC101780555	0.931	0.887	0.962	1.186	1.154	1.131	0.991	1.105	1.04	0.847	0.819	plasma membrane	GO:0006810 transport; GO:0055085 transmembrane transport; GO:0051179 localization; GO:0051234 establishment of localization;	GO:0031224 intrinsic component of membrane; GO:0016020 membrane; GO:0016021 integral component of membrane; GO:0044425 membrane part;	GO:1901265 nucleoside phosphate binding; GO:0015399 primary active transmembrane transporter activity; GO:0016817 hydrolase activity, acting on acid anhydrides; GO:0016787 hydrolase activity; GO:0016887 ATPase activity; GO:0097159 organic cyclic compound binding; GO:1901363 heterocyclic compound binding; GO:0016462 pyrophosphatase activity; GO:0003824 catalytic activity; GO:0032553 ribonucleotide…	K05658			IPR003593; IPR003439; IPR027417; IPR011527;	AAA+ ATPase domain; ABC transporter-like; P-loop containing nucleoside triphosphate hydrolase; ABC transporter type 1, transmembrane domain;
K3XSQ9	235	1.249	Up	0.00056256	S	pumilio homolog 2-like [Setaria italica]	LOC101767746	0.891	0.872	0.936	1.109	1.124	1.139	0.874	0.86	0.89	1.118	1.105	nucleus			GO:0097159 organic cyclic compound binding; GO:1901363 heterocyclic compound binding; GO:0003723 RNA binding; GO:0005488 binding; GO:0003676 nucleic acid binding;	K17943			IPR012940; IPR011989; IPR016024; IPR033712; IPR033133;	Nucleic acid binding NABP; Armadillo-like helical; Armadillo-type fold; Pumilio, RNA binding domain; Pumilio homology domain;
K3ZID6	99	1.249	Up	1.76512e-05	S	heterogeneous nuclear ribonucleoprotein 1 [Setaria italica]	LOC101763753	0.927	0.929	0.935	1.178	1.144	1.165	0.968	1.004	1.004	0.938	0.924	nucleus			GO:0097159 organic cyclic compound binding; GO:1901363 heterocyclic compound binding; GO:0003723 RNA binding; GO:1901265 nucleoside phosphate binding; GO:0005488 binding; GO:0003676 nucleic acid binding; GO:0000166 nucleotide binding; GO:0036094 small molecule binding;	K14411	MSI; RNA-binding protein Musashi	sita03015 mRNA surveillance pathway;	IPR000504; IPR034131; IPR012677;	RNA recognition motif domain; DAZ-associated protein 1, RNA recognition motif 2; Nucleotide-binding alpha-beta plait domain;
K3XG18	87	1.248	Up	0.00060357	S	class E vacuolar protein-sorting machinery protein HSE1-like [Setaria italica]	LOC101762588	0.916	0.919	0.874	1.139	1.092	1.149	0.841	0.828	0.857	1.102	1.155	nucleus
K3Z9K1	13	1.247	Up	0.0186017	S	soluble inorganic pyrophosphatase 4 [Setaria italica]	LOC101764430	0.973	0.963	0.825	1.174	1.095	1.173	0.855	0.889	0.842	1.047	1.035	cytoplasm	GO:0008152 metabolic process; GO:0044237 cellular metabolic process; GO:0006793 phosphorus metabolic process; GO:0009987 cellular process; GO:0006796 phosphate-containing compound metabolic process;	GO:0044424 intracellular part; GO:0005623 cell; GO:0044464 cell part; GO:0005622 intracellular; GO:0005737 cytoplasm;	GO:0000287 magnesium ion binding; GO:0004427 inorganic diphosphatase activity; GO:0016462 pyrophosphatase activity; GO:0003824 catalytic activity; GO:0005488 binding; GO:0043167 ion binding; GO:0046872 metal ion binding; GO:0043169 cation binding; GO:0016817 hydrolase activity, acting on acid anhydrides; GO:0016787 hydrolase activity; GO:0016818 hydrolase activity, acting on acid anhydrides, in p…	K01507	ppa; inorganic pyrophosphatase [EC:3.6.1.1]	sita00190 Oxidative phosphorylation;
K3YPW1	842	1.246	Up	0.0027968	S	"""""""probable alpha,alpha-trehalose-phosphate synthase [UDP-forming] 11 [Setaria italica]"""""""	LOC101768584	0.911	0.955	0.966	1.243	1.135	1.151	0.775	0.891	0.862	1.057	1.057	nucleus	GO:0016051 carbohydrate biosynthetic process; GO:0044711 single-organism biosynthetic process; GO:0044763 single-organism cellular process; GO:0044699 single-organism process; GO:0009058 biosynthetic process; GO:0005984 disaccharide metabolic process; GO:0005975 carbohydrate metabolic process; GO:0009312 oligosaccharide biosynthetic process; GO:0044238 primary metabolic process; GO:0044237 cellul…		GO:0003824 catalytic activity;	K16055	TPS; trehalose 6-phosphate synthase/phosphatase [EC:2.4.1.15 3.1.3.12]	sita01100 Metabolic pathways; sita00500 Starch and sucrose metabolism;	IPR001830; IPR023214;	Glycosyl transferase, family 20; HAD-like domain;
K3XVJ3	64	1.245	Up	0.0151245	S	electron carrier/protein disulfide oxidoreductase [Medicago truncatula]	LOC101783911	0.927	0.916		1.117	1.178		0.977	0.946		0.988	0.919	nucleus	GO:0050794 regulation of cellular process; GO:0044700 single organism signaling; GO:0051716 cellular response to stimulus; GO:0065008 regulation of biological quality; GO:0035556 intracellular signal transduction; GO:0045454 cell redox homeostasis; GO:0044763 single-organism cellular process; GO:0019725 cellular homeostasis; GO:0044699 single-organism process; GO:0023052 signaling; GO:0050896 res…		GO:0009055 electron carrier activity; GO:0015035 protein disulfide oxidoreductase activity; GO:0016667 oxidoreductase activity, acting on a sulfur group of donors; GO:0015036 disulfide oxidoreductase activity; GO:0003824 catalytic activity; GO:0016491 oxidoreductase activity;				IPR011991; IPR002109; IPR012336; IPR000591; IPR006869;	Winged helix-turn-helix DNA-binding domain; Glutaredoxin; Thioredoxin-like fold; DEP domain; Domain of unknown function DUF547;
K3XY87	314	1.245	Up	0.0057428	S	ER membrane protein complex subunit 7 homolog [Setaria italica]	LOC101758518	0.795	0.822	0.816	1.012	0.94	1.076	0.682	0.821	0.884	1.464	1.382	plasma membrane			GO:0030246 carbohydrate binding; GO:0005488 binding;				IPR013784; IPR014766; IPR019008;	Carbohydrate-binding-like fold; Carboxypeptidase, regulatory domain; Domain of unknown function DUF2012;
K3YNI1	269	1.245	Up	0.000198154	S	transcription factor RF2a-like [Aegilops tauschii subsp. tauschii]	SETIT_015823mg	0.841	0.873	0.866	1.088	1.045	1.079	0.932	1.027	1.039	1.115	1.048	nucleus	GO:0050794 regulation of cellular process; GO:0010468 regulation of gene expression; GO:0006355 regulation of transcription, DNA-templated; GO:0031326 regulation of cellular biosynthetic process; GO:0080090 regulation of primary metabolic process; GO:0060255 regulation of macromolecule metabolic process; GO:0019219 regulation of nucleobase-containing compound metabolic process; GO:0010556 regulat…		GO:0097159 organic cyclic compound binding; GO:1901363 heterocyclic compound binding; GO:0003677 DNA binding; GO:0005488 binding; GO:0001071 nucleic acid binding transcription factor activity; GO:0003676 nucleic acid binding; GO:0043565 sequence-specific DNA binding; GO:0003700 transcription factor activity, sequence-specific DNA binding;				IPR004827;	Basic-leucine zipper domain;
K3Z4C9	653	1.245	Up	0.0135424	S	probable inactive receptor kinase At2g26730 [Setaria italica]	LOC101773880	0.978	0.989	0.977	1.267	1.163	1.235	0.962	0.969	1.086	0.821	0.885	plasma membrane	GO:0016310 phosphorylation; GO:0044267 cellular protein metabolic process; GO:0044238 primary metabolic process; GO:0044237 cellular metabolic process; GO:0006796 phosphate-containing compound metabolic process; GO:0071704 organic substance metabolic process; GO:0008152 metabolic process; GO:0006468 protein phosphorylation; GO:0006793 phosphorus metabolic process; GO:0044260 cellular macromolecul…		GO:0005524 ATP binding; GO:1901265 nucleoside phosphate binding; GO:0016773 phosphotransferase activity, alcohol group as acceptor; GO:0001882 nucleoside binding; GO:0043167 ion binding; GO:0005515 protein binding; GO:0004672 protein kinase activity; GO:0000166 nucleotide binding; GO:0097159 organic cyclic compound binding; GO:1901363 heterocyclic compound binding; GO:0032549 ribonucleoside bindi…				IPR000719; IPR013210; IPR032675; IPR011009;	Protein kinase domain; Leucine-rich repeat-containing N-terminal, plant-type; Leucine-rich repeat domain, L domain-like; Protein kinase-like domain;
K3XED0	699	1.244	Up	0.0181166	S	serine/threonine-protein phosphatase 4 regulatory subunit 3 [Setaria italica]	LOC101768811	0.749	0.883	0.826	0.994	0.981	1.082	1.229	1.014	1.043	1.049	1.094	nucleus			GO:0005488 binding;	K17491			IPR011989; IPR011993; IPR016024; IPR006887;	Armadillo-like helical; PH domain-like; Armadillo-type fold; Domain of unknown function DUF625;
K3Y6G4	331	1.244	Up	0.036438	S	eukaryotic translation initiation factor 4B1-like [Setaria italica]	LOC101755750	0.923	0.933	0.999	1.236	1.037	1.278	1.223	1.341	0.947	0.727	0.749	nucleus			GO:0097159 organic cyclic compound binding; GO:1901363 heterocyclic compound binding; GO:0003723 RNA binding; GO:0008135 translation factor activity, RNA binding; GO:0005488 binding; GO:0003676 nucleic acid binding; GO:0003743 translation initiation factor activity;
K3XDQ7	1236	1.243	Up	0.0087567	S	THO complex subunit 2 [Setaria italica]	LOC101755033	0.934		0.917	1.129		1.171	1.198		1.155	0.766		nucleus				K12879	THOC2; THO complex subunit 2	sita03040 Spliceosome; sita03013 RNA transport;	IPR021418; IPR032302; IPR021726;	THO complex, subunitTHOC2, C-terminal; THO complex subunit 2, N-terminal domain; THO complex, subunitTHOC2, N-terminal;
K3XF98	152	1.243	Up	0.0055967	S	leucine-rich repeat extensin-like protein 2 [Setaria italica]	LOC101757309	0.846	0.877	0.898	1.053	1.165	1.04	1.11	1.055	1.096	0.999	0.938	nucleus			GO:0005515 protein binding; GO:0005488 binding;				IPR000270;	PB1 domain;
K3XHN2	442	1.243	Up	0.0094439	S	protein IQ-DOMAIN 1-like [Setaria italica]	101783938	0.896	0.87	0.97	1.126	1.072	1.202	1.044	1.053	0.969	0.959	1.016	nucleus			GO:0005515 protein binding; GO:0005488 binding;
K3XUY6	956	1.243	Up	0.0041564	S	serine/threonine-protein kinase EDR1-like [Setaria italica]	LOC101767850	0.959	0.877	0.892	1.158	1.075	1.158	0.853	0.996	0.91	1.05	1.051	plasma membrane	GO:0016310 phosphorylation; GO:0044267 cellular protein metabolic process; GO:0044238 primary metabolic process; GO:0044237 cellular metabolic process; GO:0006796 phosphate-containing compound metabolic process; GO:0071704 organic substance metabolic process; GO:0008152 metabolic process; GO:0006468 protein phosphorylation; GO:0006793 phosphorus metabolic process; GO:0044260 cellular macromolecul…		GO:0005524 ATP binding; GO:1901265 nucleoside phosphate binding; GO:0016773 phosphotransferase activity, alcohol group as acceptor; GO:0001882 nucleoside binding; GO:0043167 ion binding; GO:0004672 protein kinase activity; GO:0000166 nucleotide binding; GO:0097159 organic cyclic compound binding; GO:1901363 heterocyclic compound binding; GO:0032549 ribonucleoside binding; GO:0097367 carbohydrate …				IPR000719; IPR001245; IPR011009;	Protein kinase domain; Serine-threonine/tyrosine-protein kinase catalytic domain; Protein kinase-like domain;
K3XE20	982	1.242	Up	0.0007783	S	conserved oligomeric Golgi complex subunit 1 [Setaria italica]	LOC101785810	0.907	0.906	0.922	1.158	1.081	1.157	0.921	0.98	0.928	1.053	1.035	cytoplasm				K20288
K3Z3A4	1081	1.242	Up	0.0157401	S	sodium/hydrogen exchanger 8 [Setaria italica]	LOC101764447	0.922	0.819	0.934	1.037	1.164	1.121	0.82	0.761	0.872	1.257	1.402	cytoplasm	GO:0006810 transport; GO:0055085 transmembrane transport; GO:0051179 localization; GO:0006812 cation transport; GO:0006811 ion transport; GO:0051234 establishment of localization;	GO:0031224 intrinsic component of membrane; GO:0016020 membrane; GO:0016021 integral component of membrane; GO:0044425 membrane part;	GO:0015298 solute:cation antiporter activity; GO:0022804 active transmembrane transporter activity; GO:0015291 secondary active transmembrane transporter activity; GO:0015075 ion transmembrane transporter activity; GO:0015299 solute:proton antiporter activity; GO:0022892 substrate-specific transporter activity; GO:0015077 monovalent inorganic cation transmembrane transporter activity; GO:0022890 …				IPR000595; IPR006153; IPR018490; IPR014710;	Cyclic nucleotide-binding domain; Cation/H+ exchanger; Cyclic nucleotide-binding-like; RmlC-like jelly roll fold;
K3ZR00	128	1.242	Up	0.0025965	S	dual specificity protein kinase shkD-like [Setaria italica]	LOC101765600	0.831	0.828	0.886	1.063	1.092	1.007	1.115	1.045	1.06	1.024	1.065	nucleus	GO:0016310 phosphorylation; GO:0044267 cellular protein metabolic process; GO:0044238 primary metabolic process; GO:0044237 cellular metabolic process; GO:0006796 phosphate-containing compound metabolic process; GO:0071704 organic substance metabolic process; GO:0008152 metabolic process; GO:0006468 protein phosphorylation; GO:0006793 phosphorus metabolic process; GO:0044260 cellular macromolecul…		GO:0005524 ATP binding; GO:1901265 nucleoside phosphate binding; GO:0016773 phosphotransferase activity, alcohol group as acceptor; GO:0001882 nucleoside binding; GO:0043167 ion binding; GO:0004672 protein kinase activity; GO:0000166 nucleotide binding; GO:0097159 organic cyclic compound binding; GO:1901363 heterocyclic compound binding; GO:0032549 ribonucleoside binding; GO:0097367 carbohydrate …				IPR000719; IPR001245; IPR011009;	Protein kinase domain; Serine-threonine/tyrosine-protein kinase catalytic domain; Protein kinase-like domain;
K4ALI1	836	1.241	Up	0.032361	S	probable serine/threonine protein kinase IREH1 [Setaria italica]	LOC101758234	0.764	0.851	0.869	1.034	1.027	1.021	1.303	1.241	1.235	0.952	0.924	nucleus	GO:0016310 phosphorylation; GO:0044267 cellular protein metabolic process; GO:0044238 primary metabolic process; GO:0044237 cellular metabolic process; GO:0006796 phosphate-containing compound metabolic process; GO:0071704 organic substance metabolic process; GO:0008152 metabolic process; GO:0006468 protein phosphorylation; GO:0006793 phosphorus metabolic process; GO:0044260 cellular macromolecul…		GO:0005524 ATP binding; GO:1901265 nucleoside phosphate binding; GO:0016773 phosphotransferase activity, alcohol group as acceptor; GO:0001882 nucleoside binding; GO:0043167 ion binding; GO:0004672 protein kinase activity; GO:0000166 nucleotide binding; GO:0097159 organic cyclic compound binding; GO:1901363 heterocyclic compound binding; GO:0032549 ribonucleoside binding; GO:0097367 carbohydrate …				IPR000719; IPR011009;	Protein kinase domain; Protein kinase-like domain;
K4A616	737	1.24	Up	0.0155783	S	glutamic acid-rich protein-like [Brassica napus]	LOC101769325	0.88	0.844		1.05	1.087		1.089	1.083		1.005	1.014	nucleus
K4A802	60	1.24	Up	0.004719	S	RNA-binding protein 39-like [Setaria italica]	LOC101779868	0.898		0.898	1.13		1.097	1.127		1.167	0.894		nucleus	GO:0006396 RNA processing; GO:0006725 cellular aromatic compound metabolic process; GO:1901360 organic cyclic compound metabolic process; GO:0006807 nitrogen compound metabolic process; GO:0044238 primary metabolic process; GO:0044237 cellular metabolic process; GO:0071704 organic substance metabolic process; GO:0006397 mRNA processing; GO:0016070 RNA metabolic process; GO:0008152 metabolic proce…	GO:0043226 organelle; GO:0043231 intracellular membrane-bounded organelle; GO:0043229 intracellular organelle; GO:0005634 nucleus; GO:0044464 cell part; GO:0005622 intracellular; GO:0044424 intracellular part; GO:0043227 membrane-bounded organelle; GO:0005623 cell;	GO:0097159 organic cyclic compound binding; GO:1901363 heterocyclic compound binding; GO:0003723 RNA binding; GO:1901265 nucleoside phosphate binding; GO:0005488 binding; GO:0003676 nucleic acid binding; GO:0000166 nucleotide binding; GO:0036094 small molecule binding;	K13091			IPR000504; IPR029123; IPR012677;	RNA recognition motif domain; Splicing factor RBM39, linker; Nucleotide-binding alpha-beta plait domain;
K4AL76	883	1.24	Up	0.0077178	S	ABC transporter G family member 11-like [Setaria italica]	LOC101783503	0.932	0.879	0.828	1.033	1.119	1.121	0.908	0.997	0.865	1.116	1.02	chloroplast		GO:0016020 membrane;	GO:0005524 ATP binding; GO:1901265 nucleoside phosphate binding; GO:0001882 nucleoside binding; GO:0043167 ion binding; GO:0016817 hydrolase activity, acting on acid anhydrides; GO:0016787 hydrolase activity; GO:0005515 protein binding; GO:0000166 nucleotide binding; GO:0017111 nucleoside-triphosphatase activity; GO:0016887 ATPase activity; GO:0097159 organic cyclic compound binding; GO:1901363 h…				IPR003593; IPR003439; IPR027417; IPR007087; IPR013525;	AAA+ ATPase domain; ABC transporter-like; P-loop containing nucleoside triphosphate hydrolase; Zinc finger, C2H2; ABC-2 type transporter;
K3YTJ1	208	1.239	Up	0.0005589	S	Autophagy protein 5	LOC101758408	0.961	0.909	0.951	1.14	1.163	1.192	0.969	0.886	0.895	0.95	1.066	cytoplasm	GO:0044248 cellular catabolic process; GO:0008152 metabolic process; GO:0006914 autophagy; GO:0009056 catabolic process; GO:0044237 cellular metabolic process; GO:0009987 cellular process;	GO:0044424 intracellular part; GO:0005623 cell; GO:0044464 cell part; GO:0005622 intracellular; GO:0005737 cytoplasm;		K08339
K3Z705	150	1.237	Up	0.0157372	S	transcription factor HBP-1a-like [Setaria italica]	LOC101753891		0.923	0.974		1.17	1.176		0.851	0.81		1.026	nucleus	GO:0050794 regulation of cellular process; GO:0010468 regulation of gene expression; GO:0006355 regulation of transcription, DNA-templated; GO:0031326 regulation of cellular biosynthetic process; GO:0080090 regulation of primary metabolic process; GO:0060255 regulation of macromolecule metabolic process; GO:0019219 regulation of nucleobase-containing compound metabolic process; GO:0010556 regulat…		GO:0097159 organic cyclic compound binding; GO:1901363 heterocyclic compound binding; GO:0003677 DNA binding; GO:0005488 binding; GO:0001071 nucleic acid binding transcription factor activity; GO:0003676 nucleic acid binding; GO:0043565 sequence-specific DNA binding; GO:0003700 transcription factor activity, sequence-specific DNA binding;	K09060			IPR004827; IPR012900;	Basic-leucine zipper domain; G-box binding protein, multifunctional mosaic region;
K4AAL9	328	1.237	Up	0.000198718	S	"""""""keratin, type I cytoskeletal 9 [Setaria italica]"""""""	LOC101757836	0.83	0.816	0.817	0.985	1.034	1.028	1.241	1.118	1.116	0.961	1.033	nucleus
K3XL64	248	1.235	Up	0.000161854	S	14-3-3-like protein GF14-C [Setaria italica]	LOC101754220	0.893	0.93	0.888	1.122	1.105	1.122	1.073	1.073	1.073	0.906	0.898	plasma membrane			GO:0019904 protein domain specific binding; GO:0005515 protein binding; GO:0005488 binding;	K06630			IPR023410;	14-3-3 domain;
K3YGD8	269	1.235	Up	0.003241	S	RNA-binding protein 25 isoform X1 [Setaria italica]	LOC101768993	0.891	0.812	0.876	1.028	1.093	1.065	1.167	1.156	1.171	0.894	0.983	chloroplast	GO:0006396 RNA processing; GO:0006725 cellular aromatic compound metabolic process; GO:1901360 organic cyclic compound metabolic process; GO:0006807 nitrogen compound metabolic process; GO:0044238 primary metabolic process; GO:0044237 cellular metabolic process; GO:0071704 organic substance metabolic process; GO:0006397 mRNA processing; GO:0016070 RNA metabolic process; GO:0008152 metabolic proce…		GO:0097159 organic cyclic compound binding; GO:1901363 heterocyclic compound binding; GO:1901265 nucleoside phosphate binding; GO:0005488 binding; GO:0003676 nucleic acid binding; GO:0000166 nucleotide binding; GO:0036094 small molecule binding;	K12822	RBM25; RNA-binding protein 25	sita03040 Spliceosome;	IPR034268; IPR000504; IPR012677; IPR002483;	RBM25, RNA recognition motif; RNA recognition motif domain; Nucleotide-binding alpha-beta plait domain; PWI domain;
K3YPF0	1120	1.235	Up	0.022384	S	protein CROWDED NUCLEI 1 [Setaria italica]	LOC101767497		0.978	0.964		1.162	1.237		1.129	1.026		0.787	chloroplast
K3XK15	212	1.234	Up	0.013361	S	trihelix transcription factor ASIL2-like [Setaria italica]	LOC101767341	0.9	0.856	0.778	0.989	1.069	1.068	1.393	1.318	1.328	0.789	0.8	nucleus
K3XK15	213	1.234	Up	0.013361	S	trihelix transcription factor ASIL2-like [Setaria italica]	LOC101767341	0.9	0.856	0.778	0.989	1.069	1.068	1.393	1.318	1.328	0.789	0.8	nucleus
K3Z3Z6	781	1.234	Up	0.0025608	S	signaling mucin HKR1 [Elaeis guineensis]	LOC101764022	0.863	0.852		1.049	1.067		0.977	1.002		1.113	1.117	nucleus			GO:0005515 protein binding; GO:0005488 binding;				IPR009060;	UBA-like;
K3XV15	47	1.233	Up	0.0023013	S	116 kDa U5 small nuclear ribonucleoprotein component-like [Setaria italica]	LOC101752842	0.796	0.764	0.845	0.998	0.972	0.996	1.152	1.223	1.098	1.048	1.026	cytoplasm			GO:1901265 nucleoside phosphate binding; GO:0001882 nucleoside binding; GO:0043167 ion binding; GO:0016817 hydrolase activity, acting on acid anhydrides; GO:0016787 hydrolase activity; GO:0000166 nucleotide binding; GO:0017111 nucleoside-triphosphatase activity; GO:0097159 organic cyclic compound binding; GO:1901363 heterocyclic compound binding; GO:0032549 ribonucleoside binding; GO:0097367 carb…	K12852	EFTUD2; 116 kDa U5 small nuclear ribonucleoprotein component	sita03040 Spliceosome;	IPR027417; IPR000795; IPR031950; IPR005517; IPR005225; IPR000640; IPR004161; IPR020568; IPR014721; IPR009022; IPR009000;	P-loop containing nucleoside triphosphate hydrolase; Transcription factor, GTP-binding domain; 116 kDa U5 small nuclear ribonucleoprotein component, N-terminal; Translation elongation factor EFG/EF2, domain IV; Small GTP-binding protein domain; Translation elongation factor EFG, V domain; Translation elongation factor EFTu-like, domain 2; Ribosomal protein S5 domain 2-type fold; Ribosomal protein…
K4A5T2	231	1.233	Up	0.0134803	S	uncharacterized TPR repeat-containing protein At1g05150-like [Setaria italica]	LOC101783225	0.747	0.845	0.801	1.005	0.918	1.028	1.067	1.214	1.139	1.159	0.996	cytoplasm			GO:0043169 cation binding; GO:0046872 metal ion binding; GO:0005515 protein binding; GO:0005509 calcium ion binding; GO:0005488 binding; GO:0043167 ion binding;				IPR011990; IPR002048; IPR011992; IPR013026;	Tetratricopeptide-like helical domain; EF-hand domain; EF-hand domain pair; Tetratricopeptide repeat-containing domain;
K3XSZ5	379	1.232	Up	0.026296	S	"""""""P-loop nucleoside triphosphate hydrolase superfamily protein, putative [Medicago truncatula]"""""""	SETIT_005050mg		0.953	0.901		1.119	1.165		0.947	1.045		0.992	nucleus			GO:0005524 ATP binding; GO:1901265 nucleoside phosphate binding; GO:0001882 nucleoside binding; GO:0043167 ion binding; GO:0000166 nucleotide binding; GO:0097159 organic cyclic compound binding; GO:1901363 heterocyclic compound binding; GO:0032549 ribonucleoside binding; GO:0097367 carbohydrate derivative binding; GO:0032553 ribonucleotide binding; GO:0005488 binding; GO:0032550 purine ribonucleo…				IPR003593; IPR003959; IPR027417;	AAA+ ATPase domain; ATPase, AAA-type, core; P-loop containing nucleoside triphosphate hydrolase;
K4AKQ0	417	1.232	Up	0.03888	S	putative clathrin assembly protein At2g25430 [Setaria italica]	LOC101762301		0.829	0.89		1.083	1.034		1.085	1.084		0.992	chloroplast	GO:0044085 cellular component biogenesis; GO:0016043 cellular component organization; GO:0034622 cellular macromolecular complex assembly; GO:0071822 protein complex subunit organization; GO:0022607 cellular component assembly; GO:0065003 macromolecular complex assembly; GO:0048268 clathrin coat assembly; GO:0070271 protein complex biogenesis; GO:0009987 cellular process; GO:0006461 protein compl…	GO:0043226 organelle; GO:0097708 intracellular vesicle; GO:0043229 intracellular organelle; GO:0030136 clathrin-coated vesicle; GO:0031410 cytoplasmic vesicle; GO:0044464 cell part; GO:0005622 intracellular; GO:0005737 cytoplasm; GO:0031982 vesicle; GO:0044424 intracellular part; GO:0005623 cell; GO:0043227 membrane-bounded organelle; GO:0030135 coated vesicle; GO:0044444 cytoplasmic part;	GO:0030276 clathrin binding; GO:0005545 1-phosphatidylinositol binding; GO:0005488 binding; GO:0005543 phospholipid binding; GO:0035091 phosphatidylinositol binding; GO:0043167 ion binding; GO:0008289 lipid binding; GO:0005515 protein binding; GO:0043168 anion binding;				IPR013809; IPR014712; IPR011417; IPR008942;	ENTH domain; Phosphoinositide-binding clathrin adaptor, domain 2; AP180 N-terminal homology (ANTH) domain; ENTH/VHS;
K3XK15	210	1.231	Up	0.020215	S	trihelix transcription factor ASIL2-like [Setaria italica]	LOC101767341	0.86	0.856	0.778	0.934	1.069	1.068	1.57	1.318	1.328	0.739	0.8	nucleus
K3YG13	857	1.231	Up	0.00059657	S	exocyst complex component SEC8 [Setaria italica]	LOC101779778	0.914	0.877	0.851	1.092	1.076	1.085	1.102	1.111	1.147	0.902	0.945	chloroplast	GO:0006904 vesicle docking involved in exocytosis; GO:0016192 vesicle-mediated transport; GO:0044763 single-organism cellular process; GO:0044699 single-organism process; GO:0071702 organic substance transport; GO:0048278 vesicle docking; GO:0022406 membrane docking; GO:0015031 protein transport; GO:0051234 establishment of localization; GO:0045184 establishment of protein localization; GO:000681…	GO:0005938 cell cortex; GO:0044464 cell part; GO:0044448 cell cortex part; GO:0005622 intracellular; GO:0071944 cell periphery; GO:0005737 cytoplasm; GO:0099568 cytoplasmic region; GO:0032991 macromolecular complex; GO:0044424 intracellular part; GO:0000145 exocyst; GO:0043234 protein complex; GO:0005623 cell; GO:0044444 cytoplasmic part; GO:0099023 tethering complex;		K06111			IPR007191;	Sec8 exocyst complex component specific domain;
K3Z8Z1	21	1.231	Up	9.9182e-05	S	stem-specific protein TSJT1 [Setaria italica]	LOC101761448	1.036	0.992	1.005	1.25	1.248	1.236	0.856	0.881	0.839	0.842	0.827	chloroplast							IPR024286; IPR029055;	Domain of unknown function DUF3700; Nucleophile aminohydrolases, N-terminal;
K3XUQ3	1510	1.23	Up	0.00043916	S	chromatin structure-remodeling complex protein SYD-like isoform X2 [Setaria italica]	LOC101775124	0.909	0.925	0.88	1.089	1.138	1.11	1.039	1.03	1.025	0.957	0.979	nucleus
K3YSL3	360	1.229	Up	0.0076755	S	protein AIG1-like [Setaria italica]	LOC101767892	0.904	0.881	0.887	1.15	1.126	1.009	1.001	1.085	1.07	0.96	0.993	chloroplast			GO:1901265 nucleoside phosphate binding; GO:0001882 nucleoside binding; GO:0043167 ion binding; GO:0000166 nucleotide binding; GO:0097159 organic cyclic compound binding; GO:1901363 heterocyclic compound binding; GO:0032549 ribonucleoside binding; GO:0097367 carbohydrate derivative binding; GO:0032553 ribonucleotide binding; GO:0005488 binding; GO:0032550 purine ribonucleoside binding; GO:0043168…				IPR006703; IPR027417;	AIG1-type guanine nucleotide-binding (G) domain; P-loop containing nucleoside triphosphate hydrolase;
K3XDR4	1529	1.228	Up	0.002983	S	myosin-17 isoform X2 [Setaria italica]	LOC101760570	0.933	0.866	0.952	1.158	1.109	1.112	0.783	0.936	0.857	1.157	1.094	cytoplasm		GO:0043229 intracellular organelle; GO:0043232 intracellular non-membrane-bounded organelle; GO:0044430 cytoskeletal part; GO:0044446 intracellular organelle part; GO:0032991 macromolecular complex; GO:0044424 intracellular part; GO:0005623 cell; GO:0015629 actin cytoskeleton; GO:0044422 organelle part; GO:0043228 non-membrane-bounded organelle; GO:0043226 organelle; GO:0005856 cytoskeleton; GO:0…	GO:0005524 ATP binding; GO:0003774 motor activity; GO:1901265 nucleoside phosphate binding; GO:0001882 nucleoside binding; GO:0043167 ion binding; GO:0016817 hydrolase activity, acting on acid anhydrides; GO:0016787 hydrolase activity; GO:0005515 protein binding; GO:0000166 nucleotide binding; GO:0017111 nucleoside-triphosphatase activity; GO:0097159 organic cyclic compound binding; GO:1901363 he…	K10357			IPR002710; IPR004009; IPR027417; IPR001609;	Dilute domain; Myosin, N-terminal, SH3-like; P-loop containing nucleoside triphosphate hydrolase; Myosin head, motor domain;
K3XLT6	27	1.227	Up	0.0169168	S	glucose-induced degradation protein 4 homolog [Setaria italica]	LOC101769365		0.973	0.922		1.166	1.16		0.903	0.994		0.992	nucleus
K3ZEA2	77	1.226	Up	0.0034631	S	probable calcium-binding protein CML10 [Setaria italica]	LOC101761337	1.108	1.011	1.032	1.242	1.31	1.31	0.922	0.83	0.886	0.751	0.842	nucleus			GO:0043169 cation binding; GO:0046872 metal ion binding; GO:0005509 calcium ion binding; GO:0005488 binding; GO:0043167 ion binding;	K13448	CML; calcium-binding protein CML	sita04626 Plant-pathogen interaction;	IPR002048; IPR011992;	EF-hand domain; EF-hand domain pair;
K3XK89	7	1.225	Up	0.007962	S	cytidine deaminase 1-like [Setaria italica]	LOC101753281	0.9	0.99	0.928	1.133	1.101	1.219	1.023	0.898	0.919	1.02	1.015	cytoplasm	GO:0009116 nucleoside metabolic process; GO:0046135 pyrimidine nucleoside catabolic process; GO:0006725 cellular aromatic compound metabolic process; GO:0044699 single-organism process; GO:0044237 cellular metabolic process; GO:0071704 organic substance metabolic process; GO:0044270 cellular nitrogen compound catabolic process; GO:0042454 ribonucleoside catabolic process; GO:0008152 metabolic pro…		GO:0016814 hydrolase activity, acting on carbon-nitrogen (but not peptide) bonds, in cyclic amidines; GO:0004126 cytidine deaminase activity; GO:0046914 transition metal ion binding; GO:0003824 catalytic activity; GO:0005488 binding; GO:0043167 ion binding; GO:0043169 cation binding; GO:0019239 deaminase activity; GO:0046872 metal ion binding; GO:0016787 hydrolase activity; GO:0008270 zinc ion bi…	K01489	cdd; cytidine deaminase [EC:3.5.4.5]	sita01100 Metabolic pathways; sita00240 Pyrimidine metabolism;	IPR016193; IPR002125; IPR013171;	Cytidine deaminase-like; Cytidine and deoxycytidylate deaminases, zinc-binding; Cytidine/deoxycytidylate deaminase, zinc-binding domain;
K3Z8P1	239	1.225	Up	0.0013802	S	ran-binding protein 1 homolog a [Setaria italica]	LOC101754843	0.821	0.856	0.832	1.055	1.039	0.98	1.003	0.941	0.977	1.12	1.168	chloroplast	GO:0006810 transport; GO:0046907 intracellular transport; GO:0051649 establishment of localization in cell; GO:0051179 localization; GO:0051234 establishment of localization; GO:0051641 cellular localization;			K15306			IPR000156; IPR011993;	Ran binding domain; PH domain-like;
K3ZR52	211	1.225	Up	0.00064172	S	ubiquitin carboxyl-terminal hydrolase 24 [Setaria italica]	LOC101776300	0.906	0.866	0.905	1.102	1.116	1.062	1.023	1.019	1.044	0.951	1.061	chloroplast	GO:0043632 modification-dependent macromolecule catabolic process; GO:0070646 protein modification by small protein removal; GO:0044265 cellular macromolecule catabolic process; GO:0051603 proteolysis involved in cellular protein catabolic process; GO:0044257 cellular protein catabolic process; GO:0019941 modification-dependent protein catabolic process; GO:0044267 cellular protein metabolic proc…		GO:0008233 peptidase activity; GO:0036459 thiol-dependent ubiquitinyl hydrolase activity; GO:0003824 catalytic activity; GO:0101005 ubiquitinyl hydrolase activity; GO:0070011 peptidase activity, acting on L-amino acid peptides; GO:0019783 ubiquitin-like protein-specific protease activity; GO:0008234 cysteine-type peptidase activity; GO:0016787 hydrolase activity;	K11841			IPR001394; IPR028889;	Peptidase C19, ubiquitin carboxyl-terminal hydrolase; Ubiquitin specific protease domain;
K3XEC9	540	1.224	Up	0.00020248	S	proteoglycan 4-like [Aegilops tauschii subsp. tauschii]	LOC101776382	0.986	1.001	1.013	1.242	1.238	1.191	0.935	0.898	0.933	0.892	0.888	nucleus							IPR000313;	PWWP domain;
K3YQ45	363	1.224	Up	0.00065844	S	sister chromatid cohesion protein PDS5 homolog B isoform X3 [Setaria italica]	LOC101784615	0.877	0.907	0.856	1.099	1.052	1.08	1.146	1.129	1.198	0.88	0.932	nucleus			GO:0005488 binding;				IPR011989; IPR016024;	Armadillo-like helical; Armadillo-type fold;
K3Z3W7	181	1.224	Up	0.020078	S	Delta-1-pyrroline-5-carboxylate synthase	LOC101765114	0.844	0.789	0.87	1.015	1.03	1.019	0.916	0.905	0.945	1.203	1.251	chloroplast	GO:0016053 organic acid biosynthetic process; GO:0044699 single-organism process; GO:0009058 biosynthetic process; GO:1901566 organonitrogen compound biosynthetic process; GO:0044237 cellular metabolic process; GO:0009084 glutamine family amino acid biosynthetic process; GO:0071704 organic substance metabolic process; GO:0008152 metabolic process; GO:0006520 cellular amino acid metabolic process;…	GO:0044424 intracellular part; GO:0005623 cell; GO:0044464 cell part; GO:0005622 intracellular; GO:0005737 cytoplasm;	GO:0016774 phosphotransferase activity, carboxyl group as acceptor; GO:0016620 oxidoreductase activity, acting on the aldehyde or oxo group of donors, NAD or NADP as acceptor; GO:0016301 kinase activity; GO:0004350 glutamate-5-semialdehyde dehydrogenase activity; GO:0003824 catalytic activity; GO:0016903 oxidoreductase activity, acting on the aldehyde or oxo group of donors; GO:0019202 amino acid…	K12657	ALDH18A1; delta-1-pyrroline-5-carboxylate synthetase [EC:2.7.2.11 1.2.1.41]	sita00330 Arginine and proline metabolism; sita01230 Biosynthesis of amino acids; sita01100 Metabolic pathways; sita01110 Biosynthesis of secondary metabolites;	IPR016161; IPR000965; IPR015590; IPR001048; IPR016162; IPR016163;	Aldehyde/histidinol dehydrogenase; GPR domain; Aldehyde dehydrogenase domain; Aspartate/glutamate/uridylate kinase; Aldehyde dehydrogenase N-terminal domain; Aldehyde dehydrogenase, C-terminal;
K3XG18	90	1.223	Up	0.00089575	S	class E vacuolar protein-sorting machinery protein HSE1-like [Setaria italica]	LOC101762588	0.898	0.927	0.937	1.159	1.087	1.133	0.873	0.912	0.906	1.073	1.075	nucleus
K3YPB5	160	1.222	Up	0.0186828	S	enhancer of mRNA-decapping protein 4-like [Setaria italica]	LOC101768172		0.953	0.907		1.122	1.151		0.945	0.955		1.001	chloroplast			GO:0005515 protein binding; GO:0005488 binding;	K12616	EDC4; enhancer of mRNA-decapping protein 4	sita03018 RNA degradation;	IPR017986; IPR015943; IPR032401;	WD40-repeat-containing domain; WD40/YVTN repeat-like-containing domain; Enhancer of mRNA-decapping protein 4, WD40 repeat region;
K3YV83	233	1.222	Up	0.0020846	S	serine/arginine-rich splicing factor RS40 isoform X2 [Setaria italica]	LOC101773686	0.937	0.896	0.984	1.128	1.158	1.155	1.12	1.159	1.025	0.839	0.806	nucleus			GO:0097159 organic cyclic compound binding; GO:1901363 heterocyclic compound binding; GO:1901265 nucleoside phosphate binding; GO:0005488 binding; GO:0003676 nucleic acid binding; GO:0000166 nucleotide binding; GO:0036094 small molecule binding;	K12893	SFRS4_5_6; splicing factor, arginine/serine-rich 4/5/6	sita03040 Spliceosome;	IPR000504; IPR012677;	RNA recognition motif domain; Nucleotide-binding alpha-beta plait domain;
K3ZPY8	557	1.222	Up	0.00025522	S	PERQ amino acid-rich with GYF domain-containing protein CG11148-like [Setaria italica]	---	0.814	0.791	0.814	0.991	1.005	0.961	0.748	0.829	0.765	1.408	1.36	nucleus			GO:0005515 protein binding; GO:0005488 binding;				IPR003169;	GYF domain;
K4A5S7	12	1.222	Up	0.0050776	S	"""""""protein TOC75, chloroplastic [Setaria italica]"""""""	LOC101769342	0.936	0.908	0.887	1.154	1.042	1.14	0.996	1.08	1.093	0.898	0.983	chloroplast		GO:0016020 membrane; GO:0019867 outer membrane;					IPR000184;	Bacterial surface antigen (D15);
K4ALI1	222	1.222	Up	0.0040628	S	probable serine/threonine protein kinase IREH1 [Setaria italica]	LOC101758234	0.857	0.881	0.95	1.107	1.114	1.064	1.056	1.023	1.012	1.008	1.012	nucleus	GO:0016310 phosphorylation; GO:0044267 cellular protein metabolic process; GO:0044238 primary metabolic process; GO:0044237 cellular metabolic process; GO:0006796 phosphate-containing compound metabolic process; GO:0071704 organic substance metabolic process; GO:0008152 metabolic process; GO:0006468 protein phosphorylation; GO:0006793 phosphorus metabolic process; GO:0044260 cellular macromolecul…		GO:0005524 ATP binding; GO:1901265 nucleoside phosphate binding; GO:0016773 phosphotransferase activity, alcohol group as acceptor; GO:0001882 nucleoside binding; GO:0043167 ion binding; GO:0004672 protein kinase activity; GO:0000166 nucleotide binding; GO:0097159 organic cyclic compound binding; GO:1901363 heterocyclic compound binding; GO:0032549 ribonucleoside binding; GO:0097367 carbohydrate …				IPR000719; IPR011009;	Protein kinase domain; Protein kinase-like domain;
K3XUT6	746	1.221	Up	0.00078329	S	protein-methionine sulfoxide oxidase mical3a-like [Setaria italica]	LOC101783913	0.949	0.892	0.95	1.122	1.138	1.147	0.834	0.846	0.861	1.098	1.181	nucleus			GO:0043169 cation binding; GO:0046872 metal ion binding; GO:0008270 zinc ion binding; GO:0046914 transition metal ion binding; GO:0005488 binding; GO:0043167 ion binding;				IPR001781;	Zinc finger, LIM-type;
K4A6D5	230	1.221	Up	0.021783	S	apoptotic chromatin condensation inducer in the nucleus-like [Setaria italica]	LOC101756757	0.918		0.91	1.083		1.149	1.018		0.918	0.999		nucleus			GO:0097159 organic cyclic compound binding; GO:1901363 heterocyclic compound binding; GO:1901265 nucleoside phosphate binding; GO:0005488 binding; GO:0003676 nucleic acid binding; GO:0000166 nucleotide binding; GO:0036094 small molecule binding;	K12875	ACIN1; apoptotic chromatin condensation inducer in the nucleus	sita03015 mRNA surveillance pathway; sita03040 Spliceosome; sita03013 RNA transport;	IPR003034; IPR034257; IPR000504; IPR012677;	SAP domain; Acinus, RNA recognition motif; RNA recognition motif domain; Nucleotide-binding alpha-beta plait domain;
K3XXJ3	81	1.22	Up	0.0062224	S	serine/arginine repetitive matrix protein 1-like [Setaria italica]	LOC101756899	0.956		0.928	1.155		1.143	0.963		1.012	0.942		nucleus							IPR027329;	TPX2, C-terminal;
K3YPW1	33	1.22	Up	0.020963	S	"""""""probable alpha,alpha-trehalose-phosphate synthase [UDP-forming] 11 [Setaria italica]"""""""	LOC101768584		0.901	0.921		1.141	1.081		1.026	1.057		0.997	nucleus	GO:0016051 carbohydrate biosynthetic process; GO:0044711 single-organism biosynthetic process; GO:0044763 single-organism cellular process; GO:0044699 single-organism process; GO:0009058 biosynthetic process; GO:0005984 disaccharide metabolic process; GO:0005975 carbohydrate metabolic process; GO:0009312 oligosaccharide biosynthetic process; GO:0044238 primary metabolic process; GO:0044237 cellul…		GO:0003824 catalytic activity;	K16055	TPS; trehalose 6-phosphate synthase/phosphatase [EC:2.4.1.15 3.1.3.12]	sita01100 Metabolic pathways; sita00500 Starch and sucrose metabolism;	IPR001830; IPR023214;	Glycosyl transferase, family 20; HAD-like domain;
K3YQD1	315	1.22	Up	0.029763	S	probable ADP-ribosylation factor GTPase-activating protein AGD14 [Setaria italica]	LOC101781376	0.928	0.921	0.832	1.091	1.097	1.084	0.984	0.979	0.995	1.001	1.049	nucleus			GO:0098772 molecular function regulator; GO:0030234 enzyme regulator activity; GO:0008047 enzyme activator activity; GO:0060589 nucleoside-triphosphatase regulator activity; GO:0005096 GTPase activator activity; GO:0030695 GTPase regulator activity;
K3ZRH6	594	1.22	Up	0.0056163	S	LOC100285206 isoform X1 [Zea mays]	LOC101771014	0.982	0.881	0.891	1.092	1.141	1.126	0.895	0.917	0.873	1.011	1.066	nucleus			GO:0097159 organic cyclic compound binding; GO:1901363 heterocyclic compound binding; GO:0003723 RNA binding; GO:0005488 binding; GO:0003676 nucleic acid binding;				IPR007275;	YTH domain;
K3YPB5	849	1.219	Up	0.00027946	S	enhancer of mRNA-decapping protein 4-like [Setaria italica]	LOC101768172	0.899	0.897	0.88	1.12	1.067	1.075	0.9	0.938	0.912	1.089	1.113	chloroplast			GO:0005515 protein binding; GO:0005488 binding;	K12616	EDC4; enhancer of mRNA-decapping protein 4	sita03018 RNA degradation;	IPR017986; IPR015943; IPR032401;	WD40-repeat-containing domain; WD40/YVTN repeat-like-containing domain; Enhancer of mRNA-decapping protein 4, WD40 repeat region;
K3YPP6	257	1.219	Up	8.1366e-05	S	clathrin interactor EPSIN 2 [Setaria italica]	LOC101777347	0.982	0.974	0.998	1.218	1.178	1.204	0.945	0.988	0.934	0.879	0.841	nucleus				K12471	EPN; epsin	sita04144 Endocytosis;	IPR013809; IPR008942;	ENTH domain; ENTH/VHS;
K3ZQ52	240	1.219	Up	0.004061	S	ATPase family AAA domain-containing protein At1g05910 [Setaria italica]	LOC101758186	0.782	0.839	0.828	0.948	1.034	1.003	1.219	1.099	1.14	1.014	1.011	nucleus			GO:0005524 ATP binding; GO:1901265 nucleoside phosphate binding; GO:0001882 nucleoside binding; GO:0043167 ion binding; GO:0005515 protein binding; GO:0000166 nucleotide binding; GO:0097159 organic cyclic compound binding; GO:1901363 heterocyclic compound binding; GO:0032549 ribonucleoside binding; GO:0097367 carbohydrate derivative binding; GO:0032553 ribonucleotide binding; GO:0005488 binding; …	K22531			IPR003959; IPR003593; IPR027417; IPR001487;	ATPase, AAA-type, core; AAA+ ATPase domain; P-loop containing nucleoside triphosphate hydrolase; Bromodomain;
K3Y575	290	1.218	Up	0.00059684	S	clumping factor A [Setaria italica]	LOC101783434	0.902	0.854	0.859	1.083	1.05	1.052	1.053	1.035	1.049	0.963	1.02	nucleus			GO:0005488 binding;				IPR016024;	Armadillo-type fold;
K3ZEL0	424	1.218	Up	0.0111162	S	lys-63-specific deubiquitinase BRCC36-like [Setaria italica]	LOC101759035	0.931	0.904	0.982	1.212	1.151	1.068	0.855	0.87	0.934	1.032	1.057	nucleus			GO:0005515 protein binding; GO:0005488 binding;	K11864	BRCC3; BRCA1/BRCA2-containing complex subunit 3 [EC:3.4.19.-]	sita03440 Homologous recombination;	IPR000555;	JAB1/MPN/MOV34 metalloenzyme domain;
K3ZR74	225	1.218	Up	0.0065988	S	HSP-interacting protein-like [Aegilops tauschii subsp. tauschii]	LOC101758725	0.76	0.78	0.722	0.888	0.975	0.892	1.101	1.027	1.097	1.184	1.185	chloroplast			GO:0005515 protein binding; GO:0005488 binding;				IPR000270; IPR011990; IPR013026;	PB1 domain; Tetratricopeptide-like helical domain; Tetratricopeptide repeat-containing domain;
K3XDQ8	515	1.217	Up	0.00100439	S	zinc finger CCCH domain-containing protein 19-like [Setaria italica]	SETIT_000025mg	0.871	0.892	0.841	1.025	1.067	1.077	1.027	1.103	1.016	1.097	0.928	nucleus			GO:0097159 organic cyclic compound binding; GO:1901363 heterocyclic compound binding; GO:0003677 DNA binding; GO:0005488 binding; GO:0003676 nucleic acid binding; GO:0043167 ion binding; GO:0043169 cation binding; GO:0046872 metal ion binding; GO:0005515 protein binding;				IPR000571; IPR003121; IPR004343; IPR019835; IPR003169;	Zinc finger, CCCH-type; SWIB/MDM2 domain; Plus-3 domain; SWIB domain; GYF domain;
K3XG47	431	1.216	Up	0.002224	S	la-related protein 1A [Setaria italica]	LOC101772037	0.946	0.943	0.993	1.208	1.178	1.119	0.82	0.847	0.936	1.019	1.016	nucleus	GO:0006396 RNA processing; GO:0006725 cellular aromatic compound metabolic process; GO:1901360 organic cyclic compound metabolic process; GO:0006807 nitrogen compound metabolic process; GO:0044238 primary metabolic process; GO:0044237 cellular metabolic process; GO:0071704 organic substance metabolic process; GO:0016070 RNA metabolic process; GO:0008152 metabolic process; GO:0090304 nucleic acid …	GO:0043226 organelle; GO:0043231 intracellular membrane-bounded organelle; GO:0043229 intracellular organelle; GO:0005634 nucleus; GO:0044464 cell part; GO:0005622 intracellular; GO:0032991 macromolecular complex; GO:0044424 intracellular part; GO:1990904 ribonucleoprotein complex; GO:0030529 intracellular ribonucleoprotein complex; GO:0043227 membrane-bounded organelle; GO:0005623 cell;	GO:0097159 organic cyclic compound binding; GO:1901363 heterocyclic compound binding; GO:0003723 RNA binding; GO:0005488 binding; GO:0003676 nucleic acid binding;	K18757			IPR011991; IPR006630;	Winged helix-turn-helix DNA-binding domain; RNA-binding protein Lupus La;
K3YNI1	253	1.216	Up	0.00020281	S	transcription factor RF2a-like [Aegilops tauschii subsp. tauschii]	SETIT_015823mg	0.86	0.886	0.842	1.048	1.044	1.056	1.033	1.015	1.034	1.044	1.048	nucleus	GO:0050794 regulation of cellular process; GO:0010468 regulation of gene expression; GO:0006355 regulation of transcription, DNA-templated; GO:0031326 regulation of cellular biosynthetic process; GO:0080090 regulation of primary metabolic process; GO:0060255 regulation of macromolecule metabolic process; GO:0019219 regulation of nucleobase-containing compound metabolic process; GO:0010556 regulat…		GO:0097159 organic cyclic compound binding; GO:1901363 heterocyclic compound binding; GO:0003677 DNA binding; GO:0005488 binding; GO:0001071 nucleic acid binding transcription factor activity; GO:0003676 nucleic acid binding; GO:0043565 sequence-specific DNA binding; GO:0003700 transcription factor activity, sequence-specific DNA binding;				IPR004827;	Basic-leucine zipper domain;
K3YHH5	35	1.215	Up	0.025695	S	heterogeneous nuclear ribonucleoprotein R isoform X2 [Setaria italica]	LOC101755726	1.156	1.186	1.13	1.541	1.397	1.28	0.75	0.829	0.843	0.607	0.603	nucleus			GO:0097159 organic cyclic compound binding; GO:1901363 heterocyclic compound binding; GO:1901265 nucleoside phosphate binding; GO:0005488 binding; GO:0003676 nucleic acid binding; GO:0000166 nucleotide binding; GO:0036094 small molecule binding;	K13161			IPR000504; IPR012677; IPR003954;	RNA recognition motif domain; Nucleotide-binding alpha-beta plait domain; RNA recognition motif domain, eukaryote;
K3Z766	127	1.215	Up	0.00051792	S	nucleosome assembly protein 1;2 [Setaria italica]	LOC101767418	0.912	0.911	0.964	1.138	1.126	1.123	1.054	1.127	1.07	0.916	0.865	cytoplasm	GO:0044085 cellular component biogenesis; GO:0016043 cellular component organization; GO:0034728 nucleosome organization; GO:0034622 cellular macromolecular complex assembly; GO:0006333 chromatin assembly or disassembly; GO:0043933 macromolecular complex subunit organization; GO:0065004 protein-DNA complex assembly; GO:0006323 DNA packaging; GO:0006334 nucleosome assembly; GO:0051276 chromosome o…	GO:0043226 organelle; GO:0043231 intracellular membrane-bounded organelle; GO:0043229 intracellular organelle; GO:0005634 nucleus; GO:0044464 cell part; GO:0005622 intracellular; GO:0044424 intracellular part; GO:0043227 membrane-bounded organelle; GO:0005623 cell;		K11279
K3ZR74	19	1.215	Up	0.00085856	S	HSP-interacting protein-like [Aegilops tauschii subsp. tauschii]	LOC101758725	0.899	0.96	0.915	1.112	1.114	1.145	0.986	0.919	0.967	0.981	1.028	chloroplast			GO:0005515 protein binding; GO:0005488 binding;				IPR000270; IPR011990; IPR013026;	PB1 domain; Tetratricopeptide-like helical domain; Tetratricopeptide repeat-containing domain;
A0A0Q3PUS1	146	1.214	Up	0.0121199	S	binding partner of ACD11 1-like [Setaria italica]	SETIT_0070882mg	0.92	0.945	0.998	1.195	1.207	1.074	0.832	0.819	0.89	1.099	1.06	chloroplast			GO:0097159 organic cyclic compound binding; GO:1901363 heterocyclic compound binding; GO:1901265 nucleoside phosphate binding; GO:0005488 binding; GO:0003676 nucleic acid binding; GO:0000166 nucleotide binding; GO:0036094 small molecule binding;				IPR000504; IPR012677; IPR034360;	RNA recognition motif domain; Nucleotide-binding alpha-beta plait domain; Vip1-like, RNA recognition motif, plant;
K3Z4B8	34	1.214	Up	0.021178	S	histone H3.v1-like isoform X2 [Nelumbo nucifera]	LOC101778222	0.888	1.016	1.021	1.247	1.165	1.14	1.011	0.933	0.913	0.902	0.905	nucleus							IPR018545;	Btz domain;
K3XV97	629	1.213	Up	0.0029165	S	extra-large guanine nucleotide-binding protein 3-like [Setaria italica]	LOC101777577	0.862		0.876	1.061		1.047	0.918		1.051	1.169		mitochondria	GO:0007186 G-protein coupled receptor signaling pathway; GO:0050794 regulation of cellular process; GO:0044700 single organism signaling; GO:0051716 cellular response to stimulus; GO:0007165 signal transduction; GO:0050789 regulation of biological process; GO:0007154 cell communication; GO:0044699 single-organism process; GO:0023052 signaling; GO:0050896 response to stimulus; GO:0009987 cellular …		GO:1901265 nucleoside phosphate binding; GO:0044877 macromolecular complex binding; GO:0031683 G-protein beta/gamma-subunit complex binding; GO:0016817 hydrolase activity, acting on acid anhydrides; GO:0016787 hydrolase activity; GO:0005515 protein binding; GO:0000166 nucleotide binding; GO:0017111 nucleoside-triphosphatase activity; GO:0004871 signal transducer activity; GO:1901363 heterocyclic …				IPR027417; IPR011011; IPR011025;	P-loop containing nucleoside triphosphate hydrolase; Zinc finger, FYVE/PHD-type; G protein alpha subunit, helical insertion;
K3YGQ0	627	1.213	Up	0.0098377	S	protein PAF1 homolog [Setaria italica]	LOC101766547	0.922	0.931	0.924	1.081	1.139	1.149	0.941	0.901	0.892	1.045	0.966	chloroplast	GO:0016043 cellular component organization; GO:0006725 cellular aromatic compound metabolic process; GO:0097659 nucleic acid-templated transcription; GO:0016570 histone modification; GO:0044267 cellular protein metabolic process; GO:0009058 biosynthetic process; GO:0006354 DNA-templated transcription, elongation; GO:0044237 cellular metabolic process; GO:0071704 organic substance metabolic proces…	GO:0043229 intracellular organelle; GO:0000428 DNA-directed RNA polymerase complex; GO:0055029 nuclear DNA-directed RNA polymerase complex; GO:0061695 transferase complex, transferring phosphorus-containing groups; GO:0044446 intracellular organelle part; GO:0030880 RNA polymerase complex; GO:0031981 nuclear lumen; GO:0032991 macromolecular complex; GO:0044424 intracellular part; GO:1990234 trans…		K15174
K3XF98	38	1.212	Up	0.000118514	S	leucine-rich repeat extensin-like protein 2 [Setaria italica]	LOC101757309	0.884	0.899	0.919	1.084	1.105	1.085	1.077	1.051	1.034	0.964	0.968	nucleus			GO:0005515 protein binding; GO:0005488 binding;				IPR000270;	PB1 domain;
K3XUW7	11	1.212	Up	0.034976	S	LOW QUALITY PROTEIN: probable serine/threonine-protein kinase DDB_G0267686 [Musa acuminata subsp. malaccensis]	SETIT_005722mg		0.941	0.914		1.086	1.162		0.875	0.903		1.058	nucleus	GO:0016310 phosphorylation; GO:0044267 cellular protein metabolic process; GO:0044238 primary metabolic process; GO:0044237 cellular metabolic process; GO:0006796 phosphate-containing compound metabolic process; GO:0071704 organic substance metabolic process; GO:0008152 metabolic process; GO:0006468 protein phosphorylation; GO:0006793 phosphorus metabolic process; GO:0044260 cellular macromolecul…		GO:0005524 ATP binding; GO:1901265 nucleoside phosphate binding; GO:0016773 phosphotransferase activity, alcohol group as acceptor; GO:0001882 nucleoside binding; GO:0043167 ion binding; GO:0005515 protein binding; GO:0004672 protein kinase activity; GO:0000166 nucleotide binding; GO:0097159 organic cyclic compound binding; GO:1901363 heterocyclic compound binding; GO:0032549 ribonucleoside bindi…				IPR000270; IPR000719; IPR001245; IPR011009;	PB1 domain; Protein kinase domain; Serine-threonine/tyrosine-protein kinase catalytic domain; Protein kinase-like domain;
K3YK41	81	1.212	Up	0.021716	S	multiprotein-bridging factor 1a [Setaria italica]	LOC101776661		0.932	0.921		1.091	1.154		0.919	0.88		1.039	mitochondria			GO:0097159 organic cyclic compound binding; GO:1901363 heterocyclic compound binding; GO:0003677 DNA binding; GO:0043565 sequence-specific DNA binding; GO:0005488 binding; GO:0003676 nucleic acid binding;	K03627			IPR010982; IPR001387; IPR013729;	Lambda repressor-like, DNA-binding domain; Cro/C1-type helix-turn-helix domain; Multiprotein bridging factor 1, N-terminal;
K3YI11	7	1.211	Up	0.00117666	S	12-oxophytodienoate reductase 7 [Setaria italica]	LOC101780587	1.009	0.947	0.948	1.149	1.181	1.186	1.033	1.042	1.028	0.841	0.865	peroxisome	GO:0044699 single-organism process; GO:0008152 metabolic process; GO:0055114 oxidation-reduction process; GO:0044710 single-organism metabolic process;		GO:0097159 organic cyclic compound binding; GO:1901363 heterocyclic compound binding; GO:0097367 carbohydrate derivative binding; GO:1901265 nucleoside phosphate binding; GO:0003824 catalytic activity; GO:0032553 ribonucleotide binding; GO:0005488 binding; GO:0043167 ion binding; GO:0043168 anion binding; GO:0000166 nucleotide binding; GO:0010181 FMN binding; GO:0048037 cofactor binding; GO:00164…	K05894	OPR; 12-oxophytodienoic acid reductase [EC:1.3.1.42]	sita01100 Metabolic pathways; sita01110 Biosynthesis of secondary metabolites; sita00592 alpha-Linolenic acid metabolism;	IPR013785; IPR001155;	Aldolase-type TIM barrel; NADH:flavin oxidoreductase/NADH oxidase, N-terminal;
K3Y708	161	1.21	Up	4.1619e-05	S	Phosphoinositide phospholipase C	SETIT_009999mg	0.885	0.89	0.895	1.058	1.092	1.082	0.937	0.896	0.881	1.141	1.134	chloroplast	GO:0050794 regulation of cellular process; GO:0044700 single organism signaling; GO:0051716 cellular response to stimulus; GO:0035556 intracellular signal transduction; GO:0044699 single-organism process; GO:0044238 primary metabolic process; GO:0023052 signaling; GO:0050896 response to stimulus; GO:0071704 organic substance metabolic process; GO:0007165 signal transduction; GO:0008152 metabolic …		GO:0004435 phosphatidylinositol phospholipase C activity; GO:0003824 catalytic activity; GO:0042578 phosphoric ester hydrolase activity; GO:0005488 binding; GO:0004629 phospholipase C activity; GO:0016788 hydrolase activity, acting on ester bonds; GO:0004620 phospholipase activity; GO:0005515 protein binding; GO:0016787 hydrolase activity; GO:0008081 phosphoric diester hydrolase activity; GO:0016…				IPR000909; IPR017946; IPR000008; IPR001711;	Phosphatidylinositol-specific phospholipase C, X domain; PLC-like phosphodiesterase, TIM beta/alpha-barrel domain; C2 domain; Phospholipase C, phosphatidylinositol-specific, Y domain;
K3Z5A5	440	1.21	Up	0.0120008	S	polypyrimidine tract-binding protein homolog 3 [Setaria italica]	LOC101759441	0.898	0.932		1.096	1.118		0.969	0.91		1.044	1.066	nucleus	GO:0006396 RNA processing; GO:0006725 cellular aromatic compound metabolic process; GO:1901360 organic cyclic compound metabolic process; GO:0006807 nitrogen compound metabolic process; GO:0044238 primary metabolic process; GO:0044237 cellular metabolic process; GO:0071704 organic substance metabolic process; GO:0006397 mRNA processing; GO:0016070 RNA metabolic process; GO:0008152 metabolic proce…	GO:0043226 organelle; GO:0043231 intracellular membrane-bounded organelle; GO:0043229 intracellular organelle; GO:0005634 nucleus; GO:0044464 cell part; GO:0005622 intracellular; GO:0044424 intracellular part; GO:0043227 membrane-bounded organelle; GO:0005623 cell;	GO:0097159 organic cyclic compound binding; GO:1901363 heterocyclic compound binding; GO:0003723 RNA binding; GO:1901265 nucleoside phosphate binding; GO:0005488 binding; GO:0003676 nucleic acid binding; GO:0000166 nucleotide binding; GO:0036094 small molecule binding;	K14948			IPR000504; IPR012677;	RNA recognition motif domain; Nucleotide-binding alpha-beta plait domain;
K3ZTS9	52	1.21	Up	0.023065	S	probable sarcosine oxidase [Setaria italica]	LOC101754401	0.932	0.885	0.992	1.223	1.116	1.061	0.951	0.897	0.865	0.878	1.084	chloroplast	GO:0044699 single-organism process; GO:0008152 metabolic process; GO:0055114 oxidation-reduction process; GO:0044710 single-organism metabolic process;		GO:0003824 catalytic activity; GO:0016491 oxidoreductase activity;	K00306	PIPOX; sarcosine oxidase / L-pipecolate oxidase [EC:1.5.3.1 1.5.3.7]	sita01100 Metabolic pathways; sita04146 Peroxisome; sita00260 Glycine, serine and threonine metabolism;	IPR006076; IPR023753;	FAD dependent oxidoreductase; FAD/NAD(P)-binding domain;
K4A9N1	94	1.21	Up	0.03698	S	"""""""3-ketoacyl-CoA thiolase 2, peroxisomal-like [Setaria italica]"""""""	LOC101762691		0.838	0.846		0.981	1.057		0.967	1.031		1.19	cytoplasm	GO:0008152 metabolic process;		GO:0016746 transferase activity, transferring acyl groups; GO:0016747 transferase activity, transferring acyl groups other than amino-acyl groups; GO:0016740 transferase activity; GO:0003824 catalytic activity;	K07513	ACAA1; acetyl-CoA acyltransferase 1 [EC:2.3.1.16]	sita01100 Metabolic pathways; sita04146 Peroxisome; sita01110 Biosynthesis of secondary metabolites; sita00071 Fatty acid degradation; sita00280 Valine, leucine and isoleucine degradation; sita00592 alpha-Linolenic acid metabolism; sita01212 Fatty acid metabolism;	IPR016039; IPR020616; IPR020617;	Thiolase-like; Thiolase, N-terminal; Thiolase, C-terminal;
K3XEU4	285	1.209	Up	0.0149221	S	putative ADP-ribosylation factor GTPase-activating protein AGD14 [Zea mays]	LOC101783659	0.893	0.902	0.902	1.134	1.047	1.081	0.839	0.921	0.859	1.146	1.116	nucleus			GO:0098772 molecular function regulator; GO:0030234 enzyme regulator activity; GO:0008047 enzyme activator activity; GO:0060589 nucleoside-triphosphatase regulator activity; GO:0005096 GTPase activator activity; GO:0030695 GTPase regulator activity;
K3XUQ3	2492	1.209	Up	0.00138112	S	chromatin structure-remodeling complex protein SYD-like isoform X2 [Setaria italica]	LOC101775124	0.825	0.822	0.855	0.97	1.04	1.014	1.177	1.143	1.113	1.005	1.042	nucleus
K3YPW1	846	1.209	Up	0.00026188	S	"""""""probable alpha,alpha-trehalose-phosphate synthase [UDP-forming] 11 [Setaria italica]"""""""	LOC101768584	0.974	0.967	0.928	1.15	1.153	1.166	0.848	0.899	0.902	1.021	1.025	nucleus	GO:0016051 carbohydrate biosynthetic process; GO:0044711 single-organism biosynthetic process; GO:0044763 single-organism cellular process; GO:0044699 single-organism process; GO:0009058 biosynthetic process; GO:0005984 disaccharide metabolic process; GO:0005975 carbohydrate metabolic process; GO:0009312 oligosaccharide biosynthetic process; GO:0044238 primary metabolic process; GO:0044237 cellul…		GO:0003824 catalytic activity;	K16055	TPS; trehalose 6-phosphate synthase/phosphatase [EC:2.4.1.15 3.1.3.12]	sita01100 Metabolic pathways; sita00500 Starch and sucrose metabolism;	IPR001830; IPR023214;	Glycosyl transferase, family 20; HAD-like domain;
K3Z4F8	607	1.209	Up	0.014785	S	DUF668 family protein [Medicago truncatula]	LOC101769985		0.838	0.827		1.029	0.984		1.082	1.075		1.149	cytoplasm
K3Z2A2	48	1.208	Up	0.037825	S	RNA-binding protein 8A [Setaria italica]	LOC101779089	0.892	0.961		1.111	1.128		1.025	0.956		0.986	0.958	nucleus	GO:0006396 RNA processing; GO:0006725 cellular aromatic compound metabolic process; GO:1901360 organic cyclic compound metabolic process; GO:0006807 nitrogen compound metabolic process; GO:0044238 primary metabolic process; GO:0044237 cellular metabolic process; GO:0071704 organic substance metabolic process; GO:0016070 RNA metabolic process; GO:0008152 metabolic process; GO:0090304 nucleic acid …	GO:0043226 organelle; GO:0043231 intracellular membrane-bounded organelle; GO:0043229 intracellular organelle; GO:0005634 nucleus; GO:0044464 cell part; GO:0005622 intracellular; GO:0005737 cytoplasm; GO:0044424 intracellular part; GO:0043227 membrane-bounded organelle; GO:0005623 cell;	GO:0097159 organic cyclic compound binding; GO:1901363 heterocyclic compound binding; GO:0003729 mRNA binding; GO:0003723 RNA binding; GO:1901265 nucleoside phosphate binding; GO:0005488 binding; GO:0003676 nucleic acid binding; GO:0000166 nucleotide binding; GO:0036094 small molecule binding;				IPR000504; IPR033744; IPR012677;	RNA recognition motif domain; RBM8, RNA recognition motif; Nucleotide-binding alpha-beta plait domain;
K3Z4F8	611	1.208	Up	0.02166	S	DUF668 family protein [Medicago truncatula]	LOC101769985		0.829	0.799		0.962	1.004		1.066	1.103		1.28	cytoplasm
K3ZQH2	575	1.208	Up	0.0020048	S	serine/threonine-protein kinase pakA-like [Setaria italica]	LOC101770763	0.908	0.917	0.858	1.046	1.104	1.09	1.04	0.959	0.988	1.049	1.031	nucleus			GO:0005515 protein binding; GO:0005488 binding;				IPR000270;	PB1 domain;
K3ZRE6	111	1.208	Up	0.0092616	S	DEAD-box ATP-dependent RNA helicase 52B-like [Setaria italica]	LOC101781659		0.984	0.95		1.162	1.174		0.896	0.902		0.927	cytoplasm			GO:0005524 ATP binding; GO:1901265 nucleoside phosphate binding; GO:0001882 nucleoside binding; GO:0043167 ion binding; GO:0000166 nucleotide binding; GO:0097159 organic cyclic compound binding; GO:1901363 heterocyclic compound binding; GO:0032549 ribonucleoside binding; GO:0097367 carbohydrate derivative binding; GO:0032553 ribonucleotide binding; GO:0005488 binding; GO:0003676 nucleic acid bind…	K11594			IPR011545; IPR014014; IPR014001; IPR027417; IPR001650;	DEAD/DEAH box helicase domain; RNA helicase, DEAD-box type, Q motif; Helicase superfamily 1/2, ATP-binding domain; P-loop containing nucleoside triphosphate hydrolase; Helicase, C-terminal;
K3XDS9	29	1.207	Up	0.0071216	S	ABC transporter G family member 37 [Setaria italica]	LOC101785945	1.049	1.016	1.039	1.218	1.338	1.191	0.755	0.744	0.79	0.962	0.897	plasma membrane		GO:0016020 membrane;	GO:0005524 ATP binding; GO:1901265 nucleoside phosphate binding; GO:0001882 nucleoside binding; GO:0043167 ion binding; GO:0016817 hydrolase activity, acting on acid anhydrides; GO:0016787 hydrolase activity; GO:0000166 nucleotide binding; GO:0017111 nucleoside-triphosphatase activity; GO:0016887 ATPase activity; GO:0097159 organic cyclic compound binding; GO:1901363 heterocyclic compound binding…				IPR003439; IPR027417; IPR029481; IPR034001; IPR003593; IPR013581; IPR034003; IPR013525;	ABC transporter-like; P-loop containing nucleoside triphosphate hydrolase; ABC-transporter extracellular N-terminal domain; ATP-binding cassette transporter, PDR-like subfamily G, domain 1; AAA+ ATPase domain; Plant PDR ABC transporter associated; ATP-binding cassette transporter, PDR-like subfamily G, domain 2; ABC-2 type transporter;
K3XDU7	436	1.207	Up	0.03948	S	ABC transporter D family member 1-like [Setaria italica]	LOC101785546	1.034	0.878	0.887	1.06	1.194	1.125	0.929	0.903	0.997	1	1.031	chloroplast	GO:0006810 transport; GO:0055085 transmembrane transport; GO:0051179 localization; GO:0051234 establishment of localization;	GO:0031224 intrinsic component of membrane; GO:0016020 membrane; GO:0016021 integral component of membrane; GO:0044425 membrane part;	GO:1901265 nucleoside phosphate binding; GO:0015399 primary active transmembrane transporter activity; GO:0016817 hydrolase activity, acting on acid anhydrides; GO:0016787 hydrolase activity; GO:0016887 ATPase activity; GO:0097159 organic cyclic compound binding; GO:1901363 heterocyclic compound binding; GO:0016462 pyrophosphatase activity; GO:0003824 catalytic activity; GO:0032553 ribonucleotide…				IPR003593; IPR003439; IPR027417; IPR011527;	AAA+ ATPase domain; ABC transporter-like; P-loop containing nucleoside triphosphate hydrolase; ABC transporter type 1, transmembrane domain;
K3Y6M3	426	1.207	Up	0.0033597	S	calcium-dependent protein kinase SK5-like [Setaria italica]	LOC101755215	0.895	0.936	0.931	1.161	1.059	1.115	0.875	0.958	0.882	1.102	1.011	chloroplast	GO:0016310 phosphorylation; GO:0044267 cellular protein metabolic process; GO:0044238 primary metabolic process; GO:0044237 cellular metabolic process; GO:0006796 phosphate-containing compound metabolic process; GO:0071704 organic substance metabolic process; GO:0008152 metabolic process; GO:0006468 protein phosphorylation; GO:0006793 phosphorus metabolic process; GO:0044260 cellular macromolecul…		GO:0005524 ATP binding; GO:1901265 nucleoside phosphate binding; GO:0016773 phosphotransferase activity, alcohol group as acceptor; GO:0001882 nucleoside binding; GO:0043167 ion binding; GO:0004672 protein kinase activity; GO:0000166 nucleotide binding; GO:0097159 organic cyclic compound binding; GO:1901363 heterocyclic compound binding; GO:0032549 ribonucleoside binding; GO:0097367 carbohydrate …	K13412	CPK; calcium-dependent protein kinase [EC:2.7.11.1]	sita04626 Plant-pathogen interaction;	IPR000719; IPR011992; IPR002048; IPR011009;	Protein kinase domain; EF-hand domain pair; EF-hand domain; Protein kinase-like domain;
K3YPB5	803	1.207	Up	0.0010174	S	enhancer of mRNA-decapping protein 4-like [Setaria italica]	LOC101768172	0.942	0.897	0.885	1.118	1.076	1.094	0.902	0.944	0.921	1.049	1.1	chloroplast			GO:0005515 protein binding; GO:0005488 binding;	K12616	EDC4; enhancer of mRNA-decapping protein 4	sita03018 RNA degradation;	IPR017986; IPR015943; IPR032401;	WD40-repeat-containing domain; WD40/YVTN repeat-like-containing domain; Enhancer of mRNA-decapping protein 4, WD40 repeat region;
K3Z3L3	561	1.207	Up	0.031064	S	serine/threonine-protein kinase prpf4B-like [Setaria italica]	LOC101762555	0.929	0.901	0.876	1.066	0.998	1.201	1.016	1.004	1.001	1.016	1.082	nucleus	GO:0016310 phosphorylation; GO:0044267 cellular protein metabolic process; GO:0044238 primary metabolic process; GO:0044237 cellular metabolic process; GO:0006796 phosphate-containing compound metabolic process; GO:0071704 organic substance metabolic process; GO:0008152 metabolic process; GO:0006468 protein phosphorylation; GO:0006793 phosphorus metabolic process; GO:0044260 cellular macromolecul…		GO:0005524 ATP binding; GO:1901265 nucleoside phosphate binding; GO:0016773 phosphotransferase activity, alcohol group as acceptor; GO:0001882 nucleoside binding; GO:0043167 ion binding; GO:0004672 protein kinase activity; GO:0000166 nucleotide binding; GO:0097159 organic cyclic compound binding; GO:1901363 heterocyclic compound binding; GO:0032549 ribonucleoside binding; GO:0097367 carbohydrate …	K08827			IPR000719; IPR011009;	Protein kinase domain; Protein kinase-like domain;
K3ZQH2	144	1.207	Up	0.029617	S	serine/threonine-protein kinase pakA-like [Setaria italica]	LOC101770763	0.989	0.931		1.143	1.175		0.925	0.918		0.993	0.993	nucleus			GO:0005515 protein binding; GO:0005488 binding;				IPR000270;	PB1 domain;
K4A575	38	1.207	Up	0.0100777	S	nuclear pore complex protein NUP1-like [Setaria italica]	LOC101760384	0.888	0.843	0.887	1.133	1.012	1.016	0.814	0.841	0.85	1.234	1.252	nucleus							IPR011049;	Serralysin-like metalloprotease, C-terminal;
K3XFP7	115	1.206	Up	0.0051447	S	"""""""pentatricopeptide repeat-containing protein At1g80270, mitochondrial-like [Setaria italica]"""""""	LOC101769762	0.955	0.981	0.924	1.198	1.164	1.087	1.058	1.025	1.244	0.853	0.877	chloroplast,mitochondria			GO:0005515 protein binding; GO:0005488 binding;				IPR011990; IPR033443;	Tetratricopeptide-like helical domain; Pentacotripeptide-repeat region of PROPR;
K3XHC7	101	1.206	Up	0.00037569	S	LOW QUALITY PROTEIN: 2-hydroxyacyl-CoA lyase [Setaria italica]	LOC101779082	0.965	0.965	0.922	1.163	1.135	1.142	0.906	0.904	0.881	0.985	0.995	cytoplasm			GO:0000287 magnesium ion binding; GO:0019842 vitamin binding; GO:0043167 ion binding; GO:0048037 cofactor binding; GO:1901681 sulfur compound binding; GO:0030976 thiamine pyrophosphate binding; GO:1901363 heterocyclic compound binding; GO:0097159 organic cyclic compound binding; GO:0003824 catalytic activity; GO:0005488 binding; GO:0043169 cation binding; GO:0046872 metal ion binding; GO:0043168 …	K12261	HACL1; 2-hydroxyacyl-CoA lyase 1 [EC:4.1.-.-]	sita04146 Peroxisome;	IPR012000; IPR029035; IPR029061; IPR011766; IPR012001;	Thiamine pyrophosphate enzyme, central domain; DHS-like NAD/FAD-binding domain; Thiamin diphosphate-binding fold; Thiamine pyrophosphate enzyme, C-terminal TPP-binding; Thiamine pyrophosphate enzyme, N-terminal TPP-binding domain;
K3Y516	920	1.206	Up	0.01548	S	"""""""chaperone protein ClpC1, chloroplastic [Setaria italica]"""""""	LOC101754399	0.899	0.977	0.891	1.094	1.054	1.189	0.944	0.947	0.968	1.047	1.013	chloroplast	GO:0008152 metabolic process; GO:0019538 protein metabolic process; GO:0043170 macromolecule metabolic process; GO:0044238 primary metabolic process; GO:0071704 organic substance metabolic process;		GO:0005524 ATP binding; GO:1901265 nucleoside phosphate binding; GO:0001882 nucleoside binding; GO:0043167 ion binding; GO:0005515 protein binding; GO:0000166 nucleotide binding; GO:0097159 organic cyclic compound binding; GO:1901363 heterocyclic compound binding; GO:0032549 ribonucleoside binding; GO:0097367 carbohydrate derivative binding; GO:0032553 ribonucleotide binding; GO:0005488 binding; …	K03696			IPR019489; IPR003593; IPR003959; IPR027417; IPR004176; IPR001943;	Clp ATPase, C-terminal; AAA+ ATPase domain; ATPase, AAA-type, core; P-loop containing nucleoside triphosphate hydrolase; Clp, N-terminal; UVR domain;
K3YJ82	254	1.206	Up	0.0052432	S	14-3-3-like protein GF14-A [Setaria italica]	LOC101758573	0.854	0.828	0.927	1.059	1.049	1.039	1.088	1.079	1.026	0.999	1.047	cytoplasm			GO:0019904 protein domain specific binding; GO:0005515 protein binding; GO:0005488 binding;	K06630			IPR023410;	14-3-3 domain;
K3XDV5	458	1.205	Up	0.026344	S	nipped-B-like protein B [Setaria italica]	LOC101772859	0.871	0.926	0.892	1.179	1.071	0.99	0.818	0.767	0.902	1.183	1.222	nucleus
K3ZJU5	212	1.204	Up	0.0103018	S	GRF1-interacting factor 3-like [Setaria italica]	LOC101760502		0.857	0.855		1.05	1.011		1.024	1.041		1.053	extracellular			GO:0000989 transcription factor activity, transcription factor binding; GO:0003713 transcription coactivator activity; GO:0003712 transcription cofactor activity; GO:0000988 transcription factor activity, protein binding;
K3ZQH2	155	1.204	Up	0.0132156	S	serine/threonine-protein kinase pakA-like [Setaria italica]	LOC101770763	0.965	0.994		1.161	1.198		0.948	0.9		0.982	0.933	nucleus			GO:0005515 protein binding; GO:0005488 binding;				IPR000270;	PB1 domain;
K3ZVL6	179	1.204	Up	0.044239	S	probable proteasome inhibitor [Setaria italica]	LOC101762104		1.032	1.001		1.178	1.269		0.876	0.875		0.904	chloroplast				K06700	PSMF1; proteasome inhibitor subunit 1 (PI31)	sita03050 Proteasome;	IPR021625;	PI31 proteasome regulator, N-terminal;
K3XF98	286	1.203	Up	0.0073421	S	leucine-rich repeat extensin-like protein 2 [Setaria italica]	LOC101757309	0.916	0.893		1.078	1.099		0.938	0.944		1.059	1.073	nucleus			GO:0005515 protein binding; GO:0005488 binding;				IPR000270;	PB1 domain;
K3Y8C4	233	1.203	Up	0.0065177	S	ankyrin repeat and SAM domain-containing protein 6-like [Setaria italica]	LOC101756696	0.93	0.842	0.843	1.06	1.065	1.02	0.818	0.827	0.851	1.17	1.253	chloroplast			GO:0005515 protein binding; GO:0005488 binding;				IPR013761; IPR001660;	Sterile alpha motif/pointed domain; Sterile alpha motif domain;
K3Z366	697	1.203	Up	0.0036965	S	ABC transporter D family member 1 [Setaria italica]	LOC101753765	0.949	0.921	0.895	1.055	1.123	1.147	1.043	1.052	1.078	0.963	0.916	plasma membrane	GO:0006810 transport; GO:0055085 transmembrane transport; GO:0051179 localization; GO:0051234 establishment of localization;	GO:0031224 intrinsic component of membrane; GO:0016020 membrane; GO:0016021 integral component of membrane; GO:0044425 membrane part;	GO:1901265 nucleoside phosphate binding; GO:0015399 primary active transmembrane transporter activity; GO:0016817 hydrolase activity, acting on acid anhydrides; GO:0016787 hydrolase activity; GO:0016887 ATPase activity; GO:0097159 organic cyclic compound binding; GO:1901363 heterocyclic compound binding; GO:0016462 pyrophosphatase activity; GO:0003824 catalytic activity; GO:0032553 ribonucleotide…				IPR003593; IPR003439; IPR011527; IPR027417;	AAA+ ATPase domain; ABC transporter-like; ABC transporter type 1, transmembrane domain; P-loop containing nucleoside triphosphate hydrolase;
K3ZID6	95	1.203	Up	0.00123996	S	heterogeneous nuclear ribonucleoprotein 1 [Setaria italica]	LOC101763753	0.947	0.932	0.901	1.096	1.095	1.154	0.99	1.048	1.038	0.971	0.931	nucleus			GO:0097159 organic cyclic compound binding; GO:1901363 heterocyclic compound binding; GO:0003723 RNA binding; GO:1901265 nucleoside phosphate binding; GO:0005488 binding; GO:0003676 nucleic acid binding; GO:0000166 nucleotide binding; GO:0036094 small molecule binding;	K14411	MSI; RNA-binding protein Musashi	sita03015 mRNA surveillance pathway;	IPR000504; IPR034131; IPR012677;	RNA recognition motif domain; DAZ-associated protein 1, RNA recognition motif 2; Nucleotide-binding alpha-beta plait domain;
K3ZID6	92	1.202	Up	0.03524	S	heterogeneous nuclear ribonucleoprotein 1 [Setaria italica]	LOC101763753	0.855	1.024	0.972	1.114	1.111	1.203	0.988	0.935	0.959	1.06	0.907	nucleus			GO:0097159 organic cyclic compound binding; GO:1901363 heterocyclic compound binding; GO:0003723 RNA binding; GO:1901265 nucleoside phosphate binding; GO:0005488 binding; GO:0003676 nucleic acid binding; GO:0000166 nucleotide binding; GO:0036094 small molecule binding;	K14411	MSI; RNA-binding protein Musashi	sita03015 mRNA surveillance pathway;	IPR000504; IPR034131; IPR012677;	RNA recognition motif domain; DAZ-associated protein 1, RNA recognition motif 2; Nucleotide-binding alpha-beta plait domain;
K3ZRL2	228	1.202	Up	0.0153609	S	serine/arginine repetitive matrix protein 2-like [Setaria italica]	LOC101752927	0.906	0.853	0.853	0.964	1.088	1.088	1.063	1.034	1.001	1.087	1.059	nucleus			GO:0097159 organic cyclic compound binding; GO:1901363 heterocyclic compound binding; GO:1901265 nucleoside phosphate binding; GO:0005488 binding; GO:0003676 nucleic acid binding; GO:0000166 nucleotide binding; GO:0036094 small molecule binding;				IPR000504; IPR012677;	RNA recognition motif domain; Nucleotide-binding alpha-beta plait domain;
K4A6Y7	554	1.202	Up	0.00143995	S	THO complex subunit 1 [Setaria italica]	LOC101786851	0.91	0.897	0.852	1.063	1.09	1.044	1.066	1.077	1.145	0.967	0.962	nucleus				K12878	THOC1; THO complex subunit 1	sita03040 Spliceosome; sita03013 RNA transport;
K3Z8P1	257	1.201	Up	0.0081565	S	ran-binding protein 1 homolog a [Setaria italica]	LOC101754843	0.846	0.896	0.892	0.987	1.089	1.087	1	0.915	0.932	1.158	1.118	chloroplast	GO:0006810 transport; GO:0046907 intracellular transport; GO:0051649 establishment of localization in cell; GO:0051179 localization; GO:0051234 establishment of localization; GO:0051641 cellular localization;			K15306			IPR000156; IPR011993;	Ran binding domain; PH domain-like;
K3ZRK2	349	1.201	Up	0.00022127	S	serine/arginine repetitive matrix protein 1-like isoform X2 [Setaria italica]	LOC101779942	0.914	0.9	0.897	1.114	1.068	1.074	0.956	0.98	0.968	1.021	1.048	nucleus			GO:0043169 cation binding; GO:0046872 metal ion binding; GO:0005515 protein binding; GO:0008270 zinc ion binding; GO:0046914 transition metal ion binding; GO:0005488 binding; GO:0043167 ion binding;				IPR001841; IPR013083; IPR014977;	Zinc finger, RING-type; Zinc finger, RING/FYVE/PHD-type; WRC domain;
K4A571	517	1.201	Up	0.0140029	S	---	LOC101778647	0.906		0.879	1.089		1.055	0.899		0.979	1.116		nucleus
K3YQD1	207	0.833	Down	0.008003	S	probable ADP-ribosylation factor GTPase-activating protein AGD14 [Setaria italica]	LOC101781376	1.194	1.279	1.281	1.104	1.017	1.007	0.802	0.767	0.759	0.894	0.974	nucleus			GO:0098772 molecular function regulator; GO:0030234 enzyme regulator activity; GO:0008047 enzyme activator activity; GO:0060589 nucleoside-triphosphatase regulator activity; GO:0005096 GTPase activator activity; GO:0030695 GTPase regulator activity;
K3ZH11	27	0.833	Down	0.00092242	S	ubiquitin-activating enzyme E1 2 [Setaria italica]	LOC101778880	1.136	1.059	1.103	0.922	0.909	0.916	0.96	1.021	1.002	1.046	0.985	nucleus	GO:0008152 metabolic process; GO:0044260 cellular macromolecule metabolic process; GO:0044267 cellular protein metabolic process; GO:0006464 cellular protein modification process; GO:0043170 macromolecule metabolic process; GO:0019538 protein metabolic process; GO:0044238 primary metabolic process; GO:0043412 macromolecule modification; GO:0036211 protein modification process; GO:0044237 cellular…		GO:0008641 small protein activating enzyme activity; GO:0016877 ligase activity, forming carbon-sulfur bonds; GO:0003824 catalytic activity; GO:0016874 ligase activity;	K03178	UBE1; ubiquitin-activating enzyme E1 [EC:6.2.1.45]	sita04120 Ubiquitin mediated proteolysis;	IPR032418; IPR019572; IPR000594; IPR016040; IPR032420; IPR018965;	Ubiquitin-activating enzyme E1, FCCH domain; Ubiquitin-activating enzyme, catalytic cysteine domain; THIF-type NAD/FAD binding fold; NAD(P)-binding domain; Ubiquitin-activating enzyme E1, four-helix bundle; Ubiquitin-activating enzyme E1, C-terminal;
K3ZIN8	181	0.833	Down	0.00065694	S	zinc finger CCCH domain-containing protein 63 isoform X2 [Setaria italica]	LOC101767812	1.113	1.139	1.116	0.964	0.934	0.907	0.968	0.965	0.995	0.969	0.964	nucleus			GO:0046872 metal ion binding; GO:0043169 cation binding; GO:0005488 binding; GO:0043167 ion binding;				IPR000571;	Zinc finger, CCCH-type;
K4ADK8	244	0.833	Down	0.022918	S	zinc finger CCCH domain-containing protein 25 [Setaria italica]	SETIT_036965mg	1.091	1.084	1.054	0.809	0.933	0.948	1.115	1.085	1.082	1.035	0.892	nucleus			GO:0097159 organic cyclic compound binding; GO:1901363 heterocyclic compound binding; GO:1901265 nucleoside phosphate binding; GO:0005488 binding; GO:0003676 nucleic acid binding; GO:0043167 ion binding; GO:0043169 cation binding; GO:0046872 metal ion binding; GO:0000166 nucleotide binding; GO:0036094 small molecule binding;	K13107			IPR000571; IPR000504; IPR012677;	Zinc finger, CCCH-type; RNA recognition motif domain; Nucleotide-binding alpha-beta plait domain;
K3XI36	231	0.831	Down	0.046537	S	zinc finger CCCH domain-containing protein 12-like [Setaria italica]	LOC101756518		1.176	1.131		0.994	0.924		0.888	0.938		0.971	nucleus			GO:0046872 metal ion binding; GO:0043169 cation binding; GO:0005488 binding; GO:0043167 ion binding;				IPR000571;	Zinc finger, CCCH-type;
K3YGI6	199	0.831	Down	0.039856	S	nucleolin 1-like [Setaria italica]	LOC101776795	1.159	1.175	1.305	1.011	0.998	1.015	1.19	1.172	1.062	0.717	0.728	nucleus			GO:0097159 organic cyclic compound binding; GO:1901363 heterocyclic compound binding; GO:1901265 nucleoside phosphate binding; GO:0005488 binding; GO:0003676 nucleic acid binding; GO:0000166 nucleotide binding; GO:0036094 small molecule binding;	K11294			IPR034350; IPR000504; IPR012677;	NUCL, RNA recognition motif 2; RNA recognition motif domain; Nucleotide-binding alpha-beta plait domain;
K3YKH0	3	0.831	Down	0.041863	S	mitochondrial import receptor subunit TOM9-2 [Setaria italica]	LOC101770467		1.179	1.226		0.965	1.033		1.02	1.028		0.872	cytoplasm	GO:0045184 establishment of protein localization; GO:0006810 transport; GO:0046907 intracellular transport; GO:0070727 cellular macromolecule localization; GO:0051649 establishment of localization in cell; GO:0006886 intracellular protein transport; GO:0071702 organic substance transport; GO:0008104 protein localization; GO:0033036 macromolecule localization; GO:0034613 cellular protein localizat…	GO:0016020 membrane; GO:0043229 intracellular organelle; GO:0019867 outer membrane; GO:0044429 mitochondrial part; GO:0098588 bounding membrane of organelle; GO:0031090 organelle membrane; GO:0005741 mitochondrial outer membrane; GO:0005737 cytoplasm; GO:0044446 intracellular organelle part; GO:0031967 organelle envelope; GO:0044424 intracellular part; GO:0005623 cell; GO:0044422 organelle part; …		K17769
K3Z3F7	30	0.831	Down	0.00165589	S	Calcium-transporting ATPase	LOC101773894	1.136	1.133	1.162	0.967	0.977	0.907	0.771	0.777	0.817	1.134	1.135	plasma membrane	GO:0070588 calcium ion transmembrane transport; GO:0072511 divalent inorganic cation transport; GO:0098655 cation transmembrane transport; GO:0034220 ion transmembrane transport; GO:0098660 inorganic ion transmembrane transport; GO:0030001 metal ion transport; GO:0051234 establishment of localization; GO:0006810 transport; GO:0055085 transmembrane transport; GO:0006812 cation transport; GO:000681…	GO:0031224 intrinsic component of membrane; GO:0016020 membrane; GO:0016021 integral component of membrane; GO:0044425 membrane part;	GO:0042625 ATPase coupled ion transmembrane transporter activity; GO:1901265 nucleoside phosphate binding; GO:0015399 primary active transmembrane transporter activity; GO:0022892 substrate-specific transporter activity; GO:0016817 hydrolase activity, acting on acid anhydrides; GO:0005515 protein binding; GO:0016787 hydrolase activity; GO:0022891 substrate-specific transmembrane transporter activ…	K01537			IPR004014; IPR023298; IPR024750; IPR023299; IPR008250; IPR006068; IPR023214;	Cation-transporting P-type ATPase, N-terminal; P-type ATPase, transmembrane domain; Calcium-transporting P-type ATPase, N-terminal autoinhibitory domain; P-type ATPase, cytoplasmic domain N; P-type ATPase, A domain; Cation-transporting P-type ATPase, C-terminal; HAD-like domain;
K3Z5Y2	324	0.831	Down	0.035937	S	protein IQ-DOMAIN 1-like [Setaria italica]	LOC101771702	1.158		1.18	1.005		0.937	0.888		0.872	0.979		nucleus			GO:0005515 protein binding; GO:0005488 binding;				IPR025064;	Domain of unknown function DUF4005;
K3ZQY3	659	0.831	Down	0.00069521	S	serine/threonine-protein kinase CTR1-like [Oryza brachyantha]	LOC101754395	1.113	1.088	1.066	0.878	0.919	0.918	1.042	1.049	1.115	0.973	0.95	chloroplast	GO:0016310 phosphorylation; GO:0044267 cellular protein metabolic process; GO:0044238 primary metabolic process; GO:0044237 cellular metabolic process; GO:0006796 phosphate-containing compound metabolic process; GO:0071704 organic substance metabolic process; GO:0008152 metabolic process; GO:0006468 protein phosphorylation; GO:0006793 phosphorus metabolic process; GO:0044260 cellular macromolecul…		GO:0005524 ATP binding; GO:1901265 nucleoside phosphate binding; GO:0016773 phosphotransferase activity, alcohol group as acceptor; GO:0001882 nucleoside binding; GO:0043167 ion binding; GO:0004672 protein kinase activity; GO:0000166 nucleotide binding; GO:0097159 organic cyclic compound binding; GO:1901363 heterocyclic compound binding; GO:0032549 ribonucleoside binding; GO:0097367 carbohydrate …	K14510	CTR1; serine/threonine-protein kinase CTR1 [EC:2.7.11.1]	sita04075 Plant hormone signal transduction; sita04016 MAPK signaling pathway - plant;	IPR000719; IPR001245; IPR011009;	Protein kinase domain; Serine-threonine/tyrosine-protein kinase catalytic domain; Protein kinase-like domain;
K4A6E4	689	0.831	Down	0.0036396	S	Eukaryotic translation initiation factor 3 subunit B	LOC101753504	0.983	1.085	1.037	0.869	0.843	0.868	0.909	0.783	0.867	1.157	1.247	cytoplasm	GO:0006518 peptide metabolic process; GO:0043043 peptide biosynthetic process; GO:0044267 cellular protein metabolic process; GO:0006807 nitrogen compound metabolic process; GO:0009058 biosynthetic process; GO:0043603 cellular amide metabolic process; GO:0044238 primary metabolic process; GO:1901566 organonitrogen compound biosynthetic process; GO:0044237 cellular metabolic process; GO:1901576 or…	GO:0044464 cell part; GO:0005622 intracellular; GO:0005737 cytoplasm; GO:0032991 macromolecular complex; GO:0044424 intracellular part; GO:0043234 protein complex; GO:0005623 cell; GO:0044444 cytoplasmic part; GO:0005852 eukaryotic translation initiation factor 3 complex;	GO:0097159 organic cyclic compound binding; GO:1901363 heterocyclic compound binding; GO:0003723 RNA binding; GO:0008135 translation factor activity, RNA binding; GO:1901265 nucleoside phosphate binding; GO:0031369 translation initiation factor binding; GO:0005488 binding; GO:0003676 nucleic acid binding; GO:0003743 translation initiation factor activity; GO:0005515 protein binding; GO:0000166 nu…	K03253	EIF3B; translation initiation factor 3 subunit B	sita03013 RNA transport;	IPR000504; IPR013979; IPR012677; IPR011042; IPR034363;	RNA recognition motif domain; Translation initiation factor, beta propellor-like domain; Nucleotide-binding alpha-beta plait domain; Six-bladed beta-propeller, TolB-like; eIF3B, RNA recognition motif;
K4AMS9	535	0.831	Down	0.040483	S	filament-like plant protein 4 [Setaria italica]	LOC101769208	1.182	1.132	0.984	0.949	0.923	0.868	0.886	0.938	1.167	1.044	1.011	nucleus
K3XFV7	178	0.83	Down	0.024144	S	polycystic kidney disease protein 1-like 3 [Setaria italica]	LOC101762184		1.087	1.081		0.873	0.926		1.099	1.114		0.95	nucleus
K3Z5Y2	285	0.83	Down	0.027195	S	protein IQ-DOMAIN 1-like [Setaria italica]	LOC101771702	1.066	1.008	1.106	0.845	0.966	0.829	0.933	0.91	0.94	1.159	1.125	nucleus			GO:0005515 protein binding; GO:0005488 binding;				IPR025064;	Domain of unknown function DUF4005;
K4A695	567	0.83	Down	0.00124489	S	protein OBERON 3 [Setaria italica]	LOC101785920	1.103	1.109		0.913	0.924		1.002	0.893		1.017	1.088	nucleus							IPR032881; IPR032535;	Oberon, PHD finger domain; Oberon, coiled-coil region;
K4A4V5	438	0.829	Down	0.00120405	S	probable GPI-anchored adhesin-like protein PGA55 [Zea mays]	LOC101779855	1.161	1.11	1.118	0.928	0.97	0.913	0.94	0.928	0.968	0.99	1.019	chloroplast		GO:0043226 organelle; GO:0043231 intracellular membrane-bounded organelle; GO:0043229 intracellular organelle; GO:0005634 nucleus; GO:0044464 cell part; GO:0005622 intracellular; GO:0044424 intracellular part; GO:0043227 membrane-bounded organelle; GO:0005623 cell;					IPR003617; IPR017923;	Transcription elongation factor, TFIIS/CRSP70, N-terminal, sub-type; Transcription factor IIS, N-terminal;
K4A6P0	90	0.829	Down	0.024598	S	serine/threonine-protein kinase TOUSLED [Setaria italica]	LOC101763899	0.99		1.045	0.832		0.854	1.054		1.13	1.156		nucleus	GO:0016310 phosphorylation; GO:0044267 cellular protein metabolic process; GO:0044238 primary metabolic process; GO:0044237 cellular metabolic process; GO:0006796 phosphate-containing compound metabolic process; GO:0071704 organic substance metabolic process; GO:0008152 metabolic process; GO:0006468 protein phosphorylation; GO:0006793 phosphorus metabolic process; GO:0044260 cellular macromolecul…		GO:0005524 ATP binding; GO:1901265 nucleoside phosphate binding; GO:0016773 phosphotransferase activity, alcohol group as acceptor; GO:0001882 nucleoside binding; GO:0043167 ion binding; GO:0004672 protein kinase activity; GO:0000166 nucleotide binding; GO:0097159 organic cyclic compound binding; GO:1901363 heterocyclic compound binding; GO:0032549 ribonucleoside binding; GO:0097367 carbohydrate …	K08864			IPR000719; IPR011009;	Protein kinase domain; Protein kinase-like domain;
K3XGQ3	461	0.828	Down	0.022497	S	Serine/threonine-protein phosphatase 2A 55 kDa regulatory subunit B	LOC101766110	1.11		1.117	0.948		0.895	0.966		1.003	0.95		nucleus		GO:1902494 catalytic complex; GO:0044464 cell part; GO:0005622 intracellular; GO:0008287 protein serine/threonine phosphatase complex; GO:0032991 macromolecular complex; GO:0044424 intracellular part; GO:0005623 cell; GO:1903293 phosphatase complex; GO:0000159 protein phosphatase type 2A complex;	GO:0005515 protein binding; GO:0098772 molecular function regulator; GO:0030234 enzyme regulator activity; GO:0019888 protein phosphatase regulator activity; GO:0019208 phosphatase regulator activity; GO:0005488 binding;	K04354	PPP2R2; serine/threonine-protein phosphatase 2A regulatory subunit B	sita03015 mRNA surveillance pathway;	IPR017986; IPR015943;	WD40-repeat-containing domain; WD40/YVTN repeat-like-containing domain;
K3XVX0	370	0.828	Down	0.021762	S	DCD (Development and Cell Death) domain protein [Zea mays]	LOC101759720	1.182	1.1	1.085	0.891	0.882	1.014	0.932	1.034	1.012	1.028	0.993	chloroplast							IPR013989;	Development/cell death domain;
K3YP84	1669	0.828	Down	2.4004e-06	S	nuclear-pore anchor isoform X2 [Setaria italica]	LOC101758831	1.244	1.259	1.261	1.046	1.033	1.037	0.919	0.904	0.895	0.868	0.869	nucleus	GO:0046907 intracellular transport; GO:0072594 establishment of protein localization to organelle; GO:0017038 protein import; GO:1902593 single-organism nuclear import; GO:0044699 single-organism process; GO:0051169 nuclear transport; GO:0071702 organic substance transport; GO:0015031 protein transport; GO:1902582 single-organism intracellular transport; GO:0051234 establishment of localization; …			K09291	TPR; nucleoprotein TPR	sita03013 RNA transport;	IPR012929;	Nucleoprotein TPR/MLP1;
K3YQ91	395	0.828	Down	0.00140395	S	monosaccharide-sensing protein 2-like [Setaria italica]	LOC101777192	1.124	1.101	1.074	0.947	0.896	0.888	1.018	1.112	1.055	0.992	0.967	plasma membrane	GO:0006810 transport; GO:0055085 transmembrane transport; GO:0051179 localization; GO:0051234 establishment of localization;	GO:0031224 intrinsic component of membrane; GO:0016020 membrane; GO:0016021 integral component of membrane; GO:0044425 membrane part;	GO:0022892 substrate-specific transporter activity; GO:0022891 substrate-specific transmembrane transporter activity; GO:0022857 transmembrane transporter activity; GO:0005215 transporter activity;				IPR020846;	Major facilitator superfamily domain;
K3ZPV9	453	0.828	Down	0.00189668	S	protein CHROMATIN REMODELING 4 [Setaria italica]	LOC101785187	0.965	1.005	1.005	0.84	0.838	0.785	1.069	1.025	1.069	1.115	1.119	nucleus			GO:0003677 DNA binding; GO:0005524 ATP binding; GO:1901265 nucleoside phosphate binding; GO:0001882 nucleoside binding; GO:0043167 ion binding; GO:0005515 protein binding; GO:0000166 nucleotide binding; GO:0008270 zinc ion binding; GO:1901363 heterocyclic compound binding; GO:0097159 organic cyclic compound binding; GO:0032549 ribonucleoside binding; GO:0097367 carbohydrate derivative binding; GO…				IPR009463; IPR001965; IPR027417; IPR000953; IPR017877; IPR000330; IPR023780; IPR009057; IPR013083; IPR016197; IPR014001; IPR011011; IPR001650; IPR019787;	Domain of unknown function DUF1087; Zinc finger, PHD-type; P-loop containing nucleoside triphosphate hydrolase; Chromo/chromo shadow domain; Myb-like domain; SNF2-related, N-terminal domain; Chromo domain; Homeobox domain-like; Zinc finger, RING/FYVE/PHD-type; Chromo domain-like; Helicase superfamily 1/2, ATP-binding domain; Zinc finger, FYVE/PHD-type; Helicase, C-terminal; Zinc finger, PHD-finge…
K3ZQH3	875	0.828	Down	0.0045989	S	pre-mRNA-splicing factor SYF1 [Setaria italica]	LOC101775476	1.03	1.001	0.964	0.822	0.79	0.867	0.965	1.017	0.997	1.226	1.223	chloroplast	GO:0006396 RNA processing; GO:0006725 cellular aromatic compound metabolic process; GO:1901360 organic cyclic compound metabolic process; GO:0006807 nitrogen compound metabolic process; GO:0044238 primary metabolic process; GO:0044237 cellular metabolic process; GO:0071704 organic substance metabolic process; GO:0016070 RNA metabolic process; GO:0008152 metabolic process; GO:0090304 nucleic acid …		GO:0005515 protein binding; GO:0005488 binding;	K12867	SYF1; pre-mRNA-splicing factor SYF1	sita03040 Spliceosome;	IPR011990; IPR013026;	Tetratricopeptide-like helical domain; Tetratricopeptide repeat-containing domain;
K4ACV4	157	0.828	Down	0.0023193	S	glycine-rich RNA-binding protein RZ1C-like isoform X1 [Setaria italica]	LOC101755803	1.136	1.065	1.083	0.872	0.924	0.924	0.938	1.031	1.036	1.022	0.996	nucleus			GO:0097159 organic cyclic compound binding; GO:1901363 heterocyclic compound binding; GO:1901265 nucleoside phosphate binding; GO:0046914 transition metal ion binding; GO:0005488 binding; GO:0003676 nucleic acid binding; GO:0043167 ion binding; GO:0046872 metal ion binding; GO:0043169 cation binding; GO:0000166 nucleotide binding; GO:0008270 zinc ion binding; GO:0036094 small molecule binding;	K12885	RBMX; heterogeneous nuclear ribonucleoprotein G	sita03040 Spliceosome;	IPR000504; IPR012677; IPR001878;	RNA recognition motif domain; Nucleotide-binding alpha-beta plait domain; Zinc finger, CCHC-type;
K3XHS5	66	0.827	Down	0.02674	S	calmodulin-binding protein 60 B-like isoform X1 [Setaria italica]	LOC101780010	1.15	1.086		0.912	0.937		0.94	0.903		1.006	1.052	cytoplasm	GO:0006950 response to stress; GO:0050896 response to stimulus;		GO:0005515 protein binding; GO:0005516 calmodulin binding; GO:0005488 binding;
K3YI52	85	0.827	Down	0.00117801	S	"""""""putative methylesterase 14, chloroplastic [Setaria italica]"""""""	LOC101765718	1.075	1.107	1.108	0.921	0.93	0.87	0.841	0.842	0.862	1.164	1.103	chloroplast							IPR029058; IPR000073;	Alpha/Beta hydrolase fold; Alpha/beta hydrolase fold-1;
K3YT65	35	0.827	Down	0.00181757	S	TOM1-like protein 2 [Setaria italica]	LOC101767496	1.126	1.099	1.103	0.937	0.873	0.943	0.891	0.959	0.933	1.068	1.079	cytoplasm	GO:0045184 establishment of protein localization; GO:0006810 transport; GO:0046907 intracellular transport; GO:0070727 cellular macromolecule localization; GO:0051649 establishment of localization in cell; GO:0006886 intracellular protein transport; GO:0071702 organic substance transport; GO:0008104 protein localization; GO:0033036 macromolecule localization; GO:0034613 cellular protein localizat…	GO:0005623 cell; GO:0005622 intracellular; GO:0044464 cell part;					IPR002014; IPR004152; IPR008942;	VHS domain; GAT domain; ENTH/VHS;
K3Z3H1	634	0.827	Down	0.0061401	S	leukocyte receptor cluster member 8 homolog isoform X1 [Setaria italica]	LOC101774435	1.093	1.094	1.009	0.851	0.869	0.922	0.993	1.032	1.056	1.077	1.028	nucleus
K3ZGY7	533	0.827	Down	0.0121824	S	protein ALWAYS EARLY 2 isoform X1 [Setaria italica]	LOC101752950	1.093	1.063	1.219	0.946	0.935	0.911	1.052	1.18	1.167	0.925	0.864	chloroplast			GO:0097159 organic cyclic compound binding; GO:1901363 heterocyclic compound binding; GO:0003677 DNA binding; GO:0005488 binding; GO:0003676 nucleic acid binding;				IPR001005; IPR009057; IPR033471; IPR017877;	SANT/Myb domain; Homeobox domain-like; DIRP domain; Myb-like domain;
K3ZIE2	220	0.827	Down	0.00072208	S	protein WVD2-like 1 [Setaria italica]	LOC101777127	1.148	1.081	1.111	0.938	0.905	0.92	1.024	1.158	1.094	0.906	0.851	cytoplasm							IPR027329;	TPX2, C-terminal;
K3ZQR0	136	0.827	Down	0.00055738	S	probable AMP deaminase [Setaria italica]	LOC101752649	0.938	0.93	0.968	0.766	0.804	0.776	1.055	0.995	1.031	1.234	1.271	chloroplast	GO:0043173 nucleotide salvage; GO:0009165 nucleotide biosynthetic process; GO:0006725 cellular aromatic compound metabolic process; GO:0009167 purine ribonucleoside monophosphate metabolic process; GO:0009259 ribonucleotide metabolic process; GO:0009117 nucleotide metabolic process; GO:0044699 single-organism process; GO:0009058 biosynthetic process; GO:1901566 organonitrogen compound biosyntheti…		GO:0047623 adenosine-phosphate deaminase activity; GO:0019239 deaminase activity; GO:0016787 hydrolase activity; GO:0016814 hydrolase activity, acting on carbon-nitrogen (but not peptide) bonds, in cyclic amidines; GO:0003876 AMP deaminase activity; GO:0003824 catalytic activity; GO:0016810 hydrolase activity, acting on carbon-nitrogen (but not peptide) bonds;	K01490	AMPD; AMP deaminase [EC:3.5.4.6]	sita01100 Metabolic pathways; sita01110 Biosynthesis of secondary metabolites; sita00230 Purine metabolism;	IPR001365; IPR032466;	Adenosine/AMP deaminase domain; Metal-dependent hydrolase;
K3XVI9	126	0.826	Down	0.0081648	S	serrate RNA effector molecule [Setaria italica]	LOC101766780	1.085	1.202	1.127	0.918	0.914	0.988	0.861	0.855	0.834	1.112	1.071	nucleus			GO:0046872 metal ion binding; GO:0043169 cation binding; GO:0005488 binding; GO:0043167 ion binding;				IPR007042; IPR007087;	Arsenite-resistance protein 2; Zinc finger, C2H2;
K3Y6N2	508	0.826	Down	0.0043395	S	suppressor protein SRP40 [Setaria italica]	LOC101756017	1.026		1.042	0.846		0.863	1.022		0.979	1.11		chloroplast							IPR007718;	SRP40, C-terminal;
K4ABX6	200	0.826	Down	0.0030021	S	remorin [Setaria italica]	LOC101765945	1.067	1.095	1.082	0.945	0.874	0.861	0.983	0.901	0.895	1.003	1.119	nucleus							IPR005516;	Remorin, C-terminal;
K3XV14	19	0.825	Down	0.0035976	S	superkiller viralicidic activity 2-like 2 [Setaria italica]	LOC101767036	1.136	1.083	1.152	0.899	0.907	0.974	1.134	1.079	1.119	0.863	0.947	chloroplast	GO:0044265 cellular macromolecule catabolic process; GO:0006725 cellular aromatic compound metabolic process; GO:1901360 organic cyclic compound metabolic process; GO:0006807 nitrogen compound metabolic process; GO:0044238 primary metabolic process; GO:0044237 cellular metabolic process; GO:0071704 organic substance metabolic process; GO:0006401 RNA catabolic process; GO:0016070 RNA metabolic pro…		GO:0003723 RNA binding; GO:0005524 ATP binding; GO:1901265 nucleoside phosphate binding; GO:0004386 helicase activity; GO:0001882 nucleoside binding; GO:0043167 ion binding; GO:0016817 hydrolase activity, acting on acid anhydrides; GO:0016787 hydrolase activity; GO:0000166 nucleotide binding; GO:0017111 nucleoside-triphosphatase activity; GO:1901363 heterocyclic compound binding; GO:0097159 organ…	K12598	MTR4; ATP-dependent RNA helicase DOB1 [EC:3.6.4.13]	sita03018 RNA degradation;	IPR011545; IPR012961; IPR025696; IPR027417; IPR014001; IPR001650;	DEAD/DEAH box helicase domain; ATP-dependent RNA helicase Ski2, C-terminal; rRNA-processing arch domain; P-loop containing nucleoside triphosphate hydrolase; Helicase superfamily 1/2, ATP-binding domain; Helicase, C-terminal;
K3YLB0	140	0.825	Down	2.3709e-05	S	LOW QUALITY PROTEIN: golgin candidate 4-like [Setaria italica]	LOC101769799	1.102	1.107	1.115	0.899	0.924	0.918	1.023	0.986	1.001	0.979	0.968	chloroplast
K3Z4G7	639	0.825	Down	0.0039239	S	WEB family protein At5g55860 [Setaria italica]	LOC101761727	1.234	1.201	1.244	0.964	1.002	1.07	0.978	0.976	0.981	0.861	0.869	nucleus
K3YQA7	733	0.824	Down	0.024478	S	diphthine--ammonia ligase isoform X1 [Setaria italica]	LOC101785566	1.101	1.211	1.078	1.011	0.892	0.892	0.968	0.993	0.979	1.007	0.937	nucleus				K06927			IPR014729; IPR002761; IPR013813;	Rossmann-like alpha/beta/alpha sandwich fold; Diphthamide synthase domain; Endoribonuclease L-PSP/chorismate mutase-like;
K3ZPZ6	372	0.824	Down	0.0024375	S	uncharacterized LOC100381721 [Zea mays]	LOC101777931	1.143	1.186	1.141	0.937	0.922	1.002	0.829	0.841	0.83	1.051	1.028	nucleus
K4A5Y5	697	0.824	Down	0.021316	S	serine/threonine-protein kinase BLUS1 isoform X2 [Setaria italica]	LOC101775953	1.079	1.053	1.144	0.818	0.939	0.944	1.063	1.08	0.944	1.055	0.934	chloroplast	GO:0016310 phosphorylation; GO:0044267 cellular protein metabolic process; GO:0044238 primary metabolic process; GO:0044237 cellular metabolic process; GO:0006796 phosphate-containing compound metabolic process; GO:0071704 organic substance metabolic process; GO:0008152 metabolic process; GO:0006468 protein phosphorylation; GO:0006793 phosphorus metabolic process; GO:0044260 cellular macromolecul…		GO:0005524 ATP binding; GO:1901265 nucleoside phosphate binding; GO:0016773 phosphotransferase activity, alcohol group as acceptor; GO:0001882 nucleoside binding; GO:0043167 ion binding; GO:0004672 protein kinase activity; GO:0000166 nucleotide binding; GO:0097159 organic cyclic compound binding; GO:1901363 heterocyclic compound binding; GO:0032549 ribonucleoside binding; GO:0097367 carbohydrate …				IPR000719; IPR011009;	Protein kinase domain; Protein kinase-like domain;
K3YUN3	20	0.823	Down	0.0111392	S	SNAP25 homologous protein SNAP33-like [Setaria italica]	LOC101771914	1.173	1.073	1.038	0.86	0.927	0.917	1.065	0.977	1.007	0.946	1.006	nucleus			GO:0005515 protein binding; GO:0005488 binding;				IPR000727;	Target SNARE coiled-coil homology domain;
K3XDY7	589	0.822	Down	0.0129812	S	dentin sialophosphoprotein-like [Zea mays]	LOC101772173	1.281	1.21	1.136	0.938	1.039	1.004	0.725	0.774	0.76	1.056	0.952	nucleus	GO:0045184 establishment of protein localization; GO:0006810 transport; GO:0071702 organic substance transport; GO:0051179 localization; GO:0033036 macromolecule localization; GO:0008104 protein localization; GO:0015031 protein transport; GO:0051234 establishment of localization;			K19476	IST1; vacuolar protein sorting-associated protein IST1	sita04144 Endocytosis;
K3YFX7	699	0.822	Down	2.2867e-05	S	topless-related protein 1-like [Setaria italica]	LOC101785828		1.175	1.173		0.965	0.964		0.876	0.93		0.983	chloroplast			GO:0005515 protein binding; GO:0005488 binding;				IPR017986; IPR015943; IPR006595; IPR006594;	WD40-repeat-containing domain; WD40/YVTN repeat-like-containing domain; CTLH, C-terminal LisH motif; LIS1 homology motif;
K4A8A9	514	0.821	Down	0.000140581	S	calcium-dependent protein kinase 8-like [Setaria italica]	LOC101763898	0.996	1.006	0.996	0.803	0.841	0.818	1.059	1.027	1.042	1.137	1.117	chloroplast	GO:0016310 phosphorylation; GO:0044267 cellular protein metabolic process; GO:0044238 primary metabolic process; GO:0044237 cellular metabolic process; GO:0006796 phosphate-containing compound metabolic process; GO:0071704 organic substance metabolic process; GO:0008152 metabolic process; GO:0006468 protein phosphorylation; GO:0006793 phosphorus metabolic process; GO:0044260 cellular macromolecul…		GO:0005524 ATP binding; GO:1901265 nucleoside phosphate binding; GO:0016773 phosphotransferase activity, alcohol group as acceptor; GO:0001882 nucleoside binding; GO:0043167 ion binding; GO:0004672 protein kinase activity; GO:0000166 nucleotide binding; GO:0097159 organic cyclic compound binding; GO:1901363 heterocyclic compound binding; GO:0032549 ribonucleoside binding; GO:0097367 carbohydrate …	K13412	CPK; calcium-dependent protein kinase [EC:2.7.11.1]	sita04626 Plant-pathogen interaction;	IPR000719; IPR002048; IPR011992; IPR011009;	Protein kinase domain; EF-hand domain; EF-hand domain pair; Protein kinase-like domain;
K3XV90	172	0.82	Down	0.00109748	S	GBF-interacting protein 1-like isoform X1 [Elaeis guineensis]	LOC101755132	1.191	1.127	1.168	0.97	0.969	0.921	0.958	1.02	0.985	0.929	0.902	nucleus			GO:0005515 protein binding; GO:0005488 binding;				IPR009060;	UBA-like;
K3XVT8	623	0.82	Down	0.0151421	S	zinc finger CCCH domain-containing protein 45 [Setaria italica]	LOC101765271	1.225	1.049	1.152	0.915	0.927	0.968	0.959	1.002	0.99	0.963	1.029	nucleus			GO:0097159 organic cyclic compound binding; GO:1901363 heterocyclic compound binding; GO:0003723 RNA binding; GO:0005488 binding; GO:0003676 nucleic acid binding; GO:0043167 ion binding; GO:0043169 cation binding; GO:0046872 metal ion binding;	K14404	CPSF4; cleavage and polyadenylation specificity factor subunit 4	sita03015 mRNA surveillance pathway;	IPR000571; IPR007275;	Zinc finger, CCCH-type; YTH domain;
K3YPG5	136	0.82	Down	0.0010637	S	serine/threonine-protein kinase EDR1-like [Setaria italica]	LOC101753714	1.263	1.241	1.26	0.986	1.036	1.066	0.802	0.828	0.78	0.965	0.919	plasma membrane	GO:0016310 phosphorylation; GO:0044267 cellular protein metabolic process; GO:0044238 primary metabolic process; GO:0044237 cellular metabolic process; GO:0006796 phosphate-containing compound metabolic process; GO:0071704 organic substance metabolic process; GO:0008152 metabolic process; GO:0006468 protein phosphorylation; GO:0006793 phosphorus metabolic process; GO:0044260 cellular macromolecul…		GO:0005524 ATP binding; GO:1901265 nucleoside phosphate binding; GO:0016773 phosphotransferase activity, alcohol group as acceptor; GO:0001882 nucleoside binding; GO:0043167 ion binding; GO:0004672 protein kinase activity; GO:0000166 nucleotide binding; GO:0097159 organic cyclic compound binding; GO:1901363 heterocyclic compound binding; GO:0032549 ribonucleoside binding; GO:0097367 carbohydrate …				IPR000719; IPR001245; IPR011009;	Protein kinase domain; Serine-threonine/tyrosine-protein kinase catalytic domain; Protein kinase-like domain;
K3Z3H1	615	0.82	Down	0.027957	S	leukocyte receptor cluster member 8 homolog isoform X1 [Setaria italica]	LOC101774435	1.03	1.104	1.059	0.872	0.789	0.958	1.067	1.186	1.016	1.044	0.962	nucleus
K3Z5Y2	16	0.82	Down	0.047179	S	protein IQ-DOMAIN 1-like [Setaria italica]	LOC101771702	1.1	0.969	1.08	0.816	0.964	0.802	0.972	0.993	1.044	1.121	1.083	nucleus			GO:0005515 protein binding; GO:0005488 binding;				IPR025064;	Domain of unknown function DUF4005;
K3XDZ3	524	0.819	Down	0.0021437	S	ubiquitin system component Cue domain-containing family protein [Populus trichocarpa]	LOC101753537	1.035	1.119	1.093	0.861	0.888	0.911	1.166	1.075	1.046	0.968	0.932	nucleus			GO:0097159 organic cyclic compound binding; GO:1901363 heterocyclic compound binding; GO:1901265 nucleoside phosphate binding; GO:0005488 binding; GO:0003676 nucleic acid binding; GO:0000166 nucleotide binding; GO:0036094 small molecule binding;				IPR012921; IPR000504; IPR012677;	Spen paralogue and orthologue SPOC, C-terminal; RNA recognition motif domain; Nucleotide-binding alpha-beta plait domain;
K3XLF4	229	0.819	Down	0.0033355	S	VQ motif-containing protein 4-like [Setaria italica]	LOC101767479	1.061	1.045		0.87	0.855		1.069	1.14		1.021	0.98	nucleus							IPR008889;	VQ;
K3Y4U1	536	0.819	Down	0.026144	S	XS domain protein [Medicago truncatula]	LOC101761434	1.043	1.044	1.15	0.889	0.875	0.887	1.008	0.992	0.97	1.073	1.11	nucleus	GO:0010468 regulation of gene expression; GO:0016458 gene silencing; GO:0050789 regulation of biological process; GO:0031047 gene silencing by RNA; GO:0010629 negative regulation of gene expression; GO:0060255 regulation of macromolecule metabolic process; GO:0044763 single-organism cellular process; GO:0019222 regulation of metabolic process; GO:0044699 single-organism process; GO:0048519 negati…						IPR005380;	XS domain;
K3Z4Y6	392	0.819	Down	9.732e-05	S	microtubule-associated protein 70-1 [Setaria italica]	LOC101763366	1.019	1.038	1.019	0.846	0.851	0.821	1.13	1.126	1.103	0.993	0.981	cytoplasm	GO:0016043 cellular component organization; GO:0007010 cytoskeleton organization; GO:0009987 cellular process; GO:0006996 organelle organization; GO:0071840 cellular component organization or biogenesis;		GO:0015631 tubulin binding; GO:0005515 protein binding; GO:0008092 cytoskeletal protein binding; GO:0008017 microtubule binding; GO:0005488 binding;
K3ZQR0	122	0.819	Down	9.7102e-05	S	probable AMP deaminase [Setaria italica]	LOC101752649	1.073	1.05	1.096	0.875	0.883	0.877	1.057	0.979	1.042	1.005	1.084	chloroplast	GO:0043173 nucleotide salvage; GO:0009165 nucleotide biosynthetic process; GO:0006725 cellular aromatic compound metabolic process; GO:0009167 purine ribonucleoside monophosphate metabolic process; GO:0009259 ribonucleotide metabolic process; GO:0009117 nucleotide metabolic process; GO:0044699 single-organism process; GO:0009058 biosynthetic process; GO:1901566 organonitrogen compound biosyntheti…		GO:0047623 adenosine-phosphate deaminase activity; GO:0019239 deaminase activity; GO:0016787 hydrolase activity; GO:0016814 hydrolase activity, acting on carbon-nitrogen (but not peptide) bonds, in cyclic amidines; GO:0003876 AMP deaminase activity; GO:0003824 catalytic activity; GO:0016810 hydrolase activity, acting on carbon-nitrogen (but not peptide) bonds;	K01490	AMPD; AMP deaminase [EC:3.5.4.6]	sita01100 Metabolic pathways; sita01110 Biosynthesis of secondary metabolites; sita00230 Purine metabolism;	IPR001365; IPR032466;	Adenosine/AMP deaminase domain; Metal-dependent hydrolase;
K3XDQ8	1020	0.818	Down	0.0021557	S	zinc finger CCCH domain-containing protein 19-like [Setaria italica]	SETIT_000025mg	1.046	0.997	1.071	0.841	0.826	0.881	1.092	1.165	1.086	1.044	1	nucleus			GO:0097159 organic cyclic compound binding; GO:1901363 heterocyclic compound binding; GO:0003677 DNA binding; GO:0005488 binding; GO:0003676 nucleic acid binding; GO:0043167 ion binding; GO:0043169 cation binding; GO:0046872 metal ion binding; GO:0005515 protein binding;				IPR000571; IPR003121; IPR004343; IPR019835; IPR003169;	Zinc finger, CCCH-type; SWIB/MDM2 domain; Plus-3 domain; SWIB domain; GYF domain;
K4A5F7	932	0.818	Down	0.046003	S	E3 ubiquitin-protein ligase HOS1 [Setaria italica]	LOC101762426	1.137	1.113	1.117	0.864	1	0.89	0.999	0.968	0.997	1.046	0.98	nucleus				K16278			IPR025151;	ELYS-like domain;
K3XDQ7	1292	0.817	Down	0.0025751	S	THO complex subunit 2 [Setaria italica]	LOC101755033	1.068	1.18	1.138	0.926	0.909	0.931	1.032	1.007	0.983	0.977	0.961	nucleus				K12879	THOC2; THO complex subunit 2	sita03040 Spliceosome; sita03013 RNA transport;	IPR021418; IPR032302; IPR021726;	THO complex, subunitTHOC2, C-terminal; THO complex subunit 2, N-terminal domain; THO complex, subunitTHOC2, N-terminal;
K3YR05	32	0.817	Down	0.00029516	S	nephrocystin-3 [Setaria italica]	LOC101774216	1.148	1.132	1.153	0.963	0.932	0.911	0.878	0.954	0.951	1.02	0.992	chloroplast			GO:0005515 protein binding; GO:0005488 binding;				IPR011990; IPR013026;	Tetratricopeptide-like helical domain; Tetratricopeptide repeat-containing domain;
K4A9X0	434	0.816	Down	0.0020007	S	golgin subfamily A member 4 [Brachypodium distachyon]	LOC101765267	1.235	1.157	1.256	1.018	0.982	0.975	0.797	0.872	0.862	0.986	0.996	nucleus
K3Z6R9	163	0.815	Down	0.0177036	S	protein tesmin/TSO1-like CXC 7 [Setaria italica]	LOC101772402	1.01	1.019	1.162	0.869	0.905	0.828	1.054	1.147	1.078	1.071	0.979	nucleus							IPR005172; IPR033467;	CRC domain; Tesmin/TSO1-like CXC domain;
K3YFV6	629	0.814	Down	0.00173671	S	pumilio homolog 5 [Setaria italica]	LOC101781651	1.192	1.111	1.125	0.904	0.927	0.959	0.956	0.914	0.932	0.958	1.051	chloroplast			GO:0097159 organic cyclic compound binding; GO:1901363 heterocyclic compound binding; GO:0003723 RNA binding; GO:0005488 binding; GO:0003676 nucleic acid binding;	K17943			IPR011989; IPR033712; IPR016024; IPR033133;	Armadillo-like helical; Pumilio, RNA binding domain; Armadillo-type fold; Pumilio homology domain;
K3YQU8	622	0.813	Down	0.0032406	S	somatic embryogenesis receptor kinase 1-like [Setaria italica]	LOC101764372	1.1	1.015	1.079	0.851	0.842	0.904	1.023	1.048	1.072	1.041	1.095	plasma membrane	GO:0016310 phosphorylation; GO:0044267 cellular protein metabolic process; GO:0044238 primary metabolic process; GO:0044237 cellular metabolic process; GO:0006796 phosphate-containing compound metabolic process; GO:0071704 organic substance metabolic process; GO:0008152 metabolic process; GO:0006468 protein phosphorylation; GO:0006793 phosphorus metabolic process; GO:0044260 cellular macromolecul…		GO:0005524 ATP binding; GO:1901265 nucleoside phosphate binding; GO:0016773 phosphotransferase activity, alcohol group as acceptor; GO:0001882 nucleoside binding; GO:0043167 ion binding; GO:0005515 protein binding; GO:0004672 protein kinase activity; GO:0000166 nucleotide binding; GO:0097159 organic cyclic compound binding; GO:1901363 heterocyclic compound binding; GO:0032549 ribonucleoside bindi…	K13418			IPR000719; IPR013210; IPR032675; IPR013320; IPR011009;	Protein kinase domain; Leucine-rich repeat-containing N-terminal, plant-type; Leucine-rich repeat domain, L domain-like; Concanavalin A-like lectin/glucanase domain; Protein kinase-like domain;
K3Z3H1	612	0.813	Down	0.023063	S	leukocyte receptor cluster member 8 homolog isoform X1 [Setaria italica]	LOC101774435	1.043	1.104	1.059	0.858	0.789	0.958	1.06	1.186	1.016	1.052	0.962	nucleus
K3ZPZ6	210	0.813	Down	0.00091815	S	uncharacterized LOC100381721 [Zea mays]	LOC101777931	1.126	1.148	1.191	0.951	0.908	0.958	0.98	0.966	0.963	0.906	0.957	nucleus
K4A0P7	560	0.813	Down	0.00169669	S	LOW QUALITY PROTEIN: protein HGV2 [Setaria italica]	SETIT_032437mg	1.101	1.185	1.179	0.935	0.919	0.964	0.862	0.935	0.854	1.113	0.989	chloroplast			GO:0005515 protein binding; GO:0005488 binding;				IPR011990;	Tetratricopeptide-like helical domain;
K4A583	860	0.813	Down	2.1229e-05	S	epidermal growth factor receptor substrate 15 isoform X2 [Setaria italica]	LOC101783521	1.027	1.051	1.046	0.837	0.853	0.85	1.337	1.262	1.283	0.853	0.834	nucleus			GO:0043169 cation binding; GO:0046872 metal ion binding; GO:0005515 protein binding; GO:0005509 calcium ion binding; GO:0005488 binding; GO:0043167 ion binding;				IPR000261; IPR002048; IPR011992;	EH domain; EF-hand domain; EF-hand domain pair;
K3XUU3	23	0.812	Down	0.0039646	S	CHD3-type chromatin-remodeling factor PICKLE [Setaria italica]	LOC101784172	1.19	1.153	1.213	1.012	0.907	0.968	0.943	1.005	1.003	0.885	0.97	cytoplasm			GO:0005524 ATP binding; GO:1901265 nucleoside phosphate binding; GO:0001882 nucleoside binding; GO:0043167 ion binding; GO:0005515 protein binding; GO:0000166 nucleotide binding; GO:0008270 zinc ion binding; GO:0097159 organic cyclic compound binding; GO:1901363 heterocyclic compound binding; GO:0032549 ribonucleoside binding; GO:0097367 carbohydrate derivative binding; GO:0046914 transition meta…	K11643			IPR009463; IPR001965; IPR027417; IPR009462; IPR000953; IPR000330; IPR023780; IPR013083; IPR014001; IPR016197; IPR001650; IPR019787;	Domain of unknown function DUF1087; Zinc finger, PHD-type; P-loop containing nucleoside triphosphate hydrolase; Domain of unknown function DUF1086; Chromo/chromo shadow domain; SNF2-related, N-terminal domain; Chromo domain; Zinc finger, RING/FYVE/PHD-type; Helicase superfamily 1/2, ATP-binding domain; Chromo domain-like; Helicase, C-terminal; Zinc finger, PHD-finger;
K3Z766	98	0.812	Down	0.027019	S	nucleosome assembly protein 1;2 [Setaria italica]	LOC101767418	1.314		1.243	1.06		1.016	0.843		0.902	0.888		cytoplasm	GO:0044085 cellular component biogenesis; GO:0016043 cellular component organization; GO:0034728 nucleosome organization; GO:0034622 cellular macromolecular complex assembly; GO:0006333 chromatin assembly or disassembly; GO:0043933 macromolecular complex subunit organization; GO:0065004 protein-DNA complex assembly; GO:0006323 DNA packaging; GO:0006334 nucleosome assembly; GO:0051276 chromosome o…	GO:0043226 organelle; GO:0043231 intracellular membrane-bounded organelle; GO:0043229 intracellular organelle; GO:0005634 nucleus; GO:0044464 cell part; GO:0005622 intracellular; GO:0044424 intracellular part; GO:0043227 membrane-bounded organelle; GO:0005623 cell;		K11279
K4A5Z3	98	0.812	Down	0.0164966	S	methyltransferase-like protein 1 [Setaria italica]	LOC101762983	1.188	1.08	1.082	0.984	0.875	0.86	0.979	0.997	1.054	0.878	1.052	nucleus	GO:0008152 metabolic process; GO:0006725 cellular aromatic compound metabolic process; GO:0046483 heterocycle metabolic process; GO:0006139 nucleobase-containing compound metabolic process; GO:1901360 organic cyclic compound metabolic process; GO:0006807 nitrogen compound metabolic process; GO:0034641 cellular nitrogen compound metabolic process; GO:0044238 primary metabolic process; GO:0009987 c…		GO:0097159 organic cyclic compound binding; GO:1901363 heterocyclic compound binding; GO:0016741 transferase activity, transferring one-carbon groups; GO:0008168 methyltransferase activity; GO:0003824 catalytic activity; GO:0016740 transferase activity; GO:0005488 binding; GO:0003676 nucleic acid binding;				IPR029063;	S-adenosyl-L-methionine-dependent methyltransferase;
K4A5Z3	96	0.812	Down	0.0164966	S	methyltransferase-like protein 1 [Setaria italica]	LOC101762983	1.188	1.08	1.082	0.984	0.875	0.86	0.979	0.997	1.054	0.878	1.052	nucleus	GO:0008152 metabolic process; GO:0006725 cellular aromatic compound metabolic process; GO:0046483 heterocycle metabolic process; GO:0006139 nucleobase-containing compound metabolic process; GO:1901360 organic cyclic compound metabolic process; GO:0006807 nitrogen compound metabolic process; GO:0034641 cellular nitrogen compound metabolic process; GO:0044238 primary metabolic process; GO:0009987 c…		GO:0097159 organic cyclic compound binding; GO:1901363 heterocyclic compound binding; GO:0016741 transferase activity, transferring one-carbon groups; GO:0008168 methyltransferase activity; GO:0003824 catalytic activity; GO:0016740 transferase activity; GO:0005488 binding; GO:0003676 nucleic acid binding;				IPR029063;	S-adenosyl-L-methionine-dependent methyltransferase;
A2TJU6	240	0.811	Down	0.000124026	S	Aluminum-induced protein-like protein	---	1.066	1.057	1.051	0.881	0.842	0.85	1.069	1.113	1.076	0.982	0.979	plasma membrane							IPR024286; IPR029055;	Domain of unknown function DUF3700; Nucleophile aminohydrolases, N-terminal;
K3Z3J1	608	0.811	Down	0.00053863	S	probable leucine-rich repeat receptor-like protein kinase At5g49770 [Setaria italica]	LOC101770919	1.057	1.018	1.058	0.859	0.863	0.82	1.124	1.146	1.171	0.951	0.984	plasma membrane	GO:0016310 phosphorylation; GO:0044267 cellular protein metabolic process; GO:0044238 primary metabolic process; GO:0044237 cellular metabolic process; GO:0006796 phosphate-containing compound metabolic process; GO:0071704 organic substance metabolic process; GO:0008152 metabolic process; GO:0006468 protein phosphorylation; GO:0006793 phosphorus metabolic process; GO:0044260 cellular macromolecul…		GO:0005524 ATP binding; GO:1901265 nucleoside phosphate binding; GO:0016773 phosphotransferase activity, alcohol group as acceptor; GO:0001882 nucleoside binding; GO:0043167 ion binding; GO:0004672 protein kinase activity; GO:0000166 nucleotide binding; GO:0097159 organic cyclic compound binding; GO:1901363 heterocyclic compound binding; GO:0032549 ribonucleoside binding; GO:0097367 carbohydrate …				IPR000719; IPR001245; IPR032675; IPR013320; IPR011009;	Protein kinase domain; Serine-threonine/tyrosine-protein kinase catalytic domain; Leucine-rich repeat domain, L domain-like; Concanavalin A-like lectin/glucanase domain; Protein kinase-like domain;
K3Z4T9	170	0.811	Down	0.005543	S	zinc finger CCCH domain-containing protein 33 [Setaria italica]	LOC101785209	0.996	1.077	1.045	0.8	0.837	0.891	1.206	1.271	1.258	0.986	0.918	chloroplast			GO:0046872 metal ion binding; GO:0043169 cation binding; GO:0005515 protein binding; GO:0005488 binding; GO:0043167 ion binding;				IPR000571; IPR020683;	Zinc finger, CCCH-type; Ankyrin repeat-containing domain;
K4A503	729	0.811	Down	0.0135411	S	dentin sialophosphoprotein isoform X1 [Zea mays]	LOC101757178	1.1	1.195	1.02	0.865	0.908	0.917	1.095	1.07	1.116	0.952	0.849	nucleus							IPR010844;	Occludin homology domain;
K4A8A9	517	0.811	Down	0.00023995	S	calcium-dependent protein kinase 8-like [Setaria italica]	LOC101763898	0.999	1.032	1.023	0.808	0.823	0.847	1.053	1.005	1.033	1.134	1.129	chloroplast	GO:0016310 phosphorylation; GO:0044267 cellular protein metabolic process; GO:0044238 primary metabolic process; GO:0044237 cellular metabolic process; GO:0006796 phosphate-containing compound metabolic process; GO:0071704 organic substance metabolic process; GO:0008152 metabolic process; GO:0006468 protein phosphorylation; GO:0006793 phosphorus metabolic process; GO:0044260 cellular macromolecul…		GO:0005524 ATP binding; GO:1901265 nucleoside phosphate binding; GO:0016773 phosphotransferase activity, alcohol group as acceptor; GO:0001882 nucleoside binding; GO:0043167 ion binding; GO:0004672 protein kinase activity; GO:0000166 nucleotide binding; GO:0097159 organic cyclic compound binding; GO:1901363 heterocyclic compound binding; GO:0032549 ribonucleoside binding; GO:0097367 carbohydrate …	K13412	CPK; calcium-dependent protein kinase [EC:2.7.11.1]	sita04626 Plant-pathogen interaction;	IPR000719; IPR002048; IPR011992; IPR011009;	Protein kinase domain; EF-hand domain; EF-hand domain pair; Protein kinase-like domain;
K3YPB7	743	0.81	Down	0.033299	S	Histone-lysine N-methyltransferase ATX1 [Morus notabilis]	LOC101785563		1.095	1.149		0.937	0.88		1.031	1.022		0.949	nucleus			GO:0043169 cation binding; GO:0046872 metal ion binding; GO:0005515 protein binding; GO:0008270 zinc ion binding; GO:0046914 transition metal ion binding; GO:0005488 binding; GO:0043167 ion binding;				IPR001965; IPR013083; IPR011011; IPR019787;	Zinc finger, PHD-type; Zinc finger, RING/FYVE/PHD-type; Zinc finger, FYVE/PHD-type; Zinc finger, PHD-finger;
K3YWU2	33	0.81	Down	0.0060822	S	COPII coat assembly protein SEC16-like [Setaria italica]	LOC101767084	1.086	1.054		0.861	0.873		1.096	0.989		1.007	1.112	nucleus
K3ZQB7	810	0.81	Down	2.1481e-06	S	calmodulin-binding transcription activator 3-like [Setaria italica]	LOC101785318	1.145	1.144		0.927	0.927		0.911	0.894		1.018	1.041	nucleus		GO:0043226 organelle; GO:0043231 intracellular membrane-bounded organelle; GO:0043229 intracellular organelle; GO:0005634 nucleus; GO:0044464 cell part; GO:0005622 intracellular; GO:0044424 intracellular part; GO:0043227 membrane-bounded organelle; GO:0005623 cell;	GO:0097159 organic cyclic compound binding; GO:1901363 heterocyclic compound binding; GO:0003677 DNA binding; GO:0005515 protein binding; GO:0005488 binding; GO:0003676 nucleic acid binding;	K21596			IPR013783; IPR014756; IPR020683; IPR027417; IPR005559; IPR002909;	Immunoglobulin-like fold; Immunoglobulin E-set; Ankyrin repeat-containing domain; P-loop containing nucleoside triphosphate hydrolase; CG-1 DNA-binding domain; IPT domain;
K3ZRF8	385	0.809	Down	0.0072574	S	peptidyl-prolyl cis-trans isomerase CYP63-like isoform X2 [Setaria italica]	LOC101760612	1.104	1.225	1.176	0.99	0.951	0.896	0.935	0.932	0.977	1.009	0.908	nucleus	GO:0044267 cellular protein metabolic process; GO:0044238 primary metabolic process; GO:0018208 peptidyl-proline modification; GO:0000413 protein peptidyl-prolyl isomerization; GO:0044237 cellular metabolic process; GO:0071704 organic substance metabolic process; GO:0006457 protein folding; GO:0018193 peptidyl-amino acid modification; GO:0008152 metabolic process; GO:0044260 cellular macromolecul…		GO:0003755 peptidyl-prolyl cis-trans isomerase activity; GO:0016853 isomerase activity; GO:0003824 catalytic activity; GO:0016859 cis-trans isomerase activity;	K09566			IPR002130; IPR029000;	Cyclophilin-type peptidyl-prolyl cis-trans isomerase domain; Cyclophilin-like domain;
K3XDR5	1048	0.808	Down	0.00132216	S	GYF domain-containing protein [Arabidopsis thaliana]	LOC101778963	1.213		1.199	0.97		0.98	1.016		1.086	0.833		nucleus			GO:0005515 protein binding; GO:0005488 binding;	K18730			IPR003169;	GYF domain;
K3XVL7	524	0.808	Down	0.034061	S	serine/threonine-protein kinase BLUS1-like [Setaria italica]	LOC101767987	1.029	1.021	1.023	0.789	0.798	0.896	1.202	1.091	1.08	1.02	1.107	nucleus	GO:0016310 phosphorylation; GO:0044267 cellular protein metabolic process; GO:0044238 primary metabolic process; GO:0044237 cellular metabolic process; GO:0006796 phosphate-containing compound metabolic process; GO:0071704 organic substance metabolic process; GO:0008152 metabolic process; GO:0006468 protein phosphorylation; GO:0006793 phosphorus metabolic process; GO:0044260 cellular macromolecul…		GO:0005524 ATP binding; GO:1901265 nucleoside phosphate binding; GO:0016773 phosphotransferase activity, alcohol group as acceptor; GO:0001882 nucleoside binding; GO:0043167 ion binding; GO:0004672 protein kinase activity; GO:0000166 nucleotide binding; GO:0097159 organic cyclic compound binding; GO:1901363 heterocyclic compound binding; GO:0032549 ribonucleoside binding; GO:0097367 carbohydrate …	K08835			IPR000719; IPR011009;	Protein kinase domain; Protein kinase-like domain;
K3Y638	537	0.808	Down	0.0043593	S	Trypsin family protein [Zea mays]	LOC101781956	1.129	1.137	1.07	0.844	0.921	0.932	1.071	0.977	1.045	0.99	0.987	cytoplasm							IPR009003;	Peptidase S1, PA clan;
K3YQK4	30	0.808	Down	0.047575	S	iron-phytosiderophore transporter yellow stripe 1 [Setaria italica]	LOC101766679		1.174	1.073		0.923	0.892		0.928	1.033		1.002	plasma membrane	GO:0006810 transport; GO:0055085 transmembrane transport; GO:0051179 localization; GO:0051234 establishment of localization;
K4A4N9	2056	0.808	Down	0.0180383	S	"""""""dentin sialophosphoprotein-like, partial [Zea mays]"""""""	LOC101784313	1.21		1.27	0.986		1.018	0.881		0.914	0.921		nucleus							IPR008395; IPR014002;	Agenet-like domain; Agenet domain, plant type;
K3YP84	1663	0.807	Down	0.00090154	S	nuclear-pore anchor isoform X2 [Setaria italica]	LOC101758831	1.197	1.262	1.293	1.021	0.993	1.013	0.984	0.888	0.892	0.868	0.914	nucleus	GO:0046907 intracellular transport; GO:0072594 establishment of protein localization to organelle; GO:0017038 protein import; GO:1902593 single-organism nuclear import; GO:0044699 single-organism process; GO:0051169 nuclear transport; GO:0071702 organic substance transport; GO:0015031 protein transport; GO:1902582 single-organism intracellular transport; GO:0051234 establishment of localization; …			K09291	TPR; nucleoprotein TPR	sita03013 RNA transport;	IPR012929;	Nucleoprotein TPR/MLP1;
K3YR08	408	0.807	Down	0.021143	S	microtubule-associated protein 70-2 [Setaria italica]	LOC101773970	1.097	1.07		0.9	0.849		1.085	1.089		0.935	0.999	cytoplasm	GO:0016043 cellular component organization; GO:0007010 cytoskeleton organization; GO:0009987 cellular process; GO:0006996 organelle organization; GO:0071840 cellular component organization or biogenesis;		GO:0015631 tubulin binding; GO:0005515 protein binding; GO:0008092 cytoskeletal protein binding; GO:0008017 microtubule binding; GO:0005488 binding;
K3YX73	80	0.807	Down	0.00166014	S	40S ribosomal protein S27	LOC101754906	1.002	0.989	1.043	0.837	0.833	0.778	1.127	1.19	1.127	1.047	1.014	chloroplast	GO:0006518 peptide metabolic process; GO:0043043 peptide biosynthetic process; GO:0044267 cellular protein metabolic process; GO:0006807 nitrogen compound metabolic process; GO:0009058 biosynthetic process; GO:0043603 cellular amide metabolic process; GO:0044238 primary metabolic process; GO:1901566 organonitrogen compound biosynthetic process; GO:1901576 organic substance biosynthetic process; G…	GO:0005840 ribosome; GO:0043226 organelle; GO:0043229 intracellular organelle; GO:0043232 intracellular non-membrane-bounded organelle; GO:0044464 cell part; GO:0005622 intracellular; GO:0005737 cytoplasm; GO:0032991 macromolecular complex; GO:0044424 intracellular part; GO:1990904 ribonucleoprotein complex; GO:0005623 cell; GO:0030529 intracellular ribonucleoprotein complex; GO:0044444 cytoplasm…	GO:0003735 structural constituent of ribosome; GO:0005198 structural molecule activity;	K02978	RP-S27e; small subunit ribosomal protein S27e	sita03010 Ribosome;	IPR011332; IPR023407;	Zinc-binding ribosomal protein; Ribosomal protein S27e, zinc-binding domain;
K3Z438	461	0.807	Down	0.0095389	S	transmembrane protein [Arabidopsis thaliana]	LOC101773339	1.094		1.111	0.872		0.907	0.978		0.925	1.111		nucleus
K3ZH11	25	0.807	Down	0.00150083	S	ubiquitin-activating enzyme E1 2 [Setaria italica]	LOC101778880	1.159	1.069	1.115	0.915	0.873	0.91	0.999	0.986	1.057	1	1.035	nucleus	GO:0008152 metabolic process; GO:0044260 cellular macromolecule metabolic process; GO:0044267 cellular protein metabolic process; GO:0006464 cellular protein modification process; GO:0043170 macromolecule metabolic process; GO:0019538 protein metabolic process; GO:0044238 primary metabolic process; GO:0043412 macromolecule modification; GO:0036211 protein modification process; GO:0044237 cellular…		GO:0008641 small protein activating enzyme activity; GO:0016877 ligase activity, forming carbon-sulfur bonds; GO:0003824 catalytic activity; GO:0016874 ligase activity;	K03178	UBE1; ubiquitin-activating enzyme E1 [EC:6.2.1.45]	sita04120 Ubiquitin mediated proteolysis;	IPR032418; IPR019572; IPR000594; IPR016040; IPR032420; IPR018965;	Ubiquitin-activating enzyme E1, FCCH domain; Ubiquitin-activating enzyme, catalytic cysteine domain; THIF-type NAD/FAD binding fold; NAD(P)-binding domain; Ubiquitin-activating enzyme E1, four-helix bundle; Ubiquitin-activating enzyme E1, C-terminal;
K4A5F7	916	0.807	Down	0.0027583	S	E3 ubiquitin-protein ligase HOS1 [Setaria italica]	LOC101762426	1.218		1.215	0.971		0.993	0.919		0.89	0.957		nucleus				K16278			IPR025151;	ELYS-like domain;
K4A695	177	0.807	Down	0.024441	S	protein OBERON 3 [Setaria italica]	LOC101785920	1.068	1.289	1.14	0.952	0.898	0.973	1.123	0.836	1.033	0.911	0.998	nucleus							IPR032881; IPR032535;	Oberon, PHD finger domain; Oberon, coiled-coil region;
K3Y4U1	470	0.806	Down	0.0002239	S	XS domain protein [Medicago truncatula]	LOC101761434	1.054	1.074	1.108	0.879	0.875	0.854	0.987	1.013	0.941	1.092	1.059	nucleus	GO:0010468 regulation of gene expression; GO:0016458 gene silencing; GO:0050789 regulation of biological process; GO:0031047 gene silencing by RNA; GO:0010629 negative regulation of gene expression; GO:0060255 regulation of macromolecule metabolic process; GO:0044763 single-organism cellular process; GO:0019222 regulation of metabolic process; GO:0044699 single-organism process; GO:0048519 negati…						IPR005380;	XS domain;
K3YQ69	146	0.806	Down	0.0087607	S	putative multidrug resistance protein [Setaria italica]	SETIT_016411mg	1.034	1.153	1.037	0.89	0.82	0.889	1.035	1.025	1.075	1.006	1.008	plasma membrane	GO:0006810 transport; GO:0055085 transmembrane transport; GO:0051179 localization; GO:0051234 establishment of localization;	GO:0031224 intrinsic component of membrane; GO:0016020 membrane; GO:0016021 integral component of membrane; GO:0044425 membrane part;	GO:1901265 nucleoside phosphate binding; GO:0015399 primary active transmembrane transporter activity; GO:0016817 hydrolase activity, acting on acid anhydrides; GO:0016787 hydrolase activity; GO:0016887 ATPase activity; GO:0097159 organic cyclic compound binding; GO:1901363 heterocyclic compound binding; GO:0016462 pyrophosphatase activity; GO:0003824 catalytic activity; GO:0032553 ribonucleotide…				IPR003593; IPR003439; IPR027417; IPR011527;	AAA+ ATPase domain; ABC transporter-like; P-loop containing nucleoside triphosphate hydrolase; ABC transporter type 1, transmembrane domain;
K3Z4K5	24	0.806	Down	0.0043563	S	"""""""cationic amino acid transporter 2, vacuolar-like [Setaria italica]"""""""	LOC101758075	1.152	1.103	1.08	0.877	0.858	0.953	1.093	1.103	1.144	0.894	0.94	plasma membrane	GO:0034220 ion transmembrane transport; GO:0044699 single-organism process; GO:0071702 organic substance transport; GO:0003333 amino acid transmembrane transport; GO:0046942 carboxylic acid transport; GO:0015849 organic acid transport; GO:0098656 anion transmembrane transport; GO:0051234 establishment of localization; GO:0006810 transport; GO:0006820 anion transport; GO:0055085 transmembrane tran…	GO:0016020 membrane;	GO:0005342 organic acid transmembrane transporter activity; GO:0015075 ion transmembrane transporter activity; GO:0022892 substrate-specific transporter activity; GO:0008514 organic anion transmembrane transporter activity; GO:0008509 anion transmembrane transporter activity; GO:0046943 carboxylic acid transmembrane transporter activity; GO:0022891 substrate-specific transmembrane transporter act…	K13863			IPR029485;	Cationic amino acid transporter, C-terminal;
K3Z4L5	414	0.806	Down	0.0040842	S	cyclin-dependent kinase 12-like [Populus euphratica]	LOC101786820	1.009	0.977	1.091	0.82	0.852	0.809	1.167	1.17	1.124	1.008	0.999	nucleus			GO:0005515 protein binding; GO:0005488 binding;				IPR015940; IPR009060;	Ubiquitin-associated domain; UBA-like;
K3ZQY3	459	0.806	Down	0.00030372	S	serine/threonine-protein kinase CTR1-like [Oryza brachyantha]	LOC101754395	1.06	1.084	1.094	0.843	0.882	0.886	1.049	1.063	1.059	1.042	0.972	chloroplast	GO:0016310 phosphorylation; GO:0044267 cellular protein metabolic process; GO:0044238 primary metabolic process; GO:0044237 cellular metabolic process; GO:0006796 phosphate-containing compound metabolic process; GO:0071704 organic substance metabolic process; GO:0008152 metabolic process; GO:0006468 protein phosphorylation; GO:0006793 phosphorus metabolic process; GO:0044260 cellular macromolecul…		GO:0005524 ATP binding; GO:1901265 nucleoside phosphate binding; GO:0016773 phosphotransferase activity, alcohol group as acceptor; GO:0001882 nucleoside binding; GO:0043167 ion binding; GO:0004672 protein kinase activity; GO:0000166 nucleotide binding; GO:0097159 organic cyclic compound binding; GO:1901363 heterocyclic compound binding; GO:0032549 ribonucleoside binding; GO:0097367 carbohydrate …	K14510	CTR1; serine/threonine-protein kinase CTR1 [EC:2.7.11.1]	sita04075 Plant hormone signal transduction; sita04016 MAPK signaling pathway - plant;	IPR000719; IPR001245; IPR011009;	Protein kinase domain; Serine-threonine/tyrosine-protein kinase catalytic domain; Protein kinase-like domain;
K3XDQ7	1621	0.804	Down	0.00112144	S	THO complex subunit 2 [Setaria italica]	LOC101755033	1.167	1.184	1.149	0.964	0.892	0.957	0.982	1.049	1.065	0.904	0.936	nucleus				K12879	THOC2; THO complex subunit 2	sita03040 Spliceosome; sita03013 RNA transport;	IPR021418; IPR032302; IPR021726;	THO complex, subunitTHOC2, C-terminal; THO complex subunit 2, N-terminal domain; THO complex, subunitTHOC2, N-terminal;
K4A6L2	147	0.804	Down	0.00124341	S	Two-component response regulator	LOC101755278		1.079	1.095		0.876	0.872		1.058	0.959		0.991	nucleus	GO:0050794 regulation of cellular process; GO:0044700 single organism signaling; GO:0051716 cellular response to stimulus; GO:0007165 signal transduction; GO:0050789 regulation of biological process; GO:0007154 cell communication; GO:0035556 intracellular signal transduction; GO:0044699 single-organism process; GO:0000160 phosphorelay signal transduction system; GO:0023052 signaling; GO:0050896 r…		GO:0097159 organic cyclic compound binding; GO:1901363 heterocyclic compound binding; GO:0003677 DNA binding; GO:0005488 binding; GO:0001071 nucleic acid binding transcription factor activity; GO:0003676 nucleic acid binding; GO:0003700 transcription factor activity, sequence-specific DNA binding;	K14491	ARR-B; two-component response regulator ARR-B family	sita04075 Plant hormone signal transduction;	IPR001005; IPR011006; IPR009057; IPR001789; IPR006447; IPR017930;	SANT/Myb domain; CheY-like superfamily; Homeobox domain-like; Signal transduction response regulator, receiver domain; Myb domain, plants; Myb domain;
K4A6L2	145	0.804	Down	0.030941	S	Two-component response regulator	LOC101755278		1.053	1.068		0.82	0.886		1.072	0.996		1.051	nucleus	GO:0050794 regulation of cellular process; GO:0044700 single organism signaling; GO:0051716 cellular response to stimulus; GO:0007165 signal transduction; GO:0050789 regulation of biological process; GO:0007154 cell communication; GO:0035556 intracellular signal transduction; GO:0044699 single-organism process; GO:0000160 phosphorelay signal transduction system; GO:0023052 signaling; GO:0050896 r…		GO:0097159 organic cyclic compound binding; GO:1901363 heterocyclic compound binding; GO:0003677 DNA binding; GO:0005488 binding; GO:0001071 nucleic acid binding transcription factor activity; GO:0003676 nucleic acid binding; GO:0003700 transcription factor activity, sequence-specific DNA binding;	K14491	ARR-B; two-component response regulator ARR-B family	sita04075 Plant hormone signal transduction;	IPR001005; IPR011006; IPR009057; IPR001789; IPR006447; IPR017930;	SANT/Myb domain; CheY-like superfamily; Homeobox domain-like; Signal transduction response regulator, receiver domain; Myb domain, plants; Myb domain;
K3XDR5	276	0.803	Down	0.0167764	S	GYF domain-containing protein [Arabidopsis thaliana]	LOC101778963	1.121	1.117	1.117	0.847	0.921	0.926	1.221	1.091	1.077	0.846	0.898	nucleus			GO:0005515 protein binding; GO:0005488 binding;	K18730			IPR003169;	GYF domain;
K3YVJ4	218	0.803	Down	0.00086475	S	"""""""single-stranded DNA-bindig protein WHY2, mitochondrial [Setaria italica]"""""""	LOC101786875	1.179	1.139	1.206	0.931	0.977	0.921	0.893	0.897	0.901	1.004	0.99	nucleus	GO:0050794 regulation of cellular process; GO:0010468 regulation of gene expression; GO:0006355 regulation of transcription, DNA-templated; GO:0031326 regulation of cellular biosynthetic process; GO:0080090 regulation of primary metabolic process; GO:0060255 regulation of macromolecule metabolic process; GO:0019219 regulation of nucleobase-containing compound metabolic process; GO:0010556 regulat…		GO:0097159 organic cyclic compound binding; GO:1901363 heterocyclic compound binding; GO:0003677 DNA binding; GO:0005488 binding; GO:0003676 nucleic acid binding;				IPR009044;	ssDNA-binding transcriptional regulator;
K3Z8R8	52	0.803	Down	0.0117841	S	urease accessory protein G [Setaria italica]	LOC101766744	1.031	1.116	1.064	0.845	0.801	0.933	0.997	1.009	1.005	1.167	1.051	cytoskeleton	GO:0006807 nitrogen compound metabolic process; GO:0008152 metabolic process;		GO:0016462 pyrophosphatase activity; GO:0046914 transition metal ion binding; GO:0003824 catalytic activity; GO:0005488 binding; GO:0003924 GTPase activity; GO:0043167 ion binding; GO:0016817 hydrolase activity, acting on acid anhydrides; GO:0046872 metal ion binding; GO:0043169 cation binding; GO:0016787 hydrolase activity; GO:0017111 nucleoside-triphosphatase activity; GO:0016818 hydrolase acti…	K03189			IPR027417; IPR003495;	P-loop containing nucleoside triphosphate hydrolase; CobW/HypB/UreG, nucleotide-binding domain;
K3ZSM4	468	0.803	Down	0.020178	S	putative HLH DNA-binding domain superfamily protein isoform X3 [Zea mays]	LOC101763863	1.014	1.118	1.224	0.905	0.926	0.865	0.904	0.923	1.085	1.21	1.055	nucleus			GO:0005515 protein binding; GO:0005488 binding; GO:0046983 protein dimerization activity;				IPR011598;	Myc-type, basic helix-loop-helix (bHLH) domain;
K4AAF5	350	0.803	Down	0.048922	S	methyl-CpG-binding domain-containing protein 11-like [Setaria italica]	LOC101775385	1.083	1.341	1.123	0.973	0.877	1	0.931	0.882	0.951	1.029	0.937	chloroplast		GO:0043226 organelle; GO:0043231 intracellular membrane-bounded organelle; GO:0043229 intracellular organelle; GO:0005634 nucleus; GO:0044464 cell part; GO:0005622 intracellular; GO:0044424 intracellular part; GO:0043227 membrane-bounded organelle; GO:0005623 cell;	GO:0097159 organic cyclic compound binding; GO:1901363 heterocyclic compound binding; GO:0003677 DNA binding; GO:0005488 binding; GO:0003676 nucleic acid binding;				IPR016177; IPR001739;	DNA-binding domain; Methyl-CpG DNA binding;
K4ADX7	72	0.803	Down	0.035082	S	"""""""peptide methionine sulfoxide reductase A4, chloroplastic-like [Setaria italica]"""""""	LOC101766912	0.988	1.1	1.104	0.812	0.79	0.96	1.099	1.06	0.925	1.08	1.05	chloroplast	GO:0044699 single-organism process; GO:0008152 metabolic process; GO:0055114 oxidation-reduction process; GO:0044710 single-organism metabolic process;		GO:0016667 oxidoreductase activity, acting on a sulfur group of donors; GO:0008113 peptide-methionine (S)-S-oxide reductase activity; GO:0016671 oxidoreductase activity, acting on a sulfur group of donors, disulfide as acceptor; GO:0003824 catalytic activity; GO:0016491 oxidoreductase activity;	K07304			IPR002569;	Peptide methionine sulphoxide reductase MsrA;
K3Y5D3	689	0.802	Down	0.03198	S	Potassium transporter	LOC101765477		0.976	1.037		0.829	0.786		1.044	1.131		1.278	plasma membrane	GO:0098655 cation transmembrane transport; GO:0034220 ion transmembrane transport; GO:0098660 inorganic ion transmembrane transport; GO:0030001 metal ion transport; GO:0071804 cellular potassium ion transport; GO:0044763 single-organism cellular process; GO:0044699 single-organism process; GO:0051234 establishment of localization; GO:0006810 transport; GO:0055085 transmembrane transport; GO:00068…	GO:0016020 membrane;	GO:0046873 metal ion transmembrane transporter activity; GO:0015075 ion transmembrane transporter activity; GO:0022892 substrate-specific transporter activity; GO:0015077 monovalent inorganic cation transmembrane transporter activity; GO:0022890 inorganic cation transmembrane transporter activity; GO:0008324 cation transmembrane transporter activity; GO:0022891 substrate-specific transmembrane tr…	K03549
K4AAW3	35	0.802	Down	0.013698	S	TOM1-like protein 2 [Setaria italica]	LOC101761743	1.249	1.067	1.115	0.958	0.887	0.905	0.927	0.99	0.952	0.925	1.054	cytoplasm	GO:0045184 establishment of protein localization; GO:0006810 transport; GO:0046907 intracellular transport; GO:0070727 cellular macromolecule localization; GO:0051649 establishment of localization in cell; GO:0006886 intracellular protein transport; GO:0071702 organic substance transport; GO:0008104 protein localization; GO:0033036 macromolecule localization; GO:0034613 cellular protein localizat…	GO:0005623 cell; GO:0005622 intracellular; GO:0044464 cell part;					IPR002014; IPR004152; IPR008942;	VHS domain; GAT domain; ENTH/VHS;
K3XDQ7	1516	0.801	Down	8.4782e-05	S	THO complex subunit 2 [Setaria italica]	LOC101755033	1.14	1.124	1.112	0.92	0.883	0.902	0.989	1.082	1.032	0.96	0.964	nucleus				K12879	THOC2; THO complex subunit 2	sita03040 Spliceosome; sita03013 RNA transport;	IPR021418; IPR032302; IPR021726;	THO complex, subunitTHOC2, C-terminal; THO complex subunit 2, N-terminal domain; THO complex, subunitTHOC2, N-terminal;
K3YT48	391	0.801	Down	0.0034158	S	probable WRKY transcription factor 40 [Setaria italica]	LOC101754625	1.194	1.18		0.962	0.94		0.974	0.978		0.882	0.909	nucleus	GO:0050794 regulation of cellular process; GO:0010468 regulation of gene expression; GO:0006355 regulation of transcription, DNA-templated; GO:0031326 regulation of cellular biosynthetic process; GO:0080090 regulation of primary metabolic process; GO:0060255 regulation of macromolecule metabolic process; GO:0019219 regulation of nucleobase-containing compound metabolic process; GO:0010556 regulat…		GO:0097159 organic cyclic compound binding; GO:1901363 heterocyclic compound binding; GO:0003677 DNA binding; GO:0005488 binding; GO:0001071 nucleic acid binding transcription factor activity; GO:0003676 nucleic acid binding; GO:0043565 sequence-specific DNA binding; GO:0003700 transcription factor activity, sequence-specific DNA binding;				IPR003657;	WRKY domain;
K3XV51	803	0.8	Down	0.0043604	S	villin-4 [Setaria italica]	LOC101760687	1.007	1.04	1.031	0.812	0.772	0.878	1.147	1.196	1.056	1.035	1.02	nucleus	GO:0016043 cellular component organization; GO:0007010 cytoskeleton organization; GO:0009987 cellular process; GO:0006996 organelle organization; GO:0071840 cellular component organization or biogenesis;		GO:0003779 actin binding; GO:0005515 protein binding; GO:0008092 cytoskeletal protein binding; GO:0005488 binding;				IPR003128; IPR029006; IPR007123;	Villin headpiece; ADF-H/Gelsolin-like domain; Gelsolin-like domain;
K3YG46	579	0.8	Down	0.0066449	S	ABC transporter A family member 7-like [Setaria italica]	SETIT_013214mg	1.105	1.049	1.064	0.838	0.81	0.927	0.862	0.908	0.877	1.154	1.165	plasma membrane			GO:0005524 ATP binding; GO:1901265 nucleoside phosphate binding; GO:0001882 nucleoside binding; GO:0043167 ion binding; GO:0016817 hydrolase activity, acting on acid anhydrides; GO:0016787 hydrolase activity; GO:0000166 nucleotide binding; GO:0017111 nucleoside-triphosphatase activity; GO:0016887 ATPase activity; GO:0097159 organic cyclic compound binding; GO:1901363 heterocyclic compound binding…				IPR003593; IPR003439; IPR027417;	AAA+ ATPase domain; ABC transporter-like; P-loop containing nucleoside triphosphate hydrolase;
K4A503	875	0.8	Down	0.0024637	S	dentin sialophosphoprotein isoform X1 [Zea mays]	LOC101757178	1.085	1.112	1.014	0.829	0.881	0.86	0.977	1.013	1.019	1.122	0.996	nucleus							IPR010844;	Occludin homology domain;
K3XDQ7	1371	0.798	Down	0.028779	S	THO complex subunit 2 [Setaria italica]	LOC101755033	1.191	1.17		0.978	0.906		0.882	1.057		0.962	0.929	nucleus				K12879	THOC2; THO complex subunit 2	sita03040 Spliceosome; sita03013 RNA transport;	IPR021418; IPR032302; IPR021726;	THO complex, subunitTHOC2, C-terminal; THO complex subunit 2, N-terminal domain; THO complex, subunitTHOC2, N-terminal;
K3YIA0	60	0.798	Down	0.00148454	S	zinc finger CCCH domain-containing protein 56 [Setaria italica]	LOC101757085	1.104	1.074	1.092	0.857	0.836	0.918	0.996	1.112	0.979	0.958	0.952	nucleus			GO:0046872 metal ion binding; GO:0043169 cation binding; GO:0005488 binding; GO:0043167 ion binding;				IPR000571;	Zinc finger, CCCH-type;
K3ZIE2	221	0.798	Down	0.00118279	S	protein WVD2-like 1 [Setaria italica]	LOC101777127	1.1	1.11	1.124	0.935	0.868	0.859	1.062	1.159	1.159	0.915	0.853	cytoplasm							IPR027329;	TPX2, C-terminal;
K3ZW65	31	0.798	Down	0.0062794	S	60S ribosomal protein L8 [Setaria italica]	LOC101785583	1.026	1.107	1.061	0.891	0.789	0.869	1.062	0.954	1.003	1.062	1.12	cytoplasm	GO:0006518 peptide metabolic process; GO:0043043 peptide biosynthetic process; GO:0044267 cellular protein metabolic process; GO:0006807 nitrogen compound metabolic process; GO:0009058 biosynthetic process; GO:0043603 cellular amide metabolic process; GO:0044238 primary metabolic process; GO:1901566 organonitrogen compound biosynthetic process; GO:1901576 organic substance biosynthetic process; G…	GO:0005840 ribosome; GO:0043229 intracellular organelle; GO:0043232 intracellular non-membrane-bounded organelle; GO:0044446 intracellular organelle part; GO:0005737 cytoplasm; GO:0032991 macromolecular complex; GO:0044424 intracellular part; GO:0005623 cell; GO:0044422 organelle part; GO:0043228 non-membrane-bounded organelle; GO:0043226 organelle; GO:0015934 large ribosomal subunit; GO:0044391 …	GO:0097159 organic cyclic compound binding; GO:1901363 heterocyclic compound binding; GO:0003723 RNA binding; GO:0005488 binding; GO:0003676 nucleic acid binding; GO:0005198 structural molecule activity; GO:0003735 structural constituent of ribosome;	K02938	RP-L8e; large subunit ribosomal protein L8e	sita03010 Ribosome;	IPR008991; IPR012340; IPR022669; IPR014726; IPR022666; IPR014722;	Translation protein SH3-like domain; Nucleic acid-binding, OB-fold; Ribosomal protein L2, C-terminal; Ribosomal protein L2, domain 3; Ribosomal Proteins L2, RNA binding domain; Ribosomal protein L2 domain 2;
K4A545	55	0.798	Down	0.020782	S	serine/threonine-protein kinase STE20-like [Aegilops tauschii subsp. tauschii]	LOC101776185	1.073	1.097	1.273	0.933	0.948	0.867	0.917	0.94	0.94	1.082	1.047	nucleus	GO:0016310 phosphorylation; GO:0044267 cellular protein metabolic process; GO:0044238 primary metabolic process; GO:0044237 cellular metabolic process; GO:0006796 phosphate-containing compound metabolic process; GO:0071704 organic substance metabolic process; GO:0008152 metabolic process; GO:0006468 protein phosphorylation; GO:0006793 phosphorus metabolic process; GO:0044260 cellular macromolecul…		GO:0005524 ATP binding; GO:1901265 nucleoside phosphate binding; GO:0016773 phosphotransferase activity, alcohol group as acceptor; GO:0001882 nucleoside binding; GO:0043167 ion binding; GO:0004672 protein kinase activity; GO:0000166 nucleotide binding; GO:0097159 organic cyclic compound binding; GO:1901363 heterocyclic compound binding; GO:0032549 ribonucleoside binding; GO:0097367 carbohydrate …				IPR000719; IPR011009;	Protein kinase domain; Protein kinase-like domain;
K3XWG0	459	0.797	Down	0.0057374	S	Serine/threonine-protein phosphatase 2A 55 kDa regulatory subunit B	LOC101779476	1.169	1.217	1.179	0.943	1.016	0.883	0.916	0.812	0.863	0.996	0.96	nucleus		GO:1902494 catalytic complex; GO:0044464 cell part; GO:0005622 intracellular; GO:0008287 protein serine/threonine phosphatase complex; GO:0032991 macromolecular complex; GO:0044424 intracellular part; GO:0005623 cell; GO:1903293 phosphatase complex; GO:0000159 protein phosphatase type 2A complex;	GO:0005515 protein binding; GO:0098772 molecular function regulator; GO:0030234 enzyme regulator activity; GO:0019888 protein phosphatase regulator activity; GO:0019208 phosphatase regulator activity; GO:0005488 binding;	K04354	PPP2R2; serine/threonine-protein phosphatase 2A regulatory subunit B	sita03015 mRNA surveillance pathway;	IPR017986; IPR015943;	WD40-repeat-containing domain; WD40/YVTN repeat-like-containing domain;
K3YG60	875	0.797	Down	0.0150389	S	enolase-phosphatase E1-like isoform X5 [Zea mays]	LOC101783281	1.293	1.191	1.097	0.936	0.914	1.004	0.716	0.812	0.844	0.988	1.056	nucleus
K3ZR00	218	0.797	Down	0.00166176	S	dual specificity protein kinase shkD-like [Setaria italica]	LOC101765600	1.112	1.088	1.14	0.843	0.924	0.896	1.027	0.941	0.961	1.015	1.038	nucleus	GO:0016310 phosphorylation; GO:0044267 cellular protein metabolic process; GO:0044238 primary metabolic process; GO:0044237 cellular metabolic process; GO:0006796 phosphate-containing compound metabolic process; GO:0071704 organic substance metabolic process; GO:0008152 metabolic process; GO:0006468 protein phosphorylation; GO:0006793 phosphorus metabolic process; GO:0044260 cellular macromolecul…		GO:0005524 ATP binding; GO:1901265 nucleoside phosphate binding; GO:0016773 phosphotransferase activity, alcohol group as acceptor; GO:0001882 nucleoside binding; GO:0043167 ion binding; GO:0004672 protein kinase activity; GO:0000166 nucleotide binding; GO:0097159 organic cyclic compound binding; GO:1901363 heterocyclic compound binding; GO:0032549 ribonucleoside binding; GO:0097367 carbohydrate …				IPR000719; IPR001245; IPR011009;	Protein kinase domain; Serine-threonine/tyrosine-protein kinase catalytic domain; Protein kinase-like domain;
K3XVX0	415	0.796	Down	0.019316	S	DCD (Development and Cell Death) domain protein [Zea mays]	LOC101759720	1.172	1.022	1.131	0.806	0.927	0.913	0.942	1.008	1.056	1.117	1.047	chloroplast							IPR013989;	Development/cell death domain;
K3YNI1	32	0.796	Down	0.0025389	S	transcription factor RF2a-like [Aegilops tauschii subsp. tauschii]	SETIT_015823mg	1.118	1.128	1.067	0.922	0.833	0.881	0.968	1.044	1.072	0.983	1	nucleus	GO:0050794 regulation of cellular process; GO:0010468 regulation of gene expression; GO:0006355 regulation of transcription, DNA-templated; GO:0031326 regulation of cellular biosynthetic process; GO:0080090 regulation of primary metabolic process; GO:0060255 regulation of macromolecule metabolic process; GO:0019219 regulation of nucleobase-containing compound metabolic process; GO:0010556 regulat…		GO:0097159 organic cyclic compound binding; GO:1901363 heterocyclic compound binding; GO:0003677 DNA binding; GO:0005488 binding; GO:0001071 nucleic acid binding transcription factor activity; GO:0003676 nucleic acid binding; GO:0043565 sequence-specific DNA binding; GO:0003700 transcription factor activity, sequence-specific DNA binding;				IPR004827;	Basic-leucine zipper domain;
K4A4S1	1607	0.795	Down	0.022977	S	probable GPI-anchored adhesin-like protein PGA55 [Zea mays]	LOC101779192	1.129		1.204	0.914		0.941	0.86		0.879	1.109		nucleus		GO:0043226 organelle; GO:0043231 intracellular membrane-bounded organelle; GO:0043229 intracellular organelle; GO:0005634 nucleus; GO:0044464 cell part; GO:0005622 intracellular; GO:0044424 intracellular part; GO:0043227 membrane-bounded organelle; GO:0005623 cell;	GO:0003682 chromatin binding; GO:0005488 binding;				IPR017923; IPR003617; IPR001025;	Transcription factor IIS, N-terminal; Transcription elongation factor, TFIIS/CRSP70, N-terminal, sub-type; Bromo adjacent homology (BAH) domain;
K3XM56	107	0.794	Down	0.037802	S	Protein RER1	LOC101774205	1.256	1.275	1.332	1.089	1.104	0.876	0.802	0.829	0.826	0.885	0.885	vacuolar membrane		GO:0031224 intrinsic component of membrane; GO:0016020 membrane; GO:0016021 integral component of membrane; GO:0044425 membrane part;
K3Y6F0	65	0.794	Down	0.025104	S	calcium-dependent protein kinase 29-like [Setaria italica]	LOC101753182	1.113	1.198		0.914	0.922		0.992	1.004		0.998	0.899	cytoplasm	GO:0016310 phosphorylation; GO:0044267 cellular protein metabolic process; GO:0044238 primary metabolic process; GO:0044237 cellular metabolic process; GO:0006796 phosphate-containing compound metabolic process; GO:0071704 organic substance metabolic process; GO:0008152 metabolic process; GO:0006468 protein phosphorylation; GO:0006793 phosphorus metabolic process; GO:0044260 cellular macromolecul…		GO:0005524 ATP binding; GO:1901265 nucleoside phosphate binding; GO:0016773 phosphotransferase activity, alcohol group as acceptor; GO:0001882 nucleoside binding; GO:0043167 ion binding; GO:0004672 protein kinase activity; GO:0000166 nucleotide binding; GO:0097159 organic cyclic compound binding; GO:1901363 heterocyclic compound binding; GO:0032549 ribonucleoside binding; GO:0097367 carbohydrate …	K13412	CPK; calcium-dependent protein kinase [EC:2.7.11.1]	sita04626 Plant-pathogen interaction;	IPR000719; IPR011992; IPR002048; IPR011009;	Protein kinase domain; EF-hand domain pair; EF-hand domain; Protein kinase-like domain;
K3YR05	23	0.794	Down	0.00022413	S	nephrocystin-3 [Setaria italica]	LOC101774216	1.113	1.159	1.128	0.895	0.923	0.88	0.873	0.882	0.911	1.105	1.045	chloroplast			GO:0005515 protein binding; GO:0005488 binding;				IPR011990; IPR013026;	Tetratricopeptide-like helical domain; Tetratricopeptide repeat-containing domain;
K3ZPW1	1738	0.794	Down	9.7631e-05	S	ATP-dependent helicase BRM-like [Setaria italica]	SETIT_028641mg	1.085	1.111	1.066	0.852	0.862	0.877	1.085	1.007	1.04	1.018	1.066	nucleus	GO:0050794 regulation of cellular process; GO:0010468 regulation of gene expression; GO:0006355 regulation of transcription, DNA-templated; GO:0031326 regulation of cellular biosynthetic process; GO:0080090 regulation of primary metabolic process; GO:0060255 regulation of macromolecule metabolic process; GO:0019219 regulation of nucleobase-containing compound metabolic process; GO:0010556 regulat…	GO:0043226 organelle; GO:0043231 intracellular membrane-bounded organelle; GO:0043229 intracellular organelle; GO:0005634 nucleus; GO:0044464 cell part; GO:0005622 intracellular; GO:0044424 intracellular part; GO:0043227 membrane-bounded organelle; GO:0005623 cell;	GO:0005524 ATP binding; GO:1901265 nucleoside phosphate binding; GO:0001882 nucleoside binding; GO:0043167 ion binding; GO:0005515 protein binding; GO:0000166 nucleotide binding; GO:0097159 organic cyclic compound binding; GO:1901363 heterocyclic compound binding; GO:0032549 ribonucleoside binding; GO:0097367 carbohydrate derivative binding; GO:0032553 ribonucleotide binding; GO:0005488 binding; …	K11647			IPR014978; IPR027417; IPR014001; IPR001650; IPR001487; IPR000330;	Glutamine-Leucine-Glutamine, QLQ; P-loop containing nucleoside triphosphate hydrolase; Helicase superfamily 1/2, ATP-binding domain; Helicase, C-terminal; Bromodomain; SNF2-related, N-terminal domain;
K3XW36	466	0.793	Down	0.0102594	S	Mitogen-activated protein kinase	LOC101764468	1.262	1.3	1.266	1.08	0.914	1.04	0.818	0.876	0.887	0.805	0.877	cytoplasm	GO:0016310 phosphorylation; GO:0044267 cellular protein metabolic process; GO:0044238 primary metabolic process; GO:0044237 cellular metabolic process; GO:0006796 phosphate-containing compound metabolic process; GO:0071704 organic substance metabolic process; GO:0008152 metabolic process; GO:0006468 protein phosphorylation; GO:0006793 phosphorus metabolic process; GO:0044260 cellular macromolecul…		GO:0005524 ATP binding; GO:1901265 nucleoside phosphate binding; GO:0016773 phosphotransferase activity, alcohol group as acceptor; GO:0001882 nucleoside binding; GO:0043167 ion binding; GO:0004672 protein kinase activity; GO:0000166 nucleotide binding; GO:0004702 signal transducer, downstream of receptor, with serine/threonine kinase activity; GO:0004871 signal transducer activity; GO:0004707 MA…	K20538	MPK8; mitogen-activated protein kinase 8 [EC:2.7.11.24]	sita04016 MAPK signaling pathway - plant;	IPR000719; IPR011009;	Protein kinase domain; Protein kinase-like domain;
K3Y4U1	204	0.793	Down	0.00047981	S	XS domain protein [Medicago truncatula]	LOC101761434	1.088	1.11	1.159	0.904	0.89	0.867	0.985	0.96	0.979	1.038	1.06	nucleus	GO:0010468 regulation of gene expression; GO:0016458 gene silencing; GO:0050789 regulation of biological process; GO:0031047 gene silencing by RNA; GO:0010629 negative regulation of gene expression; GO:0060255 regulation of macromolecule metabolic process; GO:0044763 single-organism cellular process; GO:0019222 regulation of metabolic process; GO:0044699 single-organism process; GO:0048519 negati…						IPR005380;	XS domain;
K3YQD1	231	0.793	Down	0.00145708	S	probable ADP-ribosylation factor GTPase-activating protein AGD14 [Setaria italica]	LOC101781376	1.157	1.212	1.267	0.974	0.974	0.934	0.925	0.928	0.849	0.944	0.937	nucleus			GO:0098772 molecular function regulator; GO:0030234 enzyme regulator activity; GO:0008047 enzyme activator activity; GO:0060589 nucleoside-triphosphatase regulator activity; GO:0005096 GTPase activator activity; GO:0030695 GTPase regulator activity;
K3YUN7	21	0.793	Down	0.00132257	S	chaperone protein dnaJ 6 [Zea mays]	LOC101779757	1.157	1.224	1.227	0.995	0.939	0.927	0.801	0.806	0.811	1.032	1.049	nucleus				K09529			IPR001623;	DnaJ domain;
K3ZA74	157	0.793	Down	0.000101691	S	micronuclear linker histone polyprotein [Citrus sinensis]	LOC101779693	1.127	1.15	1.154	0.883	0.918	0.919	0.942	0.977	0.879	1.058	0.964	nucleus
K3XLW6	27	0.792	Down	0.043539	S	soluble inorganic pyrophosphatase-like isoform X2 [Setaria italica]	LOC101754621	1.132	1.403	1.117	0.919	0.964	1.008	0.991	0.764	0.899	0.965	0.916	cytoplasm	GO:0008152 metabolic process; GO:0044237 cellular metabolic process; GO:0006793 phosphorus metabolic process; GO:0009987 cellular process; GO:0006796 phosphate-containing compound metabolic process;	GO:0044424 intracellular part; GO:0005623 cell; GO:0044464 cell part; GO:0005622 intracellular; GO:0005737 cytoplasm;	GO:0000287 magnesium ion binding; GO:0004427 inorganic diphosphatase activity; GO:0016462 pyrophosphatase activity; GO:0003824 catalytic activity; GO:0005488 binding; GO:0043167 ion binding; GO:0046872 metal ion binding; GO:0043169 cation binding; GO:0016817 hydrolase activity, acting on acid anhydrides; GO:0016787 hydrolase activity; GO:0016818 hydrolase activity, acting on acid anhydrides, in p…	K01507	ppa; inorganic pyrophosphatase [EC:3.6.1.1]	sita00190 Oxidative phosphorylation;
K3Y5D3	672	0.792	Down	0.0041956	S	Potassium transporter	LOC101765477	1.033	0.979	0.979	0.824	0.81	0.735	1.122	1.13	1.224	1.083	1.184	plasma membrane	GO:0098655 cation transmembrane transport; GO:0034220 ion transmembrane transport; GO:0098660 inorganic ion transmembrane transport; GO:0030001 metal ion transport; GO:0071804 cellular potassium ion transport; GO:0044763 single-organism cellular process; GO:0044699 single-organism process; GO:0051234 establishment of localization; GO:0006810 transport; GO:0055085 transmembrane transport; GO:00068…	GO:0016020 membrane;	GO:0046873 metal ion transmembrane transporter activity; GO:0015075 ion transmembrane transporter activity; GO:0022892 substrate-specific transporter activity; GO:0015077 monovalent inorganic cation transmembrane transporter activity; GO:0022890 inorganic cation transmembrane transporter activity; GO:0008324 cation transmembrane transporter activity; GO:0022891 substrate-specific transmembrane tr…	K03549
K3Z8Y8	188	0.792	Down	0.0048005	S	serine/arginine-rich SC35-like splicing factor SCL30 [Setaria italica]	LOC101771717	1.082	1.173	1.2	0.95	0.92	0.868	0.948	0.895	0.921	1.056	1.083	nucleus			GO:0097159 organic cyclic compound binding; GO:1901363 heterocyclic compound binding; GO:1901265 nucleoside phosphate binding; GO:0005488 binding; GO:0003676 nucleic acid binding; GO:0000166 nucleotide binding; GO:0036094 small molecule binding;	K12900	FUSIP1; FUS-interacting serine-arginine-rich protein 1	sita03040 Spliceosome;	IPR000504; IPR012677;	RNA recognition motif domain; Nucleotide-binding alpha-beta plait domain;
K3XDR5	1271	0.791	Down	0.0054839	S	GYF domain-containing protein [Arabidopsis thaliana]	LOC101778963	1.308	1.149	1.176	0.94	0.987	0.948	0.835	0.882	0.897	0.927	0.994	nucleus			GO:0005515 protein binding; GO:0005488 binding;	K18730			IPR003169;	GYF domain;
K3Y4N9	1143	0.791	Down	0.00055838	S	CLIP-associated protein-like [Setaria italica]	LOC101762102	1.117	1.178	1.137	0.89	0.889	0.937	1.033	1.031	1.037	0.963	0.949	cytoplasm			GO:0005515 protein binding; GO:0005488 binding;	K16578			IPR034085; IPR011989; IPR024395; IPR016024;	TOG domain; Armadillo-like helical; CLASP N-terminal domain; Armadillo-type fold;
K4A4P6	1397	0.791	Down	0.0092037	S	uncharacterized LOC100274068 [Zea mays]	LOC101764058	1.113		1.133	0.907		0.87	1.127		1.152	0.848		chloroplast
K3XIU8	110	0.79	Down	0.0045954	S	putative protein TPRXL [Aegilops tauschii subsp. tauschii]	LOC101781234	1.151	1.104	1.191	0.971	0.884	0.867	0.929	0.894	0.97	0.974	1.147	nucleus
K3YIK0	318	0.789	Down	0.0123385	S	Glucose-6-phosphate 1-epimerase	LOC101763158	1.037	1.091		0.846	0.833		1.076	1.033		1.075	1.064	chloroplast	GO:0008152 metabolic process; GO:0005975 carbohydrate metabolic process; GO:0044238 primary metabolic process; GO:0071704 organic substance metabolic process;		GO:0030246 carbohydrate binding; GO:0016853 isomerase activity; GO:0003824 catalytic activity; GO:0005488 binding;	K01792	E5.1.3.15; glucose-6-phosphate 1-epimerase [EC:5.1.3.15]	sita01100 Metabolic pathways; sita00010 Glycolysis / Gluconeogenesis; sita01110 Biosynthesis of secondary metabolites;	IPR011013; IPR014718;	Galactose mutarotase-like domain; Glycoside hydrolase-type carbohydrate-binding;
K3Z3Q2	830	0.789	Down	0.0020552	S	protein IQ-DOMAIN 32 [Setaria italica]	LOC101778350	1.098	1.146	1.141	0.915	0.837	0.919	0.979	0.983	0.94	0.965	1.026	nucleus			GO:0005515 protein binding; GO:0005488 binding;
K4A884	363	0.789	Down	0.0027	S	plant-specific TFIIB-related protein 1 [Aegilops tauschii subsp. tauschii]	LOC101761367	0.995	1.028	1.073	0.816	0.773	0.853	1.136	1.158	1.086	1.105	1.115	chloroplast	GO:0050794 regulation of cellular process; GO:0006725 cellular aromatic compound metabolic process; GO:0097659 nucleic acid-templated transcription; GO:0060255 regulation of macromolecule metabolic process; GO:0006352 DNA-templated transcription, initiation; GO:0019219 regulation of nucleobase-containing compound metabolic process; GO:0009058 biosynthetic process; GO:0044237 cellular metabolic pr…		GO:0046914 transition metal ion binding; GO:0005488 binding; GO:0043167 ion binding; GO:0046872 metal ion binding; GO:0043169 cation binding; GO:0005515 protein binding; GO:0008270 zinc ion binding; GO:0017025 TBP-class protein binding; GO:0008134 transcription factor binding;	K03124			IPR013150; IPR013763;	Transcription factor TFIIB, cyclin-like domain; Cyclin-like;
K3Y4V2	1018	0.788	Down	0.0089621	S	probable LRR receptor-like serine/threonine-protein kinase At1g56130 [Setaria italica]	LOC101753591	0.995	0.946	0.999	0.821	0.793	0.702	1.147	1.23	1.306	1.057	1.038	chloroplast	GO:0016310 phosphorylation; GO:0044267 cellular protein metabolic process; GO:0044238 primary metabolic process; GO:0044237 cellular metabolic process; GO:0006796 phosphate-containing compound metabolic process; GO:0071704 organic substance metabolic process; GO:0008152 metabolic process; GO:0006468 protein phosphorylation; GO:0006793 phosphorus metabolic process; GO:0044260 cellular macromolecul…		GO:0005524 ATP binding; GO:1901265 nucleoside phosphate binding; GO:0016773 phosphotransferase activity, alcohol group as acceptor; GO:0001882 nucleoside binding; GO:0043167 ion binding; GO:0004672 protein kinase activity; GO:0000166 nucleotide binding; GO:0097159 organic cyclic compound binding; GO:1901363 heterocyclic compound binding; GO:0032549 ribonucleoside binding; GO:0097367 carbohydrate …				IPR000719; IPR021720; IPR032675; IPR013320; IPR011009;	Protein kinase domain; Malectin; Leucine-rich repeat domain, L domain-like; Concanavalin A-like lectin/glucanase domain; Protein kinase-like domain;
K3YFV6	616	0.788	Down	0.00086261	S	pumilio homolog 5 [Setaria italica]	LOC101781651	1.137	1.113	1.07	0.901	0.841	0.873	0.995	0.985	1.029	0.973	1.062	chloroplast			GO:0097159 organic cyclic compound binding; GO:1901363 heterocyclic compound binding; GO:0003723 RNA binding; GO:0005488 binding; GO:0003676 nucleic acid binding;	K17943			IPR011989; IPR033712; IPR016024; IPR033133;	Armadillo-like helical; Pumilio, RNA binding domain; Armadillo-type fold; Pumilio homology domain;
K4A0P7	557	0.788	Down	0.00043713	S	LOW QUALITY PROTEIN: protein HGV2 [Setaria italica]	SETIT_032437mg	1.165	1.167		0.914	0.923		0.881	0.988		1.062	0.95	chloroplast			GO:0005515 protein binding; GO:0005488 binding;				IPR011990;	Tetratricopeptide-like helical domain;
K3YGQ0	600	0.786	Down	0.0117035	S	protein PAF1 homolog [Setaria italica]	LOC101766547	1.042	1.165	1.178	0.953	0.838	0.87	0.915	0.83	0.841	1.067	1.08	chloroplast	GO:0016043 cellular component organization; GO:0006725 cellular aromatic compound metabolic process; GO:0097659 nucleic acid-templated transcription; GO:0016570 histone modification; GO:0044267 cellular protein metabolic process; GO:0009058 biosynthetic process; GO:0006354 DNA-templated transcription, elongation; GO:0044237 cellular metabolic process; GO:0071704 organic substance metabolic proces…	GO:0043229 intracellular organelle; GO:0000428 DNA-directed RNA polymerase complex; GO:0055029 nuclear DNA-directed RNA polymerase complex; GO:0061695 transferase complex, transferring phosphorus-containing groups; GO:0044446 intracellular organelle part; GO:0030880 RNA polymerase complex; GO:0031981 nuclear lumen; GO:0032991 macromolecular complex; GO:0044424 intracellular part; GO:1990234 trans…		K15174
K3YQ91	331	0.786	Down	0.004205	S	monosaccharide-sensing protein 2-like [Setaria italica]	LOC101777192	1.218	1.218	1.09	0.945	0.933	0.892	1.033	1.081	1.042	0.854	0.795	plasma membrane	GO:0006810 transport; GO:0055085 transmembrane transport; GO:0051179 localization; GO:0051234 establishment of localization;	GO:0031224 intrinsic component of membrane; GO:0016020 membrane; GO:0016021 integral component of membrane; GO:0044425 membrane part;	GO:0022892 substrate-specific transporter activity; GO:0022891 substrate-specific transmembrane transporter activity; GO:0022857 transmembrane transporter activity; GO:0005215 transporter activity;				IPR020846;	Major facilitator superfamily domain;
K3Y5D3	679	0.785	Down	0.0044583	S	Potassium transporter	LOC101765477	1.048	0.994	0.971	0.816	0.815	0.733	1.087	1.116	1.207	1.12	1.174	plasma membrane	GO:0098655 cation transmembrane transport; GO:0034220 ion transmembrane transport; GO:0098660 inorganic ion transmembrane transport; GO:0030001 metal ion transport; GO:0071804 cellular potassium ion transport; GO:0044763 single-organism cellular process; GO:0044699 single-organism process; GO:0051234 establishment of localization; GO:0006810 transport; GO:0055085 transmembrane transport; GO:00068…	GO:0016020 membrane;	GO:0046873 metal ion transmembrane transporter activity; GO:0015075 ion transmembrane transporter activity; GO:0022892 substrate-specific transporter activity; GO:0015077 monovalent inorganic cation transmembrane transporter activity; GO:0022890 inorganic cation transmembrane transporter activity; GO:0008324 cation transmembrane transporter activity; GO:0022891 substrate-specific transmembrane tr…	K03549
K3Y4U0	117	0.784	Down	0.0032952	S	LOW QUALITY PROTEIN: exocyst complex component SEC5A-like [Setaria italica]	LOC101783033	1.138	1.12	1.215	0.932	0.937	0.855	0.923	0.904	0.904	1.006	1.023	nucleus				K17637			IPR016159;	Cullin repeat-like-containing domain;
K3Z111	491	0.784	Down	0.0156984	S	high-affinity nitrate transporter 2.1 [Setaria italica]	SETIT_020228mg	1.245	1.317	1.185	0.978	0.974	0.986	0.92	0.929	0.932	0.897	0.86	plasma membrane	GO:0006810 transport; GO:0055085 transmembrane transport; GO:0051179 localization; GO:0051234 establishment of localization;	GO:0031224 intrinsic component of membrane; GO:0016020 membrane; GO:0016021 integral component of membrane; GO:0044425 membrane part;		K02575			IPR020846;	Major facilitator superfamily domain;
K4A6D5	501	0.784	Down	3.6154e-05	S	apoptotic chromatin condensation inducer in the nucleus-like [Setaria italica]	LOC101756757	1.209	1.176	1.205	0.953	0.929	0.933	0.722	0.668	0.693	1.128	1.198	nucleus			GO:0097159 organic cyclic compound binding; GO:1901363 heterocyclic compound binding; GO:1901265 nucleoside phosphate binding; GO:0005488 binding; GO:0003676 nucleic acid binding; GO:0000166 nucleotide binding; GO:0036094 small molecule binding;	K12875	ACIN1; apoptotic chromatin condensation inducer in the nucleus	sita03015 mRNA surveillance pathway; sita03040 Spliceosome; sita03013 RNA transport;	IPR003034; IPR034257; IPR000504; IPR012677;	SAP domain; Acinus, RNA recognition motif; RNA recognition motif domain; Nucleotide-binding alpha-beta plait domain;
K3XWK3	420	0.783	Down	0.0048584	S	Histone deacetylase	LOC101756624	1.051		1.018	0.805		0.815	1.127		1.043	1.046		nucleus	GO:0016043 cellular component organization; GO:0016570 histone modification; GO:0044267 cellular protein metabolic process; GO:0044238 primary metabolic process; GO:0044237 cellular metabolic process; GO:0071704 organic substance metabolic process; GO:0008152 metabolic process; GO:0051276 chromosome organization; GO:0035601 protein deacylation; GO:0006996 organelle organization; GO:0044260 cellul…		GO:0004407 histone deacetylase activity; GO:0019213 deacetylase activity; GO:0016787 hydrolase activity; GO:0016811 hydrolase activity, acting on carbon-nitrogen (but not peptide) bonds, in linear amides; GO:0033558 protein deacetylase activity; GO:0003824 catalytic activity; GO:0016810 hydrolase activity, acting on carbon-nitrogen (but not peptide) bonds;	K06067			IPR023801;	Histone deacetylase domain;
K3Z4T9	333	0.783	Down	0.002623	S	zinc finger CCCH domain-containing protein 33 [Setaria italica]	LOC101785209	1.079	1.142	1.109	0.823	0.862	0.922	1.095	1.129	1.119	0.976	0.936	chloroplast			GO:0046872 metal ion binding; GO:0043169 cation binding; GO:0005515 protein binding; GO:0005488 binding; GO:0043167 ion binding;				IPR000571; IPR020683;	Zinc finger, CCCH-type; Ankyrin repeat-containing domain;
K3Z4T9	356	0.783	Down	0.007335	S	zinc finger CCCH domain-containing protein 33 [Setaria italica]	LOC101785209	1.054	1.098		0.839	0.847		1.144	1.186		0.946	0.947	chloroplast			GO:0046872 metal ion binding; GO:0043169 cation binding; GO:0005515 protein binding; GO:0005488 binding; GO:0043167 ion binding;				IPR000571; IPR020683;	Zinc finger, CCCH-type; Ankyrin repeat-containing domain;
K3ZIE2	217	0.783	Down	0.00014495	S	protein WVD2-like 1 [Setaria italica]	LOC101777127	1.109	1.139	1.156	0.911	0.878	0.877	1.089	1.112	1.088	0.9	0.865	cytoplasm							IPR027329;	TPX2, C-terminal;
K3ZHW9	556	0.782	Down	0.0058969	S	dystrophia myotonica WD repeat-containing protein-like [Setaria italica]	LOC101777398	1.198	1.1	1.168	0.862	0.874	0.974	0.952	0.983	0.917	1.032	1.034	nucleus			GO:0005515 protein binding; GO:0005488 binding;				IPR017986; IPR015943;	WD40-repeat-containing domain; WD40/YVTN repeat-like-containing domain;
K4A4S1	833	0.782	Down	0.0034821	S	probable GPI-anchored adhesin-like protein PGA55 [Zea mays]	LOC101779192	1.164	1.13	1.17	0.968	0.848	0.893	0.889	0.931	0.934	1.006	1.053	nucleus		GO:0043226 organelle; GO:0043231 intracellular membrane-bounded organelle; GO:0043229 intracellular organelle; GO:0005634 nucleus; GO:0044464 cell part; GO:0005622 intracellular; GO:0044424 intracellular part; GO:0043227 membrane-bounded organelle; GO:0005623 cell;	GO:0003682 chromatin binding; GO:0005488 binding;				IPR017923; IPR003617; IPR001025;	Transcription factor IIS, N-terminal; Transcription elongation factor, TFIIS/CRSP70, N-terminal, sub-type; Bromo adjacent homology (BAH) domain;
K4A5E7	540	0.782	Down	0.0062803	S	receptor protein kinase TMK1-like [Setaria italica]	LOC101782673	1.191	1.063	1.08	0.819	0.881	0.907	1.118	1.084	1.061	0.94	0.994	plasma membrane	GO:0016310 phosphorylation; GO:0044267 cellular protein metabolic process; GO:0044238 primary metabolic process; GO:0044237 cellular metabolic process; GO:0006796 phosphate-containing compound metabolic process; GO:0071704 organic substance metabolic process; GO:0008152 metabolic process; GO:0006468 protein phosphorylation; GO:0006793 phosphorus metabolic process; GO:0044260 cellular macromolecul…		GO:0005524 ATP binding; GO:1901265 nucleoside phosphate binding; GO:0016773 phosphotransferase activity, alcohol group as acceptor; GO:0001882 nucleoside binding; GO:0043167 ion binding; GO:0005515 protein binding; GO:0004672 protein kinase activity; GO:0000166 nucleotide binding; GO:0097159 organic cyclic compound binding; GO:1901363 heterocyclic compound binding; GO:0032549 ribonucleoside bindi…				IPR000719; IPR013210; IPR001245; IPR032675; IPR013320; IPR011009;	Protein kinase domain; Leucine-rich repeat-containing N-terminal, plant-type; Serine-threonine/tyrosine-protein kinase catalytic domain; Leucine-rich repeat domain, L domain-like; Concanavalin A-like lectin/glucanase domain; Protein kinase-like domain;
K3XMP9	12	0.781	Down	0.00075559	S	50S ribosomal protein L17-like [Setaria italica]	LOC101753830	1.128	1.07	1.163	0.882	0.856	0.886	1.201	1.219	1.217	0.867	0.927	mitochondria	GO:0006518 peptide metabolic process; GO:0043043 peptide biosynthetic process; GO:0044267 cellular protein metabolic process; GO:0006807 nitrogen compound metabolic process; GO:0009058 biosynthetic process; GO:0043603 cellular amide metabolic process; GO:0044238 primary metabolic process; GO:1901566 organonitrogen compound biosynthetic process; GO:1901576 organic substance biosynthetic process; G…	GO:0005840 ribosome; GO:0043226 organelle; GO:0043229 intracellular organelle; GO:0043232 intracellular non-membrane-bounded organelle; GO:0044464 cell part; GO:0005622 intracellular; GO:0005737 cytoplasm; GO:0032991 macromolecular complex; GO:0044424 intracellular part; GO:1990904 ribonucleoprotein complex; GO:0005623 cell; GO:0030529 intracellular ribonucleoprotein complex; GO:0044444 cytoplasm…	GO:0003735 structural constituent of ribosome; GO:0005198 structural molecule activity;	K02879	RP-L17; large subunit ribosomal protein L17	sita03010 Ribosome;
K4A5T5	510	0.781	Down	0.0056557	S	HIT zinc finger [Zea mays]	LOC101753781	1.067	1.041		0.812	0.835		1.013	1.006		1.133	1.13	nucleus		GO:0043229 intracellular organelle; GO:0033202 DNA helicase complex; GO:0043232 intracellular non-membrane-bounded organelle; GO:0031011 Ino80 complex; GO:0044446 intracellular organelle part; GO:0097346 INO80-type complex; GO:0031981 nuclear lumen; GO:0032991 macromolecular complex; GO:0044424 intracellular part; GO:0005623 cell; GO:0070603 SWI/SNF superfamily-type complex; GO:0044422 organelle …					IPR007529; IPR006880;	Zinc finger, HIT-type; INO80 complex subunit B-like conserved region;
K3XDZ2	36	0.779	Down	0.0051409	S	mitotic spindle checkpoint protein MAD1 [Setaria italica]	LOC101781507	1.116	1.06	1.121	0.855	0.856	0.857	1.01	1.013	1.015	1.002	1.04	chloroplast	GO:0043413 macromolecule glycosylation; GO:0051129 negative regulation of cellular component organization; GO:0044699 single-organism process; GO:0009058 biosynthetic process; GO:0030071 regulation of mitotic metaphase/anaphase transition; GO:0010564 regulation of cell cycle process; GO:0044237 cellular metabolic process; GO:1902100 negative regulation of metaphase/anaphase transition of cell cyc…	GO:0016020 membrane;	GO:0016757 transferase activity, transferring glycosyl groups; GO:0016758 transferase activity, transferring hexosyl groups; GO:0003824 catalytic activity; GO:0016740 transferase activity; GO:0008378 galactosyltransferase activity;	K06638			IPR025298;	Domain of unknown function DUF4094;
K3XLW6	29	0.779	Down	0.0037817	S	soluble inorganic pyrophosphatase-like isoform X2 [Setaria italica]	LOC101754621	1.144	1.238	1.212	0.879	0.989	0.932	0.97	0.813	0.872	1.017	0.99	cytoplasm	GO:0008152 metabolic process; GO:0044237 cellular metabolic process; GO:0006793 phosphorus metabolic process; GO:0009987 cellular process; GO:0006796 phosphate-containing compound metabolic process;	GO:0044424 intracellular part; GO:0005623 cell; GO:0044464 cell part; GO:0005622 intracellular; GO:0005737 cytoplasm;	GO:0000287 magnesium ion binding; GO:0004427 inorganic diphosphatase activity; GO:0016462 pyrophosphatase activity; GO:0003824 catalytic activity; GO:0005488 binding; GO:0043167 ion binding; GO:0046872 metal ion binding; GO:0043169 cation binding; GO:0016817 hydrolase activity, acting on acid anhydrides; GO:0016787 hydrolase activity; GO:0016818 hydrolase activity, acting on acid anhydrides, in p…	K01507	ppa; inorganic pyrophosphatase [EC:3.6.1.1]	sita00190 Oxidative phosphorylation;
K3Y5D3	675	0.779	Down	0.0088229	S	Potassium transporter	LOC101765477	1.011	0.966	0.945	0.797	0.792	0.686	1.119	1.143	1.345	1.15	1.21	plasma membrane	GO:0098655 cation transmembrane transport; GO:0034220 ion transmembrane transport; GO:0098660 inorganic ion transmembrane transport; GO:0030001 metal ion transport; GO:0071804 cellular potassium ion transport; GO:0044763 single-organism cellular process; GO:0044699 single-organism process; GO:0051234 establishment of localization; GO:0006810 transport; GO:0055085 transmembrane transport; GO:00068…	GO:0016020 membrane;	GO:0046873 metal ion transmembrane transporter activity; GO:0015075 ion transmembrane transporter activity; GO:0022892 substrate-specific transporter activity; GO:0015077 monovalent inorganic cation transmembrane transporter activity; GO:0022890 inorganic cation transmembrane transporter activity; GO:0008324 cation transmembrane transporter activity; GO:0022891 substrate-specific transmembrane tr…	K03549
K3Z5Y2	134	0.779	Down	0.0129243	S	protein IQ-DOMAIN 1-like [Setaria italica]	LOC101771702	0.979	0.933	1.051	0.776	0.828	0.703	1.152	1.14	1.207	1.087	1.083	nucleus			GO:0005515 protein binding; GO:0005488 binding;				IPR025064;	Domain of unknown function DUF4005;
K3Z8Y8	142	0.779	Down	0.043497	S	serine/arginine-rich SC35-like splicing factor SCL30 [Setaria italica]	LOC101771717		1.124	1.191		0.943	0.861		0.963	0.983		1.027	nucleus			GO:0097159 organic cyclic compound binding; GO:1901363 heterocyclic compound binding; GO:1901265 nucleoside phosphate binding; GO:0005488 binding; GO:0003676 nucleic acid binding; GO:0000166 nucleotide binding; GO:0036094 small molecule binding;	K12900	FUSIP1; FUS-interacting serine-arginine-rich protein 1	sita03040 Spliceosome;	IPR000504; IPR012677;	RNA recognition motif domain; Nucleotide-binding alpha-beta plait domain;
K3ZQR0	126	0.779	Down	2.3144e-05	S	probable AMP deaminase [Setaria italica]	LOC101752649	1.127	1.126	1.163	0.885	0.881	0.894	1.002	0.915	0.913	0.991	1.072	chloroplast	GO:0043173 nucleotide salvage; GO:0009165 nucleotide biosynthetic process; GO:0006725 cellular aromatic compound metabolic process; GO:0009167 purine ribonucleoside monophosphate metabolic process; GO:0009259 ribonucleotide metabolic process; GO:0009117 nucleotide metabolic process; GO:0044699 single-organism process; GO:0009058 biosynthetic process; GO:1901566 organonitrogen compound biosyntheti…		GO:0047623 adenosine-phosphate deaminase activity; GO:0019239 deaminase activity; GO:0016787 hydrolase activity; GO:0016814 hydrolase activity, acting on carbon-nitrogen (but not peptide) bonds, in cyclic amidines; GO:0003876 AMP deaminase activity; GO:0003824 catalytic activity; GO:0016810 hydrolase activity, acting on carbon-nitrogen (but not peptide) bonds;	K01490	AMPD; AMP deaminase [EC:3.5.4.6]	sita01100 Metabolic pathways; sita01110 Biosynthesis of secondary metabolites; sita00230 Purine metabolism;	IPR001365; IPR032466;	Adenosine/AMP deaminase domain; Metal-dependent hydrolase;
K4A5H1	78	0.779	Down	0.0177619	S	catalytic/pyridoxal phosphate-binding protein [Medicago truncatula]	LOC101784159	1.06	1.202	1.209	0.99	0.859	0.856	0.928	0.944	1.146	1.045	1.015	chloroplast			GO:0003824 catalytic activity;				IPR015424; IPR015421;	Pyridoxal phosphate-dependent transferase; Pyridoxal phosphate-dependent transferase, major region, subdomain 1;
K3ZGY7	294	0.778	Down	0.046743	S	protein ALWAYS EARLY 2 isoform X1 [Setaria italica]	LOC101752950	1.129	1.09	1.409	0.988	0.888	0.948	0.999	1.214	0.949	0.905	0.856	chloroplast			GO:0097159 organic cyclic compound binding; GO:1901363 heterocyclic compound binding; GO:0003677 DNA binding; GO:0005488 binding; GO:0003676 nucleic acid binding;				IPR001005; IPR009057; IPR033471; IPR017877;	SANT/Myb domain; Homeobox domain-like; DIRP domain; Myb-like domain;
K3YWU2	24	0.776	Down	0.020182	S	COPII coat assembly protein SEC16-like [Setaria italica]	LOC101767084	1.072	1.055		0.796	0.855		1.101	0.985		1.105	1.137	nucleus
K3XVT8	607	0.775	Down	0.023798	S	zinc finger CCCH domain-containing protein 45 [Setaria italica]	LOC101765271	1.266	1.186		0.972	0.928		0.781	0.737		1.028	1.136	nucleus			GO:0097159 organic cyclic compound binding; GO:1901363 heterocyclic compound binding; GO:0003723 RNA binding; GO:0005488 binding; GO:0003676 nucleic acid binding; GO:0043167 ion binding; GO:0043169 cation binding; GO:0046872 metal ion binding;	K14404	CPSF4; cleavage and polyadenylation specificity factor subunit 4	sita03015 mRNA surveillance pathway;	IPR000571; IPR007275;	Zinc finger, CCCH-type; YTH domain;
K3XVT8	609	0.775	Down	0.023798	S	zinc finger CCCH domain-containing protein 45 [Setaria italica]	LOC101765271	1.266	1.186		0.972	0.928		0.781	0.737		1.028	1.136	nucleus			GO:0097159 organic cyclic compound binding; GO:1901363 heterocyclic compound binding; GO:0003723 RNA binding; GO:0005488 binding; GO:0003676 nucleic acid binding; GO:0043167 ion binding; GO:0043169 cation binding; GO:0046872 metal ion binding;	K14404	CPSF4; cleavage and polyadenylation specificity factor subunit 4	sita03015 mRNA surveillance pathway;	IPR000571; IPR007275;	Zinc finger, CCCH-type; YTH domain;
K3Y3U3	217	0.775	Down	0.000198202	S	serine/arginine-rich splicing factor SR45a-like [Setaria italica]	LOC101769484	1.162	1.16	1.186	0.878	0.905	0.935	0.867	0.902	0.868	1.126	1.026	nucleus			GO:0097159 organic cyclic compound binding; GO:1901363 heterocyclic compound binding; GO:1901265 nucleoside phosphate binding; GO:0005488 binding; GO:0003676 nucleic acid binding; GO:0000166 nucleotide binding; GO:0036094 small molecule binding;	K12897	TRA2; transformer-2 protein	sita03040 Spliceosome;	IPR000504; IPR012677; IPR003954;	RNA recognition motif domain; Nucleotide-binding alpha-beta plait domain; RNA recognition motif domain, eukaryote;
K3Y9U1	118	0.775	Down	0.029481	S	RPM1-interacting protein 4-like [Setaria italica]	LOC101753580	1.204	1.205	1.056	0.892	0.888	0.907	0.973	0.986	1.016	0.937	0.948	nucleus				K13456	RIN4; RPM1-interacting protein 4	sita04626 Plant-pathogen interaction;	IPR008700;	RIN4, pathogenic type III effector avirulence factor Avr cleavage site;
K3Z4B2	240	0.775	Down	0.0175594	S	histone-lysine N-methyltransferase 2D isoform X2 [Jatropha curcas]	LOC101782396		1.143	1.068		0.854	0.86		1.092	1.117		0.932	nucleus			GO:0043169 cation binding; GO:0046872 metal ion binding; GO:0005515 protein binding; GO:0008270 zinc ion binding; GO:0046914 transition metal ion binding; GO:0005488 binding; GO:0043167 ion binding;				IPR001965; IPR013083; IPR011011; IPR019787;	Zinc finger, PHD-type; Zinc finger, RING/FYVE/PHD-type; Zinc finger, FYVE/PHD-type; Zinc finger, PHD-finger;
K3XUS1	1411	0.774	Down	0.0031635	S	Protein transport protein sec16	LOC101769332	1.593	1.444	1.646	1.218	1.218	1.189	0.642	0.705	0.649	0.573	0.658	nucleus							IPR024298; IPR024340;	Ancestral coatomer element 1, Sec16/Sec31; Sec16, central conserved domain;
K4A884	429	0.774	Down	0.023541	S	plant-specific TFIIB-related protein 1 [Aegilops tauschii subsp. tauschii]	LOC101761367	0.972		1.045	0.768		0.794	1.166		1.118	1.157		chloroplast	GO:0050794 regulation of cellular process; GO:0006725 cellular aromatic compound metabolic process; GO:0097659 nucleic acid-templated transcription; GO:0060255 regulation of macromolecule metabolic process; GO:0006352 DNA-templated transcription, initiation; GO:0019219 regulation of nucleobase-containing compound metabolic process; GO:0009058 biosynthetic process; GO:0044237 cellular metabolic pr…		GO:0046914 transition metal ion binding; GO:0005488 binding; GO:0043167 ion binding; GO:0046872 metal ion binding; GO:0043169 cation binding; GO:0005515 protein binding; GO:0008270 zinc ion binding; GO:0017025 TBP-class protein binding; GO:0008134 transcription factor binding;	K03124			IPR013150; IPR013763;	Transcription factor TFIIB, cyclin-like domain; Cyclin-like;
K3ZGY7	540	0.773	Down	0.0031835	S	protein ALWAYS EARLY 2 isoform X1 [Setaria italica]	LOC101752950	1.165	1.158	1.207	0.911	0.847	0.969	1.051	1.213	1.145	0.894	0.835	chloroplast			GO:0097159 organic cyclic compound binding; GO:1901363 heterocyclic compound binding; GO:0003677 DNA binding; GO:0005488 binding; GO:0003676 nucleic acid binding;				IPR001005; IPR009057; IPR033471; IPR017877;	SANT/Myb domain; Homeobox domain-like; DIRP domain; Myb-like domain;
K4A5E7	581	0.773	Down	0.0037049	S	receptor protein kinase TMK1-like [Setaria italica]	LOC101782673	1.084	0.986	1.05	0.756	0.815	0.842	1.226	1.229	1.172	1.018	1.02	plasma membrane	GO:0016310 phosphorylation; GO:0044267 cellular protein metabolic process; GO:0044238 primary metabolic process; GO:0044237 cellular metabolic process; GO:0006796 phosphate-containing compound metabolic process; GO:0071704 organic substance metabolic process; GO:0008152 metabolic process; GO:0006468 protein phosphorylation; GO:0006793 phosphorus metabolic process; GO:0044260 cellular macromolecul…		GO:0005524 ATP binding; GO:1901265 nucleoside phosphate binding; GO:0016773 phosphotransferase activity, alcohol group as acceptor; GO:0001882 nucleoside binding; GO:0043167 ion binding; GO:0005515 protein binding; GO:0004672 protein kinase activity; GO:0000166 nucleotide binding; GO:0097159 organic cyclic compound binding; GO:1901363 heterocyclic compound binding; GO:0032549 ribonucleoside bindi…				IPR000719; IPR013210; IPR001245; IPR032675; IPR013320; IPR011009;	Protein kinase domain; Leucine-rich repeat-containing N-terminal, plant-type; Serine-threonine/tyrosine-protein kinase catalytic domain; Leucine-rich repeat domain, L domain-like; Concanavalin A-like lectin/glucanase domain; Protein kinase-like domain;
K3Z4T9	405	0.771	Down	0.0064384	S	zinc finger CCCH domain-containing protein 33 [Setaria italica]	LOC101785209	1.1	1.199	1.105	0.849	0.829	0.948	1.058	1.163	1.08	0.96	0.909	chloroplast			GO:0046872 metal ion binding; GO:0043169 cation binding; GO:0005515 protein binding; GO:0005488 binding; GO:0043167 ion binding;				IPR000571; IPR020683;	Zinc finger, CCCH-type; Ankyrin repeat-containing domain;
K3Z111	480	0.77	Down	0.00051875	S	high-affinity nitrate transporter 2.1 [Setaria italica]	SETIT_020228mg	1.249	1.284	1.202	0.972	0.978	0.927	0.942	0.995	1.004	0.874	0.81	plasma membrane	GO:0006810 transport; GO:0055085 transmembrane transport; GO:0051179 localization; GO:0051234 establishment of localization;	GO:0031224 intrinsic component of membrane; GO:0016020 membrane; GO:0016021 integral component of membrane; GO:0044425 membrane part;		K02575			IPR020846;	Major facilitator superfamily domain;
K3ZRF8	572	0.77	Down	0.0119367	S	peptidyl-prolyl cis-trans isomerase CYP63-like isoform X2 [Setaria italica]	LOC101760612		1.15	1.181		0.92	0.874		1.073	1.181		0.886	nucleus	GO:0044267 cellular protein metabolic process; GO:0044238 primary metabolic process; GO:0018208 peptidyl-proline modification; GO:0000413 protein peptidyl-prolyl isomerization; GO:0044237 cellular metabolic process; GO:0071704 organic substance metabolic process; GO:0006457 protein folding; GO:0018193 peptidyl-amino acid modification; GO:0008152 metabolic process; GO:0044260 cellular macromolecul…		GO:0003755 peptidyl-prolyl cis-trans isomerase activity; GO:0016853 isomerase activity; GO:0003824 catalytic activity; GO:0016859 cis-trans isomerase activity;	K09566			IPR002130; IPR029000;	Cyclophilin-type peptidyl-prolyl cis-trans isomerase domain; Cyclophilin-like domain;
K3ZSK1	447	0.77	Down	0.0150633	S	hydroxyproline-rich glycoprotein family protein [Zea mays]	LOC101778068	1.238	1.213	1.121	0.945	0.818	0.988	0.787	0.759	0.811	1.136	1.18	nucleus
K4A944	166	0.77	Down	0.00159993	S	protein FAM114A2-like isoform X1 [Nicotiana attenuata]	LOC101759710	1.119	1.068	1.177	0.863	0.893	0.834	0.869	0.89	0.824	1.157	1.14	nucleus
K3YI52	75	0.768	Down	0.040641	S	"""""""putative methylesterase 14, chloroplastic [Setaria italica]"""""""	LOC101765718	1.107		1.145	0.864		0.865	0.871		0.845	1.159		chloroplast							IPR029058; IPR000073;	Alpha/Beta hydrolase fold; Alpha/beta hydrolase fold-1;
K3YR20	215	0.768	Down	0.0134211	S	Auxin efflux carrier component	LOC101754121	1.109	1.203	1.109	0.971	0.799	0.856	0.871	0.838	0.928	1.033	1.12	chloroplast	GO:0006810 transport; GO:0055085 transmembrane transport; GO:0051179 localization; GO:0051234 establishment of localization;	GO:0031224 intrinsic component of membrane; GO:0016020 membrane; GO:0016021 integral component of membrane; GO:0044425 membrane part;		K13947
K3ZQ90	243	0.768	Down	0.006124	S	Cellulose synthase	LOC101759117	1.066	1.178	1.167	0.84	0.839	0.942	1.328	1.153	1.064	0.771	0.823	plasma membrane	GO:0016051 carbohydrate biosynthetic process; GO:0044711 single-organism biosynthetic process; GO:0006073 cellular glucan metabolic process; GO:0000271 polysaccharide biosynthetic process; GO:0030243 cellulose metabolic process; GO:0044042 glucan metabolic process; GO:0044763 single-organism cellular process; GO:0044699 single-organism process; GO:0033692 cellular polysaccharide biosynthetic proc…	GO:0016020 membrane;	GO:0016759 cellulose synthase activity; GO:0016758 transferase activity, transferring hexosyl groups; GO:0003824 catalytic activity; GO:0035251 UDP-glucosyltransferase activity; GO:0016760 cellulose synthase (UDP-forming) activity; GO:0008194 UDP-glycosyltransferase activity; GO:0046527 glucosyltransferase activity; GO:0016757 transferase activity, transferring glycosyl groups; GO:0016740 transfe…	K10999			IPR027934; IPR013083; IPR029044;	Cellulose synthase, RING-type zinc finger; Zinc finger, RING/FYVE/PHD-type; Nucleotide-diphospho-sugar transferases;
K3XXE3	129	0.767	Down	0.03938	S	probable transcription factor At1g66420 [Aegilops tauschii subsp. tauschii]	LOC101780802	1.098	1.343	1.164	0.978	0.807	0.981	0.904	0.822	0.942	1.033	1.005	chloroplast	GO:0050794 regulation of cellular process; GO:0010468 regulation of gene expression; GO:0006355 regulation of transcription, DNA-templated; GO:0031326 regulation of cellular biosynthetic process; GO:0080090 regulation of primary metabolic process; GO:0060255 regulation of macromolecule metabolic process; GO:0019219 regulation of nucleobase-containing compound metabolic process; GO:0010556 regulat…
K4A703	623	0.767	Down	0.0020575	S	probable ethylene response sensor 1 [Setaria italica]	LOC101784164	1.13	1.139	1.059	0.807	0.853	0.893	1.136	1.027	1.063	0.954	0.978	cytoplasm	GO:0050794 regulation of cellular process; GO:0044700 single organism signaling; GO:0051716 cellular response to stimulus; GO:0016310 phosphorylation; GO:0044699 single-organism process; GO:0023052 signaling; GO:0050896 response to stimulus; GO:0044237 cellular metabolic process; GO:0006796 phosphate-containing compound metabolic process; GO:0008152 metabolic process; GO:0007165 signal transducti…		GO:0038023 signaling receptor activity; GO:0060089 molecular transducer activity; GO:0016301 kinase activity; GO:0004872 receptor activity; GO:0016773 phosphotransferase activity, alcohol group as acceptor; GO:0003824 catalytic activity; GO:0005488 binding; GO:0004673 protein histidine kinase activity; GO:0000155 phosphorelay sensor kinase activity; GO:0005515 protein binding; GO:0004672 protein …	K14509	ETR; ethylene receptor [EC:2.7.13.-]	sita04075 Plant hormone signal transduction; sita04016 MAPK signaling pathway - plant;	IPR005467; IPR029016; IPR003661; IPR003594; IPR004358; IPR003018;	Histidine kinase domain; GAF domain-like; Signal transduction histidine kinase, dimerisation/phosphoacceptor domain; Histidine kinase-like ATPase, C-terminal domain; Signal transduction histidine kinase-related protein, C-terminal; GAF domain;
K3YFY6	1051	0.766	Down	0.0067445	S	protein ENHANCED DISEASE RESISTANCE 4-like [Elaeis guineensis]	LOC101759379		1.045	1.005		0.777	0.793		1.012	1.048		1.204	nucleus							IPR021480;	Probable zinc-ribbon domain, plant;
K3YV83	204	0.766	Down	2.3574e-05	S	serine/arginine-rich splicing factor RS40 isoform X2 [Setaria italica]	LOC101773686	1.237	1.238	1.254	0.959	0.931	0.967	0.809	0.852	0.753	1.023	1.01	nucleus			GO:0097159 organic cyclic compound binding; GO:1901363 heterocyclic compound binding; GO:1901265 nucleoside phosphate binding; GO:0005488 binding; GO:0003676 nucleic acid binding; GO:0000166 nucleotide binding; GO:0036094 small molecule binding;	K12893	SFRS4_5_6; splicing factor, arginine/serine-rich 4/5/6	sita03040 Spliceosome;	IPR000504; IPR012677;	RNA recognition motif domain; Nucleotide-binding alpha-beta plait domain;
K3Z111	482	0.765	Down	0.0068961	S	high-affinity nitrate transporter 2.1 [Setaria italica]	SETIT_020228mg	1.369	1.325	1.162	0.967	1.01	0.972	0.897	0.937	0.992	0.838	0.822	plasma membrane	GO:0006810 transport; GO:0055085 transmembrane transport; GO:0051179 localization; GO:0051234 establishment of localization;	GO:0031224 intrinsic component of membrane; GO:0016020 membrane; GO:0016021 integral component of membrane; GO:0044425 membrane part;		K02575			IPR020846;	Major facilitator superfamily domain;
K3YWC1	26	0.762	Down	0.00068412	S	copper transport protein CCH [Setaria italica]	101776929	1.287		1.27	0.972		0.977	0.951		0.918	0.875		nucleus	GO:0006810 transport; GO:0051179 localization; GO:0006812 cation transport; GO:0030001 metal ion transport; GO:0006811 ion transport; GO:0051234 establishment of localization;		GO:0046872 metal ion binding; GO:0043169 cation binding; GO:0005488 binding; GO:0043167 ion binding;	K07213			IPR006121;	Heavy metal-associated domain, HMA;
K3Z336	791	0.762	Down	0.00101529	S	DDB1- and CUL4-associated factor homolog 1 [Setaria italica]	LOC101756173	1.145	1.176	1.086	0.902	0.841	0.854	0.957	0.87	0.895	1.023	1.101	vacuolar membrane			GO:0005515 protein binding; GO:0005488 binding;	K11789			IPR017986; IPR015943; IPR006594; IPR016024;	WD40-repeat-containing domain; WD40/YVTN repeat-like-containing domain; LIS1 homology motif; Armadillo-type fold;
K3Z4H8	412	0.761	Down	0.0076774	S	zinc finger CCCH domain-containing protein 32-like [Setaria italica]	LOC101782524	1.088	1.136	1.175	0.781	0.875	0.929	1.017	0.931	0.896	1.129	1.065	nucleus			GO:0046872 metal ion binding; GO:0043169 cation binding; GO:0005488 binding; GO:0043167 ion binding;				IPR000571;	Zinc finger, CCCH-type;
K3ZH85	784	0.761	Down	0.0027959	S	nodulin homeobox isoform X1 [Setaria italica]	LOC101784145	1.261	1.105	1.146	0.905	0.868	0.899	0.966	1.123	1.085	0.919	0.955	nucleus			GO:0097159 organic cyclic compound binding; GO:1901363 heterocyclic compound binding; GO:0003677 DNA binding; GO:0005488 binding; GO:0003676 nucleic acid binding;				IPR001356; IPR009057;	Homeobox domain; Homeobox domain-like;
K3ZH85	781	0.761	Down	0.0027959	S	nodulin homeobox isoform X1 [Setaria italica]	LOC101784145	1.261	1.105	1.146	0.905	0.868	0.899	0.966	1.123	1.085	0.919	0.955	nucleus			GO:0097159 organic cyclic compound binding; GO:1901363 heterocyclic compound binding; GO:0003677 DNA binding; GO:0005488 binding; GO:0003676 nucleic acid binding;				IPR001356; IPR009057;	Homeobox domain; Homeobox domain-like;
K3ZVJ0	219	0.761	Down	9.8643e-05	S	glycine-rich RNA-binding protein RZ1C-like [Setaria italica]	LOC101753731	1.151	1.109	1.099	0.869	0.84	0.847	1.011	1.095	1.079	0.973	0.981	nucleus			GO:0097159 organic cyclic compound binding; GO:1901363 heterocyclic compound binding; GO:1901265 nucleoside phosphate binding; GO:0046914 transition metal ion binding; GO:0005488 binding; GO:0003676 nucleic acid binding; GO:0043167 ion binding; GO:0046872 metal ion binding; GO:0043169 cation binding; GO:0000166 nucleotide binding; GO:0008270 zinc ion binding; GO:0036094 small molecule binding;	K12885	RBMX; heterogeneous nuclear ribonucleoprotein G	sita03040 Spliceosome;	IPR000504; IPR012677; IPR001878;	RNA recognition motif domain; Nucleotide-binding alpha-beta plait domain; Zinc finger, CCHC-type;
K3XV51	788	0.759	Down	0.00172191	S	villin-4 [Setaria italica]	LOC101760687	1.016	1.077	0.998	0.763	0.756	0.828	1.196	1.177	1.168	1.027	1.014	nucleus	GO:0016043 cellular component organization; GO:0007010 cytoskeleton organization; GO:0009987 cellular process; GO:0006996 organelle organization; GO:0071840 cellular component organization or biogenesis;		GO:0003779 actin binding; GO:0005515 protein binding; GO:0008092 cytoskeletal protein binding; GO:0005488 binding;				IPR003128; IPR029006; IPR007123;	Villin headpiece; ADF-H/Gelsolin-like domain; Gelsolin-like domain;
K3Z573	217	0.759	Down	0.0089185	S	FHA domain-containing protein DDL [Setaria italica]	LOC101762273	1.415	1.343	1.471	1.018	1.184	1.008	0.776	0.728	0.684	0.82	0.802	nucleus			GO:0005515 protein binding; GO:0005488 binding;	K13108			IPR008984; IPR000253;	SMAD/FHA domain; Forkhead-associated (FHA) domain;
K4ALW1	34	0.757	Down	0.00181867	S	probable calcium-binding protein CML27 [Setaria italica]	LOC101770281	1.115	1.263	1.202	0.892	0.895	0.922	0.988	0.861	0.961	1.005	0.959	mitochondria			GO:0043169 cation binding; GO:0046872 metal ion binding; GO:0005509 calcium ion binding; GO:0005488 binding; GO:0043167 ion binding;	K13448	CML; calcium-binding protein CML	sita04626 Plant-pathogen interaction;	IPR002048; IPR011992;	EF-hand domain; EF-hand domain pair;
K3XVJ3	149	0.756	Down	0.00047994	S	electron carrier/protein disulfide oxidoreductase [Medicago truncatula]	LOC101783911	1.068	1.107	1.145	0.861	0.84	0.81	0.95	0.961	0.909	1.137	1.06	nucleus	GO:0050794 regulation of cellular process; GO:0044700 single organism signaling; GO:0051716 cellular response to stimulus; GO:0065008 regulation of biological quality; GO:0035556 intracellular signal transduction; GO:0045454 cell redox homeostasis; GO:0044763 single-organism cellular process; GO:0019725 cellular homeostasis; GO:0044699 single-organism process; GO:0023052 signaling; GO:0050896 res…		GO:0009055 electron carrier activity; GO:0015035 protein disulfide oxidoreductase activity; GO:0016667 oxidoreductase activity, acting on a sulfur group of donors; GO:0015036 disulfide oxidoreductase activity; GO:0003824 catalytic activity; GO:0016491 oxidoreductase activity;				IPR011991; IPR002109; IPR012336; IPR000591; IPR006869;	Winged helix-turn-helix DNA-binding domain; Glutaredoxin; Thioredoxin-like fold; DEP domain; Domain of unknown function DUF547;
K3ZH85	782	0.755	Down	0.0114172	S	nodulin homeobox isoform X1 [Setaria italica]	LOC101784145	1.261	1.162	1.146	0.905	0.891	0.899	0.966	0.979	1.085	0.919	0.994	nucleus			GO:0097159 organic cyclic compound binding; GO:1901363 heterocyclic compound binding; GO:0003677 DNA binding; GO:0005488 binding; GO:0003676 nucleic acid binding;				IPR001356; IPR009057;	Homeobox domain; Homeobox domain-like;
K3ZGY7	541	0.754	Down	0.00071767	S	protein ALWAYS EARLY 2 isoform X1 [Setaria italica]	LOC101752950	1.158	1.149	1.258	0.909	0.886	0.893	1.046	1.216	1.169	0.907	0.81	chloroplast			GO:0097159 organic cyclic compound binding; GO:1901363 heterocyclic compound binding; GO:0003677 DNA binding; GO:0005488 binding; GO:0003676 nucleic acid binding;				IPR001005; IPR009057; IPR033471; IPR017877;	SANT/Myb domain; Homeobox domain-like; DIRP domain; Myb-like domain;
K4A857	119	0.754	Down	0.0055352	S	probable serine/threonine protein phosphatase 2A regulatory subunit B''delta [Setaria italica]	LOC101763779	1.083	1.179	1.272	0.918	0.895	0.85	1.002	0.963	0.862	0.975	0.946	nucleus			GO:0043169 cation binding; GO:0046872 metal ion binding; GO:0005509 calcium ion binding; GO:0005488 binding; GO:0043167 ion binding;	K11583	PPP2R3; serine/threonine-protein phosphatase 2A regulatory subunit B''	sita03015 mRNA surveillance pathway;	IPR002048; IPR011992;	EF-hand domain; EF-hand domain pair;
K4A545	58	0.753	Down	0.0168958	S	serine/threonine-protein kinase STE20-like [Aegilops tauschii subsp. tauschii]	LOC101776185	1.082	1.147	1.342	0.917	0.929	0.844	0.874	0.874	0.854	1.128	1.077	nucleus	GO:0016310 phosphorylation; GO:0044267 cellular protein metabolic process; GO:0044238 primary metabolic process; GO:0044237 cellular metabolic process; GO:0006796 phosphate-containing compound metabolic process; GO:0071704 organic substance metabolic process; GO:0008152 metabolic process; GO:0006468 protein phosphorylation; GO:0006793 phosphorus metabolic process; GO:0044260 cellular macromolecul…		GO:0005524 ATP binding; GO:1901265 nucleoside phosphate binding; GO:0016773 phosphotransferase activity, alcohol group as acceptor; GO:0001882 nucleoside binding; GO:0043167 ion binding; GO:0004672 protein kinase activity; GO:0000166 nucleotide binding; GO:0097159 organic cyclic compound binding; GO:1901363 heterocyclic compound binding; GO:0032549 ribonucleoside binding; GO:0097367 carbohydrate …				IPR000719; IPR011009;	Protein kinase domain; Protein kinase-like domain;
K4A5A5	585	0.752	Down	0.003396	S	"""""""protein TIC110, chloroplastic [Setaria italica]"""""""	LOC101753913	1.136	1.018	1.113	0.811	0.78	0.867	0.849	0.845	0.823	1.212	1.285	chloroplast		GO:0043226 organelle; GO:0043231 intracellular membrane-bounded organelle; GO:0043229 intracellular organelle; GO:0044464 cell part; GO:0005622 intracellular; GO:0005737 cytoplasm; GO:0044424 intracellular part; GO:0043227 membrane-bounded organelle; GO:0005623 cell; GO:0009536 plastid; GO:0044444 cytoplasmic part; GO:0009507 chloroplast;
K4A5H5	917	0.75	Down	0.0027765	S	"""""""WEB family protein At5g16730, chloroplastic-like [Setaria italica]"""""""	LOC101765002	1.354	1.269	1.338	1.057	0.923	0.991	0.748	0.776	0.679	0.969	1.099	nucleus
K3Z7E5	136	0.749	Down	0.0048804	S	Reticulon-like protein	LOC101759036	1.166	1.12		0.854	0.858		0.792	0.755		1.255	1.361	plasma membrane							IPR003388;	Reticulon;
K3ZRA9	134	0.749	Down	0.0119018	S	proton pump-interactor 1-like [Setaria italica]	LOC101772214		1.095	1.137		0.814	0.857		0.97	0.925		1.127	chloroplast
K3XDY7	746	0.748	Down	0.02372	S	dentin sialophosphoprotein-like [Zea mays]	LOC101772173	1.139	0.998	1.13	0.87	0.704	0.87	0.837	0.932	0.868	1.135	1.261	nucleus	GO:0045184 establishment of protein localization; GO:0006810 transport; GO:0071702 organic substance transport; GO:0051179 localization; GO:0033036 macromolecule localization; GO:0008104 protein localization; GO:0015031 protein transport; GO:0051234 establishment of localization;			K19476	IST1; vacuolar protein sorting-associated protein IST1	sita04144 Endocytosis;
K3XIU8	381	0.748	Down	0.0034005	S	putative protein TPRXL [Aegilops tauschii subsp. tauschii]	LOC101781234	1.204	1.118	1.265	0.854	0.945	0.885	0.895	0.896	0.977	1.077	1.071	nucleus
K3XUX6	710	0.747	Down	8.1104e-05	S	trithorax group protein osa-like [Setaria italica]	LOC101786584	1.102	1.083	1.095	0.843	0.795	0.812	0.895	0.847	0.825	1.171	1.186	nucleus	GO:0016310 phosphorylation; GO:0044267 cellular protein metabolic process; GO:0044238 primary metabolic process; GO:0044237 cellular metabolic process; GO:0006796 phosphate-containing compound metabolic process; GO:0071704 organic substance metabolic process; GO:0008152 metabolic process; GO:0006468 protein phosphorylation; GO:0006793 phosphorus metabolic process; GO:0044260 cellular macromolecul…		GO:0005524 ATP binding; GO:1901265 nucleoside phosphate binding; GO:0016773 phosphotransferase activity, alcohol group as acceptor; GO:0001882 nucleoside binding; GO:0043167 ion binding; GO:0005515 protein binding; GO:0004672 protein kinase activity; GO:0000166 nucleotide binding; GO:0097159 organic cyclic compound binding; GO:1901363 heterocyclic compound binding; GO:0032549 ribonucleoside bindi…				IPR000270; IPR000719; IPR001245; IPR011009;	PB1 domain; Protein kinase domain; Serine-threonine/tyrosine-protein kinase catalytic domain; Protein kinase-like domain;
K3Z350	142	0.747	Down	8.0817e-05	S	protein MODIFIER OF SNC1 1 [Setaria italica]	LOC101759168	1.099	1.089	1.106	0.821	0.844	0.795	1.149	1.181	1.221	0.942	0.919	nucleus							IPR009738;	BAT2, N-terminal;
K3Z7D0	225	0.747	Down	0.02036	S	CRC domain-containing protein TSO1-like [Setaria italica]	LOC101772798	1.315		1.378	1.041		0.97	0.919		0.965	0.836		nucleus							IPR005172; IPR033467;	CRC domain; Tesmin/TSO1-like CXC domain;
K3YFY6	814	0.746	Down	0.0165201	S	protein ENHANCED DISEASE RESISTANCE 4-like [Elaeis guineensis]	LOC101759379		1.094	1.12		0.856	0.796		1.01	1.009		1.065	nucleus							IPR021480;	Probable zinc-ribbon domain, plant;
K4A5H1	555	0.746	Down	0.044915	S	catalytic/pyridoxal phosphate-binding protein [Medicago truncatula]	LOC101784159	1.013	1.161	1.292	0.974	0.856	0.754	1.002	1.071	1.17	1.031	0.947	chloroplast			GO:0003824 catalytic activity;				IPR015424; IPR015421;	Pyridoxal phosphate-dependent transferase; Pyridoxal phosphate-dependent transferase, major region, subdomain 1;
K4A6L2	166	0.746	Down	0.026381	S	Two-component response regulator	LOC101755278		1.058	1.03		0.742	0.815		1.047	1.059		1.136	nucleus	GO:0050794 regulation of cellular process; GO:0044700 single organism signaling; GO:0051716 cellular response to stimulus; GO:0007165 signal transduction; GO:0050789 regulation of biological process; GO:0007154 cell communication; GO:0035556 intracellular signal transduction; GO:0044699 single-organism process; GO:0000160 phosphorelay signal transduction system; GO:0023052 signaling; GO:0050896 r…		GO:0097159 organic cyclic compound binding; GO:1901363 heterocyclic compound binding; GO:0003677 DNA binding; GO:0005488 binding; GO:0001071 nucleic acid binding transcription factor activity; GO:0003676 nucleic acid binding; GO:0003700 transcription factor activity, sequence-specific DNA binding;	K14491	ARR-B; two-component response regulator ARR-B family	sita04075 Plant hormone signal transduction;	IPR001005; IPR011006; IPR009057; IPR001789; IPR006447; IPR017930;	SANT/Myb domain; CheY-like superfamily; Homeobox domain-like; Signal transduction response regulator, receiver domain; Myb domain, plants; Myb domain;
K3ZGY7	291	0.745	Down	0.020463	S	protein ALWAYS EARLY 2 isoform X1 [Setaria italica]	LOC101752950	1.236	1.149	1.431	1.021	0.875	0.948	0.934	1.168	0.92	0.842	0.855	chloroplast			GO:0097159 organic cyclic compound binding; GO:1901363 heterocyclic compound binding; GO:0003677 DNA binding; GO:0005488 binding; GO:0003676 nucleic acid binding;				IPR001005; IPR009057; IPR033471; IPR017877;	SANT/Myb domain; Homeobox domain-like; DIRP domain; Myb-like domain;
K4A5B0	251	0.744	Down	0.0149196	S	nuclear pore complex protein NUP96-like [Setaria italica]	LOC101763385		1.397	1.303		0.993	1.015		0.888	0.904		0.847	cytoplasm	GO:0006810 transport; GO:0051179 localization; GO:0051234 establishment of localization;	GO:0043229 intracellular organelle; GO:0005643 nuclear pore; GO:0005635 nuclear envelope; GO:0044446 intracellular organelle part; GO:0031967 organelle envelope; GO:0012505 endomembrane system; GO:0032991 macromolecular complex; GO:0044424 intracellular part; GO:0005623 cell; GO:0044422 organelle part; GO:0043226 organelle; GO:0043231 intracellular membrane-bounded organelle; GO:0005634 nucleus; …		K14297	NUP98; nuclear pore complex protein Nup98-Nup96	sita03013 RNA transport;	IPR007230; IPR021967;	Peptidase S59, nucleoporin; Nuclear protein 96;
K3Y4U1	390	0.743	Down	0.00102143	S	XS domain protein [Medicago truncatula]	LOC101761434	1.132	1.095	1.211	0.834	0.837	0.882	1.075	1.06	1.005	0.975	1.032	nucleus	GO:0010468 regulation of gene expression; GO:0016458 gene silencing; GO:0050789 regulation of biological process; GO:0031047 gene silencing by RNA; GO:0010629 negative regulation of gene expression; GO:0060255 regulation of macromolecule metabolic process; GO:0044763 single-organism cellular process; GO:0019222 regulation of metabolic process; GO:0044699 single-organism process; GO:0048519 negati…						IPR005380;	XS domain;
K3YUP4	286	0.742	Down	0.008078	S	aquaporin PIP2-4 [Setaria italica]	LOC101753029	1.038	1.005	0.975	0.768	0.663	0.807	1.064	1.153	1.052	1.126	1.123	plasma membrane	GO:0006810 transport; GO:0051179 localization; GO:0051234 establishment of localization;	GO:0016020 membrane;	GO:0005215 transporter activity;	K09872			IPR023271;	Aquaporin-like;
K3YYK3	270	0.741	Down	0.0169182	S	protein MKS1-like [Setaria italica]	LOC101760443		1.078	1.112		0.782	0.841		1.207	1.159		0.96	nucleus				K20725	MKS1; MAP kinase substrate 1	sita04016 MAPK signaling pathway - plant;	IPR008889;	VQ;
K3YUP4	283	0.739	Down	0.0053786	S	aquaporin PIP2-4 [Setaria italica]	LOC101753029	1.025	1.005	0.959	0.785	0.663	0.761	1.11	1.153	1.107	1.087	1.123	plasma membrane	GO:0006810 transport; GO:0051179 localization; GO:0051234 establishment of localization;	GO:0016020 membrane;	GO:0005215 transporter activity;	K09872			IPR023271;	Aquaporin-like;
K3XV17	501	0.737	Down	0.00096436	S	G patch domain-containing protein TGH homolog isoform X1 [Setaria italica]	LOC101765400		1.358	1.358		1.011	0.992		0.807	0.776		0.902	nucleus	GO:0006396 RNA processing; GO:0006725 cellular aromatic compound metabolic process; GO:1901360 organic cyclic compound metabolic process; GO:0006807 nitrogen compound metabolic process; GO:0044238 primary metabolic process; GO:0044237 cellular metabolic process; GO:0071704 organic substance metabolic process; GO:0006397 mRNA processing; GO:0016070 RNA metabolic process; GO:0008152 metabolic proce…		GO:0097159 organic cyclic compound binding; GO:1901363 heterocyclic compound binding; GO:0003723 RNA binding; GO:0005488 binding; GO:0003676 nucleic acid binding;	K13123			IPR011666; IPR000061;	G patch domain-containing protein, N-terminal; SWAP/Surp;
K3Y5A2	693	0.736	Down	0.0038185	S	Kinesin-like protein	LOC101782900	1.047	1.054	1.161	0.858	0.791	0.752	1.261	1.354	1.306	0.905	0.862	nucleus	GO:0044763 single-organism cellular process; GO:0007018 microtubule-based movement; GO:0006928 movement of cell or subcellular component; GO:0044699 single-organism process; GO:0009987 cellular process; GO:0007017 microtubule-based process;		GO:0003774 motor activity; GO:1901265 nucleoside phosphate binding; GO:0016817 hydrolase activity, acting on acid anhydrides; GO:0005515 protein binding; GO:0016787 hydrolase activity; GO:0097159 organic cyclic compound binding; GO:1901363 heterocyclic compound binding; GO:0008092 cytoskeletal protein binding; GO:0016462 pyrophosphatase activity; GO:0003824 catalytic activity; GO:0032553 ribonucl…	K10393			IPR027417; IPR001752;	P-loop containing nucleoside triphosphate hydrolase; Kinesin motor domain;
K4A503	725	0.736	Down	0.0021363	S	dentin sialophosphoprotein isoform X1 [Zea mays]	LOC101757178	1.248	1.328	1.149	0.895	0.929	0.916	0.824	0.811	0.878	1.039	0.941	nucleus							IPR010844;	Occludin homology domain;
K3ZEL0	449	0.735	Down	0.0168634	S	lys-63-specific deubiquitinase BRCC36-like [Setaria italica]	LOC101759035	1.089	1.255	1.133	0.888	0.745	0.924	0.978	0.749	0.912	1.071	1.189	nucleus			GO:0005515 protein binding; GO:0005488 binding;	K11864	BRCC3; BRCA1/BRCA2-containing complex subunit 3 [EC:3.4.19.-]	sita03440 Homologous recombination;	IPR000555;	JAB1/MPN/MOV34 metalloenzyme domain;
K3ZVT2	286	0.733	Down	0.0061047	S	aquaporin PIP2-6-like [Setaria italica]	LOC101755885	0.973	0.995	1.018	0.774	0.648	0.767	1.217	1.266	1.106	1.122	1.225	plasma membrane	GO:0006810 transport; GO:0051179 localization; GO:0051234 establishment of localization;	GO:0016020 membrane;	GO:0005215 transporter activity;	K09872			IPR023271;	Aquaporin-like;
K4A6A7	319	0.733	Down	0.00017971	S	monosaccharide-sensing protein 2-like [Setaria italica]	LOC101773781	1.185	1.11	1.144	0.829	0.863	0.829	1.153	1.182	1.173	0.865	0.892	vacuolar membrane	GO:0006810 transport; GO:0055085 transmembrane transport; GO:0051179 localization; GO:0051234 establishment of localization;	GO:0031224 intrinsic component of membrane; GO:0016020 membrane; GO:0016021 integral component of membrane; GO:0044425 membrane part;	GO:0022892 substrate-specific transporter activity; GO:0022891 substrate-specific transmembrane transporter activity; GO:0005215 transporter activity; GO:0022857 transmembrane transporter activity;				IPR020846;	Major facilitator superfamily domain;
K3XYA8	187	0.729	Down	0.0095041	S	basic salivary proline-rich protein 2 [Setaria italica]	LOC101774320	1.151	1.111		0.804	0.846		0.931	0.889		1.069	1.143	nucleus			GO:0043169 cation binding; GO:0046872 metal ion binding; GO:0008270 zinc ion binding; GO:0046914 transition metal ion binding; GO:0005488 binding; GO:0043167 ion binding;				IPR001876;	Zinc finger, RanBP2-type;
K3Z8Y8	22	0.726	Down	0.020465	S	serine/arginine-rich SC35-like splicing factor SCL30 [Setaria italica]	LOC101771717	1.252		1.332	0.971		0.906	0.841		0.812	0.993		nucleus			GO:0097159 organic cyclic compound binding; GO:1901363 heterocyclic compound binding; GO:1901265 nucleoside phosphate binding; GO:0005488 binding; GO:0003676 nucleic acid binding; GO:0000166 nucleotide binding; GO:0036094 small molecule binding;	K12900	FUSIP1; FUS-interacting serine-arginine-rich protein 1	sita03040 Spliceosome;	IPR000504; IPR012677;	RNA recognition motif domain; Nucleotide-binding alpha-beta plait domain;
K3ZEL0	446	0.725	Down	0.0085753	S	lys-63-specific deubiquitinase BRCC36-like [Setaria italica]	LOC101759035	1.138	1.038	1.265	0.878	0.781	0.835	0.943	0.965	0.816	1.063	1.193	nucleus			GO:0005515 protein binding; GO:0005488 binding;	K11864	BRCC3; BRCA1/BRCA2-containing complex subunit 3 [EC:3.4.19.-]	sita03440 Homologous recombination;	IPR000555;	JAB1/MPN/MOV34 metalloenzyme domain;
K3ZRF8	340	0.723	Down	0.000184644	S	peptidyl-prolyl cis-trans isomerase CYP63-like isoform X2 [Setaria italica]	LOC101760612	1.183	1.215	1.23	0.882	0.903	0.839	1.055	0.996	1.058	0.934	0.911	nucleus	GO:0044267 cellular protein metabolic process; GO:0044238 primary metabolic process; GO:0018208 peptidyl-proline modification; GO:0000413 protein peptidyl-prolyl isomerization; GO:0044237 cellular metabolic process; GO:0071704 organic substance metabolic process; GO:0006457 protein folding; GO:0018193 peptidyl-amino acid modification; GO:0008152 metabolic process; GO:0044260 cellular macromolecul…		GO:0003755 peptidyl-prolyl cis-trans isomerase activity; GO:0016853 isomerase activity; GO:0003824 catalytic activity; GO:0016859 cis-trans isomerase activity;	K09566			IPR002130; IPR029000;	Cyclophilin-type peptidyl-prolyl cis-trans isomerase domain; Cyclophilin-like domain;
K3XUY1	1080	0.722	Down	0.0075021	S	cadmium/zinc-transporting ATPase HMA3-like [Setaria italica]	LOC101761756		1.144	1.189		0.86	0.825		1.074	1.106		0.951	plasma membrane	GO:0006810 transport; GO:0051179 localization; GO:0006812 cation transport; GO:0030001 metal ion transport; GO:0006811 ion transport; GO:0051234 establishment of localization;	GO:0031224 intrinsic component of membrane; GO:0016020 membrane; GO:0016021 integral component of membrane; GO:0044425 membrane part;	GO:0042625 ATPase coupled ion transmembrane transporter activity; GO:1901265 nucleoside phosphate binding; GO:0015399 primary active transmembrane transporter activity; GO:0022892 substrate-specific transporter activity; GO:0016817 hydrolase activity, acting on acid anhydrides; GO:0016787 hydrolase activity; GO:0022891 substrate-specific transmembrane transporter activity; GO:0016887 ATPase activ…	K01534			IPR006121; IPR023299; IPR008250; IPR023214;	Heavy metal-associated domain, HMA; P-type ATPase, cytoplasmic domain N; P-type ATPase, A domain; HAD-like domain;
K3Y4U8	141	0.722	Down	0.022601	S	Calcium-transporting ATPase	LOC101784796		1.034	1.113		0.801	0.749		1.147	1.084		1.049	plasma membrane	GO:0070588 calcium ion transmembrane transport; GO:0072511 divalent inorganic cation transport; GO:0098655 cation transmembrane transport; GO:0034220 ion transmembrane transport; GO:0098660 inorganic ion transmembrane transport; GO:0030001 metal ion transport; GO:0051234 establishment of localization; GO:0006810 transport; GO:0055085 transmembrane transport; GO:0006812 cation transport; GO:000681…	GO:0031224 intrinsic component of membrane; GO:0016020 membrane; GO:0016021 integral component of membrane; GO:0044425 membrane part;	GO:0042625 ATPase coupled ion transmembrane transporter activity; GO:1901265 nucleoside phosphate binding; GO:0015399 primary active transmembrane transporter activity; GO:0022892 substrate-specific transporter activity; GO:0016817 hydrolase activity, acting on acid anhydrides; GO:0005515 protein binding; GO:0016787 hydrolase activity; GO:0022891 substrate-specific transmembrane transporter activ…	K01537			IPR023298; IPR004014; IPR024750; IPR023299; IPR008250; IPR006068; IPR023214;	P-type ATPase, transmembrane domain; Cation-transporting P-type ATPase, N-terminal; Calcium-transporting P-type ATPase, N-terminal autoinhibitory domain; P-type ATPase, cytoplasmic domain N; P-type ATPase, A domain; Cation-transporting P-type ATPase, C-terminal; HAD-like domain;
K3ZPZ6	40	0.721	Down	0.00079657	S	uncharacterized LOC100381721 [Zea mays]	LOC101777931	1.145	1.195	1.25	0.854	0.831	0.905	0.875	0.858	0.739	1.078	1.09	nucleus
K3ZVT2	281	0.717	Down	0.0028186	S	aquaporin PIP2-6-like [Setaria italica]	LOC101755885	0.973	0.995	1.018	0.725	0.648	0.767	1.244	1.266	1.106	1.157	1.225	plasma membrane	GO:0006810 transport; GO:0051179 localization; GO:0051234 establishment of localization;	GO:0016020 membrane;	GO:0005215 transporter activity;	K09872			IPR023271;	Aquaporin-like;
K3ZRF8	444	0.715	Down	0.0045383	S	peptidyl-prolyl cis-trans isomerase CYP63-like isoform X2 [Setaria italica]	LOC101760612		1.103	1.14		0.814	0.789		1.021	1.079		1.098	nucleus	GO:0044267 cellular protein metabolic process; GO:0044238 primary metabolic process; GO:0018208 peptidyl-proline modification; GO:0000413 protein peptidyl-prolyl isomerization; GO:0044237 cellular metabolic process; GO:0071704 organic substance metabolic process; GO:0006457 protein folding; GO:0018193 peptidyl-amino acid modification; GO:0008152 metabolic process; GO:0044260 cellular macromolecul…		GO:0003755 peptidyl-prolyl cis-trans isomerase activity; GO:0016853 isomerase activity; GO:0003824 catalytic activity; GO:0016859 cis-trans isomerase activity;	K09566			IPR002130; IPR029000;	Cyclophilin-type peptidyl-prolyl cis-trans isomerase domain; Cyclophilin-like domain;
K3YGI6	192	0.714	Down	0.0071977	S	nucleolin 1-like [Setaria italica]	LOC101776795	1.306		1.248	0.896		0.928	1.06		1.114	0.797		nucleus			GO:0097159 organic cyclic compound binding; GO:1901363 heterocyclic compound binding; GO:1901265 nucleoside phosphate binding; GO:0005488 binding; GO:0003676 nucleic acid binding; GO:0000166 nucleotide binding; GO:0036094 small molecule binding;	K11294			IPR034350; IPR000504; IPR012677;	NUCL, RNA recognition motif 2; RNA recognition motif domain; Nucleotide-binding alpha-beta plait domain;
K3Y3U3	250	0.712	Down	0.000136621	S	serine/arginine-rich splicing factor SR45a-like [Setaria italica]	LOC101769484	1.236	1.18	1.222	0.845	0.848	0.896	0.854	0.895	0.87	1.097	1.066	nucleus			GO:0097159 organic cyclic compound binding; GO:1901363 heterocyclic compound binding; GO:1901265 nucleoside phosphate binding; GO:0005488 binding; GO:0003676 nucleic acid binding; GO:0000166 nucleotide binding; GO:0036094 small molecule binding;	K12897	TRA2; transformer-2 protein	sita03040 Spliceosome;	IPR000504; IPR012677; IPR003954;	RNA recognition motif domain; Nucleotide-binding alpha-beta plait domain; RNA recognition motif domain, eukaryote;
K4A585	4	0.71	Down	8.1425e-05	S	AP-2 complex subunit alpha	LOC101780687	1.191	1.172	1.186	0.818	0.874	0.827	1.188	1.171	1.198	0.832	0.804	cytoplasm	GO:0046907 intracellular transport; GO:0016192 vesicle-mediated transport; GO:0071702 organic substance transport; GO:0015031 protein transport; GO:0051641 cellular localization; GO:0051234 establishment of localization; GO:0006810 transport; GO:0045184 establishment of protein localization; GO:0070727 cellular macromolecule localization; GO:0051649 establishment of localization in cell; GO:00068…	GO:0016020 membrane; GO:0030119 AP-type membrane coat adaptor complex; GO:0098796 membrane protein complex; GO:0048475 coated membrane; GO:0005737 cytoplasm; GO:0032991 macromolecular complex; GO:0044424 intracellular part; GO:0005623 cell; GO:0044464 cell part; GO:0005622 intracellular; GO:0044425 membrane part; GO:0030131 clathrin adaptor complex; GO:0030118 clathrin coat; GO:0030117 membrane c…	GO:0022892 substrate-specific transporter activity; GO:0008565 protein transporter activity; GO:0005488 binding; GO:0005215 transporter activity;	K11824	AP2A; AP-2 complex subunit alpha	sita04144 Endocytosis;	IPR008152; IPR011989; IPR013038; IPR002553; IPR003164; IPR016024; IPR015873; IPR009028; IPR013041;	Clathrin adaptor, alpha/beta/gamma-adaptin, appendage, Ig-like subdomain; Armadillo-like helical; Clathrin adaptor, alpha-adaptin, appendage, Ig-like subdomain; Clathrin/coatomer adaptor, adaptin-like, N-terminal; Clathrin adaptor, alpha-adaptin, appendage, C-terminal subdomain; Armadillo-type fold; Clathrin alpha-adaptin/coatomer adaptor, appendage, C-terminal subdomain; Coatomer/calthrin adapto…
K4AE48	228	0.708	Down	0.00021586	S	deSI-like protein sdu1 [Setaria italica]	LOC101786449	1.343	1.339	1.274	0.933	0.901	0.968	0.945	0.943	0.966	0.815	0.858	nucleus							IPR008580;	PPPDE putative peptidase domain;
K3YV83	166	0.706	Down	0.00042023	S	serine/arginine-rich splicing factor RS40 isoform X2 [Setaria italica]	LOC101773686	1.336	1.203	1.286	0.89	0.891	0.918	0.767	0.942	0.738	1.036	0.985	nucleus			GO:0097159 organic cyclic compound binding; GO:1901363 heterocyclic compound binding; GO:1901265 nucleoside phosphate binding; GO:0005488 binding; GO:0003676 nucleic acid binding; GO:0000166 nucleotide binding; GO:0036094 small molecule binding;	K12893	SFRS4_5_6; splicing factor, arginine/serine-rich 4/5/6	sita03040 Spliceosome;	IPR000504; IPR012677;	RNA recognition motif domain; Nucleotide-binding alpha-beta plait domain;
K3Z507	12	0.706	Down	0.0178555	S	protein KAKU4 [Setaria italica]	LOC101757396	1.318	1.061	1.138	0.727	0.878	0.878	0.822	0.98	0.976	1.102	1.066	nucleus
K4A500	782	0.706	Down	0.0174793	S	probable GPI-anchored adhesin-like protein PGA55 [Zea mays]	LOC101782141		1.013	1.062		0.762	0.703		1.153	1.208		1.216	nucleus
K3YSS5	7	0.703	Down	0.0148794	S	ubiquitin carboxyl-terminal hydrolase 4-like [Setaria italica]	LOC101759367	1.54	1.316	1.328	1.106	0.868	0.966	0.735	0.86	0.749	0.74	0.994	nucleus	GO:0043632 modification-dependent macromolecule catabolic process; GO:0070646 protein modification by small protein removal; GO:0044265 cellular macromolecule catabolic process; GO:0051603 proteolysis involved in cellular protein catabolic process; GO:0044257 cellular protein catabolic process; GO:0019941 modification-dependent protein catabolic process; GO:0044267 cellular protein metabolic proc…		GO:0008233 peptidase activity; GO:0036459 thiol-dependent ubiquitinyl hydrolase activity; GO:0003824 catalytic activity; GO:0101005 ubiquitinyl hydrolase activity; GO:0070011 peptidase activity, acting on L-amino acid peptides; GO:0019783 ubiquitin-like protein-specific protease activity; GO:0008234 cysteine-type peptidase activity; GO:0016787 hydrolase activity;	K11842			IPR028889; IPR001394;	Ubiquitin specific protease domain; Peptidase C19, ubiquitin carboxyl-terminal hydrolase;
K3Y3U3	252	0.702	Down	0.0026839	S	serine/arginine-rich splicing factor SR45a-like [Setaria italica]	LOC101769484	1.197	1.103	1.313	0.826	0.873	0.838	0.899	0.954	0.817	1.113	1.065	nucleus			GO:0097159 organic cyclic compound binding; GO:1901363 heterocyclic compound binding; GO:1901265 nucleoside phosphate binding; GO:0005488 binding; GO:0003676 nucleic acid binding; GO:0000166 nucleotide binding; GO:0036094 small molecule binding;	K12897	TRA2; transformer-2 protein	sita03040 Spliceosome;	IPR000504; IPR012677; IPR003954;	RNA recognition motif domain; Nucleotide-binding alpha-beta plait domain; RNA recognition motif domain, eukaryote;
K3Z6W1	72	0.699	Down	0.0020627	S	serine/threonine-protein kinase HT1-like [Setaria italica]	LOC101772387	1.111	1.085	1.178	0.825	0.816	0.719	1.06	1.078	1.17	1.045	1.046	cytoskeleton	GO:0016310 phosphorylation; GO:0044267 cellular protein metabolic process; GO:0044238 primary metabolic process; GO:0044237 cellular metabolic process; GO:0006796 phosphate-containing compound metabolic process; GO:0071704 organic substance metabolic process; GO:0008152 metabolic process; GO:0006468 protein phosphorylation; GO:0006793 phosphorus metabolic process; GO:0044260 cellular macromolecul…		GO:0005524 ATP binding; GO:1901265 nucleoside phosphate binding; GO:0016773 phosphotransferase activity, alcohol group as acceptor; GO:0001882 nucleoside binding; GO:0043167 ion binding; GO:0004672 protein kinase activity; GO:0000166 nucleotide binding; GO:0097159 organic cyclic compound binding; GO:1901363 heterocyclic compound binding; GO:0032549 ribonucleoside binding; GO:0097367 carbohydrate …				IPR000719; IPR001245; IPR011009;	Protein kinase domain; Serine-threonine/tyrosine-protein kinase catalytic domain; Protein kinase-like domain;
K3XUX6	715	0.698	Down	0.00158023	S	trithorax group protein osa-like [Setaria italica]	LOC101786584	1.1	1.177	1.168	0.866	0.75	0.788	0.893	0.743	0.731	1.155	1.217	nucleus	GO:0016310 phosphorylation; GO:0044267 cellular protein metabolic process; GO:0044238 primary metabolic process; GO:0044237 cellular metabolic process; GO:0006796 phosphate-containing compound metabolic process; GO:0071704 organic substance metabolic process; GO:0008152 metabolic process; GO:0006468 protein phosphorylation; GO:0006793 phosphorus metabolic process; GO:0044260 cellular macromolecul…		GO:0005524 ATP binding; GO:1901265 nucleoside phosphate binding; GO:0016773 phosphotransferase activity, alcohol group as acceptor; GO:0001882 nucleoside binding; GO:0043167 ion binding; GO:0005515 protein binding; GO:0004672 protein kinase activity; GO:0000166 nucleotide binding; GO:0097159 organic cyclic compound binding; GO:1901363 heterocyclic compound binding; GO:0032549 ribonucleoside bindi…				IPR000270; IPR000719; IPR001245; IPR011009;	PB1 domain; Protein kinase domain; Serine-threonine/tyrosine-protein kinase catalytic domain; Protein kinase-like domain;
K3ZR74	33	0.697	Down	0.00022337	S	HSP-interacting protein-like [Aegilops tauschii subsp. tauschii]	LOC101758725	1.166	1.192	1.225	0.867	0.836	0.796	0.767	0.751	0.708	1.16	1.22	chloroplast			GO:0005515 protein binding; GO:0005488 binding;				IPR000270; IPR011990; IPR013026;	PB1 domain; Tetratricopeptide-like helical domain; Tetratricopeptide repeat-containing domain;
K4A5B0	249	0.697	Down	0.048058	S	nuclear pore complex protein NUP96-like [Setaria italica]	LOC101763385	1.392	1.47		0.998	0.997		0.844	0.815		0.83	0.866	cytoplasm	GO:0006810 transport; GO:0051179 localization; GO:0051234 establishment of localization;	GO:0043229 intracellular organelle; GO:0005643 nuclear pore; GO:0005635 nuclear envelope; GO:0044446 intracellular organelle part; GO:0031967 organelle envelope; GO:0012505 endomembrane system; GO:0032991 macromolecular complex; GO:0044424 intracellular part; GO:0005623 cell; GO:0044422 organelle part; GO:0043226 organelle; GO:0043231 intracellular membrane-bounded organelle; GO:0005634 nucleus; …		K14297	NUP98; nuclear pore complex protein Nup98-Nup96	sita03013 RNA transport;	IPR007230; IPR021967;	Peptidase S59, nucleoporin; Nuclear protein 96;
K3ZVJ0	240	0.692	Down	0.00046454	S	glycine-rich RNA-binding protein RZ1C-like [Setaria italica]	LOC101753731	1.251	1.178	1.149	0.786	0.848	0.843	0.845	0.879	0.864	1.102	1.093	nucleus			GO:0097159 organic cyclic compound binding; GO:1901363 heterocyclic compound binding; GO:1901265 nucleoside phosphate binding; GO:0046914 transition metal ion binding; GO:0005488 binding; GO:0003676 nucleic acid binding; GO:0043167 ion binding; GO:0046872 metal ion binding; GO:0043169 cation binding; GO:0000166 nucleotide binding; GO:0008270 zinc ion binding; GO:0036094 small molecule binding;	K12885	RBMX; heterogeneous nuclear ribonucleoprotein G	sita03040 Spliceosome;	IPR000504; IPR012677; IPR001878;	RNA recognition motif domain; Nucleotide-binding alpha-beta plait domain; Zinc finger, CCHC-type;
K4A6A7	330	0.687	Down	0.0031036	S	monosaccharide-sensing protein 2-like [Setaria italica]	LOC101773781	1.276	1.154	1.352	0.9	0.893	0.804	1.095	1.14	1.18	0.762	0.856	vacuolar membrane	GO:0006810 transport; GO:0055085 transmembrane transport; GO:0051179 localization; GO:0051234 establishment of localization;	GO:0031224 intrinsic component of membrane; GO:0016020 membrane; GO:0016021 integral component of membrane; GO:0044425 membrane part;	GO:0022892 substrate-specific transporter activity; GO:0022891 substrate-specific transmembrane transporter activity; GO:0005215 transporter activity; GO:0022857 transmembrane transporter activity;				IPR020846;	Major facilitator superfamily domain;
K4AE28	249	0.686	Down	0.030723	S	serine/arginine-rich splicing factor RS31 [Setaria italica]	LOC101772434	1.264		1.413	0.953		0.883	0.761		0.761	1.027		nucleus			GO:0097159 organic cyclic compound binding; GO:1901363 heterocyclic compound binding; GO:1901265 nucleoside phosphate binding; GO:0005488 binding; GO:0003676 nucleic acid binding; GO:0000166 nucleotide binding; GO:0036094 small molecule binding;	K12893	SFRS4_5_6; splicing factor, arginine/serine-rich 4/5/6	sita03040 Spliceosome;	IPR000504; IPR012677;	RNA recognition motif domain; Nucleotide-binding alpha-beta plait domain;
K3Z8Y8	178	0.685	Down	0.0050766	S	serine/arginine-rich SC35-like splicing factor SCL30 [Setaria italica]	LOC101771717	1.099	1.341	1.263	0.893	0.797	0.846	0.99	0.851	0.871	1.053	1.106	nucleus			GO:0097159 organic cyclic compound binding; GO:1901363 heterocyclic compound binding; GO:1901265 nucleoside phosphate binding; GO:0005488 binding; GO:0003676 nucleic acid binding; GO:0000166 nucleotide binding; GO:0036094 small molecule binding;	K12900	FUSIP1; FUS-interacting serine-arginine-rich protein 1	sita03040 Spliceosome;	IPR000504; IPR012677;	RNA recognition motif domain; Nucleotide-binding alpha-beta plait domain;
K4A500	753	0.683	Down	0.0131176	S	probable GPI-anchored adhesin-like protein PGA55 [Zea mays]	LOC101782141		1.007	1.089		0.73	0.701		1.2	1.197		1.228	nucleus
K3Y958	285	0.682	Down	0.0057423	S	aquaporin PIP2-5 [Setaria italica]	LOC101761554	1.315	1.063	1.187	0.769	0.865	0.797	0.947	1.03	1.016	0.982	1.053	plasma membrane	GO:0006810 transport; GO:0051179 localization; GO:0051234 establishment of localization;	GO:0016020 membrane;	GO:0005215 transporter activity;	K09872			IPR023271;	Aquaporin-like;
K4A500	710	0.681	Down	0.0047616	S	probable GPI-anchored adhesin-like protein PGA55 [Zea mays]	LOC101782141		0.993	1.041		0.684	0.701		1.163	1.155		1.351	nucleus
K3YPG5	124	0.68	Down	0.00118436	S	serine/threonine-protein kinase EDR1-like [Setaria italica]	LOC101753714	1.268	1.402	1.425	0.978	0.923	0.884	0.846	0.756	0.722	0.928	0.931	plasma membrane	GO:0016310 phosphorylation; GO:0044267 cellular protein metabolic process; GO:0044238 primary metabolic process; GO:0044237 cellular metabolic process; GO:0006796 phosphate-containing compound metabolic process; GO:0071704 organic substance metabolic process; GO:0008152 metabolic process; GO:0006468 protein phosphorylation; GO:0006793 phosphorus metabolic process; GO:0044260 cellular macromolecul…		GO:0005524 ATP binding; GO:1901265 nucleoside phosphate binding; GO:0016773 phosphotransferase activity, alcohol group as acceptor; GO:0001882 nucleoside binding; GO:0043167 ion binding; GO:0004672 protein kinase activity; GO:0000166 nucleotide binding; GO:0097159 organic cyclic compound binding; GO:1901363 heterocyclic compound binding; GO:0032549 ribonucleoside binding; GO:0097367 carbohydrate …				IPR000719; IPR001245; IPR011009;	Protein kinase domain; Serine-threonine/tyrosine-protein kinase catalytic domain; Protein kinase-like domain;
K3YSS5	13	0.68	Down	0.023756	S	ubiquitin carboxyl-terminal hydrolase 4-like [Setaria italica]	LOC101759367	1.54	1.316	1.256	1.106	0.868	0.824	0.735	0.86	0.817	0.74	0.994	nucleus	GO:0043632 modification-dependent macromolecule catabolic process; GO:0070646 protein modification by small protein removal; GO:0044265 cellular macromolecule catabolic process; GO:0051603 proteolysis involved in cellular protein catabolic process; GO:0044257 cellular protein catabolic process; GO:0019941 modification-dependent protein catabolic process; GO:0044267 cellular protein metabolic proc…		GO:0008233 peptidase activity; GO:0036459 thiol-dependent ubiquitinyl hydrolase activity; GO:0003824 catalytic activity; GO:0101005 ubiquitinyl hydrolase activity; GO:0070011 peptidase activity, acting on L-amino acid peptides; GO:0019783 ubiquitin-like protein-specific protease activity; GO:0008234 cysteine-type peptidase activity; GO:0016787 hydrolase activity;	K11842			IPR028889; IPR001394;	Ubiquitin specific protease domain; Peptidase C19, ubiquitin carboxyl-terminal hydrolase;
K3ZH85	834	0.678	Down	3.5171e-05	S	nodulin homeobox isoform X1 [Setaria italica]	LOC101784145	1.198	1.171	1.174	0.803	0.776	0.823	1.161	1.217	1.151	0.917	0.933	nucleus			GO:0097159 organic cyclic compound binding; GO:1901363 heterocyclic compound binding; GO:0003677 DNA binding; GO:0005488 binding; GO:0003676 nucleic acid binding;				IPR001356; IPR009057;	Homeobox domain; Homeobox domain-like;
K3Z4T9	547	0.676	Down	9.9972e-05	S	zinc finger CCCH domain-containing protein 33 [Setaria italica]	LOC101785209	1.162	1.19	1.127	0.78	0.76	0.813	1.003	1.099	1.054	1.021	1.024	chloroplast			GO:0046872 metal ion binding; GO:0043169 cation binding; GO:0005515 protein binding; GO:0005488 binding; GO:0043167 ion binding;				IPR000571; IPR020683;	Zinc finger, CCCH-type; Ankyrin repeat-containing domain;
K4A6A7	266	0.674	Down	0.00124392	S	monosaccharide-sensing protein 2-like [Setaria italica]	LOC101773781	1.169	1.231	1.189	0.883	0.767	0.77	1.106	1.325	1.413	0.873	0.737	vacuolar membrane	GO:0006810 transport; GO:0055085 transmembrane transport; GO:0051179 localization; GO:0051234 establishment of localization;	GO:0031224 intrinsic component of membrane; GO:0016020 membrane; GO:0016021 integral component of membrane; GO:0044425 membrane part;	GO:0022892 substrate-specific transporter activity; GO:0022891 substrate-specific transmembrane transporter activity; GO:0005215 transporter activity; GO:0022857 transmembrane transporter activity;				IPR020846;	Major facilitator superfamily domain;
K3YD82	694	0.673	Down	0.02536	S	Potassium transporter	LOC101766299	1.752	1.537	1.218	1.043	0.946	1.042	0.598	0.654	0.736	0.734	0.876	plasma membrane	GO:0098655 cation transmembrane transport; GO:0034220 ion transmembrane transport; GO:0098660 inorganic ion transmembrane transport; GO:0030001 metal ion transport; GO:0071804 cellular potassium ion transport; GO:0044763 single-organism cellular process; GO:0044699 single-organism process; GO:0051234 establishment of localization; GO:0006810 transport; GO:0055085 transmembrane transport; GO:00068…	GO:0016020 membrane;	GO:0046873 metal ion transmembrane transporter activity; GO:0015075 ion transmembrane transporter activity; GO:0022892 substrate-specific transporter activity; GO:0015077 monovalent inorganic cation transmembrane transporter activity; GO:0022890 inorganic cation transmembrane transporter activity; GO:0008324 cation transmembrane transporter activity; GO:0022891 substrate-specific transmembrane tr…	K03549
K3Z3H8	416	0.673	Down	0.00032066	S	cell division cycle 5-like protein [Setaria italica]	LOC101781581	1.2	1.252	1.311	0.852	0.873	0.808	1.079	0.967	1.183	0.926	0.96	nucleus			GO:0097159 organic cyclic compound binding; GO:1901363 heterocyclic compound binding; GO:0003677 DNA binding; GO:0005488 binding; GO:0003676 nucleic acid binding;	K12860	CDC5L; pre-mRNA-splicing factor CDC5/CEF1	sita03040 Spliceosome;	IPR021786; IPR001005; IPR009057; IPR017930;	Pre-mRNA splicing factor component Cdc5p/Cef1; SANT/Myb domain; Homeobox domain-like; Myb domain;
K3ZVT1	281	0.671	Down	0.00057811	S	aquaporin PIP2-6 [Setaria italica]	LOC101756292	1.016	1.034	0.994	0.677	0.729	0.638	1.206	1.212	1.156	1.203	1.154	plasma membrane	GO:0006810 transport; GO:0051179 localization; GO:0051234 establishment of localization;	GO:0016020 membrane;	GO:0005215 transporter activity;	K09872			IPR023271;	Aquaporin-like;
K3Z4T9	494	0.669	Down	0.000199228	S	zinc finger CCCH domain-containing protein 33 [Setaria italica]	LOC101785209	1.202	1.285	1.256	0.827	0.804	0.872	1.012	1.057	1.036	0.936	0.939	chloroplast			GO:0046872 metal ion binding; GO:0043169 cation binding; GO:0005515 protein binding; GO:0005488 binding; GO:0043167 ion binding;				IPR000571; IPR020683;	Zinc finger, CCCH-type; Ankyrin repeat-containing domain;
K3YRN0	477	0.668	Down	3.505e-05	S	eukaryotic translation initiation factor 4B1-like [Setaria italica]	LOC101772998	1.17	1.17	1.159	0.769	0.761	0.809	1.234	1.228	1.186	0.854	0.826	nucleus			GO:0097159 organic cyclic compound binding; GO:1901363 heterocyclic compound binding; GO:0003723 RNA binding; GO:0008135 translation factor activity, RNA binding; GO:0005488 binding; GO:0003676 nucleic acid binding; GO:0003743 translation initiation factor activity;
K3YWI9	134	0.668	Down	0.0076233	S	HMG1/2-like protein [Setaria italica]	LOC101778041	1.863	1.592	1.423	1.094	1.053	1.113	0.491	0.611	0.765	0.564	0.688	nucleus				K11296			IPR009071;	High mobility group box domain;
K3Z8Y8	176	0.668	Down	0.0050806	S	serine/arginine-rich SC35-like splicing factor SCL30 [Setaria italica]	LOC101771717	1.099	1.351	1.287	0.893	0.8	0.804	0.99	0.81	0.86	1.053	1.14	nucleus			GO:0097159 organic cyclic compound binding; GO:1901363 heterocyclic compound binding; GO:1901265 nucleoside phosphate binding; GO:0005488 binding; GO:0003676 nucleic acid binding; GO:0000166 nucleotide binding; GO:0036094 small molecule binding;	K12900	FUSIP1; FUS-interacting serine-arginine-rich protein 1	sita03040 Spliceosome;	IPR000504; IPR012677;	RNA recognition motif domain; Nucleotide-binding alpha-beta plait domain;
K3ZH85	738	0.666	Down	0.0114039	S	nodulin homeobox isoform X1 [Setaria italica]	LOC101784145	1.268		1.212	0.795		0.857	1.146		1.135	0.886		nucleus			GO:0097159 organic cyclic compound binding; GO:1901363 heterocyclic compound binding; GO:0003677 DNA binding; GO:0005488 binding; GO:0003676 nucleic acid binding;				IPR001356; IPR009057;	Homeobox domain; Homeobox domain-like;
K3XUW0	984	0.663	Down	0.026538	S	epidermal growth factor receptor substrate 15-like 1 isoform X2 [Setaria italica]	LOC101784452	1.391	1.258		0.838	0.919		0.875	0.897		0.892	0.935	nucleus			GO:0043169 cation binding; GO:0046872 metal ion binding; GO:0005515 protein binding; GO:0005509 calcium ion binding; GO:0005488 binding; GO:0043167 ion binding;				IPR000261; IPR002048; IPR011992;	EH domain; EF-hand domain; EF-hand domain pair;
K3XF19	431	0.66	Down	0.00020354	S	cyclic nucleotide-gated cation channel beta-1-like [Setaria italica]	LOC101759490	1.165		1.168	0.774		0.765	0.825		0.82	1.222		nucleus							IPR018545;	Btz domain;
K4A4P6	313	0.66	Down	0.0189618	S	uncharacterized LOC100274068 [Zea mays]	LOC101764058	1.239		1.128	0.755		0.808	1.17		1.143	0.822		chloroplast
K3YUN3	185	0.658	Down	0.00072254	S	SNAP25 homologous protein SNAP33-like [Setaria italica]	LOC101771914	1.366	1.232	1.187	0.807	0.836	0.848	0.912	0.867	0.885	0.965	1.045	nucleus			GO:0005515 protein binding; GO:0005488 binding;				IPR000727;	Target SNARE coiled-coil homology domain;
K3YWC1	41	0.657	Down	0.0063625	S	copper transport protein CCH [Setaria italica]	101776929	1.259	1.516	1.317	0.956	0.796	0.935	1.006	1.044	0.992	0.865	0.934	nucleus	GO:0006810 transport; GO:0051179 localization; GO:0006812 cation transport; GO:0030001 metal ion transport; GO:0006811 ion transport; GO:0051234 establishment of localization;		GO:0046872 metal ion binding; GO:0043169 cation binding; GO:0005488 binding; GO:0043167 ion binding;	K07213			IPR006121;	Heavy metal-associated domain, HMA;
K3ZVT1	284	0.654	Down	0.00030297	S	aquaporin PIP2-6 [Setaria italica]	LOC101756292	1.023	1.055	1.023	0.662	0.723	0.644	1.191	1.135	1.086	1.227	1.195	plasma membrane	GO:0006810 transport; GO:0051179 localization; GO:0051234 establishment of localization;	GO:0016020 membrane;	GO:0005215 transporter activity;	K09872			IPR023271;	Aquaporin-like;
K4A5Y9	11	0.651	Down	0.00033856	S	Sucrose synthase	LOC101784175	1.148	1.249	1.159	0.732	0.787	0.797	0.848	0.83	0.853	1.261	1.114	cytoplasm	GO:0044723 single-organism carbohydrate metabolic process; GO:0008152 metabolic process; GO:0005985 sucrose metabolic process; GO:0044262 cellular carbohydrate metabolic process; GO:0044710 single-organism metabolic process; GO:0044763 single-organism cellular process; GO:0044699 single-organism process; GO:0009311 oligosaccharide metabolic process; GO:0005984 disaccharide metabolic process; GO:0…		GO:0016758 transferase activity, transferring hexosyl groups; GO:0003824 catalytic activity; GO:0035251 UDP-glucosyltransferase activity; GO:0008194 UDP-glycosyltransferase activity; GO:0046527 glucosyltransferase activity; GO:0016757 transferase activity, transferring glycosyl groups; GO:0016157 sucrose synthase activity; GO:0016740 transferase activity;	K00695	E2.4.1.13; sucrose synthase [EC:2.4.1.13]	sita01100 Metabolic pathways; sita00500 Starch and sucrose metabolism;	IPR000368; IPR001296;	Sucrose synthase; Glycosyl transferase, family 1;
K3XF74	684	0.648	Down	0.0058844	S	serine/threonine-protein kinase MARK2 [Setaria italica]	LOC101780302	1.172		1.251	0.791		0.78	1.097		1.1	0.996		endoplasmic reticulum	GO:0016310 phosphorylation; GO:0044267 cellular protein metabolic process; GO:0044238 primary metabolic process; GO:0044237 cellular metabolic process; GO:0006796 phosphate-containing compound metabolic process; GO:0071704 organic substance metabolic process; GO:0008152 metabolic process; GO:0006468 protein phosphorylation; GO:0006793 phosphorus metabolic process; GO:0044260 cellular macromolecul…		GO:0005524 ATP binding; GO:1901265 nucleoside phosphate binding; GO:0016773 phosphotransferase activity, alcohol group as acceptor; GO:0001882 nucleoside binding; GO:0043167 ion binding; GO:0004672 protein kinase activity; GO:0000166 nucleotide binding; GO:0097159 organic cyclic compound binding; GO:1901363 heterocyclic compound binding; GO:0032549 ribonucleoside binding; GO:0097367 carbohydrate …				IPR000719; IPR010632; IPR001245; IPR011009;	Protein kinase domain; Domain of unknown function DUF1221; Serine-threonine/tyrosine-protein kinase catalytic domain; Protein kinase-like domain;
K4A6A7	333	0.648	Down	0.0007551	S	monosaccharide-sensing protein 2-like [Setaria italica]	LOC101773781	1.289	1.186	1.343	0.83	0.863	0.781	1.148	1.167	1.205	0.767	0.83	vacuolar membrane	GO:0006810 transport; GO:0055085 transmembrane transport; GO:0051179 localization; GO:0051234 establishment of localization;	GO:0031224 intrinsic component of membrane; GO:0016020 membrane; GO:0016021 integral component of membrane; GO:0044425 membrane part;	GO:0022892 substrate-specific transporter activity; GO:0022891 substrate-specific transmembrane transporter activity; GO:0005215 transporter activity; GO:0022857 transmembrane transporter activity;				IPR020846;	Major facilitator superfamily domain;
K3YD82	691	0.647	Down	0.0023434	S	Potassium transporter	LOC101766299	1.621	1.513	1.457	1.092	0.902	0.977	0.59	0.67	0.612	0.825	0.932	plasma membrane	GO:0098655 cation transmembrane transport; GO:0034220 ion transmembrane transport; GO:0098660 inorganic ion transmembrane transport; GO:0030001 metal ion transport; GO:0071804 cellular potassium ion transport; GO:0044763 single-organism cellular process; GO:0044699 single-organism process; GO:0051234 establishment of localization; GO:0006810 transport; GO:0055085 transmembrane transport; GO:00068…	GO:0016020 membrane;	GO:0046873 metal ion transmembrane transporter activity; GO:0015075 ion transmembrane transporter activity; GO:0022892 substrate-specific transporter activity; GO:0015077 monovalent inorganic cation transmembrane transporter activity; GO:0022890 inorganic cation transmembrane transporter activity; GO:0008324 cation transmembrane transporter activity; GO:0022891 substrate-specific transmembrane tr…	K03549
K3XLW6	26	0.646	Down	0.0063034	S	soluble inorganic pyrophosphatase-like isoform X2 [Setaria italica]	LOC101754621	1.548	1.248	1.464	0.829	0.99	0.933	0.789	0.798	0.759	0.816	0.997	cytoplasm	GO:0008152 metabolic process; GO:0044237 cellular metabolic process; GO:0006793 phosphorus metabolic process; GO:0009987 cellular process; GO:0006796 phosphate-containing compound metabolic process;	GO:0044424 intracellular part; GO:0005623 cell; GO:0044464 cell part; GO:0005622 intracellular; GO:0005737 cytoplasm;	GO:0000287 magnesium ion binding; GO:0004427 inorganic diphosphatase activity; GO:0016462 pyrophosphatase activity; GO:0003824 catalytic activity; GO:0005488 binding; GO:0043167 ion binding; GO:0046872 metal ion binding; GO:0043169 cation binding; GO:0016817 hydrolase activity, acting on acid anhydrides; GO:0016787 hydrolase activity; GO:0016818 hydrolase activity, acting on acid anhydrides, in p…	K01507	ppa; inorganic pyrophosphatase [EC:3.6.1.1]	sita00190 Oxidative phosphorylation;
K3XE99	704	0.644	Down	0.0115558	S	protein NLP3 [Setaria italica]	LOC101785521	1.156		1.069	0.736		0.697	1.051		1.067	1.066		nucleus			GO:0005515 protein binding; GO:0005488 binding;				IPR000270; IPR003035;	PB1 domain; RWP-RK domain;
K3YD82	692	0.639	Down	0.0029794	S	Potassium transporter	LOC101766299	1.621	1.532	1.457	1.092	0.879	0.977	0.59	0.679	0.612	0.825	0.923	plasma membrane	GO:0098655 cation transmembrane transport; GO:0034220 ion transmembrane transport; GO:0098660 inorganic ion transmembrane transport; GO:0030001 metal ion transport; GO:0071804 cellular potassium ion transport; GO:0044763 single-organism cellular process; GO:0044699 single-organism process; GO:0051234 establishment of localization; GO:0006810 transport; GO:0055085 transmembrane transport; GO:00068…	GO:0016020 membrane;	GO:0046873 metal ion transmembrane transporter activity; GO:0015075 ion transmembrane transporter activity; GO:0022892 substrate-specific transporter activity; GO:0015077 monovalent inorganic cation transmembrane transporter activity; GO:0022890 inorganic cation transmembrane transporter activity; GO:0008324 cation transmembrane transporter activity; GO:0022891 substrate-specific transmembrane tr…	K03549
K3ZSA7	218	0.618	Down	3.7011e-05	S	calphotin [Setaria italica]	LOC101757898	1.182	1.173	1.213	0.705	0.743	0.757	1.311	1.321	1.265	0.857	0.815	cytoplasm			GO:0097159 organic cyclic compound binding; GO:1901363 heterocyclic compound binding; GO:0003723 RNA binding; GO:0008135 translation factor activity, RNA binding; GO:0005488 binding; GO:0003676 nucleic acid binding; GO:0003743 translation initiation factor activity;
K3YRN0	449	0.616	Down	0.00028168	S	eukaryotic translation initiation factor 4B1-like [Setaria italica]	LOC101772998	1.236	1.156	1.226	0.716	0.795	0.716	1.291	1.316	1.341	0.787	0.733	nucleus			GO:0097159 organic cyclic compound binding; GO:1901363 heterocyclic compound binding; GO:0003723 RNA binding; GO:0008135 translation factor activity, RNA binding; GO:0005488 binding; GO:0003676 nucleic acid binding; GO:0003743 translation initiation factor activity;
K4A969	442	0.608	Down	0.021899	S	"""""""zinc finger protein VAR3, chloroplastic [Setaria italica]"""""""	LOC101765130	1.226	1.746	1.161	0.893	0.821	0.799	1.383	1.718	1.434	0.728	0.603	chloroplast			GO:0043169 cation binding; GO:0046872 metal ion binding; GO:0008270 zinc ion binding; GO:0046914 transition metal ion binding; GO:0005488 binding; GO:0043167 ion binding;				IPR001876;	Zinc finger, RanBP2-type;
K3YV83	156	0.603	Down	0.00100366	S	serine/arginine-rich splicing factor RS40 isoform X2 [Setaria italica]	LOC101773686	1.452	1.405	1.32	0.759	0.854	0.906	0.794	0.785	0.825	1.018	1.001	nucleus			GO:0097159 organic cyclic compound binding; GO:1901363 heterocyclic compound binding; GO:1901265 nucleoside phosphate binding; GO:0005488 binding; GO:0003676 nucleic acid binding; GO:0000166 nucleotide binding; GO:0036094 small molecule binding;	K12893	SFRS4_5_6; splicing factor, arginine/serine-rich 4/5/6	sita03040 Spliceosome;	IPR000504; IPR012677;	RNA recognition motif domain; Nucleotide-binding alpha-beta plait domain;
K3YPP3	866	0.594	Down	0.0048975	S	U2 snRNP-associated SURP motif-containing protein-like isoform X1 [Setaria italica]	LOC101758144		1.273	1.365		0.792	0.775		0.828	0.784		1.095	nucleus	GO:0006396 RNA processing; GO:0006725 cellular aromatic compound metabolic process; GO:1901360 organic cyclic compound metabolic process; GO:0006807 nitrogen compound metabolic process; GO:0044238 primary metabolic process; GO:0044237 cellular metabolic process; GO:0071704 organic substance metabolic process; GO:0016070 RNA metabolic process; GO:0008152 metabolic process; GO:0090304 nucleic acid …		GO:0097159 organic cyclic compound binding; GO:1901363 heterocyclic compound binding; GO:0003723 RNA binding; GO:1901265 nucleoside phosphate binding; GO:0005488 binding; GO:0003676 nucleic acid binding; GO:0000166 nucleotide binding; GO:0036094 small molecule binding;	K12842	SR140; U2-associated protein SR140	sita03040 Spliceosome;	IPR003034; IPR000061; IPR006569; IPR000504; IPR012677; IPR013170; IPR008942;	SAP domain; SWAP/Surp; CID domain; RNA recognition motif domain; Nucleotide-binding alpha-beta plait domain; mRNA splicing factor Cwf21 domain; ENTH/VHS;
K4A500	1056	0.592	Down	0.031639	S	probable GPI-anchored adhesin-like protein PGA55 [Zea mays]	LOC101782141		1.089	1.243		0.738	0.643		1.083	1.127		1.227	nucleus
K4A4V5	389	0.589	Down	0.0027759	S	probable GPI-anchored adhesin-like protein PGA55 [Zea mays]	LOC101779855		1.233	1.223		0.743	0.703		0.799	0.869		1.248	chloroplast		GO:0043226 organelle; GO:0043231 intracellular membrane-bounded organelle; GO:0043229 intracellular organelle; GO:0005634 nucleus; GO:0044464 cell part; GO:0005622 intracellular; GO:0044424 intracellular part; GO:0043227 membrane-bounded organelle; GO:0005623 cell;					IPR003617; IPR017923;	Transcription elongation factor, TFIIS/CRSP70, N-terminal, sub-type; Transcription factor IIS, N-terminal;
K3ZRF8	520	0.588	Down	0.0085572	S	peptidyl-prolyl cis-trans isomerase CYP63-like isoform X2 [Setaria italica]	LOC101760612		1.359	1.233		0.768	0.755		0.889	1.066		1.025	nucleus	GO:0044267 cellular protein metabolic process; GO:0044238 primary metabolic process; GO:0018208 peptidyl-proline modification; GO:0000413 protein peptidyl-prolyl isomerization; GO:0044237 cellular metabolic process; GO:0071704 organic substance metabolic process; GO:0006457 protein folding; GO:0018193 peptidyl-amino acid modification; GO:0008152 metabolic process; GO:0044260 cellular macromolecul…		GO:0003755 peptidyl-prolyl cis-trans isomerase activity; GO:0016853 isomerase activity; GO:0003824 catalytic activity; GO:0016859 cis-trans isomerase activity;	K09566			IPR002130; IPR029000;	Cyclophilin-type peptidyl-prolyl cis-trans isomerase domain; Cyclophilin-like domain;
K3YSW3	362	0.579	Down	0.035896	S	putative RNA-binding protein Luc7-like 2 [Setaria italica]	LOC101763704	1.506	1.759		1.014	0.877		0.675	0.578		0.809	0.75	nucleus	GO:0044085 cellular component biogenesis; GO:0006376 mRNA splice site selection; GO:0016043 cellular component organization; GO:0022613 ribonucleoprotein complex biogenesis; GO:0022618 ribonucleoprotein complex assembly; GO:0006725 cellular aromatic compound metabolic process; GO:0044237 cellular metabolic process; GO:0071704 organic substance metabolic process; GO:0000398 mRNA splicing, via spli…	GO:0005685 U1 snRNP; GO:0043229 intracellular organelle; GO:0044446 intracellular organelle part; GO:0032991 macromolecular complex; GO:0044424 intracellular part; GO:0005623 cell; GO:0044422 organelle part; GO:0097525 spliceosomal snRNP complex; GO:0043231 intracellular membrane-bounded organelle; GO:0043226 organelle; GO:0005634 nucleus; GO:0044464 cell part; GO:0005622 intracellular; GO:199090…	GO:0097159 organic cyclic compound binding; GO:1901363 heterocyclic compound binding; GO:0003729 mRNA binding; GO:0003723 RNA binding; GO:0005488 binding; GO:0003676 nucleic acid binding;
K3ZRF8	515	0.572	Down	0.0050043	S	peptidyl-prolyl cis-trans isomerase CYP63-like isoform X2 [Setaria italica]	LOC101760612		1.277	1.206		0.73	0.691		0.968	1.169		1.075	nucleus	GO:0044267 cellular protein metabolic process; GO:0044238 primary metabolic process; GO:0018208 peptidyl-proline modification; GO:0000413 protein peptidyl-prolyl isomerization; GO:0044237 cellular metabolic process; GO:0071704 organic substance metabolic process; GO:0006457 protein folding; GO:0018193 peptidyl-amino acid modification; GO:0008152 metabolic process; GO:0044260 cellular macromolecul…		GO:0003755 peptidyl-prolyl cis-trans isomerase activity; GO:0016853 isomerase activity; GO:0003824 catalytic activity; GO:0016859 cis-trans isomerase activity;	K09566			IPR002130; IPR029000;	Cyclophilin-type peptidyl-prolyl cis-trans isomerase domain; Cyclophilin-like domain;
K4A500	858	0.568	Down	0.0062766	S	probable GPI-anchored adhesin-like protein PGA55 [Zea mays]	LOC101782141		1.071	1.167		0.627	0.644		1.214	1.197		1.292	nucleus
K4A969	438	0.559	Down	0.0112837	S	"""""""zinc finger protein VAR3, chloroplastic [Setaria italica]"""""""	LOC101765130	1.16	1.663	1.142	0.776	0.75	0.689	1.541	1.852	1.613	0.785	0.638	chloroplast			GO:0043169 cation binding; GO:0046872 metal ion binding; GO:0008270 zinc ion binding; GO:0046914 transition metal ion binding; GO:0005488 binding; GO:0043167 ion binding;				IPR001876;	Zinc finger, RanBP2-type;
K4A6A7	457	0.549	Down	1.3181e-06	S	monosaccharide-sensing protein 2-like [Setaria italica]	LOC101773781	1.317	1.273	1.265	0.717	0.703	0.695	1.409	1.446	1.495	0.612	0.647	vacuolar membrane	GO:0006810 transport; GO:0055085 transmembrane transport; GO:0051179 localization; GO:0051234 establishment of localization;	GO:0031224 intrinsic component of membrane; GO:0016020 membrane; GO:0016021 integral component of membrane; GO:0044425 membrane part;	GO:0022892 substrate-specific transporter activity; GO:0022891 substrate-specific transmembrane transporter activity; GO:0005215 transporter activity; GO:0022857 transmembrane transporter activity;				IPR020846;	Major facilitator superfamily domain;
K3XVC3	10	0.538	Down	0.00011548	S	Sucrose synthase	LOC101759310	1.367	1.348	1.291	0.741	0.666	0.748	0.502	0.555	0.53	1.313	1.334	cytoplasm	GO:0044723 single-organism carbohydrate metabolic process; GO:0008152 metabolic process; GO:0005985 sucrose metabolic process; GO:0044262 cellular carbohydrate metabolic process; GO:0044710 single-organism metabolic process; GO:0044763 single-organism cellular process; GO:0044699 single-organism process; GO:0009311 oligosaccharide metabolic process; GO:0005984 disaccharide metabolic process; GO:0…		GO:0016758 transferase activity, transferring hexosyl groups; GO:0003824 catalytic activity; GO:0035251 UDP-glucosyltransferase activity; GO:0008194 UDP-glycosyltransferase activity; GO:0046527 glucosyltransferase activity; GO:0016757 transferase activity, transferring glycosyl groups; GO:0016157 sucrose synthase activity; GO:0016740 transferase activity;	K00695	E2.4.1.13; sucrose synthase [EC:2.4.1.13]	sita01100 Metabolic pathways; sita00500 Starch and sucrose metabolism;	IPR000368; IPR001296;	Sucrose synthase; Glycosyl transferase, family 1;
K3XXJ3	279	0.525	Down	2.2349e-05	S	serine/arginine repetitive matrix protein 1-like [Setaria italica]	LOC101756899	1.435	1.34	1.426	0.728	0.762	0.714	0.763	0.728	0.748	1.004	1.064	nucleus							IPR027329;	TPX2, C-terminal;
K3XVT7	579	0.518	Down	0.000183762	S	uncharacterized membrane protein At1g75140-like [Setaria italica]	LOC101760814	1.284	1.406	1.297	0.735	0.639	0.692	0.733	0.707	0.796	1.209	1.206	chloroplast
K3XXF9	237	0.469	Down	0.00052358	S	pre-mRNA-splicing factor 38B-like [Setaria italica]	LOC101757682	1.37	1.457	1.631	0.764	0.693	0.633	0.811	0.756	0.701	1.031	1.1	nucleus				K12850	PRPF38B; pre-mRNA-splicing factor 38B	sita03040 Spliceosome;	IPR024767;	Pre-mRNA-splicing factor 38, C-terminal;
K3Y9U1	108	0.462	Down	3.6032e-05	S	RPM1-interacting protein 4-like [Setaria italica]	LOC101753580	1.513	1.495	1.352	0.667	0.661	0.685	0.727	0.765	0.739	1.073	1.085	nucleus				K13456	RIN4; RPM1-interacting protein 4	sita04626 Plant-pathogen interaction;	IPR008700;	RIN4, pathogenic type III effector avirulence factor Avr cleavage site;
K3YV83	154	0.441	Down	0.00083858	S	serine/arginine-rich splicing factor RS40 isoform X2 [Setaria italica]	LOC101773686	1.582	1.767	1.483	0.712	0.618	0.802	0.693	0.616	0.719	1.041	1.058	nucleus			GO:0097159 organic cyclic compound binding; GO:1901363 heterocyclic compound binding; GO:1901265 nucleoside phosphate binding; GO:0005488 binding; GO:0003676 nucleic acid binding; GO:0000166 nucleotide binding; GO:0036094 small molecule binding;	K12893	SFRS4_5_6; splicing factor, arginine/serine-rich 4/5/6	sita03040 Spliceosome;	IPR000504; IPR012677;	RNA recognition motif domain; Nucleotide-binding alpha-beta plait domain;
K3YV83	215	0.42	Down	0.0114028	S	serine/arginine-rich splicing factor RS40 isoform X2 [Setaria italica]	LOC101773686		1.658	1.547		0.615	0.732		0.481	0.568		1.288	nucleus			GO:0097159 organic cyclic compound binding; GO:1901363 heterocyclic compound binding; GO:1901265 nucleoside phosphate binding; GO:0005488 binding; GO:0003676 nucleic acid binding; GO:0000166 nucleotide binding; GO:0036094 small molecule binding;	K12893	SFRS4_5_6; splicing factor, arginine/serine-rich 4/5/6	sita03040 Spliceosome;	IPR000504; IPR012677;	RNA recognition motif domain; Nucleotide-binding alpha-beta plait domain;
K3ZUA5	63	3.576	Up	0.00180443	T	leucine-rich repeat extensin-like protein 4 [Setaria italica]	LOC101783695		0.716	0.667		2.371	2.574		0.408	0.436		0.617	vacuolar membrane			GO:0005515 protein binding; GO:0005488 binding;				IPR032675;	Leucine-rich repeat domain, L domain-like;
K3ZQD8	912	2.139	Up	0.000197291	T	pre-mRNA-processing protein 40A [Setaria italica]	LOC101759396	1.099	1.138	0.985	2.308	2.444	2.141	0.371	0.451	0.54	0.32	0.106	chloroplast			GO:0005515 protein binding; GO:0005488 binding;	K12821	PRPF40; pre-mRNA-processing factor 40	sita03040 Spliceosome;	IPR002713; IPR001202;	FF domain; WW domain;
K3XJV0	134	1.789	Up	0.00065873	T	ABSCISIC ACID-INSENSITIVE 5-like protein 2 [Setaria italica]	LOC101780708	0.767	0.79		1.39	1.396		0.807	0.85		1.096	1.05	nucleus	GO:0050794 regulation of cellular process; GO:0010468 regulation of gene expression; GO:0006355 regulation of transcription, DNA-templated; GO:0031326 regulation of cellular biosynthetic process; GO:0080090 regulation of primary metabolic process; GO:0060255 regulation of macromolecule metabolic process; GO:0019219 regulation of nucleobase-containing compound metabolic process; GO:0010556 regulat…		GO:0097159 organic cyclic compound binding; GO:1901363 heterocyclic compound binding; GO:0003677 DNA binding; GO:0005488 binding; GO:0001071 nucleic acid binding transcription factor activity; GO:0003676 nucleic acid binding; GO:0043565 sequence-specific DNA binding; GO:0003700 transcription factor activity, sequence-specific DNA binding;	K14432	ABF; ABA responsive element binding factor	sita04075 Plant hormone signal transduction;	IPR004827;	Basic-leucine zipper domain;
K4A9X4	349	1.615	Up	0.00022223	T	Tubulin alpha chain	LOC101763383	0.94	0.847	0.904	1.385	1.469	1.492	0.67	0.619	0.566	1.055	1.079	cytoplasm	GO:0007017 microtubule-based process; GO:0009987 cellular process;	GO:0043229 intracellular organelle; GO:0099513 polymeric cytoskeletal fiber; GO:0005874 microtubule; GO:0043232 intracellular non-membrane-bounded organelle; GO:0044430 cytoskeletal part; GO:0044446 intracellular organelle part; GO:0099512 supramolecular fiber; GO:0044424 intracellular part; GO:0005623 cell; GO:0099080 supramolecular complex; GO:0044422 organelle part; GO:0099081 supramolecular p…	GO:1901265 nucleoside phosphate binding; GO:0001882 nucleoside binding; GO:0043167 ion binding; GO:0016817 hydrolase activity, acting on acid anhydrides; GO:0016787 hydrolase activity; GO:0000166 nucleotide binding; GO:0017111 nucleoside-triphosphatase activity; GO:0097159 organic cyclic compound binding; GO:1901363 heterocyclic compound binding; GO:0032549 ribonucleoside binding; GO:0097367 carb…	K07374	TUBA; tubulin alpha	sita04145 Phagosome;	IPR003008; IPR023123; IPR008280; IPR018316;	Tubulin/FtsZ, GTPase domain; Tubulin, C-terminal; Tubulin/FtsZ, C-terminal; Tubulin/FtsZ, 2-layer sandwich domain;
K3Z925	241	1.58	Up	0.0037438	T	40S ribosomal protein S6	LOC101784158	0.705	0.657	0.767	1.086	1.254	1.023	1.148	0.952	1.224	1.146	1.158	nucleus	GO:0006518 peptide metabolic process; GO:0043043 peptide biosynthetic process; GO:0044267 cellular protein metabolic process; GO:0006807 nitrogen compound metabolic process; GO:0009058 biosynthetic process; GO:0043603 cellular amide metabolic process; GO:0044238 primary metabolic process; GO:1901566 organonitrogen compound biosynthetic process; GO:1901576 organic substance biosynthetic process; G…	GO:0005840 ribosome; GO:0043226 organelle; GO:0043229 intracellular organelle; GO:0043232 intracellular non-membrane-bounded organelle; GO:0044464 cell part; GO:0005622 intracellular; GO:0005737 cytoplasm; GO:0032991 macromolecular complex; GO:0044424 intracellular part; GO:1990904 ribonucleoprotein complex; GO:0005623 cell; GO:0030529 intracellular ribonucleoprotein complex; GO:0044444 cytoplasm…	GO:0003735 structural constituent of ribosome; GO:0005198 structural molecule activity;	K02991	RP-S6e; small subunit ribosomal protein S6e	sita03010 Ribosome;
K3YJH0	159	1.522	Up	0.000119938	T	RPM1-interacting protein 4 isoform X2 [Setaria italica]	LOC101784904	0.875	0.816	0.893	1.321	1.291	1.32	1.109	1.111	1.077	0.803	0.811	nucleus				K13456	RIN4; RPM1-interacting protein 4	sita04626 Plant-pathogen interaction;	IPR008700;	RIN4, pathogenic type III effector avirulence factor Avr cleavage site;
K3XVG3	738	1.496	Up	0.00062471	T	heat shock 70 kDa protein 16 [Setaria italica]	LOC101769482	0.844	0.734	0.785	1.155	1.196	1.184	1.251	1.405	1.398	0.8	0.753	cytoplasm				K09489			IPR029048; IPR029047;	Heat shock protein 70kD, C-terminal domain; Heat shock protein 70kD, peptide-binding domain;
K3Y7I3	263	1.453	Up	0.000144884	T	polyadenylate-binding protein RBP45-like [Setaria italica]	LOC101777517	0.91	0.891	0.841	1.308	1.253	1.277	0.929	0.931	1.029	0.9	0.914	nucleus			GO:0097159 organic cyclic compound binding; GO:1901363 heterocyclic compound binding; GO:1901265 nucleoside phosphate binding; GO:0005488 binding; GO:0003676 nucleic acid binding; GO:0000166 nucleotide binding; GO:0036094 small molecule binding;				IPR000504; IPR012677;	RNA recognition motif domain; Nucleotide-binding alpha-beta plait domain;
K3XSQ9	230	1.433	Up	0.00152344	T	pumilio homolog 2-like [Setaria italica]	LOC101767746	0.796	0.78	0.847	1.15	1.082	1.24	0.832	0.806	0.831	1.206	1.276	nucleus			GO:0097159 organic cyclic compound binding; GO:1901363 heterocyclic compound binding; GO:0003723 RNA binding; GO:0005488 binding; GO:0003676 nucleic acid binding;	K17943			IPR012940; IPR011989; IPR016024; IPR033712; IPR033133;	Nucleic acid binding NABP; Armadillo-like helical; Armadillo-type fold; Pumilio, RNA binding domain; Pumilio homology domain;
K3ZW07	236	1.424	Up	0.00038137	T	histone H1-like [Setaria italica]	LOC101779531	0.813	0.81	0.888	1.174	1.183	1.218	1.124	1.09	0.893	1.152	1.159	nucleus	GO:0044085 cellular component biogenesis; GO:0016043 cellular component organization; GO:0034728 nucleosome organization; GO:0034622 cellular macromolecular complex assembly; GO:0006333 chromatin assembly or disassembly; GO:0043933 macromolecular complex subunit organization; GO:0065004 protein-DNA complex assembly; GO:0006323 DNA packaging; GO:0006334 nucleosome assembly; GO:0051276 chromosome o…	GO:0043229 intracellular organelle; GO:0043232 intracellular non-membrane-bounded organelle; GO:0044446 intracellular organelle part; GO:0032991 macromolecular complex; GO:0044424 intracellular part; GO:0005623 cell; GO:0044422 organelle part; GO:0044427 chromosomal part; GO:0000786 nucleosome; GO:0043228 non-membrane-bounded organelle; GO:0043231 intracellular membrane-bounded organelle; GO:0043…	GO:0097159 organic cyclic compound binding; GO:1901363 heterocyclic compound binding; GO:0003677 DNA binding; GO:0005488 binding; GO:0003676 nucleic acid binding;	K11275			IPR011991; IPR005818;	Winged helix-turn-helix DNA-binding domain; Linker histone H1/H5, domain H15;
K4AA57	349	1.412	Up	3.9467e-05	T	Tubulin alpha chain	LOC101761206	0.889	0.906	0.901	1.237	1.262	1.309	0.627	0.626	0.659	1.263	1.235	cytoplasm	GO:0007017 microtubule-based process; GO:0009987 cellular process;	GO:0043229 intracellular organelle; GO:0099513 polymeric cytoskeletal fiber; GO:0005874 microtubule; GO:0043232 intracellular non-membrane-bounded organelle; GO:0044430 cytoskeletal part; GO:0044446 intracellular organelle part; GO:0099512 supramolecular fiber; GO:0044424 intracellular part; GO:0005623 cell; GO:0099080 supramolecular complex; GO:0044422 organelle part; GO:0099081 supramolecular p…	GO:1901265 nucleoside phosphate binding; GO:0001882 nucleoside binding; GO:0043167 ion binding; GO:0016817 hydrolase activity, acting on acid anhydrides; GO:0016787 hydrolase activity; GO:0000166 nucleotide binding; GO:0017111 nucleoside-triphosphatase activity; GO:0097159 organic cyclic compound binding; GO:1901363 heterocyclic compound binding; GO:0032549 ribonucleoside binding; GO:0097367 carb…	K07374	TUBA; tubulin alpha	sita04145 Phagosome;	IPR003008; IPR023123; IPR008280; IPR018316;	Tubulin/FtsZ, GTPase domain; Tubulin, C-terminal; Tubulin/FtsZ, C-terminal; Tubulin/FtsZ, 2-layer sandwich domain;
K3XV53	540	1.361	Up	2.5488e-06	T	dynamin-2A-like [Setaria italica]	LOC101764728	0.857	0.841	0.837	1.16	1.137	1.154	0.994	1.024	1.031	1.012	1.019	endoplasmic reticulum			GO:1901265 nucleoside phosphate binding; GO:0001882 nucleoside binding; GO:0043167 ion binding; GO:0016817 hydrolase activity, acting on acid anhydrides; GO:0016787 hydrolase activity; GO:0000166 nucleotide binding; GO:0017111 nucleoside-triphosphatase activity; GO:0097159 organic cyclic compound binding; GO:1901363 heterocyclic compound binding; GO:0032549 ribonucleoside binding; GO:0097367 carb…	K01528	DNM; dynamin GTPase [EC:3.6.5.5]	sita04144 Endocytosis;	IPR030381; IPR003130; IPR011993; IPR020850; IPR001401; IPR027417; IPR000375; IPR001849;	Dynamin-type guanine nucleotide-binding (G) domain; Dynamin GTPase effector; PH domain-like; GTPase effector domain; Dynamin, GTPase domain; P-loop containing nucleoside triphosphate hydrolase; Dynamin central domain; Pleckstrin homology domain;
K3XV43	791	1.326	Up	0.037443	T	"""""""uncharacterized aarF domain-containing protein kinase At1g79600, chloroplastic isoform X1[Musa acuminata subsp. malaccensis]"""""""	LOC101759876		0.856	0.812		1.051	1.16		0.78	0.751		1.298	cytoplasm				K08869			IPR004147; IPR012338; IPR001466; IPR011009;	UbiB domain; Beta-lactamase/transpeptidase-like; Beta-lactamase-related; Protein kinase-like domain;
K3YI18	297	1.313	Up	0.045898	T	AT-hook motif nuclear-localized protein 7-like [Setaria italica]	LOC101780183	0.853	0.794		1.134	1.029		1.104	1.14		0.94	1.051	chloroplast							IPR005175;	PPC domain;
K3ZIR9	258	1.312	Up	0.037505	T	E3 ubiquitin-protein ligase RHF2A [Setaria italica]	LOC101779691		0.935	0.861		1.22	1.137		0.929	0.89		0.944	nucleus			GO:0043169 cation binding; GO:0046872 metal ion binding; GO:0005515 protein binding; GO:0008270 zinc ion binding; GO:0046914 transition metal ion binding; GO:0005488 binding; GO:0043167 ion binding;	K19043			IPR001841; IPR013083;	Zinc finger, RING-type; Zinc finger, RING/FYVE/PHD-type;
K4A4P2	1551	1.298	Up	0.0079388	T	embryo defective 2016 protein [Medicago truncatula]	SETIT_033846mg		0.923	0.888		1.191	1.16		0.787	1.011		1.147	plasma membrane							IPR031801;	Virilizer, N-terminal;
K3Z429	635	1.28	Up	0.00161664	T	dual specificity protein kinase shkD isoform X2 [Setaria italica]	LOC101767428	0.813	0.891	0.853	1.131	1.062	1.079	0.97	0.998	0.978	1.109	1.091	nucleus	GO:0050794 regulation of cellular process; GO:0016310 phosphorylation; GO:0060255 regulation of macromolecule metabolic process; GO:0019219 regulation of nucleobase-containing compound metabolic process; GO:0044267 cellular protein metabolic process; GO:0044237 cellular metabolic process; GO:0006796 phosphate-containing compound metabolic process; GO:0071704 organic substance metabolic process; G…		GO:0005524 ATP binding; GO:1901265 nucleoside phosphate binding; GO:0016773 phosphotransferase activity, alcohol group as acceptor; GO:0001882 nucleoside binding; GO:0043167 ion binding; GO:0004672 protein kinase activity; GO:0000166 nucleotide binding; GO:0097159 organic cyclic compound binding; GO:1901363 heterocyclic compound binding; GO:0032549 ribonucleoside binding; GO:0097367 carbohydrate …				IPR000719; IPR013767; IPR000014; IPR001245; IPR011009;	Protein kinase domain; PAS fold; PAS domain; Serine-threonine/tyrosine-protein kinase catalytic domain; Protein kinase-like domain;
K3Z4C9	650	1.262	Up	0.0054044	T	probable inactive receptor kinase At2g26730 [Setaria italica]	LOC101773880	0.917	0.915	0.988	1.245	1.11	1.203	1.058	1.112	1.046	0.805	0.867	plasma membrane	GO:0016310 phosphorylation; GO:0044267 cellular protein metabolic process; GO:0044238 primary metabolic process; GO:0044237 cellular metabolic process; GO:0006796 phosphate-containing compound metabolic process; GO:0071704 organic substance metabolic process; GO:0008152 metabolic process; GO:0006468 protein phosphorylation; GO:0006793 phosphorus metabolic process; GO:0044260 cellular macromolecul…		GO:0005524 ATP binding; GO:1901265 nucleoside phosphate binding; GO:0016773 phosphotransferase activity, alcohol group as acceptor; GO:0001882 nucleoside binding; GO:0043167 ion binding; GO:0005515 protein binding; GO:0004672 protein kinase activity; GO:0000166 nucleotide binding; GO:0097159 organic cyclic compound binding; GO:1901363 heterocyclic compound binding; GO:0032549 ribonucleoside bindi…				IPR000719; IPR013210; IPR032675; IPR011009;	Protein kinase domain; Leucine-rich repeat-containing N-terminal, plant-type; Leucine-rich repeat domain, L domain-like; Protein kinase-like domain;
K3YG40	888	1.258	Up	0.0052002	T	Plasma membrane ATPase	LOC101763833	0.85	0.953	0.958	1.155	1.13	1.189	0.958	0.972	0.953	1.079	0.966	plasma membrane	GO:0009116 nucleoside metabolic process; GO:0042278 purine nucleoside metabolic process; GO:0009167 purine ribonucleoside monophosphate metabolic process; GO:0009117 nucleotide metabolic process; GO:0044699 single-organism process; GO:0046129 purine ribonucleoside biosynthetic process; GO:0009163 nucleoside biosynthetic process; GO:0009058 biosynthetic process; GO:0009156 ribonucleoside monophosp…	GO:0031224 intrinsic component of membrane; GO:0016020 membrane; GO:0016021 integral component of membrane; GO:0044425 membrane part;	GO:1901265 nucleoside phosphate binding; GO:0043167 ion binding; GO:0016817 hydrolase activity, acting on acid anhydrides; GO:0016787 hydrolase activity; GO:0000166 nucleotide binding; GO:0017111 nucleoside-triphosphatase activity; GO:0016887 ATPase activity; GO:1901363 heterocyclic compound binding; GO:0097159 organic cyclic compound binding; GO:0016462 pyrophosphatase activity; GO:0003824 catal…	K01535	PMA1; H+-transporting ATPase [EC:7.1.2.1]	sita00190 Oxidative phosphorylation;	IPR023298; IPR004014; IPR023299; IPR008250; IPR023214;	P-type ATPase, transmembrane domain; Cation-transporting P-type ATPase, N-terminal; P-type ATPase, cytoplasmic domain N; P-type ATPase, A domain; HAD-like domain;
K3Z381	203	1.256	Up	0.00103687	T	eukaryotic translation initiation factor 5B-like [Setaria italica]	LOC101760372	0.82	0.876	0.885	1.058	1.103	1.081	0.953	0.935	0.881	1.175	1.11	cytoplasm			GO:1901265 nucleoside phosphate binding; GO:0001882 nucleoside binding; GO:0043167 ion binding; GO:0016817 hydrolase activity, acting on acid anhydrides; GO:0016787 hydrolase activity; GO:0000166 nucleotide binding; GO:0017111 nucleoside-triphosphatase activity; GO:0097159 organic cyclic compound binding; GO:1901363 heterocyclic compound binding; GO:0032549 ribonucleoside binding; GO:0097367 carb…	K03243	EIF5B; translation initiation factor 5B	sita03013 RNA transport;	IPR023115; IPR005225; IPR004161; IPR027417; IPR000795; IPR009000;	Translation initiation factor IF- 2, domain 3; Small GTP-binding protein domain; Translation elongation factor EFTu-like, domain 2; P-loop containing nucleoside triphosphate hydrolase; Transcription factor, GTP-binding domain; Translation protein, beta-barrel domain;
K3XDV5	528	1.251	Up	0.0161992	T	nipped-B-like protein B [Setaria italica]	LOC101772859		1.016	0.98		1.276	1.22		0.957	1.014		0.757	nucleus
[truncated: 88 more rows]

## Sheet: YG2CvsAN04C
Protein accession	Position	YG2C/AN04C Ratio	Regulated Type	YG2C/AN04C P value	Amino acid	Protein description	Gene name	AN04C_1	AN04C_2	AN04C_3	AN04T_1	AN04T_2	AN04T_3	YG2C_1	YG2C_2	YG2C_3	YG2T_1	YG2T_2	YG2T_3	Biological Process	Cellular Component	Molecular Function	KEGG KO No.	KEGG Gene	KEGG pathway	IPR ID	Domain description
[truncated: 1,264 more rows]

[truncated: 2 more sheets: YG2TvsAN04T, YG2TvsYG2C]
