# Supplementary material for: Phosphoproteomic Profiling Reveals Early Salt-Responsive Mechanisms in Two Foxtail Millet Cultivars
Source: Front Plant Sci. 2021 Sep 20;12:712257. doi: 10.3389/fpls.2021.712257 (PMC8488109; doi:10.3389/fpls.2021.712257)
Supplement: Supplementary Table 4 — KOG and subcellular location statistics and list of DAPs in four comparison groups, AN04TvsAN04C, YG2CvsAN04C, YG2TvsAN04T, and YG2TvsYG2C. [file Table_4.XLSX]

## Sheet: An04TvsAn04C
An04TvsAn04C KOG Up
COG/KOG category	Category description	No. of Protein
INFORMATION STORAGE AND PROCESSING	[J] Translation, ribosomal structure and biogenesis	2
	[A] RNA processing and modification	3
	[K] Transcription	5
	[L] Replication, recombination and repair	1
	[B] Chromatin structure and dynamics	2
CELLULAR PROCESSES AND SIGNALING	[D] Cell cycle control, cell division, chromosome partitioning	3
	[V] Defense mechanisms	4
	[T] Signal transduction mechanisms	6
	[M] Cell wall/membrane/envelope biogenesis	3
	[Z] Cytoskeleton	2
	[U] Intracellular trafficking, secretion, and vesicular transport	3
	[O] Posttranslational modification, protein turnover, chaperones	20
METABOLISM	[C] Energy production and conversion	7
	[G] Carbohydrate transport and metabolism	11
	[E] Amino acid transport and metabolism	6
	[F] Nucleotide transport and metabolism	2
	[H] Coenzyme transport and metabolism	1
	[P] Inorganic ion transport and metabolism	4
	[Q] Secondary metabolites biosynthesis, transport and catabolism	7
POORLY CHARACTERIZED	[R] General function prediction only	20
	[S] Function unknown	8
An04TvsAn04C KOG Up list
Category	Protein accession	Protein description	Ratio	Regulated Type	P value	Gene name	MW [kDa]	AN04C_1	AN04C_2	AN04C_3	AN04T_1	AN04T_2	AN04T_3	YG2C_1	YG2C_2	YG2C_3	YG2T_1	YG2T_2	YG2T_3
[J] Translation, ribosomal structure and biogenesis	K3XQA2	"39S ribosomal protein L22, mitochondrial-like [Brachypodium distachyon]"	1.839	Up	0.00178418	SETIT_004084mg	28.503	0.85		0.835	1.512		1.587	0.774		0.75	0.898		0.865
	K3YJ91	60S ribosomal protein L7a-like [Setaria italica]	1.711	Up	0.00113831	LOC101767373	29.161		1.005	1.042		1.749	1.754		0.735	0.721		0.552	0.524
[A] RNA processing and modification	K3YP71	U5 small nuclear ribonucleoprotein 200 kDa helicase [Setaria italica]	1.234	Up	0.0034045	101772985	246.28	0.717	0.662	0.722	0.845	0.85	0.898	1.282	1.337	1.254	1.117	1.138	1.129
	K4A4Z3	splicing factor 3B subunit 3-like [Setaria italica]	1.204	Up	0.0025036	LOC101756902	135.97	0.735	0.8	0.792	0.944	0.922	0.936	1.136	1.142	1.136	1.184	1.118	1.142
	K3Z3H8	cell division cycle 5-like protein [Setaria italica]	1.452	Up	0.00129696	LOC101781581	110.71	0.81	0.789	0.721	1.117	1.067	1.184	0.99	1.032	0.903	1.1	1.128	1.213
[K] Transcription	K3ZA33	nuclear transcription factor Y subunit B [Setaria italica]	1.291	Up	0.0073046	LOC101771990	18.935	0.885		0.917	1.148		1.178	1.141		1.103	0.842		0.82
	K3XWV4	E2F transcription factor-like E2FE [Setaria italica]	1.221	Up	0.0026033	LOC101784328	49.323	0.906	0.891		1.104	1.091		1.127	1.077		0.877	0.956
	K3XS26	ABC transporter F family member 4 [Setaria italica]	1.228	Up	0.00195945	LOC101778147	48.585	0.731	0.785	0.718	0.907	0.93	0.906	1.177	1.161	1.227	1.194	1.135	1.159
	K3YJY2	protein polybromo-1 [Setaria italica]	1.224	Up	0.0045389	LOC101768050	18.962	0.965	0.955	0.931	1.105	1.148	1.238	0.997	0.968	0.902	0.946	0.944	0.948
	K4A4Z6	DNA-directed RNA polymerase subunit beta OS=Setaria italica OX=4555 GN=LOC101780789	1.212	Up	0.0154383	LOC101780789	138.97	0.737	0.74	0.845	0.922	0.923	0.97	1.276	1.264	1.219	1.079	1.059	0.997
[L] Replication, recombination and repair	K3YTG5	ubiquitin receptor RAD23b [Setaria italica]	1.331	Up	0.005443	LOC101761391	39.645	0.95	0.99		1.285	1.298		0.874	0.867		0.912	0.866
[B] Chromatin structure and dynamics	K4A0P7	LOW QUALITY PROTEIN: protein HGV2 [Setaria italica]	1.211	Up	0.00103752	SETIT_032437mg	60.404	0.881	0.855	0.822	1.018	1.053	1.027	1.14	1.057	1.082	0.985	1.05	1.001
	K3XWK3	Histone deacetylase OS=Setaria italica OX=4555 GN=LOC101756624	1.221	Up	0.015715	LOC101756624	54.411	0.847	0.88	0.907	1.148	0.984	1.085	0.973	1.037	1.008	1.048	1.079	1.013
[D] Cell cycle control, cell division, chromosome partitioning	K3XEQ0	serine/threonine-protein phosphatase 6 regulatory subunit 3-like isoform X1 [Setaria italica]	1.268	Up	0.0126802	LOC101756781	86.893		0.767	0.734		0.967	0.937		1.094	1.177		1.184	1.163
	K4A0P7	LOW QUALITY PROTEIN: protein HGV2 [Setaria italica]	1.211	Up	0.00103752	SETIT_032437mg	60.404	0.881	0.855	0.822	1.018	1.053	1.027	1.14	1.057	1.082	0.985	1.05	1.001
	K3Z3H8	cell division cycle 5-like protein [Setaria italica]	1.452	Up	0.00129696	LOC101781581	110.71	0.81	0.789	0.721	1.117	1.067	1.184	0.99	1.032	0.903	1.1	1.128	1.213
[V] Defense mechanisms	K4A2K1	"tuliposide A-converting enzyme b1, amyloplastic-like [Setaria italica]"	1.22	Up	0.026219	LOC101757771	34.235	0.939		0.924	1.1		1.172	1.005		1.008	0.968		0.914
	K3ZVG8	"probable tuliposide A-converting enzyme b6, amyloplastic [Setaria italica]"	1.264	Up	0.00027697	LOC101769546	32.974	0.826	0.88	0.846	1.084	1.062	1.08	1.109	1.073	1.081	0.995	0.999	1.008
	K3YI92	cinnamoyl-CoA reductase 1-like [Setaria italica]	1.27	Up	0.023241	LOC101785020	39.559	0.665	0.57	0.712	0.852	0.805	0.816	1.428	1.597	1.458	1.049	1.003	1.017
	K4ACI0	cinnamoyl-CoA reductase 1-like [Setaria italica]	1.416	Up	0.039	LOC101773218	35.094	0.9		0.816	1.153		1.277	0.965		0.893	0.998		1.038
[T] Signal transduction mechanisms	K3Y5R5	programmed cell death protein 4-like [Setaria italica]	1.202	Up	0.00027625	LOC101765745	73.39	0.75	0.782	0.761	0.926	0.902	0.928	1.216	1.153	1.196	1.123	1.14	1.136
	K3ZEA2	probable calcium-binding protein CML10 [Setaria italica]	1.217	Up	0.0029835	LOC101761337	26.897	0.863	0.897	0.899	1.126	1.084	1.025	0.893	0.971	0.973	1.134	1.062	1.114
	K3XY41	BAG family molecular chaperone regulator 3-like [Setaria italica]	1.403	Up	0.029559	LOC101775392	36.191		0.884	0.944		1.219	1.346		0.966	0.851		0.953	0.883
	K3XM69	probable calcium-binding protein CML16 [Setaria italica]	1.34	Up	0.032963	LOC101778141	20.323	0.729	0.852	0.866	1.098	1.097	1.084	1.087	1.047	1.032	1.105	1.076	1.033
	K3XF74	serine/threonine-protein kinase MARK2 [Setaria italica]	1.503	Up	0.00162429	LOC101780302	75.154	0.763		0.781	1.147		1.174	0.943		0.932	1.167		1.133
	K3XTD4	disease resistance protein RPS2-like [Setaria italica]	1.204	Up	0.0115043	LOC101773810	102.64		0.933	0.901		1.115	1.093		0.984	1.08		0.983	0.941
[M] Cell wall/membrane/envelope biogenesis	K3ZJC2	xylanase inhibitor protein 1-like [Setaria italica]	2.113	Up	1.50124e-05	LOC101786936	33.38	0.818	0.872	0.867	1.84	1.739	1.825	0.608	0.633	0.606	0.793	0.792	0.766
	K3ZJC8	xylanase inhibitor protein 1-like [Setaria italica]	1.229	Up	0.0024967	LOC101784278	32.866	1.115	1.154	1.109	1.414	1.43	1.309	0.707	0.73	0.771	0.785	0.709	0.83
	K3ZJG1	xylanase inhibitor protein 2-like [Setaria italica]	1.268	Up	0.00040374	LOC101755917	31.491	1.154	1.135	1.153	1.517	1.428	1.42	0.636	0.665	0.674	0.741	0.749	0.75
[Z] Cytoskeleton	K4A6H7	vacuolar protein sorting-associated protein 52 A isoform X1 [Setaria italica]	1.233	Up	0.0053169	LOC101785776	80.162	0.882	0.819	0.811	0.988	1.024	1.085	1.139	1.144	1.16	1.029	1.018	1.036
	K4AM22	actin-depolymerizing factor 3-like [Setaria italica]	1.408	Up	0.00027709	LOC101766473	15.743	0.954	0.928	0.977	1.333	1.402	1.29	0.995	0.994	0.986	0.741	0.704	0.769
[U] Intracellular trafficking, secretion, and vesicular transport	K3YQ60	conserved oligomeric Golgi complex subunit 4 isoform X2 [Setaria italica]	1.235	Up	0.00153987	LOC101785820	84.048	0.758	0.805	0.816	0.949	0.996	0.992	1.159	1.059	1.071	1.124	1.095	1.085
	K4A6H7	vacuolar protein sorting-associated protein 52 A isoform X1 [Setaria italica]	1.233	Up	0.0053169	LOC101785776	80.162	0.882	0.819	0.811	0.988	1.024	1.085	1.139	1.144	1.16	1.029	1.018	1.036
	K3YK78	HVA22-like protein OS=Setaria italica OX=4555 GN=LOC101759240	1.203	Up	0.00166212	LOC101759240	14.839	1.044	1.04	1.075	1.321	1.227	1.251	0.893	0.911	0.914	0.761	0.84	0.777
[O] Posttranslational modification, protein turnover, chaperones	K3YI99	vignain-like [Setaria italica]	1.282	Up	0.00061847	LOC101769259	39.57	0.927	0.869	0.943	1.173	1.18	1.158	1.02	1.051	1.04	0.893	0.912	0.932
	K4A8N5	serine carboxypeptidase-like 2 [Setaria italica]	1.455	Up	3.5822e-05	LOC101780930	55.811	0.829	0.808	0.816	1.171	1.229	1.169	1.021	1.01	0.99	1.006	0.988	0.992
	K3YPH2	"presequence protease 1, chloroplastic/mitochondrial [Setaria italica]"	1.218	Up	1.71251e-05	LOC101768037	121.43	0.812	0.824	0.811	0.997	0.982	1.001	1.096	1.102	1.096	1.092	1.087	1.09
	K3ZIT9	ervatamin-B-like [Setaria italica]	2.292	Up	4.2847e-05	LOC101776040	41.1	0.846	0.908	0.817	1.918	1.889	2.086	0.614	0.558	0.49	0.673	0.62	0.53
	K3YRN1	protein ASPARTIC PROTEASE IN GUARD CELL 2-like isoform X2 [Setaria italica]	2.136	Up	0.000120323	LOC101775034	54.396	0.86	0.951	0.812	1.785	1.91	1.908	0.804	0.601	0.717	0.676	0.588	0.616
	K3YHQ6	aspartic proteinase nepenthesin-2-like [Setaria italica]	1.468	Up	0.00035916	LOC101762355	46.976	0.766	0.827	0.83	1.211	1.134	1.212	1.116	1.079	1.105	0.93	0.979	0.875
	K3XXJ0	ervatamin-B-like [Setaria italica]	2.11	Up	0.00109653	105914251	41.344	0.865	0.863	0.871	1.813	1.758	1.912	0.645	0.695	0.586	0.724	0.729	0.681
	K3YYS4	"peroxiredoxin-2E-2, chloroplastic-like [Setaria italica]"	1.205	Up	0.00105994	LOC101759089	23.418	1.013	0.968	0.991	1.21	1.218	1.152	0.978	1.011	0.973	0.815	0.822	0.898
	K3YAD3	"thioredoxin M-type, chloroplastic-like [Setaria italica]"	1.214	Up	0.0085358	LOC101760897	18.231	0.977	0.977	0.936	1.094	1.169	1.245	1.014	1.024	0.979	0.923	0.856	0.86
	K3Z5X9	Carboxypeptidase OS=Setaria italica OX=4555 GN=LOC101758066	1.29	Up	0.021897	LOC101758066	52.645	0.894		0.951	1.217		1.163	0.93		0.898	0.978		1.004
	K3ZWR9	1-Cys peroxiredoxin PER1 [Setaria italica]	1.22	Up	0.000158823	LOC101757638	24.293	1.261	1.31	1.277	1.56	1.591	1.543	0.578	0.582	0.65	0.567	0.543	0.581
	K3XG24	PRLI-interacting factor K family protein [Populus trichocarpa]	1.285	Up	0.0040784	LOC101755703	63.544	0.959	0.964	0.857	1.191	1.153	1.229	0.977	0.984	0.951	0.9	0.921	0.984
	K3YGB5	"heat shock protein 90-5, chloroplastic-like [Setaria italica]"	1.317	Up	0.0058995	LOC101769528	88.769	0.656	0.741	0.776	0.945	0.979	0.937	1.193	1.11	1.076	1.181	1.139	1.219
	K3Y797	Glycosyltransferases OS=Setaria italica OX=4555 GN=LOC101777107	1.226	Up	0.00026439	LOC101777107	48.138	0.973	0.938	0.969	1.206	1.163	1.162	0.935	1.008	1.011	0.903	0.908	0.874
	K3YJF4	Peptidylprolyl isomerase OS=Setaria italica OX=4555 GN=LOC101753309	1.26	Up	0.0072399	LOC101753309	24.087	0.786	0.827	0.824	1.111	0.989	0.97	1.107	1.142	1.096	1.014	1.054	1.12
	K3ZRF8	peptidyl-prolyl cis-trans isomerase CYP63-like isoform X2 [Setaria italica]	1.216	Up	0.0033604	LOC101760612	70.801	1.011	0.956	0.958	1.135	1.182	1.239	0.96	0.958	0.899	0.874	0.922	0.922
	K3YFZ2	peroxisome biogenesis protein 1 [Setaria italica]	1.333	Up	0.0090205	LOC101768044	119.94	0.905	0.825	0.738	1.084	1.133	1.073	0.993	1.015	1.099	1.031	1.046	1.107
	K3ZIZ2	vignain-like [Setaria italica]	2.224	Up	2.1471e-05	LOC101774423	40.28	0.787	0.714	0.761	1.607	1.716	1.707	0.785	0.748	0.769	0.83	0.813	0.843
	K3XXS7	basic 7S globulin-like [Setaria italica]	1.639	Up	1.4746e-06	LOC101765955	36.831	0.85	0.862	0.845	1.428	1.372	1.392	0.87	0.902	0.856	0.89	0.888	0.914
	K3XWS6	protein ASPARTIC PROTEASE IN GUARD CELL 1-like [Setaria italica]	1.207	Up	0.0109961	LOC101765543	47.764	0.985	0.903	1	1.099	1.193	1.195	0.974	0.951	0.936	1.016	0.991	0.884
[C] Energy production and conversion	K4A4F1	mitochondrial glycoprotein [Zea mays]	1.228	Up	0.04204	LOC101762240	14.95	0.912	0.978		1.19	1.13		1.01	0.975		0.906	0.931
	K3YGH3	NADPH--cytochrome P450 reductase OS=Setaria italica OX=4555 GN=LOC101767766	1.23	Up	0.000178854	LOC101767766	77.047	0.893	0.893	0.874	1.086	1.118	1.067	1.101	1.041	1.12	0.948	1.001	0.955
	K3XXM6	putative 12-oxophytodienoate reductase 5 [Setaria italica]	1.211	Up	0.000162361	LOC101763510	41.885	0.882	0.914	0.876	1.088	1.07	1.079	1.125	1.14	1.16	0.93	0.885	0.899
	K3ZRW1	Isocitrate lyase OS=Setaria italica OX=4555 GN=LOC101774000	1.406	Up	0.026102	LOC101774000	63.002	1.131		1.126	1.675		1.498	0.585		0.711	0.594		0.69
	K3YH95	NADP-dependent glyceraldehyde-3-phosphate dehydrogenase [Setaria italica]	1.202	Up	0.000121234	LOC101783820	53.177	0.761	0.792	0.769	0.931	0.935	0.924	1.239	1.187	1.213	1.094	1.104	1.126
	K3Y907	mitochondrial uncoupling protein 3 [Setaria italica]	1.306	Up	0.0185562	LOC101780867	32.188	0.686		0.737	0.938		0.921	0.763		0.747	1.624		1.601
	K3XG11	Malic enzyme OS=Setaria italica OX=4555 GN=LOC101777875	1.21	Up	0.00081551	LOC101777875	63.829	1.033	1.007	1.001	1.188	1.267	1.225	0.905	0.882	0.902	0.875	0.868	0.879
[G] Carbohydrate transport and metabolism	K3Z6F0	Alpha-amylase OS=Setaria italica OX=4555 GN=LOC101785335	2.363	Up	1.99085e-05	LOC101785335	46.72	0.752	0.731	0.758	1.816	1.835	1.644	0.912	0.909	0.974	0.535	0.514	0.631
	K3Z8B4	NAD(P)-binding Rossmann-fold superfamily protein [Zea mays]	1.249	Up	0.000136513	LOC101776439	31.896	0.954	0.973	1	1.236	1.211	1.209	0.921	0.948	0.903	0.908	0.886	0.905
	K3XXT7	"fructose-bisphosphate aldolase, cytoplasmic isozyme 1-like [Setaria italica]"	1.201	Up	0.00061525	LOC101786189	38.069	0.979	0.996	0.946	1.195	1.162	1.152	0.927	0.969	1.084	0.915	0.889	0.835
	K3XV70	probable alpha-glucosidase Os06g0675700 [Setaria italica]	1.206	Up	8.3799e-05	LOC101761758	96.888	0.9	0.933	0.928	1.116	1.109	1.104	0.994	0.983	1.008	0.99	0.975	0.981
	K4A4S7	UDP-glucose:glycoprotein glucosyltransferase [Setaria italica]	1.248	Up	0.000118526	LOC101769191	176.83	0.738	0.766	0.746	0.927	0.955	0.927	1.108	1.111	1.135	1.153	1.138	1.162
	K3Z5D5	beta-glucosidase 22-like [Setaria italica]	1.826	Up	0.0147849	LOC101765240	59.046	0.505		0.529	1.01		0.878	1.186		1.274	1.318		1.332
	K3XEA4	alpha-xylosidase 1-like [Setaria italica]	1.271	Up	0.00046158	LOC101757308	102.32	1.124	1.105	1.126	1.399	1.382	1.484	0.724	0.749	0.706	0.748	0.787	0.706
	K4AA01	Glyceraldehyde-3-phosphate dehydrogenase OS=Setaria italica OX=4555 GN=LOC101752582	1.223	Up	0.004537	LOC101752582	46.993	0.956	0.943	0.86	1.128	1.146	1.101	1.055	1.012	1.062	0.916	0.902	0.964
	K3Y178	Glyceraldehyde-3-phosphate dehydrogenase OS=Setaria italica OX=4555 GN=SETIT_007940mg	2.428	Up	2.848e-06	SETIT_007940mg	40.832	0.684	0.716	0.731	1.72	1.786	1.669	0.584	0.583	0.586	1.058	0.965	1.056
	K3XQT9	probable aquaporin TIP1-2 [Oryza brachyantha]	1.21	Up	0.00151844	LOC101772726	27.006	0.976	0.922	0.978	1.186	1.169	1.126	0.999	0.988	1.006	0.856	0.938	0.903
	K3Y7X1	Fructose-bisphosphate aldolase OS=Setaria italica OX=4555 GN=LOC101754815	1.208	Up	4.1201e-06	LOC101754815	41.834	0.954	0.943	0.944	1.133	1.145	1.154	0.967	0.971	0.976	0.975	0.951	0.926
[E] Amino acid transport and metabolism	K3YAQ2	Glycine cleavage system H protein OS=Setaria italica OX=4555 GN=LOC101763998	1.629	Up	0.00040055	LOC101763998	14.27	0.831	0.78	0.852	1.263	1.429	1.32	0.956	0.838	1.011	0.972	0.986	0.842
	K4A8N5	serine carboxypeptidase-like 2 [Setaria italica]	1.455	Up	3.5822e-05	LOC101780930	55.811	0.829	0.808	0.816	1.171	1.229	1.169	1.021	1.01	0.99	1.006	0.988	0.992
	K3ZRS1	"probable amino-acid acetyltransferase NAGS2, chloroplastic [Setaria italica]"	1.216	Up	0.0031406	LOC101773856	64.447	0.975	0.976		1.199	1.173		0.808	0.848		1.034	1.019
	K3Z5X9	Carboxypeptidase OS=Setaria italica OX=4555 GN=LOC101758066	1.29	Up	0.021897	LOC101758066	52.645	0.894		0.951	1.217		1.163	0.93		0.898	0.978		1.004
	K3YHM3	lysine histidine transporter 1-like [Setaria italica]	1.261	Up	0.039197	LOC101753154	49.606		0.963	0.898		1.136	1.211		0.952	0.983		0.964	0.927
	K4A1P9	pyruvate decarboxylase 2-like [Setaria italica]	1.977	Up	0.00037883	LOC101785721	64.676	0.937	0.959	0.916	1.852	1.852	1.854	0.624	0.604	0.634	0.633	0.631	0.643
[F] Nucleotide transport and metabolism	K3ZID5	probable apyrase 3 [Setaria italica]	1.217	Up	8.228e-05	LOC101769705	49.832	0.551	0.571	0.554	0.686	0.678	0.675	1.492	1.439	1.434	1.256	1.317	1.341
	K3Y764	probable apyrase 3 [Setaria italica]	1.285	Up	3.5573e-05	LOC101786001	49.351	1.066	1.065	1.098	1.365	1.392	1.393	0.79	0.78	0.728	0.8	0.781	0.78
[H] Coenzyme transport and metabolism	K4A1P9	pyruvate decarboxylase 2-like [Setaria italica]	1.977	Up	0.00037883	LOC101785721	64.676	0.937	0.959	0.916	1.852	1.852	1.854	0.624	0.604	0.634	0.633	0.631	0.643
[P] Inorganic ion transport and metabolism	K3Y4U8	Calcium-transporting ATPase OS=Setaria italica OX=4555 GN=LOC101784796	1.218	Up	0.012677	LOC101784796	113.96	0.905	0.913	0.883	1.003	1.128	1.159	1.097	1.01	1.038	0.949	0.965	0.938
	K3ZXT6	"thiosulfate sulfurtransferase 16, chloroplastic-like [Setaria italica]"	1.269	Up	0.00117746	LOC101757768	15.853	0.953	0.997	1.014	1.275	1.286	1.199	0.854	0.899	0.862	0.938	0.839	0.941
	K4AJN7	SPX domain-containing protein 3-like [Setaria italica]	1.884	Up	0.00175776	LOC101754863	29.115		0.714	0.753		1.382	1.382		0.88	0.876		1.056	1.019
	K3YWC1	copper transport protein CCH [Setaria italica]	2.039	Up	5.9806e-05	101776929	16.024	0.673	0.597	0.663	1.292	1.351	1.298	0.983	0.973	0.96	1.103	1.089	1.088
[Q] Secondary metabolites biosynthesis, transport and catabolism	K3ZHU8	Laccase OS=Setaria italica OX=4555 GN=LOC101779436	1.393	Up	0.00081843	LOC101779436	65.579	1.097	1.057	1.073	1.423	1.473	1.6	0.756	0.724	0.635	0.747	0.774	0.64
	K3XPB3	indole-2-monooxygenase-like [Setaria italica]	1.254	Up	0.041344	LOC101769899	59.701	0.888	0.81		1.051	1.078		0.995	1.011		1.078	1.117
	K4ALQ8	NADPH-protochlorophyllide oxidoreductase OS=Setaria italica OX=4555 GN=SETIT_039840mg	1.263	Up	0.00039772	SETIT_039840mg	29.303	0.931	0.96	0.916	1.195	1.144	1.206	0.938	0.934	0.894	0.953	0.977	1.001
	K3XWB0	ent-kaurene oxidase 2-like [Setaria italica]	1.288	Up	0.00015816	LOC101770285	59.575	1.19	1.171	1.173	1.483	1.499	1.57	0.741	0.741	0.746	0.61	0.615	0.54
	K3ZV70	1-aminocyclopropane-1-carboxylate oxidase 1-like [Setaria italica]	1.518	Up	0.00023746	LOC101780742	36.671	0.786	0.813	0.8	1.29	1.161	1.19	1.024	1.058	1.078	0.926	0.955	0.952
	K3YH93	cytochrome P450 99A2-like [Setaria italica]	1.312	Up	2.475e-05	LOC101772065	56.459	1.204	1.189	1.183	1.577	1.528	1.587	0.692	0.68	0.683	0.571	0.599	0.601
	K3ZIV1	alcohol dehydrogenase 1 [Setaria italica]	1.322	Up	0.0025443	LOC101767284	40.975		1.046	1.022		1.378	1.356		0.767	0.784		0.853	0.86
[R] General function prediction only	K3Y9D5	endochitinase A-like [Setaria italica]	1.546	Up	0.00029761	LOC101763181	29.287	1.062	1.029	1.031	1.652	1.677	1.498	0.73	0.721	0.81	0.604	0.601	0.709
	K3ZK61	barwin-like [Setaria italica]	1.368	Up	0.0084638	LOC101775495	15.564	1.255	1.27	1.139	1.762	1.758	1.494	0.589	0.564	0.693	0.548	0.482	0.591
	K3Y9E6	endochitinase A-like [Setaria italica]	1.363	Up	0.00086179	LOC101764401	28.752	1.012	1.052	1.116	1.425	1.408	1.502	0.805	0.827	0.719	0.798	0.738	0.688
	K3YPH2	"presequence protease 1, chloroplastic/mitochondrial [Setaria italica]"	1.218	Up	1.71251e-05	LOC101768037	121.43	0.812	0.824	0.811	0.997	0.982	1.001	1.096	1.102	1.096	1.092	1.087	1.09
	K3YW90	OPA3-like protein [Setaria italica]	1.26	Up	0.000122157	LOC101781246	18.516	0.935	0.922	0.939	1.148	1.207	1.168	1.026	0.986	1.024	0.905	0.904	0.886
	K3XHQ0	zinc finger CCCH domain-containing protein 5-like [Setaria italica]	1.216	Up	0.00043824	LOC101757452	48.232	0.934	0.906	0.919	1.09	1.152	1.114	0.982	0.976	0.973	0.972	0.948	1.005
	K3YZZ2	zinc finger CCCH domain-containing protein 14-like [Setaria italica]	1.233	Up	0.025742	SETIT_019853mg	36.557	0.911		0.876	1.071		1.133	1.051		1.073	0.98		0.935
	K3Z4T9	zinc finger CCCH domain-containing protein 33 [Setaria italica]	1.385	Up	0.00038454	LOC101785209	62.66	0.89	0.854	0.888	1.251	1.242	1.152	0.863	0.811	0.83	1.095	1.115	1.034
	K3Z7E9	glucose and ribitol dehydrogenase homolog [Setaria italica]	1.308	Up	0.000104685	LOC101776037	38.343	1.114	1.116	1.134	1.464	1.511	1.426	0.708	0.676	0.773	0.74	0.704	0.703
	K3ZV70	1-aminocyclopropane-1-carboxylate oxidase 1-like [Setaria italica]	1.518	Up	0.00023746	LOC101780742	36.671	0.786	0.813	0.8	1.29	1.161	1.19	1.024	1.058	1.078	0.926	0.955	0.952
	K3Y9C4	endochitinase A-like [Setaria italica]	1.348	Up	0.00032239	LOC101763988	28.474	0.982	1.013	0.965	1.363	1.273	1.353	0.896	0.911	0.92	0.813	0.792	0.78
	K3Z2Z8	endochitinase A-like [Setaria italica]	1.635	Up	6.8939e-07	LOC101766109	24.369	0.961	0.954	0.966	1.602	1.554	1.554	0.836	0.836	0.84	0.648	0.699	0.671
	K3XFP7	"pentatricopeptide repeat-containing protein At1g80270, mitochondrial-like [Setaria italica]"	1.296	Up	0.00030151	LOC101769762	69.624	0.733	0.783	0.778	0.987	0.981	1.004	1.13	1.123	1.129	1.119	1.102	1.117
	K4A6P4	putative ATPase N2B [Setaria italica]	1.267	Up	0.00052229	LOC101786337	76.273	0.875	0.941	0.914	1.172	1.133	1.154	0.889	0.894	0.949	1.082	1.047	0.998
	K3XXM6	putative 12-oxophytodienoate reductase 5 [Setaria italica]	1.211	Up	0.000162361	LOC101763510	41.885	0.882	0.914	0.876	1.088	1.07	1.079	1.125	1.14	1.16	0.93	0.885	0.899
	K3Y984	endochitinase A [Setaria italica]	1.24	Up	0.0059001	LOC101763587	29.46	1.258	1.213	1.223	1.641	1.442	1.497	0.551	0.671	0.593	0.577	0.665	0.602
	K3ZK59	barwin-like [Setaria italica]	1.68	Up	0.00020309	LOC101775087	15.508	1.183	1.103	1.193	2.05	1.839	1.957	0.497	0.617	0.508	0.319	0.484	0.388
	K4A8R5	protein PIR [Setaria italica]	1.912	Up	0.0010361	SETIT_035271mg	58.246	0.852	0.768	0.755	1.328	1.559	1.653	0.882	0.769	0.723	0.963	0.943	0.911
	K3ZA75	"1,4-dihydroxy-2-naphthoyl-CoA thioesterase 1-like [Setaria italica]"	1.212	Up	0.01046	LOC101771046	18.003	1.194	1.208	1.177	1.552	1.442	1.345	0.722	0.734	0.778	0.558	0.639	0.718
	K3ZK44	pathogenesis-related protein PR-4-like [Setaria italica]	1.388	Up	0.0025192	LOC101774684	15.923	1.127	1.212	1.056	1.637	1.587	1.488	0.699	0.667	0.823	0.611	0.569	0.669
[S] Function unknown	K3Y8Z0	late embryogenesis abundant protein 76 [Setaria italica]	1.369	Up	0.0025586	LOC101766991	32.199	1.17	1.163	1.162	1.597	1.551	1.638	0.643	0.671	0.632	0.619	0.649	0.6
	K3Z9P0	"late embryogenesis abundant protein, group 3-like [Setaria italica]"	1.379	Up	0.00023605	LOC101759437	21.108	0.937	0.875	0.91	1.227	1.292	1.235	1.129	1.145	1.108	0.714	0.719	0.742
	K4AEK1	vacuolar protein-sorting-associated protein 37 homolog 1-like isoform X2 [Setaria italica]	1.349	Up	0.0089842	LOC101759472	26.527	0.944	0.993	0.886	1.408	1.199	1.201	0.897	0.925	0.974	0.777	0.9	0.958
	K4A7D6	"DUF21 domain-containing protein At1g55930, chloroplastic-like [Setaria italica]"	1.215	Up	0.0035049	SETIT_034792mg	66.917		0.793	0.804		0.961	0.979		1.174	1.137		1.084	1.091
	K3YPW5	beta-catenin-like protein 1 [Setaria italica]	1.387	Up	0.03532	LOC101760741	91.64	0.531	0.717	0.684	0.804	0.945	0.931	1.429	1.242	1.263	1.247	1.092	1.134
	K4A9R2	tRNA:m(4)X modification enzyme TRM13 homolog [Setaria italica]	1.201	Up	0.00038426	LOC101760264	50.117	0.99	1.004	0.955	1.185	1.164	1.194	0.864	0.897	0.901	0.977	0.95	0.967
	K3Z345	spatacsin carboxy-terminus protein [Arabidopsis thaliana]	1.233	Up	0.028762	LOC101773462	174.97	0.91	0.975	0.822	1.132	1.031	1.174	0.986	1.014	1.02	0.986	0.99	1.004
	K3XKL3	rhomboid-like protein 20 [Setaria italica]	1.227	Up	0.02032	LOC101760421	32.229	1.008	0.942	0.933	1.274	1.077	1.187	0.882	0.96	0.924	0.855	1.034	0.972
An04TvsAn04C KOG Down
COG/KOG category	Category description	No. of Protein
INFORMATION STORAGE AND PROCESSING	[J] Translation, ribosomal structure and biogenesis	10
	[A] RNA processing and modification	1
	[K] Transcription	1
CELLULAR PROCESSES AND SIGNALING	[V] Defense mechanisms	1
	[T] Signal transduction mechanisms	2
	[U] Intracellular trafficking, secretion, and vesicular transport	2
	[O] Posttranslational modification, protein turnover, chaperones	2
METABOLISM	[C] Energy production and conversion	1
	[E] Amino acid transport and metabolism	1
	[F] Nucleotide transport and metabolism	1
	[I] Lipid transport and metabolism	1
	[P] Inorganic ion transport and metabolism	2
	[Q] Secondary metabolites biosynthesis, transport and catabolism	1
POORLY CHARACTERIZED	[R] General function prediction only	3
	[S] Function unknown	1
An04TvsAn04C KOG Down list
Category	Protein accession	Protein description	Ratio	Regulated Type	P value	Gene name	MW [kDa]	AN04C_1	AN04C_2	AN04C_3	AN04T_1	AN04T_2	AN04T_3	YG2C_1	YG2C_2	YG2C_3	YG2T_1	YG2T_2	YG2T_3
[J] Translation, ribosomal structure and biogenesis	K3Z1L7	Ribosomal protein L37 OS=Setaria italica OX=4555 GN=LOC101765315	0.726	Down	0.0049228	LOC101765315	10.593	1.605	1.825	1.888	1.221	1.342	1.298	0.566	0.375	0.362	0.61	0.46	0.45
	K3YWR4	60S ribosomal protein L35-2 [Setaria italica]	0.751	Down	0.0130581	LOC101767630	14.295	1.749	1.772	1.466	1.229	1.205	1.313	0.498	0.462	0.618	0.513	0.563	0.699
	K3ZWZ6	Ribosomal protein L15 OS=Setaria italica OX=4555 GN=LOC101772484	0.767	Down	0.0100588	LOC101772484	24.298	1.542		1.479	1.139		1.178	0.626		0.681	0.693		0.665
	K3XNE0	60S ribosomal protein L36 OS=Setaria italica OX=4555 GN=LOC101757064	0.833	Down	0.00154015	LOC101757064	12.435	1.527	1.43	1.471	1.219	1.264	1.206	0.657	0.619	0.667	0.724	0.697	0.798
	K3YKA4	60S ribosomal protein L34-like [Setaria italica]	0.821	Down	0.0123172	LOC101776281	13.705	1.551	1.625	1.405	1.278	1.218	1.263	0.558	0.519	0.642	0.619	0.665	0.688
	K3ZAC6	60S ribosomal protein L24 [Setaria italica]	0.802	Down	0.0120976	LOC101758224	18.349	1.489	1.578	1.371	1.221	1.222	1.118	0.636	0.551	0.69	0.659	0.653	0.754
	K4AH02	60S ribosomal protein L44-like [Phoenix dactylifera]	0.811	Down	0.00131542	LOC101781603	12.138	1.486	1.549	1.571	1.206	1.239	1.292	0.645	0.596	0.595	0.688	0.631	0.571
	K3XF15	protein SPA1-RELATED 4-like isoform X1 [Setaria italica]	0.715	Down	0.0064753	LOC101783393	79.576	0.906	0.866		0.643	0.624		0.782	0.788		1.661	1.716
	K3XZS1	40S ribosomal protein S14 [Setaria italica]	0.824	Down	0.0099608	LOC101772286	16.331	1.004	1.093	1.127	0.872	0.858	0.927	0.958	0.879	0.882	1.138	1.114	1.115
	K3ZX01	Ribosomal protein L15 OS=Setaria italica OX=4555 GN=LOC101770365	0.755	Down	0.0021235	LOC101770365	24.312	1.695	1.519	1.688	1.23	1.2	1.272	0.518	0.611	0.501	0.556	0.674	0.542
[A] RNA processing and modification	K3ZW76	knotted1 induced 1 precursor [Zea mays]	0.622	Down	0.00035563	LOC101779804	28.719	1.47	1.442	1.347	0.903	0.826	0.918	0.997	1.04	0.977	0.622	0.681	0.754
[K] Transcription	K3XKN0	protein AATF isoform X1 [Zea mays]	0.831	Down	0.009205	LOC101753404	32.996	1.084	0.976	1.076	0.855	0.903	0.849	1.117	1.068	1.134	0.942	1.057	0.94
[V] Defense mechanisms	K4A1G2	probable carboxylesterase 18 [Setaria italica]	0.788	Down	0.00182059	LOC101781959	36.814	1.061		1.061	0.845		0.828	1.176		1.215	0.917		0.895
[T] Signal transduction mechanisms	K3ZNR6	disease resistance protein RPM1-like [Setaria italica]	0.711	Down	0.0037446	SETIT_028246mg	130.14		1.2	1.191		0.868	0.833		0.837	0.842		1.092	1.128
	K3XG75	C-type lectin receptor-like tyrosine-protein kinase At1g52310 isoform X3 [Setaria italica]	0.733	Down	0.00142144	LOC101769085	61.502		1.632	1.618		1.204	1.178		0.385	0.405		0.78	0.798
[U] Intracellular trafficking, secretion, and vesicular transport	K3XKN0	protein AATF isoform X1 [Zea mays]	0.831	Down	0.009205	LOC101753404	32.996	1.084	0.976	1.076	0.855	0.903	0.849	1.117	1.068	1.134	0.942	1.057	0.94
	K3XY82	syntaxin-43-like isoform X1 [Setaria italica]	0.793	Down	0.041681	LOC101765800	36.128	1.064		1.172	0.883		0.891	1.02		0.927	1.033		1.007
[O] Posttranslational modification, protein turnover, chaperones	K3Y281	protein ASPARTIC PROTEASE IN GUARD CELL 2-like [Setaria italica]	0.823	Down	0.0086825	SETIT_008302mg	47.429	0.712	0.766	0.775	0.639	0.581	0.635	1.332	1.274	1.301	1.306	1.284	1.302
	K3XWI4	protein ASPARTIC PROTEASE IN GUARD CELL 2-like [Setaria italica]	0.815	Down	0.000138748	LOC101780935	51.447	1.188	1.229	1.211	0.965	0.996	0.995	0.949	0.941	0.949	0.881	0.846	0.854
[C] Energy production and conversion	K3XYB9	2Fe-2S ferredoxin-like isoform X2 [Setaria italica]	0.327	Down	1.1197e-06	LOC101762439	34.29	1.476	1.432	1.469	0.499	0.477	0.456	1.591	1.64	1.648	0.404	0.442	0.396
[E] Amino acid transport and metabolism	K3ZI30	aromatic-L-amino-acid decarboxylase-like [Setaria italica]	0.81	Down	0.0137372	LOC101780238	56.447	0.966	0.951	0.887	0.771	0.804	0.695	1.276	1.209	1.53	0.98	0.973	0.886
[F] Nucleotide transport and metabolism	K3Z525	nucleobase-ascorbate transporter 3 [Setaria italica]	0.811	Down	0.00059889	LOC101770523	60.431	1.181	1.117	1.142	0.936	0.948	0.905	0.913	0.943	0.981	0.97	0.994	0.971
[I] Lipid transport and metabolism	K3Z461	patellin-3-like [Setaria italica]	0.832	Down	7.7593e-07	LOC101772524	79.53	1.069	1.072	1.081	0.892	0.898	0.891	1.052	1.093	1.067	0.945	0.951	0.942
[P] Inorganic ion transport and metabolism	K4AG87	Superoxide dismutase [Cu-Zn] OS=Setaria italica OX=4555 GN=LOC101754996	0.829	Down	3.5063e-05	LOC101754996	15.152	1.144	1.163	1.146	0.941	0.961	0.962	0.945	1.003	0.956	0.956	0.918	0.911
	K4ABU0	putative transporter arsB isoform X1 [Setaria italica]	0.788	Down	0.027523	LOC101763386	38.607		1.096	1.145		0.913	0.853		1.128	1.029		0.865	0.97
[Q] Secondary metabolites biosynthesis, transport and catabolism	K3YDT3	salutaridine reductase-like [Setaria italica]	0.817	Down	0.0057992	SETIT_012390mg	44.849	1.097	1.03	1.1	0.918	0.891	0.827	1.072	1.121	1.113	0.914	0.96	0.957
[R] General function prediction only	K3XFT2	pre-rRNA-processing protein las1 isoform X2 [Cajanus cajan]	0.803	Down	0.037957	LOC101771511	67.444		1.125	1.227		0.95	0.939		0.792	0.711		1.135	1.121
	K3YTU6	NADP-dependent D-sorbitol-6-phosphate dehydrogenase-like [Setaria italica]	0.831	Down	0.021895	LOC101770053	38.057	1.261	1.339	1.159	1.01	1.013	1.101	0.814	0.981	0.943	0.916	0.667	0.806
	K3XYK7	probable inositol oxygenase [Setaria italica]	0.766	Down	5.7829e-05	LOC101786191	34.28	1.339	1.307	1.284	0.989	1.005	1.018	0.782	0.776	0.796	0.943	0.912	0.931
[S] Function unknown	K3ZXF7	pathogenesis-related protein PRB1-3-like [Setaria italica]	0.825	Down	0.0120956	LOC101786902	18.004	1.516	1.534	1.432	1.234	1.228	1.235	0.58	0.569	0.612	0.674	0.673	0.727
An04TvsAn04C Subcellular Location Up
Subcellular Location	No. of Protein
chloroplast	105
cytoplasm	42
extracellular	32
nucleus	27
plasma membrane	13
vacuolar membrane	7
endoplasmic reticulum	6
mitochondria	6
other	5
An04TvsAn04C Subcellular Location Up list
Category	Protein accession	Protein description	Ratio	Regulated Type	P value	Gene name	MW [kDa]	AN04C_1	AN04C_2	AN04C_3	AN04T_1	AN04T_2	AN04T_3	YG2C_1	YG2C_2	YG2C_3	YG2T_1	YG2T_2	YG2T_3
chloroplast	K3YPS7	Lipoxygenase OS=Setaria italica OX=4555 GN=LOC101784066	1.488	Up	0.000123987	LOC101784066	100.78	0.994	0.981	0.999	1.509	1.519	1.398	0.788	0.799	0.829	0.738	0.775	0.8
	K3XWX0	benzyl alcohol O-benzoyltransferase-like [Setaria italica]	1.222	Up	0.036202	LOC101772151	48.213	0.782	0.737	0.67	0.932	0.933	0.811	1.17	1.19	1.312	1.144	1.001	1.169
	K3YFZ6	C2 and GRAM domain-containing protein At1g03370-like [Setaria italica]	1.209	Up	0.0145787	LOC101777760	119.44	0.858	0.981	0.868	1.061	1.084	1.127	0.962	0.955	0.96	1.018	0.993	1.061
	K3Y8Z0	late embryogenesis abundant protein 76 [Setaria italica]	1.369	Up	0.0025586	LOC101766991	32.199	1.17	1.163	1.162	1.597	1.551	1.638	0.643	0.671	0.632	0.619	0.649	0.6
	K3YUN9	Expansin OS=Setaria italica OX=4555 GN=LOC101786377	1.331	Up	0.048462	LOC101786377	30.005	0.932		0.955	1.336		1.176	0.884		0.92	0.871		0.964
	K3YK37	thionin-like [Setaria italica]	2.25	Up	1.63263e-05	LOC101772197	14.827	0.665	0.607	0.659	1.452	1.473	1.419	0.904	0.909	0.922	1.034	1.048	1.05
	K3Z8B4	NAD(P)-binding Rossmann-fold superfamily protein [Zea mays]	1.249	Up	0.000136513	LOC101776439	31.896	0.954	0.973	1	1.236	1.211	1.209	0.921	0.948	0.903	0.908	0.886	0.905
	K3ZA08	thaumatin-like protein [Setaria italica]	1.43	Up	0.0032954	LOC101762680	18.535	1.024	0.891	1.075	1.408	1.46	1.409	0.689	0.741	0.654	0.904	0.938	0.886
	K4AEM5	"photosystem I reaction center subunit III, chloroplastic [Setaria italica]"	1.387	Up	0.00026279	LOC101783492	24.417	0.891	0.92	0.876	1.262	1.278	1.187	0.92	0.917	0.974	0.968	0.914	0.867
	K3Y9Z2	"multiple organellar RNA editing factor 2, chloroplastic-like [Setaria italica]"	1.286	Up	0.0163571	LOC101774801	24.264	0.947		0.927	1.168		1.242	0.937		0.943	0.963		0.908
	K4A8N5	serine carboxypeptidase-like 2 [Setaria italica]	1.455	Up	3.5822e-05	LOC101780930	55.811	0.829	0.808	0.816	1.171	1.229	1.169	1.021	1.01	0.99	1.006	0.988	0.992
	K3XIU5	"stearoyl-[acyl-carrier-protein] 9-desaturase 1, chloroplastic [Setaria italica]"	1.285	Up	0.0044588	LOC101760033	42.753	0.793		0.767	1.004		1	1.117		1.156	1.098		1.09
	K4A969	"zinc finger protein VAR3, chloroplastic [Setaria italica]"	1.702	Up	0.0163578	LOC101765130	53.227	0.839	0.567	0.843	1.18	1.301	1.347	0.736	0.589	0.71	1.263	1.575	1.125
	K3Y9E6	endochitinase A-like [Setaria italica]	1.363	Up	0.00086179	LOC101764401	28.752	1.012	1.052	1.116	1.425	1.408	1.502	0.805	0.827	0.719	0.798	0.738	0.688
	K3YPH2	"presequence protease 1, chloroplastic/mitochondrial [Setaria italica]"	1.218	Up	1.71251e-05	LOC101768037	121.43	0.812	0.824	0.811	0.997	0.982	1.001	1.096	1.102	1.096	1.092	1.087	1.09
	K3XMI9	plant/F25P12-18 protein [Medicago truncatula]	1.505	Up	0.030441	LOC101768810	18.456	0.965	0.87		1.31	1.452		0.843	0.897		0.903	0.812
	K4AB35	DUF642 family protein [Medicago truncatula]	1.256	Up	0.00144012	LOC101768647	40.837	1.066	0.998	1.016	1.247	1.342	1.28	0.859	0.826	0.834	0.85	0.891	0.848
	K3YW90	OPA3-like protein [Setaria italica]	1.26	Up	0.000122157	LOC101781246	18.516	0.935	0.922	0.939	1.148	1.207	1.168	1.026	0.986	1.024	0.905	0.904	0.886
	K3ZIT9	ervatamin-B-like [Setaria italica]	2.292	Up	4.2847e-05	LOC101776040	41.1	0.846	0.908	0.817	1.918	1.889	2.086	0.614	0.558	0.49	0.673	0.62	0.53
	K3ZRS1	"probable amino-acid acetyltransferase NAGS2, chloroplastic [Setaria italica]"	1.216	Up	0.0031406	LOC101773856	64.447	0.975	0.976		1.199	1.173		0.808	0.848		1.034	1.019
	K3YZZ2	zinc finger CCCH domain-containing protein 14-like [Setaria italica]	1.233	Up	0.025742	SETIT_019853mg	36.557	0.911		0.876	1.071		1.133	1.051		1.073	0.98		0.935
	K3XHF9	BSD domain containing protein [Zea mays]	1.246	Up	0.0054218	LOC101755161	50.359	0.879	0.867	0.829	1.045	1.018	1.146	1.088	1.157	1.07	1	0.97	0.973
	K3XH23	uncharacterized acetyltransferase At3g50280-like [Setaria italica]	1.238	Up	0.0142635	LOC101756786	52.807	0.94	0.89	0.857	1.207	1.064	1.055	0.976	1.058	1.157	0.894	1.002	0.921
	K3YT99	GDSL esterase/lipase At1g71250-like [Setaria italica]	1.364	Up	1.3964e-06	LOC101763562	40.317	0.99	1.005	0.986	1.359	1.341	1.367	0.818	0.853	0.831	0.808	0.845	0.788
	K3ZA95	Ribulose bisphosphate carboxylase small chain OS=Setaria italica OX=4555 GN=LOC101763225	1.26	Up	0.00114368	LOC101763225	19.084	0.849	0.827	0.905	1.07	1.082	1.099	1.127	1.089	1.103	0.937	0.999	0.949
	K3ZZE7	E3 ubiquitin-protein ligase At1g63170-like [Ipomoea nil]	1.333	Up	0.030442	LOC101771827	37.881		0.7	0.72		0.9	0.993		1.231	1.186		1.18	1.115
	K3Y881	Peroxidase OS=Setaria italica OX=4555 GN=LOC101766030	1.429	Up	0.00183528	LOC101766030	38.884	0.795	0.889	0.779	1.196	1.113	1.211	1.006	0.986	1.004	0.986	1.032	1.027
	K3XV70	probable alpha-glucosidase Os06g0675700 [Setaria italica]	1.206	Up	8.3799e-05	LOC101761758	96.888	0.9	0.933	0.928	1.116	1.109	1.104	0.994	0.983	1.008	0.99	0.975	0.981
	K3YRN1	protein ASPARTIC PROTEASE IN GUARD CELL 2-like isoform X2 [Setaria italica]	2.136	Up	0.000120323	LOC101775034	54.396	0.86	0.951	0.812	1.785	1.91	1.908	0.804	0.601	0.717	0.676	0.588	0.616
	K3Y9L3	"Chlorophyll a-b binding protein, chloroplastic OS=Setaria italica OX=4555 GN=LOC101767264"	1.242	Up	0.00092355	LOC101767264	26.986	0.846	0.832	0.876	1.092	1.021	1.059	1.125	1.152	1.121	0.951	1.007	0.946
	K4A7U0	Beta-amylase OS=Setaria italica OX=4555 GN=LOC101778130	1.307	Up	0.010197	LOC101778130	61.042	0.881	0.816	0.977	1.104	1.181	1.209	1.135	1.143	0.943	0.895	0.881	0.888
	K4AFA9	"photosystem I reaction center subunit II, chloroplastic [Setaria italica]"	1.221	Up	1.75975e-05	LOC101769456	21.912	0.919	0.928	0.944	1.136	1.133	1.139	0.972	0.966	0.965	0.939	0.946	0.949
	K3Z4T9	zinc finger CCCH domain-containing protein 33 [Setaria italica]	1.385	Up	0.00038454	LOC101785209	62.66	0.89	0.854	0.888	1.251	1.242	1.152	0.863	0.811	0.83	1.095	1.115	1.034
	K4AMX2	lactoylglutathione lyase family protein [Populus trichocarpa]	1.298	Up	7.6711e-05	LOC101766089	15.15	1.122	1.087	1.141	1.444	1.437	1.467	0.658	0.691	0.692	0.8	0.811	0.787
	K3XIC1	putative receptor protein kinase ZmPK1 [Setaria italica]	1.526	Up	0.00018136	LOC101762735	43.739	0.927	0.931		1.425	1.41		0.858	0.855		0.818	0.832
	K3YHQ6	aspartic proteinase nepenthesin-2-like [Setaria italica]	1.468	Up	0.00035916	LOC101762355	46.976	0.766	0.827	0.83	1.211	1.134	1.212	1.116	1.079	1.105	0.93	0.979	0.875
	K3XYV6	"oxygen-evolving enhancer protein 2, chloroplastic [Setaria italica]"	1.224	Up	0.0064425	LOC101777440	27.274	0.881	0.925	0.881	1.097	1.093	1.098	1.038	0.997	1.052	0.995	0.991	1
	K3XJV1	"oxygen-evolving enhancer protein 1, chloroplastic [Setaria italica]"	1.222	Up	3.6661e-05	LOC101771243	34.904	0.883	0.87	0.895	1.09	1.075	1.071	1.049	1.066	1.059	0.97	0.983	0.984
	K3YK57	Ferredoxin OS=Setaria italica OX=4555 GN=LOC101752738	1.863	Up	0.0025565	LOC101752738	14.375	0.69	0.698		1.253	1.333		1.266	1.161		0.817	0.839
	K3XX26	shikimate O-hydroxycinnamoyltransferase-like [Setaria italica]	1.299	Up	0.01792	LOC101777570	45.962	0.874		0.931	1.191		1.153	0.933		0.926	1.02		1.005
	K3ZJC2	xylanase inhibitor protein 1-like [Setaria italica]	2.113	Up	1.50124e-05	LOC101786936	33.38	0.818	0.872	0.867	1.84	1.739	1.825	0.608	0.633	0.606	0.793	0.792	0.766
	K3XWB0	ent-kaurene oxidase 2-like [Setaria italica]	1.288	Up	0.00015816	LOC101770285	59.575	1.19	1.171	1.173	1.483	1.499	1.57	0.741	0.741	0.746	0.61	0.615	0.54
	K3XXJ0	ervatamin-B-like [Setaria italica]	2.11	Up	0.00109653	105914251	41.344	0.865	0.863	0.871	1.813	1.758	1.912	0.645	0.695	0.586	0.724	0.729	0.681
	K3ZVS1	"Chlorophyll a-b binding protein, chloroplastic OS=Setaria italica OX=4555 GN=LOC101783042"	1.261	Up	0.000180943	LOC101783042	31.265	0.847	0.854	0.891	1.087	1.077	1.105	1.092	1.087	1.048	0.968	0.977	0.969
	K3XEX2	subtilisin-like protease SBT3.5 [Setaria italica]	1.371	Up	2.5098e-06	LOC101782848	79.944	0.994	1.023	1.001	1.377	1.39	1.371	0.846	0.854	0.83	0.803	0.786	0.797
	K3YYS4	"peroxiredoxin-2E-2, chloroplastic-like [Setaria italica]"	1.205	Up	0.00105994	LOC101759089	23.418	1.013	0.968	0.991	1.21	1.218	1.152	0.978	1.011	0.973	0.815	0.822	0.898
	K3YH93	cytochrome P450 99A2-like [Setaria italica]	1.312	Up	2.475e-05	LOC101772065	56.459	1.204	1.189	1.183	1.577	1.528	1.587	0.692	0.68	0.683	0.571	0.599	0.601
	P22737	Bowman-Birk type trypsin inhibitor 3 OS=Setaria italica OX=4555	1.435	Up	0.00027532	---	7.6797	0.924	0.887	0.904	1.241	1.29	1.364	0.857	0.86	0.77	0.998	0.986	0.987
	K4A2Q0	Beta-amylase OS=Setaria italica OX=4555 GN=LOC101754272	2.129	Up	0.00033778	LOC101754272	60.09	0.906	0.777	0.838	1.62	1.9	1.846	0.759	0.715	0.758	0.717	0.647	0.665
	K3Y764	probable apyrase 3 [Setaria italica]	1.285	Up	3.5573e-05	LOC101786001	49.351	1.066	1.065	1.098	1.365	1.392	1.393	0.79	0.78	0.728	0.8	0.781	0.78
	K3YAD3	"thioredoxin M-type, chloroplastic-like [Setaria italica]"	1.214	Up	0.0085358	LOC101760897	18.231	0.977	0.977	0.936	1.094	1.169	1.245	1.014	1.024	0.979	0.923	0.856	0.86
	K3XWV4	E2F transcription factor-like E2FE [Setaria italica]	1.221	Up	0.0026033	LOC101784328	49.323	0.906	0.891		1.104	1.091		1.127	1.077		0.877	0.956
	K4A811	Phospho-2-dehydro-3-deoxyheptonate aldolase OS=Setaria italica OX=4555 GN=LOC101775939	1.362	Up	0.0113433	LOC101775939	60.061	0.584	0.638	0.728	0.837	0.924	0.895	1.458	1.433	1.428	1.062	1.007	0.983
	K3XRL7	"glucan endo-1,3-beta-glucosidase GII-like [Setaria italica]"	1.537	Up	0.021898	LOC101760725	37.496	0.849	0.96	0.954	1.484	1.135	1.628	0.778	0.922	0.735	0.7	0.854	0.687
	K3YGH3	NADPH--cytochrome P450 reductase OS=Setaria italica OX=4555 GN=LOC101767766	1.23	Up	0.000178854	LOC101767766	77.047	0.893	0.893	0.874	1.086	1.118	1.067	1.101	1.041	1.12	0.948	1.001	0.955
	K3ZW63	"Chlorophyll a-b binding protein, chloroplastic OS=Setaria italica OX=4555 GN=LOC101780217"	1.26	Up	0.00027553	LOC101780217	27.714	0.91	0.869	0.881	1.118	1.143	1.091	1.017	1.029	1.069	0.97	0.977	0.974
	K3Y5S2	calponin homology domain-containing protein DDB_G0272472-like [Setaria italica]	1.234	Up	0.0124215	LOC101767268	74.555	0.708	0.762	0.834	0.924	0.954	0.965	1.207	1.138	1.109	1.172	1.141	1.05
	K3XK12	root cap protein 1 precursor [Zea mays]	1.44	Up	0.0129395	LOC101757072	35.482	0.633	0.816	0.81	1.034	1.119	1.1	1.086	1.011	0.976	1.264	1.072	1.129
	K3XQA2	"39S ribosomal protein L22, mitochondrial-like [Brachypodium distachyon]"	1.839	Up	0.00178418	SETIT_004084mg	28.503	0.85		0.835	1.512		1.587	0.774		0.75	0.898		0.865
	K4AC73	Peroxidase OS=Setaria italica OX=4555 GN=LOC101765668	1.692	Up	0.000103997	LOC101765668	36.516	0.876	0.906	0.903	1.438	1.608	1.496	0.788	0.711	0.771	0.885	0.806	0.85
	K4A0P7	LOW QUALITY PROTEIN: protein HGV2 [Setaria italica]	1.211	Up	0.00103752	SETIT_032437mg	60.404	0.881	0.855	0.822	1.018	1.053	1.027	1.14	1.057	1.082	0.985	1.05	1.001
	K3XG24	PRLI-interacting factor K family protein [Populus trichocarpa]	1.285	Up	0.0040784	LOC101755703	63.544	0.959	0.964	0.857	1.191	1.153	1.229	0.977	0.984	0.951	0.9	0.921	0.984
	K4A9R2	tRNA:m(4)X modification enzyme TRM13 homolog [Setaria italica]	1.201	Up	0.00038426	LOC101760264	50.117	0.99	1.004	0.955	1.185	1.164	1.194	0.864	0.897	0.901	0.977	0.95	0.967
	K4AKT3	non-specific lipid-transfer protein 2P-like [Setaria italica]	1.895	Up	6.0958e-05	LOC101782694	9.4511	0.926	0.889	0.947	1.817	1.639	1.777	0.64	0.701	0.652	0.662	0.699	0.666
	K3YCA7	"LOW QUALITY PROTEIN: pullulanase 1, chloroplastic [Setaria italica]"	1.325	Up	0.00020343	LOC101774529	60.397	1.076	1.086	1.095	1.459	1.477	1.379	0.772	0.797	0.784	0.719	0.668	0.765
	K3YV44	lil3 protein [Zea mays]	1.269	Up	0.0122199	LOC101762333	28.126	0.911	0.972	0.92	1.188	1.081	1.287	0.961	0.976	0.832	0.957	0.984	0.982
	K3XYD8	Peroxidase OS=Setaria italica OX=4555 GN=LOC101782279	1.588	Up	0.00025606	LOC101782279	32.834	1.015	0.982	1.003	1.668	1.617	1.478	0.745	0.704	0.798	0.711	0.723	0.765
	K3YJY2	protein polybromo-1 [Setaria italica]	1.224	Up	0.0045389	LOC101768050	18.962	0.965	0.955	0.931	1.105	1.148	1.238	0.997	0.968	0.902	0.946	0.944	0.948
	K3YUS1	"cytochrome b6-f complex iron-sulfur subunit, chloroplastic isoform X2 [Setaria italica]"	1.211	Up	0.0032971	LOC101778821	30.125	0.901	0.902	0.923	1.079	1.058	1.165	1.054	1.024	1.007	0.958	0.968	0.928
	K3YG11	leucine-rich repeat receptor-like protein kinase TDR [Setaria italica]	1.207	Up	0.023845	LOC101757086	107.36	0.793	0.94	0.822	1.007	1.056	1.02	0.886	0.904	0.873	1.153	1.111	1.296
	K3ZJC8	xylanase inhibitor protein 1-like [Setaria italica]	1.229	Up	0.0024967	LOC101784278	32.866	1.115	1.154	1.109	1.414	1.43	1.309	0.707	0.73	0.771	0.785	0.709	0.83
	K3ZWW9	"oxygen-evolving enhancer protein 3-1, chloroplastic [Zea mays]"	1.221	Up	9.9048e-05	LOC101754665	22.441	0.862	0.837	0.853	1.046	1.05	1.019	1.079	1.079	1.081	1.009	1.014	1.039
	K3ZWH0	transferring glycosyl group transferase [Medicago truncatula]	1.223	Up	0.00041922	LOC101786655	26.621	0.866	0.841	0.894	1.07	1.063	1.048	1.042	1.038	1.048	1.036	1.072	1.022
	K3YI92	cinnamoyl-CoA reductase 1-like [Setaria italica]	1.27	Up	0.023241	LOC101785020	39.559	0.665	0.57	0.712	0.852	0.805	0.816	1.428	1.597	1.458	1.049	1.003	1.017
	K3ZRP9	stemar-13-ene synthase-like [Setaria italica]	1.3	Up	1.65337e-05	LOC101769132	67.98	1.175	1.149	1.151	1.524	1.487	1.506	0.723	0.759	0.742	0.593	0.652	0.621
	U5TXE2	Photosystem I iron-sulfur center OS=Setaria italica OX=4555 GN=psaC	1.548	Up	2.188e-06	psaC	8.8993	0.844	0.821	0.834	1.274	1.315	1.279	0.961	0.974	0.971	0.919	0.913	0.92
	K3YGB5	"heat shock protein 90-5, chloroplastic-like [Setaria italica]"	1.317	Up	0.0058995	LOC101769528	88.769	0.656	0.741	0.776	0.945	0.979	0.937	1.193	1.11	1.076	1.181	1.139	1.219
	K4A6P4	putative ATPase N2B [Setaria italica]	1.267	Up	0.00052229	LOC101786337	76.273	0.875	0.941	0.914	1.172	1.133	1.154	0.889	0.894	0.949	1.082	1.047	0.998
	K4AM22	actin-depolymerizing factor 3-like [Setaria italica]	1.408	Up	0.00027709	LOC101766473	15.743	0.954	0.928	0.977	1.333	1.402	1.29	0.995	0.994	0.986	0.741	0.704	0.769
	K3XEA4	alpha-xylosidase 1-like [Setaria italica]	1.271	Up	0.00046158	LOC101757308	102.32	1.124	1.105	1.126	1.399	1.382	1.484	0.724	0.749	0.706	0.748	0.787	0.706
	K4AA01	Glyceraldehyde-3-phosphate dehydrogenase OS=Setaria italica OX=4555 GN=LOC101752582	1.223	Up	0.004537	LOC101752582	46.993	0.956	0.943	0.86	1.128	1.146	1.101	1.055	1.012	1.062	0.916	0.902	0.964
	K3Y797	Glycosyltransferases OS=Setaria italica OX=4555 GN=LOC101777107	1.226	Up	0.00026439	LOC101777107	48.138	0.973	0.938	0.969	1.206	1.163	1.162	0.935	1.008	1.011	0.903	0.908	0.874
	K3YJF4	Peptidylprolyl isomerase OS=Setaria italica OX=4555 GN=LOC101753309	1.26	Up	0.0072399	LOC101753309	24.087	0.786	0.827	0.824	1.111	0.989	0.97	1.107	1.142	1.096	1.014	1.054	1.12
	K3YHJ6	BAHD acyltransferase DCR [Setaria italica]	1.263	Up	0.00094018	LOC101756283	48.613	0.89	0.852	0.85	1.044	1.12	1.11	1.032	0.97	0.997	1.046	1.047	1.055
	K3ZRB4	alpha-L-arabinofuranosidase 1-like [Setaria italica]	1.243	Up	0.00022279	LOC101770902	73.244	0.913	0.928	0.878	1.133	1.115	1.132	1.045	1.02	1.052	0.924	0.934	0.937
	K4AE37	peroxygenase-like isoform X1 [Setaria italica]	1.378	Up	0.000123256	SETIT_036584mg	27.882	0.893	0.913	0.906	1.233	1.208	1.296	0.946	0.926	0.904	0.922	0.949	0.955
	K3Y178	Glyceraldehyde-3-phosphate dehydrogenase OS=Setaria italica OX=4555 GN=SETIT_007940mg	2.428	Up	2.848e-06	SETIT_007940mg	40.832	0.684	0.716	0.731	1.72	1.786	1.669	0.584	0.583	0.586	1.058	0.965	1.056
	K4ADY4	"Chlorophyll a-b binding protein, chloroplastic OS=Setaria italica OX=4555 GN=LOC101782406"	1.266	Up	0.0002641	LOC101782406	27.92	0.865	0.831	0.834	1.037	1.08	1.087	1.151	1.112	1.142	0.975	0.997	0.953
	K3Y5H7	protein transport protein Sec24C-like [Setaria italica]	1.308	Up	0.0123638	LOC101766428	81.388	0.917	0.849	0.852	1.036	1.258	1.131	0.993	0.858	0.98	1.065	1.058	1.054
	K3Y907	mitochondrial uncoupling protein 3 [Setaria italica]	1.306	Up	0.0185562	LOC101780867	32.188	0.686		0.737	0.938		0.921	0.763		0.747	1.624		1.601
	K3ZQX1	ent-copalyl diphosphate synthase 2-like isoform X2 [Setaria italica]	1.263	Up	0.0021351	LOC101768451	87.795	1.17	1.21	1.183	1.411	1.52	1.569	0.762	0.697	0.712	0.724	0.581	0.556
	K3XG11	Malic enzyme OS=Setaria italica OX=4555 GN=LOC101777875	1.21	Up	0.00081551	LOC101777875	63.829	1.033	1.007	1.001	1.188	1.267	1.225	0.905	0.882	0.902	0.875	0.868	0.879
	K3ZIZ2	vignain-like [Setaria italica]	2.224	Up	2.1471e-05	LOC101774423	40.28	0.787	0.714	0.761	1.607	1.716	1.707	0.785	0.748	0.769	0.83	0.813	0.843
	K3Y7X1	Fructose-bisphosphate aldolase OS=Setaria italica OX=4555 GN=LOC101754815	1.208	Up	4.1201e-06	LOC101754815	41.834	0.954	0.943	0.944	1.133	1.145	1.154	0.967	0.971	0.976	0.975	0.951	0.926
	K3ZA75	"1,4-dihydroxy-2-naphthoyl-CoA thioesterase 1-like [Setaria italica]"	1.212	Up	0.01046	LOC101771046	18.003	1.194	1.208	1.177	1.552	1.442	1.345	0.722	0.734	0.778	0.558	0.639	0.718
	K3XWW3	uncharacterized acetyltransferase At3g50280-like [Setaria italica]	1.218	Up	0.00148147	SETIT_006421mg	47.762	0.935	0.915	0.87	1.128	1.076	1.108	1.054	1.07	1.092	0.897	0.953	0.946
	K3Y0C5	---	1.439	Up	5.815e-05	LOC101761874	10.164	0.946	0.944	0.911	1.371	1.358	1.301	0.655	0.715	0.687	1.052	1.007	1.122
	K3XM69	probable calcium-binding protein CML16 [Setaria italica]	1.34	Up	0.032963	LOC101778141	20.323	0.729	0.852	0.866	1.098	1.097	1.084	1.087	1.047	1.032	1.105	1.076	1.033
	K3XQ32	germin-like protein 5-1 [Setaria italica]	1.615	Up	3.8481e-05	SETIT_004012mg	21.946	0.516	0.546	0.554	0.854	0.871	0.885	1.175	1.175	1.156	1.548	1.517	1.417
	K3ZKB6	Non-specific lipid-transfer protein OS=Setaria italica OX=4555 GN=LOC101756039	1.927	Up	0.0091046	LOC101756039	11.862	0.941	0.932		1.692	1.918		0.712	0.566		0.694	0.635
	K3YKE5	"photosystem II 10 kDa polypeptide, chloroplastic [Setaria italica]"	1.434	Up	0.000119872	LOC101766967	10.536	0.813	0.778	0.829	1.124	1.161	1.185	1.094	1.097	1.085	0.986	0.999	0.921
	K3XKL3	rhomboid-like protein 20 [Setaria italica]	1.227	Up	0.02032	LOC101760421	32.229	1.008	0.942	0.933	1.274	1.077	1.187	0.882	0.96	0.924	0.855	1.034	0.972
	K3XMI3	"outer envelope pore protein 16-2, chloroplastic-like [Setaria italica]"	1.557	Up	0.0146245	LOC101761111	18.001	0.948	0.946	0.939	1.362	1.422	1.628	0.816	0.845	0.754	0.831	0.822	0.744
	K4A5A5	"protein TIC110, chloroplastic [Setaria italica]"	1.231	Up	0.00039561	LOC101753913	110.67	0.771	0.82	0.793	0.977	0.968	0.99	1.137	1.148	1.132	1.106	1.096	1.118
	K3ZK44	pathogenesis-related protein PR-4-like [Setaria italica]	1.388	Up	0.0025192	LOC101774684	15.923	1.127	1.212	1.056	1.637	1.587	1.488	0.699	0.667	0.823	0.611	0.569	0.669
cytoplasm	K4A2K1	"tuliposide A-converting enzyme b1, amyloplastic-like [Setaria italica]"	1.22	Up	0.026219	LOC101757771	34.235	0.939		0.924	1.1		1.172	1.005		1.008	0.968		0.914
	A0A0Q3R6G0	"LOW QUALITY PROTEIN: nicotinate-nucleotide pyrophosphorylase [carboxylating], chloroplastic[Setaria italica]"	1.259	Up	0.028155	SETIT_0303661mg	31.181	0.874		0.899	1.157		1.075	1.005		1.018	0.981		1.021
	K3XL31	pathogen-related protein isoform X2 [Setaria italica]	1.328	Up	0.0041194	LOC101763947	27.996	0.708	0.679	0.666	0.913	0.909	0.904	1.253	1.212	1.237	1.137	1.203	1.204
	K3XXT7	"fructose-bisphosphate aldolase, cytoplasmic isozyme 1-like [Setaria italica]"	1.201	Up	0.00061525	LOC101786189	38.069	0.979	0.996	0.946	1.195	1.162	1.152	0.927	0.969	1.084	0.915	0.889	0.835
	K4A5Q8	Lipoxygenase OS=Setaria italica OX=4555 GN=LOC101757274	1.329	Up	8.0992e-05	LOC101757274	96.693	1.088	1.08	1.062	1.454	1.386	1.453	0.741	0.768	0.78	0.757	0.769	0.731
	K3YAQ2	Glycine cleavage system H protein OS=Setaria italica OX=4555 GN=LOC101763998	1.629	Up	0.00040055	LOC101763998	14.27	0.831	0.78	0.852	1.263	1.429	1.32	0.956	0.838	1.011	0.972	0.986	0.842
	K4A4F1	mitochondrial glycoprotein [Zea mays]	1.228	Up	0.04204	LOC101762240	14.95	0.912	0.978		1.19	1.13		1.01	0.975		0.906	0.931
	K3Z0N0	putative disease resistance protein RGA3 [Oryza sativa Japonica Group]	1.809	Up	0.0263	SETIT_020096mg	42.975	0.768	0.812		1.296	1.562		0.933	0.876		1.028	0.788
	K3ZM30	antimicrobial peptides-like isoform X1 [Setaria italica]	1.354	Up	0.0099036	LOC101772931	39.059		0.451	0.433		0.612	0.585		0.761	0.829		2.179	2.151
	K3YPW5	beta-catenin-like protein 1 [Setaria italica]	1.387	Up	0.03532	LOC101760741	91.64	0.531	0.717	0.684	0.804	0.945	0.931	1.429	1.242	1.263	1.247	1.092	1.134
	K3ZB75	---	1.25	Up	0.026223	SETIT_023796mg	9.3073	0.902	0.975	0.851	1.066	1.089	1.254	0.969	0.973	0.971	1.076	0.976	0.946
	K4ALQ8	NADPH-protochlorophyllide oxidoreductase OS=Setaria italica OX=4555 GN=SETIT_039840mg	1.263	Up	0.00039772	SETIT_039840mg	29.303	0.931	0.96	0.916	1.195	1.144	1.206	0.938	0.934	0.894	0.953	0.977	1.001
	K3ZXD9	"photosystem I reaction center subunit IV, chloroplastic-like [Setaria italica]"	1.41	Up	0.00027685	LOC101767783	18.676	0.87	0.888	0.837	1.188	1.195	1.275	1.047	0.978	1.01	0.902	0.962	0.905
	K3ZV70	1-aminocyclopropane-1-carboxylate oxidase 1-like [Setaria italica]	1.518	Up	0.00023746	LOC101780742	36.671	0.786	0.813	0.8	1.29	1.161	1.19	1.024	1.058	1.078	0.926	0.955	0.952
	K3YNE5	protein SRC2 homolog [Setaria italica]	1.249	Up	0.0025356	LOC101757354	29.164	0.965	0.989	0.894	1.174	1.166	1.216	0.983	0.915	0.945	0.967	0.927	0.924
	X4YSW6	Ribulose bisphosphate carboxylase large chain OS=Setaria italica OX=4555 GN=rbcL	1.208	Up	9.0474e-07	rbcL	52.6	0.859	0.863	0.86	1.048	1.034	1.036	1.101	1.107	1.1	0.987	1	0.996
	K3Y7I4	protein ECERIFERUM 26-like [Setaria italica]	1.291	Up	0.00073971	LOC101769960	45.919	1.038	1.038	1.088	1.306	1.411	1.368	0.863	0.857	0.863	0.813	0.72	0.703
	Q8LNZ0	"Starch synthase, chloroplastic/amyloplastic (Fragment) OS=Setaria italica OX=4555 GN=waxy"	1.293	Up	0.00027798	waxy	56.69	1.186	1.122	1.184	1.514	1.528	1.472	0.669	0.658	0.689	0.675	0.698	0.679
	K3ZVG8	"probable tuliposide A-converting enzyme b6, amyloplastic [Setaria italica]"	1.264	Up	0.00027697	LOC101769546	32.974	0.826	0.88	0.846	1.084	1.062	1.08	1.109	1.073	1.081	0.995	0.999	1.008
	K3XEQ0	serine/threonine-protein phosphatase 6 regulatory subunit 3-like isoform X1 [Setaria italica]	1.268	Up	0.0126802	LOC101756781	86.893		0.767	0.734		0.967	0.937		1.094	1.177		1.184	1.163
	K3YA06	alpha-amylase/subtilisin inhibitor [Setaria italica]	1.443	Up	0.000102933	LOC101777927	22.736	1.039	1.017	0.995	1.479	1.512	1.411	0.739	0.753	0.756	0.786	0.748	0.863
	K3XLG9	oil body-associated protein 1A [Zea mays]	1.26	Up	0.0150394	LOC101776375	26.287	1.129	1.123	1.049	1.523	1.354	1.282	0.658	0.757	0.829	0.716	0.806	0.866
	K4A6H7	vacuolar protein sorting-associated protein 52 A isoform X1 [Setaria italica]	1.233	Up	0.0053169	LOC101785776	80.162	0.882	0.819	0.811	0.988	1.024	1.085	1.139	1.144	1.16	1.029	1.018	1.036
	K3Y5R5	programmed cell death protein 4-like [Setaria italica]	1.202	Up	0.00027625	LOC101765745	73.39	0.75	0.782	0.761	0.926	0.902	0.928	1.216	1.153	1.196	1.123	1.14	1.136
	K3YJ91	60S ribosomal protein L7a-like [Setaria italica]	1.711	Up	0.00113831	LOC101767373	29.161		1.005	1.042		1.749	1.754		0.735	0.721		0.552	0.524
	K3YP71	U5 small nuclear ribonucleoprotein 200 kDa helicase [Setaria italica]	1.234	Up	0.0034045	101772985	246.28	0.717	0.662	0.722	0.845	0.85	0.898	1.282	1.337	1.254	1.117	1.138	1.129
	K3XHS5	calmodulin-binding protein 60 B-like isoform X1 [Setaria italica]	1.237	Up	0.034744	LOC101780010	50.612	0.873	0.931		1.088	1.144		0.968	0.876		1.085	1.065
	K4ACI0	cinnamoyl-CoA reductase 1-like [Setaria italica]	1.416	Up	0.039	LOC101773218	35.094	0.9		0.816	1.153		1.277	0.965		0.893	0.998		1.038
	K3XXM6	putative 12-oxophytodienoate reductase 5 [Setaria italica]	1.211	Up	0.000162361	LOC101763510	41.885	0.882	0.914	0.876	1.088	1.07	1.079	1.125	1.14	1.16	0.93	0.885	0.899
	K3XSV5	---	1.596	Up	0.022785	SETIT_005008mg	36.518		0.707	0.618		1.03	1.085		0.962	0.943		1.317	1.374
	K3XY41	BAG family molecular chaperone regulator 3-like [Setaria italica]	1.403	Up	0.029559	LOC101775392	36.191		0.884	0.944		1.219	1.346		0.966	0.851		0.953	0.883
	K3YFZ2	peroxisome biogenesis protein 1 [Setaria italica]	1.333	Up	0.0090205	LOC101768044	119.94	0.905	0.825	0.738	1.084	1.133	1.073	0.993	1.015	1.099	1.031	1.046	1.107
	K3YH95	NADP-dependent glyceraldehyde-3-phosphate dehydrogenase [Setaria italica]	1.202	Up	0.000121234	LOC101783820	53.177	0.761	0.792	0.769	0.931	0.935	0.924	1.239	1.187	1.213	1.094	1.104	1.126
	K3XQT9	probable aquaporin TIP1-2 [Oryza brachyantha]	1.21	Up	0.00151844	LOC101772726	27.006	0.976	0.922	0.978	1.186	1.169	1.126	0.999	0.988	1.006	0.856	0.938	0.903
	K3YAE4	MLP-like protein 423 [Setaria italica]	1.629	Up	0.000143098	LOC101758591	18.586	1.01	0.98	0.954	1.679	1.512	1.606	0.668	0.787	0.719	0.68	0.753	0.757
	K3ZJG7	chitinase 2-like [Setaria italica]	1.249	Up	0.0048778	LOC101765914	31.206	1.077	1.091	1.12	1.36	1.285	1.463	0.8	0.766	0.761	0.783	0.859	0.682
	K3Y6I0	natterin-1-like [Zea mays]	1.409	Up	4.3156e-06	LOC101777935	58.514	0.863	0.862		1.214	1.216		1.01	0.995		0.933	0.948
	K3XRX2	oil body-associated protein 2A [Zea mays]	1.218	Up	0.020321	LOC101770719	27.566	1.109	1.148	1.238	1.533	1.331	1.394	0.705	0.793	0.643	0.681	0.781	0.744
	K3ZIV1	alcohol dehydrogenase 1 [Setaria italica]	1.322	Up	0.0025443	LOC101767284	40.975		1.046	1.022		1.378	1.356		0.767	0.784		0.853	0.86
	K3ZAW5	probable cytokinin riboside 5'-monophosphate phosphoribohydrolase LOGL7 [Setaria italica]	1.695	Up	0.0008009	SETIT_023686mg	11.812	0.683	0.693	0.605	1.071	1.079	1.207	1.06	0.991	0.959	1.205	1.256	1.254
	K4A1P9	pyruvate decarboxylase 2-like [Setaria italica]	1.977	Up	0.00037883	LOC101785721	64.676	0.937	0.959	0.916	1.852	1.852	1.854	0.624	0.604	0.634	0.633	0.631	0.643
	K3XTD4	disease resistance protein RPS2-like [Setaria italica]	1.204	Up	0.0115043	LOC101773810	102.64		0.933	0.901		1.115	1.093		0.984	1.08		0.983	0.941
extracellular	K3Z6F0	Alpha-amylase OS=Setaria italica OX=4555 GN=LOC101785335	2.363	Up	1.99085e-05	LOC101785335	46.72	0.752	0.731	0.758	1.816	1.835	1.644	0.912	0.909	0.974	0.535	0.514	0.631
	K3ZHU8	Laccase OS=Setaria italica OX=4555 GN=LOC101779436	1.393	Up	0.00081843	LOC101779436	65.579	1.097	1.057	1.073	1.423	1.473	1.6	0.756	0.724	0.635	0.747	0.774	0.64
	K3Y9D5	endochitinase A-like [Setaria italica]	1.546	Up	0.00029761	LOC101763181	29.287	1.062	1.029	1.031	1.652	1.677	1.498	0.73	0.721	0.81	0.604	0.601	0.709
	K3YI99	vignain-like [Setaria italica]	1.282	Up	0.00061847	LOC101769259	39.57	0.927	0.869	0.943	1.173	1.18	1.158	1.02	1.051	1.04	0.893	0.912	0.932
	K3ZK61	barwin-like [Setaria italica]	1.368	Up	0.0084638	LOC101775495	15.564	1.255	1.27	1.139	1.762	1.758	1.494	0.589	0.564	0.693	0.548	0.482	0.591
	K3ZIP9	antimicrobial peptides-like [Setaria italica]	2.995	Up	8.262e-07	LOC101778627	47.096	0.798	0.844	0.782	2.471	2.388	2.401	0.318	0.399	0.341	0.49	0.444	0.551
	K3ZKL4	---	2.307	Up	3.5808e-05	LOC101775367	9.1009	0.516	0.584	0.569	1.296	1.248	1.307	1.014	1.006	0.992	1.205	1.191	1.162
	K3YJJ8	putative germin-like protein 12-4 [Setaria italica]	1.239	Up	0.0029428	LOC101752483	24.562	0.869	0.893	0.801	1.06	1.069	1.046	0.934	0.961	0.987	1.054	1.091	1.187
	K3ZKC1	Non-specific lipid-transfer protein OS=Setaria italica OX=4555 GN=LOC101756443	1.735	Up	0.00051954	LOC101756443	11.473	1.235	1.181	1.156	2.277	1.953	1.966	0.259	0.427	0.4	0.286	0.37	0.426
	K3XLQ5	pathogenesis-related protein-like [Setaria italica]	1.376	Up	0.000135753	LOC101779500	22.897	1.045	1.103	1.061	1.446	1.453	1.516	0.811	0.796	0.792	0.755	0.656	0.631
	K3Z6M0	probable polygalacturonase At1g80170 [Setaria italica]	1.217	Up	0.030735	LOC101757928	43.296	1.121		1.052	1.343		1.302	0.793		0.846	0.762		0.819
	K3XLT8	germin-like protein 1-1 [Setaria italica]	2.016	Up	0.000115139	LOC101760836	22.907	0.823	0.713	0.761	1.51	1.513	1.608	0.828	0.953	0.828	0.822	0.859	0.843
	K3Z2Z7	---	2.525	Up	0.0158626	LOC101758143	9.8375	0.386	0.345	0.515	1.029	1.045	1.072	1.4	1.396	1.276	1.337	1.215	1.16
	K4AHB9	---	1.512	Up	0.000182452	LOC101773898	8.9795	0.832	0.858	0.906	1.344	1.318	1.262	0.787	0.786	0.83	1.063	1.064	1.023
	K4ABN0	"late embryogenesis abundant protein, group 3-like [Setaria italica]"	1.426	Up	4.0591e-06	LOC101779346	37.63	1.039	1.052	1.011	1.483	1.472	1.468	0.842	0.847	0.877	0.711	0.646	0.699
	K3ZLC6	Dirigent protein OS=Setaria italica OX=4555 GN=LOC101783063	1.265	Up	0.00020376	LOC101783063	19.301	1.585	1.58		2.008	1.996		0.23	0.245		0.214	0.218
	K3ZEK8	---	1.284	Up	0.0090827	LOC101779314	17.563	1.011	1.016	1.061	1.456	1.271	1.239	0.733	0.85	0.875	0.826	0.882	0.842
	K3XN75	Non-specific lipid-transfer protein OS=Setaria italica OX=4555 GN=LOC101772575	3.331	Up	4.2722e-05	LOC101772575	12.74	0.59	0.712	0.653	2.275	2.036	2.202	0.638	0.68	0.602	0.64	0.656	0.658
	K3Y9C4	endochitinase A-like [Setaria italica]	1.348	Up	0.00032239	LOC101763988	28.474	0.982	1.013	0.965	1.363	1.273	1.353	0.896	0.911	0.92	0.813	0.792	0.78
	K3Z2Z8	endochitinase A-like [Setaria italica]	1.635	Up	6.8939e-07	LOC101766109	24.369	0.961	0.954	0.966	1.602	1.554	1.554	0.836	0.836	0.84	0.648	0.699	0.671
	K3ZXT6	"thiosulfate sulfurtransferase 16, chloroplastic-like [Setaria italica]"	1.269	Up	0.00117746	LOC101757768	15.853	0.953	0.997	1.014	1.275	1.286	1.199	0.854	0.899	0.862	0.938	0.839	0.941
	K4ABU6	PI-PLC X domain-containing protein At5g67130 [Setaria italica]	1.275	Up	1.82967e-05	LOC101759721	38.687	0.902	0.887	0.915	1.159	1.146	1.143	0.968	1.02	0.979	0.973	0.979	0.979
	K3Y984	endochitinase A [Setaria italica]	1.24	Up	0.0059001	LOC101763587	29.46	1.258	1.213	1.223	1.641	1.442	1.497	0.551	0.671	0.593	0.577	0.665	0.602
	K4ACA6	desiccation-related protein PCC13-62-like [Setaria italica]	1.484	Up	0.0125441	LOC101770952	36.366	0.767	1.002	0.859	1.408	1.183	1.31	0.911	0.971	0.848	0.945	0.861	1.007
	K3ZK59	barwin-like [Setaria italica]	1.68	Up	0.00020309	LOC101775087	15.508	1.183	1.103	1.193	2.05	1.839	1.957	0.497	0.617	0.508	0.319	0.484	0.388
	K3YUV7	kynurenine formamidase-like [Setaria italica]	1.234	Up	0.002261	LOC101772991	29.465	0.891	0.842	0.899	1.097	1.115	1.036	1.074	1.097	1.078	0.953	0.966	0.998
	K4AHF3	defensin SD2-like [Setaria italica]	1.898	Up	8.1208e-05	LOC101784585	8.9525	0.966	0.929	0.897	1.856	1.784	1.659	0.598	0.637	0.682	0.625	0.621	0.676
	K3YK78	HVA22-like protein OS=Setaria italica OX=4555 GN=LOC101759240	1.203	Up	0.00166212	LOC101759240	14.839	1.044	1.04	1.075	1.321	1.227	1.251	0.893	0.911	0.914	0.761	0.84	0.777
	K3YAY4	Non-specific lipid-transfer protein OS=Setaria italica OX=4555 GN=LOC101769557	1.675	Up	8.2373e-05	LOC101769557	11.575	1.148	1.099	1.105	1.906	1.942	1.768	0.51	0.546	0.523	0.508	0.491	0.561
	K3XXS7	basic 7S globulin-like [Setaria italica]	1.639	Up	1.4746e-06	LOC101765955	36.831	0.85	0.862	0.845	1.428	1.372	1.392	0.87	0.902	0.856	0.89	0.888	0.914
	K3ZB74	gibberellin-regulated protein 3-like [Setaria italica]	3.732	Up	0.00068021	LOC101769174	9.6364	0.594	0.632		2.322	2.254		0.596	0.598		0.563	0.59
	K3ZJG1	xylanase inhibitor protein 2-like [Setaria italica]	1.268	Up	0.00040374	LOC101755917	31.491	1.154	1.135	1.153	1.517	1.428	1.42	0.636	0.665	0.674	0.741	0.749	0.75
nucleus	K3ZH85	nodulin homeobox isoform X1 [Setaria italica]	1.385	Up	4.4697e-05	LOC101784145	101.88	0.839	0.854	0.862	1.168	1.216	1.155	0.918	0.867	0.923	1.093	1.085	1.076
	K3Z808	PHD finger protein ALFIN-LIKE 8-like [Setaria italica]	1.62	Up	0.00132229	LOC101773461	35.326	0.721		0.722	1.148		1.189	1.213		1.183	0.939		0.93
	K3XHQ0	zinc finger CCCH domain-containing protein 5-like [Setaria italica]	1.216	Up	0.00043824	LOC101757452	48.232	0.934	0.906	0.919	1.09	1.152	1.114	0.982	0.976	0.973	0.972	0.948	1.005
	K3Z2V3	Cytochrome b559 subunit alpha OS=Setaria italica OX=4555 GN=LOC101781620	1.204	Up	0.040143	LOC101781620	9.4445	0.973	0.904		1.117	1.142		0.996	1.031		0.926	0.941
	K3Z9P0	"late embryogenesis abundant protein, group 3-like [Setaria italica]"	1.379	Up	0.00023605	LOC101759437	21.108	0.937	0.875	0.91	1.227	1.292	1.235	1.129	1.145	1.108	0.714	0.719	0.742
	K4AEK1	vacuolar protein-sorting-associated protein 37 homolog 1-like isoform X2 [Setaria italica]	1.349	Up	0.0089842	LOC101759472	26.527	0.944	0.993	0.886	1.408	1.199	1.201	0.897	0.925	0.974	0.777	0.9	0.958
	K3Z8Y8	serine/arginine-rich SC35-like splicing factor SCL30 [Setaria italica]	1.21	Up	0.00174389	LOC101771717	29.752	0.913	0.881	0.867	1.059	1.044	1.117	1.145	1.165	1.184	0.891	0.904	0.886
	K3ZA33	nuclear transcription factor Y subunit B [Setaria italica]	1.291	Up	0.0073046	LOC101771990	18.935	0.885		0.917	1.148		1.178	1.141		1.103	0.842		0.82
	K3XS26	ABC transporter F family member 4 [Setaria italica]	1.228	Up	0.00195945	LOC101778147	48.585	0.731	0.785	0.718	0.907	0.93	0.906	1.177	1.161	1.227	1.194	1.135	1.159
	K3ZK21	dehydrin DHN1-like [Setaria italica]	1.508	Up	0.00022062	LOC101760090	16.914	0.879	0.954	0.948	1.451	1.379	1.365	0.968	0.938	0.92	0.731	0.755	0.793
	K3ZJ30	dehydrin DHN4-like [Setaria italica]	1.277	Up	6.2303e-05	LOC101759559	33.741	1.236	1.187	1.223	1.566	1.53	1.56	0.905	0.94	0.918	0.32	0.371	0.329
	K3ZQU9	protein GRIP isoform X1 [Setaria italica]	1.355	Up	0.039363	LOC101785854	88.87	0.62	0.577	0.451	0.773	0.77	0.69	1.495	1.52	1.757	1.119	1.141	1.11
	K3YUM9	dehydrin COR410-like [Setaria italica]	1.219	Up	0.00038106	LOC101775984	31.644	1.003	0.989	0.953	1.174	1.206	1.209	0.856	0.861	0.904	0.943	0.944	0.953
	K3Z345	spatacsin carboxy-terminus protein [Arabidopsis thaliana]	1.233	Up	0.028762	LOC101773462	174.97	0.91	0.975	0.822	1.132	1.031	1.174	0.986	1.014	1.02	0.986	0.99	1.004
	K3XYK3	dof zinc finger protein DOF5.4-like [Aegilops tauschii subsp. tauschii]	1.366	Up	0.0044433	LOC101774857	30.09		0.994	0.958		1.346	1.32		0.78	0.842		0.903	0.902
	K3Z2X1	RNA polymerase beta' subunit (plastid) [Distichlis spicata]	1.474	Up	0.00143626	SETIT_020889mg	137.45	0.745		0.748	1.116		1.084	1.136		1.117	1.021		1.069
	K4AJN7	SPX domain-containing protein 3-like [Setaria italica]	1.884	Up	0.00175776	LOC101754863	29.115		0.714	0.753		1.382	1.382		0.88	0.876		1.056	1.019
	K4A4Z6	DNA-directed RNA polymerase subunit beta OS=Setaria italica OX=4555 GN=LOC101780789	1.212	Up	0.0154383	LOC101780789	138.97	0.737	0.74	0.845	0.922	0.923	0.97	1.276	1.264	1.219	1.079	1.059	0.997
	K3YWC1	copper transport protein CCH [Setaria italica]	2.039	Up	5.9806e-05	101776929	16.024	0.673	0.597	0.663	1.292	1.351	1.298	0.983	0.973	0.96	1.103	1.089	1.088
	K3YP81	"B-block-binding subunit of tfiiic protein, putative [Medicago truncatula]"	2.011	Up	0.032642	LOC101760594	206.75		0.629	0.785		1.519	1.325		0.676	0.785		1.216	1.131
	K3Z3H8	cell division cycle 5-like protein [Setaria italica]	1.452	Up	0.00129696	LOC101781581	110.71	0.81	0.789	0.721	1.117	1.067	1.184	0.99	1.032	0.903	1.1	1.128	1.213
	K3ZRF8	peptidyl-prolyl cis-trans isomerase CYP63-like isoform X2 [Setaria italica]	1.216	Up	0.0033604	LOC101760612	70.801	1.011	0.956	0.958	1.135	1.182	1.239	0.96	0.958	0.899	0.874	0.922	0.922
	K3ZEA2	probable calcium-binding protein CML10 [Setaria italica]	1.217	Up	0.0029835	LOC101761337	26.897	0.863	0.897	0.899	1.126	1.084	1.025	0.893	0.971	0.973	1.134	1.062	1.114
	K4A8R5	protein PIR [Setaria italica]	1.912	Up	0.0010361	SETIT_035271mg	58.246	0.852	0.768	0.755	1.328	1.559	1.653	0.882	0.769	0.723	0.963	0.943	0.911
	K3XWK3	Histone deacetylase OS=Setaria italica OX=4555 GN=LOC101756624	1.221	Up	0.015715	LOC101756624	54.411	0.847	0.88	0.907	1.148	0.984	1.085	0.973	1.037	1.008	1.048	1.079	1.013
	K3Z1R9	---	1.746	Up	0.0099154	SETIT_020487mg	10.736		0.482	0.442		0.778	0.835		1.362	1.361		1.39	1.375
	K4A500	probable GPI-anchored adhesin-like protein PGA55 [Zea mays]	1.405	Up	0.022124	LOC101782141	132.58		1.028	0.935		1.351	1.407		0.86	0.865		0.784	0.82
plasma membrane	K3Z9D2	"transmembrane protein, putative [Medicago truncatula]"	1.215	Up	0.00166027	LOC101779166	25.827	0.951	0.962	0.906	1.171	1.153	1.102	1.055	0.943	0.985	0.839	0.958	1.021
	K3ZQ82	Cellulose synthase OS=Setaria italica OX=4555 GN=LOC101772353	1.203	Up	9.6616e-05	LOC101772353	122.35	0.82	0.821	0.801	0.97	0.972	0.996	1.18	1.182	1.233	1.052	1.084	1.07
	K4A7D6	"DUF21 domain-containing protein At1g55930, chloroplastic-like [Setaria italica]"	1.215	Up	0.0035049	SETIT_034792mg	66.917		0.793	0.804		0.961	0.979		1.174	1.137		1.084	1.091
	K3XPB3	indole-2-monooxygenase-like [Setaria italica]	1.254	Up	0.041344	LOC101769899	59.701	0.888	0.81		1.051	1.078		0.995	1.011		1.078	1.117
	K3Z2C7	Peroxidase OS=Setaria italica OX=4555 GN=LOC101755700	1.556	Up	1.73935e-05	LOC101755700	37.877	0.769	0.789	0.759	1.214	1.221	1.17	0.995	0.976	1.001	1.053	1.051	1.007
	U5TXA2	Photosystem I P700 chlorophyll a apoprotein A2 OS=Setaria italica OX=4555 GN=psaB	1.397	Up	0.00062393	psaB	82.556	0.789	0.792	0.868	1.117	1.173	1.131	1.127	1.128	1.094	0.984	0.928	0.924
	K3YQ53	pyrophosphate-energized vacuolar membrane proton pump isoform X2 [Setaria italica]	1.36	Up	0.00059601	LOC101780838	80.033	0.991	0.982	1.04	1.318	1.435	1.346	0.88	0.775	0.861	0.832	0.835	0.775
	K3Y4U8	Calcium-transporting ATPase OS=Setaria italica OX=4555 GN=LOC101784796	1.218	Up	0.012677	LOC101784796	113.96	0.905	0.913	0.883	1.003	1.128	1.159	1.097	1.01	1.038	0.949	0.965	0.938
	U5TU12	Photosystem II CP43 reaction center protein OS=Setaria italica OX=4555 GN=psbC	1.206	Up	5.6653e-05	psbC	51.981	0.885	0.897	0.89	1.084	1.054	1.085	1.022	1.057	1.062	1.027	0.983	0.977
	K3YHM3	lysine histidine transporter 1-like [Setaria italica]	1.261	Up	0.039197	LOC101753154	49.606		0.963	0.898		1.136	1.211		0.952	0.983		0.964	0.927
	K4A4Z3	splicing factor 3B subunit 3-like [Setaria italica]	1.204	Up	0.0025036	LOC101756902	135.97	0.735	0.8	0.792	0.944	0.922	0.936	1.136	1.142	1.136	1.184	1.118	1.142
	K3Y5D3	Potassium transporter OS=Setaria italica OX=4555 GN=LOC101765477	1.239	Up	0.00131669	LOC101765477	86.578	0.972	0.996	1.009	1.188	1.212	1.288	1.088	1.116	1.036	0.768	0.694	0.688
	U5TXA1	Photosystem I P700 chlorophyll a apoprotein A1 OS=Setaria italica OX=4555 GN=psaA	1.295	Up	0.00134163	psaA	83.178	0.894	0.926	0.911	1.247	1.122	1.169	0.983	0.959	0.974	0.909	0.945	0.917
vacuolar membrane	K3YE95	rhamnogalacturonate lyase-like isoform X1 [Setaria italica]	1.403	Up	0.000118451	LOC101768622	75.781	0.841	0.805	0.794	1.173	1.135	1.116	1.04	1.111	1.123	0.965	0.968	0.985
	K4A8E5	"globulin-1 S allele, partial [Setaria italica]"	3.498	Up	7.8735e-05	LOC101757292	57.852	0.591	0.665	0.703	2.53	2.226	2.096	0.272	0.48	0.502	0.693	0.701	0.763
	K3Z0Y5	leucine-rich repeat extensin-like protein 6 [Setaria italica]	1.22	Up	0.0005213	LOC101758961	77.982	1.02	0.997	0.957	1.209	1.221	1.197	0.862	0.904	0.894	0.92	0.96	0.934
	K3ZID5	probable apyrase 3 [Setaria italica]	1.217	Up	8.228e-05	LOC101769705	49.832	0.551	0.571	0.554	0.686	0.678	0.675	1.492	1.439	1.434	1.256	1.317	1.341
	K3XJE1	Peroxidase OS=Setaria italica OX=4555 GN=LOC101778284	2.246	Up	2.2575e-05	LOC101778284	37.718	0.871	0.877	0.857	1.907	2.09	1.855	0.565	0.452	0.57	0.724	0.62	0.684
	K3Z5X9	Carboxypeptidase OS=Setaria italica OX=4555 GN=LOC101758066	1.29	Up	0.021897	LOC101758066	52.645	0.894		0.951	1.217		1.163	0.93		0.898	0.978		1.004
	K3Z5D5	beta-glucosidase 22-like [Setaria italica]	1.826	Up	0.0147849	LOC101765240	59.046	0.505		0.529	1.01		0.878	1.186		1.274	1.318		1.332
endoplasmic reticulum	K4AJH9	germin-like protein 3-5 [Setaria italica]	2.164	Up	0.0016817	LOC101767703	24.875	0.874	0.701	0.694	1.419	1.705	1.786	0.824	0.856	0.833	0.819	0.768	0.737
	K3Y5T3	alpha-L-arabinofuranosidase 1-like [Setaria italica]	1.276	Up	0.0021795	LOC101766582	71.914	0.932	0.835	0.865	1.094	1.144	1.12	0.985	1.007	1.023	1.002	0.99	1.008
	K3YA19	protein YLS9-like [Setaria italica]	1.209	Up	0.00046055	LOC101786529	22.948	0.931	0.901	0.913	1.113	1.131	1.074	0.934	0.944	0.977	1.036	1.04	1.048
	K3XF35	triacylglycerol lipase [Zea mays]	3.315	Up	6.9392e-07	LOC101767065	75.911	0.692	0.67	0.643	2.156	2.216	2.275	0.559	0.59	0.531	0.658	0.594	0.625
	K3XF74	serine/threonine-protein kinase MARK2 [Setaria italica]	1.503	Up	0.00162429	LOC101780302	75.154	0.763		0.781	1.147		1.174	0.943		0.932	1.167		1.133
	K3XWS6	protein ASPARTIC PROTEASE IN GUARD CELL 1-like [Setaria italica]	1.207	Up	0.0109961	LOC101765543	47.764	0.985	0.903	1	1.099	1.193	1.195	0.974	0.951	0.936	1.016	0.991	0.884
mitochondria	K3YBX7	late embryogenesis abundant protein 18 [Aegilops tauschii subsp. tauschii]	1.313	Up	0.022859	LOC101785716	11.981		1.143	1.055		1.462	1.425		0.738	0.803		0.682	0.742
	K3YQ60	conserved oligomeric Golgi complex subunit 4 isoform X2 [Setaria italica]	1.235	Up	0.00153987	LOC101785820	84.048	0.758	0.805	0.816	0.949	0.996	0.992	1.159	1.059	1.071	1.124	1.095	1.085
	K3Z7E9	glucose and ribitol dehydrogenase homolog [Setaria italica]	1.308	Up	0.000104685	LOC101776037	38.343	1.114	1.116	1.134	1.464	1.511	1.426	0.708	0.676	0.773	0.74	0.704	0.703
	K3YWY6	abscisic stress-ripening protein 3-like [Setaria italica]	1.81	Up	3.5517e-06	LOC101768572	11.824	1.036	1.03	1.012	1.793	1.908	1.869	0.656	0.592	0.623	0.556	0.518	0.542
	K3XNX6	probable 26S proteasome complex subunit sem1-1 [Setaria italica]	1.21	Up	0.0085565	LOC101753815	8.7961	0.886	0.844	0.813	1.089	0.995	0.992	0.989	0.996	0.979	1.05	1.176	1.227
	K3XNV7	GAG1At protein [Arabidopsis thaliana]	1.352	Up	0.00025999	LOC101768011	8.8489	0.818	0.843	0.882	1.166	1.151	1.121	1.043	1.041	1.025	0.992	0.984	0.988
other | nucleus,plasma membrane	K3YTG5	ubiquitin receptor RAD23b [Setaria italica]	1.331	Up	0.005443	LOC101761391	39.645	0.95	0.99		1.285	1.298		0.874	0.867		0.912	0.866
other | Golgi apparatus	K4A4S7	UDP-glucose:glycoprotein glucosyltransferase [Setaria italica]	1.248	Up	0.000118526	LOC101769191	176.83	0.738	0.766	0.746	0.927	0.955	0.927	1.108	1.111	1.135	1.153	1.138	1.162
other | peroxisome	K3ZRW1	Isocitrate lyase OS=Setaria italica OX=4555 GN=LOC101774000	1.406	Up	0.026102	LOC101774000	63.002	1.131		1.126	1.675		1.498	0.585		0.711	0.594		0.69
other | chloroplast,mitochondria	K3XFP7	"pentatricopeptide repeat-containing protein At1g80270, mitochondrial-like [Setaria italica]"	1.296	Up	0.00030151	LOC101769762	69.624	0.733	0.783	0.778	0.987	0.981	1.004	1.13	1.123	1.129	1.119	1.102	1.117
other | cytoskeleton	K3ZWR9	1-Cys peroxiredoxin PER1 [Setaria italica]	1.22	Up	0.000158823	LOC101757638	24.293	1.261	1.31	1.277	1.56	1.591	1.543	0.578	0.582	0.65	0.567	0.543	0.581
An04TvsAn04C Subcellular Location Down
Subcellular Location	No. of Protein
chloroplast	27
nucleus	11
extracellular	10
cytoplasm	9
plasma membrane	7
cytoplasm,nucleus	2
other	2
An04TvsAn04C Subcellular Location Down list
Category	Protein accession	Protein description	Ratio	Regulated Type	P value	Gene name	MW [kDa]	AN04C_1	AN04C_2	AN04C_3	AN04T_1	AN04T_2	AN04T_3	YG2C_1	YG2C_2	YG2C_3	YG2T_1	YG2T_2	YG2T_3
chloroplast	K3YDT3	salutaridine reductase-like [Setaria italica]	0.817	Down	0.0057992	SETIT_012390mg	44.849	1.097	1.03	1.1	0.918	0.891	0.827	1.072	1.121	1.113	0.914	0.96	0.957
	K3YIZ6	Xyloglucan endotransglucosylase/hydrolase OS=Setaria italica OX=4555 GN=LOC101752890	0.776	Down	9.7738e-05	LOC101752890	31.809	1.232	1.244	1.254	0.98	0.978	0.935	0.928	0.927	0.923	0.93	0.851	0.886
	K3Z2D8	umecyanin-like [Setaria italica]	0.743	Down	2.4762e-06	LOC101754890	19.879	1.252	1.284	1.265	0.946	0.932	0.947	0.909	0.908	0.917	0.869	0.886	0.87
	K3XQ82	fasciclin-like arabinogalactan protein 11 [Setaria italica]	0.745	Down	0.000182508	LOC101755299	25.189	1.278	1.244	1.211	0.898	0.941	0.942	0.923	0.925	0.973	0.896	0.863	0.905
	K3XNT2	---	0.806	Down	0.0076959	LOC101771648	9.8295	1.113	1.11	1.112	0.897	0.925	0.866	1.059	1.086	1.039	0.931	0.88	0.982
	K3ZXF7	pathogenesis-related protein PRB1-3-like [Setaria italica]	0.825	Down	0.0120956	LOC101786902	18.004	1.516	1.534	1.432	1.234	1.228	1.235	0.58	0.569	0.612	0.674	0.673	0.727
	K3Z461	patellin-3-like [Setaria italica]	0.832	Down	7.7593e-07	LOC101772524	79.53	1.069	1.072	1.081	0.892	0.898	0.891	1.052	1.093	1.067	0.945	0.951	0.942
	K4AC48	Peroxidase OS=Setaria italica OX=4555 GN=LOC101753799	0.805	Down	0.0041982	LOC101753799	36.742	1.033	1.06	1.052	0.786	0.888	0.858	1.064	1.027	1.043	1.082	1.066	1.084
	K3YZB0	guanine nucleotide-binding protein subunit gamma 2-like [Setaria italica]	0.751	Down	0.036639	LOC101759766	25.655	1.074	1.352	1.14	0.942	0.786	0.949	0.946	1.062	0.994	0.994	0.79	0.918
	K3XG75	C-type lectin receptor-like tyrosine-protein kinase At1g52310 isoform X3 [Setaria italica]	0.733	Down	0.00142144	LOC101769085	61.502		1.632	1.618		1.204	1.178		0.385	0.405		0.78	0.798
	K3YDI9	14 kDa proline-rich protein DC2.15-like [Setaria italica]	0.784	Down	0.026318	LOC101772498	12.493	1.029		1.003	0.766		0.827	1.108		1.106	1.094		1.062
	K4A1G2	probable carboxylesterase 18 [Setaria italica]	0.788	Down	0.00182059	LOC101781959	36.814	1.061		1.061	0.845		0.828	1.176		1.215	0.917		0.895
	K3XJK3	Peroxidase OS=Setaria italica OX=4555 GN=LOC101785533	0.782	Down	4.9705e-07	LOC101785533	36.951	1.042	1.037	1.036	0.819	0.812	0.806	1.101	1.132	1.098	1.018	1.037	1.041
	K3YGL0	NAC domain-containing protein 17-like [Setaria italica]	0.754	Down	0.003263	LOC101754925	71.624	1.093	1.117		0.823	0.843		1.071	1.087		1.011	0.951
	K4AFB9	---	0.827	Down	0.022082	SETIT_037576mg	21.029		1.081	1.105		0.88	0.928		1.039	1.05		1.001	0.918
	K3ZKL3	---	0.821	Down	0.00076025	LOC101765108	9.1429	1.289	1.361	1.279	1.092	1.074	1.061	0.77	0.729	0.759	0.854	0.838	0.904
	K3XX93	uncharacterized LOC100273464 [Zea mays]	0.833	Down	0.04102	LOC101755016	45.965	0.968	1.025		0.851	0.809		1.053	1.001		1.13	1.163
	K3ZMJ1	---	0.83	Down	0.045221	LOC101767142	15.74	0.977	1.078	1.133	0.909	0.801	0.937	1.105	1.122	0.797	1.013	0.996	1.132
	K3YTU6	NADP-dependent D-sorbitol-6-phosphate dehydrogenase-like [Setaria italica]	0.831	Down	0.021895	LOC101770053	38.057	1.261	1.339	1.159	1.01	1.013	1.101	0.814	0.981	0.943	0.916	0.667	0.806
	K3ZAD5	protein EARLY RESPONSIVE TO DEHYDRATION 15-like [Aegilops tauschii subsp. tauschii]	0.814	Down	0.0166218	LOC101776053	17.19	1.216	1.399	1.211	1.048	1.068	1	0.799	0.706	0.903	0.94	0.828	0.888
	K3XY82	syntaxin-43-like isoform X1 [Setaria italica]	0.793	Down	0.041681	LOC101765800	36.128	1.064		1.172	0.883		0.891	1.02		0.927	1.033		1.007
	K3ZV96	Peroxidase OS=Setaria italica OX=4555 GN=LOC101775750	0.791	Down	6.0283e-05	LOC101775750	33.415	1.254	1.252	1.234	1.005	0.991	0.964	0.943	0.903	0.949	0.788	0.886	0.802
	K3XGC1	"glucan endo-1,3-beta-glucosidase 3-like [Setaria italica]"	0.784	Down	2.7153e-06	LOC101763134	57.857	1.734	1.746	1.77	1.365	1.384	1.366	0.478	0.44	0.408	0.474	0.496	0.427
	K3Y281	protein ASPARTIC PROTEASE IN GUARD CELL 2-like [Setaria italica]	0.823	Down	0.0086825	SETIT_008302mg	47.429	0.712	0.766	0.775	0.639	0.581	0.635	1.332	1.274	1.301	1.306	1.284	1.302
	K4AGF1	hemiasterlin resistant protein 1 [Pyrus x bretschneideri]	0.624	Down	0.0073788	LOC101783895	14.285	1.17	1.176	1.408	0.817	0.852	0.675	0.938	0.863	0.739	1.07	1.105	1.159
	K3XWI4	protein ASPARTIC PROTEASE IN GUARD CELL 2-like [Setaria italica]	0.815	Down	0.000138748	LOC101780935	51.447	1.188	1.229	1.211	0.965	0.996	0.995	0.949	0.941	0.949	0.881	0.846	0.854
	K3ZEQ5	non-specific lipid-transfer protein 2-like [Setaria italica]	0.711	Down	0.032684	LOC101780241	12.035	1.299	1.441		1.009	0.939		0.869	0.892		0.823	0.723
nucleus	K3Z1L7	Ribosomal protein L37 OS=Setaria italica OX=4555 GN=LOC101765315	0.726	Down	0.0049228	LOC101765315	10.593	1.605	1.825	1.888	1.221	1.342	1.298	0.566	0.375	0.362	0.61	0.46	0.45
	K3YWR4	60S ribosomal protein L35-2 [Setaria italica]	0.751	Down	0.0130581	LOC101767630	14.295	1.749	1.772	1.466	1.229	1.205	1.313	0.498	0.462	0.618	0.513	0.563	0.699
	K3ZWZ6	Ribosomal protein L15 OS=Setaria italica OX=4555 GN=LOC101772484	0.767	Down	0.0100588	LOC101772484	24.298	1.542		1.479	1.139		1.178	0.626		0.681	0.693		0.665
	K3XKN0	protein AATF isoform X1 [Zea mays]	0.831	Down	0.009205	LOC101753404	32.996	1.084	0.976	1.076	0.855	0.903	0.849	1.117	1.068	1.134	0.942	1.057	0.94
	K3XFT2	pre-rRNA-processing protein las1 isoform X2 [Cajanus cajan]	0.803	Down	0.037957	LOC101771511	67.444		1.125	1.227		0.95	0.939		0.792	0.711		1.135	1.121
	K3ZE11	suppressor protein SRP40-like [Ananas comosus]	0.721	Down	0.044717	LOC101766336	26.582	1.147	1.25		0.914	0.815		0.676	0.689		1.21	1.239
	K4AH02	60S ribosomal protein L44-like [Phoenix dactylifera]	0.811	Down	0.00131542	LOC101781603	12.138	1.486	1.549	1.571	1.206	1.239	1.292	0.645	0.596	0.595	0.688	0.631	0.571
	K3XF15	protein SPA1-RELATED 4-like isoform X1 [Setaria italica]	0.715	Down	0.0064753	LOC101783393	79.576	0.906	0.866		0.643	0.624		0.782	0.788		1.661	1.716
	K4AG31	brain acid soluble protein 1 [Setaria italica]	0.817	Down	0.000175148	LOC101767037	16.152	0.994	1.042	1.019	0.832	0.824	0.841	1.074	1.056	1.056	1.128	1.074	1.102
	K3XYV7	protein STAR1-like [Setaria italica]	0.821	Down	0.024983	SETIT_007115mg	27.741	1.172	1.34	1.198	1.017	1.081	0.947	0.952	0.785	0.935	0.883	0.797	0.92
	K3ZX01	Ribosomal protein L15 OS=Setaria italica OX=4555 GN=LOC101770365	0.755	Down	0.0021235	LOC101770365	24.312	1.695	1.519	1.688	1.23	1.2	1.272	0.518	0.611	0.501	0.556	0.674	0.542
extracellular	K4AGL9	chemocyanin-like [Setaria italica]	0.781	Down	4.1692e-08	LOC101780780	13.162	1.256	1.26	1.25	0.979	0.983	0.979	0.952	0.959	0.957	0.791	0.789	0.801
	K3Z2D1	Peroxidase OS=Setaria italica OX=4555 GN=LOC101756505	0.816	Down	0.00085797	LOC101756505	35.66	1.204	1.199	1.13	0.979	0.956	0.948	0.992	1.007	0.987	0.847	0.867	0.869
	K3YAH6	blue copper protein-like [Setaria italica]	0.681	Down	2.3151e-08	LOC101754409	15.79	1.753	1.734	1.75	1.192	1.187	1.189	0.528	0.521	0.463	0.524	0.555	0.543
	K3XY63	Peroxidase OS=Setaria italica OX=4555 GN=LOC101776354	0.813	Down	0.000115575	LOC101776354	35.618	0.979	0.976	0.986	0.788	0.784	0.818	1.177	1.18	1.153	1.048	1.041	1.034
	K3Z9U5	---	0.832	Down	0.00186348	LOC101777973	21.177	1.161	1.157	1.083	0.935	0.932	0.964	0.934	0.951	0.939	0.977	0.963	0.998
	K3XJH9	Peroxidase OS=Setaria italica OX=4555 GN=LOC101775549	0.819	Down	0.0016047	LOC101775549	38.286	1.272	1.28	1.2	0.994	1.052	1.026	0.915	0.919	0.95	0.789	0.791	0.834
	K3ZY17	eggshell protein 2A-like [Setaria italica]	0.82	Down	0.00148124	LOC101768448	12.616	1.42	1.358	1.392	1.128	1.189	1.104	0.797	0.639	0.735	0.657	0.821	0.771
	K3ZW76	knotted1 induced 1 precursor [Zea mays]	0.622	Down	0.00035563	LOC101779804	28.719	1.47	1.442	1.347	0.903	0.826	0.918	0.997	1.04	0.977	0.622	0.681	0.754
	K3ZKK5	---	0.792	Down	0.0063809	LOC101763480	9.191	0.811	0.815	0.792	0.64	0.686	0.589	1.012	1.058	1.034	1.533	1.439	1.577
	K4A0D1	glutelin-2-like [Setaria italica]	0.368	Down	1.82907e-05	LOC101786909	14.967	2.373	2.28	2.143	0.813	0.805	0.88	0.146	0.248	0.274	0.631	0.634	0.675
cytoplasm	K3ZNR6	disease resistance protein RPM1-like [Setaria italica]	0.711	Down	0.0037446	SETIT_028246mg	130.14		1.2	1.191		0.868	0.833		0.837	0.842		1.092	1.128
	K3XNE0	60S ribosomal protein L36 OS=Setaria italica OX=4555 GN=LOC101757064	0.833	Down	0.00154015	LOC101757064	12.435	1.527	1.43	1.471	1.219	1.264	1.206	0.657	0.619	0.667	0.724	0.697	0.798
	K3XYB9	2Fe-2S ferredoxin-like isoform X2 [Setaria italica]	0.327	Down	1.1197e-06	LOC101762439	34.29	1.476	1.432	1.469	0.499	0.477	0.456	1.591	1.64	1.648	0.404	0.442	0.396
	K3YKA4	60S ribosomal protein L34-like [Setaria italica]	0.821	Down	0.0123172	LOC101776281	13.705	1.551	1.625	1.405	1.278	1.218	1.263	0.558	0.519	0.642	0.619	0.665	0.688
	K3ZAC6	60S ribosomal protein L24 [Setaria italica]	0.802	Down	0.0120976	LOC101758224	18.349	1.489	1.578	1.371	1.221	1.222	1.118	0.636	0.551	0.69	0.659	0.653	0.754
	K3XZS1	40S ribosomal protein S14 [Setaria italica]	0.824	Down	0.0099608	LOC101772286	16.331	1.004	1.093	1.127	0.872	0.858	0.927	0.958	0.879	0.882	1.138	1.114	1.115
	K4AG87	Superoxide dismutase [Cu-Zn] OS=Setaria italica OX=4555 GN=LOC101754996	0.829	Down	3.5063e-05	LOC101754996	15.152	1.144	1.163	1.146	0.941	0.961	0.962	0.945	1.003	0.956	0.956	0.918	0.911
	K3XYK7	probable inositol oxygenase [Setaria italica]	0.766	Down	5.7829e-05	LOC101786191	34.28	1.339	1.307	1.284	0.989	1.005	1.018	0.782	0.776	0.796	0.943	0.912	0.931
	K3ZI30	aromatic-L-amino-acid decarboxylase-like [Setaria italica]	0.81	Down	0.0137372	LOC101780238	56.447	0.966	0.951	0.887	0.771	0.804	0.695	1.276	1.209	1.53	0.98	0.973	0.886
plasma membrane	K3XLE5	tail fiber [Arabidopsis thaliana]	0.769	Down	0.00040149	LOC101772570	26.156	1.287	1.263	1.348	1.02	0.972	1.006	0.929	0.946	0.957	0.764	0.82	0.689
	K3ZQ26	mediator of RNA polymerase II transcription subunit 33A-like [Setaria italica]	0.684	Down	0.0089552	LOC101783321	141.66	1.125	1.056		0.733	0.759		1.073	0.976		1.062	1.205
	K3XW54	probable polygalacturonase non-catalytic subunit JP650 isoform X1 [Setaria italica]	0.68	Down	0.0037375	LOC101758917	60.175	0.583	0.54	0.578	0.341	0.409	0.406	1.142	1.139	1.153	1.922	1.903	1.857
	K3Y625	uncharacterized membrane protein At3g27390-like [Setaria italica]	0.731	Down	0.0111442	LOC101767789	65.585	1.124	1.049	1.082	0.698	0.884	0.797	0.995	1.025	1.16	1.174	1.044	0.958
	K4ABU0	putative transporter arsB isoform X1 [Setaria italica]	0.788	Down	0.027523	LOC101763386	38.607		1.096	1.145		0.913	0.853		1.128	1.029		0.865	0.97
	K3Z525	nucleobase-ascorbate transporter 3 [Setaria italica]	0.811	Down	0.00059889	LOC101770523	60.431	1.181	1.117	1.142	0.936	0.948	0.905	0.913	0.943	0.981	0.97	0.994	0.971
	K4ACJ5	Peroxidase OS=Setaria italica OX=4555 GN=LOC101782535	0.787	Down	0.00078141	LOC101782535	35.402	1.345	1.28	1.243	0.998	1.006	1.039	0.835	0.87	0.887	0.82	0.846	0.834
cytoplasm,nucleus	K3ZBL2	---	0.749	Down	0.0046763	SETIT_023933mg	7.1704	1.414		1.453	1.089		1.058	0.462		0.44	1.035		1.045
	K3ZY23	ubiquitin-60S ribosomal protein L40-2 [Setaria italica]	0.776	Down	0.0174044	LOC101764465	14.758	1.367	1.267	1.367	0.975	1.164	0.967	0.86	0.833	0.832	0.817	0.745	0.792
other | vacuolar membrane	K3Z9C9	CASP-like protein OS=Setaria italica OX=4555 GN=106804224	0.828	Down	0.0082224	106804224	23.8	1.147	1.096	1.013	0.916	0.876	0.903	0.917	0.934	1.034	1.02	1.094	1.051
other | cytoskeleton	A0A0Q3RG08	vacuolar-processing enzyme beta-isozyme 1 [Setaria italica]	0.831	Down	0.00021788	SETIT_0099462mg	46.632	1.147	1.106	1.129	0.919	0.951	0.939	1.024	1.063	1.044	0.873	0.881	0.871

## Sheet: YG2TvsYG2C
YG2TvsYG2C KOG Up
COG/KOG category	Category description	No. of Protein
INFORMATION STORAGE AND PROCESSING	[J] Translation, ribosomal structure and biogenesis	5
	[K] Transcription	1
	[L] Replication, recombination and repair	1
CELLULAR PROCESSES AND SIGNALING	[T] Signal transduction mechanisms	5
	[M] Cell wall/membrane/envelope biogenesis	1
	[O] Posttranslational modification, protein turnover, chaperones	2
METABOLISM	[C] Energy production and conversion	2
	[G] Carbohydrate transport and metabolism	3
	[E] Amino acid transport and metabolism	6
	[I] Lipid transport and metabolism	2
	[P] Inorganic ion transport and metabolism	3
	[Q] Secondary metabolites biosynthesis, transport and catabolism	3
POORLY CHARACTERIZED	[R] General function prediction only	7
	[S] Function unknown	2
YG2TvsYG2C KOG Up list
Category	Protein accession	Protein description	Ratio	Regulated Type	P value	Gene name	MW [kDa]	AN04C_1	AN04C_2	AN04C_3	AN04T_1	AN04T_2	AN04T_3	YG2C_1	YG2C_2	YG2C_3	YG2T_1	YG2T_2	YG2T_3
[J] Translation, ribosomal structure and biogenesis	K3YPW4	pumilio homolog 23 isoform X1 [Setaria italica]	1.374	Up	0.0158765	LOC101767902	92.293	1.12	1.001		0.965	0.976		0.817	0.845		1.1	1.184
	K3ZBN4	60S ribosomal protein L29 OS=Setaria italica OX=4555 GN=LOC101761458	1.224	Up	0.0037201	LOC101761458	6.9698	1.324	1.307	1.293	1.381	1.412	1.369	0.601	0.566	0.621	0.702	0.738	0.748
	K4A518	ribosome biogenesis protein bms1 [Setaria italica]	1.77	Up	0.00153972	LOC101764870	131.7	0.485	0.478		0.563	0.488		1.058	1.102		1.894	1.93
	K3XF15	protein SPA1-RELATED 4-like isoform X1 [Setaria italica]	2.151	Up	0.00047848	LOC101783393	79.576	0.906	0.866		0.643	0.624		0.782	0.788		1.661	1.716
	K3XZS1	40S ribosomal protein S14 [Setaria italica]	1.238	Up	0.00177909	LOC101772286	16.331	1.004	1.093	1.127	0.872	0.858	0.927	0.958	0.879	0.882	1.138	1.114	1.115
[K] Transcription	K3XWT8	carbon catabolite repressor protein 4 homolog 3-like [Setaria italica]	1.965	Up	2.0129e-06	LOC101754586	52.186	0.873	0.85	0.874	0.935	0.928	0.997	0.728	0.756	0.73	1.47	1.474	1.407
[L] Replication, recombination and repair	K4AB19	deoxyribodipyrimidine photo-lyase [Setaria italica]	1.448	Up	0.0098636	LOC101777432	43.441	1.256	1.036	0.793	0.735	0.959	1.02	0.867	0.876	0.791	1.13	1.134	1.406
[T] Signal transduction mechanisms	K3ZNR6	disease resistance protein RPM1-like [Setaria italica]	1.322	Up	0.003475	SETIT_028246mg	130.14		1.2	1.191		0.868	0.833		0.837	0.842		1.092	1.128
	K3XG75	C-type lectin receptor-like tyrosine-protein kinase At1g52310 isoform X3 [Setaria italica]	1.997	Up	0.00160311	LOC101769085	61.502		1.632	1.618		1.204	1.178		0.385	0.405		0.78	0.798
	K3YJJ3	serine/threonine-protein phosphatase 2A 65 kDa regulatory subunit A beta isoform-like [Setaria italica]	1.298	Up	0.049	SETIT_014412mg	25.332	0.956		0.937	1.011		0.955	0.851		0.957	1.189		1.157
	K4AB19	deoxyribodipyrimidine photo-lyase [Setaria italica]	1.448	Up	0.0098636	LOC101777432	43.441	1.256	1.036	0.793	0.735	0.959	1.02	0.867	0.876	0.791	1.13	1.134	1.406
	K3XF74	serine/threonine-protein kinase MARK2 [Setaria italica]	1.227	Up	0.0060159	LOC101780302	75.154	0.763		0.781	1.147		1.174	0.943		0.932	1.167		1.133
[M] Cell wall/membrane/envelope biogenesis	K3ZJC2	xylanase inhibitor protein 1-like [Setaria italica]	1.273	Up	0.000180034	LOC101786936	33.38	0.818	0.872	0.867	1.84	1.739	1.825	0.608	0.633	0.606	0.793	0.792	0.766
[O] Posttranslational modification, protein turnover, chaperones	K3XJ15	chaperone protein dnaJ 49-like [Setaria italica]	1.22	Up	0.0092574	LOC101769904	42.325	1.001	1.137	1.165	1.093	0.965	0.877	0.86	0.909	0.859	1.12	0.991	1.096
	K4AFS6	prostaglandin E synthase 3 [Zea mays]	1.281	Up	0.0084782	LOC101759466	19.747	0.889	0.906	0.927	1.015	0.979	0.963	0.871	0.939	0.924	1.174	1.165	1.164
[C] Energy production and conversion	K4AF39	non-symbiotic hemoglobin [Setaria italica]	1.358	Up	0.00021875	LOC101783769	23.141	1.039	1.015	1.017	1.107	1.09	1.105	0.79	0.843	0.8	1.131	1.089	1.084
	K3Y907	mitochondrial uncoupling protein 3 [Setaria italica]	2.136	Up	0.0002816	LOC101780867	32.188	0.686		0.737	0.938		0.921	0.763		0.747	1.624		1.601
[G] Carbohydrate transport and metabolism	K3YG75	"probable alpha,alpha-trehalose-phosphate synthase [UDP-forming] 9 [Setaria italica]"	1.246	Up	0.00028054	LOC101765726	98.119	1.047	1.006	1.019	1.038	0.994	0.983	0.854	0.862	0.893	1.068	1.111	1.073
	K3ZVT2	aquaporin PIP2-6-like [Setaria italica]	1.245	Up	0.0028381	LOC101755885	29.89	1.091	1.114	1.092	1.189	1.222	1.106	0.762	0.745	0.82	0.97	0.935	0.991
	K3Y178	Glyceraldehyde-3-phosphate dehydrogenase OS=Setaria italica OX=4555 GN=SETIT_007940mg	1.756	Up	0.0029044	SETIT_007940mg	40.832	0.684	0.716	0.731	1.72	1.786	1.669	0.584	0.583	0.586	1.058	0.965	1.056
[E] Amino acid transport and metabolism	K4A946	Proline dehydrogenase OS=Setaria italica OX=4555 GN=LOC101775799	1.285	Up	0.0074967	LOC101775799	51.889	1.178	1.179	1.233	1.162	1.144	1.143	0.762	0.726	0.752	1.052	0.925	0.902
	K3ZRS1	"probable amino-acid acetyltransferase NAGS2, chloroplastic [Setaria italica]"	1.24	Up	0.0134816	LOC101773856	64.447	0.975	0.976		1.199	1.173		0.808	0.848		1.034	1.019
	K4ABU5	Glutamine synthetase OS=Setaria italica OX=4555 GN=LOC101757176	1.31	Up	5.6785e-07	LOC101757176	39.117	0.876	0.872	0.851	0.874	0.857	0.863	0.986	0.982	0.987	1.277	1.3	1.295
	K4A6W5	asparagine synthetase [glutamine-hydrolyzing] 1-like [Setaria italica]	1.285	Up	0.008016	LOC101773925	72.212		1.035	1.039		1.017	1.02		0.844	0.863		1.118	1.075
	K3ZHQ5	2-isopropylmalate synthase A-like [Setaria italica]	1.243	Up	0.000158893	LOC101767679	68.33	0.849	0.845	0.843	0.856	0.878	0.819	1.037	1.03	1.042	1.277	1.261	1.327
	K3XDN9	"glutamate synthase 1 [NADH], chloroplastic isoform X1 [Setaria italica]"	1.225	Up	3.1822e-08	LOC101785947	236.72	0.775	0.783	0.777	0.814	0.796	0.811	1.081	1.083	1.077	1.322	1.327	1.322
[I] Lipid transport and metabolism	K3Z0W4	3-oxoacyl-[acyl-carrier-protein] synthase OS=Setaria italica OX=4555 GN=LOC101777470	1.255	Up	0.0090173	LOC101777470	48.548	0.812		0.732	0.92		1.006	1.027		0.992	1.25		1.283
	K4A7M4	"benzoate--CoA ligase, peroxisomal-like [Setaria italica]"	1.209	Up	0.027942	LOC101784986	63.077	0.369	0.522	0.388	0.354	0.525	0.375	1.46	1.323	1.476	1.812	1.571	1.766
[P] Inorganic ion transport and metabolism	K3YWK0	thiosulfate sulfurtransferase 18-like [Setaria italica]	1.26	Up	0.00041736	LOC101758678	14.979	1.057	1.08	1.083	1.092	1.126	1.122	0.816	0.834	0.788	1.027	0.999	1.047
	K3Z3Z2	Chloride channel protein OS=Setaria italica OX=4555 GN=LOC101771320	1.205	Up	0.0127354	LOC101771320	86.657	1.059		1.085	1.017		1.042	0.881		0.847	1.05		1.033
	K3XZI9	"thiosulfate sulfurtransferase 16, chloroplastic-like [Setaria italica]"	1.334	Up	0.0022781	LOC101771623	19.395	1.137	1.168	1.223	1.031	1.052	1.048	0.824	0.743	0.734	1.044	1.043	0.983
[Q] Secondary metabolites biosynthesis, transport and catabolism	K3Y6G9	indole-2-monooxygenase-like [Setaria italica]	1.339	Up	0.0022021	LOC101755197	58.92	0.842		0.83	0.911		0.966	0.959		0.95	1.295		1.262
	K3Z0W4	3-oxoacyl-[acyl-carrier-protein] synthase OS=Setaria italica OX=4555 GN=LOC101777470	1.255	Up	0.0090173	LOC101777470	48.548	0.812		0.732	0.92		1.006	1.027		0.992	1.25		1.283
	K3ZHR6	Laccase OS=Setaria italica OX=4555 GN=LOC101752666	1.495	Up	0.0020214	LOC101752666	67.884	0.67		0.658	0.638		0.659	1.062		1.091	1.629		1.59
[R] General function prediction only	K3Y5X1	probable serine/threonine-protein kinase WNK7 [Setaria italica]	1.209	Up	0.00093777	LOC101768340	70.132	0.856	0.863		0.957	0.968		0.994	0.986		1.202	1.192
	K3Z4T9	zinc finger CCCH domain-containing protein 33 [Setaria italica]	1.296	Up	0.00088083	LOC101785209	62.66	0.89	0.854	0.888	1.251	1.242	1.152	0.863	0.811	0.83	1.095	1.115	1.034
	K3XFT2	pre-rRNA-processing protein las1 isoform X2 [Cajanus cajan]	1.501	Up	0.0172957	LOC101771511	67.444		1.125	1.227		0.95	0.939		0.792	0.711		1.135	1.121
	K3XM20	ras-related protein Rab7 [Setaria italica]	1.212	Up	0.0054777	LOC101775688	23.182	1.018	1.054	0.993	0.897	0.871	0.868	0.925	0.91	1.014	1.162	1.165	1.126
	K3ZMN8	uncharacterized oxidoreductase Mb1385-like [Setaria italica]	1.212	Up	0.00085648	LOC101762673	27.004	0.812	0.776	0.801	0.82	0.817	0.84	1.048	1.093	1.081	1.308	1.337	1.26
	K3ZS99	sugar transport protein 4-like [Setaria italica]	1.372	Up	3.1402e-06	LOC101784651	57.372	0.969	0.959	0.944	1.052	1.104	1.124	0.834	0.83	0.81	1.141	1.123	1.131
	K3ZXH2	thioesterase family protein [Zea mays]	1.231	Up	0.042503	LOC101768606	17.739	1.231	1.109		0.892	1.129		0.851	0.784		1.023	0.989
[S] Function unknown	K3ZUQ1	solute carrier family 35 member F1-like [Setaria italica]	1.248	Up	0.0043235	LOC101786913	38.424		0.902	0.846		0.923	0.935		0.975	0.986		1.207	1.24
	K3YJW8	pathogenesis-related protein PRB1-3-like [Setaria italica]	1.29	Up	0.0009392	LOC101758570	18.753	1.297	1.274	1.292	1.386	1.291	1.283	0.605	0.661	0.612	0.794	0.81	0.818
YG2TvsYG2C KOG Down
COG/KOG category	Category description	No. of Protein
INFORMATION STORAGE AND PROCESSING	[J] Translation, ribosomal structure and biogenesis	2
	[A] RNA processing and modification	3
	[K] Transcription	4
	[L] Replication, recombination and repair	1
	[B] Chromatin structure and dynamics	1
CELLULAR PROCESSES AND SIGNALING	[D] Cell cycle control, cell division, chromosome partitioning	2
	[V] Defense mechanisms	2
	[T] Signal transduction mechanisms	3
	[M] Cell wall/membrane/envelope biogenesis	3
	[Z] Cytoskeleton	1
	[W] Extracellular structures	1
	[U] Intracellular trafficking, secretion, and vesicular transport	3
	[O] Posttranslational modification, protein turnover, chaperones	5
METABOLISM	[C] Energy production and conversion	6
	[G] Carbohydrate transport and metabolism	7
	[E] Amino acid transport and metabolism	3
	[F] Nucleotide transport and metabolism	1
	[H] Coenzyme transport and metabolism	1
	[I] Lipid transport and metabolism	3
	[P] Inorganic ion transport and metabolism	1
	[Q] Secondary metabolites biosynthesis, transport and catabolism	11
POORLY CHARACTERIZED	[R] General function prediction only	10
	[S] Function unknown	2
YG2TvsYG2C KOG Down List
Category	Protein accession	Protein description	Ratio	Regulated Type	P value	Gene name	MW [kDa]	AN04C_1	AN04C_2	AN04C_3	AN04T_1	AN04T_2	AN04T_3	YG2C_1	YG2C_2	YG2C_3	YG2T_1	YG2T_2	YG2T_3
[J] Translation, ribosomal structure and biogenesis	K3ZNV1	ubiquitin-like [Setaria italica]	0.797	Down	0.0089414	LOC101761585	12.157	1.143		1.115	1.039		1.009	1.013		1.048	0.81		0.832
	K3YJ91	60S ribosomal protein L7a-like [Setaria italica]	0.739	Down	0.0082982	LOC101767373	29.161		1.005	1.042		1.749	1.754		0.735	0.721		0.552	0.524
[A] RNA processing and modification	K3YJI1	ribonuclease 1-like [Setaria italica]	0.707	Down	9.8521e-05	LOC101772473	25.383	0.949	0.95	0.93	1.059	1.05	1.058	1.2	1.129	1.175	0.806	0.843	0.828
	K3ZW76	knotted1 induced 1 precursor [Zea mays]	0.682	Down	0.0027778	LOC101779804	28.719	1.47	1.442	1.347	0.903	0.826	0.918	0.997	1.04	0.977	0.622	0.681	0.754
	K3Z6F1	serine/arginine-rich splicing factor RS2Z33-like [Setaria italica]	0.803	Down	0.020384	LOC101760091	47.129	0.951	0.907	0.897	0.931	0.957	1.04	1.247	1.198	1.074	0.877	0.947	1.001
[K] Transcription	K3YUK8	ABC transporter I family member 19 [Setaria italica]	0.818	Down	0.00057968	LOC101786765	32.985	0.866	0.896	0.898	0.962	1.027	1.003	1.21	1.135	1.163	0.971	0.954	0.946
	K3XGY1	transcription initiation factor TFIID subunit 12-like [Setaria italica]	0.804	Down	0.0124206	LOC101769642	52.238	1.064	0.992	1.045	0.889	1.031	0.911	1.184	1.034	1.152	0.864	0.952	0.895
	K3Z428	DNA repair helicase UVH6 [Setaria italica]	0.832	Down	0.0175634	LOC101753075	85.808	0.92		0.968	1.023		1.032	1.141		1.086	0.927		0.925
	K3ZA33	nuclear transcription factor Y subunit B [Setaria italica]	0.741	Down	0.0050843	LOC101771990	18.935	0.885		0.917	1.148		1.178	1.141		1.103	0.842		0.82
[L] Replication, recombination and repair	K3Z428	DNA repair helicase UVH6 [Setaria italica]	0.832	Down	0.0175634	LOC101753075	85.808	0.92		0.968	1.023		1.032	1.141		1.086	0.927		0.925
[B] Chromatin structure and dynamics	K4A6W4	protein DEK-like [Setaria italica]	0.824	Down	0.00035549	LOC101776190	71.605	0.948	0.97	0.989	1.014	0.968	1.011	1.093	1.113	1.127	0.941	0.912	0.895
[D] Cell cycle control, cell division, chromosome partitioning	K3ZGZ5	sister-chromatid cohesion protein 3 isoform X1 [Setaria italica]	0.717	Down	4.2209e-05	LOC101784816	126.93	0.787	0.82	0.761	0.883	0.859	0.911	1.335	1.363	1.381	1.003	0.964	0.958
	K4ABR8	metacaspase-1-like isoform X2 [Setaria italica]	0.64	Down	0.00079666	LOC101777846	39.515	1.013	0.868	1.195	1.244	1.252	1.06	1.086	1.131	1.085	0.674	0.772	0.667
[V] Defense mechanisms	K4A1G2	probable carboxylesterase 18 [Setaria italica]	0.758	Down	0.0053389	LOC101781959	36.814	1.061		1.061	0.845		0.828	1.176		1.215	0.917		0.895
	K3YI92	cinnamoyl-CoA reductase 1-like [Setaria italica]	0.685	Down	0.0005039	LOC101785020	39.559	0.665	0.57	0.712	0.852	0.805	0.816	1.428	1.597	1.458	1.049	1.003	1.017
[T] Signal transduction mechanisms	K3YTB7	calumenin-B [Setaria italica]	0.603	Down	0.0085604	LOC101769099	42.916	1.118	1.109		1.023	1.029		1.191	1.138		0.673	0.731
	K3YHE4	UDP-glucose 6-dehydrogenase OS=Setaria italica OX=4555 GN=LOC101780186	0.82	Down	5.9717e-05	LOC101780186	52.927	1.011	0.976	1.023	0.942	0.961	0.942	1.121	1.131	1.108	0.92	0.902	0.932
	K4A787	nuclear pore complex protein NUP1-like [Setaria italica]	0.777	Down	0.00097801	LOC101759574	67.109	1.115	1.046	1.067	0.932	0.987	1.06	1.126	1.091	1.053	0.828	0.884	0.828
[M] Cell wall/membrane/envelope biogenesis	K3ZRN3	UDP-glucuronic acid decarboxylase 2-like [Setaria italica]	0.826	Down	0.0030619	LOC101771817	65.978	0.95	0.962	0.962	0.987	0.971	1.005	1.13	1.165	1.127	0.994	0.929	0.905
	K3Y8V8	UDP-N-acetylglucosamine diphosphorylase 1-like [Setaria italica]	0.82	Down	0.00053995	SETIT_010650mg	34.482	0.952	0.989	0.953	0.878	0.889	0.925	1.17	1.156	1.226	0.983	0.956	0.972
	K3XIA1	probable glucuronosyltransferase Os01g0926700 [Setaria italica]	0.791	Down	0.00038433	LOC101755166	46.706	0.908	0.966	0.992	1.001	0.961	1.01	1.18	1.168	1.106	0.921	0.912	0.899
[Z] Cytoskeleton	K4AM22	actin-depolymerizing factor 3-like [Setaria italica]	0.744	Down	0.0074831	LOC101766473	15.743	0.954	0.928	0.977	1.333	1.402	1.29	0.995	0.994	0.986	0.741	0.704	0.769
[W] Extracellular structures	K3XIA1	probable glucuronosyltransferase Os01g0926700 [Setaria italica]	0.791	Down	0.00038433	LOC101755166	46.706	0.908	0.966	0.992	1.001	0.961	1.01	1.18	1.168	1.106	0.921	0.912	0.899
[U] Intracellular trafficking, secretion, and vesicular transport	K3Z7E5	Reticulon-like protein OS=Setaria italica OX=4555 GN=LOC101759036	0.746	Down	0.0046418	LOC101759036	40.077	0.977	0.994		1.105	1.11		1.094	1.104		0.836	0.804
	K4AEC5	peroxisomal membrane protein 11-3 [Setaria italica]	0.724	Down	0.028316	LOC101765675	25.885		1.107	1.112		1.048	1.052		1.111	1.034		0.743	0.809
	K3YTB7	calumenin-B [Setaria italica]	0.603	Down	0.0085604	LOC101769099	42.916	1.118	1.109		1.023	1.029		1.191	1.138		0.673	0.731
[O] Posttranslational modification, protein turnover, chaperones	K4ABR8	metacaspase-1-like isoform X2 [Setaria italica]	0.64	Down	0.00079666	LOC101777846	39.515	1.013	0.868	1.195	1.244	1.252	1.06	1.086	1.131	1.085	0.674	0.772	0.667
	K3XET5	dolichyl-diphosphooligosaccharide--protein glycosyltransferase subunit STT3A-like [Setaria italica]	0.735	Down	0.00045693	LOC101763138	84.998	1.256	1.2		1.104	1.174		0.945	0.947		0.7	0.691
	K3Z5X4	vacuolar-processing enzyme-like [Setaria italica]	0.816	Down	0.00020289	LOC101754691	51.184	1.092	1.105	1.113	1.035	0.993	1.013	1.016	1.06	1.038	0.863	0.835	0.842
	K3XH50	vacuolar-processing enzyme [Setaria italica]	0.623	Down	0.000116932	LOC101758135	53.245	0.972	0.979		0.852	0.828		1.341	1.353		0.837	0.841
	K3XIG5	katanin p60 ATPase-containing subunit A-like 2 [Setaria italica]	0.808	Down	0.033217	LOC101763945	45.628	0.972		0.994	1.055		0.998	1.07		1.142	0.914		0.873
[C] Energy production and conversion	K3XYB9	2Fe-2S ferredoxin-like isoform X2 [Setaria italica]	0.255	Down	1.3562e-06	LOC101762439	34.29	1.476	1.432	1.469	0.499	0.477	0.456	1.591	1.64	1.648	0.404	0.442	0.396
	X4ZEC4	Cytochrome b6 OS=Setaria italica OX=4555 GN=petB	0.74	Down	0.00073867	petB	24.394	0.772	0.828	0.851	0.911	0.84	0.915	1.379	1.343	1.248	0.965	0.97	1.003
	K3XXM6	putative 12-oxophytodienoate reductase 5 [Setaria italica]	0.792	Down	0.000164531	LOC101763510	41.885	0.882	0.914	0.876	1.088	1.07	1.079	1.125	1.14	1.16	0.93	0.885	0.899
	K3Z9K1	soluble inorganic pyrophosphatase 4 [Setaria italica]	0.789	Down	0.021378	LOC101764430	24.144	0.931	0.999	1.114	0.897	0.956	0.905	1.185	1.136	1.175	0.992	0.961	0.807
	K3YS11	Glycosyltransferase OS=Setaria italica OX=4555 GN=LOC101753848	0.827	Down	0.0015415	LOC101753848	53.598	1.117	1.084	1.1	1.134	1.135	1.095	0.982	0.956	0.999	0.778	0.836	0.816
	K3Y181	Glycosyltransferase OS=Setaria italica OX=4555 GN=SETIT_007944mg	0.809	Down	0.00092421	SETIT_007944mg	50.17	0.815	0.842	0.837	0.901	0.892	0.907	1.282	1.285	1.218	1.007	1.055	1.001
[G] Carbohydrate transport and metabolism	K3ZRN3	UDP-glucuronic acid decarboxylase 2-like [Setaria italica]	0.826	Down	0.0030619	LOC101771817	65.978	0.95	0.962	0.962	0.987	0.971	1.005	1.13	1.165	1.127	0.994	0.929	0.905
	K3Z6F0	Alpha-amylase OS=Setaria italica OX=4555 GN=LOC101785335	0.601	Down	0.00153998	LOC101785335	46.72	0.752	0.731	0.758	1.816	1.835	1.644	0.912	0.909	0.974	0.535	0.514	0.631
	K3ZJS1	prosaposin-like [Setaria italica]	0.82	Down	0.0186379	LOC101762796	25.273	0.98	1.019		0.896	0.93		1.161	1.137		0.966	0.918
	K3YHE4	UDP-glucose 6-dehydrogenase OS=Setaria italica OX=4555 GN=LOC101780186	0.82	Down	5.9717e-05	LOC101780186	52.927	1.011	0.976	1.023	0.942	0.961	0.942	1.121	1.131	1.108	0.92	0.902	0.932
	K3YS11	Glycosyltransferase OS=Setaria italica OX=4555 GN=LOC101753848	0.827	Down	0.0015415	LOC101753848	53.598	1.117	1.084	1.1	1.134	1.135	1.095	0.982	0.956	0.999	0.778	0.836	0.816
	K3Y181	Glycosyltransferase OS=Setaria italica OX=4555 GN=SETIT_007944mg	0.809	Down	0.00092421	SETIT_007944mg	50.17	0.815	0.842	0.837	0.901	0.892	0.907	1.282	1.285	1.218	1.007	1.055	1.001
	K3XIA1	probable glucuronosyltransferase Os01g0926700 [Setaria italica]	0.791	Down	0.00038433	LOC101755166	46.706	0.908	0.966	0.992	1.001	0.961	1.01	1.18	1.168	1.106	0.921	0.912	0.899
[E] Amino acid transport and metabolism	K4AE29	probable GABA transporter 2 [Setaria italica]	0.811	Down	0.037315	SETIT_037136mg	27.237	1.092	1.087		1.097	1.204		0.998	0.959		0.823	0.765
	K4A649	5-methyltetrahydropteroyltriglutamate--homocysteine methyltransferase 1 [Setaria italica]	0.818	Down	2.4812e-07	LOC101760389	84.485	0.852	0.876	0.867	0.923	0.915	0.915	1.229	1.232	1.222	1	1.008	1.006
	K3ZI30	aromatic-L-amino-acid decarboxylase-like [Setaria italica]	0.707	Down	0.0119217	LOC101780238	56.447	0.966	0.951	0.887	0.771	0.804	0.695	1.276	1.209	1.53	0.98	0.973	0.886
[F] Nucleotide transport and metabolism	K3Z5J9	LOW QUALITY PROTEIN: endonuclease MutS2-like [Setaria italica]	0.73	Down	0.00168445	LOC101757394	54.923	0.997	0.985	1.033	1.075	0.952	0.928	1.086	1.242	1.17	0.852	0.827	0.873
[H] Coenzyme transport and metabolism	K3ZUK4	"geranylgeranyl pyrophosphate synthase 7, chloroplastic-like [Setaria italica]"	0.826	Down	0.027819	LOC101763054	38.273	1.084	1.1	1.101	1.344	1.22	1.322	0.856	0.884	0.916	0.703	0.811	0.681
[I] Lipid transport and metabolism	K3YRC3	probable 4-coumarate--CoA ligase 3 [Setaria italica]	0.756	Down	7.9317e-05	LOC101769243	59.59	0.884	0.849	0.842	0.957	0.948	0.985	1.208	1.228	1.268	0.921	0.95	0.931
	K3ZJS1	prosaposin-like [Setaria italica]	0.82	Down	0.0186379	LOC101762796	25.273	0.98	1.019		0.896	0.93		1.161	1.137		0.966	0.918
	K3YH13	probable 4-coumarate--CoA ligase 5 [Setaria italica]	0.792	Down	0.00032492	LOC101764384	57.576	0.995	1.006	0.988	1.1	1.123	1.148	1.06	1.075	1.069	0.849	0.816	0.874
[P] Inorganic ion transport and metabolism	K3XI76	"probable sodium/metabolite cotransporter BASS2, chloroplastic [Setaria italica]"	0.831	Down	0.003116	LOC101753825	44.076	0.971	1.075	1.095	0.966	0.942	0.96	1.133	1.051	1.092	0.912	0.935	0.875
[Q] Secondary metabolites biosynthesis, transport and catabolism	K4ABK1	S-norcoclaurine synthase 1-like [Setaria italica]	0.833	Down	1.7801e-06	LOC101769609	40.384	0.985	0.985	1.011	0.881	0.88	0.841	1.178	1.161	1.175	0.98	0.975	0.972
	K3XGS0	premnaspirodiene oxygenase-like [Setaria italica]	0.831	Down	0.00100496	LOC101760853	55.815	1.028	0.996	1.002	0.928	0.924	1.072	1.057	1.076	1.08	0.886	0.924	0.861
	K4A8H7	"flavonoid 3',5'-hydroxylase 1-like [Setaria italica]"	0.821	Down	0.000124209	LOC101754995	56.162	0.992	0.969	0.977	0.966	0.971	0.988	1.141	1.143	1.099	0.933	0.919	0.924
	K3YQC4	Phenylalanine ammonia-lyase OS=Setaria italica OX=4555 GN=LOC101780720	0.736	Down	3.9836e-06	LOC101780720	77.803	0.756	0.777	0.749	0.833	0.85	0.84	1.371	1.378	1.368	1.031	0.999	1.001
	K3Y6D4	cytochrome P450 93A2-like [Zea mays]	0.712	Down	0.026937	LOC101761949	58.88	0.873	0.957	0.885	0.867	0.932	0.855	1.221	1.14	1.382	0.892	0.89	0.882
	K4A8G8	cytochrome P450 84A1 [Setaria italica]	0.706	Down	3.8894e-05	LOC101770139	57.779	0.961	0.984	0.982	1.028	1.01	1.01	1.219	1.182	1.2	0.823	0.866	0.853
	K3XWB0	ent-kaurene oxidase 2-like [Setaria italica]	0.792	Down	0.030723	LOC101770285	59.575	1.19	1.171	1.173	1.483	1.499	1.57	0.741	0.741	0.746	0.61	0.615	0.54
	K3Y5M0	Phenylalanine ammonia-lyase OS=Setaria italica OX=4555 GN=LOC101756300	0.711	Down	7.5233e-05	LOC101756300	75.519	0.758	0.783	0.773	0.822	0.821	0.813	1.464	1.367	1.413	1.001	1.012	1.005
	K4AAM8	flavonoid 3'-monooxygenase-like [Setaria italica]	0.786	Down	0.00027649	---	44.268	0.91	0.928	0.913	0.96	0.968	0.962	1.202	1.194	1.161	0.964	0.919	0.914
	K3YQG1	Phenylalanine ammonia-lyase OS=Setaria italica OX=4555 GN=LOC101780319	0.737	Down	9.3242e-08	LOC101780319	75.157	0.856	0.888	0.847	0.901	0.892	0.886	1.275	1.287	1.27	0.943	0.941	0.94
	K3YGI0	Phenylalanine ammonia-lyase OS=Setaria italica OX=4555 GN=LOC101766005	0.721	Down	2.3767e-05	LOC101766005	74.987	0.734	0.739	0.775	0.791	0.786	0.805	1.415	1.477	1.414	1.027	1.044	1.034
[R] General function prediction only	K3ZVW6	phosphate metabolism protein 8-like [Setaria italica]	0.738	Down	0.00118495	LOC101782079	30.277	0.741		0.731	0.837		0.856	1.405		1.384	1.022		1.037
	K3XJS7	epoxide hydrolase 3-like [Setaria italica]	0.724	Down	0.045355	LOC101773273	36.667	0.936		0.837	0.906		0.843	1.211		1.393	0.952		0.933
	K3YUK8	ABC transporter I family member 19 [Setaria italica]	0.818	Down	0.00057968	LOC101786765	32.985	0.866	0.896	0.898	0.962	1.027	1.003	1.21	1.135	1.163	0.971	0.954	0.946
	K4ABK1	S-norcoclaurine synthase 1-like [Setaria italica]	0.833	Down	1.7801e-06	LOC101769609	40.384	0.985	0.985	1.011	0.881	0.88	0.841	1.178	1.161	1.175	0.98	0.975	0.972
	K3Z2Z8	endochitinase A-like [Setaria italica]	0.803	Down	0.0098588	LOC101766109	24.369	0.961	0.954	0.966	1.602	1.554	1.554	0.836	0.836	0.84	0.648	0.699	0.671
	K3Y9T8	endochitinase B-like [Setaria italica]	0.765	Down	0.0083188	LOC101762773	25.217	1.189	1.224	1.229	1.391	1.468	1.442	0.77	0.695	0.701	0.599	0.543	0.514
	K3YKY0	caffeic acid 3-O-methyltransferase [Setaria italica]	0.79	Down	4.2664e-06	LOC101765311	43.534	0.902	0.899	0.906	0.914	0.907	0.925	1.229	1.237	1.209	0.976	0.962	0.964
	K3XEX9	"pentatricopeptide repeat-containing protein At3g09650, chloroplastic [Setaria italica]"	0.646	Down	0.00089528	LOC101782309	79.78	0.436	0.274	0.274	0.602	0.437	0.456	1.788	2.037	1.965	1.179	1.253	1.308
	K3XXM6	putative 12-oxophytodienoate reductase 5 [Setaria italica]	0.792	Down	0.000164531	LOC101763510	41.885	0.882	0.914	0.876	1.088	1.07	1.079	1.125	1.14	1.16	0.93	0.885	0.899
	K3ZI75	signal peptide peptidase-like 2 [Setaria italica]	0.424	Down	0.047156	LOC101757258	53.182	0.854	0.643		0.877	0.673		1.462	2.024		0.813	0.664
[S] Function unknown	K3Z9P0	"late embryogenesis abundant protein, group 3-like [Setaria italica]"	0.643	Down	4.1634e-06	LOC101759437	21.108	0.937	0.875	0.91	1.227	1.292	1.235	1.129	1.145	1.108	0.714	0.719	0.742
	K3XDQ2	piezo-type mechanosensitive ion channel homolog isoform X3 [Setaria italica]	0.733	Down	0.005564	SETIT_000018mg	216.67	0.971	0.98		1.086	1.032		1.115	1.167		0.84	0.832
YG2TvsYG2C Subcellular Location Up
Subcellular Location	No. of Protein
chloroplast	34
nucleus	16
cytoplasm	10
plasma membrane	6
extracellular	5
mitochondria	4
other	4
YG2TvsYG2C Subcellular Location Up list
Category	Protein accession	Protein description	Ratio	Regulated Type	P value	Gene name	MW [kDa]	AN04C_1	AN04C_2	AN04C_3	AN04T_1	AN04T_2	AN04T_3	YG2C_1	YG2C_2	YG2C_3	YG2T_1	YG2T_2	YG2T_3
chloroplast	K4A946	Proline dehydrogenase OS=Setaria italica OX=4555 GN=LOC101775799	1.285	Up	0.0074967	LOC101775799	51.889	1.178	1.179	1.233	1.162	1.144	1.143	0.762	0.726	0.752	1.052	0.925	0.902
	K3ZA08	thaumatin-like protein [Setaria italica]	1.309	Up	0.0024766	LOC101762680	18.535	1.024	0.891	1.075	1.408	1.46	1.409	0.689	0.741	0.654	0.904	0.938	0.886
	K4A969	"zinc finger protein VAR3, chloroplastic [Setaria italica]"	1.947	Up	0.005362	LOC101765130	53.227	0.839	0.567	0.843	1.18	1.301	1.347	0.736	0.589	0.71	1.263	1.575	1.125
	K3Y6G9	indole-2-monooxygenase-like [Setaria italica]	1.339	Up	0.0022021	LOC101755197	58.92	0.842		0.83	0.911		0.966	0.959		0.95	1.295		1.262
	K3ZRS1	"probable amino-acid acetyltransferase NAGS2, chloroplastic [Setaria italica]"	1.24	Up	0.0134816	LOC101773856	64.447	0.975	0.976		1.199	1.173		0.808	0.848		1.034	1.019
	K3XHE1	nematode resistance protein-like HSPRO1 [Setaria italica]	1.228	Up	0.044855	LOC101761122	51.705	0.988	1.066		1.11	1.051		0.907	0.831		1.08	1.055
	K4AFS6	prostaglandin E synthase 3 [Zea mays]	1.281	Up	0.0084782	LOC101759466	19.747	0.889	0.906	0.927	1.015	0.979	0.963	0.871	0.939	0.924	1.174	1.165	1.164
	K3Z4T9	zinc finger CCCH domain-containing protein 33 [Setaria italica]	1.296	Up	0.00088083	LOC101785209	62.66	0.89	0.854	0.888	1.251	1.242	1.152	0.863	0.811	0.83	1.095	1.115	1.034
	K3XQ15	---	1.411	Up	0.00051964	SETIT_003995mg	37.774	0.803	0.882	0.965	0.882	0.881	0.833	0.927	0.969	0.91	1.394	1.274	1.291
	K3XG75	C-type lectin receptor-like tyrosine-protein kinase At1g52310 isoform X3 [Setaria italica]	1.997	Up	0.00160311	LOC101769085	61.502		1.632	1.618		1.204	1.178		0.385	0.405		0.78	0.798
	K3XHY6	protein NtpR-like [Setaria italica]	1.685	Up	0.0047584	LOC101756502	48.401	1.233	1.239		1.253	1.179		0.561	0.6		0.965	0.991
	K4AEQ2	eukaryotic initiation factor 4A-I [Oryza brachyantha]	1.313	Up	0.0141813	LOC101778643	24.272	0.917	0.769	0.904	0.923	0.947	0.851	1.007	0.899	0.995	1.159	1.397	1.252
	K3ZJC2	xylanase inhibitor protein 1-like [Setaria italica]	1.273	Up	0.000180034	LOC101786936	33.38	0.818	0.872	0.867	1.84	1.739	1.825	0.608	0.633	0.606	0.793	0.792	0.766
	K3Z7Q3	"fructose-1,6-bisphosphatase, cytosolic-like [Setaria italica]"	1.253	Up	2.451e-05	LOC101756186	37.121	1.097	1.081	1.073	1.059	1.084	1.066	0.818	0.804	0.824	1.009	1.019	1.036
	K3ZHQ5	2-isopropylmalate synthase A-like [Setaria italica]	1.243	Up	0.000158893	LOC101767679	68.33	0.849	0.845	0.843	0.856	0.878	0.819	1.037	1.03	1.042	1.277	1.261	1.327
	K4AEV9	"50S ribosomal protein L10, chloroplastic [Setaria italica]"	1.311	Up	0.0084803	LOC101756224	24.207	0.991	0.996	0.956	1.074	1.033	0.949	0.852	0.911	0.844	1.093	1.069	1.255
	K3YG11	leucine-rich repeat receptor-like protein kinase TDR [Setaria italica]	1.337	Up	0.0037224	LOC101757086	107.36	0.793	0.94	0.822	1.007	1.056	1.02	0.886	0.904	0.873	1.153	1.111	1.296
	K4A7M4	"benzoate--CoA ligase, peroxisomal-like [Setaria italica]"	1.209	Up	0.027942	LOC101784986	63.077	0.369	0.522	0.388	0.354	0.525	0.375	1.46	1.323	1.476	1.812	1.571	1.766
	K3ZCB1	non-classical arabinogalactan protein 31-like [Setaria italica]	1.227	Up	0.0039974	LOC101783474	18.068		1.053	1.065		1.138	1.089		0.817	0.834		1.005	1.021
	K3ZHR6	Laccase OS=Setaria italica OX=4555 GN=LOC101752666	1.495	Up	0.0020214	LOC101752666	67.884	0.67		0.658	0.638		0.659	1.062		1.091	1.629		1.59
	K3XM20	ras-related protein Rab7 [Setaria italica]	1.212	Up	0.0054777	LOC101775688	23.182	1.018	1.054	0.993	0.897	0.871	0.868	0.925	0.91	1.014	1.162	1.165	1.126
	K3Y178	Glyceraldehyde-3-phosphate dehydrogenase OS=Setaria italica OX=4555 GN=SETIT_007940mg	1.756	Up	0.0029044	SETIT_007940mg	40.832	0.684	0.716	0.731	1.72	1.786	1.669	0.584	0.583	0.586	1.058	0.965	1.056
	K3XZI9	"thiosulfate sulfurtransferase 16, chloroplastic-like [Setaria italica]"	1.334	Up	0.0022781	LOC101771623	19.395	1.137	1.168	1.223	1.031	1.052	1.048	0.824	0.743	0.734	1.044	1.043	0.983
	K3ZMN8	uncharacterized oxidoreductase Mb1385-like [Setaria italica]	1.212	Up	0.00085648	LOC101762673	27.004	0.812	0.776	0.801	0.82	0.817	0.84	1.048	1.093	1.081	1.308	1.337	1.26
	K3XWT8	carbon catabolite repressor protein 4 homolog 3-like [Setaria italica]	1.965	Up	2.0129e-06	LOC101754586	52.186	0.873	0.85	0.874	0.935	0.928	0.997	0.728	0.756	0.73	1.47	1.474	1.407
	K3Y907	mitochondrial uncoupling protein 3 [Setaria italica]	2.136	Up	0.0002816	LOC101780867	32.188	0.686		0.737	0.938		0.921	0.763		0.747	1.624		1.601
	K4AB19	deoxyribodipyrimidine photo-lyase [Setaria italica]	1.448	Up	0.0098636	LOC101777432	43.441	1.256	1.036	0.793	0.735	0.959	1.02	0.867	0.876	0.791	1.13	1.134	1.406
	K3Y0C5	---	1.546	Up	0.00041881	LOC101761874	10.164	0.946	0.944	0.911	1.371	1.358	1.301	0.655	0.715	0.687	1.052	1.007	1.122
	K4AGF1	hemiasterlin resistant protein 1 [Pyrus x bretschneideri]	1.313	Up	0.0198991	LOC101783895	14.285	1.17	1.176	1.408	0.817	0.852	0.675	0.938	0.863	0.739	1.07	1.105	1.159
	K3YJW8	pathogenesis-related protein PRB1-3-like [Setaria italica]	1.29	Up	0.0009392	LOC101758570	18.753	1.297	1.274	1.292	1.386	1.291	1.283	0.605	0.661	0.612	0.794	0.81	0.818
	K3XQ32	germin-like protein 5-1 [Setaria italica]	1.278	Up	0.0008568	SETIT_004012mg	21.946	0.516	0.546	0.554	0.854	0.871	0.885	1.175	1.175	1.156	1.548	1.517	1.417
	K3ZXH2	thioesterase family protein [Zea mays]	1.231	Up	0.042503	LOC101768606	17.739	1.231	1.109		0.892	1.129		0.851	0.784		1.023	0.989
	K3XDN9	"glutamate synthase 1 [NADH], chloroplastic isoform X1 [Setaria italica]"	1.225	Up	3.1822e-08	LOC101785947	236.72	0.775	0.783	0.777	0.814	0.796	0.811	1.081	1.083	1.077	1.322	1.327	1.322
	K3YAC0	Bowman-Birk type bran trypsin inhibitor-like [Setaria italica]	1.228	Up	0.0197762	LOC101762374	19.19	1.053	0.958	1.053	1.203	1.351	1.074	0.756	0.752	0.887	1.002	0.964	0.975
nucleus	K3YG75	"probable alpha,alpha-trehalose-phosphate synthase [UDP-forming] 9 [Setaria italica]"	1.246	Up	0.00028054	LOC101765726	98.119	1.047	1.006	1.019	1.038	0.994	0.983	0.854	0.862	0.893	1.068	1.111	1.073
	K3YT48	probable WRKY transcription factor 40 [Setaria italica]	1.25	Up	0.006162	LOC101754625	42.983	0.965	0.982		1.15	1.179		0.84	0.829		1.06	1.026
	K3XP39	---	1.254	Up	0.0069362	LOC101781770	6.4165		0.987	1.008		0.951	0.887		0.908	0.943		1.159	1.163
	K3ZH85	nodulin homeobox isoform X1 [Setaria italica]	1.202	Up	0.0008579	LOC101784145	101.88	0.839	0.854	0.862	1.168	1.216	1.155	0.918	0.867	0.923	1.093	1.085	1.076
	K3Y5X1	probable serine/threonine-protein kinase WNK7 [Setaria italica]	1.209	Up	0.00093777	LOC101768340	70.132	0.856	0.863		0.957	0.968		0.994	0.986		1.202	1.192
	K3YPW4	pumilio homolog 23 isoform X1 [Setaria italica]	1.374	Up	0.0158765	LOC101767902	92.293	1.12	1.001		0.965	0.976		0.817	0.845		1.1	1.184
	K3XFT2	pre-rRNA-processing protein las1 isoform X2 [Cajanus cajan]	1.501	Up	0.0172957	LOC101771511	67.444		1.125	1.227		0.95	0.939		0.792	0.711		1.135	1.121
	K3ZE11	suppressor protein SRP40-like [Ananas comosus]	1.794	Up	0.00067765	LOC101766336	26.582	1.147	1.25		0.914	0.815		0.676	0.689		1.21	1.239
	K3ZBN4	60S ribosomal protein L29 OS=Setaria italica OX=4555 GN=LOC101761458	1.224	Up	0.0037201	LOC101761458	6.9698	1.324	1.307	1.293	1.381	1.412	1.369	0.601	0.566	0.621	0.702	0.738	0.748
	K3YL46	putative disease resistance protein At4g19050 [Jatropha curcas]	1.285	Up	0.000158469	LOC101785977	126.17	0.786	0.841	0.828	0.925	0.956	0.965	0.998	0.967	0.98	1.3	1.247	1.236
	K4A518	ribosome biogenesis protein bms1 [Setaria italica]	1.77	Up	0.00153972	LOC101764870	131.7	0.485	0.478		0.563	0.488		1.058	1.102		1.894	1.93
	K3XF15	protein SPA1-RELATED 4-like isoform X1 [Setaria italica]	2.151	Up	0.00047848	LOC101783393	79.576	0.906	0.866		0.643	0.624		0.782	0.788		1.661	1.716
	K3YJJ3	serine/threonine-protein phosphatase 2A 65 kDa regulatory subunit A beta isoform-like [Setaria italica]	1.298	Up	0.049	SETIT_014412mg	25.332	0.956		0.937	1.011		0.955	0.851		0.957	1.189		1.157
	K3YP81	"B-block-binding subunit of tfiiic protein, putative [Medicago truncatula]"	1.606	Up	0.029115	LOC101760594	206.75		0.629	0.785		1.519	1.325		0.676	0.785		1.216	1.131
	K3Y0C0	---	1.207	Up	0.0033976	LOC101763109	10.104	0.997	0.932	0.995	0.937	0.97	0.948	0.924	0.93	1.009	1.146	1.177	1.134
	K4AHI2	somatic embryogenesis receptor kinase 1-like [Populus euphratica]	1.904	Up	0.008643	LOC101762698	8.662	0.824		0.982	0.591		0.647	0.881		0.819	1.696		1.541
cytoplasm	K3ZNR6	disease resistance protein RPM1-like [Setaria italica]	1.322	Up	0.003475	SETIT_028246mg	130.14		1.2	1.191		0.868	0.833		0.837	0.842		1.092	1.128
	K3YWK0	thiosulfate sulfurtransferase 18-like [Setaria italica]	1.26	Up	0.00041736	LOC101758678	14.979	1.057	1.08	1.083	1.092	1.126	1.122	0.816	0.834	0.788	1.027	0.999	1.047
	K4ADP7	suppressor of disruption of TFIIS [Brachypodium distachyon]	1.221	Up	0.00033833	LOC101752970	29.741	1.018	0.967	0.962	1.093	1.132	1.072	0.846	0.87	0.869	1.048	1.027	1.081
	K3ZM30	antimicrobial peptides-like isoform X1 [Setaria italica]	2.723	Up	0.00185886	LOC101772931	39.059		0.451	0.433		0.612	0.585		0.761	0.829		2.179	2.151
	K4ABU5	Glutamine synthetase OS=Setaria italica OX=4555 GN=LOC101757176	1.31	Up	5.6785e-07	LOC101757176	39.117	0.876	0.872	0.851	0.874	0.857	0.863	0.986	0.982	0.987	1.277	1.3	1.295
	K3Y6F5	inter-alpha-trypsin inhibitor heavy chain H3-like [Zea mays]	1.249	Up	3.5519e-05	LOC101757900	57.057	0.781	0.726	0.743	0.764	0.774	0.778	1.1	1.11	1.097	1.358	1.404	1.369
	K3XZS1	40S ribosomal protein S14 [Setaria italica]	1.238	Up	0.00177909	LOC101772286	16.331	1.004	1.093	1.127	0.872	0.858	0.927	0.958	0.879	0.882	1.138	1.114	1.115
	K3XSV5	---	1.413	Up	0.0045641	SETIT_005008mg	36.518		0.707	0.618		1.03	1.085		0.962	0.943		1.317	1.374
	K3ZAW5	probable cytokinin riboside 5'-monophosphate phosphoribohydrolase LOGL7 [Setaria italica]	1.234	Up	0.0028784	SETIT_023686mg	11.812	0.683	0.693	0.605	1.071	1.079	1.207	1.06	0.991	0.959	1.205	1.256	1.254
	K3XIS9	---	1.268	Up	0.0030203	LOC101782720	44.872	1.012	1.013		1.038	1.064		0.856	0.86		1.102	1.074
plasma membrane	K3ZUQ1	solute carrier family 35 member F1-like [Setaria italica]	1.248	Up	0.0043235	LOC101786913	38.424		0.902	0.846		0.923	0.935		0.975	0.986		1.207	1.24
	K3Z3Z2	Chloride channel protein OS=Setaria italica OX=4555 GN=LOC101771320	1.205	Up	0.0127354	LOC101771320	86.657	1.059		1.085	1.017		1.042	0.881		0.847	1.05		1.033
	K3XW54	probable polygalacturonase non-catalytic subunit JP650 isoform X1 [Setaria italica]	1.655	Up	6.5115e-07	LOC101758917	60.175	0.583	0.54	0.578	0.341	0.409	0.406	1.142	1.139	1.153	1.922	1.903	1.857
	K3ZVT2	aquaporin PIP2-6-like [Setaria italica]	1.245	Up	0.0028381	LOC101755885	29.89	1.091	1.114	1.092	1.189	1.222	1.106	0.762	0.745	0.82	0.97	0.935	0.991
	K3ZS13	protein NUCLEAR FUSION DEFECTIVE 4-like [Setaria italica]	1.261	Up	0.012465	LOC101778324	58.158	0.931	1.002	0.958	0.859	0.961	0.925	0.913	0.919	0.988	1.299	1.124	1.133
	K3ZS99	sugar transport protein 4-like [Setaria italica]	1.372	Up	3.1402e-06	LOC101784651	57.372	0.969	0.959	0.944	1.052	1.104	1.124	0.834	0.83	0.81	1.141	1.123	1.131
extracellular	K3ZIP9	antimicrobial peptides-like [Setaria italica]	1.404	Up	0.020704	LOC101778627	47.096	0.798	0.844	0.782	2.471	2.388	2.401	0.318	0.399	0.341	0.49	0.444	0.551
	K4AHB9	---	1.311	Up	0.00025795	LOC101773898	8.9795	0.832	0.858	0.906	1.344	1.318	1.262	0.787	0.786	0.83	1.063	1.064	1.023
	K3XY72	Peroxidase OS=Setaria italica OX=4555 GN=LOC101770951	1.414	Up	0.000204	LOC101770951	35.596	1.311	1.215		0.983	1.076		0.708	0.708		0.996	1.006
	K3ZKK5	---	1.466	Up	0.00021938	LOC101763480	9.191	0.811	0.815	0.792	0.64	0.686	0.589	1.012	1.058	1.034	1.533	1.439	1.577
	K4A0D1	glutelin-2-like [Setaria italica]	2.904	Up	0.030405	LOC101786909	14.967	2.373	2.28	2.143	0.813	0.805	0.88	0.146	0.248	0.274	0.631	0.634	0.675
mitochondria	K3XJ15	chaperone protein dnaJ 49-like [Setaria italica]	1.22	Up	0.0092574	LOC101769904	42.325	1.001	1.137	1.165	1.093	0.965	0.877	0.86	0.909	0.859	1.12	0.991	1.096
	K3Z0W4	3-oxoacyl-[acyl-carrier-protein] synthase OS=Setaria italica OX=4555 GN=LOC101777470	1.255	Up	0.0090173	LOC101777470	48.548	0.812		0.732	0.92		1.006	1.027		0.992	1.25		1.283
	K4A6W5	asparagine synthetase [glutamine-hydrolyzing] 1-like [Setaria italica]	1.285	Up	0.008016	LOC101773925	72.212		1.035	1.039		1.017	1.02		0.844	0.863		1.118	1.075
	K4AF39	non-symbiotic hemoglobin [Setaria italica]	1.358	Up	0.00021875	LOC101783769	23.141	1.039	1.015	1.017	1.107	1.09	1.105	0.79	0.843	0.8	1.131	1.089	1.084
other | nucleus,plasma membrane	K3XZ28	uncharacterized LOC102591911 [Solanum tuberosum]	1.307	Up	0.00145788	LOC101784707	26.017		1.114	0.873		0.831	1.072		0.884	0.902		1.169	1.165
other | cytoplasm,nucleus	K3ZBL2	---	2.306	Up	0.00088192	SETIT_023933mg	7.1704	1.414		1.453	1.089		1.058	0.462		0.44	1.035		1.045
other | endoplasmic reticulum	K3XF74	serine/threonine-protein kinase MARK2 [Setaria italica]	1.227	Up	0.0060159	LOC101780302	75.154	0.763		0.781	1.147		1.174	0.943		0.932	1.167		1.133
other | vacuolar membrane	K3XJE1	Peroxidase OS=Setaria italica OX=4555 GN=LOC101778284	1.278	Up	0.048081	LOC101778284	37.718	0.871	0.877	0.857	1.907	2.09	1.855	0.565	0.452	0.57	0.724	0.62	0.684
YG2TvsYG2C Subcellular Location down
Subcellular Location	No. of Protein
chloroplast	47
cytoplasm	24
nucleus	20
extracellular	15
plasma membrane	12
vacuolar membrane	4
mitochondria	3
other	4
YG2TvsYG2C Subcellular Location down list
Category	Protein accession	Protein description	Ratio	Regulated Type	P value	Gene name	MW [kDa]	AN04C_1	AN04C_2	AN04C_3	AN04T_1	AN04T_2	AN04T_3	YG2C_1	YG2C_2	YG2C_3	YG2T_1	YG2T_2	YG2T_3
chloroplast	K3XJS7	epoxide hydrolase 3-like [Setaria italica]	0.724	Down	0.045355	LOC101773273	36.667	0.936		0.837	0.906		0.843	1.211		1.393	0.952		0.933
	K3ZRN3	UDP-glucuronic acid decarboxylase 2-like [Setaria italica]	0.826	Down	0.0030619	LOC101771817	65.978	0.95	0.962	0.962	0.987	0.971	1.005	1.13	1.165	1.127	0.994	0.929	0.905
	K4AFE8	"DUF538 family protein (Protein of unknown function, DUF538) [Arabidopsis thaliana]"	0.521	Down	9.581e-05	LOC101758500	21.078	0.832	0.825	0.872	0.906	0.884	0.953	1.539	1.506	1.406	0.73	0.811	0.779
	K3XGS0	premnaspirodiene oxygenase-like [Setaria italica]	0.831	Down	0.00100496	LOC101760853	55.815	1.028	0.996	1.002	0.928	0.924	1.072	1.057	1.076	1.08	0.886	0.924	0.861
	K4A9W1	ACT domain-containing protein ACR4 isoform X2 [Setaria italica]	0.829	Down	0.0112437	LOC101774584	50.629	0.989	0.957	1.011	0.907	0.976	0.962	1.139	1.132	1.127	0.969	0.943	0.905
	K3Z6J0	---	0.767	Down	0.025995	LOC101761729	44.039	0.9	0.875	1.04	1.104	0.972	0.743	1.066	1.317	1.232	0.944	0.847	0.981
	K4ABR8	metacaspase-1-like isoform X2 [Setaria italica]	0.64	Down	0.00079666	LOC101777846	39.515	1.013	0.868	1.195	1.244	1.252	1.06	1.086	1.131	1.085	0.674	0.772	0.667
	K4ACX2	Peroxidase OS=Setaria italica OX=4555 GN=LOC101786185	0.83	Down	0.00111728	LOC101786185	33.23	0.985	0.927	0.962	0.84	0.898	0.776	1.196	1.169	1.249	0.979	1.011	1.011
	K4A8H7	"flavonoid 3',5'-hydroxylase 1-like [Setaria italica]"	0.821	Down	0.000124209	LOC101754995	56.162	0.992	0.969	0.977	0.966	0.971	0.988	1.141	1.143	1.099	0.933	0.919	0.924
	K4AEC5	peroxisomal membrane protein 11-3 [Setaria italica]	0.724	Down	0.028316	LOC101765675	25.885		1.107	1.112		1.048	1.052		1.111	1.034		0.743	0.809
	K3ZWM0	alpha-amylase/trypsin inhibitor [Setaria italica]	0.818	Down	0.0046828	LOC101757778	24.199	1.35	1.372	1.339	1.569	1.556	1.553	0.567	0.566	0.628	0.48	0.486	0.475
	K3ZDL0	"Chlorophyll a-b binding protein, chloroplastic OS=Setaria italica OX=4555 GN=LOC101764833"	0.76	Down	5.9161e-05	LOC101764833	27.692	1.117	1.12	1.127	1.151	1.131	1.121	1.007	0.98	0.984	0.735	0.756	0.768
	K3YQC4	Phenylalanine ammonia-lyase OS=Setaria italica OX=4555 GN=LOC101780720	0.736	Down	3.9836e-06	LOC101780720	77.803	0.756	0.777	0.749	0.833	0.85	0.84	1.371	1.378	1.368	1.031	0.999	1.001
	K3ZKI5	---	0.833	Down	0.0021595	LOC101783327	10.291	0.345	0.308	0.245	0.346	0.337	0.245	1.782	1.83	1.931	1.522	1.521	1.572
	K3Y6D4	cytochrome P450 93A2-like [Zea mays]	0.712	Down	0.026937	LOC101761949	58.88	0.873	0.957	0.885	0.867	0.932	0.855	1.221	1.14	1.382	0.892	0.89	0.882
	K4A8G8	cytochrome P450 84A1 [Setaria italica]	0.706	Down	3.8894e-05	LOC101770139	57.779	0.961	0.984	0.982	1.028	1.01	1.01	1.219	1.182	1.2	0.823	0.866	0.853
	K4A686	subtilisin-like protease SBT1.2 [Setaria italica]	0.735	Down	0.0128219	LOC101755829	79.214	1.093	1.109	1.138	1.181	1.123	1.17	1.01	0.994	1.007	0.729	0.786	0.697
	K3Z5X4	vacuolar-processing enzyme-like [Setaria italica]	0.816	Down	0.00020289	LOC101754691	51.184	1.092	1.105	1.113	1.035	0.993	1.013	1.016	1.06	1.038	0.863	0.835	0.842
	K3YK57	Ferredoxin OS=Setaria italica OX=4555 GN=LOC101752738	0.682	Down	0.0138026	LOC101752738	14.375	0.69	0.698		1.253	1.333		1.266	1.161		0.817	0.839
	K3Y8J8	Ubiquinol oxidase OS=Setaria italica OX=4555 GN=LOC101769278	0.824	Down	4.0895e-06	LOC101769278	37.657	0.862	0.853	0.845	0.88	0.88	0.889	1.248	1.253	1.232	1.033	1.024	1.018
	K4A1G2	probable carboxylesterase 18 [Setaria italica]	0.758	Down	0.0053389	LOC101781959	36.814	1.061		1.061	0.845		0.828	1.176		1.215	0.917		0.895
	K3Z428	DNA repair helicase UVH6 [Setaria italica]	0.832	Down	0.0175634	LOC101753075	85.808	0.92		0.968	1.023		1.032	1.141		1.086	0.927		0.925
	K3XWB0	ent-kaurene oxidase 2-like [Setaria italica]	0.792	Down	0.030723	LOC101770285	59.575	1.19	1.171	1.173	1.483	1.499	1.57	0.741	0.741	0.746	0.61	0.615	0.54
	K3Z8V7	fasciclin-like arabinogalactan protein 13 [Setaria italica]	0.763	Down	6.2904e-05	LOC101774567	27.47	1.046	1.154	1.062	1.044	0.933	1.084	1.077	1.091	1.063	0.841	0.823	0.802
	K3YTB7	calumenin-B [Setaria italica]	0.603	Down	0.0085604	LOC101769099	42.916	1.118	1.109		1.023	1.029		1.191	1.138		0.673	0.731
	K3XQP4	10-deacetylbaccatin III 10-O-acetyltransferase-like [Setaria italica]	0.58	Down	0.0056955	LOC101782566	46.284	0.628	0.698	0.792	0.527	0.722	0.755	1.767	1.622	1.534	0.954	0.952	0.949
	K4A811	Phospho-2-dehydro-3-deoxyheptonate aldolase OS=Setaria italica OX=4555 GN=LOC101775939	0.707	Down	0.000123018	LOC101775939	60.061	0.584	0.638	0.728	0.837	0.924	0.895	1.458	1.433	1.428	1.062	1.007	0.983
	K4A777	probable indole-3-acetic acid-amido synthetase GH3.8 [Setaria italica]	0.749	Down	0.00057833	LOC101770279	68.15	0.631	0.586	0.631	0.658	0.715	0.743	1.602	1.514	1.496	1.111	1.191	1.151
	K4AAM8	flavonoid 3'-monooxygenase-like [Setaria italica]	0.786	Down	0.00027649	---	44.268	0.91	0.928	0.913	0.96	0.968	0.962	1.202	1.194	1.161	0.964	0.919	0.914
	K3YQG1	Phenylalanine ammonia-lyase OS=Setaria italica OX=4555 GN=LOC101780319	0.737	Down	9.3242e-08	LOC101780319	75.157	0.856	0.888	0.847	0.901	0.892	0.886	1.275	1.287	1.27	0.943	0.941	0.94
	K3Y9T8	endochitinase B-like [Setaria italica]	0.765	Down	0.0083188	LOC101762773	25.217	1.189	1.224	1.229	1.391	1.468	1.442	0.77	0.695	0.701	0.599	0.543	0.514
	K3Z5J9	LOW QUALITY PROTEIN: endonuclease MutS2-like [Setaria italica]	0.73	Down	0.00168445	LOC101757394	54.923	0.997	0.985	1.033	1.075	0.952	0.928	1.086	1.242	1.17	0.852	0.827	0.873
	K3XI76	"probable sodium/metabolite cotransporter BASS2, chloroplastic [Setaria italica]"	0.831	Down	0.003116	LOC101753825	44.076	0.971	1.075	1.095	0.966	0.942	0.96	1.133	1.051	1.092	0.912	0.935	0.875
	K3YI92	cinnamoyl-CoA reductase 1-like [Setaria italica]	0.685	Down	0.0005039	LOC101785020	39.559	0.665	0.57	0.712	0.852	0.805	0.816	1.428	1.597	1.458	1.049	1.003	1.017
	K4ADK1	Chalcone-flavonone isomerase family protein OS=Setaria italica OX=4555 GN=LOC101769182	0.827	Down	0.000157496	LOC101769182	29.121	1.042	1.038	1.043	1.053	1.064	1.052	1.047	1.065	1.033	0.884	0.853	0.865
	K4AM22	actin-depolymerizing factor 3-like [Setaria italica]	0.744	Down	0.0074831	LOC101766473	15.743	0.954	0.928	0.977	1.333	1.402	1.29	0.995	0.994	0.986	0.741	0.704	0.769
	K3XEX9	"pentatricopeptide repeat-containing protein At3g09650, chloroplastic [Setaria italica]"	0.646	Down	0.00089528	LOC101782309	79.78	0.436	0.274	0.274	0.602	0.437	0.456	1.788	2.037	1.965	1.179	1.253	1.308
	K3Y4E7	adenylyltransferase and sulfurtransferase MOCS3-1 [Setaria italica]	0.766	Down	0.0112416	LOC101775257	20.171	1.046	1.003	0.992	1.026	1.082	0.974	1.031	1.086	1.226	0.903	0.842	0.815
	K3YS11	Glycosyltransferase OS=Setaria italica OX=4555 GN=LOC101753848	0.827	Down	0.0015415	LOC101753848	53.598	1.117	1.084	1.1	1.134	1.135	1.095	0.982	0.956	0.999	0.778	0.836	0.816
	K3XH50	vacuolar-processing enzyme [Setaria italica]	0.623	Down	0.000116932	LOC101758135	53.245	0.972	0.979		0.852	0.828		1.341	1.353		0.837	0.841
	K3Y181	Glycosyltransferase OS=Setaria italica OX=4555 GN=SETIT_007944mg	0.809	Down	0.00092421	SETIT_007944mg	50.17	0.815	0.842	0.837	0.901	0.892	0.907	1.282	1.285	1.218	1.007	1.055	1.001
	K3ZUK4	"geranylgeranyl pyrophosphate synthase 7, chloroplastic-like [Setaria italica]"	0.826	Down	0.027819	LOC101763054	38.273	1.084	1.1	1.101	1.344	1.22	1.322	0.856	0.884	0.916	0.703	0.811	0.681
	K3XL01	"photosystem II 22 kDa protein, chloroplastic [Setaria italica]"	0.773	Down	0.0030354	LOC101764210	27.49	1.025	0.993	1.009	1.074	1.073	1.082	1.093	1.093	1.088	0.82	0.855	0.856
	K3XDQ2	piezo-type mechanosensitive ion channel homolog isoform X3 [Setaria italica]	0.733	Down	0.005564	SETIT_000018mg	216.67	0.971	0.98		1.086	1.032		1.115	1.167		0.84	0.832
	K3YGI0	Phenylalanine ammonia-lyase OS=Setaria italica OX=4555 GN=LOC101766005	0.721	Down	2.3767e-05	LOC101766005	74.987	0.734	0.739	0.775	0.791	0.786	0.805	1.415	1.477	1.414	1.027	1.044	1.034
	K3XNJ5	---	0.824	Down	0.0105432	LOC101772049	11.223	0.989	1.003	0.971	0.684	0.82	0.858	1.316	1.162	1.162	1.005	0.983	1.011
	K3ZII1	UPF0496 protein 4 [Elaeis guineensis]	0.823	Down	0.043478	LOC101781971	45.713		1.033	0.966		1	0.947		1.086	1.145		0.888	0.948
cytoplasm	K3ZVW6	phosphate metabolism protein 8-like [Setaria italica]	0.738	Down	0.00118495	LOC101782079	30.277	0.741		0.731	0.837		0.856	1.405		1.384	1.022		1.037
	K4ABK1	S-norcoclaurine synthase 1-like [Setaria italica]	0.833	Down	1.7801e-06	LOC101769609	40.384	0.985	0.985	1.011	0.881	0.88	0.841	1.178	1.161	1.175	0.98	0.975	0.972
	K3XV32	phosphoenolpyruvate carboxylase 1-like [Setaria italica]	0.809	Down	3.3257e-07	LOC101778256	109.98	1.001	0.983	0.989	1.065	1.043	1.056	1.076	1.088	1.088	0.876	0.879	0.876
	K4AI90	nicotianamine synthase 2 [Setaria italica]	0.724	Down	4.4386e-05	LOC101786975	65.431	0.875	0.879	0.872	0.818	0.824	0.823	1.355	1.29	1.357	0.961	0.961	0.975
	K3XYB9	2Fe-2S ferredoxin-like isoform X2 [Setaria italica]	0.255	Down	1.3562e-06	LOC101762439	34.29	1.476	1.432	1.469	0.499	0.477	0.456	1.591	1.64	1.648	0.404	0.442	0.396
	K3YRC3	probable 4-coumarate--CoA ligase 3 [Setaria italica]	0.756	Down	7.9317e-05	LOC101769243	59.59	0.884	0.849	0.842	0.957	0.948	0.985	1.208	1.228	1.268	0.921	0.95	0.931
	K3Y8V8	UDP-N-acetylglucosamine diphosphorylase 1-like [Setaria italica]	0.82	Down	0.00053995	SETIT_010650mg	34.482	0.952	0.989	0.953	0.878	0.889	0.925	1.17	1.156	1.226	0.983	0.956	0.972
	X4ZEC4	Cytochrome b6 OS=Setaria italica OX=4555 GN=petB	0.74	Down	0.00073867	petB	24.394	0.772	0.828	0.851	0.911	0.84	0.915	1.379	1.343	1.248	0.965	0.97	1.003
	K4AM48	nicotianamine synthase 1 [Zea mays]	0.659	Down	1.0769e-06	SETIT_039983mg	33.994	0.847	0.859	0.845	0.816	0.872	0.867	1.402	1.365	1.408	0.918	0.912	0.922
	K4A649	5-methyltetrahydropteroyltriglutamate--homocysteine methyltransferase 1 [Setaria italica]	0.818	Down	2.4812e-07	LOC101760389	84.485	0.852	0.876	0.867	0.923	0.915	0.915	1.229	1.232	1.222	1	1.008	1.006
	K3Z662	3'-N-debenzoyl-2'-deoxytaxol N-benzoyltransferase-like [Zea mays]	0.721	Down	0.0073648	---	45.288	0.925		1.018	1.061		1.026	1.167		1.152	0.859		0.813
	K3YSW8	FAD-dependent urate hydroxylase-like [Setaria italica]	0.823	Down	0.0023835	LOC101758001	43.821	1.101	1.109	1.055	1.216	1.269	1.299	0.969	0.893	0.895	0.751	0.747	0.77
	K3ZA86	universal stress protein YxiE-like [Setaria italica]	0.676	Down	0.042783	LOC101782520	17.863		1.141	1.136		1.054	1.115		1.009	1.099		0.764	0.661
	K3YJ91	60S ribosomal protein L7a-like [Setaria italica]	0.739	Down	0.0082982	LOC101767373	29.161		1.005	1.042		1.749	1.754		0.735	0.721		0.552	0.524
	K3YAA1	wiskott-Aldrich syndrome protein homolog [Oryza sativa Japonica Group]	0.817	Down	0.046042	LOC101764669	19.9	1.129	1.042	1.028	1.084	1.062	1.029	0.952	1.052	1.107	0.843	0.854	0.845
	K3Z6E0	3'-N-debenzoyl-2'-deoxytaxol N-benzoyltransferase-like [Setaria italica]	0.704	Down	0.000120283	LOC101767546	46.908	0.916	0.923	0.906	0.934	0.986	0.946	1.245	1.29	1.272	0.913	0.856	0.912
	K3XXM6	putative 12-oxophytodienoate reductase 5 [Setaria italica]	0.792	Down	0.000164531	LOC101763510	41.885	0.882	0.914	0.876	1.088	1.07	1.079	1.125	1.14	1.16	0.93	0.885	0.899
	K3Z9K1	soluble inorganic pyrophosphatase 4 [Setaria italica]	0.789	Down	0.021378	LOC101764430	24.144	0.931	0.999	1.114	0.897	0.956	0.905	1.185	1.136	1.175	0.992	0.961	0.807
	K3ZIE9	omega-hydroxypalmitate O-feruloyl transferase-like [Setaria italica]	0.79	Down	0.00085756	LOC101765226	49.044	0.948	0.911	0.948	0.867	0.896	0.942	1.229	1.23	1.145	0.947	0.931	0.968
	K3Z4F8	DUF668 family protein [Medicago truncatula]	0.741	Down	0.00108038	LOC101769985	72.331		1.177	1.177		1.178	1.156		0.954	0.961		0.703	0.716
	K3XIG5	katanin p60 ATPase-containing subunit A-like 2 [Setaria italica]	0.808	Down	0.033217	LOC101763945	45.628	0.972		0.994	1.055		0.998	1.07		1.142	0.914		0.873
	K3ZJQ4	stem-specific protein TSJT1-like [Setaria italica]	0.806	Down	0.00102137	LOC101773046	25.048	1.043	1.044	1.089	1.092	1.091	1.101	1.025	1.028	1.026	0.824	0.838	0.819
	K4ADC4	protein trichome birefringence-like 33 [Setaria italica]	0.8	Down	0.00173965	LOC101774444	33.583	0.737	0.778	0.772	0.868	0.859	0.862	1.373	1.262	1.296	1.046	1.02	1.08
	K3ZI30	aromatic-L-amino-acid decarboxylase-like [Setaria italica]	0.707	Down	0.0119217	LOC101780238	56.447	0.966	0.951	0.887	0.771	0.804	0.695	1.276	1.209	1.53	0.98	0.973	0.886
nucleus	K3ZGZ5	sister-chromatid cohesion protein 3 isoform X1 [Setaria italica]	0.717	Down	4.2209e-05	LOC101784816	126.93	0.787	0.82	0.761	0.883	0.859	0.911	1.335	1.363	1.381	1.003	0.964	0.958
	K3YUK8	ABC transporter I family member 19 [Setaria italica]	0.818	Down	0.00057968	LOC101786765	32.985	0.866	0.896	0.898	0.962	1.027	1.003	1.21	1.135	1.163	0.971	0.954	0.946
	K4A6W4	protein DEK-like [Setaria italica]	0.824	Down	0.00035549	LOC101776190	71.605	0.948	0.97	0.989	1.014	0.968	1.011	1.093	1.113	1.127	0.941	0.912	0.895
	K4AMS9	filament-like plant protein 4 [Setaria italica]	0.826	Down	0.0190247	LOC101769208	115.37	0.819	0.825	0.95	0.955	0.957	0.98	1.251	1.258	1.084	0.985	1.007	0.977
	K3XFD6	protein PLASTID MOVEMENT IMPAIRED 2-like isoform X1 [Setaria italica]	0.819	Down	0.00067895	LOC101775827	72.014		0.91	0.896		1.061	1.079		1.12	1.124		0.923	0.914
	K3Z808	PHD finger protein ALFIN-LIKE 8-like [Setaria italica]	0.78	Down	0.0029029	LOC101773461	35.326	0.721		0.722	1.148		1.189	1.213		1.183	0.939		0.93
	K3Z9P0	"late embryogenesis abundant protein, group 3-like [Setaria italica]"	0.643	Down	4.1634e-06	LOC101759437	21.108	0.937	0.875	0.91	1.227	1.292	1.235	1.129	1.145	1.108	0.714	0.719	0.742
	K3XGY1	transcription initiation factor TFIID subunit 12-like [Setaria italica]	0.804	Down	0.0124206	LOC101769642	52.238	1.064	0.992	1.045	0.889	1.031	0.911	1.184	1.034	1.152	0.864	0.952	0.895
	K4A5H5	"WEB family protein At5g16730, chloroplastic-like [Setaria italica]"	0.771	Down	0.024481	LOC101765002	103.85	0.816	0.88	0.846	0.846	0.923	0.867	1.236	1.229	1.398	1.107	0.976	0.896
	K3ZVS6	plant/F14D7-9 protein [Medicago truncatula]	0.809	Down	0.0052233	LOC101753597	30.87	0.956	0.973	1.007	0.907	0.9	0.978	1.172	1.212	1.097	0.91	0.92	0.985
	K3Z8Y8	serine/arginine-rich SC35-like splicing factor SCL30 [Setaria italica]	0.767	Down	2.0094e-05	LOC101771717	29.752	0.913	0.881	0.867	1.059	1.044	1.117	1.145	1.165	1.184	0.891	0.904	0.886
	K3ZA33	nuclear transcription factor Y subunit B [Setaria italica]	0.741	Down	0.0050843	LOC101771990	18.935	0.885		0.917	1.148		1.178	1.141		1.103	0.842		0.82
	K3XLP0	"late embryogenesis abundant protein, group 3-like [Setaria italica]"	0.773	Down	6.0921e-05	LOC101769368	23.259	0.965	1.006	1.032	1.168	1.104	1.079	1.062	1.089	1.055	0.82	0.814	0.844
	K3ZK21	dehydrin DHN1-like [Setaria italica]	0.806	Down	0.00151925	LOC101760090	16.914	0.879	0.954	0.948	1.451	1.379	1.365	0.968	0.938	0.92	0.731	0.755	0.793
	K3ZJ30	dehydrin DHN4-like [Setaria italica]	0.369	Down	2.4164e-05	LOC101759559	33.741	1.236	1.187	1.223	1.566	1.53	1.56	0.905	0.94	0.918	0.32	0.371	0.329
	K3ZQU9	protein GRIP isoform X1 [Setaria italica]	0.706	Down	0.021884	LOC101785854	88.87	0.62	0.577	0.451	0.773	0.77	0.69	1.495	1.52	1.757	1.119	1.141	1.11
	K3XJV0	ABSCISIC ACID-INSENSITIVE 5-like protein 2 [Setaria italica]	0.829	Down	0.046063	LOC101780708	36.026	0.868	0.989		0.884	0.886		1.226	1.169		1.027	0.959
	K3ZRL2	serine/arginine repetitive matrix protein 2-like [Setaria italica]	0.699	Down	3.5582e-05	LOC101752927	69.826	0.938	1.01	1.005	1.028	0.934	0.948	1.201	1.194	1.229	0.843	0.867	0.824
	K3XWD4	WAS/WASL-interacting protein family member 1-like [Setaria italica]	0.824	Down	0.00078008	SETIT_006242mg	56.196	1.122	1.098	1.098	1.154	1.201	1.133	0.965	0.942	0.962	0.77	0.774	0.819
	K3Z6F1	serine/arginine-rich splicing factor RS2Z33-like [Setaria italica]	0.803	Down	0.020384	LOC101760091	47.129	0.951	0.907	0.897	0.931	0.957	1.04	1.247	1.198	1.074	0.877	0.947	1.001
extracellular	K3Z0F9	thaumatin-like protein 1b isoform X2 [Setaria italica]	0.693	Down	0.0032019	101775841	31	0.979	0.844	0.878	0.939	0.799	0.964	1.243	1.429	1.235	0.844	0.931	0.932
	K3Z6F0	Alpha-amylase OS=Setaria italica OX=4555 GN=LOC101785335	0.601	Down	0.00153998	LOC101785335	46.72	0.752	0.731	0.758	1.816	1.835	1.644	0.912	0.909	0.974	0.535	0.514	0.631
	K3ZNV1	ubiquitin-like [Setaria italica]	0.797	Down	0.0089414	LOC101761585	12.157	1.143		1.115	1.039		1.009	1.013		1.048	0.81		0.832
	K3XNC0	non-specific lipid-transfer protein 4-like [Setaria italica]	0.811	Down	0.00075906	LOC101767333	11.514	1.073	1.001	1.015	0.939	1.058	1.032	1.125	1.076	1.058	0.865	0.875	0.904
	K4AGL9	chemocyanin-like [Setaria italica]	0.83	Down	1.7511e-06	LOC101780780	13.162	1.256	1.26	1.25	0.979	0.983	0.979	0.952	0.959	0.957	0.791	0.789	0.801
	K4ABN0	"late embryogenesis abundant protein, group 3-like [Setaria italica]"	0.801	Down	0.0022978	LOC101779346	37.63	1.039	1.052	1.011	1.483	1.472	1.468	0.842	0.847	0.877	0.711	0.646	0.699
	K3Z2Z8	endochitinase A-like [Setaria italica]	0.803	Down	0.0098588	LOC101766109	24.369	0.961	0.954	0.966	1.602	1.554	1.554	0.836	0.836	0.84	0.648	0.699	0.671
	K3ZJS1	prosaposin-like [Setaria italica]	0.82	Down	0.0186379	LOC101762796	25.273	0.98	1.019		0.896	0.93		1.161	1.137		0.966	0.918
	K3YHE4	UDP-glucose 6-dehydrogenase OS=Setaria italica OX=4555 GN=LOC101780186	0.82	Down	5.9717e-05	LOC101780186	52.927	1.011	0.976	1.023	0.942	0.961	0.942	1.121	1.131	1.108	0.92	0.902	0.932
	K4A2F5	G-type lectin S-receptor-like serine/threonine-protein kinase At1g11300 [Setaria italica]	0.091	Down	0.00050227	SETIT_033053mg	54.281	0.483		0.301	0.363		0.224	2.873		3.196	0.275		0.279
	K3Y180	Peroxidase OS=Setaria italica OX=4555 GN=LOC101769201	0.771	Down	0.0015847	LOC101769201	36.533	0.884	0.783	0.888	0.833	0.787	0.865	1.296	1.384	1.257	0.99	1.05	0.995
	K3Z7N7	Peroxidase OS=Setaria italica OX=4555 GN=LOC101763346	0.821	Down	6.134e-05	LOC101763346	37.472	1.2	1.208	1.19	1.092	1.075	1.086	0.94	0.941	0.957	0.764	0.79	0.776
	K3YJI1	ribonuclease 1-like [Setaria italica]	0.707	Down	9.8521e-05	LOC101772473	25.383	0.949	0.95	0.93	1.059	1.05	1.058	1.2	1.129	1.175	0.806	0.843	0.828
	K3ZW76	knotted1 induced 1 precursor [Zea mays]	0.682	Down	0.0027778	LOC101779804	28.719	1.47	1.442	1.347	0.903	0.826	0.918	0.997	1.04	0.977	0.622	0.681	0.754
	K3XJR1	Peroxidase OS=Setaria italica OX=4555 GN=LOC101759894	0.831	Down	0.000163496	LOC101759894	36.274	1.06	1.086	1.052	0.923	0.904	0.913	1.109	1.103	1.09	0.893	0.932	0.919
plasma membrane	K4AID8	protein NUCLEAR FUSION DEFECTIVE 4-like [Setaria italica]	0.803	Down	0.00085781	LOC101754602	66.325	1.1	1.119	1.14	1.19	1.155	1.111	0.983	0.95	0.962	0.741	0.788	0.796
	K3Z7E5	Reticulon-like protein OS=Setaria italica OX=4555 GN=LOC101759036	0.746	Down	0.0046418	LOC101759036	40.077	0.977	0.994		1.105	1.11		1.094	1.104		0.836	0.804
	K3XLE5	tail fiber [Arabidopsis thaliana]	0.803	Down	0.0122836	LOC101772570	26.156	1.287	1.263	1.348	1.02	0.972	1.006	0.929	0.946	0.957	0.764	0.82	0.689
	K4A566	Cellulose synthase OS=Setaria italica OX=4555 GN=LOC101780794	0.638	Down	0.020461	LOC101780794	121.15	0.668	0.482	0.743	0.81	0.622	0.932	1.596	1.87	1.275	0.933	1.031	1.062
	K3XET5	dolichyl-diphosphooligosaccharide--protein glycosyltransferase subunit STT3A-like [Setaria italica]	0.735	Down	0.00045693	LOC101763138	84.998	1.256	1.2		1.104	1.174		0.945	0.947		0.7	0.691
	K3Z111	high-affinity nitrate transporter 2.1 [Setaria italica]	0.79	Down	0.00020228	SETIT_020228mg	55.797	0.857	0.849	0.893	0.781	0.768	0.799	1.357	1.32	1.309	1.048	1.077	1.024
	K3YH13	probable 4-coumarate--CoA ligase 5 [Setaria italica]	0.792	Down	0.00032492	LOC101764384	57.576	0.995	1.006	0.988	1.1	1.123	1.148	1.06	1.075	1.069	0.849	0.816	0.874
	K4A757	Endoglucanase OS=Setaria italica OX=4555 GN=LOC101765386	0.708	Down	0.00151847	LOC101765386	69.195	0.678	0.677	0.724	0.719	0.701	0.853	1.495	1.532	1.46	1.112	1.094	0.971
	K3ZI75	signal peptide peptidase-like 2 [Setaria italica]	0.424	Down	0.047156	LOC101757258	53.182	0.854	0.643		0.877	0.673		1.462	2.024		0.813	0.664
	K3Y5D3	Potassium transporter OS=Setaria italica OX=4555 GN=LOC101765477	0.664	Down	0.00058235	LOC101765477	86.578	0.972	0.996	1.009	1.188	1.212	1.288	1.088	1.116	1.036	0.768	0.694	0.688
	K3YD82	Potassium transporter OS=Setaria italica OX=4555 GN=LOC101766299	0.743	Down	0.0036555	LOC101766299	87.109	0.955	1.034	1.028	0.88	1.001	0.944	1.216	1.124	1.202	0.952	0.848	0.831
	K3XIA1	probable glucuronosyltransferase Os01g0926700 [Setaria italica]	0.791	Down	0.00038433	LOC101755166	46.706	0.908	0.966	0.992	1.001	0.961	1.01	1.18	1.168	1.106	0.921	0.912	0.899
vacuolar membrane	K4AE29	probable GABA transporter 2 [Setaria italica]	0.811	Down	0.037315	SETIT_037136mg	27.237	1.092	1.087		1.097	1.204		0.998	0.959		0.823	0.765
	K3ZUS0	sulfite exporter TauE/SafE family protein [Medicago truncatula]	0.789	Down	0.0160606	LOC101768056	38.325	1.025		1.045	1.124		1.168	1.03		1.017	0.832		0.784
	K3ZY18	transmembrane protein [Arabidopsis thaliana]	0.785	Down	0.0057569	LOC101770628	13.149	0.836	0.835		0.817	0.841		1.331	1.29		1.019	1.039
	K4A6E5	protein STRUBBELIG-RECEPTOR FAMILY 6-like [Setaria italica]	0.689	Down	0.0192796	LOC101783355	78.316		0.792	0.851		0.83	0.844		1.376	1.403		1.007	0.908
mitochondria	K3ZK82	abscisic stress-ripening protein 3-like [Setaria italica]	0.833	Down	0.019244	LOC101786280	15.417	1.147	1.178	1.127	1.133	1.191	1.239	1.007	0.883	0.885	0.764	0.8	0.748
	K3YKY0	caffeic acid 3-O-methyltransferase [Setaria italica]	0.79	Down	4.2664e-06	LOC101765311	43.534	0.902	0.899	0.906	0.914	0.907	0.925	1.229	1.237	1.209	0.976	0.962	0.964
	K3XMI6	abscisic stress-ripening protein 3-like [Setaria italica]	0.818	Down	0.00050093	LOC101778684	19.381	1.098	1.112	1.08	0.96	0.979	0.944	1.088	1.038	1.085	0.857	0.875	0.894
other | endoplasmic reticulum	K3Y5M0	Phenylalanine ammonia-lyase OS=Setaria italica OX=4555 GN=LOC101756300	0.711	Down	7.5233e-05	LOC101756300	75.519	0.758	0.783	0.773	0.822	0.821	0.813	1.464	1.367	1.413	1.001	1.012	1.005
	K4A787	nuclear pore complex protein NUP1-like [Setaria italica]	0.777	Down	0.00097801	LOC101759574	67.109	1.115	1.046	1.067	0.932	0.987	1.06	1.126	1.091	1.053	0.828	0.884	0.828
other | cytoskeleton	K4ACU5	bifunctional epoxide hydrolase 2-like [Setaria italica]	0.793	Down	0.0145752	LOC101776598	35.619	0.957	0.93	1.039	1.025	0.935	1.103	1.128	1.212	1.029	0.9	0.93	0.84
	K3Y9Z7	Chalcone-flavonone isomerase family protein OS=Setaria italica OX=4555 GN=LOC101770787	0.826	Down	0.0049201	LOC101770787	23.562	0.929	0.92		0.938	0.933		1.18	1.171		0.959	0.984

## Sheet: YG2CvsAn04C
YG2CvsAn04C KOG Up
COG/KOG category	Category description	No. of Protein
INFORMATION STORAGE AND PROCESSING	[J] Translation, ribosomal structure and biogenesis	10
	[A] RNA processing and modification	19
	[K] Transcription	12
	[L] Replication, recombination and repair	7
	[B] Chromatin structure and dynamics	8
CELLULAR PROCESSES AND SIGNALING	[D] Cell cycle control, cell division, chromosome partitioning	14
	[Y] Nuclear structure	5
	[V] Defense mechanisms	9
	[T] Signal transduction mechanisms	20
	[M] Cell wall/membrane/envelope biogenesis	8
	[Z] Cytoskeleton	9
	[W] Extracellular structures	1
	[U] Intracellular trafficking, secretion, and vesicular transport	31
	[O] Posttranslational modification, protein turnover, chaperones	69
METABOLISM	[C] Energy production and conversion	25
	[G] Carbohydrate transport and metabolism	26
	[E] Amino acid transport and metabolism	18
	[F] Nucleotide transport and metabolism	3
	[H] Coenzyme transport and metabolism	3
	[I] Lipid transport and metabolism	20
	[P] Inorganic ion transport and metabolism	9
	[Q] Secondary metabolites biosynthesis, transport and catabolism	56
POORLY CHARACTERIZED	[R] General function prediction only	54
	[S] Function unknown	19
YG2CvsAn04C KOG Up list
Category	Protein accession	Protein description	Ratio	Regulated Type	P value	Gene name	MW [kDa]	AN04C_1	AN04C_2	AN04C_3	AN04T_1	AN04T_2	AN04T_3	YG2C_1	YG2C_2	YG2C_3	YG2T_1	YG2T_2	YG2T_3
[J] Translation, ribosomal structure and biogenesis	K4A6E4	Eukaryotic translation initiation factor 3 subunit B OS=Setaria italica OX=4555 GN=LOC101753504	1.219	Up	4.0278e-05	LOC101753504	83.152	0.893	0.869	0.876	0.904	0.902	0.932	1.077	1.08	1.059	1.151	1.132	1.126
	K4AM52	translational activator GCN1 [Setaria italica]	1.218	Up	0.0044385	SETIT_039987mg	269.01	0.919	0.851	0.897	1.028	0.995	1.001	1.043	1.136	1.069	1.023	1.048	1.034
	K3ZQG9	Eukaryotic translation initiation factor 3 subunit C OS=Setaria italica OX=4555 GN=LOC101760068	1.253	Up	1.942e-07	LOC101760068	105.68	0.901	0.891	0.9	0.946	0.984	0.945	1.123	1.125	1.125	1.025	1.044	1.053
	K3ZSK4	putative amidase C869.01 [Setaria italica]	2.19	Up	0.020658	LOC101758859	52.968	0.899	0.469	0.549	0.953	0.541	0.597	1.139	1.56	1.5	1.004	1.43	1.354
	K3YRP8	zinc finger CCCH domain-containing protein 13 [Brachypodium distachyon]	1.313	Up	0.000115594	LOC101759494	58.596	0.852	0.865	0.839	0.956	0.941	0.912	1.106	1.097	1.154	1.131	1.106	1.101
	K3ZIN0	protein krasavietz-like [Setaria italica]	1.243	Up	2.2142e-06	LOC101771436	47.316	0.858	0.867	0.852	0.992	0.981	1.002	1.062	1.066	1.076	1.087	1.085	1.097
	K4A518	ribosome biogenesis protein bms1 [Setaria italica]	2.243	Up	0.00071829	LOC101764870	131.7	0.485	0.478		0.563	0.488		1.058	1.102		1.894	1.93
	K4AI65	40S ribosomal protein S28 [Oryza sativa Japonica Group]	1.37	Up	2.2649e-05	LOC101781484	7.4637	0.837	0.826	0.799	0.891	0.904	0.906	1.116	1.126	1.13	1.134	1.14	1.15
	K3YVR6	titin-like [Aegilops tauschii subsp. tauschii]	1.349	Up	0.0161787	LOC101772323	23.96	0.792		0.855	0.889		0.874	1.117		1.105	1.21		1.171
	K4A6F1	ABC transporter F family member 4 [Setaria italica]	1.225	Up	0.00042392	LOC101771735	78.381	0.887	0.858	0.892	0.901	0.958	0.968	1.088	1.096	1.046	1.13	1.089	1.102
[A] RNA processing and modification	K3Y4Y0	cell division cycle 5-like protein [Setaria italica]	1.426	Up	2.4846e-05	LOC101774923	110.08	0.815	0.839	0.814	0.897	0.921	0.925	1.17	1.202	1.147	1.116	1.071	1.083
	K3YV83	serine/arginine-rich splicing factor RS40 isoform X2 [Setaria italica]	1.205	Up	6.1385e-05	LOC101773686	28.689	0.941	0.921	0.949	0.942	0.958	0.918	1.118	1.129	1.141	1.005	1	0.997
	K3Z338	Transcription elongation factor spt6 OS=Setaria italica OX=4555 GN=LOC101768094	1.471	Up	0.000119325	LOC101768094	184.99	0.828	0.832	0.804	0.902	0.901	0.903	1.152	1.237	1.236	1.108	1.138	1.091
	K3Z3U7	septin and tuftelin-interacting protein 1 homolog 1-like [Setaria italica]	1.238	Up	0.0076048	LOC101765298	95.938	0.92	0.952	0.844	0.939	0.96	0.882	1.114	1.078	1.17	1.034	1.055	1.109
	K4AKQ7	nuclear cap-binding protein subunit 1 [Setaria italica]	1.427	Up	0.00029585	LOC101767718	101.11	0.795	0.754	0.821	0.938	0.942	0.949	1.113	1.166	1.104	1.121	1.132	1.135
	K3XUQ4	pre-mRNA-processing-splicing factor 8-like [Zea mays]	1.257	Up	9.549e-05	LOC101780669	274.44	0.888	0.897	0.915	1.001	0.989	1.01	1.121	1.157	1.116	0.972	0.976	0.962
	K3YPX6	DEAD-box ATP-dependent RNA helicase 48-like [Setaria italica]	1.268	Up	0.049618	LOC101773155	92.307	0.851	0.95		1.006	0.975		1.147	1.136		1.007	0.948
	K3ZQH3	pre-mRNA-splicing factor SYF1 [Setaria italica]	1.232	Up	0.00067709	LOC101775476	106.61	0.833	0.891	0.882	1.008	1.002	0.959	1.06	1.067	1.083	1.039	0.998	1.083
	K3YPC2	splicing factor 3B subunit 1 [Setaria italica]	1.271	Up	0.00035674	LOC101780839	141.67	0.904	0.853	0.866	0.993	0.969	0.956	1.084	1.123	1.126	1.041	1.054	1.062
	K4A635	pre-mRNA-processing factor 39 [Setaria italica]	1.209	Up	0.000162121	LOC101758923	85.612	0.915	0.897	0.925	0.981	0.985	0.972	1.082	1.122	1.105	1.042	1.042	1.04
	K3XGW3	splicing factor 3A subunit 3 [Setaria italica]	1.445	Up	0.000124085	LOC101786611	59.502	0.801	0.829	0.797	0.878	0.969	0.942	1.218	1.16	1.13	1.121	1.053	1.14
	K3YG88	squamous cell carcinoma antigen recognized by T-cells 3 [Setaria italica]	1.249	Up	0.033217	LOC101760451	93.949	0.958	0.784	0.9	0.961	0.95	0.971	1.041	1.182	1.077	1.017	1.036	1.034
	K3YP71	U5 small nuclear ribonucleoprotein 200 kDa helicase [Setaria italica]	1.843	Up	5.667e-05	101772985	246.28	0.717	0.662	0.722	0.845	0.85	0.898	1.282	1.337	1.254	1.117	1.138	1.129
	K4A4Z3	splicing factor 3B subunit 3-like [Setaria italica]	1.467	Up	0.0048354	LOC101756902	135.97	0.735	0.8	0.792	0.944	0.922	0.936	1.136	1.142	1.136	1.184	1.118	1.142
	K3XV65	DEAD-box ATP-dependent RNA helicase 31-like [Zea mays]	1.242	Up	0.0182648	LOC101758919	98.019	0.895	0.825	0.907	0.86	0.846	0.889	1.005	1.183	1.074	1.065	1.151	1.127
	K3Z3H8	cell division cycle 5-like protein [Setaria italica]	1.261	Up	0.0119242	LOC101781581	110.71	0.81	0.789	0.721	1.117	1.067	1.184	0.99	1.032	0.903	1.1	1.128	1.213
	K3YJI1	ribonuclease 1-like [Setaria italica]	1.239	Up	0.00036455	LOC101772473	25.383	0.949	0.95	0.93	1.059	1.05	1.058	1.2	1.129	1.175	0.806	0.843	0.828
	K4AP22	LYR motif-containing protein 4 [Setaria italica]	1.342	Up	0.00193809	LOC101780532	10.245	0.895	0.792	0.868	0.907	0.882	0.94	1.108	1.178	1.142	1.095	1.156	1.083
	K3Z6F1	serine/arginine-rich splicing factor RS2Z33-like [Setaria italica]	1.277	Up	0.0072032	LOC101760091	47.129	0.951	0.907	0.897	0.931	0.957	1.04	1.247	1.198	1.074	0.877	0.947	1.001
[K] Transcription	K3YUK8	ABC transporter I family member 19 [Setaria italica]	1.319	Up	0.00023602	LOC101786765	32.985	0.866	0.896	0.898	0.962	1.027	1.003	1.21	1.135	1.163	0.971	0.954	0.946
	K3XUX4	Transcription elongation factor SPT5 OS=Setaria italica OX=4555 GN=LOC101784024	1.286	Up	9.5466e-05	LOC101784024	124.17	0.88	0.856	0.864	0.95	0.969	0.931	1.111	1.142	1.09	1.052	1.035	1.153
	K3Y4Q4	protein strawberry notch-like [Setaria italica]	1.314	Up	0.00051958	LOC101763734	143.33	0.859	0.863	0.845	0.977	0.97	0.93	1.114	1.08	1.18	1.06	1.098	1.053
	K3XE05	Chromatin-remodeling complex ATPase OS=Setaria italica OX=4555 GN=LOC101759212	1.261	Up	0.00085726	LOC101759212	127.83	0.886	0.932	0.892	1.044	0.86	0.998	1.101	1.181	1.134	0.981	1.031	0.985
	K3Z3E8	protein CHROMATIN REMODELING 24 [Setaria italica]	2.602	Up	0.0023822	LOC101780890	115.63	0.556	0.461	0.707	0.484	0.423	0.758	1.533	1.646	1.307	1.422	1.466	1.233
	K3XFH7	FACT complex subunit SSRP1 OS=Setaria italica OX=4555 GN=LOC101753275	1.33	Up	0.00021521	LOC101753275	71.441	0.829	0.882	0.864	0.95	0.91	0.913	1.122	1.17	1.133	1.086	1.046	1.095
	K3ZA33	nuclear transcription factor Y subunit B [Setaria italica]	1.245	Up	0.0122817	LOC101771990	18.935	0.885		0.917	1.148		1.178	1.141		1.103	0.842		0.82
	K3XWV4	E2F transcription factor-like E2FE [Setaria italica]	1.226	Up	0.0137626	LOC101784328	49.323	0.906	0.891		1.104	1.091		1.127	1.077		0.877	0.956
	K3XS26	ABC transporter F family member 4 [Setaria italica]	1.596	Up	0.000123013	LOC101778147	48.585	0.731	0.785	0.718	0.907	0.93	0.906	1.177	1.161	1.227	1.194	1.135	1.159
	K3ZSX6	RuvB-like helicase OS=Setaria italica OX=4555 GN=LOC101771808	1.226	Up	7.6123e-05	LOC101771808	51.852	0.861	0.891	0.881	0.972	0.94	0.977	1.084	1.062	1.083	1.097	1.093	1.072
	K3YFU7	DNA-directed RNA polymerase subunit OS=Setaria italica OX=4555 GN=LOC101770061	1.352	Up	5.7535e-05	LOC101770061	206.3	0.838	0.858	0.813	0.963	0.968	0.942	1.121	1.144	1.128	1.086	1.073	1.069
	K4A4Z6	DNA-directed RNA polymerase subunit beta OS=Setaria italica OX=4555 GN=LOC101780789	1.619	Up	0.00050228	LOC101780789	138.97	0.737	0.74	0.845	0.922	0.923	0.97	1.276	1.264	1.219	1.079	1.059	0.997
[L] Replication, recombination and repair	K3YV78	NAP1-related protein 2-like [Setaria italica]	1.697	Up	0.000101786	LOC101766402	28.4	0.758	0.752	0.688	0.861	0.871	0.818	1.235	1.216	1.278	1.204	1.165	1.224
	K4AAS8	GPN-loop GTPase 1 [Setaria italica]	1.234	Up	0.000115026	LOC101775533	44.713	0.907	0.878	0.876	0.941	0.919	0.957	1.077	1.106	1.1	1.091	1.096	1.085
	K3Z3E8	protein CHROMATIN REMODELING 24 [Setaria italica]	2.602	Up	0.0023822	LOC101780890	115.63	0.556	0.461	0.707	0.484	0.423	0.758	1.533	1.646	1.307	1.422	1.466	1.233
	K4AJ98	DNA topoisomerase 6 subunit A OS=Setaria italica OX=4555 GN=LOC101757696	1.261	Up	0.031779	LOC101757696	48.109	0.823	0.924	0.881	0.972	1.014	0.947	1.196	0.974	1.145	1.02	1.098	1.035
	K3ZRH3	ATP-dependent DNA helicase 2 subunit KU70 [Setaria italica]	1.413	Up	0.00074132	LOC101785603	70.425		0.834	0.819		0.899	0.918		1.165	1.171		1.109	1.099
	K3XFH7	FACT complex subunit SSRP1 OS=Setaria italica OX=4555 GN=LOC101753275	1.33	Up	0.00021521	LOC101753275	71.441	0.829	0.882	0.864	0.95	0.91	0.913	1.122	1.17	1.133	1.086	1.046	1.095
	K3Y9K4	NAP1-related protein 1-like [Setaria italica]	1.505	Up	0.000101436	LOC101774928	29.251	0.798	0.839	0.769	0.813	0.849	0.841	1.2	1.195	1.227	1.194	1.123	1.168
[B] Chromatin structure and dynamics	K3Z766	nucleosome assembly protein 1;2 [Setaria italica]	1.347	Up	4.0132e-05	LOC101767418	42.444	0.815	0.847	0.852	0.843	0.847	0.857	1.14	1.13	1.116	1.21	1.182	1.189
	K3XEG4	"N-alpha-acetyltransferase 15, NatA auxiliary subunit [Setaria italica]"	1.288	Up	2.3926e-06	LOC101770443	98.025	0.86	0.844	0.845	0.969	0.983	0.977	1.093	1.087	1.104	1.09	1.09	1.109
	K3XFH7	FACT complex subunit SSRP1 OS=Setaria italica OX=4555 GN=LOC101753275	1.33	Up	0.00021521	LOC101753275	71.441	0.829	0.882	0.864	0.95	0.91	0.913	1.122	1.17	1.133	1.086	1.046	1.095
	K3ZXZ5	Histone H2A OS=Setaria italica OX=4555 GN=LOC101755896	1.432	Up	0.00010162	LOC101755896	13.949	0.834	0.839		0.962	0.947		1.2	1.195		1.014	1.029
	K4A0P7	LOW QUALITY PROTEIN: protein HGV2 [Setaria italica]	1.282	Up	0.00116498	SETIT_032437mg	60.404	0.881	0.855	0.822	1.018	1.053	1.027	1.14	1.057	1.082	0.985	1.05	1.001
	K3XMU5	Histone H2B OS=Setaria italica OX=4555 GN=LOC101761632	1.289	Up	4.2751e-05	LOC101761632	16.49	0.89	0.873	0.891	0.927	0.95	0.957	1.164	1.118	1.14	1.032	1.068	1.038
	K3YWC8	Histone H2B OS=Setaria italica OX=4555 GN=LOC101763424	1.294	Up	0.000124074	LOC101763424	16.571	0.884	0.907	0.855	0.963	0.989	0.994	1.15	1.132	1.143	1.034	0.989	1.031
	K3XK16	protein DEK-like [Setaria italica]	1.25	Up	0.00113896	LOC101780966	34.742	0.915	0.908	0.862	0.939	0.931	0.978	1.107	1.089	1.161	1.028	1.102	0.994
[D] Cell cycle control, cell division, chromosome partitioning	K3ZGZ5	sister-chromatid cohesion protein 3 isoform X1 [Setaria italica]	1.723	Up	2.0725e-05	LOC101784816	126.93	0.787	0.82	0.761	0.883	0.859	0.911	1.335	1.363	1.381	1.003	0.964	0.958
	K3Y4Y0	cell division cycle 5-like protein [Setaria italica]	1.426	Up	2.4846e-05	LOC101774923	110.08	0.815	0.839	0.814	0.897	0.921	0.925	1.17	1.202	1.147	1.116	1.071	1.083
	K3Z766	nucleosome assembly protein 1;2 [Setaria italica]	1.347	Up	4.0132e-05	LOC101767418	42.444	0.815	0.847	0.852	0.843	0.847	0.857	1.14	1.13	1.116	1.21	1.182	1.189
	K3Z472	crooked neck-like protein 1 [Setaria italica]	1.456	Up	0.00027844	LOC101771992	85.756	0.826	0.77	0.847	0.933	0.947	0.927	1.157	1.21	1.19	1.076	1.035	1.092
	K3XUR7	sister chromatid cohesion protein PDS5 homolog A isoform X2 [Setaria italica]	1.375	Up	5.9036e-05	LOC101778123	186.8	0.819	0.863	0.852	0.908	0.91	0.921	1.174	1.167	1.142	1.129	1.113	1.1
	K3Z368	Structural maintenance of chromosomes protein OS=Setaria italica OX=4555 GN=LOC101784009	1.603	Up	0.0026591	LOC101784009	149	0.758	0.678	0.822	0.928	0.925	0.942	1.235	1.279	1.105	1.041	1.072	1.061
	K3XEQ0	serine/threonine-protein phosphatase 6 regulatory subunit 3-like isoform X1 [Setaria italica]	1.513	Up	0.0104759	LOC101756781	86.893		0.767	0.734		0.967	0.937		1.094	1.177		1.184	1.163
	K4A0P7	LOW QUALITY PROTEIN: protein HGV2 [Setaria italica]	1.282	Up	0.00116498	SETIT_032437mg	60.404	0.881	0.855	0.822	1.018	1.053	1.027	1.14	1.057	1.082	0.985	1.05	1.001
	K3ZRR2	65-kDa microtubule-associated protein 6-like [Setaria italica]	1.222	Up	2.0897e-05	LOC101779415	67.353	0.883	0.88	0.873	1.049	1.012	0.958	1.059	1.072	1.089	1.021	1.047	1.002
	K3XF64	65-kDa microtubule-associated protein 3-like [Zea mays]	1.243	Up	0.00045907	LOC101763014	78.419	0.854	0.851	0.89	0.922	0.92	0.926	1.074	1.048	1.103	1.158	1.189	1.087
	K3Z3H8	cell division cycle 5-like protein [Setaria italica]	1.261	Up	0.0119242	LOC101781581	110.71	0.81	0.789	0.721	1.117	1.067	1.184	0.99	1.032	0.903	1.1	1.128	1.213
	K3Y5A5	serine/threonine-protein phosphatase 6 regulatory subunit 3-like isoform X1 [Setaria italica]	1.218	Up	0.00127698	LOC101766435	88.239	0.906	0.917	0.88	0.979	0.968	0.921	1.098	1.057	1.137	1.039	1.056	1.071
	K3XW09	65-kDa microtubule-associated protein 1 [Setaria italica]	1.473	Up	0.018402	LOC101773239	66.03	0.776	0.923	0.672	0.911	0.913	1.002	1.182	1.066	1.245	1.101	1.104	1.081
	K3YFX6	structural maintenance of chromosomes protein 1 [Setaria italica]	1.481	Up	0.0066779	LOC101773711	131.64	0.755	0.804		0.931	0.922		1.163	1.146		1.109	1.116
[Y] Nuclear structure	K4A5B0	nuclear pore complex protein NUP96-like [Setaria italica]	1.61	Up	1.3303e-07	LOC101763385	114.06	0.756	0.758	0.75	0.917	0.876	0.904	1.224	1.22	1.2	1.214	1.18	1.155
	K3ZQ66	importin-5 isoform X2 [Setaria italica]	1.225	Up	1.67185e-05	LOC101754537	123.34	0.865	0.855	0.859	0.995	0.989	1.006	1.045	1.068	1.046	1.101	1.095	1.08
	K3YP94	nuclear pore complex protein NUP160 [Setaria italica]	1.357	Up	0.00054154	LOC101783803	168.62	0.831	0.822	0.806	0.926	0.929	0.978	1.147	1.14	1.049	1.118	1.106	1.108
	K3Z3S0	importin subunit beta-1-like [Setaria italica]	1.478	Up	0.0104595	LOC101766888	95.394	0.788	0.727		0.905	0.904		1.117	1.122		1.199	1.217
	K3Y4V3	importin beta-like SAD2 [Setaria italica]	1.378	Up	0.0127403	LOC101752763	118.22		0.801	0.856		0.931	0.945		1.159	1.124		1.149	1.084
[V] Defense mechanisms	K3ZUB2	probable carboxylesterase 12 [Setaria italica]	1.242	Up	0.00043964	LOC101773023	40.62	0.897	0.907	0.914	0.97	1.009	0.928	1.116	1.093	1.168	1.041	1.028	1.001
	K3YL47	probable carboxylesterase 8 [Setaria italica]	1.561	Up	0.0028966	LOC101781803	36.44	0.867	0.724	0.781	0.836	0.755	0.864	1.215	1.338	1.149	1.085	1.187	1.14
	K3ZVG8	"probable tuliposide A-converting enzyme b6, amyloplastic [Setaria italica]"	1.279	Up	0.00030166	LOC101769546	32.974	0.826	0.88	0.846	1.084	1.062	1.08	1.109	1.073	1.081	0.995	0.999	1.008
	K3Y8H6	anthocyanidin reductase-like [Setaria italica]	1.343	Up	0.000159043	LOC101759132	36.694	0.859	0.847	0.827	0.861	0.882	0.833	1.128	1.102	1.173	1.147	1.153	1.189
	K3YI92	cinnamoyl-CoA reductase 1-like [Setaria italica]	2.303	Up	0.00035604	LOC101785020	39.559	0.665	0.57	0.712	0.852	0.805	0.816	1.428	1.597	1.458	1.049	1.003	1.017
	K3ZES3	probable carboxylesterase 17 [Setaria italica]	1.491	Up	0.00046321	LOC101781983	40.813	0.748	0.781	0.811	0.77	0.828	0.842	1.214	1.177	1.097	1.283	1.275	1.212
	K3YFN3	anthocyanidin reductase-like [Setaria italica]	2.369	Up	0.00033747	LOC101761298	37.064	0.657	0.526	0.577	0.677	0.628	0.572	1.283	1.429	1.458	1.356	1.389	1.404
	K3XEA8	dual specificity protein phosphatase PHS1-like [Setaria italica]	1.206	Up	0.034279	LOC101781896	102.83	0.871	0.889		1.068	0.967		1.025	1.097		1.048	1.056
	K3ZV62	probable carboxylesterase 15 [Setaria italica]	1.657	Up	0.041763	LOC101781140	35.748	0.81		0.654	0.852		1.085	1.197		1.229	1.147		1.052
[T] Signal transduction mechanisms	K4A6Q4	cactin [Setaria italica]	1.203	Up	0.000142112	LOC101759171	78.272	0.899	0.922	0.905	0.949	0.926	0.936	1.095	1.072	1.112	1.035	1.088	1.053
	K3Y4Q4	protein strawberry notch-like [Setaria italica]	1.314	Up	0.00051958	LOC101763734	143.33	0.859	0.863	0.845	0.977	0.97	0.93	1.114	1.08	1.18	1.06	1.098	1.053
	K3XSL3	neutral ceramidase-like [Setaria italica]	4.325	Up	0.00045595	LOC101787004	83.369	0.405	0.291	0.463	0.427	0.313	0.459	1.663	1.745	1.605	1.501	1.646	1.469
	K4A2Z8	auxin-induced in root cultures protein 12-like [Setaria italica]	1.258	Up	0.00034434	LOC101759664	25.353	0.937	0.949	0.912	0.938	0.918	0.893	1.135	1.196	1.189	0.996	0.943	1.011
	K3ZHN0	putative disease resistance RPP13-like protein 3 [Setaria italica]	1.558	Up	0.0049972	LOC101773873	74.981	0.78	0.718	0.902	0.799	0.774	0.96	1.28	1.317	1.142	1.144	1.195	1.004
	K3ZH44	disease resistance protein RGA2-like isoform X1 [Setaria italica]	2.578	Up	0.038259	SETIT_025897mg	112.13	0.665	0.456		0.596	0.536		1.379	1.511		1.357	1.498
	K4A4Q5	guanine nucleotide exchange factor SPIKE 1 isoform X2 [Setaria italica]	1.277	Up	0.00096428	LOC101776885	207.83	0.877	0.822	0.869	0.986	0.941	0.924	1.119	1.109	1.051	1.037	1.065	1.101
	K4A6L6	ERAD-associated E3 ubiquitin-protein ligase component HRD3 [Setaria italica]	1.263	Up	0.00021554	LOC101764890	75.32	0.904	0.868	0.857	0.99	1.017	0.998	1.092	1.104	1.124	1.038	1.023	1.031
	K3ZRS9	serine/threonine-protein phosphatase 2A 65 kDa regulatory subunit A beta isoform isoform X1[Setaria italica]	1.216	Up	3.0112e-06	LOC101773428	65.609	0.881	0.872	0.867	0.977	0.958	0.969	1.055	1.062	1.07	1.066	1.098	1.099
	K3Y5R5	programmed cell death protein 4-like [Setaria italica]	1.555	Up	2.2305e-05	LOC101765745	73.39	0.75	0.782	0.761	0.926	0.902	0.928	1.216	1.153	1.196	1.123	1.14	1.136
	K3YG93	programmed cell death protein 4 [Ananas comosus]	1.506	Up	2.9845e-07	LOC101773560	90.155	0.778	0.782	0.796	0.858	0.908	0.86	1.187	1.178	1.182	1.187	1.178	1.211
	K4A548	putative disease resistance RPP13-like protein 1 isoform X2 [Setaria italica]	1.474	Up	0.0147016	LOC101777828	123.61		0.847	0.781		0.938	0.913		1.23	1.17		0.994	1.145
	K3Z253	FAM10 family protein At4g22670 [Setaria italica]	1.221	Up	3.9023e-05	LOC101772198	43.827	0.906	0.895	0.883	0.911	0.909	0.911	1.078	1.095	1.103	1.09	1.121	1.109
	K3YI03	E3 ubiquitin-protein ligase RGLG2 [Setaria italica]	1.668	Up	0.0097169	LOC101783816	43.497	0.647	0.888	0.67	0.714	0.873	0.692	1.259	1.11	1.309	1.383	1.134	1.329
	K3XIM3	calumenin-like [Aegilops tauschii subsp. tauschii]	1.505	Up	0.0136813	LOC101776227	45.709	0.757		0.834	0.885		0.948	1.195		1.2	1.17		1.028
	K3Y5Y2	NEDD8 ultimate buster 1 [Setaria italica]	1.468	Up	0.00027915	LOC101763598	68.039	0.812	0.795	0.799	0.966	0.917	0.914	1.178	1.177	1.176	1.076	1.088	1.093
	K3ZPY2	187-kDa microtubule-associated protein AIR9 [Setaria italica]	1.323	Up	0.0050777	101754646	180.83	0.849	0.892	0.86	0.969	0.895	0.915	1.136	1.058	1.247	0.991	1.121	0.968
	K3XM69	probable calcium-binding protein CML16 [Setaria italica]	1.294	Up	0.0103008	LOC101778141	20.323	0.729	0.852	0.866	1.098	1.097	1.084	1.087	1.047	1.032	1.105	1.076	1.033
	K3XF74	serine/threonine-protein kinase MARK2 [Setaria italica]	1.214	Up	0.0044813	LOC101780302	75.154	0.763		0.781	1.147		1.174	0.943		0.932	1.167		1.133
	K3ZHA2	disease resistance protein RPM1-like [Setaria italica]	1.574	Up	1.652e-06	LOC101764144	103.72	0.776	0.769	0.782	0.774	0.744	0.771	1.222	1.244	1.196	1.246	1.213	1.215
[M] Cell wall/membrane/envelope biogenesis	K3ZQD5	alpha-glucosidase 2 [Setaria italica]	1.354	Up	2.3297e-06	LOC101760349	108.33	0.847	0.86	0.864	0.854	0.851	0.862	1.16	1.174	1.147	1.132	1.126	1.124
	K3Y8V8	UDP-N-acetylglucosamine diphosphorylase 1-like [Setaria italica]	1.227	Up	0.00072341	SETIT_010650mg	34.482	0.952	0.989	0.953	0.878	0.889	0.925	1.17	1.156	1.226	0.983	0.956	0.972
	K4A6L6	ERAD-associated E3 ubiquitin-protein ligase component HRD3 [Setaria italica]	1.263	Up	0.00021554	LOC101764890	75.32	0.904	0.868	0.857	0.99	1.017	0.998	1.092	1.104	1.124	1.038	1.023	1.031
	K3ZVP4	xylanase inhibitor protein 1-like [Setaria italica]	1.336	Up	0.0022396	LOC101774788	32.503	0.877	0.779	0.832	0.851	0.787	0.868	1.057	1.143	1.123	1.19	1.298	1.219
	K3XKF8	Pectin acetylesterase OS=Setaria italica OX=4555 GN=LOC101752723	1.258	Up	0.00044295	LOC101752723	33.841	0.875	0.935	0.881	0.817	0.809	0.86	1.13	1.138	1.118	1.18	1.102	1.145
	K4A5X5	Sucrose synthase OS=Setaria italica OX=4555 GN=LOC101783222	1.508	Up	3.6264e-07	LOC101783222	92.945	0.797	0.789	0.809	0.804	0.804	0.802	1.203	1.209	1.199	1.182	1.188	1.174
	K3YG05	probable sucrose-phosphate synthase 4 [Setaria italica]	1.364	Up	0.000135919	LOC101761271	115.96	0.831	0.803	0.86	0.928	0.982	0.94	1.147	1.116	1.14	1.091	1.085	1.062
	K3XIA1	probable glucuronosyltransferase Os01g0926700 [Setaria italica]	1.205	Up	0.0048049	LOC101755166	46.706	0.908	0.966	0.992	1.001	0.961	1.01	1.18	1.168	1.106	0.921	0.912	0.899
[Z] Cytoskeleton	K3YR05	nephrocystin-3 [Setaria italica]	1.313	Up	2.1507e-06	LOC101774216	64.865	0.865	0.855	0.845	0.953	0.965	0.967	1.131	1.115	1.121	1.074	1.083	1.065
	K4A9X4	Tubulin alpha chain OS=Setaria italica OX=4555 GN=LOC101763383	1.243	Up	8.3609e-05	LOC101763383	49.856	0.906	0.886	0.873	0.902	0.932	0.907	1.094	1.096	1.122	1.101	1.108	1.122
	K3ZQN7	Gamma-tubulin complex component OS=Setaria italica OX=4555 GN=LOC101763069	1.205	Up	0.028141	LOC101763069	93.706	0.799	0.939	0.929	0.975	0.959	1.018	1.115	1.053	1.045	1.123	1.013	1.066
	K3YQD9	tetratricopeptide repeat protein 28-like [Setaria italica]	1.363	Up	0.002999	LOC101762075	77.197	0.906	0.935	0.822	0.828	0.967	0.869	1.212	1.149	1.269	1.038	0.958	1.046
	K4A6H7	vacuolar protein sorting-associated protein 52 A isoform X1 [Setaria italica]	1.371	Up	0.00030377	LOC101785776	80.162	0.882	0.819	0.811	0.988	1.024	1.085	1.139	1.144	1.16	1.029	1.018	1.036
	K4AGC6	actin-depolymerizing factor 2 [Setaria italica]	1.245	Up	0.0054162	LOC101781863	16.836	0.915	0.829	0.896	0.954	0.931	0.902	1.041	1.139	1.108	1.107	1.129	1.078
	K3ZRR2	65-kDa microtubule-associated protein 6-like [Setaria italica]	1.222	Up	2.0897e-05	LOC101779415	67.353	0.883	0.88	0.873	1.049	1.012	0.958	1.059	1.072	1.089	1.021	1.047	1.002
	K3XF64	65-kDa microtubule-associated protein 3-like [Zea mays]	1.243	Up	0.00045907	LOC101763014	78.419	0.854	0.851	0.89	0.922	0.92	0.926	1.074	1.048	1.103	1.158	1.189	1.087
	K3XW09	65-kDa microtubule-associated protein 1 [Setaria italica]	1.473	Up	0.018402	LOC101773239	66.03	0.776	0.923	0.672	0.911	0.913	1.002	1.182	1.066	1.245	1.101	1.104	1.081
[W] Extracellular structures	K3XIA1	probable glucuronosyltransferase Os01g0926700 [Setaria italica]	1.205	Up	0.0048049	LOC101755166	46.706	0.908	0.966	0.992	1.001	0.961	1.01	1.18	1.168	1.106	0.921	0.912	0.899
[U] Intracellular trafficking, secretion, and vesicular transport	K3Y4U0	LOW QUALITY PROTEIN: exocyst complex component SEC5A-like [Setaria italica]	1.203	Up	0.00020033	LOC101783033	120.4	0.914	0.909	0.876	0.999	1.019	1.012	1.072	1.087	1.089	1.038	1.026	1.011
	K3Z0C6	Exocyst subunit Exo70 family protein OS=Setaria italica OX=4555 GN=LOC101772056	1.439	Up	0.00020367	LOC101772056	76.155	0.87	0.818	0.834	0.922	0.923	1.009	1.247	1.221	1.16	0.968	1.047	1.009
	K4A5L6	exocyst complex component SEC3A-like [Setaria italica]	1.204	Up	0.0023237	LOC101778238	100.06	0.908	0.894	0.935	0.981	0.975	1.008	1.105	1.139	1.051	1.001	1.022	1.021
	K3Z3W6	TBC1 domain family member 10B-like [Setaria italica]	1.255	Up	0.0110553	LOC101766464	91.948	0.928	0.957	0.826	0.999	0.944	0.919	1.1	1.112	1.189	0.966	0.976	1.008
	K3YQ60	conserved oligomeric Golgi complex subunit 4 isoform X2 [Setaria italica]	1.383	Up	0.00087855	LOC101785820	84.048	0.758	0.805	0.816	0.949	0.996	0.992	1.159	1.059	1.071	1.124	1.095	1.085
	K4A5B0	nuclear pore complex protein NUP96-like [Setaria italica]	1.61	Up	1.3303e-07	LOC101763385	114.06	0.756	0.758	0.75	0.917	0.876	0.904	1.224	1.22	1.2	1.214	1.18	1.155
	K4A5J5	Coatomer subunit gamma OS=Setaria italica OX=4555 GN=LOC101767457	1.488	Up	0.0041385	LOC101767457	100.14	0.868	0.788	0.727	0.951	0.878	0.861	1.081	1.242	1.224	1.072	1.081	1.194
	K3ZQ66	importin-5 isoform X2 [Setaria italica]	1.225	Up	1.67185e-05	LOC101754537	123.34	0.865	0.855	0.859	0.995	0.989	1.006	1.045	1.068	1.046	1.101	1.095	1.08
	K3YP94	nuclear pore complex protein NUP160 [Setaria italica]	1.357	Up	0.00054154	LOC101783803	168.62	0.831	0.822	0.806	0.926	0.929	0.978	1.147	1.14	1.049	1.118	1.106	1.108
	K3XEL9	Exocyst complex component OS=Setaria italica OX=4555 GN=LOC101778276	1.212	Up	0.0050823	LOC101778276	88.947	0.84	0.92	0.93	1.009	1.017	1.006	1.107	1.061	1.091	1.024	1.01	1.001
	K3XEY9	TBC1 domain family member 8B-like [Setaria italica]	1.398	Up	0.00066435	LOC101775304	81.986	0.843		0.85	0.933		0.928	1.174		1.192	1.058		1.039
	K3Z3N4	golgin candidate 6 [Setaria italica]	1.363	Up	0.0052584	LOC101762819	99.929	0.845	0.856	0.796	0.907	0.897	0.889	1.129	1.134	1.141	1.147	1.12	1.191
	K3XZE2	probable serine/threonine-protein kinase nek2 [Oryza brachyantha]	3.766	Up	0.00090441	SETIT_007303mg	22.892	0.403	0.423		0.401	0.414		1.605	1.506		1.585	1.653
	K3Y4M8	Clathrin heavy chain OS=Setaria italica OX=4555 GN=LOC101777651	1.351	Up	0.00022261	LOC101777651	193.65	0.824	0.883	0.835	0.932	0.93	0.923	1.168	1.126	1.139	1.084	1.072	1.077
	K4ADE5	ran-binding protein 1 homolog b-like [Setaria italica]	1.381	Up	3.7493e-05	LOC101775947	31.527	0.813	0.855	0.832	0.989	0.984	0.973	1.166	1.143	1.144	1.033	1.034	1.03
	K3ZPX6	brefeldin A-inhibited guanine nucleotide-exchange protein 5 [Setaria italica]	1.214	Up	4.0807e-07	LOC101760227	188.65	0.88	0.874	0.881	0.988	0.993	0.989	1.061	1.068	1.071	1.065	1.057	1.068
	K4A6H7	vacuolar protein sorting-associated protein 52 A isoform X1 [Setaria italica]	1.371	Up	0.00030377	LOC101785776	80.162	0.882	0.819	0.811	0.988	1.024	1.085	1.139	1.144	1.16	1.029	1.018	1.036
	K4A4U0	ARF guanine-nucleotide exchange factor GNOM-like [Setaria italica]	1.201	Up	1.68769e-05	LOC101760538	158.48	0.903	0.896	0.888	0.949	0.942	0.966	1.087	1.07	1.07	1.06	1.055	1.091
	K3YQ80	exocyst complex component SEC6 isoform X2 [Setaria italica]	1.432	Up	0.00022084	LOC101770742	85.486	0.813	0.876	0.819	0.963	0.928	0.902	1.203	1.163	1.226	1.031	1.04	1.061
	K3Z3S0	importin subunit beta-1-like [Setaria italica]	1.478	Up	0.0104595	LOC101766888	95.394	0.788	0.727		0.905	0.904		1.117	1.122		1.199	1.217
	K3YKH0	mitochondrial import receptor subunit TOM9-2 [Setaria italica]	1.248	Up	0.0141366	LOC101770467	9.501		0.885	0.839		1.006	0.958		1.076	1.076		1.043	1.136
	K4AAW3	TOM1-like protein 2 [Setaria italica]	1.23	Up	0.0193195	LOC101761743	44.302	0.778	0.915	0.87	0.937	1.028	1.002	1.106	1.01	1.036	1.194	1.055	1.084
	K3Y4V3	importin beta-like SAD2 [Setaria italica]	1.378	Up	0.0127403	LOC101752763	118.22		0.801	0.856		0.931	0.945		1.159	1.124		1.149	1.084
	K3ZGW5	Clathrin heavy chain OS=Setaria italica OX=4555 GN=LOC101782089	1.355	Up	3.994e-05	LOC101782089	193.63	0.818	0.847	0.832	0.951	0.965	0.973	1.126	1.106	1.152	1.09	1.091	1.043
	K3ZQJ4	Coatomer subunit gamma OS=Setaria italica OX=4555 GN=LOC101780598	1.458	Up	1.87864e-05	LOC101780598	98.551	0.822	0.79	0.809	0.951	0.929	0.94	1.176	1.198	1.155	1.084	1.097	1.104
	K3XIM3	calumenin-like [Aegilops tauschii subsp. tauschii]	1.505	Up	0.0136813	LOC101776227	45.709	0.757		0.834	0.885		0.948	1.195		1.2	1.17		1.028
	K3YG20	vacuolar protein sorting-associated protein 18 homolog [Setaria italica]	1.228	Up	0.034159	LOC101767239	112.57		0.851	0.919		0.996	0.996		1.094	1.079		1.05	1.023
	K4A4R3	brefeldin A-inhibited guanine nucleotide-exchange protein 2 [Setaria italica]	1.253	Up	3.5636e-06	LOC101767857	197.69	0.884	0.888	0.895	0.939	0.97	0.936	1.112	1.102	1.127	1.051	1.044	1.065
	K3YBB8	mitochondrial import inner membrane translocase subunit TIM8-like [Setaria italica]	1.303	Up	0.0069815	LOC101766174	8.5909	0.876	0.852		0.818	0.867		1.145	1.106		1.163	1.181
	K4A602	Vacuolar protein sorting-associated protein 35 OS=Setaria italica OX=4555 GN=LOC101756461	1.299	Up	1.50946e-05	LOC101756461	90.735	0.838	0.862	0.839	0.983	0.97	1.006	1.103	1.101	1.095	1.071	1.098	1.059
	K3YT65	TOM1-like protein 2 [Setaria italica]	1.241	Up	0.00032158	LOC101767496	43.609	0.866	0.902	0.886	0.987	1.01	0.966	1.12	1.067	1.106	1.032	1.023	1.032
[O] Posttranslational modification, protein turnover, chaperones	K3XWS8	tRNA threonylcarbamoyladenosine dehydratase isoform X1 [Setaria italica]	1.373	Up	0.00153592	LOC101768928	50.639		0.828	0.809		0.887	0.943		1.129	1.119		1.163	1.139
	K4AIA4	Peptidyl-prolyl cis-trans isomerase OS=Setaria italica OX=4555 GN=LOC101762293	1.583	Up	0.00166489	LOC101762293	19.2	0.776	0.774		0.922	0.899		1.204	1.25		1.107	1.086
	K3ZQ52	ATPase family AAA domain-containing protein At1g05910 [Setaria italica]	1.227	Up	7.5689e-05	LOC101758186	133.78	0.896	0.893	0.874	0.921	0.984	0.977	1.099	1.099	1.069	1.088	1.034	1.089
	K3Z9G7	glutathione S-transferase 4-like [Setaria italica]	1.45	Up	0.00190089	LOC101783868	24.541	0.775	0.86	0.824	0.795	0.884	0.849	1.286	1.123	1.157	1.112	1.125	1.135
	K3ZQY6	"heat shock protein 90-5, chloroplastic-like [Setaria italica]"	1.241	Up	0.0113248	LOC101763050	87.217	0.855	0.879		1.003	0.929		1.056	1.096		1.097	1.104
	K3ZQD5	alpha-glucosidase 2 [Setaria italica]	1.354	Up	2.3297e-06	LOC101760349	108.33	0.847	0.86	0.864	0.854	0.851	0.862	1.16	1.174	1.147	1.132	1.126	1.124
	K3Z5M2	"AAA-ATPase ASD, mitochondrial-like [Setaria italica]"	1.229	Up	0.00033565	101757670	56.62	0.91	0.856	0.881	0.882	0.874	0.888	1.092	1.081	1.08	1.138	1.157	1.154
	K3ZTQ2	serine carboxypeptidase-like 19 [Setaria italica]	1.418	Up	3.4209e-06	LOC101772759	45.618	0.848	0.834	0.83	0.878	0.838	0.85	1.166	1.194	1.203	1.158	1.156	1.144
	K3XLM9	probable glutathione S-transferase [Setaria italica]	1.429	Up	5.4432e-07	LOC101778030	25.315	0.837	0.845	0.825	0.873	0.85	0.884	1.195	1.199	1.189	1.088	1.11	1.064
	K4A8N5	serine carboxypeptidase-like 2 [Setaria italica]	1.232	Up	5.9488e-05	LOC101780930	55.811	0.829	0.808	0.816	1.171	1.229	1.169	1.021	1.01	0.99	1.006	0.988	0.992
	K3YPH2	"presequence protease 1, chloroplastic/mitochondrial [Setaria italica]"	1.346	Up	3.314e-07	LOC101768037	121.43	0.812	0.824	0.811	0.997	0.982	1.001	1.096	1.102	1.096	1.092	1.087	1.09
	K4ADX7	"peptide methionine sulfoxide reductase A4, chloroplastic-like [Setaria italica]"	1.233	Up	0.0024247	LOC101766912	28.754	0.906	0.833	0.906	0.963	0.991	0.964	1.063	1.112	1.087	1.069	1.07	1.056
	K3YL89	protein ASPARTIC PROTEASE IN GUARD CELL 2-like [Setaria italica]	1.587	Up	5.594e-05	LOC101778299	47.686	0.78	0.734	0.727	0.714	0.728	0.662	1.16	1.186	1.21	1.287	1.351	1.398
	K3XVJ7	dipeptidyl-peptidase 5-like isoform X1 [Ananas comosus]	5.306	Up	0.00074135	101765802	78.525	0.272	0.238	0.426	0.226	0.189	0.443	1.705	1.759	1.502	1.787	1.805	1.625
	K4AE30	glutathione S-transferase U17-like [Setaria italica]	1.373	Up	1.87043e-05	LOC101765948	27.821	0.851	0.864	0.832	0.952	0.932	0.967	1.164	1.152	1.181	0.959	0.987	1.029
	K3ZS74	AAA-ATPase At3g28610-like isoform X1 [Setaria italica]	1.235	Up	8.1377e-07	LOC101765878	60.956	0.888	0.88	0.875	0.999	0.984	0.957	1.085	1.087	1.093	1.045	1.066	1.052
	K3YPS9	26S proteasome non-ATPase regulatory subunit 2 homolog OS=Setaria italica OX=4555 GN=LOC101778966	1.263	Up	2.209e-05	LOC101778966	97.337	0.84	0.87	0.86	1.009	0.991	0.981	1.085	1.078	1.083	1.073	1.053	1.055
	K3XEZ6	probable glutamate carboxypeptidase 2 [Setaria italica]	1.331	Up	7.7519e-05	LOC101758809	78.866	0.877	0.859	0.834	0.86	0.897	0.85	1.151	1.12	1.15	1.136	1.127	1.157
	K4AEJ0	glutathione transferase37 [Zea mays]	1.221	Up	0.00119805	LOC101760284	25.824	0.883	0.854	0.908	0.936	0.901	0.924	1.069	1.111	1.05	1.12	1.13	1.105
	K3Z0X9	14-3-3-like protein GF14-E [Setaria italica]	1.218	Up	0.00023636	LOC101776649	29.69	0.884	0.854	0.899	0.968	0.965	0.972	1.071	1.078	1.062	1.091	1.132	1.099
	K4AEN7	probable glutathione S-transferase GSTU6 [Setaria italica]	1.472	Up	0.00051629	LOC101759868	25.282	0.809	0.795	0.88	0.807	0.804	0.844	1.244	1.245	1.168	1.144	1.142	1.111
	K3YU25	GrpE protein homolog OS=Setaria italica OX=4555 GN=LOC101781786	1.212	Up	0.0154211	LOC101781786	35.909	0.951	0.876	0.878	1.027	0.96	0.975	1.01	1.14	1.128	1.022	0.997	1.028
	K4AL24	"AAA-ATPase ASD, mitochondrial-like [Setaria italica]"	1.216	Up	0.000198613	LOC101785894	55.398	0.887	0.887	0.92	0.994	0.961	0.98	1.103	1.099	1.073	1.04	1.063	1.035
	K3YHQ6	aspartic proteinase nepenthesin-2-like [Setaria italica]	1.362	Up	0.0003808	LOC101762355	46.976	0.766	0.827	0.83	1.211	1.134	1.212	1.116	1.079	1.105	0.93	0.979	0.875
	K3Y6F3	calnexin homolog [Setaria italica]	1.395	Up	5.9093e-07	LOC101770357	60.427	0.816	0.802	0.803	0.929	0.932	0.935	1.123	1.135	1.119	1.159	1.148	1.152
	K3ZP26	heat shock cognate 70 kDa protein-like [Setaria italica]	1.908	Up	0.00084099	LOC101775632	55.835	0.675	0.612	0.641	0.765	0.62	0.621	1.071	1.306	1.301	1.493	1.463	1.435
	K3ZW58	glutathione S-transferase 3-like [Setaria italica]	1.867	Up	5.8572e-05	LOC101761158	30.046	0.702	0.693	0.642	0.715	0.717	0.699	1.229	1.255	1.319	1.355	1.338	1.343
	K3YG70	Aminopeptidase OS=Setaria italica OX=4555 GN=LOC101778842	1.252	Up	1.9061e-06	LOC101778842	98.347	0.864	0.871	0.866	0.96	0.962	0.952	1.087	1.074	1.096	1.085	1.078	1.086
	K3Z3W9	"heat shock protein 90-6, mitochondrial [Setaria italica]"	1.376	Up	1.2157e-06	LOC101786826	91.602	0.799	0.819	0.807	0.95	0.959	0.944	1.114	1.105	1.119	1.142	1.137	1.134
	K3YGH8	heat shock protein 81-1 [Setaria italica]	1.462	Up	1.7954e-06	LOC101760053	80.257	0.786	0.77	0.785	0.945	0.918	0.931	1.15	1.15	1.122	1.169	1.169	1.172
	K3XLH5	probable glutathione S-transferase GSTU6 [Setaria italica]	2.084	Up	0.0050966	LOC101776513	25.945	0.662		0.596	0.736		0.735	1.305		1.317	1.301		1.357
	K4AEM2	probable glutathione S-transferase GSTU6 isoform X2 [Aegilops tauschii subsp. tauschii]	1.226	Up	0.00080362	LOC101762970	25.756	0.938	0.942	0.951	0.869	0.906	0.903	1.183	1.107	1.182	1.022	1.061	1.043
	K3XLM8	glutathione transferase GST 23-like [Setaria italica]	1.637	Up	2.4233e-06	LOC101776115	26.068	0.778	0.764	0.743	0.795	0.784	0.753	1.231	1.255	1.254	1.203	1.22	1.214
	K3YJ95	14-3-3-like protein GF14-C [Setaria italica]	1.412	Up	0.00035777	LOC101760336	28.865	0.775	0.824	0.855	0.909	0.891	0.907	1.172	1.163	1.13	1.15	1.13	1.078
	K3ZS84	AAA-ATPase At3g50940-like [Setaria italica]	1.825	Up	1.6741e-05	LOC101760632	59.303	0.671	0.712	0.716	0.742	0.794	0.782	1.28	1.252	1.299	1.292	1.233	1.263
	K3YHC0	probable 26S proteasome non-ATPase regulatory subunit 3 [Setaria italica]	1.308	Up	5.6378e-05	LOC101756132	55.589	0.847	0.869	0.862	0.998	0.992	0.979	1.15	1.101	1.122	1.01	1.059	1.036
	K4AEF8	probable glutathione S-transferase GSTU6 [Setaria italica]	1.747	Up	7.6456e-07	LOC101761093	25.851	0.695	0.698	0.673	0.767	0.773	0.77	1.198	1.196	1.215	1.34	1.333	1.336
	K4A6L6	ERAD-associated E3 ubiquitin-protein ligase component HRD3 [Setaria italica]	1.263	Up	0.00021554	LOC101764890	75.32	0.904	0.868	0.857	0.99	1.017	0.998	1.092	1.104	1.124	1.038	1.023	1.031
	K3YKV0	cell division cycle protein 48 homolog [Brachypodium distachyon]	1.397	Up	4.0511e-05	LOC101783163	86.718	0.802	0.798	0.832	0.95	0.966	0.963	1.148	1.142	1.108	1.069	1.117	1.072
	K3XLQ9	glutathione S-transferase 4-like [Setaria italica]	1.25	Up	0.0048583	LOC101763133	24.793	0.882	0.857	0.865	0.876	0.941	0.928	1.144	1.104	1.006	1.102	1.091	1.04
	K3XLY4	glutathione S-transferase 1 [Setaria italica]	1.225	Up	5.818e-05	LOC101781774	23.635	0.912	0.898	0.88	0.922	0.905	0.919	1.099	1.089	1.106	1.102	1.088	1.122
	K3XSD4	probable glutathione S-transferase GSTF1 isoform X1 [Setaria italica]	1.547	Up	2.0358e-05	LOC101767217	23.613	0.77	0.78	0.817	0.824	0.921	0.857	1.233	1.209	1.219	1.144	1.136	1.129
	K3XLP2	probable glutathione S-transferase [Setaria italica]	1.494	Up	1.81849e-05	LOC101777608	25.515	0.797	0.821	0.781	0.789	0.851	0.818	1.198	1.178	1.209	1.2	1.151	1.194
	K3Y7L1	aspartic proteinase Asp1-like [Setaria italica]	1.661	Up	0.000120165	LOC101778735	45.377	0.78	0.703	0.773	0.71	0.654	0.724	1.247	1.268	1.232	1.263	1.374	1.271
	K3ZSB9	Carboxypeptidase OS=Setaria italica OX=4555 GN=LOC101756020	1.227	Up	9.9146e-05	LOC101756020	57.047	0.886	0.888	0.913	0.952	0.942	0.946	1.111	1.107	1.08	1.076	1.066	1.062
	K4A5Z8	cell division cycle protein 48 homolog [Setaria italica]	1.515	Up	7.8457e-05	LOC101783641	89.652	0.807	0.752	0.81	0.914	0.929	0.94	1.189	1.212	1.188	1.107	1.14	1.105
	K3Z9G5	probable glutathione S-transferase GSTF1 [Setaria italica]	1.225	Up	0.0050225	LOC101782651	24.404	0.916	0.892	0.89	0.926	1.024	0.951	1.075	1.052	1.179	1.049	1.027	1.033
	K3ZIL7	aspartic proteinase Asp1-like [Setaria italica]	1.23	Up	0.020799	LOC101761315	44.639		0.869	0.902		1.056	1.004		1.115	1.063		1.012	1.057
	K4A5Y8	cell division cycle protein 48 homolog [Setaria italica]	1.343	Up	1.8528e-06	LOC101783353	89.948	0.845	0.83	0.823	0.984	0.989	0.971	1.122	1.121	1.112	1.066	1.082	1.084
	K3Y1H6	thioredoxin H-type 2-like [Setaria italica]	1.418	Up	0.0196563	SETIT_008041mg	12.662		0.775	0.856		1.05	0.992		1.152	1.16		1.038	1.003
	K3YGB5	"heat shock protein 90-5, chloroplastic-like [Setaria italica]"	1.555	Up	0.00165559	LOC101769528	88.769	0.656	0.741	0.776	0.945	0.979	0.937	1.193	1.11	1.076	1.181	1.139	1.219
	K3Z253	FAM10 family protein At4g22670 [Setaria italica]	1.221	Up	3.9023e-05	LOC101772198	43.827	0.906	0.895	0.883	0.911	0.909	0.911	1.078	1.095	1.103	1.09	1.121	1.109
	K3Y5H4	prolyl endopeptidase [Setaria italica]	1.402	Up	0.00036339	LOC101755076	82.511	0.891	0.818	0.835	0.926	0.946	0.965	1.16	1.225	1.182	0.997	1.043	1.046
	K3XH51	AAA-ATPase At3g50940-like [Setaria italica]	1.298	Up	4.171e-05	LOC101772450	55.232	0.864	0.85	0.878	0.947	0.927	0.894	1.1	1.136	1.129	1.136	1.123	1.066
	K3ZIK0	"ribulose bisphosphate carboxylase/oxygenase activase, chloroplastic [Setaria italica]"	1.206	Up	0.00037908	LOC101774429	47.531	0.916	0.908	0.905	1.007	1.03	1.041	1.096	1.098	1.097	1.004	0.98	0.998
	K3YJF4	Peptidylprolyl isomerase OS=Setaria italica OX=4555 GN=LOC101753309	1.373	Up	0.000101456	LOC101753309	24.087	0.786	0.827	0.824	1.111	0.989	0.97	1.107	1.142	1.096	1.014	1.054	1.12
	K3ZXE4	SKP1-like protein 1A [Setaria italica]	1.315	Up	0.00096424	LOC101783437	19.287	0.827	0.898	0.848	0.943	0.941	0.87	1.123	1.091	1.169	1.115	1.078	1.118
	K4AEG4	glutathione transferase40 [Zea mays]	1.422	Up	4.4139e-05	LOC101763376	25.842	0.874	0.828	0.832	0.795	0.801	0.795	1.183	1.209	1.211	1.147	1.154	1.141
	K3XZ75	probable glutathione S-transferase GSTU1 [Setaria italica]	4.176	Up	0.00050415	LOC101759727	25.569	0.381	0.36	0.402	0.447	0.439	0.387	1.585	1.607	1.581	1.643	1.649	1.617
	K3ZIH9	aspartic proteinase nepenthesin-1-like [Setaria italica]	1.311	Up	1.9401e-06	LOC101781702	46.733	0.903	0.898	0.901	0.741	0.798	0.784	1.189	1.163	1.19	1.152	1.143	1.148
	K3YG22	26S proteasome non-ATPase regulatory subunit 1 homolog OS=Setaria italica OX=4555 GN=LOC101768433	1.363	Up	0.00160278	LOC101768433	107.34	0.756	0.822	0.834	0.96	0.92	0.984	1.147	1.095	1.045	1.118	1.136	1.118
	K3XH50	vacuolar-processing enzyme [Setaria italica]	1.381	Up	0.00031702	LOC101758135	53.245	0.972	0.979		0.852	0.828		1.341	1.353		0.837	0.841
	K3YQK9	Peptidylprolyl isomerase OS=Setaria italica OX=4555 GN=LOC101756936	1.315	Up	0.007422	LOC101756936	74.227	0.815	0.775	0.916	0.999	0.978	1.003	1.091	1.148	1.057	1.107	1.111	1.034
	K3Y5Y2	NEDD8 ultimate buster 1 [Setaria italica]	1.468	Up	0.00027915	LOC101763598	68.039	0.812	0.795	0.799	0.966	0.917	0.914	1.178	1.177	1.176	1.076	1.088	1.093
	K3YFZ2	peroxisome biogenesis protein 1 [Setaria italica]	1.259	Up	0.024938	LOC101768044	119.94	0.905	0.825	0.738	1.084	1.133	1.073	0.993	1.015	1.099	1.031	1.046	1.107
	K3Z9D7	glutathione S-transferase 4-like [Setaria italica]	1.256	Up	0.0018646	LOC101783067	24.919	0.878	0.865	0.952	0.883	0.952	0.915	1.147	1.109	1.129	1.091	1.1	1.008
	K3Y281	protein ASPARTIC PROTEASE IN GUARD CELL 2-like [Setaria italica]	1.734	Up	4.412e-05	SETIT_008302mg	47.429	0.712	0.766	0.775	0.639	0.581	0.635	1.332	1.274	1.301	1.306	1.284	1.302
	K3Y4W5	26S proteasome non-ATPase regulatory subunit 1 homolog OS=Setaria italica OX=4555 GN=LOC101760225	1.365	Up	0.000143455	LOC101760225	109.14	0.824	0.777	0.832	0.941	0.952	0.931	1.098	1.119	1.104	1.135	1.152	1.164
	K3ZQD2	"Lon protease homolog, mitochondrial OS=Setaria italica OX=4555 GN=LOC101775616"	1.391	Up	2.3632e-05	LOC101775616	107.94	0.806	0.807	0.834	0.916	0.919	0.941	1.135	1.155	1.114	1.16	1.134	1.123
[C] Energy production and conversion	K3ZRI5	Malic enzyme OS=Setaria italica OX=4555 GN=LOC101754809	1.214	Up	0.00030022	LOC101754809	69.454	0.892	0.898	0.936	0.908	0.913	0.932	1.118	1.095	1.096	1.086	1.102	1.06
	K3XH61	Glycosyltransferase OS=Setaria italica OX=4555 GN=LOC101754223	1.914	Up	1.67573e-05	LOC101754223	52.283	0.714	0.722	0.669	0.727	0.708	0.67	1.335	1.328	1.365	1.276	1.253	1.283
	K3XW18	"external alternative NAD(P)H-ubiquinone oxidoreductase B1, mitochondrial [Setaria italica]"	1.224	Up	3.3615e-07	LOC101753666	64.829	0.891	0.881	0.889	0.9	0.909	0.892	1.083	1.086	1.088	1.139	1.137	1.124
	K4A080	Glycosyltransferase OS=Setaria italica OX=4555 GN=LOC101781018	1.324	Up	0.00095875	LOC101781018	53.718	0.849	0.844	0.907	0.875	0.846	0.919	1.165	1.18	1.097	1.116	1.135	1.068
	K3ZT26	Glycosyltransferase OS=Setaria italica OX=4555 GN=LOC101767525	2.281	Up	0.0103752	LOC101767525	51.221	0.452	0.625	0.763	0.484	0.574	0.897	1.616	1.44	1.141	1.467	1.359	1.207
	X4ZEC4	Cytochrome b6 OS=Setaria italica OX=4555 GN=petB	1.62	Up	0.00031864	petB	24.394	0.772	0.828	0.851	0.911	0.84	0.915	1.379	1.343	1.248	0.965	0.97	1.003
	K3XH88	Glycosyltransferase OS=Setaria italica OX=4555 GN=LOC101772860	1.293	Up	0.000183455	LOC101772860	52.495	0.839	0.886	0.873	0.863	0.841	0.897	1.132	1.13	1.096	1.17	1.179	1.158
	K3ZVU8	hypersensitive-induced response protein 1-like [Setaria italica]	1.38	Up	0.000176231	LOC101780607	31.175	0.889	0.832	0.844	0.824	0.812	0.793	1.155	1.207	1.178	1.134	1.152	1.186
	K3YHB4	"malate dehydrogenase [NADP] 1, chloroplastic [Setaria italica]"	1.241	Up	4.2924e-05	LOC101754520	52.791	0.897	0.888	0.909	0.975	0.984	0.987	1.134	1.111	1.099	1.001	1.027	1.005
	K3XHD1	Glycosyltransferase OS=Setaria italica OX=4555 GN=LOC101771247	1.291	Up	0.00089526	LOC101771247	51.493	0.881	0.868	0.927	0.89	0.867	0.876	1.14	1.198	1.117	1.097	1.099	1.069
	K3Y741	Glycosyltransferase OS=Setaria italica OX=4555 GN=LOC101778864	1.258	Up	0.00068396	LOC101778864	51.049	0.878	0.883	0.891	1.018	0.916	0.929	1.065	1.114	1.156	1.046	1.094	1.033
	K3YGH3	NADPH--cytochrome P450 reductase OS=Setaria italica OX=4555 GN=LOC101767766	1.226	Up	0.00093683	LOC101767766	77.047	0.893	0.893	0.874	1.086	1.118	1.067	1.101	1.041	1.12	0.948	1.001	0.955
	K3YRB5	Glycosyltransferase OS=Setaria italica OX=4555 GN=LOC101756524	1.399	Up	0.00031881	LOC101756524	59.171	0.861	0.794	0.814	0.76	0.733	0.694	1.118	1.152	1.183	1.26	1.322	1.307
	K3YRJ0	Aldehyde dehydrogenase OS=Setaria italica OX=4555 GN=LOC101782853	1.471	Up	1.89524e-05	LOC101782853	56.207	0.785	0.815	0.776	0.885	0.869	0.894	1.154	1.162	1.179	1.183	1.161	1.16
	K3Y8L2	glyoxylate/hydroxypyruvate reductase HPR3-like [Setaria italica]	1.207	Up	0.0041445	LOC101772891	35.626		0.925	0.906		0.937	0.958		1.112	1.098		1.051	1.063
	K4AAN1	FAD-dependent urate hydroxylase-like isoform X1 [Setaria italica]	1.345	Up	4.7819e-06	LOC101778940	44.428	0.86	0.861	0.855	1.023	0.993	0.987	1.132	1.163	1.171	1.034	1.024	1.024
	K3XXM6	putative 12-oxophytodienoate reductase 5 [Setaria italica]	1.282	Up	9.8739e-05	LOC101763510	41.885	0.882	0.914	0.876	1.088	1.07	1.079	1.125	1.14	1.16	0.93	0.885	0.899
	K3YG56	Nitrate reductase OS=Setaria italica OX=4555 GN=LOC101760744	1.406	Up	0.007301	LOC101760744	101.79	0.752	0.881	0.862	0.895	0.837	0.821	1.267	1.161	1.08	1.085	1.125	1.095
	K4A8W0	UDP-glycosyltransferase 83A1-like [Setaria italica]	1.29	Up	0.00028093	LOC101774843	54.928	0.877	0.877	0.845	0.907	0.86	0.798	1.115	1.085	1.152	1.125	1.182	1.206
	K3ZT25	Glycosyltransferase OS=Setaria italica OX=4555 GN=LOC101768333	1.766	Up	1.7239e-06	LOC101768333	50.624	0.741	0.711	0.719	0.761	0.81	0.786	1.26	1.273	1.302	1.252	1.213	1.198
	K4A9S1	UDP-glycosyltransferase 83A1-like [Setaria italica]	1.218	Up	0.000160237	LOC101774447	50.565	0.89	0.907	0.897	0.891	0.923	0.859	1.111	1.065	1.104	1.127	1.082	1.104
	K3Y181	Glycosyltransferase OS=Setaria italica OX=4555 GN=SETIT_007944mg	1.518	Up	3.6086e-05	SETIT_007944mg	50.17	0.815	0.842	0.837	0.901	0.892	0.907	1.282	1.285	1.218	1.007	1.055	1.001
	K3YH95	NADP-dependent glyceraldehyde-3-phosphate dehydrogenase [Setaria italica]	1.567	Up	1.63931e-05	LOC101783820	53.177	0.761	0.792	0.769	0.931	0.935	0.924	1.239	1.187	1.213	1.094	1.104	1.126
	K3XH70	Glycosyltransferase OS=Setaria italica OX=4555 GN=LOC101775555	1.243	Up	7.9886e-05	LOC101775555	52.648	0.861	0.888	0.856	0.944	0.951	0.97	1.07	1.094	1.075	1.111	1.069	1.087
	K3XWN6	Glycosyltransferase OS=Setaria italica OX=4555 GN=LOC101765953	1.271	Up	8.0623e-07	LOC101765953	50.626	0.897	0.894	0.887	0.884	0.855	0.871	1.126	1.136	1.143	1.073	1.108	1.101
[G] Carbohydrate transport and metabolism	K3Z6F0	Alpha-amylase OS=Setaria italica OX=4555 GN=LOC101785335	1.247	Up	0.00091872	LOC101785335	46.72	0.752	0.731	0.758	1.816	1.835	1.644	0.912	0.909	0.974	0.535	0.514	0.631
	K3ZQD5	alpha-glucosidase 2 [Setaria italica]	1.354	Up	2.3297e-06	LOC101760349	108.33	0.847	0.86	0.864	0.854	0.851	0.862	1.16	1.174	1.147	1.132	1.126	1.124
	K3XH61	Glycosyltransferase OS=Setaria italica OX=4555 GN=LOC101754223	1.914	Up	1.67573e-05	LOC101754223	52.283	0.714	0.722	0.669	0.727	0.708	0.67	1.335	1.328	1.365	1.276	1.253	1.283
	K4A1H8	beta-glucosidase 31-like [Setaria italica]	1.227	Up	9.6071e-05	LOC101784113	53.776	0.829	0.854	0.865	0.933	0.852	0.882	1.047	1.037	1.042	1.202	1.257	1.231
	K4A080	Glycosyltransferase OS=Setaria italica OX=4555 GN=LOC101781018	1.324	Up	0.00095875	LOC101781018	53.718	0.849	0.844	0.907	0.875	0.846	0.919	1.165	1.18	1.097	1.116	1.135	1.068
	K3ZT26	Glycosyltransferase OS=Setaria italica OX=4555 GN=LOC101767525	2.281	Up	0.0103752	LOC101767525	51.221	0.452	0.625	0.763	0.484	0.574	0.897	1.616	1.44	1.141	1.467	1.359	1.207
	K3XH88	Glycosyltransferase OS=Setaria italica OX=4555 GN=LOC101772860	1.293	Up	0.000183455	LOC101772860	52.495	0.839	0.886	0.873	0.863	0.841	0.897	1.132	1.13	1.096	1.17	1.179	1.158
	K4A4S7	UDP-glucose:glycoprotein glucosyltransferase [Setaria italica]	1.491	Up	3.8109e-06	LOC101769191	176.83	0.738	0.766	0.746	0.927	0.955	0.927	1.108	1.111	1.135	1.153	1.138	1.162
	K3Y6Q3	beta-glucosidase 18-like [Setaria italica]	1.435	Up	0.0103161	LOC101777643	57.557	0.83	0.667	0.833	0.926	0.833	0.869	1.052	1.174	1.117	1.195	1.334	1.186
	K3Z4Z9	"beta-fructofuranosidase, insoluble isoenzyme 7-like [Setaria italica]"	1.69	Up	5.6987e-05	LOC101782504	62.694	0.767	0.704	0.762	0.7	0.693	0.72	1.24	1.255	1.278	1.279	1.283	1.255
	K3YH46	beta-glucosidase 31-like [Setaria italica]	1.312	Up	0.0036587	LOC101756274	58.052	0.865	0.788	0.875	0.883	0.827	0.879	1.072	1.173	1.073	1.185	1.218	1.177
	K3XHD1	Glycosyltransferase OS=Setaria italica OX=4555 GN=LOC101771247	1.291	Up	0.00089526	LOC101771247	51.493	0.881	0.868	0.927	0.89	0.867	0.876	1.14	1.198	1.117	1.097	1.099	1.069
	K3Y741	Glycosyltransferase OS=Setaria italica OX=4555 GN=LOC101778864	1.258	Up	0.00068396	LOC101778864	51.049	0.878	0.883	0.891	1.018	0.916	0.929	1.065	1.114	1.156	1.046	1.094	1.033
	K3XI80	ATP-dependent 6-phosphofructokinase 6-like isoform X1 [Setaria italica]	1.269	Up	0.00120209	LOC101756917	44.961		0.909	0.908		0.909	0.932		1.162	1.143		1.032	1.015
	K3YRB5	Glycosyltransferase OS=Setaria italica OX=4555 GN=LOC101756524	1.399	Up	0.00031881	LOC101756524	59.171	0.861	0.794	0.814	0.76	0.733	0.694	1.118	1.152	1.183	1.26	1.322	1.307
	K3Y8G3	adenosine kinase 2-like [Setaria italica]	1.402	Up	4.5139e-06	LOC101755894	37.352	0.865	0.845	0.842	0.797	0.86	0.809	1.18	1.185	1.212	1.129	1.139	1.116
	K3Z5D5	beta-glucosidase 22-like [Setaria italica]	2.379	Up	0.0024178	LOC101765240	59.046	0.505		0.529	1.01		0.878	1.186		1.274	1.318		1.332
	K4A8W0	UDP-glycosyltransferase 83A1-like [Setaria italica]	1.29	Up	0.00028093	LOC101774843	54.928	0.877	0.877	0.845	0.907	0.86	0.798	1.115	1.085	1.152	1.125	1.182	1.206
	K3ZT25	Glycosyltransferase OS=Setaria italica OX=4555 GN=LOC101768333	1.766	Up	1.7239e-06	LOC101768333	50.624	0.741	0.711	0.719	0.761	0.81	0.786	1.26	1.273	1.302	1.252	1.213	1.198
	K3YRJ3	LOW QUALITY PROTEIN: sucrose:sucrose 1-fructosyltransferase-like [Setaria italica]	1.242	Up	0.000143975	SETIT_016887mg	56.057	0.895	0.899	0.911	0.893	0.901	0.894	1.14	1.088	1.131	1.05	1.046	1.046
	K3Y7S0	Glyceraldehyde-3-phosphate dehydrogenase OS=Setaria italica OX=4555 GN=LOC101774537	1.218	Up	0.000181306	LOC101774537	42.614	0.892	0.872	0.903	1.068	1.06	1.061	1.064	1.081	1.104	0.99	0.966	0.965
	K4A9S1	UDP-glycosyltransferase 83A1-like [Setaria italica]	1.218	Up	0.000160237	LOC101774447	50.565	0.89	0.907	0.897	0.891	0.923	0.859	1.111	1.065	1.104	1.127	1.082	1.104
	K3Y181	Glycosyltransferase OS=Setaria italica OX=4555 GN=SETIT_007944mg	1.518	Up	3.6086e-05	SETIT_007944mg	50.17	0.815	0.842	0.837	0.901	0.892	0.907	1.282	1.285	1.218	1.007	1.055	1.001
	K3XH70	Glycosyltransferase OS=Setaria italica OX=4555 GN=LOC101775555	1.243	Up	7.9886e-05	LOC101775555	52.648	0.861	0.888	0.856	0.944	0.951	0.97	1.07	1.094	1.075	1.111	1.069	1.087
	K3XWN6	Glycosyltransferase OS=Setaria italica OX=4555 GN=LOC101765953	1.271	Up	8.0623e-07	LOC101765953	50.626	0.897	0.894	0.887	0.884	0.855	0.871	1.126	1.136	1.143	1.073	1.108	1.101
	K3XIA1	probable glucuronosyltransferase Os01g0926700 [Setaria italica]	1.205	Up	0.0048049	LOC101755166	46.706	0.908	0.966	0.992	1.001	0.961	1.01	1.18	1.168	1.106	0.921	0.912	0.899
[E] Amino acid transport and metabolism	K3YSE1	nicotianamine aminotransferase A-like [Setaria italica]	1.212	Up	0.00109557	LOC101775023	48.939	0.898	0.957	0.942	0.846	0.873	0.868	1.154	1.105	1.131	1.094	1.095	1.078
	K3ZTQ2	serine carboxypeptidase-like 19 [Setaria italica]	1.418	Up	3.4209e-06	LOC101772759	45.618	0.848	0.834	0.83	0.878	0.838	0.85	1.166	1.194	1.203	1.158	1.156	1.144
	K4A8N5	serine carboxypeptidase-like 2 [Setaria italica]	1.232	Up	5.9488e-05	LOC101780930	55.811	0.829	0.808	0.816	1.171	1.229	1.169	1.021	1.01	0.99	1.006	0.988	0.992
	K3ZHT0	Serine hydroxymethyltransferase OS=Setaria italica OX=4555 GN=LOC101760495	1.256	Up	9.5047e-05	LOC101760495	65.478	0.932	0.937	0.897	0.918	0.916	0.912	1.166	1.15	1.159	0.973	1.013	0.991
	K3YEP7	probable low-specificity L-threonine aldolase 1 [Setaria italica]	1.404	Up	3.5216e-06	LOC101785039	37.527	0.849	0.822	0.842	0.866	0.832	0.831	1.163	1.184	1.181	1.138	1.171	1.144
	K3YT16	"D-amino-acid transaminase, chloroplastic-like [Setaria italica]"	1.516	Up	0.005397	LOC101752610	42.463	0.671	0.806	0.801	0.8	0.807	0.735	1.174	1.05	1.229	1.348	1.323	1.312
	K3XXZ3	cysteine synthase-like [Setaria italica]	1.202	Up	0.00092067	LOC101785643	37.084	0.893	0.878	0.938	0.902	0.913	0.902	1.073	1.098	1.084	1.145	1.118	1.097
	K3ZHV8	protein NRT1/ PTR FAMILY 4.5-like [Setaria italica]	1.217	Up	0.0125818	LOC101784543	63.26	0.94	0.921	0.951	0.958	0.88	0.97	1.071	1.24	1.11	1.037	0.963	0.977
	K4A231	LOW QUALITY PROTEIN: family of serine hydrolases 3-like [Setaria italica]	1.408	Up	0.0026771	SETIT_032928mg	48.577	0.795	0.814		0.904	0.903		1.148	1.118		1.135	1.148
	K3YG70	Aminopeptidase OS=Setaria italica OX=4555 GN=LOC101778842	1.252	Up	1.9061e-06	LOC101778842	98.347	0.864	0.871	0.866	0.96	0.962	0.952	1.087	1.074	1.096	1.085	1.078	1.086
	K4A649	5-methyltetrahydropteroyltriglutamate--homocysteine methyltransferase 1 [Setaria italica]	1.419	Up	1.0172e-06	LOC101760389	84.485	0.852	0.876	0.867	0.923	0.915	0.915	1.229	1.232	1.222	1	1.008	1.006
	K3XYN3	"cysteine synthase, chloroplastic/chromoplastic-like isoform X2 [Setaria italica]"	2.388	Up	0.0033594	LOC101786048	30.706		0.603	0.567		0.66	0.509		1.341	1.453		1.398	1.467
	K3ZHQ5	2-isopropylmalate synthase A-like [Setaria italica]	1.225	Up	4.2803e-07	LOC101767679	68.33	0.849	0.845	0.843	0.856	0.878	0.819	1.037	1.03	1.042	1.277	1.261	1.327
	K3Y4U2	FACT complex subunit SPT16 [Setaria italica]	1.294	Up	1.4471e-06	LOC101783702	118.24	0.866	0.875	0.877	0.961	0.966	0.934	1.142	1.126	1.121	1.07	1.051	1.065
	K3ZSB9	Carboxypeptidase OS=Setaria italica OX=4555 GN=LOC101756020	1.227	Up	9.9146e-05	LOC101756020	57.047	0.886	0.888	0.913	0.952	0.942	0.946	1.111	1.107	1.08	1.076	1.066	1.062
	K3XK90	Chorismate mutase OS=Setaria italica OX=4555 GN=LOC101783394	1.242	Up	8.4654e-05	LOC101783394	34.752	0.879	0.909	0.891	0.91	0.929	0.95	1.128	1.092	1.107	1.075	1.086	1.082
	K3XDN9	"glutamate synthase 1 [NADH], chloroplastic isoform X1 [Setaria italica]"	1.388	Up	3.8504e-08	LOC101785947	236.72	0.775	0.783	0.777	0.814	0.796	0.811	1.081	1.083	1.077	1.322	1.327	1.322
	K3ZI30	aromatic-L-amino-acid decarboxylase-like [Setaria italica]	1.432	Up	0.0095162	LOC101780238	56.447	0.966	0.951	0.887	0.771	0.804	0.695	1.276	1.209	1.53	0.98	0.973	0.886
[F] Nucleotide transport and metabolism	K3XZ34	UMP-CMP kinase OS=Setaria italica OX=4555 GN=LOC101777840	1.274	Up	0.0044174	LOC101777840	26.572	0.939	0.854	0.821	0.945	0.839	0.859	1.084	1.111	1.136	1.038	1.2	1.189
	K3ZSL3	Inosine-5'-monophosphate dehydrogenase OS=Setaria italica OX=4555 GN=LOC101780050	1.379	Up	0.00078257	LOC101780050	51.76	0.809	0.878	0.853	0.661	0.744	0.849	1.218	1.169	1.115	1.308	1.209	1.186
	K3ZID5	probable apyrase 3 [Setaria italica]	2.604	Up	2.8708e-07	LOC101769705	49.832	0.551	0.571	0.554	0.686	0.678	0.675	1.492	1.439	1.434	1.256	1.317	1.341
[H] Coenzyme transport and metabolism	K3XHU5	S-adenosylmethionine synthase OS=Setaria italica OX=4555 GN=LOC101756508	1.319	Up	2.1603e-06	LOC101756508	48.163	0.873	0.886	0.868	0.837	0.85	0.87	1.167	1.151	1.147	1.126	1.116	1.115
	K3ZUJ5	COBW domain-containing protein 1 [Setaria italica]	1.319	Up	0.0030401	LOC101762382	40.474	0.797	0.823	0.913	0.988	0.938	0.982	1.142	1.087	1.112	1.085	1.161	1.002
	K3Z636	S-adenosylmethionine synthase OS=Setaria italica OX=4555 GN=LOC101764969	1.451	Up	0.00186155	LOC101764969	49.47	0.855	0.857	0.852	0.828	0.899	0.886	1.264	1.201	1.255	1.039	1.046	1.057
[I] Lipid transport and metabolism	K3XGI1	cytochrome P450 72A15-like [Setaria italica]	1.253	Up	0.00113808	LOC101757983	59.861	0.892	0.918	0.954	0.859	0.917	0.937	1.188	1.16	1.114	1.064	1.011	1.012
	K3Y6I5	cytochrome P450 714C2-like [Setaria italica]	1.549	Up	0.039085	LOC101779808	59.027	0.823		0.733	0.782		0.715	1.124		1.287	1.273		1.266
	K3XGH2	cytochrome P450 CYP72A219-like [Setaria italica]	1.243	Up	0.00037988	LOC101759624	60.118	0.913	0.93	0.888	0.97	0.944	0.973	1.105	1.161	1.128	1.021	1.019	0.992
	K3XW64	probable 4-coumarate--CoA ligase 4 [Setaria italica]	1.754	Up	0.049716	LOC101762300	59.378	0.514	0.826	0.957	0.559	0.958	0.918	1.607	1.239	1.182	1.32	0.993	1.013
	K3Z0W4	3-oxoacyl-[acyl-carrier-protein] synthase OS=Setaria italica OX=4555 GN=LOC101777470	1.308	Up	0.038815	LOC101777470	48.548	0.812		0.732	0.92		1.006	1.027		0.992	1.25		1.283
	K3ZL55	cytochrome P450 94B3-like [Setaria italica]	2.548	Up	0.043439	LOC101773209	56.687		0.429	0.638		0.396	0.622		1.432	1.287		1.737	1.452
	K4A4N3	acetyl-CoA carboxylase 1 [Setaria italica]	1.231	Up	2.3447e-05	LOC101776467	253.04	0.877	0.868	0.893	0.995	0.978	0.998	1.083	1.091	1.073	1.048	1.064	1.045
	K3YRC3	probable 4-coumarate--CoA ligase 3 [Setaria italica]	1.438	Up	6.0881e-05	LOC101769243	59.59	0.884	0.849	0.842	0.957	0.948	0.985	1.208	1.228	1.268	0.921	0.95	0.931
	K3YDN8	cytochrome P450 94B3-like [Setaria italica]	1.22	Up	0.0101423	LOC101781425	58.285	0.927	0.929	0.826	0.95	0.877	0.889	1.064	1.074	1.134	1.067	1.135	1.157
	K3ZIK9	ethanolamine-phosphate cytidylyltransferase-like [Setaria italica]	1.389	Up	0.000118623	LOC101775486	47.236	0.821	0.823	0.87	0.853	0.791	0.832	1.138	1.18	1.173	1.2	1.218	1.121
	K3Z7S5	Patatin OS=Setaria italica OX=4555 GN=LOC101756058	1.777	Up	0.00037917	LOC101756058	36.954	0.732	0.686	0.781	0.741	0.665	0.778	1.314	1.377	1.217	1.179	1.273	1.198
	K4A8D2	cytochrome P450 72A15-like [Setaria italica]	1.326	Up	3.9222e-05	LOC101762995	59.532	0.846	0.86	0.878	0.883	0.977	0.89	1.16	1.144	1.123	1.117	1.029	1.113
	K7NFF8	Myo-inositol 1-phosphate synthase OS=Setaria italica OX=4555	1.494	Up	4.2941e-06	---	56.101	0.801	0.811	0.831	0.802	0.82	0.849	1.235	1.198	1.218	1.157	1.172	1.145
	K3XGH3	cytochrome P450 CYP72A219-like [Setaria italica]	1.471	Up	4.3175e-05	LOC101758805	60.035	0.816	0.838	0.804	0.866	0.89	0.868	1.226	1.166	1.224	1.068	1.108	1.108
	K4A7M4	"benzoate--CoA ligase, peroxisomal-like [Setaria italica]"	3.33	Up	0.00043797	LOC101784986	63.077	0.369	0.522	0.388	0.354	0.525	0.375	1.46	1.323	1.476	1.812	1.571	1.766
	K3XVS5	long chain acyl-CoA synthetase 4-like [Setaria italica]	1.513	Up	3.614e-08	LOC101765538	72.228	0.768	0.77	0.762	0.816	0.78	0.794	1.154	1.166	1.161	1.251	1.296	1.278
	K3XY43	bifunctional epoxide hydrolase 2-like [Setaria italica]	1.421	Up	1.95924e-05	LOC101768662	37.209	0.826	0.81	0.836	0.763	0.762	0.813	1.188	1.181	1.144	1.245	1.2	1.187
	K3ZJH9	Patatin OS=Setaria italica OX=4555 GN=LOC101766609	1.236	Up	0.0039369	LOC101766609	31.133	0.918	0.873	0.862	0.795	0.818	0.857	1.141	1.105	1.032	1.146	1.208	1.252
	K3YR61	"probable acyl-activating enzyme 1, peroxisomal [Setaria italica]"	1.493	Up	2.3376e-05	LOC101756114	61.356	0.826	0.82	0.814	0.827	0.773	0.755	1.181	1.246	1.247	1.153	1.185	1.168
	K3XGM6	cytochrome P450 72A15-like [Setaria italica]	1.224	Up	0.0098213	LOC101758395	59.175	0.945	0.946	0.833	0.95	0.921	0.928	1.099	1.096	1.139	1.031	0.973	1.107
[P] Inorganic ion transport and metabolism	K3YQY1	metal tolerance protein C2 [Setaria italica]	1.212	Up	0.0043157	LOC101766689	67.144	0.866	0.871	0.866	0.944	1.05	1.086	1.076	1.031	1.047	1.122	1.081	1.016
	K3ZQF6	Plasma membrane ATPase OS=Setaria italica OX=4555 GN=LOC101782642	1.305	Up	1.75303e-05	LOC101782642	105.24	0.871	0.871	0.845	0.832	0.835	0.83	1.126	1.132	1.119	1.183	1.17	1.183
	K4AEN0	chloride conductance regulatory protein ICln-like [Setaria italica]	1.448	Up	3.7344e-05	101764183	25.401	0.787	0.798	0.78	0.958	0.986	0.822	1.114	1.131	1.179	1.151	1.098	1.224
	K3XEH3	putative respiratory burst oxidase homolog protein H [Setaria italica]	1.268	Up	0.0035387	LOC101777050	95.934	0.88		0.904	1.01		1.02	1.136		1.126	0.985		0.961
	K4A9A2	"ATP-sulfurylase 3, chloroplastic [Setaria italica]"	1.214	Up	0.000196528	LOC101782525	52.96	0.892	0.877	0.918	0.842	0.889	0.873	1.101	1.079	1.082	1.131	1.14	1.104
	K3XEZ6	probable glutamate carboxypeptidase 2 [Setaria italica]	1.331	Up	7.7519e-05	LOC101758809	78.866	0.877	0.859	0.834	0.86	0.897	0.85	1.151	1.12	1.15	1.136	1.127	1.157
	K3Z7D0	CRC domain-containing protein TSO1-like [Setaria italica]	1.35	Up	0.0045603	LOC101772798	40.024	0.809		0.818	0.881		0.928	1.12		1.077	1.196		1.185
	K3YWC1	copper transport protein CCH [Setaria italica]	1.509	Up	0.00042102	101776929	16.024	0.673	0.597	0.663	1.292	1.351	1.298	0.983	0.973	0.96	1.103	1.089	1.088
	K3YPH6	protein CTR9 homolog [Setaria italica]	1.221	Up	0.0056016	LOC101783261	122.35	0.875	0.849	0.937	0.979	0.983	0.982	1.111	1.104	1.035	1.06	1.075	1.033
[Q] Secondary metabolites biosynthesis, transport and catabolism	K3XES7	ABC transporter C family member 14-like [Setaria italica]	1.379	Up	8.3556e-05	LOC101781364	86.42	0.859	0.853	0.813	0.964	0.939	0.93	1.175	1.138	1.17	1.058	1.048	1.043
	K4ABK6	protein SRG1-like [Setaria italica]	1.228	Up	0.00119719	LOC101769199	40.298	0.922	0.925	0.881	0.892	0.937	0.871	1.139	1.074	1.138	1.056	1.067	1.117
	K3Y6J8	indole-2-monooxygenase-like [Setaria italica]	1.377	Up	2.1466e-05	LOC101779933	58.521	0.842	0.874	0.876	0.833	0.814	0.82	1.202	1.19	1.177	1.134	1.125	1.129
	K3YRM4	putative multidrug resistance protein [Setaria italica]	1.467	Up	0.00026072	SETIT_016918mg	56.154	0.802	0.864	0.778	0.815	0.787	0.833	1.2	1.183	1.202	1.186	1.189	1.2
	K3YIP1	probable inactive 2-oxoglutarate-dependent dioxygenase AOP2 [Setaria italica]	1.525	Up	2.0764e-05	LOC101771536	35.107	0.82	0.793	0.774	0.796	0.818	0.78	1.199	1.231	1.21	1.152	1.206	1.197
	K3ZCU1	isoflavone 3'-hydroxylase-like [Setaria italica]	1.334	Up	0.00070195	LOC101767968	56.798	0.849	0.839	0.855	0.88	0.887	0.804	1.108	1.086	1.198	1.159	1.194	1.146
	K3XGI1	cytochrome P450 72A15-like [Setaria italica]	1.253	Up	0.00113808	LOC101757983	59.861	0.892	0.918	0.954	0.859	0.917	0.937	1.188	1.16	1.114	1.064	1.011	1.012
	K4A8F0	4-hydroxyphenylacetaldehyde oxime monooxygenase-like [Setaria italica]	1.235	Up	0.0036599	LOC101783611	58.342	0.903	0.832	0.909	0.813	0.857	0.838	1.048	1.121	1.096	1.237	1.196	1.158
	K3ZEI0	2'-deoxymugineic-acid 2'-dioxygenase-like [Setaria italica]	1.249	Up	2.3971e-06	SETIT_024975mg	35.802	0.922	0.943	0.93	0.844	0.844	0.831	1.165	1.161	1.165	1.046	1.035	1.058
	K3Y6I5	cytochrome P450 714C2-like [Setaria italica]	1.549	Up	0.039085	LOC101779808	59.027	0.823		0.733	0.782		0.715	1.124		1.287	1.273		1.266
	K4A0L3	putative multidrug resistance protein [Setaria italica]	2.533	Up	0.0002422	LOC101783981	135.95	0.647	0.556	0.501	0.693	0.608	0.559	1.4	1.456	1.461	1.262	1.382	1.479
	K3ZUL2	probable cinnamyl alcohol dehydrogenase 8D [Setaria italica]	1.535	Up	0.00028285	LOC101756145	37.061	0.799	0.737	0.814	0.821	0.831	0.886	1.203	1.242	1.162	1.147	1.211	1.163
	K3XGH2	cytochrome P450 CYP72A219-like [Setaria italica]	1.243	Up	0.00037988	LOC101759624	60.118	0.913	0.93	0.888	0.97	0.944	0.973	1.105	1.161	1.128	1.021	1.019	0.992
	K3XEH3	putative respiratory burst oxidase homolog protein H [Setaria italica]	1.268	Up	0.0035387	LOC101777050	95.934	0.88		0.904	1.01		1.02	1.136		1.126	0.985		0.961
	K3YQA0	Amine oxidase OS=Setaria italica OX=4555 GN=LOC101757997	1.207	Up	1.78087e-05	LOC101757997	81.778	0.928	0.913	0.913	0.887	0.889	0.893	1.099	1.106	1.119	1.109	1.089	1.091
	K3ZJB6	1-aminocyclopropane-1-carboxylate oxidase [Setaria italica]	1.26	Up	0.00033787	LOC101766733	34.754	0.924	0.894	0.878	0.875	0.887	0.798	1.109	1.127	1.162	1.102	1.089	1.153
	K3Z4A3	ABC transporter G family member 16-like [Setaria italica]	1.202	Up	0.03248	LOC101759026	75.294	0.892	0.931		0.978	0.889		1.067	1.125		1.071	1.059
	K3YI48	2'-deoxymugineic-acid 2'-dioxygenase-like [Setaria italica]	1.693	Up	0.00044222	LOC101785167	41.47	0.739		0.732	0.741		0.687	1.233		1.258	1.289		1.321
	K3Z0W4	3-oxoacyl-[acyl-carrier-protein] synthase OS=Setaria italica OX=4555 GN=LOC101777470	1.308	Up	0.038815	LOC101777470	48.548	0.812		0.732	0.92		1.006	1.027		0.992	1.25		1.283
	K3YAK3	"naringenin,2-oxoglutarate 3-dioxygenase-like [Setaria italica]"	1.687	Up	0.00155667	SETIT_011245mg	17.443	0.82	0.668	0.79	0.81	0.663	0.748	1.227	1.346	1.27	1.146	1.326	1.17
	K3ZL55	cytochrome P450 94B3-like [Setaria italica]	2.548	Up	0.043439	LOC101773209	56.687		0.429	0.638		0.396	0.622		1.432	1.287		1.737	1.452
	K3YQC4	Phenylalanine ammonia-lyase OS=Setaria italica OX=4555 GN=LOC101780720	1.804	Up	3.9161e-07	LOC101780720	77.803	0.756	0.777	0.749	0.833	0.85	0.84	1.371	1.378	1.368	1.031	0.999	1.001
	K3XDW1	putative ABC transporter B family member 8 [Setaria italica]	1.481	Up	4.3777e-05	LOC101780555	134.72	0.837	0.835	0.852	0.881	0.917	0.91	1.293	1.208	1.237	1.097	1.105	1.06
	K3Y6D4	cytochrome P450 93A2-like [Zea mays]	1.379	Up	0.0072594	LOC101761949	58.88	0.873	0.957	0.885	0.867	0.932	0.855	1.221	1.14	1.382	0.892	0.89	0.882
	K4A8G8	cytochrome P450 84A1 [Setaria italica]	1.23	Up	5.9666e-05	LOC101770139	57.779	0.961	0.984	0.982	1.028	1.01	1.01	1.219	1.182	1.2	0.823	0.866	0.853
	K3Z717	DIBOA-glucoside dioxygenase BX6-like [Setaria italica]	1.379	Up	0.00099984	LOC101753485	41.555	0.8	0.878	0.883	0.838	0.927	0.925	1.199	1.2	1.132	1.168	1.002	1.066
	K3ZLY2	cytochrome P450 89A2-like [Setaria italica]	1.405	Up	0.000140357	LOC101754964	53.618	0.846	0.849	0.9	0.854	0.842	0.916	1.244	1.19	1.211	1.026	1.02	0.996
	K3Y4N4	ABC transporter C family member 4-like [Setaria italica]	1.245	Up	0.0023595	LOC101770906	165.74	0.99	0.917	0.905	1.009	0.887	0.998	1.156	1.202	1.142	0.96	1	0.965
	K3ZTS7	probable cinnamyl alcohol dehydrogenase 8D [Setaria italica]	1.364	Up	0.00106432	LOC101758441	43.11	0.804	0.882	0.853	0.855	0.859	0.892	1.211	1.133	1.118	1.135	1.126	1.111
	K3YSK8	probable cinnamyl alcohol dehydrogenase [Setaria italica]	1.212	Up	0.00048128	LOC101769241	46.376	0.882	0.914	0.92	0.965	0.927	0.957	1.118	1.07	1.104	1.027	1.055	1.022
	K3YDN8	cytochrome P450 94B3-like [Setaria italica]	1.22	Up	0.0101423	LOC101781425	58.285	0.927	0.929	0.826	0.95	0.877	0.889	1.064	1.074	1.134	1.067	1.135	1.157
	K3ZV70	1-aminocyclopropane-1-carboxylate oxidase 1-like [Setaria italica]	1.317	Up	0.000102135	LOC101780742	36.671	0.786	0.813	0.8	1.29	1.161	1.19	1.024	1.058	1.078	0.926	0.955	0.952
	K4ACI7	alcohol dehydrogenase-like 4 isoform X2 [Setaria italica]	1.252	Up	0.0002152	LOC101757561	35.192	0.863	0.882	0.888	0.885	0.877	0.946	1.132	1.088	1.077	1.143	1.124	1.098
	K3Y5M0	Phenylalanine ammonia-lyase OS=Setaria italica OX=4555 GN=LOC101756300	1.834	Up	1.50902e-05	LOC101756300	75.519	0.758	0.783	0.773	0.822	0.821	0.813	1.464	1.367	1.413	1.001	1.012	1.005
	K3Y8A8	probable cinnamyl alcohol dehydrogenase 6 [Setaria italica]	2.005	Up	9.6142e-05	LOC101776008	38.899	0.692	0.605	0.619	0.75	0.67	0.71	1.244	1.303	1.294	1.353	1.426	1.349
	K4A8D2	cytochrome P450 72A15-like [Setaria italica]	1.326	Up	3.9222e-05	LOC101762995	59.532	0.846	0.86	0.878	0.883	0.977	0.89	1.16	1.144	1.123	1.117	1.029	1.113
	K4AAM8	flavonoid 3'-monooxygenase-like [Setaria italica]	1.293	Up	3.521e-05	---	44.268	0.91	0.928	0.913	0.96	0.968	0.962	1.202	1.194	1.161	0.964	0.919	0.914
	K3YQG1	Phenylalanine ammonia-lyase OS=Setaria italica OX=4555 GN=LOC101780319	1.479	Up	1.61608e-05	LOC101780319	75.157	0.856	0.888	0.847	0.901	0.892	0.886	1.275	1.287	1.27	0.943	0.941	0.94
	K3XGH3	cytochrome P450 CYP72A219-like [Setaria italica]	1.471	Up	4.3175e-05	LOC101758805	60.035	0.816	0.838	0.804	0.866	0.89	0.868	1.226	1.166	1.224	1.068	1.108	1.108
	K4ACA5	flavanone 3-dioxygenase-like [Setaria italica]	1.895	Up	3.5866e-05	LOC101778265	37.991	0.644	0.687	0.704	0.663	0.671	0.687	1.316	1.292	1.248	1.358	1.392	1.335
	K3XDV9	ABC transporter B family member 4-like [Setaria italica]	1.271	Up	0.000180197	SETIT_000076mg	134.06	0.845	0.88	0.858	0.868	0.858	0.879	1.12	1.069	1.094	1.189	1.213	1.205
	K3ZHR6	Laccase OS=Setaria italica OX=4555 GN=LOC101752666	1.621	Up	0.00112264	LOC101752666	67.884	0.67		0.658	0.638		0.659	1.062		1.091	1.629		1.59
	K3YAC6	"naringenin,2-oxoglutarate 3-dioxygenase-like [Setaria italica]"	1.692	Up	1.0887e-06	SETIT_011168mg	19.492	0.749	0.773	0.765	0.752	0.83	0.747	1.292	1.269	1.309	1.192	1.134	1.166
	K3YQ69	putative multidrug resistance protein [Setaria italica]	1.415	Up	0.0007561	SETIT_016411mg	82.625	0.855	0.766	0.843	0.89	0.924	0.874	1.159	1.193	1.134	1.121	1.131	1.155
	K3ZRT2	cytochrome P450 71A1-like isoform X1 [Setaria italica]	2.519	Up	0.00060409	LOC101762915	66.358	0.473	0.637	0.55	0.525	0.624	0.654	1.494	1.3	1.387	1.507	1.394	1.411
	K4A4X7	ABC transporter G family member 41-like [Setaria italica]	1.387	Up	0.03876	SETIT_033931mg	146.84		0.846	0.939		0.823	0.837		1.289	1.187		1.046	1.039
	K3XGV5	trans-cinnamate 4-monooxygenase [Setaria italica]	1.981	Up	9.3283e-08	LOC101768416	57.942	0.692	0.673	0.678	0.793	0.826	0.81	1.343	1.359	1.346	1.157	1.151	1.121
	K4AFD9	"naringenin,2-oxoglutarate 3-dioxygenase-like [Setaria italica]"	1.22	Up	0.0004551	SETIT_037596mg	22.468	0.924	0.87	0.882	1.039	0.914	1.081	1.085	1.082	1.099	0.963	1.043	0.961
	K3Y938	(+)-neomenthol dehydrogenase [Setaria italica]	1.375	Up	1.96987e-05	LOC101768330	31.808	0.863	0.886	0.865	0.86	0.869	0.896	1.222	1.179	1.192	1.06	1.071	1.055
	K4AC43	UPF0676 protein C1494.01-like [Setaria italica]	1.204	Up	0.0035645	LOC101769606	37.986	0.901	0.893		0.998	0.957		1.069	1.091		1.031	1.037
	K3Y557	Phenylalanine ammonia-lyase OS=Setaria italica OX=4555 GN=LOC101756700	1.822	Up	5.4371e-07	LOC101756700	91.199	0.713	0.686	0.699	0.768	0.778	0.727	1.261	1.278	1.284	1.237	1.258	1.271
	K3XGM6	cytochrome P450 72A15-like [Setaria italica]	1.224	Up	0.0098213	LOC101758395	59.175	0.945	0.946	0.833	0.95	0.921	0.928	1.099	1.096	1.139	1.031	0.973	1.107
	K3YGI0	Phenylalanine ammonia-lyase OS=Setaria italica OX=4555 GN=LOC101766005	1.915	Up	4.1695e-06	LOC101766005	74.987	0.734	0.739	0.775	0.791	0.786	0.805	1.415	1.477	1.414	1.027	1.044	1.034
	K4A8F5	isoflavone 3'-hydroxylase-like [Setaria italica]	1.243	Up	0.0074226	LOC101766071	57.658	0.818	0.914	0.92	0.978	0.976	0.965	1.145	1.07	1.081	1.07	1.049	1.042
	K3ZSC4	cytochrome P450 71A1-like isoform X2 [Setaria italica]	1.424	Up	0.0036623	LOC101763322	58.601	0.74	0.861	0.8	0.838	0.897	0.879	1.227	1.105	1.086	1.201	1.143	1.242
	K4A4T3	ABC transporter C family member 3-like [Setaria italica]	1.206	Up	0.0093008	LOC101783367	165.49	0.92	0.886	0.962	1.006	0.975	1.007	1.136	1.158	1.044	0.947	0.991	0.996
[R] General function prediction only	K3ZVW6	phosphate metabolism protein 8-like [Setaria italica]	1.895	Up	0.00025587	LOC101782079	30.277	0.741		0.731	0.837		0.856	1.405		1.384	1.022		1.037
	K4ABK6	protein SRG1-like [Setaria italica]	1.228	Up	0.00119719	LOC101769199	40.298	0.922	0.925	0.881	0.892	0.937	0.871	1.139	1.074	1.138	1.056	1.067	1.117
	K3YUK8	ABC transporter I family member 19 [Setaria italica]	1.319	Up	0.00023602	LOC101786765	32.985	0.866	0.896	0.898	0.962	1.027	1.003	1.21	1.135	1.163	0.971	0.954	0.946
	K3YIP1	probable inactive 2-oxoglutarate-dependent dioxygenase AOP2 [Setaria italica]	1.525	Up	2.0764e-05	LOC101771536	35.107	0.82	0.793	0.774	0.796	0.818	0.78	1.199	1.231	1.21	1.152	1.206	1.197
	K3ZEI0	2'-deoxymugineic-acid 2'-dioxygenase-like [Setaria italica]	1.249	Up	2.3971e-06	SETIT_024975mg	35.802	0.922	0.943	0.93	0.844	0.844	0.831	1.165	1.161	1.165	1.046	1.035	1.058
	K3Z994	"endo-1,3;1,4-beta-D-glucanase-like [Setaria italica]"	1.222	Up	0.0006963	101784014	25.566	0.921	0.911	0.887	0.875	0.874	0.818	1.116	1.07	1.137	1.091	1.149	1.077
	K3YI88	O-methyltransferase ZRP4-like [Setaria italica]	1.332	Up	1.8437e-05	LOC101784086	40.327	0.845	0.861	0.874	0.742	0.786	0.752	1.159	1.133	1.144	1.191	1.189	1.2
	K3ZX74	phosphopantetheine adenylyltransferase 1-like [Setaria italica]	1.302	Up	0.00056493	LOC101762227	20.162	0.865	0.852	0.913	0.876	0.81	0.905	1.162	1.158	1.105	1.099	1.15	1.106
	K3YPH2	"presequence protease 1, chloroplastic/mitochondrial [Setaria italica]"	1.346	Up	3.314e-07	LOC101768037	121.43	0.812	0.824	0.811	0.997	0.982	1.001	1.096	1.102	1.096	1.092	1.087	1.09
	K3ZCM5	pentatricopeptide repeat-containing protein At3g49240 [Setaria italica]	1.238	Up	0.0146042	SETIT_024301mg	71.74	0.848	0.821	0.963	0.961	0.96	0.961	1.072	1.127	1.059	1.112	1.145	1.069
	K3Z2Y8	O-methyltransferase ZRP4-like [Setaria italica]	1.295	Up	1.74767e-05	LOC101768558	40.123	0.888	0.872	0.895	0.753	0.839	0.7	1.132	1.146	1.159	1.273	1.146	1.241
	K3XFX2	"pentatricopeptide repeat-containing protein At3g02650, mitochondrial [Setaria italica]"	1.267	Up	0.030023	LOC101767748	64.124	0.764	0.962	0.848	1.003	1.001	0.928	1.135	1.027	1.099	1.111	1.092	1.115
	K3ZIY9	probable O-methyltransferase 2 [Setaria italica]	1.42	Up	1.4576e-06	LOC101786145	40.397	0.818	0.831	0.813	0.76	0.794	0.784	1.17	1.15	1.175	1.254	1.218	1.242
	K3XXB4	zinc finger protein 622-like [Setaria italica]	1.273	Up	0.0031427	LOC101781480	45.694	0.83	0.874	0.809	0.974	0.965	0.878	1.016	1.055	1.127	1.178	1.098	1.193
	K3ZJB6	1-aminocyclopropane-1-carboxylate oxidase [Setaria italica]	1.26	Up	0.00033787	LOC101766733	34.754	0.924	0.894	0.878	0.875	0.887	0.798	1.109	1.127	1.162	1.102	1.089	1.153
	K3Z4S5	ABC transporter F family member 1 [Setaria italica]	1.3	Up	2.1816e-06	LOC101784557	66.325	0.855	0.847	0.849	0.972	0.969	0.966	1.118	1.091	1.108	1.076	1.083	1.067
	K3YI48	2'-deoxymugineic-acid 2'-dioxygenase-like [Setaria italica]	1.693	Up	0.00044222	LOC101785167	41.47	0.739		0.732	0.741		0.687	1.233		1.258	1.289		1.321
	K3ZXF8	protein C2-DOMAIN ABA-RELATED 7-like [Setaria italica]	1.519	Up	0.0006824	LOC101781419	18.98	0.754	0.753		0.758	0.83		1.157	1.132		1.333	1.291
	K3ZIZ5	probable O-methyltransferase 2 [Setaria italica]	1.47	Up	0.00139631	LOC101764967	40.164	0.766	0.732	0.839	0.74	0.675	0.769	1.173	1.18	1.082	1.348	1.391	1.284
	K3XEZ6	probable glutamate carboxypeptidase 2 [Setaria italica]	1.331	Up	7.7519e-05	LOC101758809	78.866	0.877	0.859	0.834	0.86	0.897	0.85	1.151	1.12	1.15	1.136	1.127	1.157
	K3YAK3	"naringenin,2-oxoglutarate 3-dioxygenase-like [Setaria italica]"	1.687	Up	0.00155667	SETIT_011245mg	17.443	0.82	0.668	0.79	0.81	0.663	0.748	1.227	1.346	1.27	1.146	1.326	1.17
	K3XI36	zinc finger CCCH domain-containing protein 12-like [Setaria italica]	1.215	Up	0.0032011	LOC101756518	46.052	0.853	0.914	0.921	0.952	0.957	1.039	1.112	1.105	1.048	1.091	1.032	1.003
	K4ACZ6	uncharacterized isomerase BH0283-like [Setaria italica]	1.264	Up	0.00196456	LOC101757287	33.032	0.899	0.831	0.917	0.944	0.964	0.905	1.124	1.088	1.135	1.039	1.129	1.058
	K4A7K9	probable nucleoredoxin 1-1 [Setaria italica]	1.812	Up	1.56142e-05	LOC101776072	64.177	0.692	0.66	0.705	0.745	0.721	0.743	1.222	1.265	1.24	1.316	1.345	1.288
	K3Z717	DIBOA-glucoside dioxygenase BX6-like [Setaria italica]	1.379	Up	0.00099984	LOC101753485	41.555	0.8	0.878	0.883	0.838	0.927	0.925	1.199	1.2	1.132	1.168	1.002	1.066
	K3XL67	PHD finger protein ALFIN-LIKE 6 isoform X2 [Setaria italica]	1.243	Up	0.0031815	LOC101777468	28.536	0.938	0.917		0.893	0.935		1.147	1.158		1.026	0.997
	K3ZIY7	probable O-methyltransferase 2 [Setaria italica]	1.475	Up	0.00029595	LOC101786145	40.396	0.811	0.787	0.745	0.828	0.814	0.754	1.138	1.118	1.201	1.222	1.248	1.301
	K3ZV70	1-aminocyclopropane-1-carboxylate oxidase 1-like [Setaria italica]	1.317	Up	0.000102135	LOC101780742	36.671	0.786	0.813	0.8	1.29	1.161	1.19	1.024	1.058	1.078	0.926	0.955	0.952
	K3YPH3	LOW QUALITY PROTEIN: guanylate-binding protein 3-like [Setaria italica]	1.232	Up	1.76115e-05	LOC101778430	121.1	0.896	0.903	0.885	0.904	0.892	0.883	1.09	1.106	1.112	1.093	1.105	1.111
	K3XZD3	DNA-binding protein MNB1B [Setaria italica]	1.379	Up	0.0029821	LOC101783372	22.302	0.788	0.926	0.859	0.958	0.929	1.016	1.214	1.141	1.193	1.051	1.024	0.944
	K4AAN1	FAD-dependent urate hydroxylase-like isoform X1 [Setaria italica]	1.345	Up	4.7819e-06	LOC101778940	44.428	0.86	0.861	0.855	1.023	0.993	0.987	1.132	1.163	1.171	1.034	1.024	1.024
	K3XFP7	"pentatricopeptide repeat-containing protein At1g80270, mitochondrial-like [Setaria italica]"	1.474	Up	0.0029374	LOC101769762	69.624	0.733	0.783	0.778	0.987	0.981	1.004	1.13	1.123	1.129	1.119	1.102	1.117
	K3YMG3	Sulfotransferase OS=Setaria italica OX=4555 GN=LOC101777917	1.492	Up	0.0027996	LOC101777917	38.301	0.725	0.827	0.845	0.764	0.804	0.834	1.274	1.185	1.117	1.24	1.187	1.207
	K4ACA5	flavanone 3-dioxygenase-like [Setaria italica]	1.895	Up	3.5866e-05	LOC101778265	37.991	0.644	0.687	0.704	0.663	0.671	0.687	1.316	1.292	1.248	1.358	1.392	1.335
	K3ZV55	chitinase-like protein 1 [Setaria italica]	1.456	Up	0.00029825	LOC101781816	36.56	0.88	0.86	0.806	0.848	0.85	0.839	1.217	1.209	1.28	1.059	1.086	1.081
	K3ZV85	mitochondrial amidoxime reducing component 2-like [Setaria italica]	1.216	Up	0.0156954	LOC101774398	35.75	0.877	0.925	0.963	0.876	0.959	1.019	1.2	1.117	1.045	1.051	1.007	0.987
	K3ZUQ3	Sulfotransferase OS=Setaria italica OX=4555 GN=LOC101783982	1.397	Up	0.00036239	LOC101783982	38.668	0.861	0.845	0.839	1.014	0.986	0.973	1.118	1.221	1.217	1.024	1.007	0.976
	K3YAC6	"naringenin,2-oxoglutarate 3-dioxygenase-like [Setaria italica]"	1.692	Up	1.0887e-06	SETIT_011168mg	19.492	0.749	0.773	0.765	0.752	0.83	0.747	1.292	1.269	1.309	1.192	1.134	1.166
	K3YN13	NAD(P)H dehydrogenase (quinone) FQR1 [Setaria italica]	1.728	Up	1.66586e-05	LOC101767095	21.636	0.774	0.741	0.741	0.709	0.723	0.706	1.28	1.34	1.279	1.185	1.242	1.23
	K3YKY0	caffeic acid 3-O-methyltransferase [Setaria italica]	1.358	Up	9.0679e-07	LOC101765311	43.534	0.902	0.899	0.906	0.914	0.907	0.925	1.229	1.237	1.209	0.976	0.962	0.964
	K3ZPT6	somatic embryogenesis receptor kinase 1-like [Setaria italica]	2.923	Up	5.1402e-07	SETIT_028616mg	7.9653	0.528	0.513	0.538	0.482	0.446	0.519	1.494	1.584	1.537	1.436	1.46	1.403
	K3XEX9	"pentatricopeptide repeat-containing protein At3g09650, chloroplastic [Setaria italica]"	5.884	Up	0.00035789	LOC101782309	79.78	0.436	0.274	0.274	0.602	0.437	0.456	1.788	2.037	1.965	1.179	1.253	1.308
	K3XXM6	putative 12-oxophytodienoate reductase 5 [Setaria italica]	1.282	Up	9.8739e-05	LOC101763510	41.885	0.882	0.914	0.876	1.088	1.07	1.079	1.125	1.14	1.16	0.93	0.885	0.899
	K3ZMN8	uncharacterized oxidoreductase Mb1385-like [Setaria italica]	1.349	Up	8.1936e-05	LOC101762673	27.004	0.812	0.776	0.801	0.82	0.817	0.84	1.048	1.093	1.081	1.308	1.337	1.26
	K3XK51	RNA-binding protein 24-B-like [Setaria italica]	1.239	Up	0.00129778	LOC101763547	33.111	0.86	0.871	0.934	0.829	0.852	0.85	1.116	1.098	1.088	1.198	1.184	1.129
	K4AFD9	"naringenin,2-oxoglutarate 3-dioxygenase-like [Setaria italica]"	1.22	Up	0.0004551	SETIT_037596mg	22.468	0.924	0.87	0.882	1.039	0.914	1.081	1.085	1.082	1.099	0.963	1.043	0.961
	K3XGD4	protein REDUCED WALL ACETYLATION 1-like [Setaria italica]	1.259	Up	5.735e-05	LOC101763687	63.214		0.915	0.913		0.958	0.946		1.152	1.149		0.984	1
	K4AF26	"1,4-dihydroxy-2-naphthoyl-CoA thioesterase 1-like isoform X2 [Setaria italica]"	1.223	Up	0.000123966	LOC101772939	22.51	0.904	0.878	0.903	1.023	1.02	1.022	1.106	1.105	1.073	0.977	1.018	1.035
	K3XFK2	regulatory protein NPR3-like [Setaria italica]	1.228	Up	0.0178035	LOC101759895	68.96	0.842	0.995	0.896	1.03	0.886	0.884	1.155	1.073	1.127	0.985	1.049	1.098
	K4AC43	UPF0676 protein C1494.01-like [Setaria italica]	1.204	Up	0.0035645	LOC101769606	37.986	0.901	0.893		0.998	0.957		1.069	1.091		1.031	1.037
	K3YI97	O-methyltransferase ZRP4-like [Setaria italica]	4.276	Up	0.00060204	LOC101773705	40.468	0.4	0.354	0.373	0.394	0.392	0.375	1.594	1.622	1.603	1.572	1.61	1.625
	K3ZJL2	D-ribitol-5-phosphate phosphatase [Setaria italica]	1.326	Up	0.029563	LOC101763076	28.922	0.865	0.888		0.916	0.908		1.162	1.163		1.064	1.048
	K3ZIX3	probable O-methyltransferase 2 [Setaria italica]	1.528	Up	2.0837e-06	LOC101784942	40.445	0.768	0.769	0.747	0.795	0.75	0.777	1.156	1.181	1.152	1.287	1.316	1.288
	K3YVH0	vacuolar protein sorting-associated protein 20 homolog 2-like [Setaria italica]	1.272	Up	0.00046191	LOC101776247	25.675	0.87	0.88	0.898	0.928	0.916	1.006	1.145	1.076	1.146	1.078	1.055	0.992
[S] Function unknown	K3ZRJ5	"protein VASCULAR ASSOCIATED DEATH 1, chloroplastic [Setaria italica]"	1.239	Up	0.0031978	LOC101778730	68.71	0.898	0.968	0.951	0.843	0.875	0.876	1.223	1.132	1.136	1.038	1.028	1.04
	K3Z324	MAG2-interacting protein 2 isoform X2 [Setaria italica]	1.296	Up	0.00078178	SETIT_020942mg	272.25	0.831	0.891	0.884	0.939	0.977	0.942	1.165	1.098	1.115	1.073	1.043	1.067
	K3Z9P0	"late embryogenesis abundant protein, group 3-like [Setaria italica]"	1.242	Up	0.00058405	LOC101759437	21.108	0.937	0.875	0.91	1.227	1.292	1.235	1.129	1.145	1.108	0.714	0.719	0.742
	K3ZT94	BSD domain-containing protein 1-like [Setaria italica]	1.284	Up	0.00068468	LOC101783444	49.965	0.887	0.847	0.876	0.885	0.935	0.899	1.084	1.101	1.167	1.097	1.111	1.09
	K4A7D6	"DUF21 domain-containing protein At1g55930, chloroplastic-like [Setaria italica]"	1.447	Up	0.0022193	SETIT_034792mg	66.917		0.793	0.804		0.961	0.979		1.174	1.137		1.084	1.091
	K3YPW5	beta-catenin-like protein 1 [Setaria italica]	2.036	Up	0.0022442	LOC101760741	91.64	0.531	0.717	0.684	0.804	0.945	0.931	1.429	1.242	1.263	1.247	1.092	1.134
	K3Y4W1	calmodulin-binding transcription activator 4 isoform X1 [Setaria italica]	1.23	Up	0.00043902	LOC101769543	113.19	0.912	0.903	0.955	0.973	0.997	0.961	1.127	1.124	1.156	1	0.993	0.956
	K3XRW5	Protein arginine methyltransferase NDUFAF7 OS=Setaria italica OX=4555 GN=LOC101782307	1.202	Up	0.00061727	LOC101782307	54.519	0.921	0.901	0.92	0.99	0.908	0.953	1.065	1.099	1.131	1.039	1.098	1.071
	K3ZC79	probable transcriptional regulatory protein At2g25830 isoform X2 [Setaria italica]	1.259	Up	0.0063836	LOC101774027	34.013	0.884	0.852		0.969	0.992		1.091	1.094		1.064	1.074
	K3Z4F1	"oxidoreductase, 2OG-Fe oxygenase family protein isoform X1 [Zea mays]"	1.365	Up	0.00016311	LOC101766885	70.356	0.801	0.846	0.798	0.836	0.723	0.758	1.109	1.139	1.09	1.272	1.291	1.354
	K3YQ55	"LETM1 and EF-hand domain-containing protein 1, mitochondrial-like [Setaria italica]"	1.621	Up	3.8285e-05	LOC101770330	86.382	0.797	0.754	0.799	0.793	0.81	0.862	1.298	1.278	1.234	1.116	1.143	1.111
	K3ZGW3	proteasome-associated protein ECM29 homolog isoform X2 [Setaria italica]	1.585	Up	0.048083	LOC101754679	200.49	0.862		0.726	0.839		0.763	1.182		1.335	1.12		1.178
	K3ZKT7	stress-associated endoplasmic reticulum protein 2 [Brachypodium distachyon]	1.353	Up	0.000199136	LOC101760659	7.4336	0.907	0.843	0.866	0.946	0.995	0.944	1.16	1.183	1.196	0.994	0.991	1.002
	K4ADF2	accelerated cell death 11 [Setaria italica]	1.203	Up	6.2389e-05	LOC101770401	30.986	0.91	0.937	0.912	0.859	0.894	0.904	1.105	1.097	1.116	1.134	1.109	1.082
	K3ZBJ4	probable stress-associated endoplasmic reticulum protein [Aegilops tauschii subsp. tauschii]	1.271	Up	0.0004188	LOC101754179	7.3916	0.92	0.888	0.861	0.943	0.937	0.952	1.106	1.148	1.139	1.038	1.036	1.057
	K3YP82	nuclear pore complex protein NUP205 [Setaria italica]	1.467	Up	0.00148427	SETIT_016074mg	207.39	0.877	0.744	0.799	0.892	0.879	0.934	1.153	1.211	1.187	1.098	1.143	1.099
	K3Z415	"LETM1 and EF-hand domain-containing protein 1, mitochondrial-like [Setaria italica]"	1.315	Up	0.0134595	LOC101770514	86.829	0.868	0.868	0.865	0.972	0.931	0.993	1.169	1.183	1.069	1.001	1.026	1.083
	K4A8X3	transmembrane protein 87A [Setaria italica]	1.239	Up	8.1708e-05	LOC101760402	55.863	0.903	0.865	0.876	0.969	0.974	1.022	1.094	1.097	1.085	1.042	1.075	1.029
	K3XGU6	ultraviolet-B receptor UVR8 [Setaria italica]	1.271	Up	0.00030079	101771117	52.358	0.862	0.921	0.885	0.995	0.923	0.869	1.124	1.121	1.146	1.03	1.041	1.104
YG2CvsAn04C KOG Down
COG/KOG category	Category description	No. of Protein
INFORMATION STORAGE AND PROCESSING	[J] Translation, ribosomal structure and biogenesis	57
	[A] RNA processing and modification	5
	[K] Transcription	2
CELLULAR PROCESSES AND SIGNALING	[D] Cell cycle control, cell division, chromosome partitioning	2
	[Y] Nuclear structure	1
	[V] Defense mechanisms	3
	[T] Signal transduction mechanisms	16
	[M] Cell wall/membrane/envelope biogenesis	5
	[Z] Cytoskeleton	5
	[U] Intracellular trafficking, secretion, and vesicular transport	6
	[O] Posttranslational modification, protein turnover, chaperones	36
METABOLISM	[C] Energy production and conversion	22
	[G] Carbohydrate transport and metabolism	33
	[E] Amino acid transport and metabolism	18
	[F] Nucleotide transport and metabolism	5
	[H] Coenzyme transport and metabolism	6
	[I] Lipid transport and metabolism	16
	[P] Inorganic ion transport and metabolism	9
	[Q] Secondary metabolites biosynthesis, transport and catabolism	28
POORLY CHARACTERIZED	[R] General function prediction only	57
	[S] Function unknown	10
YG2CvsAn04C KOG Down list
Category	Protein accession	Protein description	Ratio	Regulated Type	P value	Gene name	MW [kDa]	AN04C_1	AN04C_2	AN04C_3	AN04T_1	AN04T_2	AN04T_3	YG2C_1	YG2C_2	YG2C_3	YG2T_1	YG2T_2	YG2T_3
[J] Translation, ribosomal structure and biogenesis	K4AFL1	60S ribosomal protein L18-2-like [Setaria italica]	0.612	Down	1.60302e-05	LOC101782955	21.026	1.212	1.259	1.285	1.176	1.173	1.207	0.756	0.769	0.774	0.827	0.836	0.823
	K3ZAK7	40S ribosomal protein S23 [Zea mays]	0.67	Down	3.8014e-06	LOC101773276	15.676	1.237	1.186	1.196	1.091	1.107	1.069	0.803	0.808	0.814	0.883	0.887	0.897
	K3YVJ8	40S ribosomal protein S8 OS=Setaria italica OX=4555 GN=LOC101766685	0.613	Down	1.0889e-06	LOC101766685	24.808	1.268	1.262	1.29	1.153	1.136	1.12	0.78	0.795	0.768	0.831	0.829	0.839
	K3ZIS5	60S ribosomal protein L3-like [Setaria italica]	0.657	Down	1.3591e-06	LOC101752532	44.527	1.262	1.236	1.258	1.17	1.147	1.153	0.81	0.835	0.823	0.776	0.76	0.773
	K3Z925	40S ribosomal protein S6 OS=Setaria italica OX=4555 GN=LOC101784158	0.6	Down	1.0474e-06	LOC101784158	28.612	1.223	1.222	1.233	1.238	1.215	1.242	0.729	0.753	0.724	0.852	0.844	0.821
	K3Z1L7	Ribosomal protein L37 OS=Setaria italica OX=4555 GN=LOC101765315	0.245	Down	0.00071786	LOC101765315	10.593	1.605	1.825	1.888	1.221	1.342	1.298	0.566	0.375	0.362	0.61	0.46	0.45
	K3XM31	60S ribosomal protein L13 OS=Setaria italica OX=4555 GN=LOC101767741	0.631	Down	0.00013579	LOC101767741	23.679	1.293	1.198	1.255	1.177	1.168	1.144	0.754	0.798	0.813	0.755	0.797	0.827
	K3XMS1	60S ribosomal protein L26-1-like [Setaria italica]	0.592	Down	0.000119691	LOC101758804	17.499	1.227	1.332	1.289	1.186	1.201	1.168	0.799	0.74	0.738	0.771	0.756	0.822
	K3XYW1	60S ribosomal protein L7a [Setaria italica]	0.517	Down	4.4732e-06	LOC101784578	29.285	1.343	1.366	1.383	1.23	1.303	1.267	0.729	0.708	0.677	0.706	0.635	0.683
	K3YWR4	60S ribosomal protein L35-2 [Setaria italica]	0.316	Down	0.00041522	LOC101767630	14.295	1.749	1.772	1.466	1.229	1.205	1.313	0.498	0.462	0.618	0.513	0.563	0.699
	K3Y9L5	40S ribosomal protein S11 [Setaria italica]	0.83	Down	4.1651e-05	LOC101776552	27.532	1.133	1.116	1.126	1.027	1.036	1.017	0.933	0.948	0.92	0.924	0.908	0.942
	K4AGI6	40S ribosomal protein S26 OS=Setaria italica OX=4555 GN=LOC101777555	0.637	Down	0.00025565	LOC101777555	14.874	1.311	1.191	1.302	1.106	1.119	1.103	0.786	0.839	0.799	0.801	0.843	0.843
	K3ZWZ6	Ribosomal protein L15 OS=Setaria italica OX=4555 GN=LOC101772484	0.433	Down	0.0031227	LOC101772484	24.298	1.542		1.479	1.139		1.178	0.626		0.681	0.693		0.665
	K3XMG8	D-aminoacyl-tRNA deacylase OS=Setaria italica OX=4555 GN=LOC101775548	0.766	Down	0.0058195	LOC101775548	19.194		1.154	1.111		1.092	1.113		0.874	0.861		0.888	0.925
	K3YSK9	protein diaphanous homolog 1-like [Brachypodium distachyon]	0.807	Down	6.3638e-05	LOC101765064	48.635		1.11	1.107		1.135	1.086		0.894	0.896		0.873	0.918
	K3XNE0	60S ribosomal protein L36 OS=Setaria italica OX=4555 GN=LOC101757064	0.439	Down	1.50106e-05	LOC101757064	12.435	1.527	1.43	1.471	1.219	1.264	1.206	0.657	0.619	0.667	0.724	0.697	0.798
	K3YAH4	50S ribosomal protein L24-like [Setaria italica]	0.807	Down	0.00023762	LOC101783049	17.638	1.085	1.117	1.082	1.127	1.062	1.055	0.881	0.864	0.906	0.918	0.965	0.964
	K3YWK9	40S ribosomal protein S24 OS=Setaria italica OX=4555 GN=LOC101777605	0.473	Down	5.8534e-05	LOC101777605	15.655	1.422	1.304	1.37	1.243	1.214	1.266	0.603	0.67	0.663	0.74	0.793	0.711
	K4AF75	60S ribosomal protein L13 OS=Setaria italica OX=4555 GN=LOC101776591	0.666	Down	1.60822e-05	LOC101776591	24.037	1.212	1.223	1.204	1.157	1.107	1.107	0.786	0.827	0.809	0.854	0.85	0.887
	K3Y9V6	60S ribosomal protein L18-2 [Setaria italica]	0.621	Down	3.5084e-05	LOC101785597	25.104	1.259	1.272	1.241	1.193	1.154	1.211	0.758	0.771	0.814	0.808	0.796	0.787
	K3YYI9	60S ribosomal protein L35a-1 [Setaria italica]	0.799	Down	5.8641e-05	LOC101757747	15.838	1.109	1.124	1.112	1.056	1.066	1.051	0.912	0.885	0.877	0.918	0.917	0.935
	K3ZAT1	50S ribosomal protein L20 OS=Setaria italica OX=4555 GN=LOC101755512	0.693	Down	0.0024822	LOC101755512	14.174	1.187		1.184	1.039		1.111	0.807		0.837	0.971		0.874
	K3ZAL2	"30S ribosomal protein S17, chloroplastic-like [Setaria italica]"	0.832	Down	0.00065997	LOC101753207	15.564	1.09	1.079	1.091	1.135	1.183	1.133	0.897	0.879	0.937	0.889	0.874	0.85
	K3YKA4	60S ribosomal protein L34-like [Setaria italica]	0.375	Down	0.00020196	LOC101776281	13.705	1.551	1.625	1.405	1.278	1.218	1.263	0.558	0.519	0.642	0.619	0.665	0.688
	K3XMZ1	60S ribosomal protein L28-1-like [Setaria italica]	0.777	Down	0.0018559	LOC101772572	16.394	1.107	1.091	1.172	1.084	1.076	1.101	0.89	0.902	0.828	0.934	0.951	0.921
	K3YAJ2	60S ribosomal protein L17-like [Setaria italica]	0.824	Down	0.0020221	LOC101778599	17.668	1.128	1.111		1.029	1.016		0.926	0.918		0.952	0.965
	K3ZAC6	60S ribosomal protein L24 [Setaria italica]	0.423	Down	0.00036385	LOC101758224	18.349	1.489	1.578	1.371	1.221	1.222	1.118	0.636	0.551	0.69	0.659	0.653	0.754
	K3YV29	60S ribosomal protein L10-1-like [Setaria italica]	0.576	Down	9.1274e-07	LOC101761124	29.036	1.324	1.354	1.301	1.153	1.138	1.174	0.758	0.762	0.773	0.77	0.751	0.76
	K3YX36	Ribosomal protein L37 OS=Setaria italica OX=4555 GN=LOC101780565	0.4	Down	0.011982	LOC101780565	10.693	1.508	1.375		1.377	1.358		0.525	0.629		0.564	0.654
	K3XMG2	60S ribosomal protein L18a OS=Setaria italica OX=4555 GN=LOC101784873	0.684	Down	0.00126388	LOC101784873	21.3	1.135	1.207	1.231	1.182	1.08	1.117	0.763	0.876	0.806	0.935	0.875	0.852
	K3ZZL2	60S ribosomal protein L32-1-like [Setaria italica]	0.616	Down	0.00048053	LOC101760069	15.823	1.244	1.237	1.319	1.156	1.044	1.095	0.735	0.845	0.761	0.835	0.879	0.829
	K3YJ89	"ribosome-recycling factor, chloroplastic [Setaria italica]"	0.78	Down	0.0149594	LOC101777487	28.424	1.037	1.11	1.183	1.168	1.166	1.251	0.935	0.869	0.793	0.873	0.867	0.787
	K3YZ28	60S ribosomal protein L27a-2-like [Setaria italica]	0.664	Down	1.9804e-06	LOC101758959	15.924	1.211	1.22	1.205	1.124	1.126	1.151	0.82	0.789	0.805	0.833	0.861	0.827
	K3ZXL4	60S ribosomal protein L24-like [Setaria italica]	0.459	Down	2.1141e-05	LOC101770613	18.266	1.427	1.404	1.379	1.339	1.235	1.302	0.606	0.646	0.679	0.623	0.694	0.683
	K4AH02	60S ribosomal protein L44-like [Phoenix dactylifera]	0.399	Down	4.0475e-06	LOC101781603	12.138	1.486	1.549	1.571	1.206	1.239	1.292	0.645	0.596	0.595	0.688	0.631	0.571
	K3YB64	60S ribosomal protein L37a isoform X2 [Oryza brachyantha]	0.505	Down	7.5838e-07	LOC101779365	10.243	1.317	1.343	1.344	1.239	1.218	1.269	0.66	0.692	0.672	0.722	0.758	0.73
	K3ZAX9	60S ribosomal protein L36 OS=Setaria italica OX=4555 GN=LOC101785624	0.498	Down	9.795e-05	LOC101785624	12.571	1.387	1.372	1.317	1.252	1.242	1.167	0.65	0.646	0.734	0.708	0.713	0.757
	K3ZBN4	60S ribosomal protein L29 OS=Setaria italica OX=4555 GN=LOC101761458	0.456	Down	4.7766e-06	LOC101761458	6.9698	1.324	1.307	1.293	1.381	1.412	1.369	0.601	0.566	0.621	0.702	0.738	0.748
	K3Y7W6	60S ribosomal protein L3 [Setaria italica]	0.717	Down	0.000178279	LOC101769426	44.468	1.142	1.177	1.233	1.184	1.131	1.124	0.834	0.865	0.849	0.863	0.854	0.807
	K3ZW65	60S ribosomal protein L8 [Setaria italica]	0.817	Down	2.1824e-05	LOC101785583	28.231	1.106	1.139	1.119	1.096	1.102	1.067	0.917	0.912	0.921	0.875	0.89	0.873
	K3YAH3	40S ribosomal protein S11-like [Setaria italica]	0.722	Down	5.7945e-05	LOC101785313	17.903	1.221	1.155	1.196	1.128	1.086	1.116	0.846	0.867	0.866	0.812	0.9	0.83
	K3YJ91	60S ribosomal protein L7a-like [Setaria italica]	0.711	Down	0.0035976	LOC101767373	29.161		1.005	1.042		1.749	1.754		0.735	0.721		0.552	0.524
	K3YAJ8	60S ribosomal protein L23A [Setaria italica]	0.545	Down	2.1409e-05	LOC101781149	16.947	1.248	1.3	1.344	1.177	1.182	1.201	0.702	0.729	0.69	0.805	0.794	0.794
	K3ZX77	60S ribosomal protein L18-2 [Setaria italica]	0.575	Down	0.0002791	LOC101773860	20.944	1.325	1.207	1.332	1.24	1.256	1.243	0.711	0.79	0.719	0.733	0.761	0.716
	K3Z9H2	60S ribosomal protein L10 [Setaria italica]	0.689	Down	1.89539e-05	LOC101781976	24.914	1.201	1.203	1.254	1.108	1.123	1.09	0.833	0.851	0.838	0.84	0.811	0.843
	K3Y9X5	40S ribosomal protein S8 OS=Setaria italica OX=4555 GN=LOC101774128	0.562	Down	3.6159e-05	LOC101774128	24.864	1.284	1.303	1.308	1.214	1.156	1.207	0.745	0.754	0.691	0.779	0.802	0.758
	K3XN31	40S ribosomal protein S24 OS=Setaria italica OX=4555 GN=LOC101778417	0.446	Down	2.3433e-06	LOC101778417	15.701	1.418	1.478	1.464	1.244	1.208	1.219	0.674	0.639	0.63	0.684	0.681	0.693
	K3YIN8	60S acidic ribosomal protein P0 OS=Setaria italica OX=4555 GN=LOC101753305	0.233	Down	3.7794e-07	LOC101753305	34.424	1.624	1.562	1.709	1.632	1.657	1.562	0.379	0.376	0.387	0.384	0.428	0.357
	K3XZW6	60S ribosomal protein L27 OS=Setaria italica OX=4555 GN=LOC101780658	0.65	Down	0.00047981	LOC101780658	15.578	1.28	1.202	1.243	1.155	1.056	1.125	0.762	0.865	0.796	0.823	0.881	0.842
	K3ZX01	Ribosomal protein L15 OS=Setaria italica OX=4555 GN=LOC101770365	0.333	Down	0.000100223	LOC101770365	24.312	1.695	1.519	1.688	1.23	1.2	1.272	0.518	0.611	0.501	0.556	0.674	0.542
	K3YLR6	40S ribosomal protein S25-4-like [Setaria italica]	0.718	Down	1.84547e-05	LOC101780855	17.681	1.162	1.213	1.185	1.064	1.045	1.053	0.856	0.843	0.858	0.904	0.893	0.902
	K3XMP3	60S ribosomal protein L24-like [Setaria italica]	0.488	Down	8.0162e-08	LOC101759354	18.421	1.383	1.367	1.382	1.279	1.218	1.31	0.675	0.662	0.681	0.69	0.77	0.704
	K3Y0Q8	40S ribosomal protein S30 OS=Setaria italica OX=4555 GN=LOC101779069	0.287	Down	0.0108034	LOC101779069	6.9571	1.707		1.355	1.363		1.485	0.413		0.466	0.522		0.601
	K3XZD1	Ribosomal protein L19 OS=Setaria italica OX=4555 GN=LOC101765261	0.748	Down	5.9092e-05	LOC101765261	24.08	1.201	1.151	1.207	1.031	1.015	1.014	0.878	0.897	0.886	0.893	0.942	0.895
	K3ZXU3	60S ribosomal protein L27a-3-like [Setaria italica]	0.49	Down	2.7057e-06	LOC101759409	16.041	1.349	1.414	1.377	1.181	1.154	1.174	0.694	0.654	0.679	0.775	0.761	0.779
	K3YK65	60S ribosomal protein L32-1-like [Setaria italica]	0.585	Down	3.8143e-06	LOC101770346	15.744	1.299	1.281	1.328	1.142	1.107	1.091	0.758	0.784	0.746	0.807	0.834	0.839
	K3ZWC0	40S ribosomal protein S6 OS=Setaria italica OX=4555 GN=LOC101782633	0.572	Down	1.50617e-05	LOC101782633	28.547	1.246	1.263	1.272	1.227	1.231	1.24	0.749	0.708	0.706	0.819	0.835	0.823
[A] RNA processing and modification	K4AAQ4	60S ribosomal protein L4-1-like [Setaria italica]	0.831	Down	1.3775e-06	LOC101769860	44.312	1.105	1.09	1.103	1.109	1.123	1.112	0.912	0.912	0.918	0.892	0.881	0.876
	K3XG96	RAN GTPase-activating protein 2-like [Setaria italica]	0.782	Down	0.00040499	LOC101756645	59.582	1.065	1.112	1.06	1.184	1.222	1.169	0.853	0.862	0.816	0.893	0.881	0.923
	K3YGU2	putative methyltransferase NSUN6 isoform X3 [Setaria italica]	0.825	Down	0.0048196	LOC101775990	64.35	1.137	1.105	1.067	1.073	1.13	1.05	0.891	0.876	0.962	0.935	0.899	0.961
	K3ZID6	heterogeneous nuclear ribonucleoprotein 1 [Setaria italica]	0.794	Down	4.104e-05	LOC101763753	48.488	1.157	1.155	1.141	0.973	0.994	0.986	0.934	0.902	0.905	0.957	0.977	0.957
	K3ZW76	knotted1 induced 1 precursor [Zea mays]	0.708	Down	0.00043593	LOC101779804	28.719	1.47	1.442	1.347	0.903	0.826	0.918	0.997	1.04	0.977	0.622	0.681	0.754
[K] Transcription	K4ACD5	upstream activation factor subunit spp27-like [Setaria italica]	0.783	Down	0.039324	LOC101753906	37.427	1.131	1.108		1.212	1.106		0.834	0.92		0.826	0.873
	K3XV33	NF-X1-type zinc finger protein NFXL1 [Setaria italica]	0.826	Down	0.0077395	LOC101752998	103.97	1.054	1.009	1.118	1.17	1.175	1.14	0.846	0.918	0.862	0.932	0.914	0.89
[D] Cell cycle control, cell division, chromosome partitioning	K4AF44	maf-like protein DDB_G0281937 [Setaria italica]	0.827	Down	1.89921e-05	LOC101774466	22.846	1.098	1.113	1.101	1.102	1.104	1.081	0.901	0.922	0.915	0.894	0.924	0.887
	K4ACS2	probable inactive serine/threonine-protein kinase fnkC [Brachypodium distachyon]	0.819	Down	0.029938	LOC101758645	35.711	1.165		1.114	1.054		1.096	0.908		0.959	0.877		0.84
[Y] Nuclear structure	K3XG96	RAN GTPase-activating protein 2-like [Setaria italica]	0.782	Down	0.00040499	LOC101756645	59.582	1.065	1.112	1.06	1.184	1.222	1.169	0.853	0.862	0.816	0.893	0.881	0.923
[V] Defense mechanisms	K3XGI5	protein DJ-1 homolog A-like [Setaria italica]	0.726	Down	2.6681e-06	LOC101779618	54.502	1.138	1.147	1.125	1.208	1.272	1.252	0.829	0.812	0.834	0.843	0.81	0.819
	K3ZV45	probable carboxylesterase 15 [Setaria italica]	0.384	Down	0.0062996	LOC101786104	35.128	1.612	1.555	1.185	1.48	1.543	1.262	0.48	0.447	0.742	0.44	0.474	0.825
	K3ZUZ2	probable carboxylesterase 15 [Setaria italica]	0.706	Down	0.00039555	LOC101753575	36.358	1.203	1.192	1.156	1.166	1.139	1.143	0.789	0.849	0.87	0.779	0.79	0.841
[T] Signal transduction mechanisms	K3ZNR6	disease resistance protein RPM1-like [Setaria italica]	0.702	Down	0.000182145	SETIT_028246mg	130.14		1.2	1.191		0.868	0.833		0.837	0.842		1.092	1.128
	K3ZMY4	putative disease resistance protein RGA4 isoform X1 [Setaria italica]	0.792	Down	0.00164208	SETIT_027957mg	94.194	1.121		1.141	1.061		1.056	0.899		0.893	0.925		0.915
	K3XG96	RAN GTPase-activating protein 2-like [Setaria italica]	0.782	Down	0.00040499	LOC101756645	59.582	1.065	1.112	1.06	1.184	1.222	1.169	0.853	0.862	0.816	0.893	0.881	0.923
	K3Y7A2	serine/threonine-protein kinase SAPK7 [Setaria italica]	0.802	Down	1.61382e-05	LOC101763048	51.002	1.091	1.108	1.117	1.081	1.049	1.042	0.883	0.882	0.895	0.975	0.968	0.952
	K3ZIV4	leucine-rich repeat receptor protein kinase MSL1 [Setaria italica]	0.806	Down	0.022585	LOC101754827	39.693	1.082	1.133		1.072	1.1		0.914	0.872		0.941	0.905
	K3XW36	Mitogen-activated protein kinase OS=Setaria italica OX=4555 GN=LOC101764468	0.829	Down	0.00070302	LOC101764468	65.248	1.129	1.087	1.086	1.016	1.203	1.031	0.918	0.886	0.933	0.933	0.839	0.957
	K3XG75	C-type lectin receptor-like tyrosine-protein kinase At1g52310 isoform X3 [Setaria italica]	0.243	Down	0.00032475	LOC101769085	61.502		1.632	1.618		1.204	1.178		0.385	0.405		0.78	0.798
	K4AB56	Cytochrome b561 and DOMON domain-containing protein OS=Setaria italica OX=4555 GN=LOC101767196	0.823	Down	0.00095842	LOC101767196	40.909	1.136	1.078	1.063	1.037	1.015	1.088	0.886	0.915	0.897	0.952	0.988	0.98
	K3ZQJ8	probable LRR receptor-like serine/threonine-protein kinase At1g51810 isoform X1 [Setaria italica]	0.28	Down	1.74106e-05	LOC101774130	97.434	1.478	1.548	1.588	1.679	1.647	1.639	0.471	0.407	0.414	0.439	0.422	0.381
	K3Z3R2	receptor-like protein kinase FERONIA [Setaria italica]	0.701	Down	3.9564e-05	LOC101764033	95.057	1.212	1.153	1.207	1.179	1.124	1.118	0.823	0.847	0.834	0.827	0.842	0.864
	K4A5R7	probable receptor-like protein kinase At5g24010 [Setaria italica]	0.833	Down	0.0191003	LOC101772291	93.596	1.1		1.072	1.04		1.268	0.925		0.885	0.941		0.793
	K3ZRQ4	serine/threonine-protein kinase STY46 [Setaria italica]	0.762	Down	2.3228e-05	LOC101761030	66.167	1.107	1.13	1.129	1.07	1.042	1.058	0.87	0.839	0.857	0.977	0.979	0.984
	K3XW55	oligopeptide transporter 7 [Setaria italica]	0.741	Down	0.0055417	LOC101772679	63.105	1.127	1.17	1.244	1.117	1.055	1.002	0.857	0.812	0.954	0.907	0.969	0.802
	K3YJ68	auxin-induced in root cultures protein 12-like [Setaria italica]	0.73	Down	4.276e-05	LOC101770753	25.363	1.179	1.138	1.131	1.259	1.272	1.43	0.855	0.838	0.825	0.722	0.769	0.638
	K3ZT31	serine/threonine-protein kinase CDL1-like [Setaria italica]	0.783	Down	0.0033802	LOC101754541	50.81	1.162		1.131	0.966		0.969	0.902		0.894	0.972		1.009
	K3Z2G5	disease resistance protein RPM1-like [Setaria italica]	0.467	Down	0.00060335	LOC101759349	94.603	1.315	1.38	1.295	1.424	1.496	1.298	0.608	0.547	0.71	0.672	0.598	0.711
[M] Cell wall/membrane/envelope biogenesis	K3XV26	probable sucrose-phosphate synthase 3 isoform X1 [Setaria italica]	0.826	Down	0.000179728	LOC101759319	109.22	1.079	1.05	1.075	1.122	1.083	1.044	0.878	0.902	0.868	0.931	0.975	1.02
	K3XKH3	hevamine-A-like [Setaria italica]	0.771	Down	4.3176e-06	LOC101775158	31.241	1.181	1.192	1.176	1.124	1.108	1.095	0.923	0.898	0.915	0.799	0.799	0.787
	K3ZJC2	xylanase inhibitor protein 1-like [Setaria italica]	0.722	Down	0.000197271	LOC101786936	33.38	0.818	0.872	0.867	1.84	1.739	1.825	0.608	0.633	0.606	0.793	0.792	0.766
	K3ZJC8	xylanase inhibitor protein 1-like [Setaria italica]	0.654	Down	0.000116121	LOC101784278	32.866	1.115	1.154	1.109	1.414	1.43	1.309	0.707	0.73	0.771	0.785	0.709	0.83
	K3ZJG1	xylanase inhibitor protein 2-like [Setaria italica]	0.574	Down	3.539e-06	LOC101755917	31.491	1.154	1.135	1.153	1.517	1.428	1.42	0.636	0.665	0.674	0.741	0.749	0.75
[Z] Cytoskeleton	K3ZIV6	actin-7-like [Setaria italica]	0.628	Down	6.4932e-05	LOC101779822	41.693	1.245	1.281	1.298	1.115	1.06	1.121	0.805	0.832	0.765	0.841	0.831	0.822
	K4ABE3	actin-1 [Oryza brachyantha]	0.807	Down	0.00023884	LOC101780114	41.796	1.069	1.09	1.043	1.154	1.156	1.186	0.877	0.843	0.864	0.898	0.9	0.905
	K3XZY5	Profilin OS=Setaria italica OX=4555 GN=LOC101779194	0.833	Down	0.00159647	LOC101779194	14.184	1.115	1.146	1.089	1.048	1.01	1.048	0.915	0.911	0.966	0.898	0.949	0.903
	K3Z752	actin-1 [Setaria italica]	0.723	Down	0.00122268	LOC101755516	41.618	1.095	1.134	1.098	1.272	1.257	1.277	0.804	0.803	0.8	0.815	0.827	0.819
	K3XUU9	kinesin-4-like isoform X1 [Setaria italica]	0.828	Down	0.0039589	LOC101761613	138.27	1.061	1.079	0.978	1.161	1.113	1.23	0.875	0.853	0.854	0.915	0.965	0.955
[U] Intracellular trafficking, secretion, and vesicular transport	K3ZHL2	DUF594 family protein [Medicago truncatula]	0.304	Down	0.00052412	LOC101782095	76.884	1.41	1.581	1.51	1.576	1.661	1.692	0.562	0.387	0.418	0.475	0.394	0.407
	K3YTF2	LOC100286182 isoform X1 [Zea mays]	0.815	Down	4.8013e-07	LOC101770322	42.032	1.139	1.132	1.131	1.086	1.088	1.145	0.919	0.93	0.924	0.824	0.859	0.81
	K3YAQ9	signal recognition particle 14 kDa protein [Setaria italica]	0.677	Down	0.029175	LOC101772624	14.885	1.129	1.269		1.199	1.111		0.84	0.784		0.845	0.842
	K3Z822	annexin D4 [Setaria italica]	0.791	Down	0.00092384	LOC101764160	35.969	1.15	1.078	1.123	1.031	1.019	1.044	0.874	0.916	0.86	0.976	1.001	0.937
	K3ZIR6	SEC12-like protein 2 [Setaria italica]	0.784	Down	0.035037	LOC101785744	41.723	1.056	1.184	1.071	1.092	1.204	1.072	0.932	0.749	0.915	0.958	0.839	0.945
	K3ZHG0	putative receptor-like protein kinase At4g00960 [Setaria italica]	0.688	Down	0.023083	SETIT_026012mg	86.669	1.151	1.163		1.265	1.355		0.842	0.75		0.756	0.752
[O] Posttranslational modification, protein turnover, chaperones	K3ZH40	calmodulin-interacting protein 111-like [Setaria italica]	0.778	Down	0.023642	LOC101786543	108.49	1.192	1.142	1.09	1.081	1.253	0.922	0.886	0.786	0.991	0.846	0.835	0.998
	K3XJ15	chaperone protein dnaJ 49-like [Setaria italica]	0.796	Down	0.0109829	LOC101769904	42.325	1.001	1.137	1.165	1.093	0.965	0.877	0.86	0.909	0.859	1.12	0.991	1.096
	K3YSD1	Carboxypeptidase OS=Setaria italica OX=4555 GN=SETIT_017175mg	0.76	Down	0.030097	SETIT_017175mg	50.038	1.116		1.175	0.984		1.052	0.907		0.835	1.017		0.943
	K4A9R5	Carboxypeptidase OS=Setaria italica OX=4555 GN=LOC101767188	0.825	Down	0.0041587	LOC101767188	49.376	1.1	1.14	1.064	1.039	0.977	1.101	0.956	0.88	0.89	0.911	1.007	0.956
	K3ZIT9	ervatamin-B-like [Setaria italica]	0.646	Down	0.0037171	LOC101776040	41.1	0.846	0.908	0.817	1.918	1.889	2.086	0.614	0.558	0.49	0.673	0.62	0.53
	K4AER3	probable glutathione S-transferase GSTU6 [Setaria italica]	0.792	Down	0.0024568	LOC101759060	24.75	1.124	1.191	1.071	1.102	1.058	1.093	0.914	0.868	0.899	0.829	0.875	0.929
	K3XET5	dolichyl-diphosphooligosaccharide--protein glycosyltransferase subunit STT3A-like [Setaria italica]	0.77	Down	0.0075825	LOC101763138	84.998	1.256	1.2		1.104	1.174		0.945	0.947		0.7	0.691
	K3ZJ28	zingipain-2-like [Setaria italica]	0.487	Down	2.7716e-06	LOC101755107	37.482	1.303	1.299	1.328	1.586	1.523	1.514	0.613	0.659	0.643	0.523	0.544	0.538
	K3YRU8	Carboxypeptidase OS=Setaria italica OX=4555 GN=LOC101770578	0.818	Down	0.0004631	LOC101770578	55.305	1.174	1.137	1.177	1.098	1.042	1.059	0.924	0.975	0.954	0.835	0.82	0.833
	K3ZL82	aspartic proteinase nepenthesin-1-like [Setaria italica]	0.637	Down	0.00080327	LOC101779162	42.957	1.134	1.238	1.318	1.084	1.181	1.147	0.799	0.747	0.803	0.99	0.845	0.737
	K3XLF3	Peptidyl-prolyl cis-trans isomerase OS=Setaria italica OX=4555 GN=LOC101760420	0.719	Down	0.00148496	LOC101760420	25.9	1.08	1.192	1.171	1.188	1.162	1.228	0.868	0.783	0.825	0.814	0.873	0.789
	K4AED9	glutathione S-transferase F11-like [Setaria italica]	0.828	Down	0.00056411	LOC101766913	27.299	1.105	1.151	1.122	1.064	1.062	1.085	0.936	0.954	0.907	0.871	0.856	0.854
	K3Y6U0	Carboxypeptidase OS=Setaria italica OX=4555 GN=LOC101782483	0.737	Down	0.00039917	LOC101782483	55.52	1.181	1.161	1.094	1.111	1.101	1.109	0.819	0.855	0.86	0.838	0.831	0.862
	K3Z6C8	basic 7S globulin-like [Setaria italica]	0.649	Down	1.5318e-06	LOC101764980	44.592	1.205	1.234	1.225	1.205	1.217	1.179	0.807	0.783	0.788	0.783	0.773	0.803
	K4AAA9	protein ASPARTIC PROTEASE IN GUARD CELL 2 [Setaria italica]	0.806	Down	0.044715	LOC101759067	44.138	1.175	1.007	1.033	1.195	1.121	1.189	0.831	0.964	0.796	0.873	0.904	0.996
	K4A143	protein ASPARTIC PROTEASE IN GUARD CELL 2 [Setaria italica]	0.695	Down	0.000122467	LOC101766999	46.16	1.157	1.237	1.227	1.062	1.079	1.12	0.86	0.824	0.831	0.83	0.815	0.835
	K3XXJ0	ervatamin-B-like [Setaria italica]	0.741	Down	0.025762	105914251	41.344	0.865	0.863	0.871	1.813	1.758	1.912	0.645	0.695	0.586	0.724	0.729	0.681
	K3ZTF8	aspartic proteinase nepenthesin-1-like isoform X1 [Setaria italica]	0.783	Down	6.1322e-05	LOC101779941	44.963	1.177	1.13	1.157	1.01	1.059	1.014	0.917	0.902	0.894	0.93	0.963	0.938
	K3ZWR9	1-Cys peroxiredoxin PER1 [Setaria italica]	0.47	Down	4.2348e-05	LOC101757638	24.293	1.261	1.31	1.277	1.56	1.591	1.543	0.578	0.582	0.65	0.567	0.543	0.581
	K4APL6	calreticulin [Setaria italica]	0.707	Down	1.55009e-05	LOC101774614	42.205	1.261	1.21	1.233	1.043	1.066	1.077	0.865	0.873	0.879	0.804	0.822	0.836
	K3YPS8	heat shock 70 kDa protein 17 [Setaria italica]	0.77	Down	4.4222e-05	LOC101769927	98.234	1.188	1.158	1.152	1.082	1.08	1.057	0.879	0.908	0.905	0.839	0.868	0.888
	K3XIB8	basic 7S globulin-like [Setaria italica]	0.806	Down	0.0186985	LOC101781509	43.371	1.125	1.139	1.131	1.001	0.999	1.06	0.962	0.907	0.868	0.96	0.916	0.948
	K4ACQ2	glutathione S-transferase F11-like [Setaria italica]	0.824	Down	0.00138142	LOC101767054	36.49	1.123	1.151	1.14	1.036	1.036	1.041	0.939	0.937	0.938	0.894	0.891	0.898
	K4AI52	ubiquitin-conjugating enzyme E2 4 [Setaria italica]	0.774	Down	0.00022378	LOC101773231	37.914	1.166	1.162	1.115	1.126	1.132	1.142	0.882	0.87	0.913	0.834	0.846	0.841
	K3XVC0	endoplasmin homolog [Setaria italica]	0.662	Down	8.8203e-07	LOC101762306	92.746	1.198	1.163	1.175	1.219	1.195	1.197	0.775	0.786	0.781	0.833	0.86	0.853
	K3YV58	"20 kDa chaperonin, chloroplastic-like [Setaria italica]"	0.815	Down	0.027837	LOC101782599	26.691	1.095	1.097	1.1	1.097	1.091	1.1	0.958	0.865	0.86	0.92	0.934	0.917
	K3XGD3	chaperone protein dnaJ 10-like [Setaria italica]	0.833	Down	0.0025751	LOC101763689	58.487	1.072	1.152	1.064	1.098	1.143	1.107	0.896	0.924	0.92	0.943	0.792	0.919
	K4AEI9	probable glutathione S-transferase GSTU6 [Setaria italica]	0.701	Down	4.27e-05	LOC101762159	25.256	1.15	1.185	1.152	1.199	1.237	1.212	0.813	0.794	0.839	0.85	0.797	0.773
	K4A959	serine carboxypeptidase-like 18 [Setaria italica]	0.803	Down	0.0022959	LOC101781593	53.871	1.09	1.111	1.042	1.189	1.16	1.125	0.851	0.84	0.912	0.883	0.901	0.918
	K3XLL9	probable glutathione S-transferase [Setaria italica]	0.718	Down	9.7835e-05	SETIT_002792mg	25.473	1.199	1.132	1.124	1.24	1.257	1.202	0.832	0.818	0.829	0.742	0.794	0.786
	K3ZDK5	aspartic proteinase nepenthesin-1 [Setaria italica]	0.736	Down	0.0146386	LOC101776163	47.531	1.036	1.097		1.006	1.289		0.804	0.766		1.16	0.866
	K3ZY56	Thioredoxin OS=Setaria italica OX=4555 GN=LOC101785701	0.196	Down	0.0047569	LOC101785701	12.971	1.68	1.728	1.756	1.619	1.703	1.686	0.417	0.293	0.302	0.301	0.294	0.276
	K3Y0Q8	40S ribosomal protein S30 OS=Setaria italica OX=4555 GN=LOC101779069	0.287	Down	0.0108034	LOC101779069	6.9571	1.707		1.355	1.363		1.485	0.413		0.466	0.522		0.601
	K3XWI4	protein ASPARTIC PROTEASE IN GUARD CELL 2-like [Setaria italica]	0.783	Down	1.89574e-05	LOC101780935	51.447	1.188	1.229	1.211	0.965	0.996	0.995	0.949	0.941	0.949	0.881	0.846	0.854
	K3YIP5	geranylgeranyl transferase type-2 subunit beta [Setaria italica]	0.687	Down	0.0140354	LOC101785975	35.268		1.268	1.166		1.153	1.202		0.822	0.849		0.765	0.795
	K3XIB3	basic 7S globulin 2-like [Setaria italica]	0.832	Down	0.00129526	101780712	43.698	1.051	1.055	1.117	1.156	1.218	1.083	0.911	0.896	0.876	0.894	0.847	0.932
[C] Energy production and conversion	K3Z9F4	soluble inorganic pyrophosphatase-like [Setaria italica]	0.678	Down	2.1287e-05	LOC101756590	25.534	1.181	1.187	1.228	1.059	1.072	1.12	0.819	0.826	0.794	0.924	0.963	0.864
	K3Y8D6	probable aldo-keto reductase 2 [Setaria italica]	0.72	Down	6.348e-05	LOC101753867	38.22	1.15	1.202	1.159	1.225	1.282	1.161	0.843	0.823	0.862	0.818	0.709	0.828
	K3YZ26	L-lactate dehydrogenase OS=Setaria italica OX=4555 GN=LOC101769096	0.67	Down	0.0113638	LOC101769096	38.041	1.269	1.109	1.128	1.356	1.247	1.182	0.665	0.869	0.816	0.726	0.791	0.887
	K3ZT16	"putative quinone-oxidoreductase homolog, chloroplastic [Setaria italica]"	0.699	Down	0.000182623	LOC101763588	48.412	1.148	1.14	1.157	1.244	1.34	1.237	0.815	0.761	0.831	0.73	0.684	0.722
	K4AAI4	FAD-dependent urate hydroxylase-like [Setaria italica]	0.639	Down	0.0023034	LOC101778528	44.029	1.289	1.231	1.121	1.402	1.196	1.305	0.708	0.775	0.843	0.619	0.802	0.749
	K3ZI86	Glycosyltransferase OS=Setaria italica OX=4555 GN=LOC101769845	0.772	Down	0.00037888	LOC101769845	52.503	1.153	1.134	1.132	1.022	1.119	1.117	0.92	0.859	0.86	0.909	0.898	0.901
	K3YMS1	UDP-glycosyltransferase 89B2-like [Setaria italica]	0.468	Down	9.242e-07	---	50.03	1.333	1.4	1.403	1.32	1.322	1.306	0.641	0.64	0.653	0.719	0.65	0.649
	K3XJL1	probable aldo-keto reductase 1 [Setaria italica]	0.785	Down	2.7182e-06	LOC101772857	37.6	1.146	1.159	1.143	1.079	1.052	1.104	0.898	0.913	0.895	0.876	0.891	0.863
	K3ZIA7	Glycosyltransferase OS=Setaria italica OX=4555 GN=LOC101764556	0.539	Down	4.3301e-06	LOC101764556	51.181	1.283	1.336	1.273	1.213	1.229	1.247	0.689	0.688	0.721	0.759	0.705	0.763
	K3ZT10	Glycosyltransferase OS=Setaria italica OX=4555 GN=LOC101773859	0.811	Down	0.0147212	LOC101773859	50.136	1.153	1.043	1.157	1.086	1.176	1.117	0.879	0.976	0.864	0.888	0.809	0.87
	K3Y823	probable aldo-keto reductase 2 [Setaria italica]	0.592	Down	2.9204e-06	LOC101754654	41.07	1.246	1.255	1.283	1.216	1.21	1.212	0.76	0.753	0.726	0.784	0.771	0.753
	K3Y686	Dihydrolipoyl dehydrogenase OS=Setaria italica OX=4555 GN=LOC101756978	0.802	Down	4.3795e-05	LOC101756978	58.831	1.115	1.099	1.134	1.09	1.101	1.055	0.89	0.886	0.908	0.925	0.923	0.891
	K3Z4Y2	Malic enzyme OS=Setaria italica OX=4555 GN=LOC101782922	0.812	Down	0.00018398	LOC101782922	63.771	1.043	1.07	1.05	1.229	1.196	1.152	0.844	0.88	0.845	0.899	0.873	0.911
	K3ZSQ0	7-deoxyloganetic acid glucosyltransferase-like [Setaria italica]	0.751	Down	0.0008812	LOC101782343	52.246	1.099	1.152	1.178	0.992	1.03	0.981	0.847	0.9	0.828	1.066	0.924	1.014
	K3Y8F6	probable aldo-keto reductase 3 [Setaria italica]	0.321	Down	1.87275e-05	LOC101755069	37.739	1.498	1.536	1.506	1.512	1.485	1.619	0.511	0.505	0.442	0.495	0.489	0.456
	K4AF39	non-symbiotic hemoglobin [Setaria italica]	0.792	Down	0.00039561	LOC101783769	23.141	1.039	1.015	1.017	1.107	1.09	1.105	0.79	0.843	0.8	1.131	1.089	1.084
	K3Z7N9	probable aldo-keto reductase 1 [Setaria italica]	0.76	Down	3.7263e-06	LOC101759840	37.463	1.158	1.161	1.141	1.079	1.089	1.069	0.871	0.89	0.87	0.916	0.877	0.899
	K3YPQ0	glycerophosphodiester phosphodiesterase GDPDL4-like [Setaria italica]	0.669	Down	4.8494e-07	LOC101757080	100.99	1.202	1.189	1.208	1.145	1.16	1.177	0.8	0.812	0.794	0.84	0.862	0.827
	K3ZSU7	Glycosyltransferase OS=Setaria italica OX=4555 GN=LOC101780204	0.813	Down	0.00153798	LOC101780204	52.732	1.059	1.13	1.074	1.073	1.134	1.131	0.858	0.914	0.88	1.019	0.834	0.991
	K3YRY4	Glycosyltransferase OS=Setaria italica OX=4555 GN=LOC101753540	0.8	Down	0.026482	LOC101753540	52.687	1.029	1.102		1.256	1.094		0.84	0.864		0.893	0.949
	K3ZWG4	"ATP synthase subunit d, mitochondrial-like [Setaria italica]"	0.794	Down	2.0373e-05	LOC101755473	28.204	1.149	1.157	1.142	1.026	1.064	1.033	0.917	0.896	0.924	0.906	0.912	0.896
	K3ZUG2	peroxisomal (S)-2-hydroxy-acid oxidase GLO5 [Setaria italica]	0.805	Down	1.93623e-05	LOC101764932	40.189	1.105	1.083	1.108	1.089	1.1	1.076	0.894	0.883	0.877	0.94	0.95	0.947
[G] Carbohydrate transport and metabolism	K3YV88	aquaporin TIP2-1 [Setaria italica]	0.829	Down	0.0082756	LOC101753148	25.038	1.193	1.047	1.118	1.006	1.004	1.049	0.919	0.94	0.925	0.89	1.015	0.89
	K3XZ02	probable aquaporin TIP2-2 [Setaria italica]	0.727	Down	1.79389e-05	LOC101771871	24.952	1.139	1.155	1.15	1.095	1.061	1.087	0.854	0.832	0.819	0.917	0.901	0.903
	K3YS38	Glyceraldehyde-3-phosphate dehydrogenase OS=Setaria italica OX=4555 GN=LOC101785151	0.78	Down	2.2908e-05	LOC101785151	51.746	1.148	1.157	1.124	1.054	1.065	1.048	0.887	0.884	0.905	0.908	0.918	0.918
	K3XVF7	LOW QUALITY PROTEIN: beta-galactosidase 9-like [Setaria italica]	0.728	Down	0.00188446	SETIT_005914mg	82.807	1.198	1.26	1.146	1.105	1.144	1.101	0.888	0.819	0.918	0.818	0.78	0.853
	K3YSN8	Alpha-amylase OS=Setaria italica OX=4555 GN=LOC101776395	0.66	Down	0.00021738	LOC101776395	47.5	1.193	1.145	1.203	1.355	1.339	1.405	0.773	0.821	0.744	0.696	0.714	0.674
	K3ZSG2	beta-glucosidase 29-like [Setaria italica]	0.718	Down	0.00035667	LOC101765089	57.783	1.175	1.129	1.199	1.191	0.985	1.088	0.8	0.854	0.862	0.859	0.964	0.857
	K3ZI86	Glycosyltransferase OS=Setaria italica OX=4555 GN=LOC101769845	0.772	Down	0.00037888	LOC101769845	52.503	1.153	1.134	1.132	1.022	1.119	1.117	0.92	0.859	0.86	0.909	0.898	0.901
	K3YMS1	UDP-glycosyltransferase 89B2-like [Setaria italica]	0.468	Down	9.242e-07	---	50.03	1.333	1.4	1.403	1.32	1.322	1.306	0.641	0.64	0.653	0.719	0.65	0.649
	K3ZIA7	Glycosyltransferase OS=Setaria italica OX=4555 GN=LOC101764556	0.539	Down	4.3301e-06	LOC101764556	51.181	1.283	1.336	1.273	1.213	1.229	1.247	0.689	0.688	0.721	0.759	0.705	0.763
	K3ZMW3	aquaporin SIP1-1 [Setaria italica]	0.782	Down	0.0112004	LOC101759426	19.883	1.185	1.151		1.113	1.156		0.933	0.893		0.778	0.812
	K3ZT10	Glycosyltransferase OS=Setaria italica OX=4555 GN=LOC101773859	0.811	Down	0.0147212	LOC101773859	50.136	1.153	1.043	1.157	1.086	1.176	1.117	0.879	0.976	0.864	0.888	0.809	0.87
	K3YGQ6	Purple acid phosphatase OS=Setaria italica OX=4555 GN=LOC101765199	0.335	Down	0.000116305	LOC101765199	69.499	1.328	1.425	1.412	1.63	1.562	1.64	0.473	0.516	0.407	0.595	0.519	0.567
	K4ABC7	probable sugar phosphate/phosphate translocator At1g48230 [Setaria italica]	0.815	Down	0.0028775	LOC101782118	42.115	1.148	1.15	1.076	0.932	0.97	0.994	0.93	0.877	0.944	0.99	1.005	0.99
	K3Y9N3	aquaporin TIP2-3 [Setaria italica]	0.748	Down	1.88716e-05	LOC101764945	25.051	1.152	1.158	1.132	1.122	1.093	1.138	0.841	0.869	0.863	0.893	0.894	0.883
	K3Y704	ATP-dependent 6-phosphofructokinase OS=Setaria italica OX=4555 GN=LOC101768461	0.826	Down	0.00112064	LOC101768461	51.374	1.021	1.034	1.076	1.216	1.179	1.065	0.848	0.848	0.891	0.931	0.954	0.975
	K3YS71	UTP--glucose-1-phosphate uridylyltransferase OS=Setaria italica OX=4555 GN=LOC101760727	0.753	Down	1.894e-06	LOC101760727	51.564	1.172	1.169	1.183	1.05	1.044	1.026	0.881	0.876	0.897	0.912	0.919	0.891
	K3ZSQ0	7-deoxyloganetic acid glucosyltransferase-like [Setaria italica]	0.751	Down	0.0008812	LOC101782343	52.246	1.099	1.152	1.178	0.992	1.03	0.981	0.847	0.9	0.828	1.066	0.924	1.014
	K3XEI9	"Alpha-1,4 glucan phosphorylase OS=Setaria italica OX=4555 GN=LOC101786613"	0.658	Down	7.591e-05	LOC101786613	94.24	1.112	1.123	1.176	1.343	1.304	1.317	0.73	0.774	0.739	0.793	0.778	0.771
	K4A5T0	Beta-galactosidase OS=Setaria italica OX=4555 GN=LOC101784580	0.729	Down	1.98598e-05	LOC101784580	91.785	1.188	1.154	1.175	1.166	1.161	1.174	0.845	0.873	0.847	0.789	0.82	0.772
	K3YR60	"beta-fructofuranosidase, cell wall isozyme-like [Setaria italica]"	0.797	Down	9.9395e-05	LOC101784073	63.927	1.174	1.135	1.129	1.053	1.049	1.058	0.9	0.924	0.917	0.889	0.896	0.915
	K4ADX3	aquaporin TIP3-1 [Setaria italica]	0.661	Down	0.0039832	LOC101752562	27.132		1.265	1.217		1.169	1.172		0.806	0.835		0.768	0.785
	K3XF05	"transketolase, chloroplastic-like [Setaria italica]"	0.823	Down	0.000100412	LOC101776231	78.019	1.1	1.112	1.123	1.063	1.063	1.005	0.898	0.913	0.933	0.969	0.942	0.973
	K4AE67	aquaporin TIP1-1 [Setaria italica]	0.808	Down	0.00058387	LOC101767863	25.764	1.128	1.067	1.143	1.023	1.036	0.99	0.893	0.906	0.899	0.952	0.974	0.993
	K3ZWQ1	Ribulose-phosphate 3-epimerase OS=Setaria italica OX=4555 GN=LOC101768734	0.744	Down	6.124e-05	LOC101768734	24.178	1.125	1.118	1.172	1.098	1.14	1.13	0.852	0.855	0.833	0.898	0.896	0.866
	K3Y648	"beta-fructofuranosidase, insoluble isoenzyme 2-like [Setaria italica]"	0.809	Down	0.0090781	LOC101768057	64.801	1.153	1.169		1.001	0.984		0.957	0.921		0.893	0.929
	K3ZVT2	aquaporin PIP2-6-like [Setaria italica]	0.706	Down	0.00030051	LOC101755885	29.89	1.091	1.114	1.092	1.189	1.222	1.106	0.762	0.745	0.82	0.97	0.935	0.991
	K3Y886	Aldose 1-epimerase OS=Setaria italica OX=4555 GN=LOC101771807	0.754	Down	0.0036166	LOC101771807	39.639	1.187	1.226	1.059	1.161	1.121	1.081	0.867	0.858	0.892	0.769	0.781	0.946
	K3ZSU7	Glycosyltransferase OS=Setaria italica OX=4555 GN=LOC101780204	0.813	Down	0.00153798	LOC101780204	52.732	1.059	1.13	1.074	1.073	1.134	1.131	0.858	0.914	0.88	1.019	0.834	0.991
	K3XEA4	alpha-xylosidase 1-like [Setaria italica]	0.649	Down	1.92534e-05	LOC101757308	102.32	1.124	1.105	1.126	1.399	1.382	1.484	0.724	0.749	0.706	0.748	0.787	0.706
	K3YRY4	Glycosyltransferase OS=Setaria italica OX=4555 GN=LOC101753540	0.8	Down	0.026482	LOC101753540	52.687	1.029	1.102		1.256	1.094		0.84	0.864		0.893	0.949
	K3YGQ2	Purple acid phosphatase OS=Setaria italica OX=4555 GN=LOC101760459	0.586	Down	0.00022046	LOC101760459	69.898	1.248	1.327	1.244	1.296	1.271	1.247	0.729	0.709	0.8	0.719	0.704	0.722
	K3Y178	Glyceraldehyde-3-phosphate dehydrogenase OS=Setaria italica OX=4555 GN=SETIT_007940mg	0.823	Down	0.0100567	SETIT_007940mg	40.832	0.684	0.716	0.731	1.72	1.786	1.669	0.584	0.583	0.586	1.058	0.965	1.056
	K4A8V2	beta-glucosidase 7 isoform X1 [Setaria italica]	0.804	Down	0.000101136	LOC101781059	56.608	1.174	1.158	1.127	1.102	1.085	1.101	0.935	0.913	0.932	0.831	0.803	0.836
[E] Amino acid transport and metabolism	K4A946	Proline dehydrogenase OS=Setaria italica OX=4555 GN=LOC101775799	0.624	Down	2.1361e-05	LOC101775799	51.889	1.178	1.179	1.233	1.162	1.144	1.143	0.762	0.726	0.752	1.052	0.925	0.902
	K4ABM8	Branched-chain-amino-acid aminotransferase OS=Setaria italica OX=4555 GN=LOC101776890	0.619	Down	4.0677e-05	LOC101776890	39.434	1.217	1.233	1.285	1.193	1.127	1.177	0.773	0.794	0.745	0.828	0.784	0.801
	K3XX59	nicotianamine aminotransferase B-like [Setaria italica]	0.799	Down	0.00131641	LOC101758101	46.653	1.107	1.066	1.17	1.155	1.078	1.165	0.881	0.902	0.888	0.893	0.947	0.828
	K3YSD1	Carboxypeptidase OS=Setaria italica OX=4555 GN=SETIT_017175mg	0.76	Down	0.030097	SETIT_017175mg	50.038	1.116		1.175	0.984		1.052	0.907		0.835	1.017		0.943
	K3YSH3	4-hydroxyphenylpyruvate dioxygenase OS=Setaria italica OX=4555 GN=LOC101764497	0.829	Down	0.0094219	LOC101764497	46.922	0.999	1.115	1.04	1.127	1.13	1.102	0.868	0.837	0.909	0.95	0.908	0.99
	K4ABC7	probable sugar phosphate/phosphate translocator At1g48230 [Setaria italica]	0.815	Down	0.0028775	LOC101782118	42.115	1.148	1.15	1.076	0.932	0.97	0.994	0.93	0.877	0.944	0.99	1.005	0.99
	K3YRU8	Carboxypeptidase OS=Setaria italica OX=4555 GN=LOC101770578	0.818	Down	0.0004631	LOC101770578	55.305	1.174	1.137	1.177	1.098	1.042	1.059	0.924	0.975	0.954	0.835	0.82	0.833
	K3Y6U0	Carboxypeptidase OS=Setaria italica OX=4555 GN=LOC101782483	0.737	Down	0.00039917	LOC101782483	55.52	1.181	1.161	1.094	1.111	1.101	1.109	0.819	0.855	0.86	0.838	0.831	0.862
	K3YPJ4	alpha-aminoadipic semialdehyde synthase isoform X1 [Setaria italica]	0.764	Down	3.6002e-05	LOC101756273	112.66	1.123	1.147	1.121	1.059	1.089	1.091	0.882	0.852	0.857	0.965	0.912	0.924
	K3Y657	gamma-glutamyltranspeptidase 1-like [Setaria italica]	0.717	Down	5.6761e-07	LOC101768460	61.271	1.181	1.159	1.172	1.133	1.15	1.097	0.832	0.841	0.844	0.87	0.831	0.872
	K4A6W5	asparagine synthetase [glutamine-hydrolyzing] 1-like [Setaria italica]	0.823	Down	0.0033431	LOC101773925	72.212		1.035	1.039		1.017	1.02		0.844	0.863		1.118	1.075
	K4A9A1	methionine gamma-lyase [Setaria italica]	0.551	Down	5.6405e-05	LOC101759989	50.839	1.331	1.359	1.307	1.228	1.187	1.215	0.778	0.722	0.702	0.708	0.741	0.722
	K3XXY0	cysteine synthase-like [Setaria italica]	0.646	Down	3.9836e-05	LOC101753657	37.716	1.202	1.245	1.223	1.144	1.139	1.101	0.802	0.76	0.81	0.854	0.838	0.858
	K3Y842	probable low-specificity L-threonine aldolase 1 [Setaria italica]	0.637	Down	0.0047613	LOC101785445	39.831	1.243	1.17		1.158	1.175		0.774	0.762		0.833	0.904
	K3Z5V4	"alanine--glyoxylate aminotransferase 2 homolog 3, mitochondrial-like [Setaria italica]"	0.786	Down	0.00027909	LOC101780905	51.656	1.111	1.177	1.129	1.058	1.071	1.065	0.908	0.877	0.9	0.902	0.885	0.902
	K3YHJ4	aminoacylase-1 [Setaria italica]	0.802	Down	3.2128e-09	LOC101785165	50.041	1.106	1.11	1.107	1.134	1.119	1.115	0.888	0.889	0.887	0.9	0.875	0.902
	K4A959	serine carboxypeptidase-like 18 [Setaria italica]	0.803	Down	0.0022959	LOC101781593	53.871	1.09	1.111	1.042	1.189	1.16	1.125	0.851	0.84	0.912	0.883	0.901	0.918
	K4A1P9	pyruvate decarboxylase 2-like [Setaria italica]	0.662	Down	2.4691e-05	LOC101785721	64.676	0.937	0.959	0.916	1.852	1.852	1.854	0.624	0.604	0.634	0.633	0.631	0.643
[F] Nucleotide transport and metabolism	K3XG82	CTP synthase OS=Setaria italica OX=4555 GN=LOC101769502	0.656	Down	0.000139626	LOC101769502	61.183	1.196	1.215	1.26	1.029	1.067	1.074	0.831	0.813	0.764	0.959	0.942	0.905
	K3Y764	probable apyrase 3 [Setaria italica]	0.712	Down	0.00023849	LOC101786001	49.351	1.066	1.065	1.098	1.365	1.392	1.393	0.79	0.78	0.728	0.8	0.781	0.78
	K3Y7K4	"3'(2'),5'-bisphosphate nucleotidase [Setaria italica]"	0.808	Down	0.00023863	LOC101764411	44.615	1.142	1.106	1.082	1.115	1.097	1.1	0.902	0.885	0.904	0.914	0.92	0.918
	K3ZRR4	bifunctional purine biosynthesis protein PurH-like [Setaria italica]	0.798	Down	2.121e-06	LOC101759129	64.27	1.12	1.116	1.113	1.178	1.093	1.142	0.902	0.889	0.883	0.863	0.88	0.87
	K3Z525	nucleobase-ascorbate transporter 3 [Setaria italica]	0.825	Down	0.00185504	LOC101770523	60.431	1.181	1.117	1.142	0.936	0.948	0.905	0.913	0.943	0.981	0.97	0.994	0.971
[H] Coenzyme transport and metabolism	K3XJH5	3-methyl-2-oxobutanoate hydroxymethyltransferase OS=Setaria italica OX=4555 GN=LOC101755554	0.833	Down	0.0066843	LOC101755554	36.347	1.059	1.083	1.116	1.208	1.098	1.046	0.848	0.936	0.931	0.899	0.893	0.913
	K3ZLN1	probable pyridoxal 5'-phosphate synthase subunit PDX1.1 [Oryza sativa Japonica Group]	0.723	Down	0.00056029	SETIT_027491mg	32.741	1.183		1.167	1.073		1.088	0.853		0.847	0.897		0.904
	K3YJ32	lipoate-protein ligase LplJ [Setaria italica]	0.77	Down	0.0021006	LOC101769395	30.509	1.169	1.104	1.194	1.069	1.079	1.113	0.874	0.94	0.855	0.877	0.886	0.843
	K3XJP4	farnesyl pyrophosphate synthase-like [Setaria italica]	0.511	Down	2.1223e-05	LOC101765568	38.803	1.244	1.28	1.286	1.404	1.471	1.559	0.676	0.655	0.615	0.658	0.6	0.565
	K3ZUK4	"geranylgeranyl pyrophosphate synthase 7, chloroplastic-like [Setaria italica]"	0.809	Down	0.00045936	LOC101763054	38.273	1.084	1.1	1.101	1.344	1.22	1.322	0.856	0.884	0.916	0.703	0.811	0.681
	K4A1P9	pyruvate decarboxylase 2-like [Setaria italica]	0.662	Down	2.4691e-05	LOC101785721	64.676	0.937	0.959	0.916	1.852	1.852	1.854	0.624	0.604	0.634	0.633	0.631	0.643
[I] Lipid transport and metabolism	K4A8Z0	"3-oxoacyl-[acyl-carrier-protein] synthase II, chloroplastic-like [Setaria italica]"	0.782	Down	0.0182602	LOC101782136	53.042	1.039	1.264	1.117	1.112	1.05	1.029	0.908	0.844	0.921	0.959	0.845	0.938
	K3YTQ9	random slug protein 5-like [Setaria italica]	0.723	Down	0.00153808	LOC101779640	39.654	1.135	1.285	1.169	1.101	1.144	1.161	0.875	0.833	0.887	0.894	0.746	0.792
	K4AC70	caffeoylshikimate esterase-like [Setaria italica]	0.808	Down	0.0093566	LOC101784571	38.229	1.124	1.134		1.121	1.022		0.894	0.931		0.87	0.919
	K3Z526	"probable acyl-activating enzyme 5, peroxisomal [Setaria italica]"	0.794	Down	4.0563e-05	LOC101774823	60.471	1.108	1.134	1.093	1.072	1.049	1.044	0.875	0.884	0.89	0.954	0.95	0.959
	K3ZHJ2	"long chain acyl-CoA synthetase 9, chloroplastic-like [Setaria italica]"	0.758	Down	0.00016204	LOC101761049	76.76	1.146	1.176	1.141	1.044	1.086	1.077	0.85	0.872	0.904	0.9	0.873	0.886
	K3ZT06	3-hydroxy-3-methylglutaryl coenzyme A synthase OS=Setaria italica OX=4555 GN=LOC101778463	0.798	Down	2.0162e-05	LOC101778463	52.344	1.131	1.123	1.121	1.039	1.044	1.058	0.898	0.883	0.912	0.946	0.93	0.934
	K3ZTK3	Phosphatidate cytidylyltransferase OS=Setaria italica OX=4555 GN=LOC101776962	0.781	Down	0.036038	LOC101776962	49.078		1.079	1.187		1.012	0.994		0.89	0.879		1.025	0.941
	K3XFC1	long chain acyl-CoA synthetase 4-like [Setaria italica]	0.803	Down	0.0052765	LOC101784059	73.115	1.097	1.139	1.124	1.13	1.122	1.014	0.887	0.846	0.965	0.939	0.894	0.902
	K4AL86	lecithin-cholesterol acyltransferase-like 1 [Setaria italica]	0.693	Down	0.028184	LOC101786570	45.883	1.175		1.248	1.218		0.955	0.793		0.886	0.826		0.91
	K3YKH2	acyl-CoA-binding protein-like [Setaria italica]	0.78	Down	2.7167e-07	LOC101783678	10.138	1.165	1.167	1.17	1.034	1.021	1.021	0.917	0.911	0.904	0.897	0.892	0.91
	K3Y7S6	"acetyl-CoA acetyltransferase, cytosolic 1-like [Setaria italica]"	0.827	Down	0.0100362	LOC101762107	41.043	1.111	1.119	1.06	1.081	1.054	1.052	0.951	0.841	0.93	0.822	1.062	1.007
	K4A821	"probable acyl-activating enzyme 1, peroxisomal [Setaria italica]"	0.586	Down	1.5105e-06	LOC101769350	59.507	1.246	1.283	1.274	1.221	1.16	1.241	0.76	0.734	0.736	0.784	0.832	0.759
	K4A9L0	phosphoinositide phosphatase SAC8 isoform X1 [Setaria italica]	0.806	Down	0.0032583	LOC101772427	52.086	1.034	1.153	1.113	1.01	0.943	0.946	0.907	0.879	0.873	1.056	1.026	1.069
	K3ZHI6	"long chain acyl-CoA synthetase 6, peroxisomal-like isoform X2 [Setaria italica]"	0.757	Down	0.0050622	LOC101771306	77.479	1.199	1.159	1.08	1.088	1.105	1.083	0.871	0.806	0.924	0.848	0.939	0.923
	K3ZUW7	Methyltransferase OS=Setaria italica OX=4555 GN=LOC101756008	0.824	Down	0.0002219	LOC101756008	38.54	1.08	1.118	1.087	1.088	1.038	1.025	0.887	0.9	0.921	0.956	0.953	0.962
	K3YHQ5	Patatin OS=Setaria italica OX=4555 GN=LOC101775186	0.581	Down	0.00083685	LOC101775186	46.951	1.261	1.289	1.189	1.26	1.376	1.233	0.708	0.663	0.801	0.77	0.687	0.79
[P] Inorganic ion transport and metabolism	K3Z3J3	Plasma membrane ATPase OS=Setaria italica OX=4555 GN=LOC101755662	0.781	Down	3.0841e-06	LOC101755662	105.47	1.19	1.185	1.203	1.025	1.016	1.002	0.938	0.938	0.92	0.909	0.872	0.898
	K3ZXQ6	Superoxide dismutase [Cu-Zn] OS=Setaria italica OX=4555 GN=LOC101783048	0.827	Down	0.00030249	LOC101783048	15.079	1.154	1.184	1.132	1.02	0.972	0.994	0.948	0.946	0.975	0.942	0.947	0.923
	K3YWK0	thiosulfate sulfurtransferase 18-like [Setaria italica]	0.757	Down	0.00010349	LOC101758678	14.979	1.057	1.08	1.083	1.092	1.126	1.122	0.816	0.834	0.788	1.027	0.999	1.047
	K3Z3Z2	Chloride channel protein OS=Setaria italica OX=4555 GN=LOC101771320	0.806	Down	0.0112784	LOC101771320	86.657	1.059		1.085	1.017		1.042	0.881		0.847	1.05		1.033
	K3ZEF2	Ammonium transporter OS=Setaria italica OX=4555 GN=LOC101759162	0.774	Down	0.00197858	LOC101759162	54.34	1.166	1.137	1.079	1.179	1.261	1.178	0.829	0.88	0.91	0.824	0.748	0.875
	K3Y7K4	"3'(2'),5'-bisphosphate nucleotidase [Setaria italica]"	0.808	Down	0.00023863	LOC101764411	44.615	1.142	1.106	1.082	1.115	1.097	1.1	0.902	0.885	0.904	0.914	0.92	0.918
	K3XK67	mitochondrial outer membrane protein porin 4-like [Setaria italica]	0.816	Down	1.976e-06	LOC101758139	33.789	1.1	1.12	1.11	1.095	1.088	1.084	0.91	0.906	0.902	0.903	0.897	0.934
	K3XZI9	"thiosulfate sulfurtransferase 16, chloroplastic-like [Setaria italica]"	0.652	Down	0.00054074	LOC101771623	19.395	1.137	1.168	1.223	1.031	1.052	1.048	0.824	0.743	0.734	1.044	1.043	0.983
	K3Z3I9	respiratory burst oxidase homolog protein A-like [Setaria italica]	0.833	Down	2.5725e-06	LOC101755919	108.25	1.114	1.103	1.109	0.967	0.961	0.972	0.917	0.932	0.922	1.004	1.006	1
[Q] Secondary metabolites biosynthesis, transport and catabolism	K3ZVD7	1-aminocyclopropane-1-carboxylate oxidase-like [Setaria italica]	0.704	Down	7.627e-05	LOC101781010	35.704	1.184	1.241	1.22	1.001	1.026	1.019	0.858	0.831	0.877	0.959	0.905	0.941
	K3ZHU8	Laccase OS=Setaria italica OX=4555 GN=LOC101779436	0.655	Down	0.00136109	LOC101779436	65.579	1.097	1.057	1.073	1.423	1.473	1.6	0.756	0.724	0.635	0.747	0.774	0.64
	K3ZF84	flavonoid 3'-monooxygenase-like [Setaria italica]	0.632	Down	1.88301e-05	SETIT_025233mg	22.299	1.266	1.262	1.24	1.251	1.194	1.189	0.771	0.789	0.82	0.722	0.765	0.761
	K3XXQ7	1-aminocyclopropane-1-carboxylate oxidase homolog 4-like [Setaria italica]	0.76	Down	0.00020043	LOC101774722	39.362	1.176	1.116	1.159	1.152	1.169	1.143	0.859	0.899	0.865	0.803	0.828	0.843
	K4A8Z0	"3-oxoacyl-[acyl-carrier-protein] synthase II, chloroplastic-like [Setaria italica]"	0.782	Down	0.0182602	LOC101782136	53.042	1.039	1.264	1.117	1.112	1.05	1.029	0.908	0.844	0.921	0.959	0.845	0.938
	K3XDV3	ABC transporter B family member 21-like [Setaria italica]	0.831	Down	0.026616	LOC101783382	137.35	1.014	1.079	1.089	1.154	1.303	1.211	0.959	0.807	0.878	0.887	0.831	0.837
	K3XW73	L-ascorbate oxidase homolog [Setaria italica]	0.693	Down	0.0094984	LOC101767592	60.849	1.211		1.167	1.203		1.167	0.798		0.849	0.799		0.828
	K3YQD5	Phenylalanine ammonia-lyase OS=Setaria italica OX=4555 GN=LOC101781518	0.786	Down	0.00076458	LOC101781518	76.778	1.084	1.091		1.238	1.208		0.85	0.86		0.844	0.856
	K3YH70	cytochrome P450 76C2-like [Setaria italica]	0.594	Down	0.00084326	LOC101763431	56.806	1.242	1.24	1.374	1.32	1.25	1.476	0.797	0.801	0.694	0.656	0.722	0.476
	K3ZI46	Glutathione synthetase OS=Setaria italica OX=4555 GN=LOC101778090	0.831	Down	0.04076	LOC101778090	56.137	1.189	0.998	1.062	0.988	1.069	1.054	0.841	0.939	0.921	0.984	0.964	0.972
	K3Y6K4	cytochrome P450 71A9-like [Setaria italica]	0.638	Down	0.0169362	LOC101757630	56.711	1.32	1.082	1.225	1.333	1.032	1.304	0.675	0.931	0.707	0.681	0.963	0.779
	K3XWB0	ent-kaurene oxidase 2-like [Setaria italica]	0.63	Down	6.3934e-08	LOC101770285	59.575	1.19	1.171	1.173	1.483	1.499	1.57	0.741	0.741	0.746	0.61	0.615	0.54
	K3YH93	cytochrome P450 99A2-like [Setaria italica]	0.575	Down	9.6079e-08	LOC101772065	56.459	1.204	1.189	1.183	1.577	1.528	1.587	0.692	0.68	0.683	0.571	0.599	0.601
	K3XW10	monocopper oxidase-like protein SKU5 [Setaria italica]	0.754	Down	1.96492e-05	LOC101765799	65.603	1.13	1.145	1.141	1.125	1.107	1.098	0.854	0.844	0.877	0.9	0.904	0.888
	K3Y8B4	probable cinnamyl alcohol dehydrogenase 6 [Setaria italica]	0.792	Down	1.60621e-05	LOC101786111	38.437	1.127	1.145	1.12	1.133	1.152	1.15	0.893	0.887	0.905	0.857	0.828	0.835
	K3XWG1	ent-kaurene oxidase 2-like [Setaria italica]	0.322	Down	3.6017e-05	LOC101770692	57.257	1.521	1.513	1.459	1.645	1.608	1.588	0.437	0.486	0.525	0.405	0.4	0.436
	K3Z859	1-aminocyclopropane-1-carboxylate oxidase-like [Setaria italica]	0.573	Down	0.0002413	LOC101781172	34.667	1.253		1.259	1.33		1.311	0.714		0.726	0.691		0.717
	K3YQD2	Phenylalanine ammonia-lyase OS=Setaria italica OX=4555 GN=LOC101781925	0.808	Down	0.014298	LOC101781925	76.844	1.139	1.082		1.206	1.094		0.895	0.899		0.772	0.936
	K3ZSJ5	cytochrome P450 76M5-like [Setaria italica]	0.801	Down	0.0168213	LOC101775880	55.194	1.129	1.088		1.109	1.128		0.868	0.908		0.902	0.887
	K3ZSE7	Flavin-containing monooxygenase OS=Setaria italica OX=4555 GN=LOC101765470	0.672	Down	0.00077986	LOC101765470	55.965	1.265	1.211	1.128	1.223	1.245	1.226	0.764	0.836	0.821	0.789	0.72	0.768
	K3Y7R3	1-aminocyclopropane-1-carboxylate oxidase homolog 1-like [Setaria italica]	0.74	Down	0.0067981	LOC101757624	44.705	1.185	1.184	1.114	1.136	1.136	1.089	0.783	0.845	0.948	0.903	0.864	0.853
	K3Y5C3	Amine oxidase OS=Setaria italica OX=4555 GN=LOC101784250	0.761	Down	9.7002e-05	LOC101784250	86.308	1.186	1.158	1.211	1.054	1.044	1.029	0.906	0.917	0.882	0.882	0.857	0.841
	K3ZIV1	alcohol dehydrogenase 1 [Setaria italica]	0.75	Down	0.0030626	LOC101767284	40.975		1.046	1.022		1.378	1.356		0.767	0.784		0.853	0.86
	K3ZSK7	cytochrome P450 99A2-like [Setaria italica]	0.627	Down	8.2142e-05	LOC101776139	56.351	1.218	1.16	1.177	1.339	1.297	1.302	0.708	0.751	0.77	0.752	0.774	0.724
	K3Y4N3	ABC transporter C family member 4-like isoform X1 [Setaria italica]	0.788	Down	0.000102194	LOC101782887	166.86	1.124	1.083	1.069	1.095	1.176	1.194	0.857	0.859	0.867	0.933	0.895	0.884
	K3Z3I9	respiratory burst oxidase homolog protein A-like [Setaria italica]	0.833	Down	2.5725e-06	LOC101755919	108.25	1.114	1.103	1.109	0.967	0.961	0.972	0.917	0.932	0.922	1.004	1.006	1
	K4A8U3	ent-cassadiene C2-hydroxylase-like [Setaria italica]	0.479	Down	5.8519e-07	LOC101754716	56.068	1.369	1.383	1.381	1.299	1.285	1.334	0.641	0.674	0.666	0.685	0.685	0.655
	K3Z4Y3	Laccase OS=Setaria italica OX=4555 GN=LOC101760937	0.757	Down	0.0096967	LOC101760937	62.696	1.183	1.094	0.981	1.137	1.106	1.175	0.846	0.783	0.837	0.843	1.027	1.022
[R] General function prediction only	K4A9C6	BTB/POZ domain-containing protein At3g09030 [Setaria italica]	0.776	Down	0.0029583	LOC101759618	50.215	1.22	1.082	1.197	0.969	1.041	0.977	0.89	0.926	0.898	0.92	0.959	0.929
	K3ZVD7	1-aminocyclopropane-1-carboxylate oxidase-like [Setaria italica]	0.704	Down	7.627e-05	LOC101781010	35.704	1.184	1.241	1.22	1.001	1.026	1.019	0.858	0.831	0.877	0.959	0.905	0.941
	K3XIB9	probable sarcosine oxidase [Setaria italica]	0.587	Down	0.00091533	LOC101775690	43.425	1.264	1.256	1.255	1.288	1.28	1.18	0.728	0.725	0.762	0.733	0.754	0.812
	K3Y9D5	endochitinase A-like [Setaria italica]	0.724	Down	0.00106493	LOC101763181	29.287	1.062	1.029	1.031	1.652	1.677	1.498	0.73	0.721	0.81	0.604	0.601	0.709
	K3XXQ7	1-aminocyclopropane-1-carboxylate oxidase homolog 4-like [Setaria italica]	0.76	Down	0.00020043	LOC101774722	39.362	1.176	1.116	1.159	1.152	1.169	1.143	0.859	0.899	0.865	0.803	0.828	0.843
	K3ZK61	barwin-like [Setaria italica]	0.504	Down	0.00065631	LOC101775495	15.564	1.255	1.27	1.139	1.762	1.758	1.494	0.589	0.564	0.693	0.548	0.482	0.591
	K3ZUH4	"NAD-dependent dyhydrogenase, Gfo/Idh/MocA family [Zea mays]"	0.806	Down	4.4295e-05	LOC101769413	39.834	1.123	1.111	1.13	1.055	1.065	1.015	0.885	0.915	0.911	0.929	0.927	0.944
	K3XLV9	coiled-coil domain-containing protein 25-like [Setaria italica]	0.823	Down	0.0045379	LOC101775010	24.921	1.054	1.095	1.118	0.974	1.037	0.998	0.943	0.852	0.893	1.034	1.023	0.994
	K3YIT9	momilactone A synthase-like [Setaria italica]	0.505	Down	1.7278e-06	LOC101784766	30.804	1.311	1.305	1.252	1.39	1.39	1.408	0.636	0.659	0.659	0.679	0.664	0.701
	K3XXY1	Sulfotransferase OS=Setaria italica OX=4555 GN=LOC101771474	0.252	Down	2.4557e-06	LOC101771474	38.621	1.59	1.548	1.545	1.714	1.753	1.716	0.374	0.379	0.425	0.346	0.349	0.34
	K3Y9E6	endochitinase A-like [Setaria italica]	0.739	Down	0.0041562	LOC101764401	28.752	1.012	1.052	1.116	1.425	1.408	1.502	0.805	0.827	0.719	0.798	0.738	0.688
	K3ZT16	"putative quinone-oxidoreductase homolog, chloroplastic [Setaria italica]"	0.699	Down	0.000182623	LOC101763588	48.412	1.148	1.14	1.157	1.244	1.34	1.237	0.815	0.761	0.831	0.73	0.684	0.722
	K3XHG4	UBP1-associated protein 2A-like [Setaria italica]	0.689	Down	0.00041979	LOC101772848	47.909	1.167	1.105	1.242	1.177	1.066	1.051	0.797	0.81	0.815	0.855	1.092	0.895
	K3YIB1	momilactone A synthase-like [Setaria italica]	0.431	Down	5.5433e-05	LOC101782874	37.085	1.419	1.405	1.458	1.263	1.248	1.285	0.642	0.642	0.562	0.684	0.714	0.703
	K4AAI4	FAD-dependent urate hydroxylase-like [Setaria italica]	0.639	Down	0.0023034	LOC101778528	44.029	1.289	1.231	1.121	1.402	1.196	1.305	0.708	0.775	0.843	0.619	0.802	0.749
	K3ZSS8	"pentatricopeptide repeat-containing protein PNM1, mitochondrial [Setaria italica]"	0.73	Down	1.50263e-05	LOC101772627	53.971	1.123	1.156	1.117	1.144	1.11	1.153	0.824	0.823	0.833	0.91	0.921	0.909
	K3ZJ79	Sulfotransferase OS=Setaria italica OX=4555 GN=LOC101752951	0.645	Down	2.2966e-05	LOC101752951	37.08	1.214	1.253	1.27	1.114	1.1	1.079	0.785	0.826	0.798	0.746	0.811	0.775
	K3YQ91	monosaccharide-sensing protein 2-like [Setaria italica]	0.814	Down	0.00079508	LOC101777192	79.652	1.134	1.167	1.166	1.028	1.082	1.097	0.971	0.905	0.945	0.796	0.794	0.799
	K3YTA0	"glycerophosphodiester phosphodiesterase GDPD1, chloroplastic-like [Setaria italica]"	0.66	Down	0.00159936	LOC101785008	42.479	1.334	1.299	1.26	1.068	1.095	1.089	0.86	0.855	0.854	0.736	0.753	0.802
	K3XF92	TPR repeat-containing thioredoxin TTL1-like [Setaria italica]	0.804	Down	5.9435e-05	LOC101781907	72.661	1.102	1.086	1.119	1.072	1.043	1.04	0.882	0.901	0.875	0.944	0.979	0.93
	K3XTC5	Sulfotransferase OS=Setaria italica OX=4555 GN=LOC101761639	0.254	Down	0.0103757	LOC101761639	37.598	1.75	1.567		1.435	1.409		0.366	0.475		0.457	0.562
	K4AG05	probable NADPH:quinone oxidoreductase 1 [Setaria italica]	0.784	Down	0.0101645	LOC101765005	17.979	1.095		1.144	1.182		1.112	0.888		0.868	0.848		0.884
	K3ZIN4	nucleolin [Setaria italica]	0.387	Down	0.036823	LOC101773757	45.175	1.22	1.244	1.516	1.481	1.492	2.009	0.645	0.653	0.241	0.676	0.634	0.274
	K4AD59	haloacid dehalogenase-like hydrolase domain-containing protein Sgpp [Setaria italica]	0.788	Down	2.5459e-06	LOC101754319	32.312	1.124	1.15	1.135	1.077	1.078	1.085	0.899	0.89	0.896	0.882	0.893	0.892
	K3Z7E9	glucose and ribitol dehydrogenase homolog [Setaria italica]	0.641	Down	0.0078417	LOC101776037	38.343	1.114	1.116	1.134	1.464	1.511	1.426	0.708	0.676	0.773	0.74	0.704	0.703
	K3XFT2	pre-rRNA-processing protein las1 isoform X2 [Cajanus cajan]	0.639	Down	0.023024	LOC101771511	67.444		1.125	1.227		0.95	0.939		0.792	0.711		1.135	1.121
	K3XGI5	protein DJ-1 homolog A-like [Setaria italica]	0.726	Down	2.6681e-06	LOC101779618	54.502	1.138	1.147	1.125	1.208	1.272	1.252	0.829	0.812	0.834	0.843	0.81	0.819
	K3YJ84	"endo-1,3;1,4-beta-D-glucanase-like [Setaria italica]"	0.566	Down	0.0031174	LOC101781519	28.59	1.295		1.33	1.25		1.286	0.764		0.721	0.701		0.675
	K3YJ20	"endo-1,3;1,4-beta-D-glucanase-like [Setaria italica]"	0.469	Down	2.4631e-05	LOC101785154	29.994	1.408	1.315	1.371	1.324	1.291	1.351	0.624	0.678	0.617	0.655	0.728	0.656
	K3XQS0	probable sarcosine oxidase [Setaria italica]	0.801	Down	2.2924e-05	LOC101776497	42.897	1.126	1.121	1.115	1.121	1.161	1.206	0.9	0.912	0.882	0.825	0.796	0.806
	K3ZIX6	probable O-methyltransferase 2 [Setaria italica]	0.414	Down	0.0064227	LOC101785736	40.794	1.423	1.445	1.459	1.423	1.304	1.41	0.588	0.675	0.528	0.597	0.724	0.579
	K3YIT1	momilactone A synthase-like [Setaria italica]	0.689	Down	3.12e-06	LOC101783958	30.846	1.129	1.157	1.147	1.375	1.321	1.324	0.784	0.803	0.778	0.733	0.738	0.768
	K3YK51	"glycine-rich RNA-binding protein 4, mitochondrial [Setaria italica]"	0.796	Down	0.00031685	LOC101767901	15.133	1.151	1.147	1.166	1.062	1.083	1.101	0.909	0.954	0.896	0.849	0.85	0.801
	K3XFG9	putative ankyrin repeat protein RF_0381 [Setaria italica]	0.804	Down	0.0129754	LOC101782978	69.31	1.114		1.104	1.233		1.236	0.87		0.914	0.797		0.762
	K3Y9T8	endochitinase B-like [Setaria italica]	0.595	Down	0.00011577	LOC101762773	25.217	1.189	1.224	1.229	1.391	1.468	1.442	0.77	0.695	0.701	0.599	0.543	0.514
	K3YHZ4	serine--glyoxylate aminotransferase [Setaria italica]	0.559	Down	0.000104967	LOC101766283	44.058	1.262	1.286	1.405	1.199	1.179	1.168	0.76	0.738	0.711	0.803	0.761	0.704
	K3ZAM3	C2 domain-containing protein At1g63220-like isoform X2 [Setaria italica]	0.691	Down	0.00116049	LOC101786542	15.438	1.177	1.153	1.24	1.197	1.135	1.236	0.813	0.883	0.772	0.824	0.839	0.763
	K3Z859	1-aminocyclopropane-1-carboxylate oxidase-like [Setaria italica]	0.573	Down	0.0002413	LOC101781172	34.667	1.253		1.259	1.33		1.311	0.714		0.726	0.691		0.717
	K4ACS2	probable inactive serine/threonine-protein kinase fnkC [Brachypodium distachyon]	0.819	Down	0.029938	LOC101758645	35.711	1.165		1.114	1.054		1.096	0.908		0.959	0.877		0.84
	K3YQE6	monosaccharide-sensing protein 2-like [Setaria italica]	0.721	Down	0.0005555	LOC101764106	74.82	1.109	1.222	1.166	1.09	1.109	1.017	0.845	0.815	0.862	0.964	0.865	0.958
	K4AFC2	probable NADPH:quinone oxidoreductase 1 [Setaria italica]	0.618	Down	0.00112496	LOC101765005	21.803		1.241	1.214		1.269	1.272		0.75	0.768		0.755	0.78
	K3YTU6	NADP-dependent D-sorbitol-6-phosphate dehydrogenase-like [Setaria italica]	0.728	Down	0.0107193	LOC101770053	38.057	1.261	1.339	1.159	1.01	1.013	1.101	0.814	0.981	0.943	0.916	0.667	0.806
	K3Y984	endochitinase A [Setaria italica]	0.491	Down	0.0002598	LOC101763587	29.46	1.258	1.213	1.223	1.641	1.442	1.497	0.551	0.671	0.593	0.577	0.665	0.602
	K3ZXQ1	ankyrin repeat-containing protein P16F5.05c [Setaria italica]	0.749	Down	3.8385e-05	LOC101767797	15.734	1.123	1.178	1.138	1.084	1.05	1.121	0.855	0.858	0.862	0.946	0.92	0.888
	K3ZK59	barwin-like [Setaria italica]	0.466	Down	0.00046279	LOC101775087	15.508	1.183	1.103	1.193	2.05	1.839	1.957	0.497	0.617	0.508	0.319	0.484	0.388
	K3Y9B9	momilactone A synthase-like [Setaria italica]	0.58	Down	9.354e-07	LOC101783295	27.919	1.304	1.268	1.264	1.204	1.194	1.17	0.745	0.749	0.729	0.744	0.792	0.848
	K3Y7R3	1-aminocyclopropane-1-carboxylate oxidase homolog 1-like [Setaria italica]	0.74	Down	0.0067981	LOC101757624	44.705	1.185	1.184	1.114	1.136	1.136	1.089	0.783	0.845	0.948	0.903	0.864	0.853
	K3XJU7	putative methyltransferase DDB_G0268948 [Setaria italica]	0.696	Down	4.4408e-05	LOC101785935	37.02	1.23	1.245	1.303	1.159	1.115	1.136	0.886	0.862	0.881	0.754	0.792	0.672
	K3ZUW7	Methyltransferase OS=Setaria italica OX=4555 GN=LOC101756008	0.824	Down	0.0002219	LOC101756008	38.54	1.08	1.118	1.087	1.088	1.038	1.025	0.887	0.9	0.921	0.956	0.953	0.962
	K3ZA75	"1,4-dihydroxy-2-naphthoyl-CoA thioesterase 1-like [Setaria italica]"	0.624	Down	3.9343e-05	LOC101771046	18.003	1.194	1.208	1.177	1.552	1.442	1.345	0.722	0.734	0.778	0.558	0.639	0.718
	K3YCT0	"RNA-binding protein CP29B, chloroplastic-like [Setaria italica]"	0.666	Down	0.000117714	SETIT_012030mg	24.778	1.185	1.176	1.233	1.239	1.232	1.264	0.795	0.831	0.768	0.78	0.772	0.77
	K3ZXH2	thioesterase family protein [Zea mays]	0.699	Down	0.032696	LOC101768606	17.739	1.231	1.109		0.892	1.129		0.851	0.784		1.023	0.989
	K3XID7	uncharacterized isomerase BH0283-like [Setaria italica]	0.823	Down	0.0010168	SETIT_001659mg	43.968	1.121	1.068	1.066	1.146	1.15	1.158	0.915	0.896	0.867	0.834	0.888	0.942
	K3XYK7	probable inositol oxygenase [Setaria italica]	0.599	Down	1.8104e-06	LOC101786191	34.28	1.339	1.307	1.284	0.989	1.005	1.018	0.782	0.776	0.796	0.943	0.912	0.931
	K3YU41	ADP-ribosylation factor GTPase-activating protein AGD12-like [Setaria italica]	0.755	Down	0.00065658	LOC101775162	35.476	1.181	1.191	1.12	1.164	1.114	1.169	0.912	0.845	0.879	0.838	0.849	0.844
	K3ZK44	pathogenesis-related protein PR-4-like [Setaria italica]	0.645	Down	0.0041843	LOC101774684	15.923	1.127	1.212	1.056	1.637	1.587	1.488	0.699	0.667	0.823	0.611	0.569	0.669
	K3YIR5	momilactone A synthase-like [Setaria italica]	0.618	Down	4.5057e-06	LOC101784365	31.491	1.201	1.229	1.186	1.323	1.35	1.284	0.758	0.726	0.752	0.742	0.709	0.805
[S] Function unknown	K3Y8Z0	late embryogenesis abundant protein 76 [Setaria italica]	0.557	Down	0.00093743	LOC101766991	32.199	1.17	1.163	1.162	1.597	1.551	1.638	0.643	0.671	0.632	0.619	0.649	0.6
	K3YSL4	"protein O-linked-mannose beta-1,4-N-acetylglucosaminyltransferase 2-like [Setaria italica]"	0.792	Down	0.00055677	LOC101766534	48.199	1.089	1.148	1.135	1.068	1.044	1.026	0.92	0.871	0.88	0.93	0.943	0.963
	K3ZXF7	pathogenesis-related protein PRB1-3-like [Setaria italica]	0.393	Down	3.3587e-06	LOC101786902	18.004	1.516	1.534	1.432	1.234	1.228	1.235	0.58	0.569	0.612	0.674	0.673	0.727
	K3ZXG5	pathogenesis-related protein 1-like [Setaria italica]	0.506	Down	0.000160452	LOC101773986	17.718	1.362	1.226	1.378	1.217	1.204	1.146	0.639	0.712	0.656	0.731	0.771	0.764
	K3XMM0	pathogenesis-related protein PRMS [Setaria italica]	0.657	Down	1.72053e-05	LOC101776102	18.017	1.147	1.16	1.14	1.396	1.339	1.331	0.733	0.757	0.774	0.746	0.713	0.759
	K3YVF8	vacuolar protein-sorting-associated protein 37 homolog 1-like [Setaria italica]	0.82	Down	0.0059241	LOC101784349	26.461	1.064	1.124	1.119	1.057	1.037	1.03	0.923	0.847	0.943	0.98	0.998	0.914
	K3ZXB0	pathogenesis-related protein PRB1-3-like [Setaria italica]	0.423	Down	7.2172e-07	LOC101773576	18.819	1.45	1.49	1.465	1.257	1.276	1.188	0.623	0.601	0.638	0.705	0.743	0.695
	K3ZXH7	pathogenesis-related protein 1-like [Setaria italica]	0.621	Down	3.1952e-06	LOC101774383	17.342	1.285	1.312	1.288	1.16	1.163	1.136	0.808	0.784	0.822	0.754	0.721	0.761
	K3ZXW2	centromere protein V-like [Setaria italica]	0.734	Down	4.6603e-06	LOC101754937	15.668	1.138	1.104	1.114	1.253	1.276	1.273	0.814	0.831	0.818	0.812	0.812	0.783
	K3YJW8	pathogenesis-related protein PRB1-3-like [Setaria italica]	0.486	Down	1.70267e-05	LOC101758570	18.753	1.297	1.274	1.292	1.386	1.291	1.283	0.605	0.661	0.612	0.794	0.81	0.818
YG2CvsAn04C Subcellular Location Up
Subcellular Location	No. of Protein
chloroplast	220
cytoplasm	165
nucleus	97
plasma membrane	52
extracellular	20
mitochondria	17
other	29
YG2CvsAn04C Subcellular Location Up list
Category	Protein accession	Protein description	Ratio	Regulated Type	P value	Gene name	MW [kDa]	AN04C_1	AN04C_2	AN04C_3	AN04T_1	AN04T_2	AN04T_3	YG2C_1	YG2C_2	YG2C_3	YG2T_1	YG2T_2	YG2T_3
chloroplast	K3XWS8	tRNA threonylcarbamoyladenosine dehydratase isoform X1 [Setaria italica]	1.373	Up	0.00153592	LOC101768928	50.639		0.828	0.809		0.887	0.943		1.129	1.119		1.163	1.139
	K3XWX0	benzyl alcohol O-benzoyltransferase-like [Setaria italica]	1.677	Up	0.00083911	LOC101772151	48.213	0.782	0.737	0.67	0.932	0.933	0.811	1.17	1.19	1.312	1.144	1.001	1.169
	K3YR05	nephrocystin-3 [Setaria italica]	1.313	Up	2.1507e-06	LOC101774216	64.865	0.865	0.855	0.845	0.953	0.965	0.967	1.131	1.115	1.121	1.074	1.083	1.065
	K3ZJH6	"probable plastid-lipid-associated protein 6, chloroplastic [Setaria italica]"	1.212	Up	0.0100567	LOC101781302	29.702	0.915	0.877	0.868	1.045	1.034	0.983	1.003	1.075	1.145	1.037	1.026	1.014
	K4A5L6	exocyst complex component SEC3A-like [Setaria italica]	1.204	Up	0.0023237	LOC101778238	100.06	0.908	0.894	0.935	0.981	0.975	1.008	1.105	1.139	1.051	1.001	1.022	1.021
	K3Y6J8	indole-2-monooxygenase-like [Setaria italica]	1.377	Up	2.1466e-05	LOC101779933	58.521	0.842	0.874	0.876	0.833	0.814	0.82	1.202	1.19	1.177	1.134	1.125	1.129
	K3ZRJ5	"protein VASCULAR ASSOCIATED DEATH 1, chloroplastic [Setaria italica]"	1.239	Up	0.0031978	LOC101778730	68.71	0.898	0.968	0.951	0.843	0.875	0.876	1.223	1.132	1.136	1.038	1.028	1.04
	K4AFE8	"DUF538 family protein (Protein of unknown function, DUF538) [Arabidopsis thaliana]"	1.76	Up	6.1145e-05	LOC101758500	21.078	0.832	0.825	0.872	0.906	0.884	0.953	1.539	1.506	1.406	0.73	0.811	0.779
	K3YK37	thionin-like [Setaria italica]	1.416	Up	0.00029853	LOC101772197	14.827	0.665	0.607	0.659	1.452	1.473	1.419	0.904	0.909	0.922	1.034	1.048	1.05
	K3ZA94	Ribulose bisphosphate carboxylase small chain OS=Setaria italica OX=4555 GN=LOC101763632	1.212	Up	0.00022481	LOC101763632	19.082	0.935	0.897	0.893	1.069	1.114	1.086	1.092	1.102	1.109	0.922	0.913	0.951
	K3Z9G7	glutathione S-transferase 4-like [Setaria italica]	1.45	Up	0.00190089	LOC101783868	24.541	0.775	0.86	0.824	0.795	0.884	0.849	1.286	1.123	1.157	1.112	1.125	1.135
	K3ZQY6	"heat shock protein 90-5, chloroplastic-like [Setaria italica]"	1.241	Up	0.0113248	LOC101763050	87.217	0.855	0.879		1.003	0.929		1.056	1.096		1.097	1.104
	K3ZCU1	isoflavone 3'-hydroxylase-like [Setaria italica]	1.334	Up	0.00070195	LOC101767968	56.798	0.849	0.839	0.855	0.88	0.887	0.804	1.108	1.086	1.198	1.159	1.194	1.146
	K3Z5M2	"AAA-ATPase ASD, mitochondrial-like [Setaria italica]"	1.229	Up	0.00033565	101757670	56.62	0.91	0.856	0.881	0.882	0.874	0.888	1.092	1.081	1.08	1.138	1.157	1.154
	K4AGQ6	microsomal glutathione S-transferase 3-like [Setaria italica]	1.711	Up	1.1151e-06	LOC101764715	13.784	0.735	0.755	0.763	0.821	0.795	0.798	1.3	1.287	1.268	1.15	1.243	1.178
	K4A8F0	4-hydroxyphenylacetaldehyde oxime monooxygenase-like [Setaria italica]	1.235	Up	0.0036599	LOC101783611	58.342	0.903	0.832	0.909	0.813	0.857	0.838	1.048	1.121	1.096	1.237	1.196	1.158
	K3XES2	MAR-binding filament-like protein 1 [Setaria italica]	1.461	Up	0.0052382	LOC101761774	85.195		0.777	0.82		0.912	0.963		1.16	1.174		1.157	1.053
	K3Y7H1	GDSL esterase/lipase At1g09390-like [Setaria italica]	1.381	Up	0.029297	LOC101762645	46.011	0.777	0.87		1.002	1.076		1.131	1.144		1.103	0.924
	K3ZUB2	probable carboxylesterase 12 [Setaria italica]	1.242	Up	0.00043964	LOC101773023	40.62	0.897	0.907	0.914	0.97	1.009	0.928	1.116	1.093	1.168	1.041	1.028	1.001
	K4AAF5	methyl-CpG-binding domain-containing protein 11-like [Setaria italica]	1.214	Up	4.1996e-05	LOC101775385	44.616	0.89	0.901	0.92	0.925	0.937	0.937	1.104	1.095	1.093	1.078	1.072	1.075
	K3Y6I5	cytochrome P450 714C2-like [Setaria italica]	1.549	Up	0.039085	LOC101779808	59.027	0.823		0.733	0.782		0.715	1.124		1.287	1.273		1.266
	K3ZS38	chitin-inducible gibberellin-responsive protein 2 [Setaria italica]	1.215	Up	0.0076009	LOC101767393	60.363	0.898	0.899	0.881	0.83	0.997	0.862	1.077	1.017	1.161	1.197	1.072	1.1
	K3Z6J0	---	1.284	Up	0.038736	LOC101761729	44.039	0.9	0.875	1.04	1.104	0.972	0.743	1.066	1.317	1.232	0.944	0.847	0.981
	K3YSE1	nicotianamine aminotransferase A-like [Setaria italica]	1.212	Up	0.00109557	LOC101775023	48.939	0.898	0.957	0.942	0.846	0.873	0.868	1.154	1.105	1.131	1.094	1.095	1.078
	K3Y919	glucuronoxylan 4-O-methyltransferase 1 [Setaria italica]	1.261	Up	0.00058134	LOC101779945	32.221	0.883	0.915	0.892	0.977	1.001	1.003	1.162	1.145	1.085	0.982	1.01	1.017
	K4ACX2	Peroxidase OS=Setaria italica OX=4555 GN=LOC101786185	1.257	Up	0.00094481	LOC101786185	33.23	0.985	0.927	0.962	0.84	0.898	0.776	1.196	1.169	1.249	0.979	1.011	1.011
	K4A8N5	serine carboxypeptidase-like 2 [Setaria italica]	1.232	Up	5.9488e-05	LOC101780930	55.811	0.829	0.808	0.816	1.171	1.229	1.169	1.021	1.01	0.99	1.006	0.988	0.992
	K3XIU5	"stearoyl-[acyl-carrier-protein] 9-desaturase 1, chloroplastic [Setaria italica]"	1.457	Up	0.0040174	LOC101760033	42.753	0.793		0.767	1.004		1	1.117		1.156	1.098		1.09
	K3Y4Q4	protein strawberry notch-like [Setaria italica]	1.314	Up	0.00051958	LOC101763734	143.33	0.859	0.863	0.845	0.977	0.97	0.93	1.114	1.08	1.18	1.06	1.098	1.053
	K3YPH2	"presequence protease 1, chloroplastic/mitochondrial [Setaria italica]"	1.346	Up	3.314e-07	LOC101768037	121.43	0.812	0.824	0.811	0.997	0.982	1.001	1.096	1.102	1.096	1.092	1.087	1.09
	K4ADX7	"peptide methionine sulfoxide reductase A4, chloroplastic-like [Setaria italica]"	1.233	Up	0.0024247	LOC101766912	28.754	0.906	0.833	0.906	0.963	0.991	0.964	1.063	1.112	1.087	1.069	1.07	1.056
	K4AM52	translational activator GCN1 [Setaria italica]	1.218	Up	0.0044385	SETIT_039987mg	269.01	0.919	0.851	0.897	1.028	0.995	1.001	1.043	1.136	1.069	1.023	1.048	1.034
	K3YL89	protein ASPARTIC PROTEASE IN GUARD CELL 2-like [Setaria italica]	1.587	Up	5.594e-05	LOC101778299	47.686	0.78	0.734	0.727	0.714	0.728	0.662	1.16	1.186	1.21	1.287	1.351	1.398
	K3Y7V5	"stearoyl-[acyl-carrier-protein] 9-desaturase 5, chloroplastic [Setaria italica]"	1.266	Up	0.000102811	LOC101754797	44.585	0.87	0.884	0.902	0.93	0.871	0.873	1.097	1.14	1.125	1.095	1.11	1.092
	K3XVJ7	dipeptidyl-peptidase 5-like isoform X1 [Ananas comosus]	5.306	Up	0.00074135	101765802	78.525	0.272	0.238	0.426	0.226	0.189	0.443	1.705	1.759	1.502	1.787	1.805	1.625
	K3XWA5	anthranilate N-benzoyltransferase protein 1-like [Setaria italica]	1.28	Up	0.0041647	LOC101781595	57.037	0.872		0.899	0.858		0.963	1.139		1.128	1.135		1.018
	K3XHF9	BSD domain containing protein [Zea mays]	1.287	Up	0.00104102	LOC101755161	50.359	0.879	0.867	0.829	1.045	1.018	1.146	1.088	1.157	1.07	1	0.97	0.973
	K3XGH2	cytochrome P450 CYP72A219-like [Setaria italica]	1.243	Up	0.00037988	LOC101759624	60.118	0.913	0.93	0.888	0.97	0.944	0.973	1.105	1.161	1.128	1.021	1.019	0.992
	K3ZCM5	pentatricopeptide repeat-containing protein At3g49240 [Setaria italica]	1.238	Up	0.0146042	SETIT_024301mg	71.74	0.848	0.821	0.963	0.961	0.96	0.961	1.072	1.127	1.059	1.112	1.145	1.069
	K3XFX2	"pentatricopeptide repeat-containing protein At3g02650, mitochondrial [Setaria italica]"	1.267	Up	0.030023	LOC101767748	64.124	0.764	0.962	0.848	1.003	1.001	0.928	1.135	1.027	1.099	1.111	1.092	1.115
	K3YQA0	Amine oxidase OS=Setaria italica OX=4555 GN=LOC101757997	1.207	Up	1.78087e-05	LOC101757997	81.778	0.928	0.913	0.913	0.887	0.889	0.893	1.099	1.106	1.119	1.109	1.089	1.091
	K3XFG3	protein Hook homolog 3 isoform X2 [Oryza sativa Japonica Group]	1.378	Up	6.1497e-05	SETIT_000632mg	72.393	0.804	0.838	0.82	0.911	0.957	0.89	1.134	1.102	1.156	1.159	1.078	1.15
	K3ZS74	AAA-ATPase At3g28610-like isoform X1 [Setaria italica]	1.235	Up	8.1377e-07	LOC101765878	60.956	0.888	0.88	0.875	0.999	0.984	0.957	1.085	1.087	1.093	1.045	1.066	1.052
	K3XW64	probable 4-coumarate--CoA ligase 4 [Setaria italica]	1.754	Up	0.049716	LOC101762300	59.378	0.514	0.826	0.957	0.559	0.958	0.918	1.607	1.239	1.182	1.32	0.993	1.013
	K4A9A2	"ATP-sulfurylase 3, chloroplastic [Setaria italica]"	1.214	Up	0.000196528	LOC101782525	52.96	0.892	0.877	0.918	0.842	0.889	0.873	1.101	1.079	1.082	1.131	1.14	1.104
	K3ZIH7	"glucan endo-1,3-beta-glucosidase 7-like [Setaria italica]"	1.716	Up	0.00078223	LOC101771181	45.583	0.854	0.716	0.739	0.832	0.726	0.849	1.274	1.38	1.308	1.031	1.182	1.172
	K3ZA95	Ribulose bisphosphate carboxylase small chain OS=Setaria italica OX=4555 GN=LOC101763225	1.286	Up	0.00091533	LOC101763225	19.084	0.849	0.827	0.905	1.07	1.082	1.099	1.127	1.089	1.103	0.937	0.999	0.949
	K4A5J5	Coatomer subunit gamma OS=Setaria italica OX=4555 GN=LOC101767457	1.488	Up	0.0041385	LOC101767457	100.14	0.868	0.788	0.727	0.951	0.878	0.861	1.081	1.242	1.224	1.072	1.081	1.194
	K3ZQ66	importin-5 isoform X2 [Setaria italica]	1.225	Up	1.67185e-05	LOC101754537	123.34	0.865	0.855	0.859	0.995	0.989	1.006	1.045	1.068	1.046	1.101	1.095	1.08
	K3Z4S5	ABC transporter F family member 1 [Setaria italica]	1.3	Up	2.1816e-06	LOC101784557	66.325	0.855	0.847	0.849	0.972	0.969	0.966	1.118	1.091	1.108	1.076	1.083	1.067
	K3ZZE7	E3 ubiquitin-protein ligase At1g63170-like [Ipomoea nil]	1.702	Up	0.00192098	LOC101771827	37.881		0.7	0.72		0.9	0.993		1.231	1.186		1.18	1.115
	K3Y881	Peroxidase OS=Setaria italica OX=4555 GN=LOC101766030	1.216	Up	0.041504	LOC101766030	38.884	0.795	0.889	0.779	1.196	1.113	1.211	1.006	0.986	1.004	0.986	1.032	1.027
	K4A2Z8	auxin-induced in root cultures protein 12-like [Setaria italica]	1.258	Up	0.00034434	LOC101759664	25.353	0.937	0.949	0.912	0.938	0.918	0.893	1.135	1.196	1.189	0.996	0.943	1.011
	K4A080	Glycosyltransferase OS=Setaria italica OX=4555 GN=LOC101781018	1.324	Up	0.00095875	LOC101781018	53.718	0.849	0.844	0.907	0.875	0.846	0.919	1.165	1.18	1.097	1.116	1.135	1.068
	K3ZSD3	At2g47010/F14M4.16 [Arabidopsis lyrata subsp. lyrata]	1.331	Up	0.00022363	LOC101778584	56.869	0.828	0.881	0.848	0.856	0.914	0.951	1.166	1.12	1.118	1.125	1.101	1.137
	K3YRP8	zinc finger CCCH domain-containing protein 13 [Brachypodium distachyon]	1.313	Up	0.000115594	LOC101759494	58.596	0.852	0.865	0.839	0.956	0.941	0.912	1.106	1.097	1.154	1.131	1.106	1.101
	K3Y9L3	"Chlorophyll a-b binding protein, chloroplastic OS=Setaria italica OX=4555 GN=LOC101767264"	1.33	Up	8.0546e-05	LOC101767264	26.986	0.846	0.832	0.876	1.092	1.021	1.059	1.125	1.152	1.121	0.951	1.007	0.946
	K3ZL55	cytochrome P450 94B3-like [Setaria italica]	2.548	Up	0.043439	LOC101773209	56.687		0.429	0.638		0.396	0.622		1.432	1.287		1.737	1.452
	K3YP94	nuclear pore complex protein NUP160 [Setaria italica]	1.357	Up	0.00054154	LOC101783803	168.62	0.831	0.822	0.806	0.926	0.929	0.978	1.147	1.14	1.049	1.118	1.106	1.108
	K3XEL9	Exocyst complex component OS=Setaria italica OX=4555 GN=LOC101778276	1.212	Up	0.0050823	LOC101778276	88.947	0.84	0.92	0.93	1.009	1.017	1.006	1.107	1.061	1.091	1.024	1.01	1.001
	K3ZHN0	putative disease resistance RPP13-like protein 3 [Setaria italica]	1.558	Up	0.0049972	LOC101773873	74.981	0.78	0.718	0.902	0.799	0.774	0.96	1.28	1.317	1.142	1.144	1.195	1.004
	K3YT16	"D-amino-acid transaminase, chloroplastic-like [Setaria italica]"	1.516	Up	0.005397	LOC101752610	42.463	0.671	0.806	0.801	0.8	0.807	0.735	1.174	1.05	1.229	1.348	1.323	1.312
	K4ACZ6	uncharacterized isomerase BH0283-like [Setaria italica]	1.264	Up	0.00196456	LOC101757287	33.032	0.899	0.831	0.917	0.944	0.964	0.905	1.124	1.088	1.135	1.039	1.129	1.058
	K4AEN7	probable glutathione S-transferase GSTU6 [Setaria italica]	1.472	Up	0.00051629	LOC101759868	25.282	0.809	0.795	0.88	0.807	0.804	0.844	1.244	1.245	1.168	1.144	1.142	1.111
	K3YQC4	Phenylalanine ammonia-lyase OS=Setaria italica OX=4555 GN=LOC101780720	1.804	Up	3.9161e-07	LOC101780720	77.803	0.756	0.777	0.749	0.833	0.85	0.84	1.371	1.378	1.368	1.031	0.999	1.001
	K3YU25	GrpE protein homolog OS=Setaria italica OX=4555 GN=LOC101781786	1.212	Up	0.0154211	LOC101781786	35.909	0.951	0.876	0.878	1.027	0.96	0.975	1.01	1.14	1.128	1.022	0.997	1.028
	K3YS78	---	1.927	Up	0.0006025	LOC101766415	52.657	0.733	0.615	0.669	0.746	0.61	0.743	1.208	1.403	1.276	1.316	1.373	1.314
	K3XEY9	TBC1 domain family member 8B-like [Setaria italica]	1.398	Up	0.00066435	LOC101775304	81.986	0.843		0.85	0.933		0.928	1.174		1.192	1.058		1.039
	K3ZKI5	---	6.173	Up	5.9968e-05	LOC101783327	10.291	0.345	0.308	0.245	0.346	0.337	0.245	1.782	1.83	1.931	1.522	1.521	1.572
	K3Z0A1	LOW QUALITY PROTEIN: putative germin-like protein 2-1 [Setaria italica]	1.767	Up	0.0187218	SETIT_019962mg	14.724	0.756		0.649	0.747		0.663	1.214		1.268	1.286		1.419
	K3YTS8	trihelix transcription factor ASR3-like [Setaria italica]	1.32	Up	0.00028161	LOC101755860	37.409	0.855	0.9	0.882	0.871	0.881	0.866	1.18	1.119	1.181	1.1	1.161	1.075
	K4AL24	"AAA-ATPase ASD, mitochondrial-like [Setaria italica]"	1.216	Up	0.000198613	LOC101785894	55.398	0.887	0.887	0.92	0.994	0.961	0.98	1.103	1.099	1.073	1.04	1.063	1.035
	K3YHQ6	aspartic proteinase nepenthesin-2-like [Setaria italica]	1.362	Up	0.0003808	LOC101762355	46.976	0.766	0.827	0.83	1.211	1.134	1.212	1.116	1.079	1.105	0.93	0.979	0.875
	K3Y6D4	cytochrome P450 93A2-like [Zea mays]	1.379	Up	0.0072594	LOC101761949	58.88	0.873	0.957	0.885	0.867	0.932	0.855	1.221	1.14	1.382	0.892	0.89	0.882
	K3YPF0	protein CROWDED NUCLEI 1 [Setaria italica]	1.336	Up	1.652e-07	LOC101767497	131.88	0.846	0.855	0.852	0.898	0.918	0.919	1.144	1.132	1.135	1.101	1.092	1.077
	K4AJ98	DNA topoisomerase 6 subunit A OS=Setaria italica OX=4555 GN=LOC101757696	1.261	Up	0.031779	LOC101757696	48.109	0.823	0.924	0.881	0.972	1.014	0.947	1.196	0.974	1.145	1.02	1.098	1.035
	K4A8G8	cytochrome P450 84A1 [Setaria italica]	1.23	Up	5.9666e-05	LOC101770139	57.779	0.961	0.984	0.982	1.028	1.01	1.01	1.219	1.182	1.2	0.823	0.866	0.853
	K3Z717	DIBOA-glucoside dioxygenase BX6-like [Setaria italica]	1.379	Up	0.00099984	LOC101753485	41.555	0.8	0.878	0.883	0.838	0.927	0.925	1.199	1.2	1.132	1.168	1.002	1.066
	K3ZLY2	cytochrome P450 89A2-like [Setaria italica]	1.405	Up	0.000140357	LOC101754964	53.618	0.846	0.849	0.9	0.854	0.842	0.916	1.244	1.19	1.211	1.026	1.02	0.996
	K3ZQH3	pre-mRNA-splicing factor SYF1 [Setaria italica]	1.232	Up	0.00067709	LOC101775476	106.61	0.833	0.891	0.882	1.008	1.002	0.959	1.06	1.067	1.083	1.039	0.998	1.083
	K3Z3W9	"heat shock protein 90-6, mitochondrial [Setaria italica]"	1.376	Up	1.2157e-06	LOC101786826	91.602	0.799	0.819	0.807	0.95	0.959	0.944	1.114	1.105	1.119	1.142	1.137	1.134
	K3ZTS7	probable cinnamyl alcohol dehydrogenase 8D [Setaria italica]	1.364	Up	0.00106432	LOC101758441	43.11	0.804	0.882	0.853	0.855	0.859	0.892	1.211	1.133	1.118	1.135	1.126	1.111
	K3XH88	Glycosyltransferase OS=Setaria italica OX=4555 GN=LOC101772860	1.293	Up	0.000183455	LOC101772860	52.495	0.839	0.886	0.873	0.863	0.841	0.897	1.132	1.13	1.096	1.17	1.179	1.158
	K4A5H3	"probable DNA gyrase subunit A, chloroplastic/mitochondrial [Setaria italica]"	1.521	Up	2.1412e-07	LOC101785761	101.75	0.786	0.776	0.778	0.949	0.934	0.913	1.173	1.195	1.19	1.105	1.096	1.148
	K3YK57	Ferredoxin OS=Setaria italica OX=4555 GN=LOC101752738	1.749	Up	0.0060763	LOC101752738	14.375	0.69	0.698		1.253	1.333		1.266	1.161		0.817	0.839
	K3Z0V9	blue copper protein-like [Setaria italica]	1.346	Up	0.00052226	LOC101760333	22.042	0.916	0.862	0.866	0.915	0.852	0.859	1.137	1.222	1.201	1.037	1.085	1.078
	K3ZAS6	"hydrogen-transporting ATP synthase, rotational mechanism [Zea mays]"	1.252	Up	0.00052099	LOC101780641	14.107	0.908	0.932	0.886	0.88	0.895	0.87	1.161	1.101	1.152	1.055	1.078	1.096
	K3Y8J8	Ubiquinol oxidase OS=Setaria italica OX=4555 GN=LOC101769278	1.458	Up	5.1618e-07	LOC101769278	37.657	0.862	0.853	0.845	0.88	0.88	0.889	1.248	1.253	1.232	1.033	1.024	1.018
	K3YSK8	probable cinnamyl alcohol dehydrogenase [Setaria italica]	1.212	Up	0.00048128	LOC101769241	46.376	0.882	0.914	0.92	0.965	0.927	0.957	1.118	1.07	1.104	1.027	1.055	1.022
	K3ZVH3	"probable hydroxyacylglutathione hydrolase 2, chloroplastic [Setaria italica]"	1.589	Up	0.00141691	LOC101763589	34.508	0.714	0.822	0.756	0.755	0.797	0.858	1.318	1.149	1.176	1.216	1.235	1.216
	K3Y9A8	ACT domain-containing protein ACR12-like [Setaria italica]	1.251	Up	0.04782	LOC101782081	30.421	0.85	0.941		0.921	0.884		1.125	1.115		1.105	1.042
	K4AB41	"riboflavin biosynthesis protein PYRD, chloroplastic [Setaria italica]"	1.258	Up	0.004575	LOC101762852	41.438	0.927	0.831	0.907	0.904	0.957	0.99	1.071	1.155	1.127	1.102	1.067	0.985
	K3ZVS1	"Chlorophyll a-b binding protein, chloroplastic OS=Setaria italica OX=4555 GN=LOC101783042"	1.245	Up	0.00042196	LOC101783042	31.265	0.847	0.854	0.891	1.087	1.077	1.105	1.092	1.087	1.048	0.968	0.977	0.969
	K3YDN8	cytochrome P450 94B3-like [Setaria italica]	1.22	Up	0.0101423	LOC101781425	58.285	0.927	0.929	0.826	0.95	0.877	0.889	1.064	1.074	1.134	1.067	1.135	1.157
	K3XLM8	glutathione transferase GST 23-like [Setaria italica]	1.637	Up	2.4233e-06	LOC101776115	26.068	0.778	0.764	0.743	0.795	0.784	0.753	1.231	1.255	1.254	1.203	1.22	1.214
	K3XFS7	alpha/beta hydrolase family protein [Arabidopsis thaliana]	1.234	Up	0.047697	LOC101778021	65.015	0.936	0.746	0.918	0.994	0.859	0.968	1.021	1.097	1.091	1.057	1.304	1.031
	K3ZS84	AAA-ATPase At3g50940-like [Setaria italica]	1.825	Up	1.6741e-05	LOC101760632	59.303	0.671	0.712	0.716	0.742	0.794	0.782	1.28	1.252	1.299	1.292	1.233	1.263
	K3YHC0	probable 26S proteasome non-ATPase regulatory subunit 3 [Setaria italica]	1.308	Up	5.6378e-05	LOC101756132	55.589	0.847	0.869	0.862	0.998	0.992	0.979	1.15	1.101	1.122	1.01	1.059	1.036
	K4AEF8	probable glutathione S-transferase GSTU6 [Setaria italica]	1.747	Up	7.6456e-07	LOC101761093	25.851	0.695	0.698	0.673	0.767	0.773	0.77	1.198	1.196	1.215	1.34	1.333	1.336
	K3ZIK9	ethanolamine-phosphate cytidylyltransferase-like [Setaria italica]	1.389	Up	0.000118623	LOC101775486	47.236	0.821	0.823	0.87	0.853	0.791	0.832	1.138	1.18	1.173	1.2	1.218	1.121
	K3Z8J4	endonuclease 2-like [Setaria italica]	1.269	Up	2.3571e-05	LOC101772106	32.334	0.918	0.921	0.903	0.901	0.893	0.887	1.153	1.146	1.181	1.033	1.05	1.044
	K4AJJ7	---	1.248	Up	0.0106171	LOC101780914	12.031	0.92	0.874	0.976	0.91	0.98	0.995	1.201	1.188	1.069	0.974	0.968	0.968
	K3YPH3	LOW QUALITY PROTEIN: guanylate-binding protein 3-like [Setaria italica]	1.232	Up	1.76115e-05	LOC101778430	121.1	0.896	0.903	0.885	0.904	0.892	0.883	1.09	1.106	1.112	1.093	1.105	1.111
	K3XRW5	Protein arginine methyltransferase NDUFAF7 OS=Setaria italica OX=4555 GN=LOC101782307	1.202	Up	0.00061727	LOC101782307	54.519	0.921	0.901	0.92	0.99	0.908	0.953	1.065	1.099	1.131	1.039	1.098	1.071
	K3XQP4	10-deacetylbaccatin III 10-O-acetyltransferase-like [Setaria italica]	2.324	Up	0.00042171	LOC101782566	46.284	0.628	0.698	0.792	0.527	0.722	0.755	1.767	1.622	1.534	0.954	0.952	0.949
	K3Z116	transcription factor bHLH120-like [Zea mays]	1.543	Up	0.0051981	LOC101774908	21.017	0.671	0.707	0.852	0.623	0.813	0.804	1.215	1.089	1.138	1.489	1.398	1.207
	K3XLQ9	glutathione S-transferase 4-like [Setaria italica]	1.25	Up	0.0048583	LOC101763133	24.793	0.882	0.857	0.865	0.876	0.941	0.928	1.144	1.104	1.006	1.102	1.091	1.04
	K3ZVP4	xylanase inhibitor protein 1-like [Setaria italica]	1.336	Up	0.0022396	LOC101774788	32.503	0.877	0.779	0.832	0.851	0.787	0.868	1.057	1.143	1.123	1.19	1.298	1.219
	K3YHB4	"malate dehydrogenase [NADP] 1, chloroplastic [Setaria italica]"	1.241	Up	4.2924e-05	LOC101754520	52.791	0.897	0.888	0.909	0.975	0.984	0.987	1.134	1.111	1.099	1.001	1.027	1.005
	K3XHD1	Glycosyltransferase OS=Setaria italica OX=4555 GN=LOC101771247	1.291	Up	0.00089526	LOC101771247	51.493	0.881	0.868	0.927	0.89	0.867	0.876	1.14	1.198	1.117	1.097	1.099	1.069
	K3Z8K0	"UPF0603 protein Os05g0401100, chloroplastic [Setaria italica]"	1.219	Up	0.0026958	LOC101768099	30.584	0.887	0.846	0.927	1.028	1.045	1.046	1.09	1.101	1.051	0.976	1	0.986
	K3ZRS9	serine/threonine-protein phosphatase 2A 65 kDa regulatory subunit A beta isoform isoform X1[Setaria italica]	1.216	Up	3.0112e-06	LOC101773428	65.609	0.881	0.872	0.867	0.977	0.958	0.969	1.055	1.062	1.07	1.066	1.098	1.099
	K3XLY4	glutathione S-transferase 1 [Setaria italica]	1.225	Up	5.818e-05	LOC101781774	23.635	0.912	0.898	0.88	0.922	0.905	0.919	1.099	1.089	1.106	1.102	1.088	1.122
	K3XSD4	probable glutathione S-transferase GSTF1 isoform X1 [Setaria italica]	1.547	Up	2.0358e-05	LOC101767217	23.613	0.77	0.78	0.817	0.824	0.921	0.857	1.233	1.209	1.219	1.144	1.136	1.129
	K3XWV4	E2F transcription factor-like E2FE [Setaria italica]	1.226	Up	0.0137626	LOC101784328	49.323	0.906	0.891		1.104	1.091		1.127	1.077		0.877	0.956
	K3ZC79	probable transcriptional regulatory protein At2g25830 isoform X2 [Setaria italica]	1.259	Up	0.0063836	LOC101774027	34.013	0.884	0.852		0.969	0.992		1.091	1.094		1.064	1.074
	K3XLP2	probable glutathione S-transferase [Setaria italica]	1.494	Up	1.81849e-05	LOC101777608	25.515	0.797	0.821	0.781	0.789	0.851	0.818	1.198	1.178	1.209	1.2	1.151	1.194
	K3Y7L1	aspartic proteinase Asp1-like [Setaria italica]	1.661	Up	0.000120165	LOC101778735	45.377	0.78	0.703	0.773	0.71	0.654	0.724	1.247	1.268	1.232	1.263	1.374	1.271
	K4A811	Phospho-2-dehydro-3-deoxyheptonate aldolase OS=Setaria italica OX=4555 GN=LOC101775939	2.215	Up	0.0064206	LOC101775939	60.061	0.584	0.638	0.728	0.837	0.924	0.895	1.458	1.433	1.428	1.062	1.007	0.983
	K3Y741	Glycosyltransferase OS=Setaria italica OX=4555 GN=LOC101778864	1.258	Up	0.00068396	LOC101778864	51.049	0.878	0.883	0.891	1.018	0.916	0.929	1.065	1.114	1.156	1.046	1.094	1.033
	K3XY32	bark storage protein B-like [Setaria italica]	1.474	Up	2.063e-06	LOC101782412	36.976	0.808	0.818	0.816	0.76	0.741	0.747	1.175	1.215	1.21	1.262	1.242	1.251
	K4A777	probable indole-3-acetic acid-amido synthetase GH3.8 [Setaria italica]	2.496	Up	4.7196e-06	LOC101770279	68.15	0.631	0.586	0.631	0.658	0.715	0.743	1.602	1.514	1.496	1.111	1.191	1.151
	K3YGH3	NADPH--cytochrome P450 reductase OS=Setaria italica OX=4555 GN=LOC101767766	1.226	Up	0.00093683	LOC101767766	77.047	0.893	0.893	0.874	1.086	1.118	1.067	1.101	1.041	1.12	0.948	1.001	0.955
	K4A8D2	cytochrome P450 72A15-like [Setaria italica]	1.326	Up	3.9222e-05	LOC101762995	59.532	0.846	0.86	0.878	0.883	0.977	0.89	1.16	1.144	1.123	1.117	1.029	1.113
	K4AAM8	flavonoid 3'-monooxygenase-like [Setaria italica]	1.293	Up	3.521e-05	---	44.268	0.91	0.928	0.913	0.96	0.968	0.962	1.202	1.194	1.161	0.964	0.919	0.914
	K3ZHQ5	2-isopropylmalate synthase A-like [Setaria italica]	1.225	Up	4.2803e-07	LOC101767679	68.33	0.849	0.845	0.843	0.856	0.878	0.819	1.037	1.03	1.042	1.277	1.261	1.327
	K3Y5S2	calponin homology domain-containing protein DDB_G0272472-like [Setaria italica]	1.499	Up	0.00161968	LOC101767268	74.555	0.708	0.762	0.834	0.924	0.954	0.965	1.207	1.138	1.109	1.172	1.141	1.05
	K3XMI1	"hydrogen-transporting ATP synthase, rotational mechanism [Zea mays]"	1.213	Up	2.1003e-05	LOC101765696	19.57	0.888	0.882	0.905	0.961	0.995	0.96	1.08	1.076	1.089	1.076	1.046	1.055
	K3YQG1	Phenylalanine ammonia-lyase OS=Setaria italica OX=4555 GN=LOC101780319	1.479	Up	1.61608e-05	LOC101780319	75.157	0.856	0.888	0.847	0.901	0.892	0.886	1.275	1.287	1.27	0.943	0.941	0.94
	K3XZD3	DNA-binding protein MNB1B [Setaria italica]	1.379	Up	0.0029821	LOC101783372	22.302	0.788	0.926	0.859	0.958	0.929	1.016	1.214	1.141	1.193	1.051	1.024	0.944
	K3XK12	root cap protein 1 precursor [Zea mays]	1.36	Up	0.024539	LOC101757072	35.482	0.633	0.816	0.81	1.034	1.119	1.1	1.086	1.011	0.976	1.264	1.072	1.129
	K3YRJ0	Aldehyde dehydrogenase OS=Setaria italica OX=4555 GN=LOC101782853	1.471	Up	1.89524e-05	LOC101782853	56.207	0.785	0.815	0.776	0.885	0.869	0.894	1.154	1.162	1.179	1.183	1.161	1.16
	K4A0P7	LOW QUALITY PROTEIN: protein HGV2 [Setaria italica]	1.282	Up	0.00116498	SETIT_032437mg	60.404	0.881	0.855	0.822	1.018	1.053	1.027	1.14	1.057	1.082	0.985	1.05	1.001
	K4AAN1	FAD-dependent urate hydroxylase-like isoform X1 [Setaria italica]	1.345	Up	4.7819e-06	LOC101778940	44.428	0.86	0.861	0.855	1.023	0.993	0.987	1.132	1.163	1.171	1.034	1.024	1.024
	K3XR85	protein YLS9-like [Setaria italica]	1.307	Up	0.042882	LOC101784748	26.394	0.884		0.791	0.993		1.055	1.078		1.111	1.055		1.057
	K3ZNP8	protein TolB [Brachypodium distachyon]	2.127	Up	3.9935e-05	LOC101756594	80.636	0.646	0.597	0.664	0.711	0.588	0.59	1.295	1.374	1.388	1.351	1.44	1.355
	K4A7V5	P-loop nucleoside triphosphate hydrolase superfamily protein [Medicago truncatula]	1.252	Up	0.00110026	LOC101773079	61.119	0.904	0.87	0.839	0.971	0.963	0.953	1.058	1.097	1.117	1.101	1.08	1.107
	K3ZV55	chitinase-like protein 1 [Setaria italica]	1.456	Up	0.00029825	LOC101781816	36.56	0.88	0.86	0.806	0.848	0.85	0.839	1.217	1.209	1.28	1.059	1.086	1.081
	K4A7M4	"benzoate--CoA ligase, peroxisomal-like [Setaria italica]"	3.33	Up	0.00043797	LOC101784986	63.077	0.369	0.522	0.388	0.354	0.525	0.375	1.46	1.323	1.476	1.812	1.571	1.766
	K3ZWW9	"oxygen-evolving enhancer protein 3-1, chloroplastic [Zea mays]"	1.269	Up	0.00130416	LOC101754665	22.441	0.862	0.837	0.853	1.046	1.05	1.019	1.079	1.079	1.081	1.009	1.014	1.039
	K3ZIL7	aspartic proteinase Asp1-like [Setaria italica]	1.23	Up	0.020799	LOC101761315	44.639		0.869	0.902		1.056	1.004		1.115	1.063		1.012	1.057
	K3ZQG2	D-alanine-D-alanine ligase [Medicago truncatula]	1.419	Up	2.0071e-06	LOC101780876	103.63	0.827	0.814	0.813	0.881	0.799	0.838	1.17	1.17	1.141	1.172	1.182	1.19
	K4AI98	"photosystem II repair protein PSB27-H1, chloroplastic [Setaria italica]"	1.244	Up	0.00028361	LOC101763379	18.049	0.851	0.889	0.901	0.978	0.994	0.967	1.089	1.109	1.087	1.068	1.019	1.046
	K3Y8H6	anthocyanidin reductase-like [Setaria italica]	1.343	Up	0.000159043	LOC101759132	36.694	0.859	0.847	0.827	0.861	0.882	0.833	1.128	1.102	1.173	1.147	1.153	1.189
	K3ZDC4	"glucan endo-1,3-beta-glucosidase GV-like [Setaria italica]"	1.223	Up	0.00175556	LOC101774831	36.817	0.906	0.871	0.851	0.939	0.961	0.988	1.058	1.113	1.042	1.108	1.08	1.139
	K3ZWH0	transferring glycosyl group transferase [Medicago truncatula]	1.203	Up	0.0092185	LOC101786655	26.621	0.866	0.841	0.894	1.07	1.063	1.048	1.042	1.038	1.048	1.036	1.072	1.022
	K3ZV85	mitochondrial amidoxime reducing component 2-like [Setaria italica]	1.216	Up	0.0156954	LOC101774398	35.75	0.877	0.925	0.963	0.876	0.959	1.019	1.2	1.117	1.045	1.051	1.007	0.987
	K3YQ55	"LETM1 and EF-hand domain-containing protein 1, mitochondrial-like [Setaria italica]"	1.621	Up	3.8285e-05	LOC101770330	86.382	0.797	0.754	0.799	0.793	0.81	0.862	1.298	1.278	1.234	1.116	1.143	1.111
	K3YQ80	exocyst complex component SEC6 isoform X2 [Setaria italica]	1.432	Up	0.00022084	LOC101770742	85.486	0.813	0.876	0.819	0.963	0.928	0.902	1.203	1.163	1.226	1.031	1.04	1.061
	K3YHF1	uncharacterized membrane protein At1g16860-like [Setaria italica]	1.254	Up	0.0040443	LOC101759508	51.149		0.9	0.918		0.903	0.875		1.152	1.128		1.051	1.082
	K3YI92	cinnamoyl-CoA reductase 1-like [Setaria italica]	2.303	Up	0.00035604	LOC101785020	39.559	0.665	0.57	0.712	0.852	0.805	0.816	1.428	1.597	1.458	1.049	1.003	1.017
	K3YG93	programmed cell death protein 4 [Ananas comosus]	1.506	Up	2.9845e-07	LOC101773560	90.155	0.778	0.782	0.796	0.858	0.908	0.86	1.187	1.178	1.182	1.187	1.178	1.211
	K4ADW8	ankyrin repeat-containing protein At3g12360-like [Citrus sinensis]	1.571	Up	4.0941e-05	LOC101782961	28.843	0.758	0.792	0.765	0.867	0.883	0.777	1.178	1.203	1.257	1.204	1.131	1.204
	K4ALF3	ATP synthase CF0 subunit I (plastid) [Setaria italica]	1.21	Up	0.00076218	SETIT_039733mg	16.384	0.891	0.874	0.895	0.99	1.019	1.049	1.097	1.089	1.032	1.032	1.031	1.035
	K4AGC6	actin-depolymerizing factor 2 [Setaria italica]	1.245	Up	0.0054162	LOC101781863	16.836	0.915	0.829	0.896	0.954	0.931	0.902	1.041	1.139	1.108	1.107	1.129	1.078
	K3Z3S0	importin subunit beta-1-like [Setaria italica]	1.478	Up	0.0104595	LOC101766888	95.394	0.788	0.727		0.905	0.904		1.117	1.122		1.199	1.217
	K3YGB5	"heat shock protein 90-5, chloroplastic-like [Setaria italica]"	1.555	Up	0.00165559	LOC101769528	88.769	0.656	0.741	0.776	0.945	0.979	0.937	1.193	1.11	1.076	1.181	1.139	1.219
	K3ZUW1	nicotianamine synthase 3-like [Setaria italica]	1.323	Up	0.0100985	LOC101774809	36.66	0.93	0.804	0.939	0.927	0.881	0.91	1.161	1.258	1.117	0.988	1.065	1.039
	K3ZHR6	Laccase OS=Setaria italica OX=4555 GN=LOC101752666	1.621	Up	0.00112264	LOC101752666	67.884	0.67		0.658	0.638		0.659	1.062		1.091	1.629		1.59
	K3YAC6	"naringenin,2-oxoglutarate 3-dioxygenase-like [Setaria italica]"	1.692	Up	1.0887e-06	SETIT_011168mg	19.492	0.749	0.773	0.765	0.752	0.83	0.747	1.292	1.269	1.309	1.192	1.134	1.166
	K4ADF2	accelerated cell death 11 [Setaria italica]	1.203	Up	6.2389e-05	LOC101770401	30.986	0.91	0.937	0.912	0.859	0.894	0.904	1.105	1.097	1.116	1.134	1.109	1.082
	K3YI03	E3 ubiquitin-protein ligase RGLG2 [Setaria italica]	1.668	Up	0.0097169	LOC101783816	43.497	0.647	0.888	0.67	0.714	0.873	0.692	1.259	1.11	1.309	1.383	1.134	1.329
	K3Y894	kinesin light chain 3 isoform X2 [Oryza sativa Japonica Group]	1.263	Up	0.0031385	LOC101767382	40.348	0.823	0.909	0.845	0.909	1.003	0.987	1.129	1.048	1.078	1.147	1.115	1.101
	K3ZIK0	"ribulose bisphosphate carboxylase/oxygenase activase, chloroplastic [Setaria italica]"	1.206	Up	0.00037908	LOC101774429	47.531	0.916	0.908	0.905	1.007	1.03	1.041	1.096	1.098	1.097	1.004	0.98	0.998
	K3YJF4	Peptidylprolyl isomerase OS=Setaria italica OX=4555 GN=LOC101753309	1.373	Up	0.000101456	LOC101753309	24.087	0.786	0.827	0.824	1.111	0.989	0.97	1.107	1.142	1.096	1.014	1.054	1.12
	K3XV65	DEAD-box ATP-dependent RNA helicase 31-like [Zea mays]	1.242	Up	0.0182648	LOC101758919	98.019	0.895	0.825	0.907	0.86	0.846	0.889	1.005	1.183	1.074	1.065	1.151	1.127
	K3ZPT6	somatic embryogenesis receptor kinase 1-like [Setaria italica]	2.923	Up	5.1402e-07	SETIT_028616mg	7.9653	0.528	0.513	0.538	0.482	0.446	0.519	1.494	1.584	1.537	1.436	1.46	1.403
	K3XDW4	dentin sialophosphoprotein [Oryza sativa Japonica Group]	1.211	Up	0.00041806	SETIT_000081mg	134.95	0.874	0.897	0.922	0.884	0.902	0.876	1.09	1.101	1.069	1.158	1.107	1.135
	K3XEX9	"pentatricopeptide repeat-containing protein At3g09650, chloroplastic [Setaria italica]"	5.884	Up	0.00035789	LOC101782309	79.78	0.436	0.274	0.274	0.602	0.437	0.456	1.788	2.037	1.965	1.179	1.253	1.308
	K4A519	E3 ubiquitin-protein ligase bre1-like isoform X2 [Asparagus officinalis]	1.298	Up	0.0047953	LOC101781318	125.82	0.847	0.839	0.889	0.992	1.01	1.012	1.12	1.11	1.112	1.072	1.039	1.031
	K3Y7W4	alpha/beta fold hydrolase [Medicago truncatula]	1.267	Up	0.0098567	LOC101780875	44.414		0.893	0.918		0.815	0.889		1.125	1.169		1.168	1.028
	K4ADY4	"Chlorophyll a-b binding protein, chloroplastic OS=Setaria italica OX=4555 GN=LOC101782406"	1.346	Up	5.8093e-05	LOC101782406	27.92	0.865	0.831	0.834	1.037	1.08	1.087	1.151	1.112	1.142	0.975	0.997	0.953
	K3ZMN8	uncharacterized oxidoreductase Mb1385-like [Setaria italica]	1.349	Up	8.1936e-05	LOC101762673	27.004	0.812	0.776	0.801	0.82	0.817	0.84	1.048	1.093	1.081	1.308	1.337	1.26
	K4A8W0	UDP-glycosyltransferase 83A1-like [Setaria italica]	1.29	Up	0.00028093	LOC101774843	54.928	0.877	0.877	0.845	0.907	0.86	0.798	1.115	1.085	1.152	1.125	1.182	1.206
	K3ZT25	Glycosyltransferase OS=Setaria italica OX=4555 GN=LOC101768333	1.766	Up	1.7239e-06	LOC101768333	50.624	0.741	0.711	0.719	0.761	0.81	0.786	1.26	1.273	1.302	1.252	1.213	1.198
	K4AP22	LYR motif-containing protein 4 [Setaria italica]	1.342	Up	0.00193809	LOC101780532	10.245	0.895	0.792	0.868	0.907	0.882	0.94	1.108	1.178	1.142	1.095	1.156	1.083
	K3XIM3	calumenin-like [Aegilops tauschii subsp. tauschii]	1.505	Up	0.0136813	LOC101776227	45.709	0.757		0.834	0.885		0.948	1.195		1.2	1.17		1.028
	K3Y6A1	uncharacterized LOC100193538 precursor [Zea mays]	1.289	Up	0.00126206	LOC101758857	61.166	0.86	0.879	0.838	0.99	1.009	1.015	1.148	1.047	1.126	1.098	1.09	1.034
	K3YRJ3	LOW QUALITY PROTEIN: sucrose:sucrose 1-fructosyltransferase-like [Setaria italica]	1.242	Up	0.000143975	SETIT_016887mg	56.057	0.895	0.899	0.911	0.893	0.901	0.894	1.14	1.088	1.131	1.05	1.046	1.046
	K4A530	Phytochrome OS=Setaria italica OX=4555 GN=LOC101775110	1.232	Up	0.0093217	LOC101775110	125.44	0.918	0.824	0.914	0.907	0.905	1.003	1.052	1.15	1.071	1.128	1.129	1.053
	K3ZRT2	cytochrome P450 71A1-like isoform X1 [Setaria italica]	2.519	Up	0.00060409	LOC101762915	66.358	0.473	0.637	0.55	0.525	0.624	0.654	1.494	1.3	1.387	1.507	1.394	1.411
	K3ZIH9	aspartic proteinase nepenthesin-1-like [Setaria italica]	1.311	Up	1.9401e-06	LOC101781702	46.733	0.903	0.898	0.901	0.741	0.798	0.784	1.189	1.163	1.19	1.152	1.143	1.148
	K3XR33	"succinate dehydrogenase assembly factor 4, mitochondrial [Setaria italica]"	1.285	Up	2.311e-05	LOC101760305	18.397	0.898	0.898	0.869	0.962	0.967	0.976	1.134	1.143	1.148	1.016	1.005	1.021
	K3ZES3	probable carboxylesterase 17 [Setaria italica]	1.491	Up	0.00046321	LOC101781983	40.813	0.748	0.781	0.811	0.77	0.828	0.842	1.214	1.177	1.097	1.283	1.275	1.212
	K3Z415	"LETM1 and EF-hand domain-containing protein 1, mitochondrial-like [Setaria italica]"	1.315	Up	0.0134595	LOC101770514	86.829	0.868	0.868	0.865	0.972	0.931	0.993	1.169	1.183	1.069	1.001	1.026	1.083
	K3XUQ5	protein CELLULOSE SYNTHASE INTERACTIVE 1 [Aegilops tauschii subsp. tauschii]	1.386	Up	0.0036424	LOC101782276	229.66	0.745	0.827	0.879	0.912	0.932	0.928	1.187	1.107	1.104	1.085	1.078	1.074
	K3XH50	vacuolar-processing enzyme [Setaria italica]	1.381	Up	0.00031702	LOC101758135	53.245	0.972	0.979		0.852	0.828		1.341	1.353		0.837	0.841
	K3Y7S0	Glyceraldehyde-3-phosphate dehydrogenase OS=Setaria italica OX=4555 GN=LOC101774537	1.218	Up	0.000181306	LOC101774537	42.614	0.892	0.872	0.903	1.068	1.06	1.061	1.064	1.081	1.104	0.99	0.966	0.965
	K3YQK9	Peptidylprolyl isomerase OS=Setaria italica OX=4555 GN=LOC101756936	1.315	Up	0.007422	LOC101756936	74.227	0.815	0.775	0.916	0.999	0.978	1.003	1.091	1.148	1.057	1.107	1.111	1.034
	K3ZJF4	NAC domain-containing protein 90-like [Setaria italica]	2.218	Up	0.00046253	LOC101760368	32.001	0.633	0.564	0.55	0.661	0.915	0.534	1.26	1.169	1.445	1.448	1.367	1.468
	K3Y5Y2	NEDD8 ultimate buster 1 [Setaria italica]	1.468	Up	0.00027915	LOC101763598	68.039	0.812	0.795	0.799	0.966	0.917	0.914	1.178	1.177	1.176	1.076	1.088	1.093
	K3YBB8	mitochondrial import inner membrane translocase subunit TIM8-like [Setaria italica]	1.303	Up	0.0069815	LOC101766174	8.5909	0.876	0.852		0.818	0.867		1.145	1.106		1.163	1.181
	K3Y181	Glycosyltransferase OS=Setaria italica OX=4555 GN=SETIT_007944mg	1.518	Up	3.6086e-05	SETIT_007944mg	50.17	0.815	0.842	0.837	0.901	0.892	0.907	1.282	1.285	1.218	1.007	1.055	1.001
	K3Z9D7	glutathione S-transferase 4-like [Setaria italica]	1.256	Up	0.0018646	LOC101783067	24.919	0.878	0.865	0.952	0.883	0.952	0.915	1.147	1.109	1.129	1.091	1.1	1.008
	K4AB76	GEM-like protein 1 [Setaria italica]	1.256	Up	0.00187834	LOC101764166	41.961	0.895	0.906	0.86	0.96	0.968	0.965	1.134	1.056	1.153	1.019	1.079	1.031
	K4AF26	"1,4-dihydroxy-2-naphthoyl-CoA thioesterase 1-like isoform X2 [Setaria italica]"	1.223	Up	0.000123966	LOC101772939	22.51	0.904	0.878	0.903	1.023	1.02	1.022	1.106	1.105	1.073	0.977	1.018	1.035
	K3Y281	protein ASPARTIC PROTEASE IN GUARD CELL 2-like [Setaria italica]	1.734	Up	4.412e-05	SETIT_008302mg	47.429	0.712	0.766	0.775	0.639	0.581	0.635	1.332	1.274	1.301	1.306	1.284	1.302
	K3Y938	(+)-neomenthol dehydrogenase [Setaria italica]	1.375	Up	1.96987e-05	LOC101768330	31.808	0.863	0.886	0.865	0.86	0.869	0.896	1.222	1.179	1.192	1.06	1.071	1.055
	K4AC43	UPF0676 protein C1494.01-like [Setaria italica]	1.204	Up	0.0035645	LOC101769606	37.986	0.901	0.893		0.998	0.957		1.069	1.091		1.031	1.037
	K3Z6L0	UPF0496 protein 4 [Elaeis guineensis]	1.227	Up	0.003338	LOC101764426	45.102	0.923		0.907	1.026		1.028	1.114		1.132	0.948		0.945
	K3ZJL2	D-ribitol-5-phosphate phosphatase [Setaria italica]	1.326	Up	0.029563	LOC101763076	28.922	0.865	0.888		0.916	0.908		1.162	1.163		1.064	1.048
	K3XGU6	ultraviolet-B receptor UVR8 [Setaria italica]	1.271	Up	0.00030079	101771117	52.358	0.862	0.921	0.885	0.995	0.923	0.869	1.124	1.121	1.146	1.03	1.041	1.104
	K3XM69	probable calcium-binding protein CML16 [Setaria italica]	1.294	Up	0.0103008	LOC101778141	20.323	0.729	0.852	0.866	1.098	1.097	1.084	1.087	1.047	1.032	1.105	1.076	1.033
	K3YMX4	---	2.032	Up	6.2588e-05	LOC101778704	8.9069	0.736	0.666	0.66	0.73	0.743	0.675	1.36	1.374	1.457	1.195	1.212	1.172
	K3XER4	CO(2)-response secreted protease-like [Setaria italica]	1.237	Up	0.037863	LOC101772708	80.891	0.928	0.94	0.923	0.807	0.931	0.879	1.246	1.084	1.122	1.08	1.068	1.095
	K3Z636	S-adenosylmethionine synthase OS=Setaria italica OX=4555 GN=LOC101764969	1.451	Up	0.00186155	LOC101764969	49.47	0.855	0.857	0.852	0.828	0.899	0.886	1.264	1.201	1.255	1.039	1.046	1.057
	K3XQ32	germin-like protein 5-1 [Setaria italica]	2.17	Up	2.0615e-06	SETIT_004012mg	21.946	0.516	0.546	0.554	0.854	0.871	0.885	1.175	1.175	1.156	1.548	1.517	1.417
	K3YJM2	germin-like protein 8-14 [Setaria italica]	1.292	Up	0.00028386	LOC101781800	22.781	0.896	0.86	0.858	0.858	0.823	0.794	1.092	1.131	1.155	1.157	1.146	1.219
	K3XDN9	"glutamate synthase 1 [NADH], chloroplastic isoform X1 [Setaria italica]"	1.388	Up	3.8504e-08	LOC101785947	236.72	0.775	0.783	0.777	0.814	0.796	0.811	1.081	1.083	1.077	1.322	1.327	1.322
	K3YKE5	"photosystem II 10 kDa polypeptide, chloroplastic [Setaria italica]"	1.354	Up	9.5715e-05	LOC101766967	10.536	0.813	0.778	0.829	1.124	1.161	1.185	1.094	1.097	1.085	0.986	0.999	0.921
	K3Y4W5	26S proteasome non-ATPase regulatory subunit 1 homolog OS=Setaria italica OX=4555 GN=LOC101760225	1.365	Up	0.000143455	LOC101760225	109.14	0.824	0.777	0.832	0.941	0.952	0.931	1.098	1.119	1.104	1.135	1.152	1.164
	K4AD40	"transmembrane protein, putative [Medicago truncatula]"	1.331	Up	0.00113972	LOC101783230	32.462	0.835	0.849		0.971	0.98		1.115	1.126		1.089	1.056
	K3XGM6	cytochrome P450 72A15-like [Setaria italica]	1.224	Up	0.0098213	LOC101758395	59.175	0.945	0.946	0.833	0.95	0.921	0.928	1.099	1.096	1.139	1.031	0.973	1.107
	K3YGI0	Phenylalanine ammonia-lyase OS=Setaria italica OX=4555 GN=LOC101766005	1.915	Up	4.1695e-06	LOC101766005	74.987	0.734	0.739	0.775	0.791	0.786	0.805	1.415	1.477	1.414	1.027	1.044	1.034
	K4A8F5	isoflavone 3'-hydroxylase-like [Setaria italica]	1.243	Up	0.0074226	LOC101766071	57.658	0.818	0.914	0.92	0.978	0.976	0.965	1.145	1.07	1.081	1.07	1.049	1.042
	K3ZQD2	"Lon protease homolog, mitochondrial OS=Setaria italica OX=4555 GN=LOC101775616"	1.391	Up	2.3632e-05	LOC101775616	107.94	0.806	0.807	0.834	0.916	0.919	0.941	1.135	1.155	1.114	1.16	1.134	1.123
	K3XNJ5	---	1.228	Up	0.0086567	LOC101772049	11.223	0.989	1.003	0.971	0.684	0.82	0.858	1.316	1.162	1.162	1.005	0.983	1.011
	K3ZSC4	cytochrome P450 71A1-like isoform X2 [Setaria italica]	1.424	Up	0.0036623	LOC101763322	58.601	0.74	0.861	0.8	0.838	0.897	0.879	1.227	1.105	1.086	1.201	1.143	1.242
	K4A5A5	"protein TIC110, chloroplastic [Setaria italica]"	1.433	Up	3.9566e-05	LOC101753913	110.67	0.771	0.82	0.793	0.977	0.968	0.99	1.137	1.148	1.132	1.106	1.096	1.118
	K4A6F1	ABC transporter F family member 4 [Setaria italica]	1.225	Up	0.00042392	LOC101771735	78.381	0.887	0.858	0.892	0.901	0.958	0.968	1.088	1.096	1.046	1.13	1.089	1.102
cytoplasm	K3ZVW6	phosphate metabolism protein 8-like [Setaria italica]	1.895	Up	0.00025587	LOC101782079	30.277	0.741		0.731	0.837		0.856	1.405		1.384	1.022		1.037
	K4AIA4	Peptidyl-prolyl cis-trans isomerase OS=Setaria italica OX=4555 GN=LOC101762293	1.583	Up	0.00166489	LOC101762293	19.2	0.776	0.774		0.922	0.899		1.204	1.25		1.107	1.086
	A0A0Q3P975	LOW QUALITY PROTEIN: nitronate monooxygenase [Oryza brachyantha]	1.447	Up	0.00158041	SETIT_0142201mg	25.684	0.857	0.763	0.825	0.981	0.829	0.879	1.1	1.224	1.213	1.051	1.175	1.09
	K4ABK6	protein SRG1-like [Setaria italica]	1.228	Up	0.00119719	LOC101769199	40.298	0.922	0.925	0.881	0.892	0.937	0.871	1.139	1.074	1.138	1.056	1.067	1.117
	K3YRM4	putative multidrug resistance protein [Setaria italica]	1.467	Up	0.00026072	SETIT_016918mg	56.154	0.802	0.864	0.778	0.815	0.787	0.833	1.2	1.183	1.202	1.186	1.189	1.2
	K4A4Y6	paladin [Setaria italica]	1.339	Up	3.6485e-05	LOC101786834	142.7	0.821	0.823	0.848	0.943	0.974	0.957	1.118	1.092	1.128	1.112	1.103	1.126
	K3YIP1	probable inactive 2-oxoglutarate-dependent dioxygenase AOP2 [Setaria italica]	1.525	Up	2.0764e-05	LOC101771536	35.107	0.82	0.793	0.774	0.796	0.818	0.78	1.199	1.231	1.21	1.152	1.206	1.197
	K3XL31	pathogen-related protein isoform X2 [Setaria italica]	1.803	Up	4.3285e-06	LOC101763947	27.996	0.708	0.679	0.666	0.913	0.909	0.904	1.253	1.212	1.237	1.137	1.203	1.204
	K3ZQD5	alpha-glucosidase 2 [Setaria italica]	1.354	Up	2.3297e-06	LOC101760349	108.33	0.847	0.86	0.864	0.854	0.851	0.862	1.16	1.174	1.147	1.132	1.126	1.124
	K3Z338	Transcription elongation factor spt6 OS=Setaria italica OX=4555 GN=LOC101768094	1.471	Up	0.000119325	LOC101768094	184.99	0.828	0.832	0.804	0.902	0.901	0.903	1.152	1.237	1.236	1.108	1.138	1.091
	K3Z766	nucleosome assembly protein 1;2 [Setaria italica]	1.347	Up	4.0132e-05	LOC101767418	42.444	0.815	0.847	0.852	0.843	0.847	0.857	1.14	1.13	1.116	1.21	1.182	1.189
	K3ZEI0	2'-deoxymugineic-acid 2'-dioxygenase-like [Setaria italica]	1.249	Up	2.3971e-06	SETIT_024975mg	35.802	0.922	0.943	0.93	0.844	0.844	0.831	1.165	1.161	1.165	1.046	1.035	1.058
	K3XHU5	S-adenosylmethionine synthase OS=Setaria italica OX=4555 GN=LOC101756508	1.319	Up	2.1603e-06	LOC101756508	48.163	0.873	0.886	0.868	0.837	0.85	0.87	1.167	1.151	1.147	1.126	1.116	1.115
	K3Z994	"endo-1,3;1,4-beta-D-glucanase-like [Setaria italica]"	1.222	Up	0.0006963	101784014	25.566	0.921	0.911	0.887	0.875	0.874	0.818	1.116	1.07	1.137	1.091	1.149	1.077
	K3XUX4	Transcription elongation factor SPT5 OS=Setaria italica OX=4555 GN=LOC101784024	1.286	Up	9.5466e-05	LOC101784024	124.17	0.88	0.856	0.864	0.95	0.969	0.931	1.111	1.142	1.09	1.052	1.035	1.153
	K3ZIG5	agmatine coumaroyltransferase-2-like [Setaria italica]	1.342	Up	0.0020234	LOC101784141	48.424	0.878	0.793	0.818	0.867	0.804	0.886	1.053	1.155	1.131	1.205	1.252	1.171
	K3YI88	O-methyltransferase ZRP4-like [Setaria italica]	1.332	Up	1.8437e-05	LOC101784086	40.327	0.845	0.861	0.874	0.742	0.786	0.752	1.159	1.133	1.144	1.191	1.189	1.2
	K3XLM9	probable glutathione S-transferase [Setaria italica]	1.429	Up	5.4432e-07	LOC101778030	25.315	0.837	0.845	0.825	0.873	0.85	0.884	1.195	1.199	1.189	1.088	1.11	1.064
	K3ZJ67	cysteine-rich receptor-like protein kinase 41 [Setaria italica]	2.448	Up	0.00121668	LOC101775907	37.109	0.584	0.525	0.563	0.603	0.628	0.631	1.364	1.366	1.363	1.449	1.484	1.427
	K4A6E4	Eukaryotic translation initiation factor 3 subunit B OS=Setaria italica OX=4555 GN=LOC101753504	1.219	Up	4.0278e-05	LOC101753504	83.152	0.893	0.869	0.876	0.904	0.902	0.932	1.077	1.08	1.059	1.151	1.132	1.126
	K3ZX74	phosphopantetheine adenylyltransferase 1-like [Setaria italica]	1.302	Up	0.00056493	LOC101762227	20.162	0.865	0.852	0.913	0.876	0.81	0.905	1.162	1.158	1.105	1.099	1.15	1.106
	K3ZHT0	Serine hydroxymethyltransferase OS=Setaria italica OX=4555 GN=LOC101760495	1.256	Up	9.5047e-05	LOC101760495	65.478	0.932	0.937	0.897	0.918	0.916	0.912	1.166	1.15	1.159	0.973	1.013	0.991
	K3YT90	fatty acid desaturase DES2 [Setaria italica]	1.219	Up	2.2611e-05	LOC101783555	44.588	0.916	0.889	0.899	0.981	0.904	0.913	1.094	1.1	1.102	1.033	1.074	1.049
	K3ZVK4	5'-nucleotidase SurE [Setaria italica]	1.301	Up	0.0044191	LOC101786107	32.403	0.868	0.871	0.869	0.865	0.892	0.879	1.139	1.094	1.161	1.117	1.119	1.146
	K3ZUL2	probable cinnamyl alcohol dehydrogenase 8D [Setaria italica]	1.535	Up	0.00028285	LOC101756145	37.061	0.799	0.737	0.814	0.821	0.831	0.886	1.203	1.242	1.162	1.147	1.211	1.163
	K3YL47	probable carboxylesterase 8 [Setaria italica]	1.561	Up	0.0028966	LOC101781803	36.44	0.867	0.724	0.781	0.836	0.755	0.864	1.215	1.338	1.149	1.085	1.187	1.14
	K3XZ34	UMP-CMP kinase OS=Setaria italica OX=4555 GN=LOC101777840	1.274	Up	0.0044174	LOC101777840	26.572	0.939	0.854	0.821	0.945	0.839	0.859	1.084	1.111	1.136	1.038	1.2	1.189
	K3ZFI7	Dirigent protein OS=Setaria italica OX=4555 GN=LOC101777404	1.987	Up	9.6001e-07	LOC101777404	33.702	0.666	0.645	0.67	0.651	0.649	0.638	1.289	1.34	1.308	1.413	1.366	1.382
	K4AKQ7	nuclear cap-binding protein subunit 1 [Setaria italica]	1.427	Up	0.00029585	LOC101767718	101.11	0.795	0.754	0.821	0.938	0.942	0.949	1.113	1.166	1.104	1.121	1.132	1.135
	K3XW18	"external alternative NAD(P)H-ubiquinone oxidoreductase B1, mitochondrial [Setaria italica]"	1.224	Up	3.3615e-07	LOC101753666	64.829	0.891	0.881	0.889	0.9	0.909	0.892	1.083	1.086	1.088	1.139	1.137	1.124
	K3Z472	crooked neck-like protein 1 [Setaria italica]	1.456	Up	0.00027844	LOC101771992	85.756	0.826	0.77	0.847	0.933	0.947	0.927	1.157	1.21	1.19	1.076	1.035	1.092
	K4AEN0	chloride conductance regulatory protein ICln-like [Setaria italica]	1.448	Up	3.7344e-05	101764183	25.401	0.787	0.798	0.78	0.958	0.986	0.822	1.114	1.131	1.179	1.151	1.098	1.224
	K3XEH3	putative respiratory burst oxidase homolog protein H [Setaria italica]	1.268	Up	0.0035387	LOC101777050	95.934	0.88		0.904	1.01		1.02	1.136		1.126	0.985		0.961
	K3Z2Y8	O-methyltransferase ZRP4-like [Setaria italica]	1.295	Up	1.74767e-05	LOC101768558	40.123	0.888	0.872	0.895	0.753	0.839	0.7	1.132	1.146	1.159	1.273	1.146	1.241
	K3ZSL3	Inosine-5'-monophosphate dehydrogenase OS=Setaria italica OX=4555 GN=LOC101780050	1.379	Up	0.00078257	LOC101780050	51.76	0.809	0.878	0.853	0.661	0.744	0.849	1.218	1.169	1.115	1.308	1.209	1.186
	K3ZIY9	probable O-methyltransferase 2 [Setaria italica]	1.42	Up	1.4576e-06	LOC101786145	40.397	0.818	0.831	0.813	0.76	0.794	0.784	1.17	1.15	1.175	1.254	1.218	1.242
	K4AI90	nicotianamine synthase 2 [Setaria italica]	1.524	Up	0.00158389	LOC101786975	65.431	0.875	0.879	0.872	0.818	0.824	0.823	1.355	1.29	1.357	0.961	0.961	0.975
	K3ZJB6	1-aminocyclopropane-1-carboxylate oxidase [Setaria italica]	1.26	Up	0.00033787	LOC101766733	34.754	0.924	0.894	0.878	0.875	0.887	0.798	1.109	1.127	1.162	1.102	1.089	1.153
	K3ZT94	BSD domain-containing protein 1-like [Setaria italica]	1.284	Up	0.00068468	LOC101783444	49.965	0.887	0.847	0.876	0.885	0.935	0.899	1.084	1.101	1.167	1.097	1.111	1.09
	K4A5B0	nuclear pore complex protein NUP96-like [Setaria italica]	1.61	Up	1.3303e-07	LOC101763385	114.06	0.756	0.758	0.75	0.917	0.876	0.904	1.224	1.22	1.2	1.214	1.18	1.155
	K4A9X4	Tubulin alpha chain OS=Setaria italica OX=4555 GN=LOC101763383	1.243	Up	8.3609e-05	LOC101763383	49.856	0.906	0.886	0.873	0.902	0.932	0.907	1.094	1.096	1.122	1.101	1.108	1.122
	K3XEG4	"N-alpha-acetyltransferase 15, NatA auxiliary subunit [Setaria italica]"	1.288	Up	2.3926e-06	LOC101770443	98.025	0.86	0.844	0.845	0.969	0.983	0.977	1.093	1.087	1.104	1.09	1.09	1.109
	K3YI48	2'-deoxymugineic-acid 2'-dioxygenase-like [Setaria italica]	1.693	Up	0.00044222	LOC101785167	41.47	0.739		0.732	0.741		0.687	1.233		1.258	1.289		1.321
	K3ZXF8	protein C2-DOMAIN ABA-RELATED 7-like [Setaria italica]	1.519	Up	0.0006824	LOC101781419	18.98	0.754	0.753		0.758	0.83		1.157	1.132		1.333	1.291
	K3ZIZ5	probable O-methyltransferase 2 [Setaria italica]	1.47	Up	0.00139631	LOC101764967	40.164	0.766	0.732	0.839	0.74	0.675	0.769	1.173	1.18	1.082	1.348	1.391	1.284
	K4A2S0	protein YLS9-like [Setaria italica]	2.123	Up	0.0040817	SETIT_033172mg	17.387	0.681		0.628	0.716		0.666	1.353		1.426	1.253		1.282
	K4A1H8	beta-glucosidase 31-like [Setaria italica]	1.227	Up	9.6071e-05	LOC101784113	53.776	0.829	0.854	0.865	0.933	0.852	0.882	1.047	1.037	1.042	1.202	1.257	1.231
	K3XE05	Chromatin-remodeling complex ATPase OS=Setaria italica OX=4555 GN=LOC101759212	1.261	Up	0.00085726	LOC101759212	127.83	0.886	0.932	0.892	1.044	0.86	0.998	1.101	1.181	1.134	0.981	1.031	0.985
	K3ZSK4	putative amidase C869.01 [Setaria italica]	2.19	Up	0.020658	LOC101758859	52.968	0.899	0.469	0.549	0.953	0.541	0.597	1.139	1.56	1.5	1.004	1.43	1.354
	K4AEJ0	glutathione transferase37 [Zea mays]	1.221	Up	0.00119805	LOC101760284	25.824	0.883	0.854	0.908	0.936	0.901	0.924	1.069	1.111	1.05	1.12	1.13	1.105
	K3XUQ4	pre-mRNA-processing-splicing factor 8-like [Zea mays]	1.257	Up	9.549e-05	LOC101780669	274.44	0.888	0.897	0.915	1.001	0.989	1.01	1.121	1.157	1.116	0.972	0.976	0.962
	K3YEP7	probable low-specificity L-threonine aldolase 1 [Setaria italica]	1.404	Up	3.5216e-06	LOC101785039	37.527	0.849	0.822	0.842	0.866	0.832	0.831	1.163	1.184	1.181	1.138	1.171	1.144
	K3Z593	inter-alpha-trypsin inhibitor heavy chain H3-like [Zea mays]	2.484	Up	1.1562e-06	LOC101778620	57.758	0.537	0.552	0.577	0.545	0.567	0.574	1.401	1.378	1.359	1.515	1.499	1.477
	K4A7K9	probable nucleoredoxin 1-1 [Setaria italica]	1.812	Up	1.56142e-05	LOC101776072	64.177	0.692	0.66	0.705	0.745	0.721	0.743	1.222	1.265	1.24	1.316	1.345	1.288
	K3Z3E8	protein CHROMATIN REMODELING 24 [Setaria italica]	2.602	Up	0.0023822	LOC101780890	115.63	0.556	0.461	0.707	0.484	0.423	0.758	1.533	1.646	1.307	1.422	1.466	1.233
	K3ZM30	antimicrobial peptides-like isoform X1 [Setaria italica]	1.799	Up	0.006465	LOC101772931	39.059		0.451	0.433		0.612	0.585		0.761	0.829		2.179	2.151
	K3ZP26	heat shock cognate 70 kDa protein-like [Setaria italica]	1.908	Up	0.00084099	LOC101775632	55.835	0.675	0.612	0.641	0.765	0.62	0.621	1.071	1.306	1.301	1.493	1.463	1.435
	K3YPW5	beta-catenin-like protein 1 [Setaria italica]	2.036	Up	0.0022442	LOC101760741	91.64	0.531	0.717	0.684	0.804	0.945	0.931	1.429	1.242	1.263	1.247	1.092	1.134
	K3YRC3	probable 4-coumarate--CoA ligase 3 [Setaria italica]	1.438	Up	6.0881e-05	LOC101769243	59.59	0.884	0.849	0.842	0.957	0.948	0.985	1.208	1.228	1.268	0.921	0.95	0.931
	K3YPX6	DEAD-box ATP-dependent RNA helicase 48-like [Setaria italica]	1.268	Up	0.049618	LOC101773155	92.307	0.851	0.95		1.006	0.975		1.147	1.136		1.007	0.948
	K3ZT26	Glycosyltransferase OS=Setaria italica OX=4555 GN=LOC101767525	2.281	Up	0.0103752	LOC101767525	51.221	0.452	0.625	0.763	0.484	0.574	0.897	1.616	1.44	1.141	1.467	1.359	1.207
	K3ZQN7	Gamma-tubulin complex component OS=Setaria italica OX=4555 GN=LOC101763069	1.205	Up	0.028141	LOC101763069	93.706	0.799	0.939	0.929	0.975	0.959	1.018	1.115	1.053	1.045	1.123	1.013	1.066
	K3YT46	altered inheritance of mitochondria protein 32 [Asparagus officinalis]	1.201	Up	4.1912e-05	LOC101772193	42.497	0.899	0.927	0.909	0.893	0.9	0.912	1.088	1.1	1.098	1.101	1.074	1.086
	K3XZE2	probable serine/threonine-protein kinase nek2 [Oryza brachyantha]	3.766	Up	0.00090441	SETIT_007303mg	22.892	0.403	0.423		0.401	0.414		1.605	1.506		1.585	1.653
	K4A231	LOW QUALITY PROTEIN: family of serine hydrolases 3-like [Setaria italica]	1.408	Up	0.0026771	SETIT_032928mg	48.577	0.795	0.814		0.904	0.903		1.148	1.118		1.135	1.148
	K3Z368	Structural maintenance of chromosomes protein OS=Setaria italica OX=4555 GN=LOC101784009	1.603	Up	0.0026591	LOC101784009	149	0.758	0.678	0.822	0.928	0.925	0.942	1.235	1.279	1.105	1.041	1.072	1.061
	K3Y8V8	UDP-N-acetylglucosamine diphosphorylase 1-like [Setaria italica]	1.227	Up	0.00072341	SETIT_010650mg	34.482	0.952	0.989	0.953	0.878	0.889	0.925	1.17	1.156	1.226	0.983	0.956	0.972
	X4ZEC4	Cytochrome b6 OS=Setaria italica OX=4555 GN=petB	1.62	Up	0.00031864	petB	24.394	0.772	0.828	0.851	0.911	0.84	0.915	1.379	1.343	1.248	0.965	0.97	1.003
	K3XLH5	probable glutathione S-transferase GSTU6 [Setaria italica]	2.084	Up	0.0050966	LOC101776513	25.945	0.662		0.596	0.736		0.735	1.305		1.317	1.301		1.357
	K3Y4M8	Clathrin heavy chain OS=Setaria italica OX=4555 GN=LOC101777651	1.351	Up	0.00022261	LOC101777651	193.65	0.824	0.883	0.835	0.932	0.93	0.923	1.168	1.126	1.139	1.084	1.072	1.077
	K4AM48	nicotianamine synthase 1 [Zea mays]	1.637	Up	7.3763e-07	SETIT_039983mg	33.994	0.847	0.859	0.845	0.816	0.872	0.867	1.402	1.365	1.408	0.918	0.912	0.922
	K3ZIY7	probable O-methyltransferase 2 [Setaria italica]	1.475	Up	0.00029595	LOC101786145	40.396	0.811	0.787	0.745	0.828	0.814	0.754	1.138	1.118	1.201	1.222	1.248	1.301
	K4A649	5-methyltetrahydropteroyltriglutamate--homocysteine methyltransferase 1 [Setaria italica]	1.419	Up	1.0172e-06	LOC101760389	84.485	0.852	0.876	0.867	0.923	0.915	0.915	1.229	1.232	1.222	1	1.008	1.006
	K4ABR6	catalytic/ hydrolase [Zea mays]	1.434	Up	0.0038037	101770162	39.705	0.739	0.852	0.883	0.945	0.93	0.928	1.19	1.231	1.127	1.137	0.996	0.996
	K4AEM2	probable glutathione S-transferase GSTU6 isoform X2 [Aegilops tauschii subsp. tauschii]	1.226	Up	0.00080362	LOC101762970	25.756	0.938	0.942	0.951	0.869	0.906	0.903	1.183	1.107	1.182	1.022	1.061	1.043
	K3ZRH3	ATP-dependent DNA helicase 2 subunit KU70 [Setaria italica]	1.413	Up	0.00074132	LOC101785603	70.425		0.834	0.819		0.899	0.918		1.165	1.171		1.109	1.099
	K3Y6F5	inter-alpha-trypsin inhibitor heavy chain H3-like [Zea mays]	1.47	Up	6.0226e-05	LOC101757900	57.057	0.781	0.726	0.743	0.764	0.774	0.778	1.1	1.11	1.097	1.358	1.404	1.369
	K3ZGZ8	importin beta-like SAD2 homolog [Brachypodium distachyon]	1.208	Up	0.020097	LOC101784000	121.17	0.825	0.882	0.893	1.015	0.933	1.059	1.125	1.049	0.967	1.047	1.147	1.092
	K3ZV70	1-aminocyclopropane-1-carboxylate oxidase 1-like [Setaria italica]	1.317	Up	0.000102135	LOC101780742	36.671	0.786	0.813	0.8	1.29	1.161	1.19	1.024	1.058	1.078	0.926	0.955	0.952
	K3XZD9	probable peroxygenase 5 [Setaria italica]	2.284	Up	0.020258	LOC101773504	22.878	0.662		0.552	0.757		0.536	1.279		1.494	1.307		1.416
	K4ACI7	alcohol dehydrogenase-like 4 isoform X2 [Setaria italica]	1.252	Up	0.0002152	LOC101757561	35.192	0.863	0.882	0.888	0.885	0.877	0.946	1.132	1.088	1.077	1.143	1.124	1.098
	K3ZE27	beta-glucosidase BoGH3B-like [Setaria italica]	1.405	Up	0.000119365	LOC101775239	67.232	0.866	0.837	0.843	0.833	0.819	0.848	1.145	1.211	1.222	1.146	1.148	1.14
	K3Z4Z9	"beta-fructofuranosidase, insoluble isoenzyme 7-like [Setaria italica]"	1.69	Up	5.6987e-05	LOC101782504	62.694	0.767	0.704	0.762	0.7	0.693	0.72	1.24	1.255	1.278	1.279	1.283	1.255
	K3Y8A8	probable cinnamyl alcohol dehydrogenase 6 [Setaria italica]	2.005	Up	9.6142e-05	LOC101776008	38.899	0.692	0.605	0.619	0.75	0.67	0.71	1.244	1.303	1.294	1.353	1.426	1.349
	X4YSW6	Ribulose bisphosphate carboxylase large chain OS=Setaria italica OX=4555 GN=rbcL	1.281	Up	2.7411e-08	rbcL	52.6	0.859	0.863	0.86	1.048	1.034	1.036	1.101	1.107	1.1	0.987	1	0.996
	K3ZUJ5	COBW domain-containing protein 1 [Setaria italica]	1.319	Up	0.0030401	LOC101762382	40.474	0.797	0.823	0.913	0.988	0.938	0.982	1.142	1.087	1.112	1.085	1.161	1.002
	K3XYN3	"cysteine synthase, chloroplastic/chromoplastic-like isoform X2 [Setaria italica]"	2.388	Up	0.0033594	LOC101786048	30.706		0.603	0.567		0.66	0.509		1.341	1.453		1.398	1.467
	K3Z533	inter-alpha-trypsin inhibitor heavy chain H3-like [Zea mays]	2.4	Up	0.004384	LOC101778217	60.231	0.614	0.51	0.597	0.593	0.581	0.595	1.397	1.377	1.356	1.392	1.47	1.432
	K3ZVU8	hypersensitive-induced response protein 1-like [Setaria italica]	1.38	Up	0.000176231	LOC101780607	31.175	0.889	0.832	0.844	0.824	0.812	0.793	1.155	1.207	1.178	1.134	1.152	1.186
	K3YKV0	cell division cycle protein 48 homolog [Brachypodium distachyon]	1.397	Up	4.0511e-05	LOC101783163	86.718	0.802	0.798	0.832	0.95	0.966	0.963	1.148	1.142	1.108	1.069	1.117	1.072
	K3ZVG8	"probable tuliposide A-converting enzyme b6, amyloplastic [Setaria italica]"	1.279	Up	0.00030166	LOC101769546	32.974	0.826	0.88	0.846	1.084	1.062	1.08	1.109	1.073	1.081	0.995	0.999	1.008
	K3Y6S5	microtubule-associated protein futsch [Setaria italica]	1.204	Up	0.00048027	LOC101779666	54.999	0.9	0.909	0.88	0.968	0.953	0.95	1.062	1.064	1.112	1.07	1.072	1.083
	K3XEQ0	serine/threonine-protein phosphatase 6 regulatory subunit 3-like isoform X1 [Setaria italica]	1.513	Up	0.0104759	LOC101756781	86.893		0.767	0.734		0.967	0.937		1.094	1.177		1.184	1.163
	K3XI80	ATP-dependent 6-phosphofructokinase 6-like isoform X1 [Setaria italica]	1.269	Up	0.00120209	LOC101756917	44.961		0.909	0.908		0.909	0.932		1.162	1.143		1.032	1.015
	K3Z7S5	Patatin OS=Setaria italica OX=4555 GN=LOC101756058	1.777	Up	0.00037917	LOC101756058	36.954	0.732	0.686	0.781	0.741	0.665	0.778	1.314	1.377	1.217	1.179	1.273	1.198
	K3ZIN0	protein krasavietz-like [Setaria italica]	1.243	Up	2.2142e-06	LOC101771436	47.316	0.858	0.867	0.852	0.992	0.981	1.002	1.062	1.066	1.076	1.087	1.085	1.097
	K3YRB5	Glycosyltransferase OS=Setaria italica OX=4555 GN=LOC101756524	1.399	Up	0.00031881	LOC101756524	59.171	0.861	0.794	0.814	0.76	0.733	0.694	1.118	1.152	1.183	1.26	1.322	1.307
	K3Y8G3	adenosine kinase 2-like [Setaria italica]	1.402	Up	4.5139e-06	LOC101755894	37.352	0.865	0.845	0.842	0.797	0.86	0.809	1.18	1.185	1.212	1.129	1.139	1.116
	K7NFF8	Myo-inositol 1-phosphate synthase OS=Setaria italica OX=4555	1.494	Up	4.2941e-06	---	56.101	0.801	0.811	0.831	0.802	0.82	0.849	1.235	1.198	1.218	1.157	1.172	1.145
	K3Z4F1	"oxidoreductase, 2OG-Fe oxygenase family protein isoform X1 [Zea mays]"	1.365	Up	0.00016311	LOC101766885	70.356	0.801	0.846	0.798	0.836	0.723	0.758	1.109	1.139	1.09	1.272	1.291	1.354
	K3Y8L2	glyoxylate/hydroxypyruvate reductase HPR3-like [Setaria italica]	1.207	Up	0.0041445	LOC101772891	35.626		0.925	0.906		0.937	0.958		1.112	1.098		1.051	1.063
	K4A5Z8	cell division cycle protein 48 homolog [Setaria italica]	1.515	Up	7.8457e-05	LOC101783641	89.652	0.807	0.752	0.81	0.914	0.929	0.94	1.189	1.212	1.188	1.107	1.14	1.105
	K3XGH3	cytochrome P450 CYP72A219-like [Setaria italica]	1.471	Up	4.3175e-05	LOC101758805	60.035	0.816	0.838	0.804	0.866	0.89	0.868	1.226	1.166	1.224	1.068	1.108	1.108
	K3ZSX6	RuvB-like helicase OS=Setaria italica OX=4555 GN=LOC101771808	1.226	Up	7.6123e-05	LOC101771808	51.852	0.861	0.891	0.881	0.972	0.94	0.977	1.084	1.062	1.083	1.097	1.093	1.072
	K3YMG3	Sulfotransferase OS=Setaria italica OX=4555 GN=LOC101777917	1.492	Up	0.0027996	LOC101777917	38.301	0.725	0.827	0.845	0.764	0.804	0.834	1.274	1.185	1.117	1.24	1.187	1.207
	K4A6H7	vacuolar protein sorting-associated protein 52 A isoform X1 [Setaria italica]	1.371	Up	0.00030377	LOC101785776	80.162	0.882	0.819	0.811	0.988	1.024	1.085	1.139	1.144	1.16	1.029	1.018	1.036
	K4ACA5	flavanone 3-dioxygenase-like [Setaria italica]	1.895	Up	3.5866e-05	LOC101778265	37.991	0.644	0.687	0.704	0.663	0.671	0.687	1.316	1.292	1.248	1.358	1.392	1.335
	K4A5Y8	cell division cycle protein 48 homolog [Setaria italica]	1.343	Up	1.8528e-06	LOC101783353	89.948	0.845	0.83	0.823	0.984	0.989	0.971	1.122	1.121	1.112	1.066	1.082	1.084
	K3Y5R5	programmed cell death protein 4-like [Setaria italica]	1.555	Up	2.2305e-05	LOC101765745	73.39	0.75	0.782	0.761	0.926	0.902	0.928	1.216	1.153	1.196	1.123	1.14	1.136
	K3ZUQ3	Sulfotransferase OS=Setaria italica OX=4555 GN=LOC101783982	1.397	Up	0.00036239	LOC101783982	38.668	0.861	0.845	0.839	1.014	0.986	0.973	1.118	1.221	1.217	1.024	1.007	0.976
	K3XGW3	splicing factor 3A subunit 3 [Setaria italica]	1.445	Up	0.000124085	LOC101786611	59.502	0.801	0.829	0.797	0.878	0.969	0.942	1.218	1.16	1.13	1.121	1.053	1.14
	K3Y1H6	thioredoxin H-type 2-like [Setaria italica]	1.418	Up	0.0196563	SETIT_008041mg	12.662		0.775	0.856		1.05	0.992		1.152	1.16		1.038	1.003
	K3YP71	U5 small nuclear ribonucleoprotein 200 kDa helicase [Setaria italica]	1.843	Up	5.667e-05	101772985	246.28	0.717	0.662	0.722	0.845	0.85	0.898	1.282	1.337	1.254	1.117	1.138	1.129
	K4A548	putative disease resistance RPP13-like protein 1 isoform X2 [Setaria italica]	1.474	Up	0.0147016	LOC101777828	123.61		0.847	0.781		0.938	0.913		1.23	1.17		0.994	1.145
	K4A5X5	Sucrose synthase OS=Setaria italica OX=4555 GN=LOC101783222	1.508	Up	3.6264e-07	LOC101783222	92.945	0.797	0.789	0.809	0.804	0.804	0.802	1.203	1.209	1.199	1.182	1.188	1.174
	K3ZKT7	stress-associated endoplasmic reticulum protein 2 [Brachypodium distachyon]	1.353	Up	0.000199136	LOC101760659	7.4336	0.907	0.843	0.866	0.946	0.995	0.944	1.16	1.183	1.196	0.994	0.991	1.002
	K3XH51	AAA-ATPase At3g50940-like [Setaria italica]	1.298	Up	4.171e-05	LOC101772450	55.232	0.864	0.85	0.878	0.947	0.927	0.894	1.1	1.136	1.129	1.136	1.123	1.066
	K3Z855	isoflavone reductase homolog [Setaria italica]	1.235	Up	0.000159336	LOC101781583	34.727	0.92	0.904	0.923	0.865	0.837	0.874	1.133	1.157	1.103	1.114	1.085	1.08
	K3XF64	65-kDa microtubule-associated protein 3-like [Zea mays]	1.243	Up	0.00045907	LOC101763014	78.419	0.854	0.851	0.89	0.922	0.92	0.926	1.074	1.048	1.103	1.158	1.189	1.087
	K3YKH0	mitochondrial import receptor subunit TOM9-2 [Setaria italica]	1.248	Up	0.0141366	LOC101770467	9.501		0.885	0.839		1.006	0.958		1.076	1.076		1.043	1.136
	K3ZBJ4	probable stress-associated endoplasmic reticulum protein [Aegilops tauschii subsp. tauschii]	1.271	Up	0.0004188	LOC101754179	7.3916	0.92	0.888	0.861	0.943	0.937	0.952	1.106	1.148	1.139	1.038	1.036	1.057
	K4AAW3	TOM1-like protein 2 [Setaria italica]	1.23	Up	0.0193195	LOC101761743	44.302	0.778	0.915	0.87	0.937	1.028	1.002	1.106	1.01	1.036	1.194	1.055	1.084
	K3Z6E0	3'-N-debenzoyl-2'-deoxytaxol N-benzoyltransferase-like [Setaria italica]	1.387	Up	4.7917e-06	LOC101767546	46.908	0.916	0.923	0.906	0.934	0.986	0.946	1.245	1.29	1.272	0.913	0.856	0.912
	K3ZXE4	SKP1-like protein 1A [Setaria italica]	1.315	Up	0.00096424	LOC101783437	19.287	0.827	0.898	0.848	0.943	0.941	0.87	1.123	1.091	1.169	1.115	1.078	1.118
	K3XXM6	putative 12-oxophytodienoate reductase 5 [Setaria italica]	1.282	Up	9.8739e-05	LOC101763510	41.885	0.882	0.914	0.876	1.088	1.07	1.079	1.125	1.14	1.16	0.93	0.885	0.899
	K3ZM38	cysteine-rich receptor-like protein kinase 41 [Setaria italica]	2.316	Up	6.4725e-05	SETIT_027651mg	36.041	0.59	0.591		0.552	0.579		1.377	1.358		1.478	1.471
	K3Y4V3	importin beta-like SAD2 [Setaria italica]	1.378	Up	0.0127403	LOC101752763	118.22		0.801	0.856		0.931	0.945		1.159	1.124		1.149	1.084
	K3YG56	Nitrate reductase OS=Setaria italica OX=4555 GN=LOC101760744	1.406	Up	0.007301	LOC101760744	101.79	0.752	0.881	0.862	0.895	0.837	0.821	1.267	1.161	1.08	1.085	1.125	1.095
	K4AEG4	glutathione transferase40 [Zea mays]	1.422	Up	4.4139e-05	LOC101763376	25.842	0.874	0.828	0.832	0.795	0.801	0.795	1.183	1.209	1.211	1.147	1.154	1.141
	K3ZGW5	Clathrin heavy chain OS=Setaria italica OX=4555 GN=LOC101782089	1.355	Up	3.994e-05	LOC101782089	193.63	0.818	0.847	0.832	0.951	0.965	0.973	1.126	1.106	1.152	1.09	1.091	1.043
	K3XZ75	probable glutathione S-transferase GSTU1 [Setaria italica]	4.176	Up	0.00050415	LOC101759727	25.569	0.381	0.36	0.402	0.447	0.439	0.387	1.585	1.607	1.581	1.643	1.649	1.617
	K3ZQJ4	Coatomer subunit gamma OS=Setaria italica OX=4555 GN=LOC101780598	1.458	Up	1.87864e-05	LOC101780598	98.551	0.822	0.79	0.809	0.951	0.929	0.94	1.176	1.198	1.155	1.084	1.097	1.104
	K3ZIE9	omega-hydroxypalmitate O-feruloyl transferase-like [Setaria italica]	1.284	Up	0.00078152	LOC101765226	49.044	0.948	0.911	0.948	0.867	0.896	0.942	1.229	1.23	1.145	0.947	0.931	0.968
	K3ZB48	thioredoxin H2-2-like [Setaria italica]	2.076	Up	0.0079787	LOC101783872	11.196	0.641		0.563	0.636		0.713	1.236		1.264	1.486		1.464
	K3XSV5	---	1.438	Up	0.032959	SETIT_005008mg	36.518		0.707	0.618		1.03	1.085		0.962	0.943		1.317	1.374
	K3YG20	vacuolar protein sorting-associated protein 18 homolog [Setaria italica]	1.228	Up	0.034159	LOC101767239	112.57		0.851	0.919		0.996	0.996		1.094	1.079		1.05	1.023
	K3XE58	protein CROWDED NUCLEI 4-like isoform X2 [Setaria italica]	2.053	Up	0.0022354	LOC101757590	115.48	0.603	0.578	0.791	0.762	0.781	0.78	1.337	1.438	1.273	1.277	1.252	1.142
	K3XVS5	long chain acyl-CoA synthetase 4-like [Setaria italica]	1.513	Up	3.614e-08	LOC101765538	72.228	0.768	0.77	0.762	0.816	0.78	0.794	1.154	1.166	1.161	1.251	1.296	1.278
	K3YFN3	anthocyanidin reductase-like [Setaria italica]	2.369	Up	0.00033747	LOC101761298	37.064	0.657	0.526	0.577	0.677	0.628	0.572	1.283	1.429	1.458	1.356	1.389	1.404
	K4A9S1	UDP-glycosyltransferase 83A1-like [Setaria italica]	1.218	Up	0.000160237	LOC101774447	50.565	0.89	0.907	0.897	0.891	0.923	0.859	1.111	1.065	1.104	1.127	1.082	1.104
	K3YFZ2	peroxisome biogenesis protein 1 [Setaria italica]	1.259	Up	0.024938	LOC101768044	119.94	0.905	0.825	0.738	1.084	1.133	1.073	0.993	1.015	1.099	1.031	1.046	1.107
	K3YH95	NADP-dependent glyceraldehyde-3-phosphate dehydrogenase [Setaria italica]	1.567	Up	1.63931e-05	LOC101783820	53.177	0.761	0.792	0.769	0.931	0.935	0.924	1.239	1.187	1.213	1.094	1.104	1.126
	K3ZQE6	phosphoenolpyruvate carboxylase 2 [Setaria italica]	1.23	Up	3.6177e-07	LOC101776545	110.2	0.905	0.915	0.914	1.021	1.017	1.007	1.12	1.119	1.125	0.96	0.956	0.967
	K3ZFI2	protein TolB [Brachypodium distachyon]	2.627	Up	0.00068199	LOC101774581	81.163	0.565	0.518	0.545	0.586	0.573	0.553	1.42	1.431	1.426	1.439	1.478	1.468
	K3XW09	65-kDa microtubule-associated protein 1 [Setaria italica]	1.473	Up	0.018402	LOC101773239	66.03	0.776	0.923	0.672	0.911	0.913	1.002	1.182	1.066	1.245	1.101	1.104	1.081
	K3XY43	bifunctional epoxide hydrolase 2-like [Setaria italica]	1.421	Up	1.95924e-05	LOC101768662	37.209	0.826	0.81	0.836	0.763	0.762	0.813	1.188	1.181	1.144	1.245	1.2	1.187
	K3XGD4	protein REDUCED WALL ACETYLATION 1-like [Setaria italica]	1.259	Up	5.735e-05	LOC101763687	63.214		0.915	0.913		0.958	0.946		1.152	1.149		0.984	1
	K3XH70	Glycosyltransferase OS=Setaria italica OX=4555 GN=LOC101775555	1.243	Up	7.9886e-05	LOC101775555	52.648	0.861	0.888	0.856	0.944	0.951	0.97	1.07	1.094	1.075	1.111	1.069	1.087
	K4ADC4	protein trichome birefringence-like 33 [Setaria italica]	1.719	Up	5.803e-05	LOC101774444	33.583	0.737	0.778	0.772	0.868	0.859	0.862	1.373	1.262	1.296	1.046	1.02	1.08
	K4AI65	40S ribosomal protein S28 [Oryza sativa Japonica Group]	1.37	Up	2.2649e-05	LOC101781484	7.4637	0.837	0.826	0.799	0.891	0.904	0.906	1.116	1.126	1.13	1.134	1.14	1.15
	K3ZCI5	protein TolB [Oryza sativa Japonica Group]	2.82	Up	1.98483e-05	LOC101777811	84.012	0.528	0.529	0.469	0.592	0.59	0.515	1.416	1.398	1.49	1.483	1.457	1.498
	K3XWN6	Glycosyltransferase OS=Setaria italica OX=4555 GN=LOC101765953	1.271	Up	8.0623e-07	LOC101765953	50.626	0.897	0.894	0.887	0.884	0.855	0.871	1.126	1.136	1.143	1.073	1.108	1.101
	K3ZIX3	probable O-methyltransferase 2 [Setaria italica]	1.528	Up	2.0837e-06	LOC101784942	40.445	0.768	0.769	0.747	0.795	0.75	0.777	1.156	1.181	1.152	1.287	1.316	1.288
	K4AKI6	benzyl alcohol O-benzoyltransferase [Setaria italica]	2.591	Up	5.6027e-05	LOC101759181	49.912	0.592	0.515	0.505	0.59	0.533	0.516	1.355	1.398	1.423	1.467	1.529	1.549
	K3ZV62	probable carboxylesterase 15 [Setaria italica]	1.657	Up	0.041763	LOC101781140	35.748	0.81		0.654	0.852		1.085	1.197		1.229	1.147		1.052
	K3YPH6	protein CTR9 homolog [Setaria italica]	1.221	Up	0.0056016	LOC101783261	122.35	0.875	0.849	0.937	0.979	0.983	0.982	1.111	1.104	1.035	1.06	1.075	1.033
	K3XLG2	pathogen-related protein-like [Setaria italica]	1.817	Up	1.0316e-06	LOC101781899	27.054	0.704	0.709	0.727	0.732	0.729	0.751	1.272	1.32	1.296	1.265	1.262	1.243
	K3ZJH9	Patatin OS=Setaria italica OX=4555 GN=LOC101766609	1.236	Up	0.0039369	LOC101766609	31.133	0.918	0.873	0.862	0.795	0.818	0.857	1.141	1.105	1.032	1.146	1.208	1.252
	K3YR61	"probable acyl-activating enzyme 1, peroxisomal [Setaria italica]"	1.493	Up	2.3376e-05	LOC101756114	61.356	0.826	0.82	0.814	0.827	0.773	0.755	1.181	1.246	1.247	1.153	1.185	1.168
	K3ZAW5	probable cytokinin riboside 5'-monophosphate phosphoribohydrolase LOGL7 [Setaria italica]	1.519	Up	0.00130049	SETIT_023686mg	11.812	0.683	0.693	0.605	1.071	1.079	1.207	1.06	0.991	0.959	1.205	1.256	1.254
	K3YT65	TOM1-like protein 2 [Setaria italica]	1.241	Up	0.00032158	LOC101767496	43.609	0.866	0.902	0.886	0.987	1.01	0.966	1.12	1.067	1.106	1.032	1.023	1.032
	K3YVH0	vacuolar protein sorting-associated protein 20 homolog 2-like [Setaria italica]	1.272	Up	0.00046191	LOC101776247	25.675	0.87	0.88	0.898	0.928	0.916	1.006	1.145	1.076	1.146	1.078	1.055	0.992
	K3ZI30	aromatic-L-amino-acid decarboxylase-like [Setaria italica]	1.432	Up	0.0095162	LOC101780238	56.447	0.966	0.951	0.887	0.771	0.804	0.695	1.276	1.209	1.53	0.98	0.973	0.886
	K3YFX6	structural maintenance of chromosomes protein 1 [Setaria italica]	1.481	Up	0.0066779	LOC101773711	131.64	0.755	0.804		0.931	0.922		1.163	1.146		1.109	1.116
	K3ZHA2	disease resistance protein RPM1-like [Setaria italica]	1.574	Up	1.652e-06	LOC101764144	103.72	0.776	0.769	0.782	0.774	0.744	0.771	1.222	1.244	1.196	1.246	1.213	1.215
nucleus	K3Y4U0	LOW QUALITY PROTEIN: exocyst complex component SEC5A-like [Setaria italica]	1.203	Up	0.00020033	LOC101783033	120.4	0.914	0.909	0.876	0.999	1.019	1.012	1.072	1.087	1.089	1.038	1.026	1.011
	K3ZGZ5	sister-chromatid cohesion protein 3 isoform X1 [Setaria italica]	1.723	Up	2.0725e-05	LOC101784816	126.93	0.787	0.82	0.761	0.883	0.859	0.911	1.335	1.363	1.381	1.003	0.964	0.958
	K3Z0C6	Exocyst subunit Exo70 family protein OS=Setaria italica OX=4555 GN=LOC101772056	1.439	Up	0.00020367	LOC101772056	76.155	0.87	0.818	0.834	0.922	0.923	1.009	1.247	1.221	1.16	0.968	1.047	1.009
	K3Y4Y0	cell division cycle 5-like protein [Setaria italica]	1.426	Up	2.4846e-05	LOC101774923	110.08	0.815	0.839	0.814	0.897	0.921	0.925	1.17	1.202	1.147	1.116	1.071	1.083
	K3YUK8	ABC transporter I family member 19 [Setaria italica]	1.319	Up	0.00023602	LOC101786765	32.985	0.866	0.896	0.898	0.962	1.027	1.003	1.21	1.135	1.163	0.971	0.954	0.946
	K4A6Q4	cactin [Setaria italica]	1.203	Up	0.000142112	LOC101759171	78.272	0.899	0.922	0.905	0.949	0.926	0.936	1.095	1.072	1.112	1.035	1.088	1.053
	K3Z3W6	TBC1 domain family member 10B-like [Setaria italica]	1.255	Up	0.0110553	LOC101766464	91.948	0.928	0.957	0.826	0.999	0.944	0.919	1.1	1.112	1.189	0.966	0.976	1.008
	K3YV78	NAP1-related protein 2-like [Setaria italica]	1.697	Up	0.000101786	LOC101766402	28.4	0.758	0.752	0.688	0.861	0.871	0.818	1.235	1.216	1.278	1.204	1.165	1.224
	K3YV83	serine/arginine-rich splicing factor RS40 isoform X2 [Setaria italica]	1.205	Up	6.1385e-05	LOC101773686	28.689	0.941	0.921	0.949	0.942	0.958	0.918	1.118	1.129	1.141	1.005	1	0.997
	K4A6J3	protein WEAK CHLOROPLAST MOVEMENT UNDER BLUE LIGHT 1 [Setaria italica]	1.469	Up	0.0107763	SETIT_034498mg	77.362	0.92	0.708	0.845	0.94	0.961	0.952	1.134	1.297	1.203	1.035	1.046	1.009
	K3ZQ52	ATPase family AAA domain-containing protein At1g05910 [Setaria italica]	1.227	Up	7.5689e-05	LOC101758186	133.78	0.896	0.893	0.874	0.921	0.984	0.977	1.099	1.099	1.069	1.088	1.034	1.089
	K4AAS8	GPN-loop GTPase 1 [Setaria italica]	1.234	Up	0.000115026	LOC101775533	44.713	0.907	0.878	0.876	0.941	0.919	0.957	1.077	1.106	1.1	1.091	1.096	1.085
	K4AMS9	filament-like plant protein 4 [Setaria italica]	1.385	Up	0.0089758	LOC101769208	115.37	0.819	0.825	0.95	0.955	0.957	0.98	1.251	1.258	1.084	0.985	1.007	0.977
	K3Z324	MAG2-interacting protein 2 isoform X2 [Setaria italica]	1.296	Up	0.00078178	SETIT_020942mg	272.25	0.831	0.891	0.884	0.939	0.977	0.942	1.165	1.098	1.115	1.073	1.043	1.067
	K3XFD6	protein PLASTID MOVEMENT IMPAIRED 2-like isoform X1 [Setaria italica]	1.243	Up	0.00133942	LOC101775827	72.014		0.91	0.896		1.061	1.079		1.12	1.124		0.923	0.914
	K3Z808	PHD finger protein ALFIN-LIKE 8-like [Setaria italica]	1.66	Up	0.00061563	LOC101773461	35.326	0.721		0.722	1.148		1.189	1.213		1.183	0.939		0.93
	K3XME1	mal d 1-associated protein [Zea mays]	1.208	Up	0.0103807	LOC101766945	20.17	0.9		0.919	0.946		0.87	1.117		1.081	1.044		1.133
	K3ZIN8	zinc finger CCCH domain-containing protein 63 isoform X2 [Setaria italica]	1.243	Up	6.1577e-05	LOC101767812	44.731	0.892	0.873	0.856	0.946	0.951	0.972	1.078	1.091	1.089	1.091	1.109	1.093
	K3Z3U7	septin and tuftelin-interacting protein 1 homolog 1-like [Setaria italica]	1.238	Up	0.0076048	LOC101765298	95.938	0.92	0.952	0.844	0.939	0.96	0.882	1.114	1.078	1.17	1.034	1.055	1.109
	K3ZCT4	methyl-CpG-binding domain-containing protein 11-like [Setaria italica]	1.263	Up	2.6115e-07	SETIT_024364mg	52.186	0.894	0.89	0.901	0.902	0.907	0.893	1.127	1.134	1.13	1.064	1.076	1.083
	K3ZQG9	Eukaryotic translation initiation factor 3 subunit C OS=Setaria italica OX=4555 GN=LOC101760068	1.253	Up	1.942e-07	LOC101760068	105.68	0.901	0.891	0.9	0.946	0.984	0.945	1.123	1.125	1.125	1.025	1.044	1.053
	K3Z9P0	"late embryogenesis abundant protein, group 3-like [Setaria italica]"	1.242	Up	0.00058405	LOC101759437	21.108	0.937	0.875	0.91	1.227	1.292	1.235	1.129	1.145	1.108	0.714	0.719	0.742
	K3ZAF1	late embryogenesis abundant protein B19.4-like [Setaria italica]	1.242	Up	0.039481	LOC101756456	16.419	0.931		0.857	0.877		0.885	1.092		1.128	1.103		1.135
	K3XXB4	zinc finger protein 622-like [Setaria italica]	1.273	Up	0.0031427	LOC101781480	45.694	0.83	0.874	0.809	0.974	0.965	0.878	1.016	1.055	1.127	1.178	1.098	1.193
	K3XZM0	two-on-two hemoglobin-3 [Setaria italica]	1.24	Up	0.00105869	LOC101784581	19.451	0.903	0.934	0.887	0.888	0.902	0.856	1.121	1.089	1.168	1.063	1.069	1.105
	U5TUT2	Photosystem II reaction center protein H OS=Setaria italica OX=4555 GN=psbH	1.495	Up	0.0097559	psbH	7.787		0.798	0.761		0.899	0.891		1.128	1.203		1.19	1.153
	K3YAK3	"naringenin,2-oxoglutarate 3-dioxygenase-like [Setaria italica]"	1.687	Up	0.00155667	SETIT_011245mg	17.443	0.82	0.668	0.79	0.81	0.663	0.748	1.227	1.346	1.27	1.146	1.326	1.17
	K3XI36	zinc finger CCCH domain-containing protein 12-like [Setaria italica]	1.215	Up	0.0032011	LOC101756518	46.052	0.853	0.914	0.921	0.952	0.957	1.039	1.112	1.105	1.048	1.091	1.032	1.003
	K4A5H5	"WEB family protein At5g16730, chloroplastic-like [Setaria italica]"	1.52	Up	0.00091789	LOC101765002	103.85	0.816	0.88	0.846	0.846	0.923	0.867	1.236	1.229	1.398	1.107	0.976	0.896
	K4A7P3	---	1.311	Up	6.2613e-05	LOC101760554	63.598	0.849	0.863	0.893	0.908	0.865	0.878	1.13	1.149	1.137	1.123	1.116	1.132
	K3XUW1	dentin sialophosphoprotein-like isoform X2 [Zea mays]	2.181	Up	0.0104984	LOC101757438	131.17	0.672		0.584	0.745		0.56	1.315		1.424	1.272		1.429
	K3XUR7	sister chromatid cohesion protein PDS5 homolog A isoform X2 [Setaria italica]	1.375	Up	5.9036e-05	LOC101778123	186.8	0.819	0.863	0.852	0.908	0.91	0.921	1.174	1.167	1.142	1.129	1.113	1.1
	K4A4N3	acetyl-CoA carboxylase 1 [Setaria italica]	1.231	Up	2.3447e-05	LOC101776467	253.04	0.877	0.868	0.893	0.995	0.978	0.998	1.083	1.091	1.073	1.048	1.064	1.045
	K3ZJ70	putative receptor-like protein kinase At4g00960 [Setaria italica]	1.23	Up	0.00020002	LOC101773200	37.113	0.92	0.885	0.914	0.913	0.898	0.909	1.124	1.129	1.092	1.061	1.057	1.038
	K4A6Q3	uncharacterized LOC100382510 isoform X3 [Zea mays]	1.302	Up	0.0023224	LOC101777447	71.376	0.843	0.785	0.848	0.897	0.958	0.927	1.127	1.078	1.019	1.055	1.185	1.18
	K3YT89	"putative D-cysteine desulfhydrase 1, mitochondrial [Setaria italica]"	1.306	Up	0.00076289	LOC101763021	41.695	0.891	0.862	0.859	0.897	0.905	0.887	1.085	1.138	1.189	1.122	1.099	1.085
	K3Y4W1	calmodulin-binding transcription activator 4 isoform X1 [Setaria italica]	1.23	Up	0.00043902	LOC101769543	113.19	0.912	0.903	0.955	0.973	0.997	0.961	1.127	1.124	1.156	1	0.993	0.956
	K3Y7R4	AT-hook motif nuclear-localized protein 10-like [Setaria italica]	1.331	Up	0.043782	LOC101786525	40.227	0.884	0.837	0.901	0.763	0.995	0.98	1.388	1.036	1.067	0.965	1.021	0.993
	K3YGH8	heat shock protein 81-1 [Setaria italica]	1.462	Up	1.7954e-06	LOC101760053	80.257	0.786	0.77	0.785	0.945	0.918	0.931	1.15	1.15	1.122	1.169	1.169	1.172
	K3Z2J5	ATPase subunit 8 (mitochondrion) [Sorghum bicolor]	1.222	Up	4.2312e-06	SETIT_020763mg	15.247	0.899	0.908	0.904	0.96	0.952	0.983	1.106	1.116	1.092	1.085	1.067	1.012
	K3ZH44	disease resistance protein RGA2-like isoform X1 [Setaria italica]	2.578	Up	0.038259	SETIT_025897mg	112.13	0.665	0.456		0.596	0.536		1.379	1.511		1.357	1.498
	K4ADE5	ran-binding protein 1 homolog b-like [Setaria italica]	1.381	Up	3.7493e-05	LOC101775947	31.527	0.813	0.855	0.832	0.989	0.984	0.973	1.166	1.143	1.144	1.033	1.034	1.03
	K4A5F7	E3 ubiquitin-protein ligase HOS1 [Setaria italica]	1.218	Up	0.00081732	LOC101762426	106.85	0.873	0.869	0.882	1.047	0.954	0.989	1.022	1.097	1.077	1.035	1.05	1.03
	K3YQD9	tetratricopeptide repeat protein 28-like [Setaria italica]	1.363	Up	0.002999	LOC101762075	77.197	0.906	0.935	0.822	0.828	0.967	0.869	1.212	1.149	1.269	1.038	0.958	1.046
	K4A4Q5	guanine nucleotide exchange factor SPIKE 1 isoform X2 [Setaria italica]	1.277	Up	0.00096428	LOC101776885	207.83	0.877	0.822	0.869	0.986	0.941	0.924	1.119	1.109	1.051	1.037	1.065	1.101
	K4A635	pre-mRNA-processing factor 39 [Setaria italica]	1.209	Up	0.000162121	LOC101758923	85.612	0.915	0.897	0.925	0.981	0.985	0.972	1.082	1.122	1.105	1.042	1.042	1.04
	K3XFH7	FACT complex subunit SSRP1 OS=Setaria italica OX=4555 GN=LOC101753275	1.33	Up	0.00021521	LOC101753275	71.441	0.829	0.882	0.864	0.95	0.91	0.913	1.122	1.17	1.133	1.086	1.046	1.095
	K3ZXZ5	Histone H2A OS=Setaria italica OX=4555 GN=LOC101755896	1.432	Up	0.00010162	LOC101755896	13.949	0.834	0.839		0.962	0.947		1.2	1.195		1.014	1.029
	K3Z8Y8	serine/arginine-rich SC35-like splicing factor SCL30 [Setaria italica]	1.313	Up	0.00011651	LOC101771717	29.752	0.913	0.881	0.867	1.059	1.044	1.117	1.145	1.165	1.184	0.891	0.904	0.886
	K3ZA33	nuclear transcription factor Y subunit B [Setaria italica]	1.245	Up	0.0122817	LOC101771990	18.935	0.885		0.917	1.148		1.178	1.141		1.103	0.842		0.82
	K3XS26	ABC transporter F family member 4 [Setaria italica]	1.596	Up	0.000123013	LOC101778147	48.585	0.731	0.785	0.718	0.907	0.93	0.906	1.177	1.161	1.227	1.194	1.135	1.159
	K3ZJ75	carboxyl-terminal peptidase precursor [Zea mays]	1.468	Up	0.00132271	LOC101785875	36.048	0.798	0.784	0.897	0.817	0.701	0.809	1.208	1.264	1.167	1.181	1.276	1.128
	K3Y4U2	FACT complex subunit SPT16 [Setaria italica]	1.294	Up	1.4471e-06	LOC101783702	118.24	0.866	0.875	0.877	0.961	0.966	0.934	1.142	1.126	1.121	1.07	1.051	1.065
	K3ZGB2	wound-responsive family protein [Populus trichocarpa]	1.226	Up	0.0032378	LOC101783744	5.4542	0.913	0.859	0.901	0.889	0.819	0.951	1.059	1.151	1.068	1.094	1.175	1.106
	K3Z7D0	CRC domain-containing protein TSO1-like [Setaria italica]	1.35	Up	0.0045603	LOC101772798	40.024	0.809		0.818	0.881		0.928	1.12		1.077	1.196		1.185
	K3ZQU9	protein GRIP isoform X1 [Setaria italica]	2.896	Up	0.00060411	LOC101785854	88.87	0.62	0.577	0.451	0.773	0.77	0.69	1.495	1.52	1.757	1.119	1.141	1.11
	K3XMU5	Histone H2B OS=Setaria italica OX=4555 GN=LOC101761632	1.289	Up	4.2751e-05	LOC101761632	16.49	0.89	0.873	0.891	0.927	0.95	0.957	1.164	1.118	1.14	1.032	1.068	1.038
	K3YFU7	DNA-directed RNA polymerase subunit OS=Setaria italica OX=4555 GN=LOC101770061	1.352	Up	5.7535e-05	LOC101770061	206.3	0.838	0.858	0.813	0.963	0.968	0.942	1.121	1.144	1.128	1.086	1.073	1.069
	K3XKF8	Pectin acetylesterase OS=Setaria italica OX=4555 GN=LOC101752723	1.258	Up	0.00044295	LOC101752723	33.841	0.875	0.935	0.881	0.817	0.809	0.86	1.13	1.138	1.118	1.18	1.102	1.145
	K3XKG8	probable protein ABIL1 [Setaria italica]	1.236	Up	4.0122e-05	LOC101783788	33.477	0.933	0.934	0.943	0.907	0.925	0.94	1.169	1.134	1.17	0.996	1.014	0.953
	K4A4U0	ARF guanine-nucleotide exchange factor GNOM-like [Setaria italica]	1.201	Up	1.68769e-05	LOC101760538	158.48	0.903	0.896	0.888	0.949	0.942	0.966	1.087	1.07	1.07	1.06	1.055	1.091
	K4A518	ribosome biogenesis protein bms1 [Setaria italica]	2.243	Up	0.00071829	LOC101764870	131.7	0.485	0.478		0.563	0.488		1.058	1.102		1.894	1.93
	K3YP84	nuclear-pore anchor isoform X2 [Setaria italica]	1.238	Up	3.5835e-05	LOC101758831	200.67	0.876	0.883	0.863	0.971	0.963	0.984	1.065	1.091	1.089	1.071	1.062	1.077
	K3YG88	squamous cell carcinoma antigen recognized by T-cells 3 [Setaria italica]	1.249	Up	0.033217	LOC101760451	93.949	0.958	0.784	0.9	0.961	0.95	0.971	1.041	1.182	1.077	1.017	1.036	1.034
	K3ZGW3	proteasome-associated protein ECM29 homolog isoform X2 [Setaria italica]	1.585	Up	0.048083	LOC101754679	200.49	0.862		0.726	0.839		0.763	1.182		1.335	1.12		1.178
	K3Z253	FAM10 family protein At4g22670 [Setaria italica]	1.221	Up	3.9023e-05	LOC101772198	43.827	0.906	0.895	0.883	0.911	0.909	0.911	1.078	1.095	1.103	1.09	1.121	1.109
	K3ZRR2	65-kDa microtubule-associated protein 6-like [Setaria italica]	1.222	Up	2.0897e-05	LOC101779415	67.353	0.883	0.88	0.873	1.049	1.012	0.958	1.059	1.072	1.089	1.021	1.047	1.002
	K3Y5H4	prolyl endopeptidase [Setaria italica]	1.402	Up	0.00036339	LOC101755076	82.511	0.891	0.818	0.835	0.926	0.946	0.965	1.16	1.225	1.182	0.997	1.043	1.046
	K3Z2X1	RNA polymerase beta' subunit (plastid) [Distichlis spicata]	1.509	Up	0.00044185	SETIT_020889mg	137.45	0.745		0.748	1.116		1.084	1.136		1.117	1.021		1.069
	K3YH34	plant UBX domain-containing protein 8-like [Setaria italica]	1.508	Up	0.000123949	LOC101758300	58.743	0.811	0.812	0.797	0.904	0.858	0.866	1.157	1.272	1.221	1.151	1.137	1.123
	K4A4Z6	DNA-directed RNA polymerase subunit beta OS=Setaria italica OX=4555 GN=LOC101780789	1.619	Up	0.00050228	LOC101780789	138.97	0.737	0.74	0.845	0.922	0.923	0.97	1.276	1.264	1.219	1.079	1.059	0.997
	K3ZNP3	3-hydroxyisobutyryl-CoA hydrolase 1-like [Setaria italica]	3.481	Up	0.00155812	LOC101781697	38.789	0.344	0.402	0.586	0.387	0.417	0.617	1.636	1.604	1.397	1.629	1.575	1.394
	K3YWC8	Histone H2B OS=Setaria italica OX=4555 GN=LOC101763424	1.294	Up	0.000124074	LOC101763424	16.571	0.884	0.907	0.855	0.963	0.989	0.994	1.15	1.132	1.143	1.034	0.989	1.031
	K3ZB37	protein SPIRAL1-like 3 [Setaria italica]	1.339	Up	0.0092423	LOC101774578	10.351		0.869	0.904		0.807	0.84		1.211	1.163		1.116	1.096
	K3YIC0	protein SAR DEFICIENT 1-like [Setaria italica]	2.369	Up	0.0188227	LOC101772602	39.777		0.514	0.64		0.413	0.58		1.436	1.298		1.631	1.478
	K3YG05	probable sucrose-phosphate synthase 4 [Setaria italica]	1.364	Up	0.000135919	LOC101761271	115.96	0.831	0.803	0.86	0.928	0.982	0.94	1.147	1.116	1.14	1.091	1.085	1.062
	K3YWC1	copper transport protein CCH [Setaria italica]	1.509	Up	0.00042102	101776929	16.024	0.673	0.597	0.663	1.292	1.351	1.298	0.983	0.973	0.96	1.103	1.089	1.088
	K3Z3H8	cell division cycle 5-like protein [Setaria italica]	1.261	Up	0.0119242	LOC101781581	110.71	0.81	0.789	0.721	1.117	1.067	1.184	0.99	1.032	0.903	1.1	1.128	1.213
	K3Z3Q2	protein IQ-DOMAIN 32 [Setaria italica]	1.341	Up	4.254e-05	LOC101778350	97.367	0.906	0.896	0.887	0.897	0.923	0.873	1.212	1.169	1.225	1.046	1.029	1.048
	K3Z893	Dirigent protein OS=Setaria italica OX=4555 GN=LOC101776994	1.632	Up	3.8986e-05	LOC101776994	32.742	0.773	0.715	0.753	0.772	0.718	0.749	1.204	1.241	1.212	1.273	1.347	1.288
	K3ZZ23	zinc-binding protein [Medicago truncatula]	1.21	Up	0.00050159	SETIT_031855mg	5.6295	0.907	0.88	0.883	0.938	0.931	0.927	1.047	1.077	1.106	1.115	1.12	1.091
	K3Y5A5	serine/threonine-protein phosphatase 6 regulatory subunit 3-like isoform X1 [Setaria italica]	1.218	Up	0.00127698	LOC101766435	88.239	0.906	0.917	0.88	0.979	0.968	0.921	1.098	1.057	1.137	1.039	1.056	1.071
	K3XK16	protein DEK-like [Setaria italica]	1.25	Up	0.00113896	LOC101780966	34.742	0.915	0.908	0.862	0.939	0.931	0.978	1.107	1.089	1.161	1.028	1.102	0.994
	K3ZW13	WRKY transcription factor 18-like [Setaria italica]	2.228	Up	0.000182537	LOC101786114	29.259	0.67	0.597	0.575	0.45	0.573	0.538	1.43	1.264	1.41	1.442	1.564	1.473
	K3YL56	LOW QUALITY PROTEIN: probable DNA double-strand break repair Rad50 ATPase [Oryza brachyantha]	1.515	Up	0.00173819	LOC101758161	17.535	0.766	0.834	0.695	0.755	0.812	0.738	1.175	1.115	1.186	1.291	1.242	1.382
	K3ZRL2	serine/arginine repetitive matrix protein 2-like [Setaria italica]	1.227	Up	0.00128153	LOC101752927	69.826	0.938	1.01	1.005	1.028	0.934	0.948	1.201	1.194	1.229	0.843	0.867	0.824
	K3XEA8	dual specificity protein phosphatase PHS1-like [Setaria italica]	1.206	Up	0.034279	LOC101781896	102.83	0.871	0.889		1.068	0.967		1.025	1.097		1.048	1.056
	K3ZFC4	methionine S-methyltransferase isoform X1 [Setaria italica]	1.567	Up	6.5222e-07	SETIT_025273mg	12.411	0.772	0.757	0.768	0.827	0.882	0.801	1.201	1.183	1.215	1.205	1.187	1.22
	K3Z5Y2	protein IQ-DOMAIN 1-like [Setaria italica]	1.208	Up	0.0043029	LOC101771702	51.771	0.878	0.945	0.862	1.046	0.937	1.1	1.088	1.108	1.048	1	1.005	1.004
	K3Y9K4	NAP1-related protein 1-like [Setaria italica]	1.505	Up	0.000101436	LOC101774928	29.251	0.798	0.839	0.769	0.813	0.849	0.841	1.2	1.195	1.227	1.194	1.123	1.168
	K3ZPY2	187-kDa microtubule-associated protein AIR9 [Setaria italica]	1.323	Up	0.0050777	101754646	180.83	0.849	0.892	0.86	0.969	0.895	0.915	1.136	1.058	1.247	0.991	1.121	0.968
	K3XFK2	regulatory protein NPR3-like [Setaria italica]	1.228	Up	0.0178035	LOC101759895	68.96	0.842	0.995	0.896	1.03	0.886	0.884	1.155	1.073	1.127	0.985	1.049	1.098
	K3Z1R9	---	2.947	Up	0.02548	SETIT_020487mg	10.736		0.482	0.442		0.778	0.835		1.362	1.361		1.39	1.375
	K3Z6F1	serine/arginine-rich splicing factor RS2Z33-like [Setaria italica]	1.277	Up	0.0072032	LOC101760091	47.129	0.951	0.907	0.897	0.931	0.957	1.04	1.247	1.198	1.074	0.877	0.947	1.001
	K4A602	Vacuolar protein sorting-associated protein 35 OS=Setaria italica OX=4555 GN=LOC101756461	1.299	Up	1.50946e-05	LOC101756461	90.735	0.838	0.862	0.839	0.983	0.97	1.006	1.103	1.101	1.095	1.071	1.098	1.059
	K3ZHC1	sec1 family domain-containing protein MIP3 [Setaria italica]	1.261	Up	0.000137368	LOC101756847	94.487	0.858	0.888	0.845	0.96	0.951	0.953	1.092	1.099	1.075	1.098	1.071	1.142
	K3Z3C4	Methionine S-methyltransferase OS=Setaria italica OX=4555 GN=LOC101760501	1.286	Up	0.000118358	LOC101760501	121.04	0.872	0.829	0.869	0.952	0.957	0.93	1.1	1.111	1.095	1.122	1.074	1.114
plasma membrane	K3XES7	ABC transporter C family member 14-like [Setaria italica]	1.379	Up	8.3556e-05	LOC101781364	86.42	0.859	0.853	0.813	0.964	0.939	0.93	1.175	1.138	1.17	1.058	1.048	1.043
	K3YRJ2	glycerol-3-phosphate 2-O-acyltransferase 6-like [Setaria italica]	1.251	Up	0.00098138	101763164	56.899	0.892	0.947	0.93	0.867	0.94	0.947	1.198	1.136	1.129	1.048	0.958	0.963
	K3XUY5	Cellulose synthase OS=Setaria italica OX=4555 GN=LOC101768666	1.323	Up	0.0057606	LOC101768666	121.45	0.879	0.873	0.869	0.892	0.898	0.94	1.189	1.17	1.109	1.056	1.044	1.055
	K4A566	Cellulose synthase OS=Setaria italica OX=4555 GN=LOC101780794	2.504	Up	0.0057385	LOC101780794	121.15	0.668	0.482	0.743	0.81	0.622	0.932	1.596	1.87	1.275	0.933	1.031	1.062
	K3YQY1	metal tolerance protein C2 [Setaria italica]	1.212	Up	0.0043157	LOC101766689	67.144	0.866	0.871	0.866	0.944	1.05	1.086	1.076	1.031	1.047	1.122	1.081	1.016
	K4A948	rhodopsin-like receptor precursor [Zea mays]	1.201	Up	0.0020163	LOC101784316	53.793	0.922	0.872	0.924	0.989	0.947	1.072	1.072	1.125	1.066	1.063	1.066	1.045
	K3ZQ82	Cellulose synthase OS=Setaria italica OX=4555 GN=LOC101772353	1.472	Up	1.97424e-05	LOC101772353	122.35	0.82	0.821	0.801	0.97	0.972	0.996	1.18	1.182	1.233	1.052	1.084	1.07
	K4A0L3	putative multidrug resistance protein [Setaria italica]	2.533	Up	0.0002422	LOC101783981	135.95	0.647	0.556	0.501	0.693	0.608	0.559	1.4	1.456	1.461	1.262	1.382	1.479
	K3XH61	Glycosyltransferase OS=Setaria italica OX=4555 GN=LOC101754223	1.914	Up	1.67573e-05	LOC101754223	52.283	0.714	0.722	0.669	0.727	0.708	0.67	1.335	1.328	1.365	1.276	1.253	1.283
	K3ZQF6	Plasma membrane ATPase OS=Setaria italica OX=4555 GN=LOC101782642	1.305	Up	1.75303e-05	LOC101782642	105.24	0.871	0.871	0.845	0.832	0.835	0.83	1.126	1.132	1.119	1.183	1.17	1.183
	K3ZUB9	WAT1-related protein OS=Setaria italica OX=4555 GN=LOC101770624	2.229	Up	0.00021868	LOC101770624	40.521	0.589	0.637	0.702	0.596	0.59	0.694	1.539	1.364	1.394	1.276	1.408	1.211
	K3YG33	ABC transporter A family member 2 [Setaria italica]	1.237	Up	0.000158957	LOC101775583	106.89	0.895	0.882	0.86	0.912	0.876	0.897	1.066	1.093	1.102	1.153	1.171	1.107
	K3XSL3	neutral ceramidase-like [Setaria italica]	4.325	Up	0.00045595	LOC101787004	83.369	0.405	0.291	0.463	0.427	0.313	0.459	1.663	1.745	1.605	1.501	1.646	1.469
	K3YPS9	26S proteasome non-ATPase regulatory subunit 2 homolog OS=Setaria italica OX=4555 GN=LOC101778966	1.263	Up	2.209e-05	LOC101778966	97.337	0.84	0.87	0.86	1.009	0.991	0.981	1.085	1.078	1.083	1.073	1.053	1.055
	K4A7D6	"DUF21 domain-containing protein At1g55930, chloroplastic-like [Setaria italica]"	1.447	Up	0.0022193	SETIT_034792mg	66.917		0.793	0.804		0.961	0.979		1.174	1.137		1.084	1.091
	K3Z0X9	14-3-3-like protein GF14-E [Setaria italica]	1.218	Up	0.00023636	LOC101776649	29.69	0.884	0.854	0.899	0.968	0.965	0.972	1.071	1.078	1.062	1.091	1.132	1.099
	K3ZHV8	protein NRT1/ PTR FAMILY 4.5-like [Setaria italica]	1.217	Up	0.0125818	LOC101784543	63.26	0.94	0.921	0.951	0.958	0.88	0.97	1.071	1.24	1.11	1.037	0.963	0.977
	K3Z2C7	Peroxidase OS=Setaria italica OX=4555 GN=LOC101755700	1.283	Up	5.6969e-05	LOC101755700	37.877	0.769	0.789	0.759	1.214	1.221	1.17	0.995	0.976	1.001	1.053	1.051	1.007
	K4A333	harpin-induced protein [Zea mays]	1.221	Up	0.0135805	LOC101756040	22.904	0.898		0.938	0.857		0.798	1.111		1.131	1.137		1.132
	K3XDW1	putative ABC transporter B family member 8 [Setaria italica]	1.481	Up	4.3777e-05	LOC101780555	134.72	0.837	0.835	0.852	0.881	0.917	0.91	1.293	1.208	1.237	1.097	1.105	1.06
	K3Z3N4	golgin candidate 6 [Setaria italica]	1.363	Up	0.0052584	LOC101762819	99.929	0.845	0.856	0.796	0.907	0.897	0.889	1.129	1.134	1.141	1.147	1.12	1.191
	K3Y6F3	calnexin homolog [Setaria italica]	1.395	Up	5.9093e-07	LOC101770357	60.427	0.816	0.802	0.803	0.929	0.932	0.935	1.123	1.135	1.119	1.159	1.148	1.152
	K3Y4N4	ABC transporter C family member 4-like [Setaria italica]	1.245	Up	0.0023595	LOC101770906	165.74	0.99	0.917	0.905	1.009	0.887	0.998	1.156	1.202	1.142	0.96	1	0.965
	K3YPC2	splicing factor 3B subunit 1 [Setaria italica]	1.271	Up	0.00035674	LOC101780839	141.67	0.904	0.853	0.866	0.993	0.969	0.956	1.084	1.123	1.126	1.041	1.054	1.062
	K3YG70	Aminopeptidase OS=Setaria italica OX=4555 GN=LOC101778842	1.252	Up	1.9061e-06	LOC101778842	98.347	0.864	0.871	0.866	0.96	0.962	0.952	1.087	1.074	1.096	1.085	1.078	1.086
	U5TXA2	Photosystem I P700 chlorophyll a apoprotein A2 OS=Setaria italica OX=4555 GN=psaB	1.367	Up	0.00066225	psaB	82.556	0.789	0.792	0.868	1.117	1.173	1.131	1.127	1.128	1.094	0.984	0.928	0.924
	K3XW54	probable polygalacturonase non-catalytic subunit JP650 isoform X1 [Setaria italica]	2.019	Up	0.00121676	LOC101758917	60.175	0.583	0.54	0.578	0.341	0.409	0.406	1.142	1.139	1.153	1.922	1.903	1.857
	K3ZLB0	transmembrane protein20 [Zea mays]	1.297	Up	0.0048958	LOC101775369	99.559	0.935	0.825	0.927	0.817	0.821	0.859	1.142	1.214	1.128	1.106	1.144	1.089
	K3ZWV8	"transmembrane protein, putative [Medicago truncatula]"	1.223	Up	0.0009817	LOC101778473	22.31	0.949	0.902	0.885	0.832	0.889	0.882	1.121	1.093	1.132	1.099	1.108	1.09
	K3YJ95	14-3-3-like protein GF14-C [Setaria italica]	1.412	Up	0.00035777	LOC101760336	28.865	0.775	0.824	0.855	0.909	0.891	0.907	1.172	1.163	1.13	1.15	1.13	1.078
	K4A6L6	ERAD-associated E3 ubiquitin-protein ligase component HRD3 [Setaria italica]	1.263	Up	0.00021554	LOC101764890	75.32	0.904	0.868	0.857	0.99	1.017	0.998	1.092	1.104	1.124	1.038	1.023	1.031
	K3XV38	ABC transporter A family member 8-like [Setaria italica]	1.572	Up	0.0143995	LOC101753112	106.06		0.75	0.775		0.691	0.886		1.261	1.136		1.298	1.21
	K3XVA7	putative DUF594 domain containing family protein [Zea mays]	2.52	Up	0.00041931	LOC101771213	93.219	0.582	0.566		0.611	0.585		1.428	1.465		1.379	1.383
	K3ZPX6	brefeldin A-inhibited guanine nucleotide-exchange protein 5 [Setaria italica]	1.214	Up	4.0807e-07	LOC101760227	188.65	0.88	0.874	0.881	0.988	0.993	0.989	1.061	1.068	1.071	1.065	1.057	1.068
	K3XDV9	ABC transporter B family member 4-like [Setaria italica]	1.271	Up	0.000180197	SETIT_000076mg	134.06	0.845	0.88	0.858	0.868	0.858	0.879	1.12	1.069	1.094	1.189	1.213	1.205
	K3Z111	high-affinity nitrate transporter 2.1 [Setaria italica]	1.534	Up	2.1408e-05	SETIT_020228mg	55.797	0.857	0.849	0.893	0.781	0.768	0.799	1.357	1.32	1.309	1.048	1.077	1.024
	K4ADQ0	nicotiana lesion-inducing like precursor [Zea mays]	1.263	Up	0.0108175	LOC101756627	29.649	0.864		0.902	0.921		0.939	1.128		1.102	1.093		1.064
	K4A4Z3	splicing factor 3B subunit 3-like [Setaria italica]	1.467	Up	0.0048354	LOC101756902	135.97	0.735	0.8	0.792	0.944	0.922	0.936	1.136	1.142	1.136	1.184	1.118	1.142
	K3YQ69	putative multidrug resistance protein [Setaria italica]	1.415	Up	0.0007561	SETIT_016411mg	82.625	0.855	0.766	0.843	0.89	0.924	0.874	1.159	1.193	1.134	1.121	1.131	1.155
	K3ZJG8	antimicrobial peptides-like isoform X2 [Setaria italica]	1.846	Up	6.2835e-05	SETIT_026721mg	30.953	0.712	0.653	0.651	0.608	0.673	0.663	1.26	1.192	1.27	1.418	1.484	1.415
	K4A757	Endoglucanase OS=Setaria italica OX=4555 GN=LOC101765386	2.158	Up	3.958e-06	LOC101765386	69.195	0.678	0.677	0.724	0.719	0.701	0.853	1.495	1.532	1.46	1.112	1.094	0.971
	K3YP82	nuclear pore complex protein NUP205 [Setaria italica]	1.467	Up	0.00148427	SETIT_016074mg	207.39	0.877	0.744	0.799	0.892	0.879	0.934	1.153	1.211	1.187	1.098	1.143	1.099
	K3ZQ90	Cellulose synthase OS=Setaria italica OX=4555 GN=LOC101759117	1.286	Up	0.00024357	LOC101759117	120.89	0.91	0.882	0.879	0.888	0.911	0.885	1.112	1.144	1.18	1.095	1.097	1.12
	K3YG36	probable mixed-linked glucan synthase 6 [Setaria italica]	1.216	Up	0.019718	LOC101754241	105.95	0.957	0.908		0.98	0.981		1.123	1.144		0.947	0.976
	K4A4X7	ABC transporter G family member 41-like [Setaria italica]	1.387	Up	0.03876	SETIT_033931mg	146.84		0.846	0.939		0.823	0.837		1.289	1.187		1.046	1.039
	K4A4R3	brefeldin A-inhibited guanine nucleotide-exchange protein 2 [Setaria italica]	1.253	Up	3.5636e-06	LOC101767857	197.69	0.884	0.888	0.895	0.939	0.97	0.936	1.112	1.102	1.127	1.051	1.044	1.065
	K3XGV5	trans-cinnamate 4-monooxygenase [Setaria italica]	1.981	Up	9.3283e-08	LOC101768416	57.942	0.692	0.673	0.678	0.793	0.826	0.81	1.343	1.359	1.346	1.157	1.151	1.121
	K4A8X3	transmembrane protein 87A [Setaria italica]	1.239	Up	8.1708e-05	LOC101760402	55.863	0.903	0.865	0.876	0.969	0.974	1.022	1.094	1.097	1.085	1.042	1.075	1.029
	K3ZY21	tail-anchored protein insertion receptor WRB [Musa acuminata subsp. malaccensis]	1.205	Up	0.022183	LOC101779546	14.646	0.862	0.912		0.918	0.909		1.072	1.066		1.155	1.119
	K3XW05	"transmembrane protein, putative [Medicago truncatula]"	1.38	Up	1.0509e-07	LOC101755400	63.63	0.845	0.847	0.841	0.883	0.885	0.884	1.17	1.169	1.156	1.132	1.121	1.149
	K3XIA1	probable glucuronosyltransferase Os01g0926700 [Setaria italica]	1.205	Up	0.0048049	LOC101755166	46.706	0.908	0.966	0.992	1.001	0.961	1.01	1.18	1.168	1.106	0.921	0.912	0.899
	K4A4T3	ABC transporter C family member 3-like [Setaria italica]	1.206	Up	0.0093008	LOC101783367	165.49	0.92	0.886	0.962	1.006	0.975	1.007	1.136	1.158	1.044	0.947	0.991	0.996
extracellular	K3Z0F9	thaumatin-like protein 1b isoform X2 [Setaria italica]	1.447	Up	0.0047784	101775841	31	0.979	0.844	0.878	0.939	0.799	0.964	1.243	1.429	1.235	0.844	0.931	0.932
	K3XSX4	multicopper oxidase LPR1 isoform X2 [Oryza sativa Japonica Group]	1.23	Up	0.0043581	SETIT_005027mg	64.105	0.923	0.892	0.892	0.963	0.856	0.922	1.06	1.086	1.184	1.062	1.074	1.076
	K3Z6F0	Alpha-amylase OS=Setaria italica OX=4555 GN=LOC101785335	1.247	Up	0.00091872	LOC101785335	46.72	0.752	0.731	0.758	1.816	1.835	1.644	0.912	0.909	0.974	0.535	0.514	0.631
	K3YL62	putative germin-like protein 12-4 [Setaria italica]	2.236	Up	4.2744e-07	LOC101783953	24.14	0.633	0.619	0.601	0.534	0.544	0.517	1.388	1.369	1.386	1.485	1.458	1.459
	K3ZKL4	---	1.805	Up	0.00010082	LOC101775367	9.1009	0.516	0.584	0.569	1.296	1.248	1.307	1.014	1.006	0.992	1.205	1.191	1.162
	K3ZN69	wall-associated receptor kinase 4-like [Setaria italica]	2.232	Up	0.0028406	LOC101774032	71.896	0.604	0.668	0.578	0.675	0.659	0.613	1.367	1.384	1.378	1.357	1.29	1.333
	K3XLA5	osmotin-like protein [Setaria italica]	1.736	Up	3.8114e-05	LOC101755851	26.221	0.691	0.702	0.738	0.811	0.78	0.838	1.195	1.276	1.229	1.266	1.256	1.208
	K3YJJ9	germin-like protein 8-5 [Setaria italica]	1.925	Up	1.5698e-06	LOC101786629	24.423	0.669	0.641	0.668	0.673	0.672	0.777	1.292	1.271	1.245	1.358	1.286	1.275
	K3YVS4	high-affinity nitrate transporter-activating protein 2.1-like [Setaria italica]	1.304	Up	0.00131534	LOC101773406	21.288	0.871	0.955	0.924	0.841	0.832	0.875	1.24	1.162	1.184	1.051	1.053	1.021
	K3ZUW2	Peroxidase OS=Setaria italica OX=4555 GN=LOC101783171	1.367	Up	0.0031558	LOC101783171	37.363	0.876	0.764	0.868	0.89	0.799	0.891	1.115	1.194	1.119	1.118	1.248	1.127
	K3Z833	BURP domain-containing protein 13-like [Setaria italica]	1.301	Up	0.0009753	LOC101769319	33.247	0.864	0.898	0.946	0.806	0.809	0.803	1.21	1.152	1.161	1.122	1.143	1.09
	K4AC72	Purple acid phosphatase OS=Setaria italica OX=4555 GN=LOC101753664	1.217	Up	1.74995e-05	LOC101753664	38.143	0.913	0.915	0.927	0.944	0.95	0.926	1.118	1.105	1.129	1.051	1.066	1.054
	K3Z2Z7	---	3.268	Up	0.00062267	LOC101758143	9.8375	0.386	0.345	0.515	1.029	1.045	1.072	1.4	1.396	1.276	1.337	1.215	1.16
	K3Z9G5	probable glutathione S-transferase GSTF1 [Setaria italica]	1.225	Up	0.0050225	LOC101782651	24.404	0.916	0.892	0.89	0.926	1.024	0.951	1.075	1.052	1.179	1.049	1.027	1.033
	K3YAC3	Dirigent protein OS=Setaria italica OX=4555 GN=LOC101784119	1.535	Up	0.000196306	LOC101784119	18.398	0.83	0.788	0.857	0.805	0.845	0.843	1.3	1.286	1.213	1.172	1.151	1.128
	K4A2F5	G-type lectin S-receptor-like serine/threonine-protein kinase At1g11300 [Setaria italica]	7.741	Up	0.0133995	SETIT_033053mg	54.281	0.483		0.301	0.363		0.224	2.873		3.196	0.275		0.279
	K3Y180	Peroxidase OS=Setaria italica OX=4555 GN=LOC101769201	1.541	Up	0.00097995	LOC101769201	36.533	0.884	0.783	0.888	0.833	0.787	0.865	1.296	1.384	1.257	0.99	1.05	0.995
	K3YJI1	ribonuclease 1-like [Setaria italica]	1.239	Up	0.00036455	LOC101772473	25.383	0.949	0.95	0.93	1.059	1.05	1.058	1.2	1.129	1.175	0.806	0.843	0.828
	K3YUV7	kynurenine formamidase-like [Setaria italica]	1.234	Up	0.00060354	LOC101772991	29.465	0.891	0.842	0.899	1.097	1.115	1.036	1.074	1.097	1.078	0.953	0.966	0.998
	K3ZKK5	---	1.284	Up	8.4366e-05	LOC101763480	9.191	0.811	0.815	0.792	0.64	0.686	0.589	1.012	1.058	1.034	1.533	1.439	1.577
mitochondria	K3ZY42	Cytochrome b-c1 complex subunit 7 OS=Setaria italica OX=4555 GN=LOC101753044	1.225	Up	2.8966e-06	LOC101753044	14.451	0.905	0.896	0.887	0.937	0.92	0.935	1.097	1.093	1.103	1.065	1.087	1.08
	K3ZTQ2	serine carboxypeptidase-like 19 [Setaria italica]	1.418	Up	3.4209e-06	LOC101772759	45.618	0.848	0.834	0.83	0.878	0.838	0.85	1.166	1.194	1.203	1.158	1.156	1.144
	K3ZRI5	Malic enzyme OS=Setaria italica OX=4555 GN=LOC101754809	1.214	Up	0.00030022	LOC101754809	69.454	0.892	0.898	0.936	0.908	0.913	0.932	1.118	1.095	1.096	1.086	1.102	1.06
	K3YQ60	conserved oligomeric Golgi complex subunit 4 isoform X2 [Setaria italica]	1.383	Up	0.00087855	LOC101785820	84.048	0.758	0.805	0.816	0.949	0.996	0.992	1.159	1.059	1.071	1.124	1.095	1.085
	K4AE30	glutathione S-transferase U17-like [Setaria italica]	1.373	Up	1.87043e-05	LOC101765948	27.821	0.851	0.864	0.832	0.952	0.932	0.967	1.164	1.152	1.181	0.959	0.987	1.029
	K3Z0W4	3-oxoacyl-[acyl-carrier-protein] synthase OS=Setaria italica OX=4555 GN=LOC101777470	1.308	Up	0.038815	LOC101777470	48.548	0.812		0.732	0.92		1.006	1.027		0.992	1.25		1.283
	K3ZBY8	"50S ribosomal protein L28, chloroplastic [Zea mays]"	1.462	Up	0.00034052	LOC101767414	8.961	0.822	0.755	0.81	0.881	0.862	0.895	1.14	1.212	1.138	1.191	1.179	1.165
	K3ZW58	glutathione S-transferase 3-like [Setaria italica]	1.867	Up	5.8572e-05	LOC101761158	30.046	0.702	0.693	0.642	0.715	0.717	0.699	1.229	1.255	1.319	1.355	1.338	1.343
	K3YA20	mitochondrial glycoprotein [Zea mays]	1.263	Up	0.028099	LOC101784392	23.027		0.9	0.86		0.943	0.901		1.075	1.148		1.09	1.096
	K3Z0K9	outer envelope membrane protein 7 [Setaria italica]	1.24	Up	0.00138087	LOC101783151	22.034	0.887	0.857	0.858	1.001	0.97	1.027	1.103	1.023	1.1	1.075	1.08	1.062
	K3XL67	PHD finger protein ALFIN-LIKE 6 isoform X2 [Setaria italica]	1.243	Up	0.0031815	LOC101777468	28.536	0.938	0.917		0.893	0.935		1.147	1.158		1.026	0.997
	K3YN13	NAD(P)H dehydrogenase (quinone) FQR1 [Setaria italica]	1.728	Up	1.66586e-05	LOC101767095	21.636	0.774	0.741	0.741	0.709	0.723	0.706	1.28	1.34	1.279	1.185	1.242	1.23
	K3YKY0	caffeic acid 3-O-methyltransferase [Setaria italica]	1.358	Up	9.0679e-07	LOC101765311	43.534	0.902	0.899	0.906	0.914	0.907	0.925	1.229	1.237	1.209	0.976	0.962	0.964
	K3XK90	Chorismate mutase OS=Setaria italica OX=4555 GN=LOC101783394	1.242	Up	8.4654e-05	LOC101783394	34.752	0.879	0.909	0.891	0.91	0.929	0.95	1.128	1.092	1.107	1.075	1.086	1.082
	K4AFD9	"naringenin,2-oxoglutarate 3-dioxygenase-like [Setaria italica]"	1.22	Up	0.0004551	SETIT_037596mg	22.468	0.924	0.87	0.882	1.039	0.914	1.081	1.085	1.082	1.099	0.963	1.043	0.961
	K3YVR6	titin-like [Aegilops tauschii subsp. tauschii]	1.349	Up	0.0161787	LOC101772323	23.96	0.792		0.855	0.889		0.874	1.117		1.105	1.21		1.171
	K3XNV7	GAG1At protein [Arabidopsis thaliana]	1.223	Up	0.00087628	LOC101768011	8.8489	0.818	0.843	0.882	1.166	1.151	1.121	1.043	1.041	1.025	0.992	0.984	0.988
other | cytoplasm,nucleus	K3YWW8	serine/arginine-rich splicing factor 7 [Setaria italica]	1.219	Up	0.00022294	LOC101785674	12.597	0.891	0.902	0.92	0.961	0.934	0.973	1.126	1.103	1.078	1.059	1.064	1.034
other | chloroplast,mitochondria	K3XFP7	"pentatricopeptide repeat-containing protein At1g80270, mitochondrial-like [Setaria italica]"	1.474	Up	0.0029374	LOC101769762	69.624	0.733	0.783	0.778	0.987	0.981	1.004	1.13	1.123	1.129	1.119	1.102	1.117
other | Golgi apparatus	K4A4S7	UDP-glucose:glycoprotein glucosyltransferase [Setaria italica]	1.491	Up	3.8109e-06	LOC101769191	176.83	0.738	0.766	0.746	0.927	0.955	0.927	1.108	1.111	1.135	1.153	1.138	1.162
	K3Z4D7	WPP domain-interacting tail-anchored protein 1-like isoform X1 [Setaria italica]	1.291	Up	0.0035239	LOC101764558	74.54	0.882	0.879	0.886	0.923	0.933	0.924	1.162	1.106	1.15	1.056	1.078	1.047
	K3XR31	probable leucine-rich repeat receptor-like protein kinase At5g49770 [Setaria italica]	1.293	Up	0.00010434	LOC101761780	99.888	0.915	0.925	0.934	0.811	0.875	0.9	1.232	1.187	1.168	1.043	1.017	1.002
other | endoplasmic reticulum	K3XEZ6	probable glutamate carboxypeptidase 2 [Setaria italica]	1.331	Up	7.7519e-05	LOC101758809	78.866	0.877	0.859	0.834	0.86	0.897	0.85	1.151	1.12	1.15	1.136	1.127	1.157
	K3Y5M0	Phenylalanine ammonia-lyase OS=Setaria italica OX=4555 GN=LOC101756300	1.834	Up	1.50902e-05	LOC101756300	75.519	0.758	0.783	0.773	0.822	0.821	0.813	1.464	1.367	1.413	1.001	1.012	1.005
	K3XJQ1	Peroxidase OS=Setaria italica OX=4555 GN=LOC101778405	1.332	Up	0.000160413	LOC101778405	36.38	0.933	0.891	0.894	0.815	0.769	0.739	1.174	1.234	1.213	1.068	1.079	1.11
	K3YG22	26S proteasome non-ATPase regulatory subunit 1 homolog OS=Setaria italica OX=4555 GN=LOC101768433	1.363	Up	0.00160278	LOC101768433	107.34	0.756	0.822	0.834	0.96	0.92	0.984	1.147	1.095	1.045	1.118	1.136	1.118
	K3XF74	serine/threonine-protein kinase MARK2 [Setaria italica]	1.214	Up	0.0044813	LOC101780302	75.154	0.763		0.781	1.147		1.174	0.943		0.932	1.167		1.133
	K3Y557	Phenylalanine ammonia-lyase OS=Setaria italica OX=4555 GN=LOC101756700	1.822	Up	5.4371e-07	LOC101756700	91.199	0.713	0.686	0.699	0.768	0.778	0.727	1.261	1.278	1.284	1.237	1.258	1.271
other | peroxisome	K3Y5X7	Endoglucanase OS=Setaria italica OX=4555 GN=LOC101771288	1.306	Up	0.00023851	LOC101771288	69.119	0.87	0.873	0.838	0.961	0.889	0.895	1.096	1.114	1.16	1.075	1.124	1.103
	K3XK51	RNA-binding protein 24-B-like [Setaria italica]	1.239	Up	0.00129778	LOC101763547	33.111	0.86	0.871	0.934	0.829	0.852	0.85	1.116	1.098	1.088	1.198	1.184	1.129
other | cytoskeleton	K3YZV0	nuclear ribonuclease Z-like isoform X2 [Setaria italica]	1.633	Up	0.00039946	LOC101755032	31.567	0.68	0.742	0.786	0.764	0.78	0.788	1.24	1.186	1.179	1.32	1.297	1.249
	K3XXZ3	cysteine synthase-like [Setaria italica]	1.202	Up	0.00092067	LOC101785643	37.084	0.893	0.878	0.938	0.902	0.913	0.902	1.073	1.098	1.084	1.145	1.118	1.097
	K3Y9Z7	Chalcone-flavonone isomerase family protein OS=Setaria italica OX=4555 GN=LOC101770787	1.271	Up	0.00066199	LOC101770787	23.562	0.929	0.92		0.938	0.933		1.18	1.171		0.959	0.984
	K3YI97	O-methyltransferase ZRP4-like [Setaria italica]	4.276	Up	0.00060204	LOC101773705	40.468	0.4	0.354	0.373	0.394	0.392	0.375	1.594	1.622	1.603	1.572	1.61	1.625
other | vacuolar membrane	K3ZX88	fiber (DUF1218) [Arabidopsis thaliana]	1.375	Up	0.0188224	LOC101768197	19.554		0.914	0.845		0.897	0.859		1.184	1.234		1.01	1.067
	K3YE95	rhamnogalacturonate lyase-like isoform X1 [Setaria italica]	1.342	Up	0.00057987	LOC101768622	75.781	0.841	0.805	0.794	1.173	1.135	1.116	1.04	1.111	1.123	0.965	0.968	0.985
	K3XGI1	cytochrome P450 72A15-like [Setaria italica]	1.253	Up	0.00113808	LOC101757983	59.861	0.892	0.918	0.954	0.859	0.917	0.937	1.188	1.16	1.114	1.064	1.011	1.012
	K3Z4A3	ABC transporter G family member 16-like [Setaria italica]	1.202	Up	0.03248	LOC101759026	75.294	0.892	0.931		0.978	0.889		1.067	1.125		1.071	1.059
	K3ZID5	probable apyrase 3 [Setaria italica]	2.604	Up	2.8708e-07	LOC101769705	49.832	0.551	0.571	0.554	0.686	0.678	0.675	1.492	1.439	1.434	1.256	1.317	1.341
	K3ZY18	transmembrane protein [Arabidopsis thaliana]	1.569	Up	0.022139	LOC101770628	13.149	0.836	0.835		0.817	0.841		1.331	1.29		1.019	1.039
	K3Y6Q3	beta-glucosidase 18-like [Setaria italica]	1.435	Up	0.0103161	LOC101777643	57.557	0.83	0.667	0.833	0.926	0.833	0.869	1.052	1.174	1.117	1.195	1.334	1.186
	K3YH46	beta-glucosidase 31-like [Setaria italica]	1.312	Up	0.0036587	LOC101756274	58.052	0.865	0.788	0.875	0.883	0.827	0.879	1.072	1.173	1.073	1.185	1.218	1.177
	K3ZSB9	Carboxypeptidase OS=Setaria italica OX=4555 GN=LOC101756020	1.227	Up	9.9146e-05	LOC101756020	57.047	0.886	0.888	0.913	0.952	0.942	0.946	1.111	1.107	1.08	1.076	1.066	1.062
	K4A6E5	protein STRUBBELIG-RECEPTOR FAMILY 6-like [Setaria italica]	1.691	Up	0.0049628	LOC101783355	78.316		0.792	0.851		0.83	0.844		1.376	1.403		1.007	0.908
	K3Z5D5	beta-glucosidase 22-like [Setaria italica]	2.379	Up	0.0024178	LOC101765240	59.046	0.505		0.529	1.01		0.878	1.186		1.274	1.318		1.332
other | Golgi apparatus,plasma membrane	K3Z8H1	tetraspanin-3 [Setaria italica]	1.215	Up	0.00149829	LOC101770917	32.939	0.927	0.881	0.949	0.945	0.939	0.969	1.091	1.12	1.138	1.042	1.079	0.992
YG2CvsAn04C Subcellular Location down
Subcellular Location	No. of Protein
chloroplast	227
cytoplasm	128
extracellular	67
nucleus	59
plasma membrane	36
mitochondria	26
vacuolar membrane	14
other	21
YG2CvsAn04C Subcellular Location down list
Category	Protein accession	Protein description	Ratio	Regulated Type	P value	Gene name	MW [kDa]	AN04C_1	AN04C_2	AN04C_3	AN04T_1	AN04T_2	AN04T_3	YG2C_1	YG2C_2	YG2C_3	YG2T_1	YG2T_2	YG2T_3
chloroplast	K3YPS7	Lipoxygenase OS=Setaria italica OX=4555 GN=LOC101784066	0.812	Down	0.00020296	LOC101784066	100.78	0.994	0.981	0.999	1.509	1.519	1.398	0.788	0.799	0.829	0.738	0.775	0.8
	K3YHN6	aspartic proteinase nepenthesin-2-like [Aegilops tauschii subsp. tauschii]	0.619	Down	1.0759e-08	LOC101761283	45.741	1.249	1.248	1.241	1.247	1.28	1.285	0.776	0.768	0.77	0.728	0.697	0.718
	K4AG65	non-specific lipid transfer protein GPI-anchored 2-like [Setaria italica]	0.827	Down	0.024222	LOC101765657	14.848	1.146		1.083	1.08		1.054	0.912		0.931	0.869		0.94
	K3YIZ6	Xyloglucan endotransglucosylase/hydrolase OS=Setaria italica OX=4555 GN=LOC101752890	0.745	Down	3.3191e-07	LOC101752890	31.809	1.232	1.244	1.254	0.98	0.978	0.935	0.928	0.927	0.923	0.93	0.851	0.886
	K3Y8Z0	late embryogenesis abundant protein 76 [Setaria italica]	0.557	Down	0.00093743	LOC101766991	32.199	1.17	1.163	1.162	1.597	1.551	1.638	0.643	0.671	0.632	0.619	0.649	0.6
	K3XVF7	LOW QUALITY PROTEIN: beta-galactosidase 9-like [Setaria italica]	0.728	Down	0.00188446	SETIT_005914mg	82.807	1.198	1.26	1.146	1.105	1.144	1.101	0.888	0.819	0.918	0.818	0.78	0.853
	K4A946	Proline dehydrogenase OS=Setaria italica OX=4555 GN=LOC101775799	0.624	Down	2.1361e-05	LOC101775799	51.889	1.178	1.179	1.233	1.162	1.144	1.143	0.762	0.726	0.752	1.052	0.925	0.902
	K3ZH40	calmodulin-interacting protein 111-like [Setaria italica]	0.778	Down	0.023642	LOC101786543	108.49	1.192	1.142	1.09	1.081	1.253	0.922	0.886	0.786	0.991	0.846	0.835	0.998
	K3ZF84	flavonoid 3'-monooxygenase-like [Setaria italica]	0.632	Down	1.88301e-05	SETIT_025233mg	22.299	1.266	1.262	1.24	1.251	1.194	1.189	0.771	0.789	0.82	0.722	0.765	0.761
	K3XK25	Peroxidase OS=Setaria italica OX=4555 GN=LOC101765161	0.826	Down	2.343e-05	LOC101765161	33.877	1.131	1.105	1.122	1.048	1.069	1.048	0.914	0.93	0.929	0.895	0.895	0.885
	K3YVJ8	40S ribosomal protein S8 OS=Setaria italica OX=4555 GN=LOC101766685	0.613	Down	1.0889e-06	LOC101766685	24.808	1.268	1.262	1.29	1.153	1.136	1.12	0.78	0.795	0.768	0.831	0.829	0.839
	K3XL15	methylesterase 7-like [Setaria italica]	0.777	Down	0.0076159	LOC101768412	28.31		1.108	1.063		1.223	1.264		0.85	0.837		0.833	0.853
	K3ZA08	thaumatin-like protein [Setaria italica]	0.697	Down	0.0058165	LOC101762680	18.535	1.024	0.891	1.075	1.408	1.46	1.409	0.689	0.741	0.654	0.904	0.938	0.886
	K3YHW2	fasciclin-like arabinogalactan protein 2 [Setaria italica]	0.744	Down	0.00149628	LOC101762611	43.73	1.095	1.208	1.219	1.008	1.116	1.056	0.902	0.856	0.863	1	0.828	0.866
	K4ABM8	Branched-chain-amino-acid aminotransferase OS=Setaria italica OX=4555 GN=LOC101776890	0.619	Down	4.0677e-05	LOC101776890	39.434	1.217	1.233	1.285	1.193	1.127	1.177	0.773	0.794	0.745	0.828	0.784	0.801
	K3YD06	"glucan endo-1,3-beta-D-glucosidase-like [Setaria italica]"	0.764	Down	0.00052237	LOC101783433	10.249	1.116	1.197	1.142	1.13	1.114	1.126	0.909	0.869	0.862	0.855	0.827	0.879
	K4ABW0	chitin elicitor-binding protein [Oryza sativa Japonica Group]	0.795	Down	0.0129035	LOC101770160	37.257	1.08	1.136		1.194	1.157		0.874	0.887		0.859	0.832
[truncated: 561 more rows]

## Sheet: YG2TvsAN04T
YG2TvsAN04T KOG Up
COG/KOG category	Category description	No. of Protein
INFORMATION STORAGE AND PROCESSING	[J] Translation, ribosomal structure and biogenesis	8
[truncated: 1,904 more rows]
