# Supplementary material for: Phosphoproteomic Profiling Reveals Early Salt-Responsive Mechanisms in Two Foxtail Millet Cultivars
Source: Front Plant Sci. 2021 Sep 20;12:712257. doi: 10.3389/fpls.2021.712257 (PMC8488109; doi:10.3389/fpls.2021.712257)
Supplement: Supplementary Table 5 — KOG and subcellular location statistics and list of DRPPs in four comparison groups, AN04TvsAN04C, YG2CvsAN04C, YG2TvsAN04T, and YG2TvsYG2C. [file Table_5.XLSX]

## Sheet: An04TvsAn04C
An04TvsAn04C KOG up
COG/KOG category	Category description	No. of Protein
INFORMATION STORAGE AND PROCESSING	[J] Translation, ribosomal structure and biogenesis	14
	[A] RNA processing and modification	13
	[K] Transcription	11
	[L] Replication, recombination and repair	2
	[B] Chromatin structure and dynamics	4
CELLULAR PROCESSES AND SIGNALING	[D] Cell cycle control, cell division, chromosome partitioning	8
	[Y] Nuclear structure	1
	[V] Defense mechanisms	1
	[T] Signal transduction mechanisms	22
	[M] Cell wall/membrane/envelope biogenesis	1
	[N] Cell motility	1
	[Z] Cytoskeleton	6
	[U] Intracellular trafficking, secretion, and vesicular transport	12
	[O] Posttranslational modification, protein turnover, chaperones	24
METABOLISM	[C] Energy production and conversion	8
	[G] Carbohydrate transport and metabolism	5
	[E] Amino acid transport and metabolism	4
	[F] Nucleotide transport and metabolism	2
	[H] Coenzyme transport and metabolism	1
	[I] Lipid transport and metabolism	9
	[P] Inorganic ion transport and metabolism	3
	[Q] Secondary metabolites biosynthesis, transport and catabolism	6
POORLY CHARACTERIZED	[R] General function prediction only	28
	[S] Function unknown	7
An04TvsAn04C KOG up list
Category	Protein accession	Position	Ratio	Regulated Type	P value	Amino acid	Protein description	Gene name	AN04C_1	AN04C_2	AN04C_3	AN04T_1	AN04T_2	AN04T_3	YG2C_1	YG2C_2	YG2C_3	YG2T_1	YG2T_2	YG2T_3
[J] Translation, ribosomal structure and biogenesis	K3XMS1	152	1.293	Up	0.011185	S	60S ribosomal protein L26-1-like [Setaria italica]	LOC101758804		0.788	0.746		0.993	0.99		1.092	1.123		1.272	1.287
	K3ZWC0	237	1.653	Up	0.005359	S	40S ribosomal protein S6	LOC101782633	0.68	0.675	0.685	1.148	1.179	1.045	1.028	1.041	1.142	1.211	1.171	1.259
	K3ZRC0	140	1.253	Up	0.0085612	S	Polyadenylate-binding protein	LOC101772489		0.929	0.901		1.13	1.163		0.949	0.907		1.01	1.038
	K3Z1L7	7	1.992	Up	0.00066449	S	Ribosomal protein L37	LOC101765315	0.596	0.493	0.474	1.041	1.007	1.066	1.857	2.781	2.854	1.256	1.641	1.642
	K3XG47	431	1.216	Up	0.002224	S	la-related protein 1A [Setaria italica]	LOC101772037	0.946	0.943	0.993	1.208	1.178	1.119	0.82	0.847	0.936	1.019	1.016	0.924
	K3XSQ9	235	1.249	Up	0.00056256	S	pumilio homolog 2-like [Setaria italica]	LOC101767746	0.891	0.872	0.936	1.109	1.124	1.139	0.874	0.86	0.89	1.118	1.105	1.08
	K3Z381	203	1.256	Up	0.00103687	T	eukaryotic translation initiation factor 5B-like [Setaria italica]	LOC101760372	0.82	0.876	0.885	1.058	1.103	1.081	0.953	0.935	0.881	1.175	1.11	1.161
	K3YKA4	12	1.493	Up	0.0191433	S	60S ribosomal protein L34-like [Setaria italica]	LOC101776281	0.75	0.738		1.049	1.172		1.389	1.426		1.218	1.014
	K3XV15	47	1.233	Up	0.0023013	S	116 kDa U5 small nuclear ribonucleoprotein component-like [Setaria italica]	LOC101752842	0.796	0.764	0.845	0.998	0.972	0.996	1.152	1.223	1.098	1.048	1.026	1.02
	K4A6E4	695	1.297	Up	0.0040575	Y	Eukaryotic translation initiation factor 3 subunit B	LOC101753504	0.688	0.675	0.717	0.969	0.882	0.847	1.283	1.245	1.302	0.993	1.124	1.075
	K3YSD3	213	1.273	Up	0.00081892	S	eukaryotic translation initiation factor 5 [Setaria italica]	LOC101775019	0.898	0.917	0.85	1.113	1.117	1.163	1.065	1.059	1.094	0.931	0.904	0.912
	K3ZWC0	249	1.207	Up	0.028844	T	40S ribosomal protein S6	LOC101782633	0.77		0.726	0.916		0.89	1.041		1.224	1.38		1.346
	K3XSQ9	228	1.206	Up	0.00049752	T	pumilio homolog 2-like [Setaria italica]	LOC101767746	0.907	0.918	0.961	1.121	1.111	1.128	0.908	0.888	0.925	1.063	1.049	1.035
	K3XG47	437	1.264	Up	0.00021712	S	la-related protein 1A [Setaria italica]	LOC101772037	0.884	0.921	0.931	1.144	1.174	1.14	0.964	0.995	1.033	1.018	0.929	0.886
	K3XSQ9	231	1.433	Up	0.038157	S	pumilio homolog 2-like [Setaria italica]	LOC101767746	0.757		0.869	1.192		1.138	0.891		0.881	1.154		1.151
	K3YAJ2	147	1.361	Up	0.00047908	S	60S ribosomal protein L17-like [Setaria italica]	LOC101778599	0.832	0.823		1.122	1.131		0.968	1.013		1.07	1.057
	K3Z925	237	1.635	Up	1.74262e-05	S	40S ribosomal protein S6	LOC101784158	0.708	0.688	0.694	1.124	1.179	1.114	1.107	1.021	1.07	1.123	1.155	1.219
	K3Z925	240	1.544	Up	1.7665e-06	S	40S ribosomal protein S6	LOC101784158	0.714	0.714	0.73	1.12	1.123	1.09	1.088	1.057	1.112	1.134	1.166	1.169
	K3ZW65	257	1.33	Up	0.000123271	S	60S ribosomal protein L8 [Setaria italica]	LOC101785583	0.848	0.83	0.879	1.113	1.137	1.152	0.978	0.961	0.98	1.101	1.063	1.038
	K3ZWC0	241	1.417	Up	0.00068217	S	40S ribosomal protein S6	LOC101782633	0.711	0.786	0.735	1.011	1.089	1.062	1.202	1.127	1.177	1.21	1.068	1.136
	K3Z925	241	1.58	Up	0.0037438	T	40S ribosomal protein S6	LOC101784158	0.705	0.657	0.767	1.086	1.254	1.023	1.148	0.952	1.224	1.146	1.158	1.119
	K3XSQ9	230	1.433	Up	0.00152344	T	pumilio homolog 2-like [Setaria italica]	LOC101767746	0.796	0.78	0.847	1.15	1.082	1.24	0.832	0.806	0.831	1.206	1.276	1.124
	K3ZWC0	240	1.516	Up	3.9137e-05	S	40S ribosomal protein S6	LOC101782633	0.696	0.735	0.737	1.102	1.11	1.075	1.051	1.103	1.143	1.231	1.131	1.143
[A] RNA processing and modification	K3YV83	233	1.222	Up	0.0020846	S	serine/arginine-rich splicing factor RS40 isoform X2 [Setaria italica]	LOC101773686	0.937	0.896	0.984	1.128	1.158	1.155	1.12	1.159	1.025	0.839	0.806	0.871
	K3YGD8	269	1.235	Up	0.003241	S	RNA-binding protein 25 isoform X1 [Setaria italica]	LOC101768993	0.891	0.812	0.876	1.028	1.093	1.065	1.167	1.156	1.171	0.894	0.983	0.948
	K3YHH5	35	1.215	Up	0.025695	S	heterogeneous nuclear ribonucleoprotein R isoform X2 [Setaria italica]	LOC101755726	1.156	1.186	1.13	1.541	1.397	1.28	0.75	0.829	0.843	0.607	0.603	0.775
	K3YR68	377	1.255	Up	0.00067806	S	polyadenylate-binding protein-interacting protein 4 isoform X2 [Setaria italica]	LOC101786488	0.915	0.894	0.951	1.19	1.13	1.144	0.79	0.804	0.806	1.102	1.149	1.086
	K3ZID6	95	1.203	Up	0.00123996	S	heterogeneous nuclear ribonucleoprotein 1 [Setaria italica]	LOC101763753	0.947	0.932	0.901	1.096	1.095	1.154	0.99	1.048	1.038	0.971	0.931	0.956
	K3ZRE6	111	1.208	Up	0.0092616	S	DEAD-box ATP-dependent RNA helicase 52B-like [Setaria italica]	LOC101781659		0.984	0.95		1.162	1.174		0.896	0.902		0.927	0.988
	K3Z3L3	561	1.207	Up	0.031064	S	serine/threonine-protein kinase prpf4B-like [Setaria italica]	LOC101762555	0.929	0.901	0.876	1.066	0.998	1.201	1.016	1.004	1.001	1.016	1.082	0.961
	K3ZQD8	917	1.812	Up	2.4103e-05	S	pre-mRNA-processing protein 40A [Setaria italica]	LOC101759396	1.291	1.328	1.286	2.278	2.317	2.479	0.307	0.288	0.257	0.231	0.19	0.167
	K3ZRC0	140	1.253	Up	0.0085612	S	Polyadenylate-binding protein	LOC101772489		0.929	0.901		1.13	1.163		0.949	0.907		1.01	1.038
	K3Z5A5	440	1.21	Up	0.0120008	S	polypyrimidine tract-binding protein homolog 3 [Setaria italica]	LOC101759441	0.898	0.932		1.096	1.118		0.969	0.91		1.044	1.066
	K3ZQD8	945	1.809	Up	8.0038e-05	S	pre-mRNA-processing protein 40A [Setaria italica]	LOC101759396	0.549	0.593	0.611	1.028	1.09	1.054	1.487	1.476	1.488	0.922	0.862	0.859
	K4A4P2	1501	1.281	Up	0.0022026	S	embryo defective 2016 protein [Medicago truncatula]	SETIT_033846mg		0.959	0.964		1.218	1.246		0.769	1.006		1.119	0.837
	K4A4P2	1551	1.298	Up	0.0079388	T	embryo defective 2016 protein [Medicago truncatula]	SETIT_033846mg		0.923	0.888		1.191	1.16		0.787	1.011		1.147	0.952
	K3YV83	243	1.255	Up	0.00194303	S	serine/arginine-rich splicing factor RS40 isoform X2 [Setaria italica]	LOC101773686	0.957	0.873	0.916	1.111	1.161	1.175	1.109	1.2	1.113	0.847	0.781	0.827
	K3YR68	207	1.279	Up	0.00043799	S	polyadenylate-binding protein-interacting protein 4 isoform X2 [Setaria italica]	LOC101786488	0.848	0.816	0.873	1.056	1.1	1.088	0.963	0.925	0.93	1.128	1.146	1.092
	K3ZQD8	912	2.139	Up	0.000197291	T	pre-mRNA-processing protein 40A [Setaria italica]	LOC101759396	1.099	1.138	0.985	2.308	2.444	2.141	0.371	0.451	0.54	0.32	0.106	0.472
	K3Z5A5	181	1.321	Up	0.000179119	S	polypyrimidine tract-binding protein homolog 3 [Setaria italica]	LOC101759441	0.842	0.851	0.863	1.169	1.109	1.098	1.112	1.064	1.154	0.915	1.015	0.925
	K3ZQD8	947	1.785	Up	2.1587e-05	S	pre-mRNA-processing protein 40A [Setaria italica]	LOC101759396	0.6	0.596	0.615	1.029	1.087	1.116	1.469	1.51	1.508	0.891	0.831	0.784
	K3YPE3	913	1.342	Up	0.00056231	S	regulator of nonsense transcripts UPF2 [Setaria italica]	LOC101757870	0.834	0.761	0.826	1.079	1.095	1.076	1.113	1.158	1.154	0.981	0.999	0.958
	K3YU59	12	1.318	Up	0.044215	S	mRNA-decapping enzyme subunit 2 [Setaria italica]	LOC101774232	0.911		0.816	1.166		1.11	0.801		0.88	1.16		1.194
	K3YV83	241	1.262	Up	0.00100498	S	serine/arginine-rich splicing factor RS40 isoform X2 [Setaria italica]	LOC101773686	0.884	0.951	0.899	1.141	1.124	1.185	1.182	1.109	1.128	0.813	0.838	0.818
	K3YPE3	917	1.438	Up	0.0072974	S	regulator of nonsense transcripts UPF2 [Setaria italica]	LOC101757870	0.717	0.762		1.071	1.056		1.187	1.094		1.021	1.096
	K3ZID6	99	1.249	Up	1.76512e-05	S	heterogeneous nuclear ribonucleoprotein 1 [Setaria italica]	LOC101763753	0.927	0.929	0.935	1.178	1.144	1.165	0.968	1.004	1.004	0.938	0.924	0.936
	K3ZID6	92	1.202	Up	0.03524	S	heterogeneous nuclear ribonucleoprotein 1 [Setaria italica]	LOC101763753	0.855	1.024	0.972	1.114	1.111	1.203	0.988	0.935	0.959	1.06	0.907	0.899
	K3ZQD8	916	1.802	Up	3.5175e-05	S	pre-mRNA-processing protein 40A [Setaria italica]	LOC101759396	1.314	1.306	1.271	2.275	2.275	2.46	0.307	0.318	0.272	0.213	0.218	0.184
[K] Transcription	K3ZJU5	193	1.346	Up	0.00137666	S	GRF1-interacting factor 3-like [Setaria italica]	LOC101760502	0.85	0.832		1.129	1.135		1.015	1.027		1.05	1.001
	K3YK41	81	1.212	Up	0.021716	S	multiprotein-bridging factor 1a [Setaria italica]	LOC101776661		0.932	0.921		1.091	1.154		0.919	0.88		1.039	1.032
	K3ZRK2	349	1.201	Up	0.00022127	S	serine/arginine repetitive matrix protein 1-like isoform X2 [Setaria italica]	LOC101779942	0.914	0.9	0.897	1.114	1.068	1.074	0.956	0.98	0.968	1.021	1.048	1.054
	K3YGQ0	627	1.213	Up	0.0098377	S	protein PAF1 homolog [Setaria italica]	LOC101766547	0.922	0.931	0.924	1.081	1.139	1.149	0.941	0.901	0.892	1.045	0.966	1.122
	K3XK15	212	1.234	Up	0.013361	S	trihelix transcription factor ASIL2-like [Setaria italica]	LOC101767341	0.9	0.856	0.778	0.989	1.069	1.068	1.393	1.318	1.328	0.789	0.8	0.841
	K3XDQ8	515	1.217	Up	0.00100439	S	zinc finger CCCH domain-containing protein 19-like [Setaria italica]	SETIT_000025mg	0.871	0.892	0.841	1.025	1.067	1.077	1.027	1.103	1.016	1.097	0.928	1.069
	K3Z321	2448	1.377	Up	2.1221e-05	S	E3 ubiquitin-protein ligase UPL1-like isoform X2 [Setaria italica]	LOC101778904	0.801	0.814	0.833	1.138	1.127	1.106	0.832	0.84	0.835	1.204	1.203	1.204
	K3XK15	213	1.234	Up	0.013361	S	trihelix transcription factor ASIL2-like [Setaria italica]	LOC101767341	0.9	0.856	0.778	0.989	1.069	1.068	1.393	1.318	1.328	0.789	0.8	0.841
	K4A4N6	1888	1.303	Up	0.030277	S	mediator of RNA polymerase II transcription subunit 12 [Setaria italica]	LOC101766236	0.807	0.979	0.953	1.32	1.13	1.119	0.866	0.951	0.93	1.257	0.97	1.019
	K3XDQ7	1236	1.243	Up	0.0087567	S	THO complex subunit 2 [Setaria italica]	LOC101755033	0.934		0.917	1.129		1.171	1.198		1.155	0.766		0.786
	K4A802	60	1.24	Up	0.004719	S	RNA-binding protein 39-like [Setaria italica]	LOC101779868	0.898		0.898	1.13		1.097	1.127		1.167	0.894		0.87
	K3ZJU5	212	1.204	Up	0.0103018	S	GRF1-interacting factor 3-like [Setaria italica]	LOC101760502		0.857	0.855		1.05	1.011		1.024	1.041		1.053	1.102
	K3Z321	2456	1.529	Up	8.434e-05	Y	E3 ubiquitin-protein ligase UPL1-like isoform X2 [Setaria italica]	LOC101778904	0.806	0.788	0.751	1.221	1.207	1.157	0.805	0.799	0.807	1.155	1.196	1.251
	K3YIE2	205	1.363	Up	0.0172168	S	FHA domain-containing protein FHA2 [Setaria italica]	LOC101755188	0.662	0.827	0.682	1.061	0.931	0.967	0.687	1.011	0.733	1.536	1.227	1.584
	K3XK15	210	1.231	Up	0.020215	S	trihelix transcription factor ASIL2-like [Setaria italica]	LOC101767341	0.86	0.856	0.778	0.934	1.069	1.068	1.57	1.318	1.328	0.739	0.8	0.841
[L] Replication, recombination and repair	K3XXC4	400	1.646	Up	4.1877e-05	S	"""""""nudix hydrolase 19, chloroplastic [Setaria italica]"""""""	LOC101783625	0.922	0.96	0.951	1.564	1.611	1.489	0.73	0.668	0.714	0.812	0.825	0.857
	K3ZPV6	3264	1.402	Up	0.002119	S	transcription-associated protein 1-like [Setaria italica]	LOC101777792	0.855	0.918	0.892	1.292	1.303	1.141	0.721	0.707	0.843	1.11	1.09	1.114
[B] Chromatin structure and dynamics	K4A6D5	230	1.221	Up	0.021783	S	apoptotic chromatin condensation inducer in the nucleus-like [Setaria italica]	LOC101756757	0.918		0.91	1.083		1.149	1.018		0.918	0.999		1.048
	K4A6D5	505	1.348	Up	0.021701	S	apoptotic chromatin condensation inducer in the nucleus-like [Setaria italica]	LOC101756757		0.946	0.878		1.199	1.26		0.855	0.878		0.999	1.02
	K4A5I6	479	1.366	Up	0.0198383	S	SWI/SNF complex subunit SWI3D isoform X3 [Setaria italica]	LOC101770817		0.861	0.916		1.253	1.175		1.129	1.074		0.805	0.883
	K3ZPV6	3264	1.402	Up	0.002119	S	transcription-associated protein 1-like [Setaria italica]	LOC101777792	0.855	0.918	0.892	1.292	1.303	1.141	0.721	0.707	0.843	1.11	1.09	1.114
	K3Z766	127	1.215	Up	0.00051792	S	nucleosome assembly protein 1;2 [Setaria italica]	LOC101767418	0.912	0.911	0.964	1.138	1.126	1.123	1.054	1.127	1.07	0.916	0.865	0.874
[D] Cell cycle control, cell division, chromosome partitioning	K3YQ45	287	1.221	Up	0.00107823	T	sister chromatid cohesion protein PDS5 homolog B isoform X3 [Setaria italica]	LOC101784615	0.802	0.771	0.799	1	0.933	0.964	1.194	1.239	1.207	0.978	1.05	1.006
	K3Y5G7	410	2.688	Up	2.298e-05	Y	cyclin-T1-3 [Setaria italica]	LOC101778866	0.82	0.713	0.799	2.127	2.112	2.03	0.396	0.397	0.446	0.67	0.773	0.653
	K3XV97	629	1.213	Up	0.0029165	S	extra-large guanine nucleotide-binding protein 3-like [Setaria italica]	LOC101777577	0.862		0.876	1.061		1.047	0.918		1.051	1.169		1.033
	K3Y575	285	1.25	Up	0.0039974	S	clumping factor A [Setaria italica]	LOC101783434	0.945	0.865	0.834	1.087	1.111	1.107	0.985	0.955	1.118	0.984	1.031	0.961
	K3Y575	288	1.27	Up	0.008638	S	clumping factor A [Setaria italica]	LOC101783434	0.903	0.814	0.772	1.094	1.044	1.023	0.955	1.074	1.175	1.041	1.028	1.029
	K3ZPV6	3264	1.402	Up	0.002119	S	transcription-associated protein 1-like [Setaria italica]	LOC101777792	0.855	0.918	0.892	1.292	1.303	1.141	0.721	0.707	0.843	1.11	1.09	1.114
	K3XUR7	1202	1.436	Up	0.00042093	S	sister chromatid cohesion protein PDS5 homolog A isoform X2 [Setaria italica]	LOC101778123	0.952	0.881	0.973	1.379	1.309	1.342	0.759	0.835	0.795	0.963	0.975	0.945
	K3ZR74	225	1.218	Up	0.0065988	S	HSP-interacting protein-like [Aegilops tauschii subsp. tauschii]	LOC101758725	0.76	0.78	0.722	0.888	0.975	0.892	1.101	1.027	1.097	1.184	1.185	1.222
	K3YQ45	363	1.224	Up	0.00065844	S	sister chromatid cohesion protein PDS5 homolog B isoform X3 [Setaria italica]	LOC101784615	0.877	0.907	0.856	1.099	1.052	1.08	1.146	1.129	1.198	0.88	0.932	0.871
	K3ZR74	19	1.215	Up	0.00085856	S	HSP-interacting protein-like [Aegilops tauschii subsp. tauschii]	LOC101758725	0.899	0.96	0.915	1.112	1.114	1.145	0.986	0.919	0.967	0.981	1.028	0.972
	K3Y575	293	1.277	Up	4.0235e-05	S	clumping factor A [Setaria italica]	LOC101783434	0.83	0.836	0.85	1.083	1.049	1.081	1.124	1.078	1.062	0.96	1	1.017
	K3Z766	127	1.215	Up	0.00051792	S	nucleosome assembly protein 1;2 [Setaria italica]	LOC101767418	0.912	0.911	0.964	1.138	1.126	1.123	1.054	1.127	1.07	0.916	0.865	0.874
	K3Y575	290	1.218	Up	0.00059684	S	clumping factor A [Setaria italica]	LOC101783434	0.902	0.854	0.859	1.083	1.05	1.052	1.053	1.035	1.049	0.963	1.02	1.045
[Y] Nuclear structure	K4A6Y7	554	1.202	Up	0.00143995	S	THO complex subunit 1 [Setaria italica]	LOC101786851	0.91	0.897	0.852	1.063	1.09	1.044	1.066	1.077	1.145	0.967	0.962	0.948
[V] Defense mechanisms	K3Z420	79	1.277	Up	0.0058189	S	protein-tyrosine-phosphatase MKP1 [Setaria italica]	LOC101760093	0.884	0.795	0.913	1.063	1.117	1.13	0.924	0.944	0.885	1.101	1.166	1.088
[T] Signal transduction mechanisms	K3Z573	128	1.288	Up	0.030244	S	FHA domain-containing protein DDL [Setaria italica]	LOC101762273	0.915	0.942	1.091	1.326	1.339	1.132	1.016	1.098	0.97	0.839	0.771	0.9
	K3XUW7	11	1.212	Up	0.034976	S	LOW QUALITY PROTEIN: probable serine/threonine-protein kinase DDB_G0267686 [Musa acuminata subsp. malaccensis]	SETIT_005722mg		0.941	0.914		1.086	1.162		0.875	0.903		1.058	1.06
	K3ZQH2	662	1.358	Up	0.0048994	S	serine/threonine-protein kinase pakA-like [Setaria italica]	LOC101770763	0.92	0.957	0.832	1.142	1.262	1.274	1.053	1.054	1.09	0.946	0.776	0.879
	K3ZQH2	155	1.204	Up	0.0132156	S	serine/threonine-protein kinase pakA-like [Setaria italica]	LOC101770763	0.965	0.994		1.161	1.198		0.948	0.9		0.982	0.933
	K3Z573	56	1.29	Up	0.00032432	S	FHA domain-containing protein DDL [Setaria italica]	LOC101762273	0.981	0.973	1.02	1.276	1.317	1.243	1.09	1.148	1.11	0.761	0.721	0.753
	K3Z429	635	1.28	Up	0.00161664	T	dual specificity protein kinase shkD isoform X2 [Setaria italica]	LOC101767428	0.813	0.891	0.853	1.131	1.062	1.079	0.97	0.998	0.978	1.109	1.091	1.093
	K3ZQH2	15	1.457	Up	0.02738	S	serine/threonine-protein kinase pakA-like [Setaria italica]	LOC101770763		0.956	0.881		1.273	1.403		0.913	0.94		0.893	0.86
	K3XV97	629	1.213	Up	0.0029165	S	extra-large guanine nucleotide-binding protein 3-like [Setaria italica]	LOC101777577	0.862		0.876	1.061		1.047	0.918		1.051	1.169		1.033
	K4ALI1	222	1.222	Up	0.0040628	S	probable serine/threonine protein kinase IREH1 [Setaria italica]	LOC101758234	0.857	0.881	0.95	1.107	1.114	1.064	1.056	1.023	1.012	1.008	1.012	0.978
	K3Y6M3	426	1.207	Up	0.0033597	S	calcium-dependent protein kinase SK5-like [Setaria italica]	LOC101755215	0.895	0.936	0.931	1.161	1.059	1.115	0.875	0.958	0.882	1.102	1.011	1.057
	K3ZQH2	588	1.253	Up	0.0006369	S	serine/threonine-protein kinase pakA-like [Setaria italica]	LOC101770763	0.812	0.852	0.831	1.015	1.031	1.08	1.036	1.003	0.984	1.17	1.111	1.132
	K3YQD1	315	1.22	Up	0.029763	S	probable ADP-ribosylation factor GTPase-activating protein AGD14 [Setaria italica]	LOC101781376	0.928	0.921	0.832	1.091	1.097	1.084	0.984	0.979	0.995	1.001	1.049	1.075
	K4A4P2	1501	1.281	Up	0.0022026	S	embryo defective 2016 protein [Medicago truncatula]	SETIT_033846mg		0.959	0.964		1.218	1.246		0.769	1.006		1.119	0.837
	K3YPG5	992	1.695	Up	0.00090346	S	serine/threonine-protein kinase EDR1-like [Setaria italica]	LOC101753714	0.783	0.675	0.729	1.138	1.26	1.308	0.797	0.791	0.782	1.28	1.289	1.159
	K3Y708	161	1.21	Up	4.1619e-05	S	Phosphoinositide phospholipase C	SETIT_009999mg	0.885	0.89	0.895	1.058	1.092	1.082	0.937	0.896	0.881	1.141	1.134	1.162
	K4A4P2	1551	1.298	Up	0.0079388	T	embryo defective 2016 protein [Medicago truncatula]	SETIT_033846mg		0.923	0.888		1.191	1.16		0.787	1.011		1.147	0.952
	K4ALI1	836	1.241	Up	0.032361	S	probable serine/threonine protein kinase IREH1 [Setaria italica]	LOC101758234	0.764	0.851	0.869	1.034	1.027	1.021	1.303	1.241	1.235	0.952	0.924	0.892
	K3Z573	124	1.288	Up	0.030244	S	FHA domain-containing protein DDL [Setaria italica]	LOC101762273	0.915	0.942	1.091	1.326	1.339	1.132	1.016	1.098	0.97	0.839	0.771	0.9
	K3XUY6	956	1.243	Up	0.0041564	S	serine/threonine-protein kinase EDR1-like [Setaria italica]	LOC101767850	0.959	0.877	0.892	1.158	1.075	1.158	0.853	0.996	0.91	1.05	1.051	1.08
	K3ZPV6	3264	1.402	Up	0.002119	S	transcription-associated protein 1-like [Setaria italica]	LOC101777792	0.855	0.918	0.892	1.292	1.303	1.141	0.721	0.707	0.843	1.11	1.09	1.114
	K3ZPV5	1254	1.262	Up	0.0171976	S	auxin transport protein BIG [Setaria italica]	LOC101780057	0.847	0.889		1.116	1.074		0.849	0.781		1.166	1.203
	K3Z738	154	1.286	Up	0.00053926	S	serine/threonine-protein kinase SAPK5 isoform X1 [Setaria italica]	LOC101756577	0.901	0.98	0.938	1.2	1.203	1.222	0.958	0.924	0.93	0.976	0.911	0.944
	K3XEU4	253	1.279	Up	0.0075162	S	putative ADP-ribosylation factor GTPase-activating protein AGD14 [Zea mays]	LOC101783659	0.912	0.928	0.857	1.238	1.068	1.144	0.959	1.041	0.989	0.928	0.969	1.038
	K3YPC6	252	1.366	Up	0.00118109	S	nuclear autoantigenic sperm protein [Ananas comosus]	LOC101754773	0.868	0.882	0.797	1.164	1.199	1.115	0.911	0.821	0.748	1.109	1.092	1.252
	K3ZQU8	749	1.249	Up	0.0028392	T	Formin-like protein	LOC101766044	0.814	0.764	0.793	1.042	0.972	0.947	1.145	1.226	1.184	0.996	1.034	1.072
	K3ZQH2	144	1.207	Up	0.029617	S	serine/threonine-protein kinase pakA-like [Setaria italica]	LOC101770763	0.989	0.931		1.143	1.175		0.925	0.918		0.993	0.993
	K3Z429	314	1.305	Up	0.00030489	S	dual specificity protein kinase shkD isoform X2 [Setaria italica]	LOC101767428	0.855	0.91	0.916	1.179	1.153	1.167	0.884	0.986	0.89	1.102	1.001	1.029
	K3ZQH2	575	1.208	Up	0.0020048	S	serine/threonine-protein kinase pakA-like [Setaria italica]	LOC101770763	0.908	0.917	0.858	1.046	1.104	1.09	1.04	0.959	0.988	1.049	1.031	1.095
	K3ZR00	128	1.242	Up	0.0025965	S	dual specificity protein kinase shkD-like [Setaria italica]	LOC101765600	0.831	0.828	0.886	1.063	1.092	1.007	1.115	1.045	1.06	1.024	1.065	1.061
	K3ZQH2	140	1.26	Up	0.00032209	S	serine/threonine-protein kinase pakA-like [Setaria italica]	LOC101770763	0.938	0.894	0.91	1.149	1.124	1.181	0.877	0.925	0.902	1.079	1.065	1.049
	K4AKQ0	417	1.232	Up	0.03888	S	putative clathrin assembly protein At2g25430 [Setaria italica]	LOC101762301		0.829	0.89		1.083	1.034		1.085	1.084		0.992	0.964
	K3XUX6	204	1.305	Up	0.0121032	S	trithorax group protein osa-like [Setaria italica]	LOC101786584		0.907	0.855		1.147	1.153		0.781	0.865		1.111	1.152
	K4ALI1	664	1.301	Up	0.016362	S	probable serine/threonine protein kinase IREH1 [Setaria italica]	LOC101758234	0.779	0.756		0.968	1.029		1.012	0.971		1.267	1.259
	K3Z573	126	1.288	Up	0.030244	S	FHA domain-containing protein DDL [Setaria italica]	LOC101762273	0.915	0.942	1.091	1.326	1.339	1.132	1.016	1.098	0.97	0.839	0.771	0.9
	K3XEU4	285	1.209	Up	0.0149221	S	putative ADP-ribosylation factor GTPase-activating protein AGD14 [Zea mays]	LOC101783659	0.893	0.902	0.902	1.134	1.047	1.081	0.839	0.921	0.859	1.146	1.116	1.181
	K3YPG5	102	1.282	Up	0.0020397	S	serine/threonine-protein kinase EDR1-like [Setaria italica]	LOC101753714	0.977	0.881	0.892	1.153	1.203	1.169	0.856	0.9	0.868	1.029	1.048	1.057
	K3Z429	41	1.404	Up	0.0065589	S	dual specificity protein kinase shkD isoform X2 [Setaria italica]	LOC101767428		0.869	0.823		1.194	1.182		0.908	0.905		1.068	1.091
	K3ZEA2	77	1.226	Up	0.0034631	S	probable calcium-binding protein CML10 [Setaria italica]	LOC101761337	1.108	1.011	1.032	1.242	1.31	1.31	0.922	0.83	0.886	0.751	0.842	0.802
[M] Cell wall/membrane/envelope biogenesis	K3YG05	714	1.524	Up	0.00020096	S	probable sucrose-phosphate synthase 4 [Setaria italica]	LOC101761271	0.899	0.97	0.893	1.454	1.367	1.387	0.768	0.788	0.789	0.954	0.937	0.983
	K3YG05	706	1.308	Up	0.0019849	S	probable sucrose-phosphate synthase 4 [Setaria italica]	LOC101761271	0.98	1.036	0.967	1.359	1.225	1.317	0.881	0.893	0.858	0.864	0.912	0.916
[N] Cell motility	K3Z3H3	132	1.256	Up	0.000144939	S	phosphatidate phosphatase PAH1 [Setaria italica]	LOC101775774	0.877	0.888	0.899	1.119	1.142	1.086	0.8	0.816	0.903	1.192	1.135	1.079
[Z] Cytoskeleton	K4AA57	349	1.412	Up	3.9467e-05	T	Tubulin alpha chain	LOC101761206	0.889	0.906	0.901	1.237	1.262	1.309	0.627	0.626	0.659	1.263	1.235	1.123
	K4A9X4	349	1.615	Up	0.00022223	T	Tubulin alpha chain	LOC101763383	0.94	0.847	0.904	1.385	1.469	1.492	0.67	0.619	0.566	1.055	1.079	1.079
	K3ZQU8	749	1.249	Up	0.0028392	T	Formin-like protein	LOC101766044	0.814	0.764	0.793	1.042	0.972	0.947	1.145	1.226	1.184	0.996	1.034	1.072
	K3XDY7	628	1.883	Up	0.00081597	S	dentin sialophosphoprotein-like [Zea mays]	LOC101772173	0.828	0.828	0.745	1.517	1.348	1.657	0.872	1.055	0.794	0.831	0.814	0.881
	K3ZT92	349	1.249	Up	0.00065789	T	Tubulin alpha chain	LOC101753745	0.99	0.932	0.943	1.207	1.212	1.16	0.717	0.662	0.77	1.089	1.156	1.1
	K3XDR4	1529	1.228	Up	0.002983	S	myosin-17 isoform X2 [Setaria italica]	LOC101760570	0.933	0.866	0.952	1.158	1.109	1.112	0.783	0.936	0.857	1.157	1.094	1.1
[U] Intracellular trafficking, secretion, and vesicular transport	K3Z4P7	555	1.53	Up	0.0003354	S	Conserved oligomeric Golgi complex subunit 8	LOC101767430	0.745	0.825	0.833	1.248	1.204	1.224	0.976	0.907	0.881	1.069	1.062	1.042
	K3YPR4	877	1.273	Up	0.0026789	S	dynamin-2A-like [Setaria italica]	LOC101765864	0.924	0.893	0.87	1.074	1.198	1.149	0.918	0.86	0.968	1.094	1.066	1.044
	K3Z8P1	257	1.201	Up	0.0081565	S	ran-binding protein 1 homolog a [Setaria italica]	LOC101754843	0.846	0.896	0.892	0.987	1.089	1.087	1	0.915	0.932	1.158	1.118	1.075
	K4A6V9	29	1.252	Up	0.0035227	S	ATP-binding cassette sub-family B member 10 isoform X1 [Zea mays]	LOC101784426	0.959	0.887	0.859	1.097	1.129	1.162	0.878	0.861	0.905	1.118	1.117	1.079
	K4A933	326	1.296	Up	0.00103999	S	vacuolar protein sorting-associated protein 9A [Setaria italica]	LOC101786717	0.816	0.898	0.854	1.134	1.085	1.108	0.827	0.887	0.851	1.194	1.113	1.196
	K3XV53	540	1.361	Up	2.5488e-06	T	dynamin-2A-like [Setaria italica]	LOC101764728	0.857	0.841	0.837	1.16	1.137	1.154	0.994	1.024	1.031	1.012	1.019	1
	K3XLT6	27	1.227	Up	0.0169168	S	glucose-induced degradation protein 4 homolog [Setaria italica]	LOC101769365		0.973	0.922		1.166	1.16		0.903	0.994		0.992	0.953
	K3Z8P1	262	1.361	Up	0.00167785	S	ran-binding protein 1 homolog a [Setaria italica]	LOC101754843	0.916	0.939		1.259	1.265		0.975	0.919		0.9	0.929
	K3Z4P7	547	1.474	Up	0.0098021	S	Conserved oligomeric Golgi complex subunit 8	LOC101767430	0.714	0.88	0.898	1.327	1.157	1.188	0.963	0.918	0.885	1.036	1.042	1.017
	K3ZHV4	417	1.288	Up	0.0148049	S	TOM1-like protein 2 [Setaria italica]	LOC101781037		0.886	0.845		1.092	1.137		0.982	1.014		1.047	1.034
	K3XV53	713	1.295	Up	0.000156308	S	dynamin-2A-like [Setaria italica]	LOC101764728	0.821	0.868	0.837	1.095	1.072	1.104	0.937	0.915	0.945	1.157	1.15	1.122
	K3XV53	719	1.275	Up	3.5826e-05	S	dynamin-2A-like [Setaria italica]	LOC101764728	0.788	0.819	0.803	1.019	1.031	1.022	0.845	0.843	0.832	1.341	1.3	1.333
	K3YPC6	252	1.366	Up	0.00118109	S	nuclear autoantigenic sperm protein [Ananas comosus]	LOC101754773	0.868	0.882	0.797	1.164	1.199	1.115	0.911	0.821	0.748	1.109	1.092	1.252
	K4A4M6	798	1.251	Up	0.0077574	S	dnaJ homolog subfamily C GRV2 [Setaria italica]	LOC101772822	1.042	0.947	0.895	1.184	1.197	1.226	0.898	0.838	0.817	0.944	0.993	1.036
	K3Z8P1	239	1.225	Up	0.0013802	S	ran-binding protein 1 homolog a [Setaria italica]	LOC101754843	0.821	0.856	0.832	1.055	1.039	0.98	1.003	0.941	0.977	1.12	1.168	1.169
	K3Z4P7	531	1.48	Up	0.00042268	S	Conserved oligomeric Golgi complex subunit 8	LOC101767430	0.748	0.817	0.844	1.202	1.188	1.176	0.859	0.802	0.801	1.213	1.186	1.153
	K3Z4P7	539	1.254	Up	0.0048607	S	Conserved oligomeric Golgi complex subunit 8	LOC101767430	0.81	0.916	0.885	1.123	1.09	1.06	1.031	0.968	0.981	1.07	1.023	1.064
	K4AKQ0	417	1.232	Up	0.03888	S	putative clathrin assembly protein At2g25430 [Setaria italica]	LOC101762301		0.829	0.89		1.083	1.034		1.085	1.084		0.992	0.964
	K3Z5X3	38	1.293	Up	0.00179718	S	target of Myb protein 1-like [Setaria italica]	LOC101781311		0.927	0.908		1.182	1.19		0.802	0.842		1.063	1.038
	K4A933	323	1.254	Up	5.8396e-05	S	vacuolar protein sorting-associated protein 9A [Setaria italica]	LOC101786717	0.883	0.906	0.869	1.104	1.111	1.117	0.891	0.861	0.841	1.107	1.11	1.184
[O] Posttranslational modification, protein turnover, chaperones	K3XVG3	738	1.496	Up	0.00062471	T	heat shock 70 kDa protein 16 [Setaria italica]	LOC101769482	0.844	0.734	0.785	1.155	1.196	1.184	1.251	1.405	1.398	0.8	0.753	0.722
	K3ZIR9	258	1.312	Up	0.037505	T	E3 ubiquitin-protein ligase RHF2A [Setaria italica]	LOC101779691		0.935	0.861		1.22	1.137		0.929	0.89		0.944	1.124
	K3Z3U6	158	1.4	Up	0.032736	S	putative cell division cycle ATPase [Setaria italica]	LOC101785471	0.898	0.808		1.154	1.234		0.703	0.728		1.144	1.233
	K3XVG3	734	1.391	Up	0.0027556	S	heat shock 70 kDa protein 16 [Setaria italica]	LOC101769482	0.853	0.741	0.841	1.082	1.171	1.133	1.291	1.405	1.361	0.82	0.767	0.744
	K3XG47	431	1.216	Up	0.002224	S	la-related protein 1A [Setaria italica]	LOC101772037	0.946	0.943	0.993	1.208	1.178	1.119	0.82	0.847	0.936	1.019	1.016	0.924
	K3ZVL6	179	1.204	Up	0.044239	S	probable proteasome inhibitor [Setaria italica]	LOC101762104		1.032	1.001		1.178	1.269		0.876	0.875		0.904	0.936
	K3XL64	248	1.235	Up	0.000161854	S	14-3-3-like protein GF14-C [Setaria italica]	LOC101754220	0.893	0.93	0.888	1.122	1.105	1.122	1.073	1.073	1.073	0.906	0.898	0.887
	K3Z7S0	337	1.311	Up	0.00059956	S	chaperone protein dnaJ 10-like [Setaria italica]	LOC101755647	0.859	0.94	0.9	1.168	1.169	1.201	0.98	0.898	1.005	1.031	1.013	0.963
	K3ZR52	211	1.225	Up	0.00064172	S	ubiquitin carboxyl-terminal hydrolase 24 [Setaria italica]	LOC101776300	0.906	0.866	0.905	1.102	1.116	1.062	1.023	1.019	1.044	0.951	1.061	0.949
	K4AL76	883	1.24	Up	0.0077178	S	ABC transporter G family member 11-like [Setaria italica]	LOC101783503	0.932	0.879	0.828	1.033	1.119	1.121	0.908	0.997	0.865	1.116	1.02	1.232
	K4A5J3	692	1.252	Up	0.0024769	S	E3 ubiquitin-protein ligase RBBP6-like isoform X1 [Setaria italica]	LOC101767182	1.024	0.952	0.965	1.204	1.288	1.191	0.968	0.985	1.017	0.845	0.812	0.848
	K3ZQ52	240	1.219	Up	0.004061	S	ATPase family AAA domain-containing protein At1g05910 [Setaria italica]	LOC101758186	0.782	0.839	0.828	0.948	1.034	1.003	1.219	1.099	1.14	1.014	1.011	1.001
	K3Z321	2448	1.377	Up	2.1221e-05	S	E3 ubiquitin-protein ligase UPL1-like isoform X2 [Setaria italica]	LOC101778904	0.801	0.814	0.833	1.138	1.127	1.106	0.832	0.84	0.835	1.204	1.203	1.204
	K3XG47	437	1.264	Up	0.00021712	S	la-related protein 1A [Setaria italica]	LOC101772037	0.884	0.921	0.931	1.144	1.174	1.14	0.964	0.995	1.033	1.018	0.929	0.886
	K3XSZ5	379	1.232	Up	0.026296	S	"""""""P-loop nucleoside triphosphate hydrolase superfamily protein, putative [Medicago truncatula]"""""""	SETIT_005050mg		0.953	0.901		1.119	1.165		0.947	1.045		0.992	0.924
	K4A4M6	798	1.251	Up	0.0077574	S	dnaJ homolog subfamily C GRV2 [Setaria italica]	LOC101772822	1.042	0.947	0.895	1.184	1.197	1.226	0.898	0.838	0.817	0.944	0.993	1.036
	K4AL76	886	1.336	Up	0.0044191	S	ABC transporter G family member 11-like [Setaria italica]	LOC101783503	0.904	0.843	0.781	1.071	1.13	1.176	0.929	1.034	0.889	1.091	1.016	1.213
	K3YTJ1	208	1.239	Up	0.0005589	S	Autophagy protein 5	LOC101758408	0.961	0.909	0.951	1.14	1.163	1.192	0.969	0.886	0.895	0.95	1.066	0.998
	K3Y7Y8	9	1.498	Up	0.010905	S	Glycosyltransferases	LOC101771675	0.798	0.847		1.195	1.27		1.27	1.096		0.769	0.802
	K3Z3D3	31	1.618	Up	1.2134e-06	S	ubiquitin carboxyl-terminal hydrolase 26 [Setaria italica]	LOC101785227	0.713	0.715	0.699	1.17	1.137	1.135	0.625	0.544	0.562	1.471	1.558	1.561
	K3ZR74	225	1.218	Up	0.0065988	S	HSP-interacting protein-like [Aegilops tauschii subsp. tauschii]	LOC101758725	0.76	0.78	0.722	0.888	0.975	0.892	1.101	1.027	1.097	1.184	1.185	1.222
	K3ZX94	28	1.41	Up	0.00022487	S	NEDD8-conjugating enzyme Ubc12-like [Setaria italica]	LOC101784914	0.871	0.821	0.802	1.179	1.145	1.192	0.695	0.769	0.732	1.238	1.254	1.266
	K3YJ82	254	1.206	Up	0.0052432	S	14-3-3-like protein GF14-A [Setaria italica]	LOC101758573	0.854	0.828	0.927	1.059	1.049	1.039	1.088	1.079	1.026	0.999	1.047	1.011
	K3ZR74	19	1.215	Up	0.00085856	S	HSP-interacting protein-like [Aegilops tauschii subsp. tauschii]	LOC101758725	0.899	0.96	0.915	1.112	1.114	1.145	0.986	0.919	0.967	0.981	1.028	0.972
	K3Z4G5	531	1.206	Up	0.00191733	Y	probable mediator of RNA polymerase II transcription subunit 37c [Setaria italica]	LOC101777821	0.944	0.93	0.974	1.097	1.159	1.18	0.991	0.981	0.933	0.953	0.951	0.937
	K3Y658	126	2.244	Up	1.57472e-05	S	hsp70-Hsp90 organizing protein-like [Setaria italica]	LOC101774932	0.677	0.69	0.636	1.447	1.516	1.531	0.709	0.629	0.641	1.13	1.132	1.159
	K3ZEL0	424	1.218	Up	0.0111162	S	lys-63-specific deubiquitinase BRCC36-like [Setaria italica]	LOC101759035	0.931	0.904	0.982	1.212	1.151	1.068	0.855	0.87	0.934	1.032	1.057	1.03
	K4A5J3	694	1.323	Up	0.00099587	S	E3 ubiquitin-protein ligase RBBP6-like isoform X1 [Setaria italica]	LOC101767182	1.032	0.967	0.937	1.278	1.336	1.271	1.006	0.987	1.009	0.73	0.748	0.805
	K3Y516	920	1.206	Up	0.01548	S	"""""""chaperone protein ClpC1, chloroplastic [Setaria italica]"""""""	LOC101754399	0.899	0.977	0.891	1.094	1.054	1.189	0.944	0.947	0.968	1.047	1.013	0.964
	K3Z321	2456	1.529	Up	8.434e-05	Y	E3 ubiquitin-protein ligase UPL1-like isoform X2 [Setaria italica]	LOC101778904	0.806	0.788	0.751	1.221	1.207	1.157	0.805	0.799	0.807	1.155	1.196	1.251
	K3XVG3	741	1.262	Up	0.0026402	S	heat shock 70 kDa protein 16 [Setaria italica]	LOC101769482	0.982	0.904	1.004	1.193	1.203	1.25	1.068	1.12	0.979	0.806	0.818	0.813
	K3ZIR9	253	1.404	Up	0.0041952	S	E3 ubiquitin-protein ligase RHF2A [Setaria italica]	LOC101779691		0.893	0.871		1.261	1.216		0.779	0.778		1.076	1.147
[C] Energy production and conversion	K3XID9	338	1.351	Up	0.00064192	S	CBS domain-containing protein CBSX6 [Setaria italica]	LOC101763410	0.899	0.95	0.866	1.248	1.236	1.185	0.995	0.965	1.021	0.909	0.864	0.965
	K3YZ26	8	1.307	Up	0.021863	S	L-lactate dehydrogenase	LOC101769096		0.988	1.04		1.366	1.284		0.803	0.797		0.71	0.785
	K3Z9K1	13	1.247	Up	0.0186017	S	soluble inorganic pyrophosphatase 4 [Setaria italica]	LOC101764430	0.973	0.963	0.825	1.174	1.095	1.173	0.855	0.889	0.842	1.047	1.035	1.286
	K3Z8J9	285	1.263	Up	0.006144	S	hypersensitive-induced response protein 1 [Setaria italica]	LOC101765109		0.991	0.96		1.244	1.221		0.85	0.84		0.992	1.003
	K3Y8F3	229	1.286	Up	0.00067895	S	probable aldo-keto reductase 2 [Setaria italica]	LOC101755475	0.871	0.845	0.814	1.073	1.058	1.122	0.883	0.857	0.885	1.211	1.272	1.232
	K3YI11	7	1.211	Up	0.00117666	S	12-oxophytodienoate reductase 7 [Setaria italica]	LOC101780587	1.009	0.947	0.948	1.149	1.181	1.186	1.033	1.042	1.028	0.841	0.865	0.87
	K3XW77	536	1.323	Up	0.025159	S	UDP-glycosyltransferase 73B4 [Oryza sativa Japonica Group]	SETIT_006185mg	0.685		0.75	0.951		0.947	1.3		1.2	1.04		0.995
	K3XID9	337	1.343	Up	0.0088598	S	CBS domain-containing protein CBSX6 [Setaria italica]	LOC101763410	0.899	0.95		1.248	1.236		0.995	0.965		0.909	0.864
	K3Y823	375	1.387	Up	0.02358	S	probable aldo-keto reductase 2 [Setaria italica]	LOC101754654	0.995	0.977	0.969	1.498	1.308	1.274	0.65	0.802	0.864	0.642	0.816	0.835
[G] Carbohydrate transport and metabolism	K3XED0	699	1.244	Up	0.0181166	S	serine/threonine-protein phosphatase 4 regulatory subunit 3 [Setaria italica]	LOC101768811	0.749	0.883	0.826	0.994	0.981	1.082	1.229	1.014	1.043	1.049	1.094	1.102
	K3YPW1	846	1.209	Up	0.00026188	S	"""""""probable alpha,alpha-trehalose-phosphate synthase [UDP-forming] 11 [Setaria italica]"""""""	LOC101768584	0.974	0.967	0.928	1.15	1.153	1.166	0.848	0.899	0.902	1.021	1.025	1.005
	K3YPW1	33	1.22	Up	0.020963	S	"""""""probable alpha,alpha-trehalose-phosphate synthase [UDP-forming] 11 [Setaria italica]"""""""	LOC101768584		0.901	0.921		1.141	1.081		1.026	1.057		0.997	0.969
	K3YTL8	42	1.314	Up	0.00073896	S	Fructose-bisphosphate aldolase	LOC101754112	0.886	0.909	0.93	1.252	1.182	1.147	0.885	0.916	0.951	1.003	0.989	0.997
	K3XW77	536	1.323	Up	0.025159	S	UDP-glycosyltransferase 73B4 [Oryza sativa Japonica Group]	SETIT_006185mg	0.685		0.75	0.951		0.947	1.3		1.2	1.04		0.995
	K3YTL8	41	1.305	Up	4.2905e-05	S	Fructose-bisphosphate aldolase	LOC101754112	0.882	0.879	0.898	1.138	1.185	1.147	0.842	0.835	0.864	1.141	1.084	1.099
	K3YPW1	842	1.246	Up	0.0027968	S	"""""""probable alpha,alpha-trehalose-phosphate synthase [UDP-forming] 11 [Setaria italica]"""""""	LOC101768584	0.911	0.955	0.966	1.243	1.135	1.151	0.775	0.891	0.862	1.057	1.057	1.012
	K3ZDH8	581	1.253	Up	0.034822	S	ATP-dependent 6-phosphofructokinase	LOC101762810	0.884	0.867		1.143	1.051		0.931	0.824		1.05	1.245
[E] Amino acid transport and metabolism	K3Z3W7	181	1.224	Up	0.020078	S	Delta-1-pyrroline-5-carboxylate synthase	LOC101765114	0.844	0.789	0.87	1.015	1.03	1.019	0.916	0.905	0.945	1.203	1.251	1.156
	A0A097PL95	11	1.25	Up	0.00159859	S	Nitrilase/cyanide hydratase and apolipoprotein N-acyltransferase family protein (Fragment)	---	0.915	0.879	0.929	1.184	1.131	1.089	0.983	1.121	1.107	0.947	0.902	0.901
	K3XFW2	393	1.781	Up	0.0072826	S	serine hydroxymethyltransferase 7-like [Setaria italica]	LOC101774894		0.679	0.744		1.292	1.243		0.944	0.895		1.094	1.06
	K3XHC7	101	1.206	Up	0.00037569	S	LOW QUALITY PROTEIN: 2-hydroxyacyl-CoA lyase [Setaria italica]	LOC101779082	0.965	0.965	0.922	1.163	1.135	1.142	0.906	0.904	0.881	0.985	0.995	1.063
[F] Nucleotide transport and metabolism	K3YPP6	253	1.207	Up	0.0147827	Y	clathrin interactor EPSIN 2 [Setaria italica]	LOC101777347	0.902	0.924	0.942	1.139	1.18	1.021	1.022	1.058	1.108	0.962	0.826	0.95
	K3XK89	7	1.225	Up	0.007962	S	cytidine deaminase 1-like [Setaria italica]	LOC101753281	0.9	0.99	0.928	1.133	1.101	1.219	1.023	0.898	0.919	1.02	1.015	0.963
	K3YPP6	257	1.219	Up	8.1366e-05	S	clathrin interactor EPSIN 2 [Setaria italica]	LOC101777347	0.982	0.974	0.998	1.218	1.178	1.204	0.945	0.988	0.934	0.879	0.841	0.884
[H] Coenzyme transport and metabolism	K3XHC7	101	1.206	Up	0.00037569	S	LOW QUALITY PROTEIN: 2-hydroxyacyl-CoA lyase [Setaria italica]	LOC101779082	0.965	0.965	0.922	1.163	1.135	1.142	0.906	0.904	0.881	0.985	0.995	1.063
[I] Lipid transport and metabolism	K3XDU7	436	1.207	Up	0.03948	S	ABC transporter D family member 1-like [Setaria italica]	LOC101785546	1.034	0.878	0.887	1.06	1.194	1.125	0.929	0.903	0.997	1	1.031	1.001
	K3XE20	633	1.292	Up	0.0028558	S	conserved oligomeric Golgi complex subunit 1 [Setaria italica]	LOC101785810	0.84	0.858		1.106	1.087		1.136	1.072		0.976	0.994
	K3XE20	982	1.242	Up	0.0007783	S	conserved oligomeric Golgi complex subunit 1 [Setaria italica]	LOC101785810	0.907	0.906	0.922	1.158	1.081	1.157	0.921	0.98	0.928	1.053	1.035	1.016
	K4A9N1	94	1.21	Up	0.03698	S	"""""""3-ketoacyl-CoA thiolase 2, peroxisomal-like [Setaria italica]"""""""	LOC101762691		0.838	0.846		0.981	1.057		0.967	1.031		1.19	1.09
	K3Z3H3	132	1.256	Up	0.000144939	S	phosphatidate phosphatase PAH1 [Setaria italica]	LOC101775774	0.877	0.888	0.899	1.119	1.142	1.086	0.8	0.816	0.903	1.192	1.135	1.079
	K3ZIK9	204	1.538	Up	0.00081929	S	ethanolamine-phosphate cytidylyltransferase-like [Setaria italica]	LOC101775486	0.781	0.847	0.846	1.188	1.359	1.257	1.043	0.873	0.947	0.973	0.984	0.996
	K3Z366	697	1.203	Up	0.0036965	S	ABC transporter D family member 1 [Setaria italica]	LOC101753765	0.949	0.921	0.895	1.055	1.123	1.147	1.043	1.052	1.078	0.963	0.916	0.902
	K3XI38	6	1.399	Up	0.00027909	S	Phosphatidate cytidylyltransferase	LOC101764901	0.866	0.906	0.869	1.233	1.282	1.18	0.944	0.827	0.895	1.009	1.029	1.026
	K4A709	210	1.492	Up	0.0064628	S	oxysterol-binding protein-related protein 1C [Setaria italica]	LOC101774451	0.641	0.752	0.777	1.158	0.981	1.099	1.176	1.279	1.236	1.122	0.962	0.888
	K3ZTK3	29	1.348	Up	0.026423	S	Phosphatidate cytidylyltransferase	LOC101776962		0.876	0.813		1.101	1.175		0.893	0.9		1.112	1.145
[P] Inorganic ion transport and metabolism	K3Z3A4	1061	1.307	Up	0.0183965	S	sodium/hydrogen exchanger 8 [Setaria italica]	LOC101764447	0.862	0.706	0.807	0.957	1.07	1.078	0.989	0.919	1.024	1.221	1.438	1.074
	K3Z3A4	991	1.32	Up	0.0125354	S	sodium/hydrogen exchanger 8 [Setaria italica]	LOC101764447		0.771	0.756		1.038	0.978		0.889	0.972		1.431	1.247
	K3YG40	888	1.258	Up	0.0052002	T	Plasma membrane ATPase	LOC101763833	0.85	0.953	0.958	1.155	1.13	1.189	0.958	0.972	0.953	1.079	0.966	0.938
	K3Z3A4	1062	1.741	Up	0.021759	S	sodium/hydrogen exchanger 8 [Setaria italica]	LOC101764447	0.773	0.684		1.197	1.34		0.888	0.785		1.159	1.35
	K3Z3A4	1081	1.242	Up	0.0157401	S	sodium/hydrogen exchanger 8 [Setaria italica]	LOC101764447	0.922	0.819	0.934	1.037	1.164	1.121	0.82	0.761	0.872	1.257	1.402	1.066
	K3ZV80	276	1.29	Up	0.0020154	S	"""""""sulfate transporter 4.1, chloroplastic-like isoform X2 [Setaria italica]"""""""	SETIT_030473mg	0.877	0.896	0.833	1.123	1.065	1.174	0.869	0.83	0.924	1.127	1.219	1.091
[Q] Secondary metabolites biosynthesis, transport and catabolism	K3XDS9	29	1.207	Up	0.0071216	S	ABC transporter G family member 37 [Setaria italica]	LOC101785945	1.049	1.016	1.039	1.218	1.338	1.191	0.755	0.744	0.79	0.962	0.897	0.932
	K3YPU8	719	1.261	Up	0.00118491	S	lysine-specific histone demethylase 1 homolog 1 [Setaria italica]	LOC101753032	0.829	0.796	0.863	1.027	1.079	1.031	1.241	1.236	1.269	0.93	0.925	0.87
	K3Y7R3	159	1.349	Up	0.0034228	S	1-aminocyclopropane-1-carboxylate oxidase homolog 1-like [Setaria italica]	LOC101757624		0.885	0.892		1.178	1.219		0.841	0.862		1.062	1.038
	K3Y4N3	924	1.71	Up	0.00033526	S	ABC transporter C family member 4-like isoform X1 [Setaria italica]	LOC101782887	0.778	0.778	0.831	1.469	1.334	1.278	0.924	0.973	0.986	0.824	0.888	0.874
	K3XDW1	628	1.249	Up	0.00123807	S	putative ABC transporter B family member 8 [Setaria italica]	LOC101780555	0.931	0.887	0.962	1.186	1.154	1.131	0.991	1.105	1.04	0.847	0.819	0.849
	K3Y8W3	153	1.438	Up	0.00130295	Y	LOC100282122 isoform X1 [Zea mays]	LOC101758035	1.162	1.132		1.651	1.647		0.525	0.535		0.78	0.794
	K3XDW1	625	1.398	Up	0.0036757	S	putative ABC transporter B family member 8 [Setaria italica]	LOC101780555	0.857	0.835		1.201	1.164		1.06	1.126		0.817	0.828
	K3Y8W3	152	1.438	Up	0.00130295	Y	LOC100282122 isoform X1 [Zea mays]	LOC101758035	1.162	1.132		1.651	1.647		0.525	0.535		0.78	0.794
[R] General function prediction only	K3YPR4	877	1.273	Up	0.0026789	S	dynamin-2A-like [Setaria italica]	LOC101765864	0.924	0.893	0.87	1.074	1.198	1.149	0.918	0.86	0.968	1.094	1.066	1.044
	K3XIK1	110	1.231	Up	0.0115391	T	Protein-lysine N-methyltransferase SETIT_001723mg	LOC101760168	1.018	1.031	1.078	1.375	1.29	1.184	0.896	0.944	0.964	0.738	0.783	0.817
	K3XJ06	305	27.213	Up	8.2629e-05	S	RNA-binding protein FUS-like [Setaria italica]	LOC101775556		0.045	0.055	1.196	1.483	1.403	0.927	1.21	1.271	0.956	1.325	1.346
	K3YPB5	849	1.219	Up	0.00027946	S	enhancer of mRNA-decapping protein 4-like [Setaria italica]	LOC101768172	0.899	0.897	0.88	1.12	1.067	1.075	0.9	0.938	0.912	1.089	1.113	1.131
	K3YTA0	374	1.3	Up	0.00016438	S	"""""""glycerophosphodiester phosphodiesterase GDPD1, chloroplastic-like [Setaria italica]"""""""	LOC101785008	0.888	0.915	0.913	1.211	1.143	1.177	0.844	0.863	0.916	1.111	1.116	1.012
	K4ALI1	222	1.222	Up	0.0040628	S	probable serine/threonine protein kinase IREH1 [Setaria italica]	LOC101758234	0.857	0.881	0.95	1.107	1.114	1.064	1.056	1.023	1.012	1.008	1.012	0.978
	K3Y780	114	1.244	Up	0.000160442	T	polyadenylate-binding protein RBP47-like [Setaria italica]	LOC101783970	0.875	0.842	0.871	1.072	1.093	1.055	0.825	0.863	0.876	1.214	1.196	1.176
	K3XDR5	1022	1.364	Up	0.046365	S	GYF domain-containing protein [Arabidopsis thaliana]	LOC101778963	0.944	0.705	0.943	1.29	1.07	1.176	0.823	1.062	0.886	0.972	1.168	0.988
	K3ZTS9	52	1.21	Up	0.023065	S	probable sarcosine oxidase [Setaria italica]	LOC101754401	0.932	0.885	0.992	1.223	1.116	1.061	0.951	0.897	0.865	0.878	1.084	1.062
	K3Y7I3	263	1.453	Up	0.000144884	T	polyadenylate-binding protein RBP45-like [Setaria italica]	LOC101777517	0.91	0.891	0.841	1.308	1.253	1.277	0.929	0.931	1.029	0.9	0.914	0.898
	K3Z3N2	158	1.356	Up	0.00012038	S	auxilin-related protein 1-like [Setaria italica]	LOC101755248	0.848	0.889	0.9	1.17	1.209	1.197	0.893	0.84	0.864	1.066	1.058	1.064
	K3XV53	540	1.361	Up	2.5488e-06	T	dynamin-2A-like [Setaria italica]	LOC101764728	0.857	0.841	0.837	1.16	1.137	1.154	0.994	1.024	1.031	1.012	1.019	1
	K3Y7R3	159	1.349	Up	0.0034228	S	1-aminocyclopropane-1-carboxylate oxidase homolog 1-like [Setaria italica]	LOC101757624		0.885	0.892		1.178	1.219		0.841	0.862		1.062	1.038
	K3YPB5	803	1.207	Up	0.0010174	S	enhancer of mRNA-decapping protein 4-like [Setaria italica]	LOC101768172	0.942	0.897	0.885	1.118	1.076	1.094	0.902	0.944	0.921	1.049	1.1	1.101
	K4ALI1	836	1.241	Up	0.032361	S	probable serine/threonine protein kinase IREH1 [Setaria italica]	LOC101758234	0.764	0.851	0.869	1.034	1.027	1.021	1.303	1.241	1.235	0.952	0.924	0.892
	K3XV43	791	1.326	Up	0.037443	T	"""""""uncharacterized aarF domain-containing protein kinase At1g79600, chloroplastic isoform X1[Musa acuminata subsp. malaccensis]"""""""	LOC101759876		0.856	0.812		1.051	1.16		0.78	0.751		1.298	1.314
	K3ZRH6	594	1.22	Up	0.0056163	S	LOC100285206 isoform X1 [Zea mays]	LOC101771014	0.982	0.881	0.891	1.092	1.141	1.126	0.895	0.917	0.873	1.011	1.066	1.135
	K3XV53	713	1.295	Up	0.000156308	S	dynamin-2A-like [Setaria italica]	LOC101764728	0.821	0.868	0.837	1.095	1.072	1.104	0.937	0.915	0.945	1.157	1.15	1.122
	K3Z3N2	314	1.314	Up	0.025444	S	auxilin-related protein 1-like [Setaria italica]	LOC101755248	0.814	0.987	0.757	1.142	1.09	1.13	0.832	0.812	0.858	1.182	1.094	1.265
	K3XM46	53	2.161	Up	0.0055421	S	Translation machinery-associated protein 22	LOC101765831	0.707		0.674	1.414		1.57	0.833		0.715	1.054		1.072
	K3XV53	719	1.275	Up	3.5826e-05	S	dynamin-2A-like [Setaria italica]	LOC101764728	0.788	0.819	0.803	1.019	1.031	1.022	0.845	0.843	0.832	1.341	1.3	1.333
	K4A7M5	373	1.26	Up	0.0020646	S	guanine nucleotide-binding protein-like NSN1 [Setaria italica]	LOC101780655	0.87	0.822	0.908	1.094	1.062	1.119	0.564	0.595	0.588	1.383	1.451	1.344
	K3YI11	7	1.211	Up	0.00117666	S	12-oxophytodienoate reductase 7 [Setaria italica]	LOC101780587	1.009	0.947	0.948	1.149	1.181	1.186	1.033	1.042	1.028	0.841	0.865	0.87
	K3YPG7	587	1.596	Up	5.2665e-07	S	protease Do-like 7 isoform X2 [Setaria italica]	LOC101774511	0.832	0.828	0.823	1.345	1.309	1.309	0.746	0.765	0.764	1.079	1.1	1.091
	K3Z3N2	104	1.524	Up	0.00142427	S	auxilin-related protein 1-like [Setaria italica]	LOC101755248		0.825	0.808		1.229	1.259		0.789	0.802		1.152	1.158
	K3ZPY8	557	1.222	Up	0.00025522	S	PERQ amino acid-rich with GYF domain-containing protein CG11148-like [Setaria italica]	---	0.814	0.791	0.814	0.991	1.005	0.961	0.748	0.829	0.765	1.408	1.36	1.395
	K3Z2A2	48	1.208	Up	0.037825	S	RNA-binding protein 8A [Setaria italica]	LOC101779089	0.892	0.961		1.111	1.128		1.025	0.956		0.986	0.958
	K3YSV0	343	1.282	Up	0.0054415	S	alpha/beta hydrolase domain-containing protein 17B-like [Setaria italica]	LOC101763546	0.878	0.951	1.004	1.262	1.162	1.209	1.008	0.927	1.025	0.924	0.983	0.831
	K3XUU8	736	1.282	Up	0.00166226	Y	varicose-related protein-like isoform X5 [Setaria italica]	LOC101762973	0.922	0.842	0.918	1.149	1.173	1.115	0.865	0.912	0.912	1.078	1.095	1.071
	K3ZR74	225	1.218	Up	0.0065988	S	HSP-interacting protein-like [Aegilops tauschii subsp. tauschii]	LOC101758725	0.76	0.78	0.722	0.888	0.975	0.892	1.101	1.027	1.097	1.184	1.185	1.222
	K3ZR74	19	1.215	Up	0.00085856	S	HSP-interacting protein-like [Aegilops tauschii subsp. tauschii]	LOC101758725	0.899	0.96	0.915	1.112	1.114	1.145	0.986	0.919	0.967	0.981	1.028	0.972
	K3YPB5	815	1.307	Up	4.1705e-05	S	enhancer of mRNA-decapping protein 4-like [Setaria italica]	LOC101768172	0.876	0.906	0.901	1.165	1.189	1.152	0.875	0.817	0.836	1.093	1.1	1.104
	K3YWI9	120	1.316	Up	0.0060039	S	HMG1/2-like protein [Setaria italica]	LOC101778041	0.871	0.786	0.9	1.052	1.147	1.165	1.257	1.272	1.086	0.849	0.857	0.889
	K4ALI1	664	1.301	Up	0.016362	S	probable serine/threonine protein kinase IREH1 [Setaria italica]	LOC101758234	0.779	0.756		0.968	1.029		1.012	0.971		1.267	1.259
	K3YPB5	160	1.222	Up	0.0186828	S	enhancer of mRNA-decapping protein 4-like [Setaria italica]	LOC101768172		0.953	0.907		1.122	1.151		0.945	0.955		1.001	0.995
	K3XUV1	477	1.494	Up	0.00101826	S	trafficking protein particle complex II-specific subunit 130 homolog [Setaria italica]	LOC101772825	0.758	0.736	0.834	1.122	1.225	1.132	0.718	0.739	0.722	1.355	1.272	1.261
	K3Z7T0	20	1.579	Up	0.031881	S	Nop53 (60S ribosomal biogenesis) protein [Medicago truncatula]	LOC101785468	0.584		0.665	0.934		1.038	0.655		0.581	1.674		1.573
	K3XFP7	115	1.206	Up	0.0051447	S	"""""""pentatricopeptide repeat-containing protein At1g80270, mitochondrial-like [Setaria italica]"""""""	LOC101769762	0.955	0.981	0.924	1.198	1.164	1.087	1.058	1.025	1.244	0.853	0.877	0.748
[S] Function unknown	K3ZRH9	108	1.303	Up	0.00141555	S	transcription factor 25 [Setaria italica]	LOC101757773	0.913	0.872	0.879	1.194	1.088	1.19	0.89	1.051	0.98	1.003	0.966	0.995
	K3XY87	314	1.245	Up	0.0057428	S	ER membrane protein complex subunit 7 homolog [Setaria italica]	LOC101758518	0.795	0.822	0.816	1.012	0.94	1.076	0.682	0.821	0.884	1.464	1.382	1.197
	K3XUQ3	2492	1.209	Up	0.00138112	S	chromatin structure-remodeling complex protein SYD-like isoform X2 [Setaria italica]	LOC101775124	0.825	0.822	0.855	0.97	1.04	1.014	1.177	1.143	1.113	1.005	1.042	1.023
	K3XEG5	141	1.253	Up	0.0024407	S	calmodulin-binding transcription activator 4-like [Setaria italica]	LOC101773398	0.866	0.796	0.843	1.087	1.007	1.046	1.011	1.038	1.063	1.035	1.106	1.076
	K3XF23	475	1.378	Up	0.03054	S	putative C3HC zinc finger-like family protein [Zea mays]	LOC101774343		0.843	0.912		1.159	1.26		0.844	0.692		1.123	1.113
	K3XUQ3	1987	1.447	Up	0.0060566	S	chromatin structure-remodeling complex protein SYD-like isoform X2 [Setaria italica]	LOC101775124	0.698	0.721		1.002	1.051		1.312	1.287		0.968	0.984
	K3Z2D4	118	1.301	Up	0.0089431	S	DDRGK domain-containing protein 1 [Setaria italica]	LOC101757716	0.983	0.941	0.907	1.269	1.304	1.11	0.991	0.942	1.038	0.816	0.879	0.958
	K3XUQ3	1983	1.405	Up	0.0046215	S	chromatin structure-remodeling complex protein SYD-like isoform X2 [Setaria italica]	LOC101775124	0.792	0.843	0.73	1.059	1.061	1.204	1.186	1.194	1.133	0.952	0.959	0.962
	K3Z3W1	414	1.317	Up	4.8311e-06	Y	E3 UFM1-protein ligase 1 homolog isoform X1 [Setaria italica]	LOC101755640	0.917	0.913	0.926	1.207	1.23	1.193	0.878	0.884	0.816	1.003	0.992	1.049
	K3XUQ3	1510	1.23	Up	0.00043916	S	chromatin structure-remodeling complex protein SYD-like isoform X2 [Setaria italica]	LOC101775124	0.909	0.925	0.88	1.089	1.138	1.11	1.039	1.03	1.025	0.957	0.979	1.002
An04TvsAn04C KOG down
COG/KOG category	Category description	No. of Protein
INFORMATION STORAGE AND PROCESSING	[J] Translation, ribosomal structure and biogenesis	9
	[A] RNA processing and modification	10
	[K] Transcription	11
	[B] Chromatin structure and dynamics	6
CELLULAR PROCESSES AND SIGNALING	[D] Cell cycle control, cell division, chromosome partitioning	7
	[Y] Nuclear structure	2
	[T] Signal transduction mechanisms	27
	[M] Cell wall/membrane/envelope biogenesis	2
	[Z] Cytoskeleton	6
	[U] Intracellular trafficking, secretion, and vesicular transport	12
	[O] Posttranslational modification, protein turnover, chaperones	7
METABOLISM	[C] Energy production and conversion	1
	[G] Carbohydrate transport and metabolism	5
	[E] Amino acid transport and metabolism	3
	[F] Nucleotide transport and metabolism	2
	[H] Coenzyme transport and metabolism	1
	[I] Lipid transport and metabolism	1
	[P] Inorganic ion transport and metabolism	7
	[Q] Secondary metabolites biosynthesis, transport and catabolism	1
POORLY CHARACTERIZED	[R] General function prediction only	20
	[S] Function unknown	3
An04TvsAn04C KOG down list
Category	Protein accession	Position	Ratio	Regulated Type	P value	Amino acid	Protein description	Gene name	AN04C_1	AN04C_2	AN04C_3	AN04T_1	AN04T_2	AN04T_3	YG2C_1	YG2C_2	YG2C_3	YG2T_1	YG2T_2	YG2T_3
[J] Translation, ribosomal structure and biogenesis	K3ZW65	31	0.798	Down	0.0062794	S	60S ribosomal protein L8 [Setaria italica]	LOC101785583	1.026	1.107	1.061	0.891	0.789	0.869	1.062	0.954	1.003	1.062	1.12	1.11
	K3YFV6	629	0.814	Down	0.00173671	S	pumilio homolog 5 [Setaria italica]	LOC101781651	1.192	1.111	1.125	0.904	0.927	0.959	0.956	0.914	0.932	0.958	1.051	0.974
	K3YX73	80	0.807	Down	0.00166014	S	40S ribosomal protein S27	LOC101754906	1.002	0.989	1.043	0.837	0.833	0.778	1.127	1.19	1.127	1.047	1.014	1.07
	K3XLV1	204	0.777	Down	0.000119697	Y	Ribosomal protein	LOC101773539	1.207	1.157	1.143	0.907	0.915	0.903	0.908	0.946	0.94	1.009	0.984	1.03
	K3XMP9	12	0.781	Down	0.00075559	S	50S ribosomal protein L17-like [Setaria italica]	LOC101753830	1.128	1.07	1.163	0.882	0.856	0.886	1.201	1.219	1.217	0.867	0.927	0.893
	K3YQA7	733	0.824	Down	0.024478	S	diphthine--ammonia ligase isoform X1 [Setaria italica]	LOC101785566	1.101	1.211	1.078	1.011	0.892	0.892	0.968	0.993	0.979	1.007	0.937	0.989
	K4AFG0	10	0.75	Down	5.6744e-05	Y	40S ribosomal protein S9-2 [Setaria italica]	LOC101760289	1.036	1.009	1.049	0.757	0.783	0.781	1.166	1.204	1.124	1.048	0.999	1.064
	K3XYL7	171	0.758	Down	6.0567e-05	T	Eukaryotic translation initiation factor 3 subunit G	LOC101761219	1.15	1.109	1.162	0.853	0.867	0.873	1.208	1.249	1.146	0.809	0.819	0.872
	K4A6E4	689	0.831	Down	0.0036396	S	Eukaryotic translation initiation factor 3 subunit B	LOC101753504	0.983	1.085	1.037	0.869	0.843	0.868	0.909	0.783	0.867	1.157	1.247	1.187
	K3YFV6	616	0.788	Down	0.00086261	S	pumilio homolog 5 [Setaria italica]	LOC101781651	1.137	1.113	1.07	0.901	0.841	0.873	0.995	0.985	1.029	0.973	1.062	1.017
[A] RNA processing and modification	K3XVT8	623	0.82	Down	0.0151421	S	zinc finger CCCH domain-containing protein 45 [Setaria italica]	LOC101765271	1.225	1.049	1.152	0.915	0.927	0.968	0.959	1.002	0.99	0.963	1.029	0.916
	K3YV83	166	0.706	Down	0.00042023	S	serine/arginine-rich splicing factor RS40 isoform X2 [Setaria italica]	LOC101773686	1.336	1.203	1.286	0.89	0.891	0.918	0.767	0.942	0.738	1.036	0.985	1.088
	K3XVT8	607	0.775	Down	0.023798	S	zinc finger CCCH domain-containing protein 45 [Setaria italica]	LOC101765271	1.266	1.186		0.972	0.928		0.781	0.737		1.028	1.136
	K3YV83	215	0.42	Down	0.0114028	S	serine/arginine-rich splicing factor RS40 isoform X2 [Setaria italica]	LOC101773686		1.658	1.547		0.615	0.732		0.481	0.568		1.288	1.181
	K3YV83	158	0.43	Down	0.0184038	Y	serine/arginine-rich splicing factor RS40 isoform X2 [Setaria italica]	LOC101773686	1.893	1.795	1.234	0.547	0.598	0.972	0.535	0.605	0.874	1.067	1.063	0.955
	K3YV83	156	0.603	Down	0.00100366	S	serine/arginine-rich splicing factor RS40 isoform X2 [Setaria italica]	LOC101773686	1.452	1.405	1.32	0.759	0.854	0.906	0.794	0.785	0.825	1.018	1.001	0.979
	K3XV14	19	0.825	Down	0.0035976	S	superkiller viralicidic activity 2-like 2 [Setaria italica]	LOC101767036	1.136	1.083	1.152	0.899	0.907	0.974	1.134	1.079	1.119	0.863	0.947	0.892
	K3Z3H8	439	0.738	Down	0.0036607	T	cell division cycle 5-like protein [Setaria italica]	LOC101781581	1.079	1.138	1.24	0.851	0.892	0.807	1.116	1.044	1.174	0.981	0.958	0.903
	K3XVT8	609	0.775	Down	0.023798	S	zinc finger CCCH domain-containing protein 45 [Setaria italica]	LOC101765271	1.266	1.186		0.972	0.928		0.781	0.737		1.028	1.136
	K3XV17	501	0.737	Down	0.00096436	S	G patch domain-containing protein TGH homolog isoform X1 [Setaria italica]	LOC101765400		1.358	1.358		1.011	0.992		0.807	0.776		0.902	0.915
	K3YV83	207	0.829	Down	0.0116829	Y	serine/arginine-rich splicing factor RS40 isoform X2 [Setaria italica]	LOC101773686	1.2	1.187	1.115	0.93	0.935	1.039	0.865	0.874	0.876	1.025	1.027	1.002
	K3YV83	154	0.441	Down	0.00083858	S	serine/arginine-rich splicing factor RS40 isoform X2 [Setaria italica]	LOC101773686	1.582	1.767	1.483	0.712	0.618	0.802	0.693	0.616	0.719	1.041	1.058	1.029
	K3Z3H8	443	0.74	Down	0.0044777	T	cell division cycle 5-like protein [Setaria italica]	LOC101781581	1.073	1.074	1.196	0.829	0.876	0.769	1.149	1.094	1.234	0.98	0.973	0.922
	K3YSW3	362	0.579	Down	0.035896	S	putative RNA-binding protein Luc7-like 2 [Setaria italica]	LOC101763704	1.506	1.759		1.014	0.877		0.675	0.578		0.809	0.75
	K4AE28	249	0.686	Down	0.030723	S	serine/arginine-rich splicing factor RS31 [Setaria italica]	LOC101772434	1.264		1.413	0.953		0.883	0.761		0.761	1.027		0.948
	K4A4P2	1702	0.772	Down	0.007961	Y	embryo defective 2016 protein [Medicago truncatula]	SETIT_033846mg	1.373	1.315		1.028	1.046		0.828	0.71		0.84	1.038
	K3ZQH3	875	0.828	Down	0.0045989	S	pre-mRNA-splicing factor SYF1 [Setaria italica]	LOC101775476	1.03	1.001	0.964	0.822	0.79	0.867	0.965	1.017	0.997	1.226	1.223	1.135
	K3Z3H8	416	0.673	Down	0.00032066	S	cell division cycle 5-like protein [Setaria italica]	LOC101781581	1.2	1.252	1.311	0.852	0.873	0.808	1.079	0.967	1.183	0.926	0.96	0.857
	K4AE28	241	0.833	Down	0.0124226	Y	serine/arginine-rich splicing factor RS31 [Setaria italica]	LOC101772434	1.087		1.12	0.906		0.932	1.001		0.993	1.01		0.96
	K4A857	119	0.754	Down	0.0055352	S	probable serine/threonine protein phosphatase 2A regulatory subunit B''delta [Setaria italica]	LOC101763779	1.083	1.179	1.272	0.918	0.895	0.85	1.002	0.963	0.862	0.975	0.946	1.029
	K3YV83	204	0.766	Down	2.3574e-05	S	serine/arginine-rich splicing factor RS40 isoform X2 [Setaria italica]	LOC101773686	1.237	1.238	1.254	0.959	0.931	0.967	0.809	0.852	0.753	1.023	1.01	1.061
[K] Transcription	K3Z3H1	634	0.827	Down	0.0061401	S	leukocyte receptor cluster member 8 homolog isoform X1 [Setaria italica]	LOC101774435	1.093	1.094	1.009	0.851	0.869	0.922	0.993	1.032	1.056	1.077	1.028	1.014
	K3XDQ7	1516	0.801	Down	8.4782e-05	S	THO complex subunit 2 [Setaria italica]	LOC101755033	1.14	1.124	1.112	0.92	0.883	0.902	0.989	1.082	1.032	0.96	0.964	0.958
	K4A5Z3	98	0.812	Down	0.0164966	S	methyltransferase-like protein 1 [Setaria italica]	LOC101762983	1.188	1.08	1.082	0.984	0.875	0.86	0.979	0.997	1.054	0.878	1.052	0.975
	K3YGI6	192	0.714	Down	0.0071977	S	nucleolin 1-like [Setaria italica]	LOC101776795	1.306		1.248	0.896		0.928	1.06		1.114	0.797		0.792
	K4A884	363	0.789	Down	0.0027	S	plant-specific TFIIB-related protein 1 [Aegilops tauschii subsp. tauschii]	LOC101761367	0.995	1.028	1.073	0.816	0.773	0.853	1.136	1.158	1.086	1.105	1.115	1.004
	K3Z3H1	612	0.813	Down	0.023063	S	leukocyte receptor cluster member 8 homolog isoform X1 [Setaria italica]	LOC101774435	1.043	1.104	1.059	0.858	0.789	0.958	1.06	1.186	1.016	1.052	0.962	0.975
	K4A4S1	1607	0.795	Down	0.022977	S	probable GPI-anchored adhesin-like protein PGA55 [Zea mays]	LOC101779192	1.129		1.204	0.914		0.941	0.86		0.879	1.109		0.989
	K3XDQ7	1371	0.798	Down	0.028779	S	THO complex subunit 2 [Setaria italica]	LOC101755033	1.191	1.17		0.978	0.906		0.882	1.057		0.962	0.929
	K3YGQ0	600	0.786	Down	0.0117035	S	protein PAF1 homolog [Setaria italica]	LOC101766547	1.042	1.165	1.178	0.953	0.838	0.87	0.915	0.83	0.841	1.067	1.08	1.182
	K4A5Z3	96	0.812	Down	0.0164966	S	methyltransferase-like protein 1 [Setaria italica]	LOC101762983	1.188	1.08	1.082	0.984	0.875	0.86	0.979	0.997	1.054	0.878	1.052	0.975
	K4A4S1	833	0.782	Down	0.0034821	S	probable GPI-anchored adhesin-like protein PGA55 [Zea mays]	LOC101779192	1.164	1.13	1.17	0.968	0.848	0.893	0.889	0.931	0.934	1.006	1.053	1.007
	K3Z365	1218	0.789	Down	0.0052836	T	"""""""DNA-binding protein, putative [Medicago truncatula]"""""""	LOC101765225	1.096	1.132		0.884	0.873		1.07	1.102		0.956	0.909
	K3ZPW1	1738	0.794	Down	9.7631e-05	S	ATP-dependent helicase BRM-like [Setaria italica]	SETIT_028641mg	1.085	1.111	1.066	0.852	0.862	0.877	1.085	1.007	1.04	1.018	1.066	1.012
	K4A884	429	0.774	Down	0.023541	S	plant-specific TFIIB-related protein 1 [Aegilops tauschii subsp. tauschii]	LOC101761367	0.972		1.045	0.768		0.794	1.166		1.118	1.157		1.062
	K3Z3H1	624	0.762	Down	0.00114326	Y	leukocyte receptor cluster member 8 homolog isoform X1 [Setaria italica]	LOC101774435	1.035	1.109	1.029	0.797	0.781	0.841	1.081	1.05	1.081	1.1	1.089	1.044
	K3YGI6	199	0.831	Down	0.039856	S	nucleolin 1-like [Setaria italica]	LOC101776795	1.159	1.175	1.305	1.011	0.998	1.015	1.19	1.172	1.062	0.717	0.728	0.72
	K3XDQ7	1292	0.817	Down	0.0025751	S	THO complex subunit 2 [Setaria italica]	LOC101755033	1.068	1.18	1.138	0.926	0.909	0.931	1.032	1.007	0.983	0.977	0.961	0.954
	K3Z3H1	615	0.82	Down	0.027957	S	leukocyte receptor cluster member 8 homolog isoform X1 [Setaria italica]	LOC101774435	1.03	1.104	1.059	0.872	0.789	0.958	1.067	1.186	1.016	1.044	0.962	0.975
	K3XDQ8	1020	0.818	Down	0.0021557	S	zinc finger CCCH domain-containing protein 19-like [Setaria italica]	SETIT_000025mg	1.046	0.997	1.071	0.841	0.826	0.881	1.092	1.165	1.086	1.044	1	0.972
	K4A4V5	389	0.589	Down	0.0027759	S	probable GPI-anchored adhesin-like protein PGA55 [Zea mays]	LOC101779855		1.233	1.223		0.743	0.703		0.799	0.869		1.248	1.219
	K4A4V5	438	0.829	Down	0.00120405	S	probable GPI-anchored adhesin-like protein PGA55 [Zea mays]	LOC101779855	1.161	1.11	1.118	0.928	0.97	0.913	0.94	0.928	0.968	0.99	1.019	1.017
	K3XDQ7	1621	0.804	Down	0.00112144	S	THO complex subunit 2 [Setaria italica]	LOC101755033	1.167	1.184	1.149	0.964	0.892	0.957	0.982	1.049	1.065	0.904	0.936	0.85
[B] Chromatin structure and dynamics	K4A0P7	560	0.813	Down	0.00169669	S	LOW QUALITY PROTEIN: protein HGV2 [Setaria italica]	SETIT_032437mg	1.101	1.185	1.179	0.935	0.919	0.964	0.862	0.935	0.854	1.113	0.989	1.113
	K3ZGY7	540	0.773	Down	0.0031835	S	protein ALWAYS EARLY 2 isoform X1 [Setaria italica]	LOC101752950	1.165	1.158	1.207	0.911	0.847	0.969	1.051	1.213	1.145	0.894	0.835	0.773
	K3ZGY7	291	0.745	Down	0.020463	S	protein ALWAYS EARLY 2 isoform X1 [Setaria italica]	LOC101752950	1.236	1.149	1.431	1.021	0.875	0.948	0.934	1.168	0.92	0.842	0.855	0.789
	K4A0P7	557	0.788	Down	0.00043713	S	LOW QUALITY PROTEIN: protein HGV2 [Setaria italica]	SETIT_032437mg	1.165	1.167		0.914	0.923		0.881	0.988		1.062	0.95
	K3ZPW1	1738	0.794	Down	9.7631e-05	S	ATP-dependent helicase BRM-like [Setaria italica]	SETIT_028641mg	1.085	1.111	1.066	0.852	0.862	0.877	1.085	1.007	1.04	1.018	1.066	1.012
	K3XWK3	420	0.783	Down	0.0048584	S	Histone deacetylase	LOC101756624	1.051		1.018	0.805		0.815	1.127		1.043	1.046		1.125
	K3Z766	98	0.812	Down	0.027019	S	nucleosome assembly protein 1;2 [Setaria italica]	LOC101767418	1.314		1.243	1.06		1.016	0.843		0.902	0.888		0.895
	K4A6D5	501	0.784	Down	3.6154e-05	S	apoptotic chromatin condensation inducer in the nucleus-like [Setaria italica]	LOC101756757	1.209	1.176	1.205	0.953	0.929	0.933	0.722	0.668	0.693	1.128	1.198	1.171
	K3ZGY7	533	0.827	Down	0.0121824	S	protein ALWAYS EARLY 2 isoform X1 [Setaria italica]	LOC101752950	1.093	1.063	1.219	0.946	0.935	0.911	1.052	1.18	1.167	0.925	0.864	0.792
	K3ZGY7	294	0.778	Down	0.046743	S	protein ALWAYS EARLY 2 isoform X1 [Setaria italica]	LOC101752950	1.129	1.09	1.409	0.988	0.888	0.948	0.999	1.214	0.949	0.905	0.856	0.786
	K3ZGY7	541	0.754	Down	0.00071767	S	protein ALWAYS EARLY 2 isoform X1 [Setaria italica]	LOC101752950	1.158	1.149	1.258	0.909	0.886	0.893	1.046	1.216	1.169	0.907	0.81	0.779
[D] Cell cycle control, cell division, chromosome partitioning	K3XDZ2	36	0.779	Down	0.0051409	S	mitotic spindle checkpoint protein MAD1 [Setaria italica]	LOC101781507	1.116	1.06	1.121	0.855	0.856	0.857	1.01	1.013	1.015	1.002	1.04	1.03
	K4A0P7	560	0.813	Down	0.00169669	S	LOW QUALITY PROTEIN: protein HGV2 [Setaria italica]	SETIT_032437mg	1.101	1.185	1.179	0.935	0.919	0.964	0.862	0.935	0.854	1.113	0.989	1.113
	K3ZGY7	540	0.773	Down	0.0031835	S	protein ALWAYS EARLY 2 isoform X1 [Setaria italica]	LOC101752950	1.165	1.158	1.207	0.911	0.847	0.969	1.051	1.213	1.145	0.894	0.835	0.773
	K3ZGY7	291	0.745	Down	0.020463	S	protein ALWAYS EARLY 2 isoform X1 [Setaria italica]	LOC101752950	1.236	1.149	1.431	1.021	0.875	0.948	0.934	1.168	0.92	0.842	0.855	0.789
	K3Z3H8	439	0.738	Down	0.0036607	T	cell division cycle 5-like protein [Setaria italica]	LOC101781581	1.079	1.138	1.24	0.851	0.892	0.807	1.116	1.044	1.174	0.981	0.958	0.903
	K4A0P7	557	0.788	Down	0.00043713	S	LOW QUALITY PROTEIN: protein HGV2 [Setaria italica]	SETIT_032437mg	1.165	1.167		0.914	0.923		0.881	0.988		1.062	0.95
	K3Z3H8	443	0.74	Down	0.0044777	T	cell division cycle 5-like protein [Setaria italica]	LOC101781581	1.073	1.074	1.196	0.829	0.876	0.769	1.149	1.094	1.234	0.98	0.973	0.922
	K3Z336	791	0.762	Down	0.00101529	S	DDB1- and CUL4-associated factor homolog 1 [Setaria italica]	LOC101756173	1.145	1.176	1.086	0.902	0.841	0.854	0.957	0.87	0.895	1.023	1.101	1.161
	K3Z766	98	0.812	Down	0.027019	S	nucleosome assembly protein 1;2 [Setaria italica]	LOC101767418	1.314		1.243	1.06		1.016	0.843		0.902	0.888		0.895
	K3Z3H8	416	0.673	Down	0.00032066	S	cell division cycle 5-like protein [Setaria italica]	LOC101781581	1.2	1.252	1.311	0.852	0.873	0.808	1.079	0.967	1.183	0.926	0.96	0.857
	K3ZGY7	533	0.827	Down	0.0121824	S	protein ALWAYS EARLY 2 isoform X1 [Setaria italica]	LOC101752950	1.093	1.063	1.219	0.946	0.935	0.911	1.052	1.18	1.167	0.925	0.864	0.792
	K3ZR74	33	0.697	Down	0.00022337	S	HSP-interacting protein-like [Aegilops tauschii subsp. tauschii]	LOC101758725	1.166	1.192	1.225	0.867	0.836	0.796	0.767	0.751	0.708	1.16	1.22	1.244
	K3ZGY7	294	0.778	Down	0.046743	S	protein ALWAYS EARLY 2 isoform X1 [Setaria italica]	LOC101752950	1.129	1.09	1.409	0.988	0.888	0.948	0.999	1.214	0.949	0.905	0.856	0.786
	K3ZGY7	541	0.754	Down	0.00071767	S	protein ALWAYS EARLY 2 isoform X1 [Setaria italica]	LOC101752950	1.158	1.149	1.258	0.909	0.886	0.893	1.046	1.216	1.169	0.907	0.81	0.779
[Y] Nuclear structure	K3Y6N2	508	0.826	Down	0.0043395	S	suppressor protein SRP40 [Setaria italica]	LOC101756017	1.026		1.042	0.846		0.863	1.022		0.979	1.11		1.128
	K4A5B0	251	0.744	Down	0.0149196	S	nuclear pore complex protein NUP96-like [Setaria italica]	LOC101763385		1.397	1.303		0.993	1.015		0.888	0.904		0.847	0.891
	K4A5B0	249	0.697	Down	0.048058	S	nuclear pore complex protein NUP96-like [Setaria italica]	LOC101763385	1.392	1.47		0.998	0.997		0.844	0.815		0.83	0.866
[T] Signal transduction mechanisms	K3XVT8	623	0.82	Down	0.0151421	S	zinc finger CCCH domain-containing protein 45 [Setaria italica]	LOC101765271	1.225	1.049	1.152	0.915	0.927	0.968	0.959	1.002	0.99	0.963	1.029	0.916
	K4A703	618	0.803	Down	0.0024398	T	probable ethylene response sensor 1 [Setaria italica]	LOC101784164	1.171	1.108	1.12	0.86	0.93	0.938	1.101	0.933	1.05	0.897	1.017	0.898
	K3XW36	466	0.793	Down	0.0102594	S	Mitogen-activated protein kinase	LOC101764468	1.262	1.3	1.266	1.08	0.914	1.04	0.818	0.876	0.887	0.805	0.877	0.783
	K4A8A9	514	0.821	Down	0.000140581	S	calcium-dependent protein kinase 8-like [Setaria italica]	LOC101763898	0.996	1.006	0.996	0.803	0.841	0.818	1.059	1.027	1.042	1.137	1.117	1.178
	K3XVL7	524	0.808	Down	0.034061	S	serine/threonine-protein kinase BLUS1-like [Setaria italica]	LOC101767987	1.029	1.021	1.023	0.789	0.798	0.896	1.202	1.091	1.08	1.02	1.107	1.023
	K3XVT8	607	0.775	Down	0.023798	S	zinc finger CCCH domain-containing protein 45 [Setaria italica]	LOC101765271	1.266	1.186		0.972	0.928		0.781	0.737		1.028	1.136
	K4A703	623	0.767	Down	0.0020575	S	probable ethylene response sensor 1 [Setaria italica]	LOC101784164	1.13	1.139	1.059	0.807	0.853	0.893	1.136	1.027	1.063	0.954	0.978	0.985
	K3XUX6	710	0.747	Down	8.1104e-05	S	trithorax group protein osa-like [Setaria italica]	LOC101786584	1.102	1.083	1.095	0.843	0.795	0.812	0.895	0.847	0.825	1.171	1.186	1.253
	K3ZGY7	540	0.773	Down	0.0031835	S	protein ALWAYS EARLY 2 isoform X1 [Setaria italica]	LOC101752950	1.165	1.158	1.207	0.911	0.847	0.969	1.051	1.213	1.145	0.894	0.835	0.773
	K3XUZ1	95	0.828	Down	0.00138009	T	putative disease resistance RPP13-like protein 1 [Setaria italica]	LOC101755142	1.097		1.11	0.91		0.917	0.976		0.946	1.023		1.034
	K3ZGY7	291	0.745	Down	0.020463	S	protein ALWAYS EARLY 2 isoform X1 [Setaria italica]	LOC101752950	1.236	1.149	1.431	1.021	0.875	0.948	0.934	1.168	0.92	0.842	0.855	0.789
	K4A583	860	0.813	Down	2.1229e-05	S	epidermal growth factor receptor substrate 15 isoform X2 [Setaria italica]	LOC101783521	1.027	1.051	1.046	0.837	0.853	0.85	1.337	1.262	1.283	0.853	0.834	0.864
	K4AFD1	84	0.789	Down	0.00182314	T	LIM domain-containing protein WLIM2b-like [Setaria italica]	LOC101773923	1.025	1.042	0.98	0.839	0.799	0.765	1.085	1.186	1.308	1.033	0.987	0.971
	K3XVT8	609	0.775	Down	0.023798	S	zinc finger CCCH domain-containing protein 45 [Setaria italica]	LOC101765271	1.266	1.186		0.972	0.928		0.781	0.737		1.028	1.136
	K3YPG5	124	0.68	Down	0.00118436	S	serine/threonine-protein kinase EDR1-like [Setaria italica]	LOC101753714	1.268	1.402	1.425	0.978	0.923	0.884	0.846	0.756	0.722	0.928	0.931	0.939
	K3Z6W1	72	0.699	Down	0.0020627	S	serine/threonine-protein kinase HT1-like [Setaria italica]	LOC101772387	1.111	1.085	1.178	0.825	0.816	0.719	1.06	1.078	1.17	1.045	1.046	1.007
	K3YQD1	231	0.793	Down	0.00145708	S	probable ADP-ribosylation factor GTPase-activating protein AGD14 [Setaria italica]	LOC101781376	1.157	1.212	1.267	0.974	0.974	0.934	0.925	0.928	0.849	0.944	0.937	0.932
	K3Z573	217	0.759	Down	0.0089185	S	FHA domain-containing protein DDL [Setaria italica]	LOC101762273	1.415	1.343	1.471	1.018	1.184	1.008	0.776	0.728	0.684	0.82	0.802	0.895
	K3XWG0	458	0.796	Down	0.0084584	T	Serine/threonine-protein phosphatase 2A 55 kDa regulatory subunit B	LOC101779476	1.091	1.135	1.1	0.876	0.956	0.815	1.107	0.999	1.123	0.977	0.922	0.957
	K3XGQ3	461	0.828	Down	0.022497	S	Serine/threonine-protein phosphatase 2A 55 kDa regulatory subunit B	LOC101766110	1.11		1.117	0.948		0.895	0.966		1.003	0.95		0.961
	K3Y6F0	65	0.794	Down	0.025104	S	calcium-dependent protein kinase 29-like [Setaria italica]	LOC101753182	1.113	1.198		0.914	0.922		0.992	1.004		0.998	0.899
	K3ZRP7	268	0.765	Down	0.0001165	T	Phosphoinositide phospholipase C	LOC101756981	1.143	1.135	1.146	0.872	0.848	0.901	0.951	0.965	0.928	1.035	1.057	1.04
	K3YQD1	207	0.833	Down	0.008003	S	probable ADP-ribosylation factor GTPase-activating protein AGD14 [Setaria italica]	LOC101781376	1.194	1.279	1.281	1.104	1.017	1.007	0.802	0.767	0.759	0.894	0.974	0.93
	K4A4P2	1702	0.772	Down	0.007961	Y	embryo defective 2016 protein [Medicago truncatula]	SETIT_033846mg	1.373	1.315		1.028	1.046		0.828	0.71		0.84	1.038
	K3Z820	306	0.778	Down	6.392e-05	T	LOW QUALITY PROTEIN: uridine kinase-like protein 3 [Setaria italica]	LOC101755252	1.183	1.159	1.199	0.937	0.903	0.915	0.966	0.947	0.962	0.893	0.982	0.924
	K3ZQY3	459	0.806	Down	0.00030372	S	serine/threonine-protein kinase CTR1-like [Oryza brachyantha]	LOC101754395	1.06	1.084	1.094	0.843	0.882	0.886	1.049	1.063	1.059	1.042	0.972	0.969
	K4ALW1	34	0.757	Down	0.00181867	S	probable calcium-binding protein CML27 [Setaria italica]	LOC101770281	1.115	1.263	1.202	0.892	0.895	0.922	0.988	0.861	0.961	1.005	0.959	0.956
	K3XUX6	715	0.698	Down	0.00158023	S	trithorax group protein osa-like [Setaria italica]	LOC101786584	1.1	1.177	1.168	0.866	0.75	0.788	0.893	0.743	0.731	1.155	1.217	1.284
	K3YPG5	136	0.82	Down	0.0010637	S	serine/threonine-protein kinase EDR1-like [Setaria italica]	LOC101753714	1.263	1.241	1.26	0.986	1.036	1.066	0.802	0.828	0.78	0.965	0.919	0.88
	K4A5Y5	697	0.824	Down	0.021316	S	serine/threonine-protein kinase BLUS1 isoform X2 [Setaria italica]	LOC101775953	1.079	1.053	1.144	0.818	0.939	0.944	1.063	1.08	0.944	1.055	0.934	0.979
	K3ZGY7	533	0.827	Down	0.0121824	S	protein ALWAYS EARLY 2 isoform X1 [Setaria italica]	LOC101752950	1.093	1.063	1.219	0.946	0.935	0.911	1.052	1.18	1.167	0.925	0.864	0.792
	K3XWG0	459	0.797	Down	0.0057374	S	Serine/threonine-protein phosphatase 2A 55 kDa regulatory subunit B	LOC101779476	1.169	1.217	1.179	0.943	1.016	0.883	0.916	0.812	0.863	0.996	0.96	1.026
	K3ZQY3	659	0.831	Down	0.00069521	S	serine/threonine-protein kinase CTR1-like [Oryza brachyantha]	LOC101754395	1.113	1.088	1.066	0.878	0.919	0.918	1.042	1.049	1.115	0.973	0.95	0.92
	K4A6P0	90	0.829	Down	0.024598	S	serine/threonine-protein kinase TOUSLED [Setaria italica]	LOC101763899	0.99		1.045	0.832		0.854	1.054		1.13	1.156		0.989
	K4A8A9	517	0.811	Down	0.00023995	S	calcium-dependent protein kinase 8-like [Setaria italica]	LOC101763898	0.999	1.032	1.023	0.808	0.823	0.847	1.053	1.005	1.033	1.134	1.129	1.131
	K3ZR00	218	0.797	Down	0.00166176	S	dual specificity protein kinase shkD-like [Setaria italica]	LOC101765600	1.112	1.088	1.14	0.843	0.924	0.896	1.027	0.941	0.961	1.015	1.038	1.001
	K3XJF1	30	0.814	Down	0.0043963	T	mitogen-activated protein kinase kinase 1-like [Setaria italica]	LOC101777602	1.205	1.097	1.187	0.915	0.981	0.944	0.828	0.984	0.821	1.027	0.968	1.028
	K3ZGY7	294	0.778	Down	0.046743	S	protein ALWAYS EARLY 2 isoform X1 [Setaria italica]	LOC101752950	1.129	1.09	1.409	0.988	0.888	0.948	0.999	1.214	0.949	0.905	0.856	0.786
	K3XF74	684	0.648	Down	0.0058844	S	serine/threonine-protein kinase MARK2 [Setaria italica]	LOC101780302	1.172		1.251	0.791		0.78	1.097		1.1	0.996		0.957
	K3ZGY7	541	0.754	Down	0.00071767	S	protein ALWAYS EARLY 2 isoform X1 [Setaria italica]	LOC101752950	1.158	1.149	1.258	0.909	0.886	0.893	1.046	1.216	1.169	0.907	0.81	0.779
[M] Cell wall/membrane/envelope biogenesis	K3XVC3	10	0.538	Down	0.00011548	S	Sucrose synthase	LOC101759310	1.367	1.348	1.291	0.741	0.666	0.748	0.502	0.555	0.53	1.313	1.334	1.34
	K4A5Y9	11	0.651	Down	0.00033856	S	Sucrose synthase	LOC101784175	1.148	1.249	1.159	0.732	0.787	0.797	0.848	0.83	0.853	1.261	1.114	1.177
[Z] Cytoskeleton	K3YR05	23	0.794	Down	0.00022413	S	nephrocystin-3 [Setaria italica]	LOC101774216	1.113	1.159	1.128	0.895	0.923	0.88	0.873	0.882	0.911	1.105	1.045	1.097
	K3XDY7	746	0.748	Down	0.02372	S	dentin sialophosphoprotein-like [Zea mays]	LOC101772173	1.139	0.998	1.13	0.87	0.704	0.87	0.837	0.932	0.868	1.135	1.261	1.113
	K4AFD1	84	0.789	Down	0.00182314	T	LIM domain-containing protein WLIM2b-like [Setaria italica]	LOC101773923	1.025	1.042	0.98	0.839	0.799	0.765	1.085	1.186	1.308	1.033	0.987	0.971
	K3XV51	788	0.759	Down	0.00172191	S	villin-4 [Setaria italica]	LOC101760687	1.016	1.077	0.998	0.763	0.756	0.828	1.196	1.177	1.168	1.027	1.014	1.013
	K3Y5A2	693	0.736	Down	0.0038185	S	Kinesin-like protein	LOC101782900	1.047	1.054	1.161	0.858	0.791	0.752	1.261	1.354	1.306	0.905	0.862	0.824
	K3XV51	803	0.8	Down	0.0043604	S	villin-4 [Setaria italica]	LOC101760687	1.007	1.04	1.031	0.812	0.772	0.878	1.147	1.196	1.056	1.035	1.02	1.034
	K3Z820	306	0.778	Down	6.392e-05	T	LOW QUALITY PROTEIN: uridine kinase-like protein 3 [Setaria italica]	LOC101755252	1.183	1.159	1.199	0.937	0.903	0.915	0.966	0.947	0.962	0.893	0.982	0.924
	K3XDY7	589	0.822	Down	0.0129812	S	dentin sialophosphoprotein-like [Zea mays]	LOC101772173	1.281	1.21	1.136	0.938	1.039	1.004	0.725	0.774	0.76	1.056	0.952	1.098
	K3YR05	32	0.817	Down	0.00029516	S	nephrocystin-3 [Setaria italica]	LOC101774216	1.148	1.132	1.153	0.963	0.932	0.911	0.878	0.954	0.951	1.02	0.992	1.016
[U] Intracellular trafficking, secretion, and vesicular transport	K3YKH0	3	0.831	Down	0.041863	S	mitochondrial import receptor subunit TOM9-2 [Setaria italica]	LOC101770467		1.179	1.226		0.965	1.033		1.02	1.028		0.872	0.79
	K3ZT77	443	0.822	Down	0.005181	T	nuclear pore complex protein NUP50A-like [Setaria italica]	LOC101763443	1.048	1.049	1.15	0.859	0.907	0.902	1.021	0.961	0.94	1.061	1.08	1.006
	K4A5B0	251	0.744	Down	0.0149196	S	nuclear pore complex protein NUP96-like [Setaria italica]	LOC101763385		1.397	1.303		0.993	1.015		0.888	0.904		0.847	0.891
	K4A583	860	0.813	Down	2.1229e-05	S	epidermal growth factor receptor substrate 15 isoform X2 [Setaria italica]	LOC101783521	1.027	1.051	1.046	0.837	0.853	0.85	1.337	1.262	1.283	0.853	0.834	0.864
	K3XEY9	687	0.751	Down	0.00140031	T	TBC1 domain family member 8B-like [Setaria italica]	LOC101775304	1.356		1.342	1.023		1.004	0.743		0.738	0.975		1.007
	K4AAW3	35	0.802	Down	0.013698	S	TOM1-like protein 2 [Setaria italica]	LOC101761743	1.249	1.067	1.115	0.958	0.887	0.905	0.927	0.99	0.952	0.925	1.054	1.045
	K3Y4U0	117	0.784	Down	0.0032952	S	LOW QUALITY PROTEIN: exocyst complex component SEC5A-like [Setaria italica]	LOC101783033	1.138	1.12	1.215	0.932	0.937	0.855	0.923	0.904	0.904	1.006	1.023	1.072
	K4A5B0	249	0.697	Down	0.048058	S	nuclear pore complex protein NUP96-like [Setaria italica]	LOC101763385	1.392	1.47		0.998	0.997		0.844	0.815		0.83	0.866
	K3YUN3	20	0.823	Down	0.0111392	S	SNAP25 homologous protein SNAP33-like [Setaria italica]	LOC101771914	1.173	1.073	1.038	0.86	0.927	0.917	1.065	0.977	1.007	0.946	1.006	1.025
	K3Z7E5	136	0.749	Down	0.0048804	S	Reticulon-like protein	LOC101759036	1.166	1.12		0.854	0.858		0.792	0.755		1.255	1.361
	K3XM56	107	0.794	Down	0.037802	S	Protein RER1	LOC101774205	1.256	1.275	1.332	1.089	1.104	0.876	0.802	0.829	0.826	0.885	0.885	0.917
	K4A585	4	0.71	Down	8.1425e-05	S	AP-2 complex subunit alpha	LOC101780687	1.191	1.172	1.186	0.818	0.874	0.827	1.188	1.171	1.198	0.832	0.804	0.812
	K3YT65	35	0.827	Down	0.00181757	S	TOM1-like protein 2 [Setaria italica]	LOC101767496	1.126	1.099	1.103	0.937	0.873	0.943	0.891	0.959	0.933	1.068	1.079	1.049
	K3YUN3	185	0.658	Down	0.00072254	S	SNAP25 homologous protein SNAP33-like [Setaria italica]	LOC101771914	1.366	1.232	1.187	0.807	0.836	0.848	0.912	0.867	0.885	0.965	1.045	1.051
[O] Posttranslational modification, protein turnover, chaperones	K3ZRF8	340	0.723	Down	0.000184644	S	peptidyl-prolyl cis-trans isomerase CYP63-like isoform X2 [Setaria italica]	LOC101760612	1.183	1.215	1.23	0.882	0.903	0.839	1.055	0.996	1.058	0.934	0.911	0.923
	K3ZH11	25	0.807	Down	0.00150083	S	ubiquitin-activating enzyme E1 2 [Setaria italica]	LOC101778880	1.159	1.069	1.115	0.915	0.873	0.91	0.999	0.986	1.057	1	1.035	0.936
	K3Z4G5	271	0.755	Down	0.00181764	T	probable mediator of RNA polymerase II transcription subunit 37c [Setaria italica]	LOC101777821	1.12	1.089	1.155	0.825	0.905	0.81	1.137	1.106	1.105	0.912	0.917	0.954
	K3ZRF8	385	0.809	Down	0.0072574	S	peptidyl-prolyl cis-trans isomerase CYP63-like isoform X2 [Setaria italica]	LOC101760612	1.104	1.225	1.176	0.99	0.951	0.896	0.935	0.932	0.977	1.009	0.908	0.978
	K4ADX7	72	0.803	Down	0.035082	S	"""""""peptide methionine sulfoxide reductase A4, chloroplastic-like [Setaria italica]"""""""	LOC101766912	0.988	1.1	1.104	0.812	0.79	0.96	1.099	1.06	0.925	1.08	1.05	1.014
	K3ZEL0	449	0.735	Down	0.0168634	S	lys-63-specific deubiquitinase BRCC36-like [Setaria italica]	LOC101759035	1.089	1.255	1.133	0.888	0.745	0.924	0.978	0.749	0.912	1.071	1.189	1.038
	K3ZEL0	446	0.725	Down	0.0085753	S	lys-63-specific deubiquitinase BRCC36-like [Setaria italica]	LOC101759035	1.138	1.038	1.265	0.878	0.781	0.835	0.943	0.965	0.816	1.063	1.193	1.076
	K3ZRF8	520	0.588	Down	0.0085572	S	peptidyl-prolyl cis-trans isomerase CYP63-like isoform X2 [Setaria italica]	LOC101760612		1.359	1.233		0.768	0.755		0.889	1.066		1.025	1.016
	K3ZH11	27	0.833	Down	0.00092242	S	ubiquitin-activating enzyme E1 2 [Setaria italica]	LOC101778880	1.136	1.059	1.103	0.922	0.909	0.916	0.96	1.021	1.002	1.046	0.985	0.986
	K3ZRF8	444	0.715	Down	0.0045383	S	peptidyl-prolyl cis-trans isomerase CYP63-like isoform X2 [Setaria italica]	LOC101760612		1.103	1.14		0.814	0.789		1.021	1.079		1.098	1.054
	K3ZRF8	515	0.572	Down	0.0050043	S	peptidyl-prolyl cis-trans isomerase CYP63-like isoform X2 [Setaria italica]	LOC101760612		1.277	1.206		0.73	0.691		0.968	1.169		1.075	1.031
	K3ZRF8	383	0.806	Down	0.020559	Y	peptidyl-prolyl cis-trans isomerase CYP63-like isoform X2 [Setaria italica]	LOC101760612		1.091	1.16		0.913	0.901		1.028	1.041		0.991	0.933
	K3YSS5	7	0.703	Down	0.0148794	S	ubiquitin carboxyl-terminal hydrolase 4-like [Setaria italica]	LOC101759367	1.54	1.316	1.328	1.106	0.868	0.966	0.735	0.86	0.749	0.74	0.994	0.983
	K3YSS5	13	0.68	Down	0.023756	S	ubiquitin carboxyl-terminal hydrolase 4-like [Setaria italica]	LOC101759367	1.54	1.316	1.256	1.106	0.868	0.824	0.735	0.86	0.817	0.74	0.994	1.141
	K3ZRF8	572	0.77	Down	0.0119367	S	peptidyl-prolyl cis-trans isomerase CYP63-like isoform X2 [Setaria italica]	LOC101760612		1.15	1.181		0.92	0.874		1.073	1.181		0.886	0.826
	K3ZR74	33	0.697	Down	0.00022337	S	HSP-interacting protein-like [Aegilops tauschii subsp. tauschii]	LOC101758725	1.166	1.192	1.225	0.867	0.836	0.796	0.767	0.751	0.708	1.16	1.22	1.244
[C] Energy production and conversion	K3XLW6	27	0.792	Down	0.043539	S	soluble inorganic pyrophosphatase-like isoform X2 [Setaria italica]	LOC101754621	1.132	1.403	1.117	0.919	0.964	1.008	0.991	0.764	0.899	0.965	0.916	0.965
	K3XLW6	26	0.646	Down	0.0063034	S	soluble inorganic pyrophosphatase-like isoform X2 [Setaria italica]	LOC101754621	1.548	1.248	1.464	0.829	0.99	0.933	0.789	0.798	0.759	0.816	0.997	0.822
	K3XLW6	29	0.779	Down	0.0037817	S	soluble inorganic pyrophosphatase-like isoform X2 [Setaria italica]	LOC101754621	1.144	1.238	1.212	0.879	0.989	0.932	0.97	0.813	0.872	1.017	0.99	0.972
[G] Carbohydrate transport and metabolism	K3YIK0	318	0.789	Down	0.0123385	S	Glucose-6-phosphate 1-epimerase	LOC101763158	1.037	1.091		0.846	0.833		1.076	1.033		1.075	1.064
	K3ZVT1	284	0.654	Down	0.00030297	S	aquaporin PIP2-6 [Setaria italica]	LOC101756292	1.023	1.055	1.023	0.662	0.723	0.644	1.191	1.135	1.086	1.227	1.195	1.245
	K3ZVT2	286	0.733	Down	0.0061047	S	aquaporin PIP2-6-like [Setaria italica]	LOC101755885	0.973	0.995	1.018	0.774	0.648	0.767	1.217	1.266	1.106	1.122	1.225	1.133
	K3YUP4	286	0.742	Down	0.008078	S	aquaporin PIP2-4 [Setaria italica]	LOC101753029	1.038	1.005	0.975	0.768	0.663	0.807	1.064	1.153	1.052	1.126	1.123	1.12
	K3YUP4	283	0.739	Down	0.0053786	S	aquaporin PIP2-4 [Setaria italica]	LOC101753029	1.025	1.005	0.959	0.785	0.663	0.761	1.11	1.153	1.107	1.087	1.123	1.128
	K3Y958	285	0.682	Down	0.0057423	S	aquaporin PIP2-5 [Setaria italica]	LOC101761554	1.315	1.063	1.187	0.769	0.865	0.797	0.947	1.03	1.016	0.982	1.053	1.013
	K3ZVT1	281	0.671	Down	0.00057811	S	aquaporin PIP2-6 [Setaria italica]	LOC101756292	1.016	1.034	0.994	0.677	0.729	0.638	1.206	1.212	1.156	1.203	1.154	1.224
	K3ZVT2	281	0.717	Down	0.0028186	S	aquaporin PIP2-6-like [Setaria italica]	LOC101755885	0.973	0.995	1.018	0.725	0.648	0.767	1.244	1.266	1.106	1.157	1.225	1.133
[E] Amino acid transport and metabolism	K3YQY8	48	0.762	Down	0.00195705	T	protein NRT1/ PTR FAMILY 8.3-like [Setaria italica]	LOC101762607	1.188	1.215		0.919	0.911		0.834	0.84		1.057	1.014
	K3Z4K5	24	0.806	Down	0.0043563	S	"""""""cationic amino acid transporter 2, vacuolar-like [Setaria italica]"""""""	LOC101758075	1.152	1.103	1.08	0.877	0.858	0.953	1.093	1.103	1.144	0.894	0.94	0.833
	K3YQY8	45	0.762	Down	0.00195705	T	protein NRT1/ PTR FAMILY 8.3-like [Setaria italica]	LOC101762607	1.188	1.215		0.919	0.911		0.834	0.84		1.057	1.014
	K3Z7Y4	189	0.806	Down	0.042541	T	Cysteine synthase	LOC101756742		1.252	1.149		0.952	0.983		0.85	1.011		0.945	0.895
	K3YQY8	65	0.823	Down	0.0135778	T	protein NRT1/ PTR FAMILY 8.3-like [Setaria italica]	LOC101762607	1.163	1.189		0.948	0.987		0.901	0.941		0.989	0.871
[F] Nucleotide transport and metabolism	K3YPP6	219	0.819	Down	0.00051865	T	clathrin interactor EPSIN 2 [Setaria italica]	LOC101777347	1.235	1.168	1.193	0.961	0.997	0.986	0.837	0.846	0.869	0.965	0.958	0.965
	K3ZQR0	73	0.78	Down	7.7377e-05	T	probable AMP deaminase [Setaria italica]	LOC101752649	1.133	1.087	1.101	0.849	0.869	0.872	1.08	0.997	1.094	0.954	1.045	0.939
	K3ZQR0	136	0.827	Down	0.00055738	S	probable AMP deaminase [Setaria italica]	LOC101752649	0.938	0.93	0.968	0.766	0.804	0.776	1.055	0.995	1.031	1.234	1.271	1.201
	K3ZQR0	119	0.827	Down	0.00057537	T	probable AMP deaminase [Setaria italica]	LOC101752649	1.088	1.043	1.105	0.887	0.906	0.882	1.052	0.973	1.048	0.983	1.076	0.964
	K3ZQR0	122	0.819	Down	9.7102e-05	S	probable AMP deaminase [Setaria italica]	LOC101752649	1.073	1.05	1.096	0.875	0.883	0.877	1.057	0.979	1.042	1.005	1.084	0.981
	K3ZQR0	126	0.779	Down	2.3144e-05	S	probable AMP deaminase [Setaria italica]	LOC101752649	1.127	1.126	1.163	0.885	0.881	0.894	1.002	0.915	0.913	0.991	1.072	1.011
[H] Coenzyme transport and metabolism	K4A5H1	703	0.703	Down	0.0118014	T	catalytic/pyridoxal phosphate-binding protein [Medicago truncatula]	LOC101784159		1.109	1.181		0.823	0.787		1.109	1.202		0.986	0.929
	K4A5H1	78	0.779	Down	0.0177619	S	catalytic/pyridoxal phosphate-binding protein [Medicago truncatula]	LOC101784159	1.06	1.202	1.209	0.99	0.859	0.856	0.928	0.944	1.146	1.045	1.015	0.887
	K4A5H1	555	0.746	Down	0.044915	S	catalytic/pyridoxal phosphate-binding protein [Medicago truncatula]	LOC101784159	1.013	1.161	1.292	0.974	0.856	0.754	1.002	1.071	1.17	1.031	0.947	0.912
[I] Lipid transport and metabolism	K3Z824	287	0.818	Down	0.0027617	T	caffeoylshikimate esterase-like isoform X2 [Setaria italica]	LOC101780690	1.09	1.202	1.126	0.932	0.916	0.948	1.032	0.909	0.983	0.99	0.982	0.932
[P] Inorganic ion transport and metabolism	K3XUY1	1080	0.722	Down	0.0075021	S	cadmium/zinc-transporting ATPase HMA3-like [Setaria italica]	LOC101761756		1.144	1.189		0.86	0.825		1.074	1.106		0.951	0.925
	K3Z7D0	225	0.747	Down	0.02036	S	CRC domain-containing protein TSO1-like [Setaria italica]	LOC101772798	1.315		1.378	1.041		0.97	0.919		0.965	0.836		0.8
	K3YWC1	41	0.657	Down	0.0063625	S	copper transport protein CCH [Setaria italica]	101776929	1.259	1.516	1.317	0.956	0.796	0.935	1.006	1.044	0.992	0.865	0.934	0.9
	K3Y4U8	141	0.722	Down	0.022601	S	Calcium-transporting ATPase	LOC101784796		1.034	1.113		0.801	0.749		1.147	1.084		1.049	1.102
	K3YWC1	26	0.762	Down	0.00068412	S	copper transport protein CCH [Setaria italica]	101776929	1.287		1.27	0.972		0.977	0.951		0.918	0.875		0.939
	K3ZEF2	477	0.768	Down	0.0010204	T	Ammonium transporter	LOC101759162	1.476	1.423	1.44	1.133	1.048	1.151	0.481	0.527	0.556	0.693	0.83	0.703
	K3Z3F7	30	0.831	Down	0.00165589	S	Calcium-transporting ATPase	LOC101773894	1.136	1.133	1.162	0.967	0.977	0.907	0.771	0.777	0.817	1.134	1.135	1.133
	K3Z6R9	163	0.815	Down	0.0177036	S	protein tesmin/TSO1-like CXC 7 [Setaria italica]	LOC101772402	1.01	1.019	1.162	0.869	0.905	0.828	1.054	1.147	1.078	1.071	0.979	0.96
[Q] Secondary metabolites biosynthesis, transport and catabolism	K3YQ69	146	0.806	Down	0.0087607	S	putative multidrug resistance protein [Setaria italica]	SETIT_016411mg	1.034	1.153	1.037	0.89	0.82	0.889	1.035	1.025	1.075	1.006	1.008	0.981
[R] General function prediction only	K4A6A7	330	0.687	Down	0.0031036	S	monosaccharide-sensing protein 2-like [Setaria italica]	LOC101773781	1.276	1.154	1.352	0.9	0.893	0.804	1.095	1.14	1.18	0.762	0.856	0.689
	K4A545	58	0.753	Down	0.0168958	S	serine/threonine-protein kinase STE20-like [Aegilops tauschii subsp. tauschii]	LOC101776185	1.082	1.147	1.342	0.917	0.929	0.844	0.874	0.874	0.854	1.128	1.077	1.017
	K4A6A7	457	0.549	Down	1.3181e-06	S	monosaccharide-sensing protein 2-like [Setaria italica]	LOC101773781	1.317	1.273	1.265	0.717	0.703	0.695	1.409	1.446	1.495	0.612	0.647	0.599
	K3Y4N9	1143	0.791	Down	0.00055838	S	CLIP-associated protein-like [Setaria italica]	LOC101762102	1.117	1.178	1.137	0.89	0.889	0.937	1.033	1.031	1.037	0.963	0.949	0.923
	K3ZU47	308	0.829	Down	0.0027619	T	protein EMSY-LIKE 3-like [Setaria italica]	LOC101769016	1.079	1.128	1.101	0.954	0.873	0.914	1.02	1.054	1.099	0.952	0.975	0.864
	K3Z4T9	356	0.783	Down	0.007335	S	zinc finger CCCH domain-containing protein 33 [Setaria italica]	LOC101785209	1.054	1.098		0.839	0.847		1.144	1.186		0.946	0.947
	K4ACV4	157	0.828	Down	0.0023193	S	glycine-rich RNA-binding protein RZ1C-like isoform X1 [Setaria italica]	LOC101755803	1.136	1.065	1.083	0.872	0.924	0.924	0.938	1.031	1.036	1.022	0.996	0.998
	K3YQ91	395	0.828	Down	0.00140395	S	monosaccharide-sensing protein 2-like [Setaria italica]	LOC101777192	1.124	1.101	1.074	0.947	0.896	0.888	1.018	1.112	1.055	0.992	0.967	1.005
	K3Z4T9	494	0.669	Down	0.000199228	S	zinc finger CCCH domain-containing protein 33 [Setaria italica]	LOC101785209	1.202	1.285	1.256	0.827	0.804	0.872	1.012	1.057	1.036	0.936	0.939	0.988
	K3YQ91	380	0.83	Down	0.0079637	T	monosaccharide-sensing protein 2-like [Setaria italica]	LOC101777192	1.197	1.092	1.214	1.003	0.944	0.96	0.922	1.021	0.931	0.935	1.011	0.857
	K3XXF9	237	0.469	Down	0.00052358	S	pre-mRNA-splicing factor 38B-like [Setaria italica]	LOC101757682	1.37	1.457	1.631	0.764	0.693	0.633	0.811	0.756	0.701	1.031	1.1	1.097
	K3YQ91	331	0.786	Down	0.004205	S	monosaccharide-sensing protein 2-like [Setaria italica]	LOC101777192	1.218	1.218	1.09	0.945	0.933	0.892	1.033	1.081	1.042	0.854	0.795	0.991
	K3ZHW9	556	0.782	Down	0.0058969	S	dystrophia myotonica WD repeat-containing protein-like [Setaria italica]	LOC101777398	1.198	1.1	1.168	0.862	0.874	0.974	0.952	0.983	0.917	1.032	1.034	0.963
	K3YWI9	134	0.668	Down	0.0076233	S	HMG1/2-like protein [Setaria italica]	LOC101778041	1.863	1.592	1.423	1.094	1.053	1.113	0.491	0.611	0.765	0.564	0.688	0.719
	K3XI36	231	0.831	Down	0.046537	S	zinc finger CCCH domain-containing protein 12-like [Setaria italica]	LOC101756518		1.176	1.131		0.994	0.924		0.888	0.938		0.971	1.019
	K3YIA0	60	0.798	Down	0.00148454	S	zinc finger CCCH domain-containing protein 56 [Setaria italica]	LOC101757085	1.104	1.074	1.092	0.857	0.836	0.918	0.996	1.112	0.979	0.958	0.952	1.006
	K3Z4T9	170	0.811	Down	0.005543	S	zinc finger CCCH domain-containing protein 33 [Setaria italica]	LOC101785209	0.996	1.077	1.045	0.8	0.837	0.891	1.206	1.271	1.258	0.986	0.918	0.981
	K4A6A7	266	0.674	Down	0.00124392	S	monosaccharide-sensing protein 2-like [Setaria italica]	LOC101773781	1.169	1.231	1.189	0.883	0.767	0.77	1.106	1.325	1.413	0.873	0.737	0.675
	K3YPB7	743	0.81	Down	0.033299	S	Histone-lysine N-methyltransferase ATX1 [Morus notabilis]	LOC101785563		1.095	1.149		0.937	0.88		1.031	1.022		0.949	0.959
	K3XXF9	238	0.536	Down	0.0143799	Y	pre-mRNA-splicing factor 38B-like [Setaria italica]	LOC101757682	1.381		1.557	0.824		0.752	0.778		0.725	1.003		1.026
	K3XDR5	1048	0.808	Down	0.00132216	S	GYF domain-containing protein [Arabidopsis thaliana]	LOC101778963	1.213		1.199	0.97		0.98	1.016		1.086	0.833		0.755
	K4A545	55	0.798	Down	0.020782	S	serine/threonine-protein kinase STE20-like [Aegilops tauschii subsp. tauschii]	LOC101776185	1.073	1.097	1.273	0.933	0.948	0.867	0.917	0.94	0.94	1.082	1.047	0.972
	K3XDR5	276	0.803	Down	0.0167764	S	GYF domain-containing protein [Arabidopsis thaliana]	LOC101778963	1.121	1.117	1.117	0.847	0.921	0.926	1.221	1.091	1.077	0.846	0.898	0.887
	K3YPP3	866	0.594	Down	0.0048975	S	U2 snRNP-associated SURP motif-containing protein-like isoform X1 [Setaria italica]	LOC101758144		1.273	1.365		0.792	0.775		0.828	0.784		1.095	1.017
	K3Z4T9	547	0.676	Down	9.9972e-05	S	zinc finger CCCH domain-containing protein 33 [Setaria italica]	LOC101785209	1.162	1.19	1.127	0.78	0.76	0.813	1.003	1.099	1.054	1.021	1.024	1.135
	K3XDR5	1271	0.791	Down	0.0054839	S	GYF domain-containing protein [Arabidopsis thaliana]	LOC101778963	1.308	1.149	1.176	0.94	0.987	0.948	0.835	0.882	0.897	0.927	0.994	0.97
	K4A6A7	333	0.648	Down	0.0007551	S	monosaccharide-sensing protein 2-like [Setaria italica]	LOC101773781	1.289	1.186	1.343	0.83	0.863	0.781	1.148	1.167	1.205	0.767	0.83	0.698
	K4ADK8	244	0.833	Down	0.022918	S	zinc finger CCCH domain-containing protein 25 [Setaria italica]	SETIT_036965mg	1.091	1.084	1.054	0.809	0.933	0.948	1.115	1.085	1.082	1.035	0.892	0.934
	K4A6A7	319	0.733	Down	0.00017971	S	monosaccharide-sensing protein 2-like [Setaria italica]	LOC101773781	1.185	1.11	1.144	0.829	0.863	0.829	1.153	1.182	1.173	0.865	0.892	0.873
	K3XVI9	126	0.826	Down	0.0081648	S	serrate RNA effector molecule [Setaria italica]	LOC101766780	1.085	1.202	1.127	0.918	0.914	0.988	0.861	0.855	0.834	1.112	1.071	1.021
	K3YP72	1079	0.829	Down	0.032638	T	protein furry [Oryza sativa Japonica Group]	LOC101759239	1.132	1.078		0.894	0.939		0.948	1.041		1.025	0.981
	K3Z4T9	405	0.771	Down	0.0064384	S	zinc finger CCCH domain-containing protein 33 [Setaria italica]	LOC101785209	1.1	1.199	1.105	0.849	0.829	0.948	1.058	1.163	1.08	0.96	0.909	1.002
	K4ACV4	257	0.522	Down	2.1819e-05	Y	glycine-rich RNA-binding protein RZ1C-like isoform X1 [Setaria italica]	LOC101755803	1.429	1.499	1.388	0.756	0.725	0.772	0.634	0.661	0.708	1.136	1.074	1.129
	K3ZPV9	453	0.828	Down	0.00189668	S	protein CHROMATIN REMODELING 4 [Setaria italica]	LOC101785187	0.965	1.005	1.005	0.84	0.838	0.785	1.069	1.025	1.069	1.115	1.119	1.144
	K3ZR74	33	0.697	Down	0.00022337	S	HSP-interacting protein-like [Aegilops tauschii subsp. tauschii]	LOC101758725	1.166	1.192	1.225	0.867	0.836	0.796	0.767	0.751	0.708	1.16	1.22	1.244
	K3Z4T9	333	0.783	Down	0.002623	S	zinc finger CCCH domain-containing protein 33 [Setaria italica]	LOC101785209	1.079	1.142	1.109	0.823	0.862	0.922	1.095	1.129	1.119	0.976	0.936	0.996
[S] Function unknown	K4AE48	228	0.708	Down	0.00021586	S	deSI-like protein sdu1 [Setaria italica]	LOC101786449	1.343	1.339	1.274	0.933	0.901	0.968	0.945	0.943	0.966	0.815	0.858	0.841
	K3Z4H8	412	0.761	Down	0.0076774	S	zinc finger CCCH domain-containing protein 32-like [Setaria italica]	LOC101782524	1.088	1.136	1.175	0.781	0.875	0.929	1.017	0.931	0.896	1.129	1.065	1.016
	K4AEK1	41	0.764	Down	0.0113797	T	vacuolar protein-sorting-associated protein 37 homolog 1-like isoform X2 [Setaria italica]	LOC101759472	1.01	1.011	1.042	0.688	0.824	0.827	1.359	1.303	1.306	1.144	0.931	0.886
	K4AEK1	169	0.687	Down	0.0020377	Y	vacuolar protein-sorting-associated protein 37 homolog 1-like isoform X2 [Setaria italica]	LOC101759472	1.103	1.064	1.22	0.727	0.811	0.789	1.037	1.048	1.023	1.305	1.12	1.028
An04TvsAn04C Subcellular Location up
Subcellular Location	No. of Protein
nucleus	128
chloroplast	44
cytoplasm	42
plasma membrane	25
mitochondria	10
other	12
An04TvsAn04C Subcellular Location up list
Category	Protein accession	Position	Ratio	Regulated Type	P value	Amino acid	Protein description	Gene name	AN04C_1	AN04C_2	AN04C_3	AN04T_1	AN04T_2	AN04T_3	YG2C_1	YG2C_2	YG2C_3	YG2T_1	YG2T_2	YG2T_3
nucleus	K3Z573	128	1.288	Up	0.030244	S	FHA domain-containing protein DDL [Setaria italica]	LOC101762273	0.915	0.942	1.091	1.326	1.339	1.132	1.016	1.098	0.97	0.839	0.771	0.9
	K3YV83	233	1.222	Up	0.0020846	S	serine/arginine-rich splicing factor RS40 isoform X2 [Setaria italica]	LOC101773686	0.937	0.896	0.984	1.128	1.158	1.155	1.12	1.159	1.025	0.839	0.806	0.871
	K3ZRL2	228	1.202	Up	0.0153609	S	serine/arginine repetitive matrix protein 2-like [Setaria italica]	LOC101752927	0.906	0.853	0.853	0.964	1.088	1.088	1.063	1.034	1.001	1.087	1.059	1.108
	K3YJH0	159	1.522	Up	0.000119938	T	RPM1-interacting protein 4 isoform X2 [Setaria italica]	LOC101784904	0.875	0.816	0.893	1.321	1.291	1.32	1.109	1.111	1.077	0.803	0.811	0.728
	K4A575	38	1.207	Up	0.0100777	S	nuclear pore complex protein NUP1-like [Setaria italica]	LOC101760384	0.888	0.843	0.887	1.133	1.012	1.016	0.814	0.841	0.85	1.234	1.252	1.18
	K3XUW7	11	1.212	Up	0.034976	S	LOW QUALITY PROTEIN: probable serine/threonine-protein kinase DDB_G0267686 [Musa acuminata subsp. malaccensis]	SETIT_005722mg		0.941	0.914		1.086	1.162		0.875	0.903		1.058	1.06
	K3ZQM9	18	1.388	Up	0.00031916	S	flowering time control protein FPA [Setaria italica]	LOC101762638	0.929	0.888	0.89	1.249	1.202	1.307	1.175	1.202	1.21	0.702	0.755	0.681
	K3XED0	699	1.244	Up	0.0181166	S	serine/threonine-protein phosphatase 4 regulatory subunit 3 [Setaria italica]	LOC101768811	0.749	0.883	0.826	0.994	0.981	1.082	1.229	1.014	1.043	1.049	1.094	1.102
	K3ZQH2	662	1.358	Up	0.0048994	S	serine/threonine-protein kinase pakA-like [Setaria italica]	LOC101770763	0.92	0.957	0.832	1.142	1.262	1.274	1.053	1.054	1.09	0.946	0.776	0.879
	K3YHH5	35	1.215	Up	0.025695	S	heterogeneous nuclear ribonucleoprotein R isoform X2 [Setaria italica]	LOC101755726	1.156	1.186	1.13	1.541	1.397	1.28	0.75	0.829	0.843	0.607	0.603	0.775
	K3XL19	121	1.349	Up	0.00109523	S	gibberellin responsive1 isoform X1 [Zea mays]	LOC101773947	0.817	0.761	0.76	1.102	1.006	1.047	0.937	0.985	1.025	1.219	1.356	1.304
	K3ZQM9	16	1.388	Up	0.00036187	S	flowering time control protein FPA [Setaria italica]	LOC101762638	0.934	0.888	0.89	1.254	1.202	1.307	1.189	1.202	1.21	0.682	0.755	0.681
	K3YP69	2041	1.29	Up	0.0122392	S	titin isoform X2 [Setaria italica]	LOC101779234		0.91	0.949		1.176	1.222		1.041	0.939		0.91	0.915
	K4A6D5	230	1.221	Up	0.021783	S	apoptotic chromatin condensation inducer in the nucleus-like [Setaria italica]	LOC101756757	0.918		0.91	1.083		1.149	1.018		0.918	0.999		1.048
	K3ZEK2	70	1.419	Up	4.4285e-05	S	"""""""nudix hydrolase 19, chloroplastic [Ananas comosus]"""""""	LOC101758219	0.861	0.822	0.837	1.169	1.222	1.186	0.957	0.986	0.961	1.071	1.037	1.073
	K3ZE11	224	1.269	Up	0.035283	S	suppressor protein SRP40-like [Ananas comosus]	LOC101766336	0.95	0.895		1.13	1.212		1.253	1.237		0.853	0.84
	K3XF98	247	1.383	Up	1.63338e-05	S	leucine-rich repeat extensin-like protein 2 [Setaria italica]	LOC101757309	0.859	0.886	0.89	1.227	1.211	1.205	0.879	0.861	0.825	1.04	1.058	1.081
	K3XJ06	305	27.213	Up	8.2629e-05	S	RNA-binding protein FUS-like [Setaria italica]	LOC101775556		0.045	0.055	1.196	1.483	1.403	0.927	1.21	1.271	0.956	1.325	1.346
	K3ZQH2	155	1.204	Up	0.0132156	S	serine/threonine-protein kinase pakA-like [Setaria italica]	LOC101770763	0.965	0.994		1.161	1.198		0.948	0.9		0.982	0.933
	K3XUT6	688	1.466	Up	0.00031829	S	protein-methionine sulfoxide oxidase mical3a-like [Setaria italica]	LOC101783913	0.963	0.867	0.909	1.306	1.366	1.344	0.7	0.795	0.728	1.052	1.055	1.07
	K3XSG6	375	1.309	Up	7.92e-05	S	"""""""translocase of chloroplast 159, chloroplastic isoform X1 [Setaria italica]"""""""	SETIT_004865mg	0.763	0.747	0.785	0.992	0.996	1.017	1.06	1.111	1.066	1.16	1.135	1.133
	K3Z573	56	1.29	Up	0.00032432	S	FHA domain-containing protein DDL [Setaria italica]	LOC101762273	0.981	0.973	1.02	1.276	1.317	1.243	1.09	1.148	1.11	0.761	0.721	0.753
	K4A616	737	1.24	Up	0.0155783	S	glutamic acid-rich protein-like [Brassica napus]	LOC101769325	0.88	0.844		1.05	1.087		1.089	1.083		1.005	1.014
	K3Z6U1	128	1.304	Up	0.0076235	S	carnosine N-methyltransferase-like [Setaria italica]	LOC101764292	0.717	0.811	0.728	1.016	0.91	1.016	0.758	0.882	0.69	1.46	1.421	1.507
	K3XF98	368	1.352	Up	0.000122476	S	leucine-rich repeat extensin-like protein 2 [Setaria italica]	LOC101757309	0.859	0.884	0.901	1.217	1.201	1.157	0.855	0.871	0.861	1.07	1.06	1.081
	K3YR68	377	1.255	Up	0.00067806	S	polyadenylate-binding protein-interacting protein 4 isoform X2 [Setaria italica]	LOC101786488	0.915	0.894	0.951	1.19	1.13	1.144	0.79	0.804	0.806	1.102	1.149	1.086
	K4A571	517	1.201	Up	0.0140029	S	---	LOC101778647	0.906		0.879	1.089		1.055	0.899		0.979	1.116		1.08
	K3YQ45	287	1.221	Up	0.00107823	T	sister chromatid cohesion protein PDS5 homolog B isoform X3 [Setaria italica]	LOC101784615	0.802	0.771	0.799	1	0.933	0.964	1.194	1.239	1.207	0.978	1.05	1.006
	K3Z429	635	1.28	Up	0.00161664	T	dual specificity protein kinase shkD isoform X2 [Setaria italica]	LOC101767428	0.813	0.891	0.853	1.131	1.062	1.079	0.97	0.998	0.978	1.109	1.091	1.093
	K3ZID6	95	1.203	Up	0.00123996	S	heterogeneous nuclear ribonucleoprotein 1 [Setaria italica]	LOC101763753	0.947	0.932	0.901	1.096	1.095	1.154	0.99	1.048	1.038	0.971	0.931	0.956
	K3Z4Z8	227	1.514	Up	0.0003776	S	pollen-specific leucine-rich repeat extensin-like protein 2 [Aegilops tauschii subsp. tauschii]	LOC101785618	0.723	0.803	0.8	1.168	1.207	1.147	0.879	0.813	0.868	1.213	1.199	1.213
	K3Y5G7	410	2.688	Up	2.298e-05	Y	cyclin-T1-3 [Setaria italica]	LOC101778866	0.82	0.713	0.799	2.127	2.112	2.03	0.396	0.397	0.446	0.67	0.773	0.653
	K3XJV0	134	1.789	Up	0.00065873	T	ABSCISIC ACID-INSENSITIVE 5-like protein 2 [Setaria italica]	LOC101780708	0.767	0.79		1.39	1.396		0.807	0.85		1.096	1.05
	K3ZW07	236	1.424	Up	0.00038137	T	histone H1-like [Setaria italica]	LOC101779531	0.813	0.81	0.888	1.174	1.183	1.218	1.124	1.09	0.893	1.152	1.159	1.022
	K3ZIR9	258	1.312	Up	0.037505	T	E3 ubiquitin-protein ligase RHF2A [Setaria italica]	LOC101779691		0.935	0.861		1.22	1.137		0.929	0.89		0.944	1.124
	K4A500	1040	1.421	Up	0.0481	S	probable GPI-anchored adhesin-like protein PGA55 [Zea mays]	LOC101782141		0.732	0.849		1.158	1.088		1.44	1.444		0.676	0.622
	K3ZQH2	15	1.457	Up	0.02738	S	serine/threonine-protein kinase pakA-like [Setaria italica]	LOC101770763		0.956	0.881		1.273	1.403		0.913	0.94		0.893	0.86
	K3ZRL2	386	1.354	Up	0.00112038	S	serine/arginine repetitive matrix protein 2-like [Setaria italica]	LOC101752927	1.035	0.99	0.985	1.282	1.435	1.358	0.904	0.872	0.882	0.807	0.775	0.839
	K4A595	375	1.255	Up	0.00042103	S	calmodulin-binding transcription activator 3-like isoform X2 [Setaria italica]	LOC101765666	0.881	0.869	0.924	1.141	1.105	1.11	0.869	0.852	0.897	1.058	1.12	1.071
	K3Z705	375	1.48	Up	0.00084193	S	transcription factor HBP-1a-like [Setaria italica]	LOC101753891	0.837	0.833	0.836	1.263	1.229	1.216	1.082	1.074	1.098	0.884	0.876	0.919
	K3ZWC0	237	1.653	Up	0.005359	S	40S ribosomal protein S6	LOC101782633	0.68	0.675	0.685	1.148	1.179	1.045	1.028	1.041	1.142	1.211	1.171	1.259
	K4A6D5	505	1.348	Up	0.021701	S	apoptotic chromatin condensation inducer in the nucleus-like [Setaria italica]	LOC101756757		0.946	0.878		1.199	1.26		0.855	0.878		0.999	1.02
	K3Z3L3	561	1.207	Up	0.031064	S	serine/threonine-protein kinase prpf4B-like [Setaria italica]	LOC101762555	0.929	0.901	0.876	1.066	0.998	1.201	1.016	1.004	1.001	1.016	1.082	0.961
	K3Y6G4	331	1.244	Up	0.036438	S	eukaryotic translation initiation factor 4B1-like [Setaria italica]	LOC101755750	0.923	0.933	0.999	1.236	1.037	1.278	1.223	1.341	0.947	0.727	0.749	0.824
	K3ZHH6	105	1.35	Up	0.025523	S	coiled-coil domain-containing protein SCD2-like [Setaria italica]	LOC101773216	0.854	0.887	1.002	1.401	1.201	1.1	0.763	0.893	0.836	1.022	1.032	1.074
	K3Z9A5	210	1.435	Up	0.0167201	S	cAMP-regulated phosphoprotein-like protein [Medicago truncatula]	LOC101781582		0.761	0.835		1.134	1.157		1.038	0.97		1.1	1.095
	K3ZRK2	349	1.201	Up	0.00022127	S	serine/arginine repetitive matrix protein 1-like isoform X2 [Setaria italica]	LOC101779942	0.914	0.9	0.897	1.114	1.068	1.074	0.956	0.98	0.968	1.021	1.048	1.054
	K3XUQ3	2492	1.209	Up	0.00138112	S	chromatin structure-remodeling complex protein SYD-like isoform X2 [Setaria italica]	LOC101775124	0.825	0.822	0.855	0.97	1.04	1.014	1.177	1.143	1.113	1.005	1.042	1.023
	K4ALI1	222	1.222	Up	0.0040628	S	probable serine/threonine protein kinase IREH1 [Setaria italica]	LOC101758234	0.857	0.881	0.95	1.107	1.114	1.064	1.056	1.023	1.012	1.008	1.012	0.978
	K3Z1L7	7	1.992	Up	0.00066449	S	Ribosomal protein L37	LOC101765315	0.596	0.493	0.474	1.041	1.007	1.066	1.857	2.781	2.854	1.256	1.641	1.642
	K3XDV5	458	1.205	Up	0.026344	S	nipped-B-like protein B [Setaria italica]	LOC101772859	0.871	0.926	0.892	1.179	1.071	0.99	0.818	0.767	0.902	1.183	1.222	1.199
	K3Z4Z8	114	1.662	Up	6.019e-05	S	pollen-specific leucine-rich repeat extensin-like protein 2 [Aegilops tauschii subsp. tauschii]	LOC101785618	0.761	0.839	0.793	1.324	1.339	1.314	0.858	0.814	0.816	1.06	1.046	1.119
	K3Z5A5	440	1.21	Up	0.0120008	S	polypyrimidine tract-binding protein homolog 3 [Setaria italica]	LOC101759441	0.898	0.932		1.096	1.118		0.969	0.91		1.044	1.066
	K3ZVJ0	259	1.476	Up	3.213e-07	S	glycine-rich RNA-binding protein RZ1C-like [Setaria italica]	LOC101753731	0.8	0.786	0.785	1.174	1.16	1.165	1.124	1.15	1.112	0.928	0.956	0.975
	K3ZEK2	38	1.266	Up	0.00044262	S	"""""""nudix hydrolase 19, chloroplastic [Ananas comosus]"""""""	LOC101758219	0.88	0.886	0.92	1.102	1.17	1.129	0.762	0.78	0.812	1.336	1.214	1.183
	K3XFW2	393	1.781	Up	0.0072826	S	serine hydroxymethyltransferase 7-like [Setaria italica]	LOC101774894		0.679	0.744		1.292	1.243		0.944	0.895		1.094	1.06
	K3XEG5	141	1.253	Up	0.0024407	S	calmodulin-binding transcription activator 4-like [Setaria italica]	LOC101773398	0.866	0.796	0.843	1.087	1.007	1.046	1.011	1.038	1.063	1.035	1.106	1.076
	K4AAL9	328	1.237	Up	0.000198718	S	"""""""keratin, type I cytoskeletal 9 [Setaria italica]"""""""	LOC101757836	0.83	0.816	0.817	0.985	1.034	1.028	1.241	1.118	1.116	0.961	1.033	1.038
	K3YG05	714	1.524	Up	0.00020096	S	probable sucrose-phosphate synthase 4 [Setaria italica]	LOC101761271	0.899	0.97	0.893	1.454	1.367	1.387	0.768	0.788	0.789	0.954	0.937	0.983
	K3XDR5	1022	1.364	Up	0.046365	S	GYF domain-containing protein [Arabidopsis thaliana]	LOC101778963	0.944	0.705	0.943	1.29	1.07	1.176	0.823	1.062	0.886	0.972	1.168	0.988
	K3ZW07	191	1.283	Up	0.0135994	S	histone H1-like [Setaria italica]	LOC101779531	0.851	0.847	0.979	1.152	1.071	1.211	1.079	1.217	0.844	1.146	1.159	0.932
	K3XF98	179	1.638	Up	2.3319e-05	S	leucine-rich repeat extensin-like protein 2 [Setaria italica]	LOC101757309	0.744	0.727	0.779	1.217	1.215	1.254	0.75	0.786	0.8	1.273	1.274	1.168
	K3ZQH2	588	1.253	Up	0.0006369	S	serine/threonine-protein kinase pakA-like [Setaria italica]	LOC101770763	0.812	0.852	0.831	1.015	1.031	1.08	1.036	1.003	0.984	1.17	1.111	1.132
	K3YQD1	315	1.22	Up	0.029763	S	probable ADP-ribosylation factor GTPase-activating protein AGD14 [Setaria italica]	LOC101781376	0.928	0.921	0.832	1.091	1.097	1.084	0.984	0.979	0.995	1.001	1.049	1.075
	K3XEC9	540	1.224	Up	0.00020248	S	proteoglycan 4-like [Aegilops tauschii subsp. tauschii]	LOC101776382	0.986	1.001	1.013	1.242	1.238	1.191	0.935	0.898	0.933	0.892	0.888	0.91
	K3XUT6	746	1.221	Up	0.00078329	S	protein-methionine sulfoxide oxidase mical3a-like [Setaria italica]	LOC101783913	0.949	0.892	0.95	1.122	1.138	1.147	0.834	0.846	0.861	1.098	1.181	1.071
	K3YJY7	33	1.434	Up	0.0175639	Y	protein phosphatase inhibitor 2 [Oryza sativa Japonica Group]	LOC101753560	0.925	0.87	0.853	1.071	1.447	1.279	0.985	0.546	0.696	1.026	1.216	1.126
	K3XG47	431	1.216	Up	0.002224	S	la-related protein 1A [Setaria italica]	LOC101772037	0.946	0.943	0.993	1.208	1.178	1.119	0.82	0.847	0.936	1.019	1.016	0.924
	K3Y575	285	1.25	Up	0.0039974	S	clumping factor A [Setaria italica]	LOC101783434	0.945	0.865	0.834	1.087	1.111	1.107	0.985	0.955	1.118	0.984	1.031	0.961
	K3XK15	212	1.234	Up	0.013361	S	trihelix transcription factor ASIL2-like [Setaria italica]	LOC101767341	0.9	0.856	0.778	0.989	1.069	1.068	1.393	1.318	1.328	0.789	0.8	0.841
	K3XF23	475	1.378	Up	0.03054	S	putative C3HC zinc finger-like family protein [Zea mays]	LOC101774343		0.843	0.912		1.159	1.26		0.844	0.692		1.123	1.113
	K3XXJ3	81	1.22	Up	0.0062224	S	serine/arginine repetitive matrix protein 1-like [Setaria italica]	LOC101756899	0.956		0.928	1.155		1.143	0.963		1.012	0.942		0.945
	K3XZM0	157	1.434	Up	0.00047523	S	two-on-two hemoglobin-3 [Setaria italica]	LOC101784581	0.92	0.844	0.911	1.255	1.248	1.333	0.893	0.939	0.824	1.003	1.007	0.992
	K3XSQ9	235	1.249	Up	0.00056256	S	pumilio homolog 2-like [Setaria italica]	LOC101767746	0.891	0.872	0.936	1.109	1.124	1.139	0.874	0.86	0.89	1.118	1.105	1.08
	K3YPU8	719	1.261	Up	0.00118491	S	lysine-specific histone demethylase 1 homolog 1 [Setaria italica]	LOC101753032	0.829	0.796	0.863	1.027	1.079	1.031	1.241	1.236	1.269	0.93	0.925	0.87
	K4AG31	51	1.276	Up	0.0138592	S	brain acid soluble protein 1 [Setaria italica]	LOC101767037	0.99	0.887	0.835	1.118	1.226	1.117	0.903	0.778	0.841	0.988	1.144	1.18
	K4A5I6	479	1.366	Up	0.0198383	S	SWI/SNF complex subunit SWI3D isoform X3 [Setaria italica]	LOC101770817		0.861	0.916		1.253	1.175		1.129	1.074		0.805	0.883
	K3ZUA1	139	1.305	Up	0.00032405	S	transcription factor RF2a-like [Setaria italica]	LOC101761959	0.826	0.892	0.865	1.111	1.136	1.125	1.029	0.97	0.935	1.034	1.001	1.07
	K4A933	326	1.296	Up	0.00103999	S	vacuolar protein sorting-associated protein 9A [Setaria italica]	LOC101786717	0.816	0.898	0.854	1.134	1.085	1.108	0.827	0.887	0.851	1.194	1.113	1.196
	K3XF98	269	1.264	Up	0.00113873	S	leucine-rich repeat extensin-like protein 2 [Setaria italica]	LOC101757309	0.84	0.824	0.86	1.043	1.117	1.03	1.082	1.047	1.038	1.037	1.037	1.072
	K3ZHH6	203	1.252	Up	0.0089418	S	coiled-coil domain-containing protein SCD2-like [Setaria italica]	LOC101773216	0.852	0.848	0.927	1.17	1.089	1.029	0.94	0.956	0.91	1.079	1.145	1.166
	K3YNI1	269	1.245	Up	0.000198154	S	transcription factor RF2a-like [Aegilops tauschii subsp. tauschii]	SETIT_015823mg	0.841	0.873	0.866	1.088	1.045	1.079	0.932	1.027	1.039	1.115	1.048	1.034
	K3Y7I3	263	1.453	Up	0.000144884	T	polyadenylate-binding protein RBP45-like [Setaria italica]	LOC101777517	0.91	0.891	0.841	1.308	1.253	1.277	0.929	0.931	1.029	0.9	0.914	0.898
	K3YNI1	253	1.216	Up	0.00020281	S	transcription factor RF2a-like [Aegilops tauschii subsp. tauschii]	SETIT_015823mg	0.86	0.886	0.842	1.048	1.044	1.056	1.033	1.015	1.034	1.044	1.048	1.078
	K3ZJF5	177	1.337	Up	0.024276	S	serine/arginine-rich SC35-like splicing factor SCL30 [Setaria italica]	LOC101769447		0.817	0.779		1.025	1.109		1.443	1.538		0.795	0.646
	K3Y575	288	1.27	Up	0.008638	S	clumping factor A [Setaria italica]	LOC101783434	0.903	0.814	0.772	1.094	1.044	1.023	0.955	1.074	1.175	1.041	1.028	1.029
	K3Z3N2	158	1.356	Up	0.00012038	S	auxilin-related protein 1-like [Setaria italica]	LOC101755248	0.848	0.889	0.9	1.17	1.209	1.197	0.893	0.84	0.864	1.066	1.058	1.064
	K3ZRL2	346	1.284	Up	0.00045593	S	serine/arginine repetitive matrix protein 2-like [Setaria italica]	LOC101752927	1.043	0.979	1.052	1.303	1.333	1.311	0.813	0.858	0.781	0.89	0.901	0.941
	K3ZU84	151	1.299	Up	0.00085887	S	AT-hook motif nuclear-localized protein 10-like [Setaria italica]	LOC101770224	0.852	0.883	0.874	1.175	1.072	1.142	0.947	0.968	0.954	1.058	1.094	1.048
	K3XHN2	442	1.243	Up	0.0094439	S	protein IQ-DOMAIN 1-like [Setaria italica]	101783938	0.896	0.87	0.97	1.126	1.072	1.202	1.044	1.053	0.969	0.959	1.016	0.9
	K3ZHH6	86	1.286	Up	0.028637	S	coiled-coil domain-containing protein SCD2-like [Setaria italica]	LOC101773216	0.894	1.036	1.1	1.415	1.231	1.251	0.745	0.799	0.715	0.978	0.908	0.909
	K3ZSD4	470	1.273	Up	0.00087747	S	protein FREE1 [Setaria italica]	LOC101784792	0.916	0.964	0.897	1.163	1.155	1.218	0.975	0.964	0.981	0.989	0.953	0.957
	K3ZW13	39	1.819	Up	0.0108386	S	WRKY transcription factor 18-like [Setaria italica]	LOC101786114	0.791	0.638	0.647	1.549	1.082	1.145	0.878	1.066	0.95	1.033	1.035	1.11
	K3XWP6	436	1.51	Up	0.0025417	S	protein PHR1-LIKE 1 isoform X1 [Zea mays]	LOC101786720	0.557	0.536	0.642	0.875	0.83	0.914	1.879	1.989	1.699	0.946	1.002	0.898
	K3ZRL2	504	1.54	Up	0.00046284	S	serine/arginine repetitive matrix protein 2-like [Setaria italica]	LOC101752927	0.964	0.903	0.881	1.325	1.464	1.443	0.851	0.861	0.836	0.898	0.856	0.927
	K3YV83	243	1.255	Up	0.00194303	S	serine/arginine-rich splicing factor RS40 isoform X2 [Setaria italica]	LOC101773686	0.957	0.873	0.916	1.111	1.161	1.175	1.109	1.2	1.113	0.847	0.781	0.827
	K3XLT6	27	1.227	Up	0.0169168	S	glucose-induced degradation protein 4 homolog [Setaria italica]	LOC101769365		0.973	0.922		1.166	1.16		0.903	0.994		0.992	0.953
	K4ALI1	836	1.241	Up	0.032361	S	probable serine/threonine protein kinase IREH1 [Setaria italica]	LOC101758234	0.764	0.851	0.869	1.034	1.027	1.021	1.303	1.241	1.235	0.952	0.924	0.892
	K3Z573	124	1.288	Up	0.030244	S	FHA domain-containing protein DDL [Setaria italica]	LOC101762273	0.915	0.942	1.091	1.326	1.339	1.132	1.016	1.098	0.97	0.839	0.771	0.9
	K4A5J3	692	1.252	Up	0.0024769	S	E3 ubiquitin-protein ligase RBBP6-like isoform X1 [Setaria italica]	LOC101767182	1.024	0.952	0.965	1.204	1.288	1.191	0.968	0.985	1.017	0.845	0.812	0.848
	K3YSD3	213	1.273	Up	0.00081892	S	eukaryotic translation initiation factor 5 [Setaria italica]	LOC101775019	0.898	0.917	0.85	1.113	1.117	1.163	1.065	1.059	1.094	0.931	0.904	0.912
	K3ZWC0	249	1.207	Up	0.028844	T	40S ribosomal protein S6	LOC101782633	0.77		0.726	0.916		0.89	1.041		1.224	1.38		1.346
	K3ZSD4	447	1.381	Up	1.73054e-05	S	protein FREE1 [Setaria italica]	LOC101784792	0.786	0.753	0.764	1.065	1.057	1.059	0.778	0.768	0.777	1.38	1.416	1.412
	K3ZQ52	240	1.219	Up	0.004061	S	ATPase family AAA domain-containing protein At1g05910 [Setaria italica]	LOC101758186	0.782	0.839	0.828	0.948	1.034	1.003	1.219	1.099	1.14	1.014	1.011	1.001
	K3ZRH6	594	1.22	Up	0.0056163	S	LOC100285206 isoform X1 [Zea mays]	LOC101771014	0.982	0.881	0.891	1.092	1.141	1.126	0.895	0.917	0.873	1.011	1.066	1.135
	K3ZHV4	417	1.288	Up	0.0148049	S	TOM1-like protein 2 [Setaria italica]	LOC101781037		0.886	0.845		1.092	1.137		0.982	1.014		1.047	1.034
	K3XDV5	528	1.251	Up	0.0161992	T	nipped-B-like protein B [Setaria italica]	LOC101772859		1.016	0.98		1.276	1.22		0.957	1.014		0.757	0.817
	K3XSQ9	228	1.206	Up	0.00049752	T	pumilio homolog 2-like [Setaria italica]	LOC101767746	0.907	0.918	0.961	1.121	1.111	1.128	0.908	0.888	0.925	1.063	1.049	1.035
	K3YR68	207	1.279	Up	0.00043799	S	polyadenylate-binding protein-interacting protein 4 isoform X2 [Setaria italica]	LOC101786488	0.848	0.816	0.873	1.056	1.1	1.088	0.963	0.925	0.93	1.128	1.146	1.092
	K4AG31	7	1.447	Up	6.3137e-05	S	brain acid soluble protein 1 [Setaria italica]	LOC101767037	0.824	0.811	0.835	1.237	1.177	1.159	0.9	0.942	0.907	1.048	1.103	1.095
	K3ZJF5	173	1.337	Up	0.024276	S	serine/arginine-rich SC35-like splicing factor SCL30 [Setaria italica]	LOC101769447		0.817	0.779		1.025	1.109		1.443	1.538		0.795	0.646
	K3XF98	152	1.243	Up	0.0055967	S	leucine-rich repeat extensin-like protein 2 [Setaria italica]	LOC101757309	0.846	0.877	0.898	1.053	1.165	1.04	1.11	1.055	1.096	0.999	0.938	0.976
	K3Z3N2	314	1.314	Up	0.025444	S	auxilin-related protein 1-like [Setaria italica]	LOC101755248	0.814	0.987	0.757	1.142	1.09	1.13	0.832	0.812	0.858	1.182	1.094	1.265
	K3Z420	79	1.277	Up	0.0058189	S	protein-tyrosine-phosphatase MKP1 [Setaria italica]	LOC101760093	0.884	0.795	0.913	1.063	1.117	1.13	0.924	0.944	0.885	1.101	1.166	1.088
	K3XDQ8	515	1.217	Up	0.00100439	S	zinc finger CCCH domain-containing protein 19-like [Setaria italica]	SETIT_000025mg	0.871	0.892	0.841	1.025	1.067	1.077	1.027	1.103	1.016	1.097	0.928	1.069
	K4AAL9	26	1.505	Up	9.6468e-05	S	"""""""keratin, type I cytoskeletal 9 [Setaria italica]"""""""	LOC101757836	0.859	0.819	0.813	1.202	1.276	1.27	0.904	0.866	0.858	1.04	1.042	1.062
	K3YPW1	846	1.209	Up	0.00026188	S	"""""""probable alpha,alpha-trehalose-phosphate synthase [UDP-forming] 11 [Setaria italica]"""""""	LOC101768584	0.974	0.967	0.928	1.15	1.153	1.166	0.848	0.899	0.902	1.021	1.025	1.005
	K3XK15	213	1.234	Up	0.013361	S	trihelix transcription factor ASIL2-like [Setaria italica]	LOC101767341	0.9	0.856	0.778	0.989	1.069	1.068	1.393	1.318	1.328	0.789	0.8	0.841
	K3Y4M4	55	1.279	Up	0.0099592	S	"""""""myosin heavy chain, skeletal muscle [Setaria italica]"""""""	LOC101781548	1.01	0.959	1.013	1.208	1.401	1.205	0.919	0.862	0.899	0.9	0.844	0.926
	K3XEU4	253	1.279	Up	0.0075162	S	putative ADP-ribosylation factor GTPase-activating protein AGD14 [Zea mays]	LOC101783659	0.912	0.928	0.857	1.238	1.068	1.144	0.959	1.041	0.989	0.928	0.969	1.038
	K3YPP6	253	1.207	Up	0.0147827	Y	clathrin interactor EPSIN 2 [Setaria italica]	LOC101777347	0.902	0.924	0.942	1.139	1.18	1.021	1.022	1.058	1.108	0.962	0.826	0.95
	K3XF98	374	1.265	Up	5.6261e-05	S	leucine-rich repeat extensin-like protein 2 [Setaria italica]	LOC101757309	0.939	0.944	0.954	1.168	1.208	1.213	0.898	0.895	0.847	0.993	0.977	0.995
	K3YPC6	252	1.366	Up	0.00118109	S	nuclear autoantigenic sperm protein [Ananas comosus]	LOC101754773	0.868	0.882	0.797	1.164	1.199	1.115	0.911	0.821	0.748	1.109	1.092	1.252
	K3XG47	437	1.264	Up	0.00021712	S	la-related protein 1A [Setaria italica]	LOC101772037	0.884	0.921	0.931	1.144	1.174	1.14	0.964	0.995	1.033	1.018	0.929	0.886
	K3XUR7	1202	1.436	Up	0.00042093	S	sister chromatid cohesion protein PDS5 homolog A isoform X2 [Setaria italica]	LOC101778123	0.952	0.881	0.973	1.379	1.309	1.342	0.759	0.835	0.795	0.963	0.975	0.945
	K3Y9U1	185	1.324	Up	0.0122371	S	RPM1-interacting protein 4-like [Setaria italica]	LOC101753580	1.007	0.967	0.905	1.265	1.265	1.282	0.629	0.643	0.666	1.093	1.133	1.112
	K3XSZ5	379	1.232	Up	0.026296	S	"""""""P-loop nucleoside triphosphate hydrolase superfamily protein, putative [Medicago truncatula]"""""""	SETIT_005050mg		0.953	0.901		1.119	1.165		0.947	1.045		0.992	0.924
	K3Z3T8	244	1.415	Up	0.0101424	S	cell wall protein AWA1-like [Zea mays]	LOC101764154	0.809	0.804	0.909	1.199	1.314	1.055	0.992	0.874	0.996	1.008	1.095	1.051
	A0A0Q3N5I8	359	1.791	Up	0.0073166	S	pleckstrin homology (PH) domain-containing protein [Arabidopsis thaliana]	SETIT_0338251mg	0.613	0.667		1.115	1.177		1.075	0.967		1.133	1.13
	K3ZQH2	144	1.207	Up	0.029617	S	serine/threonine-protein kinase pakA-like [Setaria italica]	LOC101770763	0.989	0.931		1.143	1.175		0.925	0.918		0.993	0.993
	K3ZW07	259	1.781	Up	0.00031656	S	histone H1-like [Setaria italica]	LOC101779531	0.747	0.798	0.859	1.401	1.371	1.509	1.138	1.111	0.842	0.9	0.833	0.717
	K3XSQ9	231	1.433	Up	0.038157	S	pumilio homolog 2-like [Setaria italica]	LOC101767746	0.757		0.869	1.192		1.138	0.891		0.881	1.154		1.151
	K3XV24	85	1.791	Up	0.000198012	S	chorismate synthase [Arabidopsis thaliana]	---	0.703	0.777	0.774	1.426	1.291	1.32	0.72	0.78	0.704	1.249	1.179	1.234
	K4A4M6	798	1.251	Up	0.0077574	S	dnaJ homolog subfamily C GRV2 [Setaria italica]	LOC101772822	1.042	0.947	0.895	1.184	1.197	1.226	0.898	0.838	0.817	0.944	0.993	1.036
	K3Z925	237	1.635	Up	1.74262e-05	S	40S ribosomal protein S6	LOC101784158	0.708	0.688	0.694	1.124	1.179	1.114	1.107	1.021	1.07	1.123	1.155	1.219
	K3Z429	314	1.305	Up	0.00030489	S	dual specificity protein kinase shkD isoform X2 [Setaria italica]	LOC101767428	0.855	0.91	0.916	1.179	1.153	1.167	0.884	0.986	0.89	1.102	1.001	1.029
	K3Y6G4	109	1.291	Up	0.0021405	S	eukaryotic translation initiation factor 4B1-like [Setaria italica]	LOC101755750	0.844	0.846	0.909	1.124	1.064	1.167	0.997	0.962	0.919	1.084	1.143	1.023
	K4AAL9	22	1.615	Up	0.00036249	S	"""""""keratin, type I cytoskeletal 9 [Setaria italica]"""""""	LOC101757836	0.842	0.766	0.784	1.207	1.335	1.322	0.929	0.825	0.766	1.029	1.078	1.126
	K4A7M5	373	1.26	Up	0.0020646	S	guanine nucleotide-binding protein-like NSN1 [Setaria italica]	LOC101780655	0.87	0.822	0.908	1.094	1.062	1.119	0.564	0.595	0.588	1.383	1.451	1.344
	K4A500	1038	1.421	Up	0.0481	S	probable GPI-anchored adhesin-like protein PGA55 [Zea mays]	LOC101782141		0.732	0.849		1.158	1.088		1.44	1.444		0.676	0.622
	K3Y8K7	132	1.468	Up	0.00022483	S	transcription factor VIP1-like [Setaria italica]	LOC101780472	0.79	0.724	0.794	1.119	1.143	1.127	0.916	0.915	0.938	1.169	1.208	1.128
	K3XV24	197	1.364	Up	0.0148403	S	chorismate synthase [Arabidopsis thaliana]	---	0.816	0.869		1.174	1.124		0.915	0.94		1.169	1.085
	K4A6Y7	554	1.202	Up	0.00143995	S	THO complex subunit 1 [Setaria italica]	LOC101786851	0.91	0.897	0.852	1.063	1.09	1.044	1.066	1.077	1.145	0.967	0.962	0.948
	K3Z5A5	181	1.321	Up	0.000179119	S	polypyrimidine tract-binding protein homolog 3 [Setaria italica]	LOC101759441	0.842	0.851	0.863	1.169	1.109	1.098	1.112	1.064	1.154	0.915	1.015	0.925
	K3XVS4	48	1.369	Up	8e-05	S	"""""""nascent polypeptide-associated complex subunit alpha, muscle-specific form-like [Setaria italica]"""""""	LOC101780399	0.896	0.912	0.885	1.196	1.268	1.224	0.915	0.886	0.904	1.007	0.982	1.017
	K3ZQH2	575	1.208	Up	0.0020048	S	serine/threonine-protein kinase pakA-like [Setaria italica]	LOC101770763	0.908	0.917	0.858	1.046	1.104	1.09	1.04	0.959	0.988	1.049	1.031	1.095
	K3Z3H3	132	1.256	Up	0.000144939	S	phosphatidate phosphatase PAH1 [Setaria italica]	LOC101775774	0.877	0.888	0.899	1.119	1.142	1.086	0.8	0.816	0.903	1.192	1.135	1.079
	K3Z925	240	1.544	Up	1.7665e-06	S	40S ribosomal protein S6	LOC101784158	0.714	0.714	0.73	1.12	1.123	1.09	1.088	1.057	1.112	1.134	1.166	1.169
	K3XUQ3	1987	1.447	Up	0.0060566	S	chromatin structure-remodeling complex protein SYD-like isoform X2 [Setaria italica]	LOC101775124	0.698	0.721		1.002	1.051		1.312	1.287		0.968	0.984
	K3YG05	706	1.308	Up	0.0019849	S	probable sucrose-phosphate synthase 4 [Setaria italica]	LOC101761271	0.98	1.036	0.967	1.359	1.225	1.317	0.881	0.893	0.858	0.864	0.912	0.916
	K3XDQ7	1236	1.243	Up	0.0087567	S	THO complex subunit 2 [Setaria italica]	LOC101755033	0.934		0.917	1.129		1.171	1.198		1.155	0.766		0.786
	K3YPW1	33	1.22	Up	0.020963	S	"""""""probable alpha,alpha-trehalose-phosphate synthase [UDP-forming] 11 [Setaria italica]"""""""	LOC101768584		0.901	0.921		1.141	1.081		1.026	1.057		0.997	0.969
	K3Z705	150	1.237	Up	0.0157372	S	transcription factor HBP-1a-like [Setaria italica]	LOC101753891		0.923	0.974		1.17	1.176		0.851	0.81		1.026	1.073
	K4ACV0	228	1.251	Up	0.00113811	S	ninja-family protein 6-like [Setaria italica]	LOC101753107	0.867		0.876	1.084		1.096	0.975		0.981	1.08		1.043
	K3ZR00	128	1.242	Up	0.0025965	S	dual specificity protein kinase shkD-like [Setaria italica]	LOC101765600	0.831	0.828	0.886	1.063	1.092	1.007	1.115	1.045	1.06	1.024	1.065	1.061
	K3Z6U1	130	1.232	Up	0.0034609	T	carnosine N-methyltransferase-like [Setaria italica]	LOC101764292	0.759	0.809	0.768	0.991	0.908	0.979	0.739	0.89	0.631	1.463	1.417	1.564
	K4ABZ1	314	1.356	Up	0.024919	S	pre-mRNA-splicing factor cwc25 [Setaria italica]	LOC101777165	0.89		0.965	1.293		1.223	0.827		0.825	0.959		0.972
	K3Z3N2	104	1.524	Up	0.00142427	S	auxilin-related protein 1-like [Setaria italica]	LOC101755248		0.825	0.808		1.229	1.259		0.789	0.802		1.152	1.158
	K3XF98	363	1.261	Up	0.0033209	S	leucine-rich repeat extensin-like protein 2 [Setaria italica]	LOC101757309	0.905	0.885	0.974	1.17	1.204	1.112	0.866	0.859	0.899	1.054	1.067	1.017
	K3ZPY8	557	1.222	Up	0.00025522	S	PERQ amino acid-rich with GYF domain-containing protein CG11148-like [Setaria italica]	---	0.814	0.791	0.814	0.991	1.005	0.961	0.748	0.829	0.765	1.408	1.36	1.395
	K3Z2A2	48	1.208	Up	0.037825	S	RNA-binding protein 8A [Setaria italica]	LOC101779089	0.892	0.961		1.111	1.128		1.025	0.956		0.986	0.958
	K3ZQH2	140	1.26	Up	0.00032209	S	serine/threonine-protein kinase pakA-like [Setaria italica]	LOC101770763	0.938	0.894	0.91	1.149	1.124	1.181	0.877	0.925	0.902	1.079	1.065	1.049
	K3YQ45	363	1.224	Up	0.00065844	S	sister chromatid cohesion protein PDS5 homolog B isoform X3 [Setaria italica]	LOC101784615	0.877	0.907	0.856	1.099	1.052	1.08	1.146	1.129	1.198	0.88	0.932	0.871
	K3XF98	241	1.423	Up	0.000137666	S	leucine-rich repeat extensin-like protein 2 [Setaria italica]	LOC101757309	0.871	0.874	0.841	1.191	1.278	1.212	0.889	0.82	0.883	1.049	1.05	1.072
	K3XUQ3	1983	1.405	Up	0.0046215	S	chromatin structure-remodeling complex protein SYD-like isoform X2 [Setaria italica]	LOC101775124	0.792	0.843	0.73	1.059	1.061	1.204	1.186	1.194	1.133	0.952	0.959	0.962
	K3Z4B8	34	1.214	Up	0.021178	S	histone H3.v1-like isoform X2 [Nelumbo nucifera]	LOC101778222	0.888	1.016	1.021	1.247	1.165	1.14	1.011	0.933	0.913	0.902	0.905	1.009
	K3YPE3	913	1.342	Up	0.00056231	S	regulator of nonsense transcripts UPF2 [Setaria italica]	LOC101757870	0.834	0.761	0.826	1.079	1.095	1.076	1.113	1.158	1.154	0.981	0.999	0.958
	K4AAL9	142	1.247	Up	0.0184388	Y	"""""""keratin, type I cytoskeletal 9 [Setaria italica]"""""""	LOC101757836	0.967		0.921	1.199		1.156	0.947		0.983	0.904		0.95
	K3XDY7	628	1.883	Up	0.00081597	S	dentin sialophosphoprotein-like [Zea mays]	LOC101772173	0.828	0.828	0.745	1.517	1.348	1.657	0.872	1.055	0.794	0.831	0.814	0.881
	K3Z507	325	1.277	Up	0.00107675	S	protein KAKU4 [Setaria italica]	LOC101757396	0.92	0.872	0.834	1.109	1.131	1.113	0.868	0.909	0.846	1.095	1.09	1.212
	K4A802	60	1.24	Up	0.004719	S	RNA-binding protein 39-like [Setaria italica]	LOC101779868	0.898		0.898	1.13		1.097	1.127		1.167	0.894		0.87
	K3YU59	12	1.318	Up	0.044215	S	mRNA-decapping enzyme subunit 2 [Setaria italica]	LOC101774232	0.911		0.816	1.166		1.11	0.801		0.88	1.16		1.194
	K3ZJF5	175	1.337	Up	0.024276	S	serine/arginine-rich SC35-like splicing factor SCL30 [Setaria italica]	LOC101769447		0.817	0.779		1.025	1.109		1.443	1.538		0.795	0.646
	K4AFA3	98	1.477	Up	0.00049967	S	glycine-rich RNA-binding protein RZ1A-like [Setaria italica]	LOC101770403	0.792	0.746	0.744	1.055	1.144	1.172	1.229	1.135	1.182	0.972	1.013	0.932
	K3XG18	90	1.223	Up	0.00089575	S	class E vacuolar protein-sorting machinery protein HSE1-like [Setaria italica]	LOC101762588	0.898	0.927	0.937	1.159	1.087	1.133	0.873	0.912	0.906	1.073	1.075	1.031
	K3ZWC0	241	1.417	Up	0.00068217	S	40S ribosomal protein S6	LOC101782633	0.711	0.786	0.735	1.011	1.089	1.062	1.202	1.127	1.177	1.21	1.068	1.136
	K3ZEL0	424	1.218	Up	0.0111162	S	lys-63-specific deubiquitinase BRCC36-like [Setaria italica]	LOC101759035	0.931	0.904	0.982	1.212	1.151	1.068	0.855	0.87	0.934	1.032	1.057	1.03
	K3XUX6	204	1.305	Up	0.0121032	S	trithorax group protein osa-like [Setaria italica]	LOC101786584		0.907	0.855		1.147	1.153		0.781	0.865		1.111	1.152
	K3XF98	176	1.55	Up	5.6516e-05	S	leucine-rich repeat extensin-like protein 2 [Setaria italica]	LOC101757309	0.806	0.768	0.76	1.187	1.186	1.244	0.857	0.738	0.788	1.146	1.302	1.205
	K3Y575	293	1.277	Up	4.0235e-05	S	clumping factor A [Setaria italica]	LOC101783434	0.83	0.836	0.85	1.083	1.049	1.081	1.124	1.078	1.062	0.96	1	1.017
	K3Z925	241	1.58	Up	0.0037438	T	40S ribosomal protein S6	LOC101784158	0.705	0.657	0.767	1.086	1.254	1.023	1.148	0.952	1.224	1.146	1.158	1.119
	K3ZRL2	506	1.573	Up	0.00046052	S	serine/arginine repetitive matrix protein 2-like [Setaria italica]	LOC101752927	0.896	0.921	0.825	1.375	1.457	1.325	0.863	0.839	0.902	0.9	0.869	1.028
	K3YWI9	120	1.316	Up	0.0060039	S	HMG1/2-like protein [Setaria italica]	LOC101778041	0.871	0.786	0.9	1.052	1.147	1.165	1.257	1.272	1.086	0.849	0.857	0.889
	K3XUQ3	1510	1.23	Up	0.00043916	S	chromatin structure-remodeling complex protein SYD-like isoform X2 [Setaria italica]	LOC101775124	0.909	0.925	0.88	1.089	1.138	1.11	1.039	1.03	1.025	0.957	0.979	1.002
	K3XSQ9	230	1.433	Up	0.00152344	T	pumilio homolog 2-like [Setaria italica]	LOC101767746	0.796	0.78	0.847	1.15	1.082	1.24	0.832	0.806	0.831	1.206	1.276	1.124
	K4A5J3	694	1.323	Up	0.00099587	S	E3 ubiquitin-protein ligase RBBP6-like isoform X1 [Setaria italica]	LOC101767182	1.032	0.967	0.937	1.278	1.336	1.271	1.006	0.987	1.009	0.73	0.748	0.805
	K3XG18	87	1.248	Up	0.00060357	S	class E vacuolar protein-sorting machinery protein HSE1-like [Setaria italica]	LOC101762588	0.916	0.919	0.874	1.139	1.092	1.149	0.841	0.828	0.857	1.102	1.155	1.122
	K4ALI1	664	1.301	Up	0.016362	S	probable serine/threonine protein kinase IREH1 [Setaria italica]	LOC101758234	0.779	0.756		0.968	1.029		1.012	0.971		1.267	1.259
	K3YV83	241	1.262	Up	0.00100498	S	serine/arginine-rich splicing factor RS40 isoform X2 [Setaria italica]	LOC101773686	0.884	0.951	0.899	1.141	1.124	1.185	1.182	1.109	1.128	0.813	0.838	0.818
	K3YRN0	108	1.282	Up	0.000178013	S	eukaryotic translation initiation factor 4B1-like [Setaria italica]	LOC101772998	0.907	0.898	0.876	1.123	1.133	1.18	1.013	0.923	0.936	0.993	1.038	1.032
	K3Z573	126	1.288	Up	0.030244	S	FHA domain-containing protein DDL [Setaria italica]	LOC101762273	0.915	0.942	1.091	1.326	1.339	1.132	1.016	1.098	0.97	0.839	0.771	0.9
	K3XI38	6	1.399	Up	0.00027909	S	Phosphatidate cytidylyltransferase	LOC101764901	0.866	0.906	0.869	1.233	1.282	1.18	0.944	0.827	0.895	1.009	1.029	1.026
	K3XEU4	285	1.209	Up	0.0149221	S	putative ADP-ribosylation factor GTPase-activating protein AGD14 [Zea mays]	LOC101783659	0.893	0.902	0.902	1.134	1.047	1.081	0.839	0.921	0.859	1.146	1.116	1.181
	K3YPE3	917	1.438	Up	0.0072974	S	regulator of nonsense transcripts UPF2 [Setaria italica]	LOC101757870	0.717	0.762		1.071	1.056		1.187	1.094		1.021	1.096
	K3ZRZ7	397	1.262	Up	0.00046022	S	Serine/threonine-protein kinase ATM [Morus notabilis]	LOC101756159	0.784	0.734	0.754	0.945	0.945	0.977	0.988	0.987	0.988	1.263	1.311	1.256
	K3XL19	147	1.696	Up	9.849e-05	S	gibberellin responsive1 isoform X1 [Zea mays]	LOC101773947	0.795	0.75	0.78	1.392	1.277	1.275	1.014	1.056	1.071	0.859	0.946	0.946
	K3XF98	286	1.203	Up	0.0073421	S	leucine-rich repeat extensin-like protein 2 [Setaria italica]	LOC101757309	0.916	0.893		1.078	1.099		0.938	0.944		1.059	1.073
	K3ZID6	99	1.249	Up	1.76512e-05	S	heterogeneous nuclear ribonucleoprotein 1 [Setaria italica]	LOC101763753	0.927	0.929	0.935	1.178	1.144	1.165	0.968	1.004	1.004	0.938	0.924	0.936
	K3XG18	56	1.268	Up	0.00087583	S	class E vacuolar protein-sorting machinery protein HSE1-like [Setaria italica]	LOC101762588	0.844	0.875	0.86	1.089	1.044	1.136	0.765	0.788	0.784	1.288	1.281	1.212
	K3ZRL2	344	1.275	Up	0.00061849	S	serine/arginine repetitive matrix protein 2-like [Setaria italica]	LOC101752927	1.043	0.979	1.047	1.303	1.333	1.278	0.813	0.858	0.816	0.89	0.901	0.937
	K3ZID6	92	1.202	Up	0.03524	S	heterogeneous nuclear ribonucleoprotein 1 [Setaria italica]	LOC101763753	0.855	1.024	0.972	1.114	1.111	1.203	0.988	0.935	0.959	1.06	0.907	0.899
	K3Y575	290	1.218	Up	0.00059684	S	clumping factor A [Setaria italica]	LOC101783434	0.902	0.854	0.859	1.083	1.05	1.052	1.053	1.035	1.049	0.963	1.02	1.045
	K3XVJ3	64	1.245	Up	0.0151245	S	electron carrier/protein disulfide oxidoreductase [Medicago truncatula]	LOC101783911	0.927	0.916		1.117	1.178		0.977	0.946		0.988	0.919
	K3YPW1	842	1.246	Up	0.0027968	S	"""""""probable alpha,alpha-trehalose-phosphate synthase [UDP-forming] 11 [Setaria italica]"""""""	LOC101768584	0.911	0.955	0.966	1.243	1.135	1.151	0.775	0.891	0.862	1.057	1.057	1.012
	K4A709	210	1.492	Up	0.0064628	S	oxysterol-binding protein-related protein 1C [Setaria italica]	LOC101774451	0.641	0.752	0.777	1.158	0.981	1.099	1.176	1.279	1.236	1.122	0.962	0.888
	K3XG18	123	1.451	Up	2.2232e-05	S	class E vacuolar protein-sorting machinery protein HSE1-like [Setaria italica]	LOC101762588	0.839	0.84	0.832	1.232	1.175	1.237	0.851	0.865	0.9	1.083	1.121	1.045
	K4A933	323	1.254	Up	5.8396e-05	S	vacuolar protein sorting-associated protein 9A [Setaria italica]	LOC101786717	0.883	0.906	0.869	1.104	1.111	1.117	0.891	0.861	0.841	1.107	1.11	1.184
	K3Z7T0	20	1.579	Up	0.031881	S	Nop53 (60S ribosomal biogenesis) protein [Medicago truncatula]	LOC101785468	0.584		0.665	0.934		1.038	0.655		0.581	1.674		1.573
	K3Z429	41	1.404	Up	0.0065589	S	dual specificity protein kinase shkD isoform X2 [Setaria italica]	LOC101767428		0.869	0.823		1.194	1.182		0.908	0.905		1.068	1.091
	K3Z3Z6	781	1.234	Up	0.0025608	S	signaling mucin HKR1 [Elaeis guineensis]	LOC101764022	0.863	0.852		1.049	1.067		0.977	1.002		1.113	1.117
	K3XV24	84	1.765	Up	5.8837e-05	S	chorismate synthase [Arabidopsis thaliana]	---	0.726	0.805	0.775	1.368	1.329	1.372	0.759	0.83	0.749	1.24	1.074	1.147
	K3XF98	38	1.212	Up	0.000118514	S	leucine-rich repeat extensin-like protein 2 [Setaria italica]	LOC101757309	0.884	0.899	0.919	1.084	1.105	1.085	1.077	1.051	1.034	0.964	0.968	0.972
	K3YPP6	257	1.219	Up	8.1366e-05	S	clathrin interactor EPSIN 2 [Setaria italica]	LOC101777347	0.982	0.974	0.998	1.218	1.178	1.204	0.945	0.988	0.934	0.879	0.841	0.884
	K3ZWC0	240	1.516	Up	3.9137e-05	S	40S ribosomal protein S6	LOC101782633	0.696	0.735	0.737	1.102	1.11	1.075	1.051	1.103	1.143	1.231	1.131	1.143
	K3ZU85	280	1.48	Up	0.0088369	S	transcription factor bHLH130-like [Setaria italica]	LOC101774803		0.896	0.857		1.259	1.336		0.801	0.782		1.044	1.024
	K3YIE2	205	1.363	Up	0.0172168	S	FHA domain-containing protein FHA2 [Setaria italica]	LOC101755188	0.662	0.827	0.682	1.061	0.931	0.967	0.687	1.011	0.733	1.536	1.227	1.584
	K3XK15	210	1.231	Up	0.020215	S	trihelix transcription factor ASIL2-like [Setaria italica]	LOC101767341	0.86	0.856	0.778	0.934	1.069	1.068	1.57	1.318	1.328	0.739	0.8	0.841
	K3ZIR9	253	1.404	Up	0.0041952	S	E3 ubiquitin-protein ligase RHF2A [Setaria italica]	LOC101779691		0.893	0.871		1.261	1.216		0.779	0.778		1.076	1.147
	K3ZEA2	77	1.226	Up	0.0034631	S	probable calcium-binding protein CML10 [Setaria italica]	LOC101761337	1.108	1.011	1.032	1.242	1.31	1.31	0.922	0.83	0.886	0.751	0.842	0.802
chloroplast	K3YGD8	269	1.235	Up	0.003241	S	RNA-binding protein 25 isoform X1 [Setaria italica]	LOC101768993	0.891	0.812	0.876	1.028	1.093	1.065	1.167	1.156	1.171	0.894	0.983	0.948
	K3XIK1	110	1.231	Up	0.0115391	T	Protein-lysine N-methyltransferase SETIT_001723mg	LOC101760168	1.018	1.031	1.078	1.375	1.29	1.184	0.896	0.944	0.964	0.738	0.783	0.817
	K3Z8Z1	21	1.231	Up	9.9182e-05	S	stem-specific protein TSJT1 [Setaria italica]	LOC101761448	1.036	0.992	1.005	1.25	1.248	1.236	0.856	0.881	0.839	0.842	0.827	0.841
	K3Z3W7	181	1.224	Up	0.020078	S	Delta-1-pyrroline-5-carboxylate synthase	LOC101765114	0.844	0.789	0.87	1.015	1.03	1.019	0.916	0.905	0.945	1.203	1.251	1.156
	K3XMS1	152	1.293	Up	0.011185	S	60S ribosomal protein L26-1-like [Setaria italica]	LOC101758804		0.788	0.746		0.993	0.99		1.092	1.123		1.272	1.287
	K3YPB5	849	1.219	Up	0.00027946	S	enhancer of mRNA-decapping protein 4-like [Setaria italica]	LOC101768172	0.899	0.897	0.88	1.12	1.067	1.075	0.9	0.938	0.912	1.089	1.113	1.131
	K3Z8P1	257	1.201	Up	0.0081565	S	ran-binding protein 1 homolog a [Setaria italica]	LOC101754843	0.846	0.896	0.892	0.987	1.089	1.087	1	0.915	0.932	1.158	1.118	1.075
	K3ZRH9	108	1.303	Up	0.00141555	S	transcription factor 25 [Setaria italica]	LOC101757773	0.913	0.872	0.879	1.194	1.088	1.19	0.89	1.051	0.98	1.003	0.966	0.995
	K3ZQD8	917	1.812	Up	2.4103e-05	S	pre-mRNA-processing protein 40A [Setaria italica]	LOC101759396	1.291	1.328	1.286	2.278	2.317	2.479	0.307	0.288	0.257	0.231	0.19	0.167
	K3ZQD8	945	1.809	Up	8.0038e-05	S	pre-mRNA-processing protein 40A [Setaria italica]	LOC101759396	0.549	0.593	0.611	1.028	1.09	1.054	1.487	1.476	1.488	0.922	0.862	0.859
	K3Y780	114	1.244	Up	0.000160442	T	polyadenylate-binding protein RBP47-like [Setaria italica]	LOC101783970	0.875	0.842	0.871	1.072	1.093	1.055	0.825	0.863	0.876	1.214	1.196	1.176
	A0A0Q3PUS1	146	1.214	Up	0.0121199	S	binding partner of ACD11 1-like [Setaria italica]	SETIT_0070882mg	0.92	0.945	0.998	1.195	1.207	1.074	0.832	0.819	0.89	1.099	1.06	1.043
	K3Y6M3	426	1.207	Up	0.0033597	S	calcium-dependent protein kinase SK5-like [Setaria italica]	LOC101755215	0.895	0.936	0.931	1.161	1.059	1.115	0.875	0.958	0.882	1.102	1.011	1.057
	K3ZTS9	52	1.21	Up	0.023065	S	probable sarcosine oxidase [Setaria italica]	LOC101754401	0.932	0.885	0.992	1.223	1.116	1.061	0.951	0.897	0.865	0.878	1.084	1.062
	K3YGQ0	627	1.213	Up	0.0098377	S	protein PAF1 homolog [Setaria italica]	LOC101766547	0.922	0.931	0.924	1.081	1.139	1.149	0.941	0.901	0.892	1.045	0.966	1.122
	K3XDU7	436	1.207	Up	0.03948	S	ABC transporter D family member 1-like [Setaria italica]	LOC101785546	1.034	0.878	0.887	1.06	1.194	1.125	0.929	0.903	0.997	1	1.031	1.001
	K3ZVL6	179	1.204	Up	0.044239	S	probable proteasome inhibitor [Setaria italica]	LOC101762104		1.032	1.001		1.178	1.269		0.876	0.875		0.904	0.936
	K3Y708	161	1.21	Up	4.1619e-05	S	Phosphoinositide phospholipase C	SETIT_009999mg	0.885	0.89	0.895	1.058	1.092	1.082	0.937	0.896	0.881	1.141	1.134	1.162
	K3XXC4	400	1.646	Up	4.1877e-05	S	"""""""nudix hydrolase 19, chloroplastic [Setaria italica]"""""""	LOC101783625	0.922	0.96	0.951	1.564	1.611	1.489	0.73	0.668	0.714	0.812	0.825	0.857
	K3ZR52	211	1.225	Up	0.00064172	S	ubiquitin carboxyl-terminal hydrolase 24 [Setaria italica]	LOC101776300	0.906	0.866	0.905	1.102	1.116	1.062	1.023	1.019	1.044	0.951	1.061	0.949
	K4AL76	883	1.24	Up	0.0077178	S	ABC transporter G family member 11-like [Setaria italica]	LOC101783503	0.932	0.879	0.828	1.033	1.119	1.121	0.908	0.997	0.865	1.116	1.02	1.232
	K3YPB5	803	1.207	Up	0.0010174	S	enhancer of mRNA-decapping protein 4-like [Setaria italica]	LOC101768172	0.942	0.897	0.885	1.118	1.076	1.094	0.902	0.944	0.921	1.049	1.1	1.101
	K3XY84	316	1.365	Up	0.0085814	S	protein ENHANCED DISEASE RESISTANCE 2-like [Setaria italica]	LOC101769073	0.766	0.735	0.887	1.134	1.105	1.021	1.042	1.023	1.02	1.122	1.176	1.064
	K3YSL3	360	1.229	Up	0.0076755	S	protein AIG1-like [Setaria italica]	LOC101767892	0.904	0.881	0.887	1.15	1.126	1.009	1.001	1.085	1.07	0.96	0.993	1.039
	K3Z8P1	262	1.361	Up	0.00167785	S	ran-binding protein 1 homolog a [Setaria italica]	LOC101754843	0.916	0.939		1.259	1.265		0.975	0.919		0.9	0.929
	K3XM46	53	2.161	Up	0.0055421	S	Translation machinery-associated protein 22	LOC101765831	0.707		0.674	1.414		1.57	0.833		0.715	1.054		1.072
	K3Z321	2448	1.377	Up	2.1221e-05	S	E3 ubiquitin-protein ligase UPL1-like isoform X2 [Setaria italica]	LOC101778904	0.801	0.814	0.833	1.138	1.127	1.106	0.832	0.84	0.835	1.204	1.203	1.204
	K3YI82	173	1.289	Up	0.00072377	S	"""""""enoyl-[acyl-carrier-protein] reductase [NADH] 1, chloroplastic [Setaria italica]"""""""	LOC101774372	0.993	0.946	0.983	1.226	1.227	1.313	0.913	0.94	0.89	0.88	0.915	0.83
	K3YPF0	1120	1.235	Up	0.022384	S	protein CROWDED NUCLEI 1 [Setaria italica]	LOC101767497		0.978	0.964		1.162	1.237		1.129	1.026		0.787	0.845
	K4A4N6	1888	1.303	Up	0.030277	S	mediator of RNA polymerase II transcription subunit 12 [Setaria italica]	LOC101766236	0.807	0.979	0.953	1.32	1.13	1.119	0.866	0.951	0.93	1.257	0.97	1.019
	K3Y4N3	924	1.71	Up	0.00033526	S	ABC transporter C family member 4-like isoform X1 [Setaria italica]	LOC101782887	0.778	0.778	0.831	1.469	1.334	1.278	0.924	0.973	0.986	0.824	0.888	0.874
	K3ZQD8	912	2.139	Up	0.000197291	T	pre-mRNA-processing protein 40A [Setaria italica]	LOC101759396	1.099	1.138	0.985	2.308	2.444	2.141	0.371	0.451	0.54	0.32	0.106	0.472
	K4AL76	886	1.336	Up	0.0044191	S	ABC transporter G family member 11-like [Setaria italica]	LOC101783503	0.904	0.843	0.781	1.071	1.13	1.176	0.929	1.034	0.889	1.091	1.016	1.213
	K3Z8P1	239	1.225	Up	0.0013802	S	ran-binding protein 1 homolog a [Setaria italica]	LOC101754843	0.821	0.856	0.832	1.055	1.039	0.98	1.003	0.941	0.977	1.12	1.168	1.169
	K3ZQD8	947	1.785	Up	2.1587e-05	S	pre-mRNA-processing protein 40A [Setaria italica]	LOC101759396	0.6	0.596	0.615	1.029	1.087	1.116	1.469	1.51	1.508	0.891	0.831	0.784
	K3YG13	857	1.231	Up	0.00059657	S	exocyst complex component SEC8 [Setaria italica]	LOC101779778	0.914	0.877	0.851	1.092	1.076	1.085	1.102	1.111	1.147	0.902	0.945	0.929
	K3Y8W3	153	1.438	Up	0.00130295	Y	LOC100282122 isoform X1 [Zea mays]	LOC101758035	1.162	1.132		1.651	1.647		0.525	0.535		0.78	0.794
	K3Y8C4	233	1.203	Up	0.0065177	S	ankyrin repeat and SAM domain-containing protein 6-like [Setaria italica]	LOC101756696	0.93	0.842	0.843	1.06	1.065	1.02	0.818	0.827	0.851	1.17	1.253	1.256
	K3XUU8	736	1.282	Up	0.00166226	Y	varicose-related protein-like isoform X5 [Setaria italica]	LOC101762973	0.922	0.842	0.918	1.149	1.173	1.115	0.865	0.912	0.912	1.078	1.095	1.071
	K3YI18	297	1.313	Up	0.045898	T	AT-hook motif nuclear-localized protein 7-like [Setaria italica]	LOC101780183	0.853	0.794		1.134	1.029		1.104	1.14		0.94	1.051
	K3ZIK9	204	1.538	Up	0.00081929	S	ethanolamine-phosphate cytidylyltransferase-like [Setaria italica]	LOC101775486	0.781	0.847	0.846	1.188	1.359	1.257	1.043	0.873	0.947	0.973	0.984	0.996
	K3ZR74	225	1.218	Up	0.0065988	S	HSP-interacting protein-like [Aegilops tauschii subsp. tauschii]	LOC101758725	0.76	0.78	0.722	0.888	0.975	0.892	1.101	1.027	1.097	1.184	1.185	1.222
	K3Z2D4	118	1.301	Up	0.0089431	S	DDRGK domain-containing protein 1 [Setaria italica]	LOC101757716	0.983	0.941	0.907	1.269	1.304	1.11	0.991	0.942	1.038	0.816	0.879	0.958
	K4AKQ0	417	1.232	Up	0.03888	S	putative clathrin assembly protein At2g25430 [Setaria italica]	LOC101762301		0.829	0.89		1.083	1.034		1.085	1.084		0.992	0.964
	K3ZR74	19	1.215	Up	0.00085856	S	HSP-interacting protein-like [Aegilops tauschii subsp. tauschii]	LOC101758725	0.899	0.96	0.915	1.112	1.114	1.145	0.986	0.919	0.967	0.981	1.028	0.972
	K3XW77	536	1.323	Up	0.025159	S	UDP-glycosyltransferase 73B4 [Oryza sativa Japonica Group]	SETIT_006185mg	0.685		0.75	0.951		0.947	1.3		1.2	1.04		0.995
	K3YPB5	815	1.307	Up	4.1705e-05	S	enhancer of mRNA-decapping protein 4-like [Setaria italica]	LOC101768172	0.876	0.906	0.901	1.165	1.189	1.152	0.875	0.817	0.836	1.093	1.1	1.104
	K3YVT2	101	1.533	Up	0.0113028	S	abscisic acid receptor PYL2 [Setaria italica]	LOC101754623	0.712		0.777	1.157		1.125	0.712		0.796	1.401		1.326
	K3Z5X3	38	1.293	Up	0.00179718	S	target of Myb protein 1-like [Setaria italica]	LOC101781311		0.927	0.908		1.182	1.19		0.802	0.842		1.063	1.038
	K3YPB5	160	1.222	Up	0.0186828	S	enhancer of mRNA-decapping protein 4-like [Setaria italica]	LOC101768172		0.953	0.907		1.122	1.151		0.945	0.955		1.001	0.995
	K3YGR7	347	1.902	Up	0.00074465	S	"""""""probable aminopyrimidine aminohydrolase, mitochondrial [Setaria italica]"""""""	LOC101769001		0.762	0.755		1.467	1.418		0.742	0.771		1.036	1.033
	K3ZQD8	916	1.802	Up	3.5175e-05	S	pre-mRNA-processing protein 40A [Setaria italica]	LOC101759396	1.314	1.306	1.271	2.275	2.275	2.46	0.307	0.318	0.272	0.213	0.218	0.184
	K3ZD02	49	1.294	Up	0.00028162	S	---	SETIT_024433mg	0.926	0.924	0.893	1.195	1.213	1.142	0.814	0.834	0.907	1.124	1.078	1.129
	K4A5S7	12	1.222	Up	0.0050776	S	"""""""protein TOC75, chloroplastic [Setaria italica]"""""""	LOC101769342	0.936	0.908	0.887	1.154	1.042	1.14	0.996	1.08	1.093	0.898	0.983	0.934
	K3Y516	920	1.206	Up	0.01548	S	"""""""chaperone protein ClpC1, chloroplastic [Setaria italica]"""""""	LOC101754399	0.899	0.977	0.891	1.094	1.054	1.189	0.944	0.947	0.968	1.047	1.013	0.964
	K3Z321	2456	1.529	Up	8.434e-05	Y	E3 ubiquitin-protein ligase UPL1-like isoform X2 [Setaria italica]	LOC101778904	0.806	0.788	0.751	1.221	1.207	1.157	0.805	0.799	0.807	1.155	1.196	1.251
	K3Y8W3	152	1.438	Up	0.00130295	Y	LOC100282122 isoform X1 [Zea mays]	LOC101758035	1.162	1.132		1.651	1.647		0.525	0.535		0.78	0.794
cytoplasm	K3Z4P7	555	1.53	Up	0.0003354	S	Conserved oligomeric Golgi complex subunit 8	LOC101767430	0.745	0.825	0.833	1.248	1.204	1.224	0.976	0.907	0.881	1.069	1.062	1.042
	K3XVG3	738	1.496	Up	0.00062471	T	heat shock 70 kDa protein 16 [Setaria italica]	LOC101769482	0.844	0.734	0.785	1.155	1.196	1.184	1.251	1.405	1.398	0.8	0.753	0.722
	K4AA57	349	1.412	Up	3.9467e-05	T	Tubulin alpha chain	LOC101761206	0.889	0.906	0.901	1.237	1.262	1.309	0.627	0.626	0.659	1.263	1.235	1.123
	K3ZEB6	505	1.524	Up	0.0002435	S	dentin sialophosphoprotein [Populus trichocarpa]	SETIT_024909mg	0.638	0.711	0.678	1.056	1.008	1.025	0.585	0.675	0.66	1.64	1.554	1.577
	K3ZRE6	111	1.208	Up	0.0092616	S	DEAD-box ATP-dependent RNA helicase 52B-like [Setaria italica]	LOC101781659		0.984	0.95		1.162	1.174		0.896	0.902		0.927	0.988
	A0A097PL95	11	1.25	Up	0.00159859	S	Nitrilase/cyanide hydratase and apolipoprotein N-acyltransferase family protein (Fragment)	---	0.915	0.879	0.929	1.184	1.131	1.089	0.983	1.121	1.107	0.947	0.902	0.901
	K3Z3A4	1061	1.307	Up	0.0183965	S	sodium/hydrogen exchanger 8 [Setaria italica]	LOC101764447	0.862	0.706	0.807	0.957	1.07	1.078	0.989	0.919	1.024	1.221	1.438	1.074
	K3YTA0	374	1.3	Up	0.00016438	S	"""""""glycerophosphodiester phosphodiesterase GDPD1, chloroplastic-like [Setaria italica]"""""""	LOC101785008	0.888	0.915	0.913	1.211	1.143	1.177	0.844	0.863	0.916	1.111	1.116	1.012
	K3XVG3	734	1.391	Up	0.0027556	S	heat shock 70 kDa protein 16 [Setaria italica]	LOC101769482	0.853	0.741	0.841	1.082	1.171	1.133	1.291	1.405	1.361	0.82	0.767	0.744
	K4A9X4	349	1.615	Up	0.00022223	T	Tubulin alpha chain	LOC101763383	0.94	0.847	0.904	1.385	1.469	1.492	0.67	0.619	0.566	1.055	1.079	1.079
	K3Z3A4	991	1.32	Up	0.0125354	S	sodium/hydrogen exchanger 8 [Setaria italica]	LOC101764447		0.771	0.756		1.038	0.978		0.889	0.972		1.431	1.247
	K3XE20	633	1.292	Up	0.0028558	S	conserved oligomeric Golgi complex subunit 1 [Setaria italica]	LOC101785810	0.84	0.858		1.106	1.087		1.136	1.072		0.976	0.994
	K3Z381	203	1.256	Up	0.00103687	T	eukaryotic translation initiation factor 5B-like [Setaria italica]	LOC101760372	0.82	0.876	0.885	1.058	1.103	1.081	0.953	0.935	0.881	1.175	1.11	1.161
	K3YKA4	12	1.493	Up	0.0191433	S	60S ribosomal protein L34-like [Setaria italica]	LOC101776281	0.75	0.738		1.049	1.172		1.389	1.426		1.218	1.014
	K3Z7S0	337	1.311	Up	0.00059956	S	chaperone protein dnaJ 10-like [Setaria italica]	LOC101755647	0.859	0.94	0.9	1.168	1.169	1.201	0.98	0.898	1.005	1.031	1.013	0.963
	K3XV15	47	1.233	Up	0.0023013	S	116 kDa U5 small nuclear ribonucleoprotein component-like [Setaria italica]	LOC101752842	0.796	0.764	0.845	0.998	0.972	0.996	1.152	1.223	1.098	1.048	1.026	1.02
	K3Z4F8	611	1.208	Up	0.02166	S	DUF668 family protein [Medicago truncatula]	LOC101769985		0.829	0.799		0.962	1.004		1.066	1.103		1.28	1.215
	K3YZ26	8	1.307	Up	0.021863	S	L-lactate dehydrogenase	LOC101769096		0.988	1.04		1.366	1.284		0.803	0.797		0.71	0.785
	K3Z9K1	13	1.247	Up	0.0186017	S	soluble inorganic pyrophosphatase 4 [Setaria italica]	LOC101764430	0.973	0.963	0.825	1.174	1.095	1.173	0.855	0.889	0.842	1.047	1.035	1.286
	K4A6E4	695	1.297	Up	0.0040575	Y	Eukaryotic translation initiation factor 3 subunit B	LOC101753504	0.688	0.675	0.717	0.969	0.882	0.847	1.283	1.245	1.302	0.993	1.124	1.075
	K3XE20	982	1.242	Up	0.0007783	S	conserved oligomeric Golgi complex subunit 1 [Setaria italica]	LOC101785810	0.907	0.906	0.922	1.158	1.081	1.157	0.921	0.98	0.928	1.053	1.035	1.016
	K3Z8J9	285	1.263	Up	0.006144	S	hypersensitive-induced response protein 1 [Setaria italica]	LOC101765109		0.991	0.96		1.244	1.221		0.85	0.84		0.992	1.003
	K3XV43	791	1.326	Up	0.037443	T	"""""""uncharacterized aarF domain-containing protein kinase At1g79600, chloroplastic isoform X1[Musa acuminata subsp. malaccensis]"""""""	LOC101759876		0.856	0.812		1.051	1.16		0.78	0.751		1.298	1.314
	K3Z4P7	547	1.474	Up	0.0098021	S	Conserved oligomeric Golgi complex subunit 8	LOC101767430	0.714	0.88	0.898	1.327	1.157	1.188	0.963	0.918	0.885	1.036	1.042	1.017
	K3Y8F3	229	1.286	Up	0.00067895	S	probable aldo-keto reductase 2 [Setaria italica]	LOC101755475	0.871	0.845	0.814	1.073	1.058	1.122	0.883	0.857	0.885	1.211	1.272	1.232
	K3XHC7	101	1.206	Up	0.00037569	S	LOW QUALITY PROTEIN: 2-hydroxyacyl-CoA lyase [Setaria italica]	LOC101779082	0.965	0.965	0.922	1.163	1.135	1.142	0.906	0.904	0.881	0.985	0.995	1.063
	K4A9N1	94	1.21	Up	0.03698	S	"""""""3-ketoacyl-CoA thiolase 2, peroxisomal-like [Setaria italica]"""""""	LOC101762691		0.838	0.846		0.981	1.057		0.967	1.031		1.19	1.09
	K3Z4F8	607	1.209	Up	0.014785	S	DUF668 family protein [Medicago truncatula]	LOC101769985		0.838	0.827		1.029	0.984		1.082	1.075		1.149	1.235
	K3XF16	680	1.231	Up	0.023178	Y	CBS domain-containing protein CBSCBSPB1-like [Setaria italica]	LOC101772179	0.81	0.761		0.959	0.975		1.086	1.079		1.213	1.192
	K3YAJ2	147	1.361	Up	0.00047908	S	60S ribosomal protein L17-like [Setaria italica]	LOC101778599	0.832	0.823		1.122	1.131		0.968	1.013		1.07	1.057
	K3YTJ1	208	1.239	Up	0.0005589	S	Autophagy protein 5	LOC101758408	0.961	0.909	0.951	1.14	1.163	1.192	0.969	0.886	0.895	0.95	1.066	0.998
	K3Z4P7	531	1.48	Up	0.00042268	S	Conserved oligomeric Golgi complex subunit 8	LOC101767430	0.748	0.817	0.844	1.202	1.188	1.176	0.859	0.802	0.801	1.213	1.186	1.153
	K4A5T2	231	1.233	Up	0.0134803	S	uncharacterized TPR repeat-containing protein At1g05150-like [Setaria italica]	LOC101783225	0.747	0.845	0.801	1.005	0.918	1.028	1.067	1.214	1.139	1.159	0.996	1.019
	K3YPG7	587	1.596	Up	5.2665e-07	S	protease Do-like 7 isoform X2 [Setaria italica]	LOC101774511	0.832	0.828	0.823	1.345	1.309	1.309	0.746	0.765	0.764	1.079	1.1	1.091
	K3YSV0	343	1.282	Up	0.0054415	S	alpha/beta hydrolase domain-containing protein 17B-like [Setaria italica]	LOC101763546	0.878	0.951	1.004	1.262	1.162	1.209	1.008	0.927	1.025	0.924	0.983	0.831
	K3ZW65	257	1.33	Up	0.000123271	S	60S ribosomal protein L8 [Setaria italica]	LOC101785583	0.848	0.83	0.879	1.113	1.137	1.152	0.978	0.961	0.98	1.101	1.063	1.038
	K3Z4P7	539	1.254	Up	0.0048607	S	Conserved oligomeric Golgi complex subunit 8	LOC101767430	0.81	0.916	0.885	1.123	1.09	1.06	1.031	0.968	0.981	1.07	1.023	1.064
	K3Z3W1	414	1.317	Up	4.8311e-06	Y	E3 UFM1-protein ligase 1 homolog isoform X1 [Setaria italica]	LOC101755640	0.917	0.913	0.926	1.207	1.23	1.193	0.878	0.884	0.816	1.003	0.992	1.049
	K3Z3A4	1062	1.741	Up	0.021759	S	sodium/hydrogen exchanger 8 [Setaria italica]	LOC101764447	0.773	0.684		1.197	1.34		0.888	0.785		1.159	1.35
	K3ZT92	349	1.249	Up	0.00065789	T	Tubulin alpha chain	LOC101753745	0.99	0.932	0.943	1.207	1.212	1.16	0.717	0.662	0.77	1.089	1.156	1.1
	K3YJ82	254	1.206	Up	0.0052432	S	14-3-3-like protein GF14-A [Setaria italica]	LOC101758573	0.854	0.828	0.927	1.059	1.049	1.039	1.088	1.079	1.026	0.999	1.047	1.011
	K3Z4G5	531	1.206	Up	0.00191733	Y	probable mediator of RNA polymerase II transcription subunit 37c [Setaria italica]	LOC101777821	0.944	0.93	0.974	1.097	1.159	1.18	0.991	0.981	0.933	0.953	0.951	0.937
	K3XDR4	1529	1.228	Up	0.002983	S	myosin-17 isoform X2 [Setaria italica]	LOC101760570	0.933	0.866	0.952	1.158	1.109	1.112	0.783	0.936	0.857	1.157	1.094	1.1
	K3YTL8	42	1.314	Up	0.00073896	S	Fructose-bisphosphate aldolase	LOC101754112	0.886	0.909	0.93	1.252	1.182	1.147	0.885	0.916	0.951	1.003	0.989	0.997
	K3XK89	7	1.225	Up	0.007962	S	cytidine deaminase 1-like [Setaria italica]	LOC101753281	0.9	0.99	0.928	1.133	1.101	1.219	1.023	0.898	0.919	1.02	1.015	0.963
	K3Z766	127	1.215	Up	0.00051792	S	nucleosome assembly protein 1;2 [Setaria italica]	LOC101767418	0.912	0.911	0.964	1.138	1.126	1.123	1.054	1.127	1.07	0.916	0.865	0.874
	K3YTL8	41	1.305	Up	4.2905e-05	S	Fructose-bisphosphate aldolase	LOC101754112	0.882	0.879	0.898	1.138	1.185	1.147	0.842	0.835	0.864	1.141	1.084	1.099
	K3Z3A4	1081	1.242	Up	0.0157401	S	sodium/hydrogen exchanger 8 [Setaria italica]	LOC101764447	0.922	0.819	0.934	1.037	1.164	1.121	0.82	0.761	0.872	1.257	1.402	1.066
	K3XUV1	477	1.494	Up	0.00101826	S	trafficking protein particle complex II-specific subunit 130 homolog [Setaria italica]	LOC101772825	0.758	0.736	0.834	1.122	1.225	1.132	0.718	0.739	0.722	1.355	1.272	1.261
	K3YGM9	312	1.288	Up	0.02724	S	WPP domain-associated protein-like isoform X3 [Setaria italica]	LOC101754379	0.852	0.712	0.902	1.018	1.048	1.109	1.022	1.202	1.138	1.086	1.103	0.884
	K3Y823	375	1.387	Up	0.02358	S	probable aldo-keto reductase 2 [Setaria italica]	LOC101754654	0.995	0.977	0.969	1.498	1.308	1.274	0.65	0.802	0.864	0.642	0.816	0.835
	K3XVG3	741	1.262	Up	0.0026402	S	heat shock 70 kDa protein 16 [Setaria italica]	LOC101769482	0.982	0.904	1.004	1.193	1.203	1.25	1.068	1.12	0.979	0.806	0.818	0.813
	K3ZTK3	29	1.348	Up	0.026423	S	Phosphatidate cytidylyltransferase	LOC101776962		0.876	0.813		1.101	1.175		0.893	0.9		1.112	1.145
plasma membrane	K3YPR4	877	1.273	Up	0.0026789	S	dynamin-2A-like [Setaria italica]	LOC101765864	0.924	0.893	0.87	1.074	1.198	1.149	0.918	0.86	0.968	1.094	1.066	1.044
	K4A562	122	1.334	Up	0.0150788	S	Cellulose synthase	LOC101765933	0.817	0.801		1.116	1.042		1.034	1.043		1.066	1.143
	K4A6V9	29	1.252	Up	0.0035227	S	ATP-binding cassette sub-family B member 10 isoform X1 [Zea mays]	LOC101784426	0.959	0.887	0.859	1.097	1.129	1.162	0.878	0.861	0.905	1.118	1.117	1.079
	K3XY87	314	1.245	Up	0.0057428	S	ER membrane protein complex subunit 7 homolog [Setaria italica]	LOC101758518	0.795	0.822	0.816	1.012	0.94	1.076	0.682	0.821	0.884	1.464	1.382	1.197
	K3Y625	321	1.377	Up	0.0106808	S	uncharacterized membrane protein At3g27390-like [Setaria italica]	LOC101767789	0.934	1.012	0.966	1.506	1.202	1.302	0.968	0.901	0.826	0.811	0.924	1.014
	K3XID9	338	1.351	Up	0.00064192	S	CBS domain-containing protein CBSX6 [Setaria italica]	LOC101763410	0.899	0.95	0.866	1.248	1.236	1.185	0.995	0.965	1.021	0.909	0.864	0.965
	K3XDS9	29	1.207	Up	0.0071216	S	ABC transporter G family member 37 [Setaria italica]	LOC101785945	1.049	1.016	1.039	1.218	1.338	1.191	0.755	0.744	0.79	0.962	0.897	0.932
	K3Y625	325	1.561	Up	0.003898	S	uncharacterized membrane protein At3g27390-like [Setaria italica]	LOC101767789	0.914	0.895	1.049	1.635	1.352	1.473	0.921	0.887	0.754	0.795	0.933	0.877
	K4A4P2	1501	1.281	Up	0.0022026	S	embryo defective 2016 protein [Medicago truncatula]	SETIT_033846mg		0.959	0.964		1.218	1.246		0.769	1.006		1.119	0.837
	K3YPG5	992	1.695	Up	0.00090346	S	serine/threonine-protein kinase EDR1-like [Setaria italica]	LOC101753714	0.783	0.675	0.729	1.138	1.26	1.308	0.797	0.791	0.782	1.28	1.289	1.159
	K3XL64	248	1.235	Up	0.000161854	S	14-3-3-like protein GF14-C [Setaria italica]	LOC101754220	0.893	0.93	0.888	1.122	1.105	1.122	1.073	1.073	1.073	0.906	0.898	0.887
	A2TJU6	251	1.295	Up	0.049837	S	Aluminum-induced protein-like protein	---	0.948	0.764	0.766	0.967	1.052	1.191	0.944	1.079	0.88	1.122	1.107	1.131
	K4A4P2	1551	1.298	Up	0.0079388	T	embryo defective 2016 protein [Medicago truncatula]	SETIT_033846mg		0.923	0.888		1.191	1.16		0.787	1.011		1.147	0.952
	K3Y625	545	1.564	Up	0.0033237	S	uncharacterized membrane protein At3g27390-like [Setaria italica]	LOC101767789	0.884	0.921	0.887	1.592	1.256	1.363	0.993	0.926	0.864	0.79	0.948	1.011
	K3Y625	320	1.368	Up	0.0093404	S	uncharacterized membrane protein At3g27390-like [Setaria italica]	LOC101767789	0.922	0.991	0.976	1.468	1.184	1.3	1.002	0.937	0.82	0.815	0.925	1.011
	K3ZR67	587	1.42	Up	0.0150616	S	Potassium transporter	LOC101764133	0.907		0.859	1.296		1.211	0.863		0.956	0.965		0.993
	K3XUY6	956	1.243	Up	0.0041564	S	serine/threonine-protein kinase EDR1-like [Setaria italica]	LOC101767850	0.959	0.877	0.892	1.158	1.075	1.158	0.853	0.996	0.91	1.05	1.051	1.08
	K3ZPV6	3264	1.402	Up	0.002119	S	transcription-associated protein 1-like [Setaria italica]	LOC101777792	0.855	0.918	0.892	1.292	1.303	1.141	0.721	0.707	0.843	1.11	1.09	1.114
	K3ZPV5	1254	1.262	Up	0.0171976	S	auxin transport protein BIG [Setaria italica]	LOC101780057	0.847	0.889		1.116	1.074		0.849	0.781		1.166	1.203
	K3ZQU8	749	1.249	Up	0.0028392	T	Formin-like protein	LOC101766044	0.814	0.764	0.793	1.042	0.972	0.947	1.145	1.226	1.184	0.996	1.034	1.072
	K3XDW1	628	1.249	Up	0.00123807	S	putative ABC transporter B family member 8 [Setaria italica]	LOC101780555	0.931	0.887	0.962	1.186	1.154	1.131	0.991	1.105	1.04	0.847	0.819	0.849
	K3YG40	888	1.258	Up	0.0052002	T	Plasma membrane ATPase	LOC101763833	0.85	0.953	0.958	1.155	1.13	1.189	0.958	0.972	0.953	1.079	0.966	0.938
	K3ZQP9	15	1.257	Up	0.00066026	S	Potassium transporter	LOC101774663	0.851	0.851	0.902	1.074	1.121	1.077	1.054	1.033	1.035	1.045	1.017	0.995
	K3YQ71	554	1.271	Up	0.038597	S	probable L-type lectin-domain containing receptor kinase S.5 [Setaria italica]	LOC101775851	0.925		0.895	1.209		1.104	0.825		0.853	1.037		1.086
	K3XEV7	706	1.25	Up	0.0003043	T	two pore calcium channel protein 1 [Setaria italica]	LOC101776108	0.912	0.964	0.914	1.163	1.15	1.175	0.996	1.041	1.047	0.949	0.896	0.907
	K3Z4C9	653	1.245	Up	0.0135424	S	probable inactive receptor kinase At2g26730 [Setaria italica]	LOC101773880	0.978	0.989	0.977	1.267	1.163	1.235	0.962	0.969	1.086	0.821	0.885	0.741
	K3XDW1	625	1.398	Up	0.0036757	S	putative ABC transporter B family member 8 [Setaria italica]	LOC101780555	0.857	0.835		1.201	1.164		1.06	1.126		0.817	0.828
	K3Z366	697	1.203	Up	0.0036965	S	ABC transporter D family member 1 [Setaria italica]	LOC101753765	0.949	0.921	0.895	1.055	1.123	1.147	1.043	1.052	1.078	0.963	0.916	0.902
	K3ZGZ0	48	1.267	Up	0.0049021	S	NO EXINE FORMATION 1 family protein [Populus trichocarpa]	SETIT_025841mg	0.867	0.88	0.905	1.209	1.088	1.062	0.963	0.997	0.956	1.025	1.078	1.142
	K3XID9	337	1.343	Up	0.0088598	S	CBS domain-containing protein CBSX6 [Setaria italica]	LOC101763410	0.899	0.95		1.248	1.236		0.995	0.965		0.909	0.864
	K3YPG5	102	1.282	Up	0.0020397	S	serine/threonine-protein kinase EDR1-like [Setaria italica]	LOC101753714	0.977	0.881	0.892	1.153	1.203	1.169	0.856	0.9	0.868	1.029	1.048	1.057
	K4A562	129	1.277	Up	0.000162609	Y	Cellulose synthase	LOC101765933	0.811	0.813		1.04	1.034		1.084	1.044		1.088	1.136
	K3ZV80	276	1.29	Up	0.0020154	S	"""""""sulfate transporter 4.1, chloroplastic-like isoform X2 [Setaria italica]"""""""	SETIT_030473mg	0.877	0.896	0.833	1.123	1.065	1.174	0.869	0.83	0.924	1.127	1.219	1.091
	K3Z4C9	650	1.262	Up	0.0054044	T	probable inactive receptor kinase At2g26730 [Setaria italica]	LOC101773880	0.917	0.915	0.988	1.245	1.11	1.203	1.058	1.112	1.046	0.805	0.867	0.793
mitochondria	K3YK41	81	1.212	Up	0.021716	S	multiprotein-bridging factor 1a [Setaria italica]	LOC101776661		0.932	0.921		1.091	1.154		0.919	0.88		1.039	1.032
	K3XV97	629	1.213	Up	0.0029165	S	extra-large guanine nucleotide-binding protein 3-like [Setaria italica]	LOC101777577	0.862		0.876	1.061		1.047	0.918		1.051	1.169		1.033
	K4ACP8	186	1.307	Up	0.0068767	S	protein transport protein sec31 [Brachypodium distachyon]	LOC101754849	0.813	0.912	0.926	1.202	1.082	1.181	0.907	0.906	0.869	1.051	1.098	1.013
	K3Y7R3	159	1.349	Up	0.0034228	S	1-aminocyclopropane-1-carboxylate oxidase homolog 1-like [Setaria italica]	LOC101757624		0.885	0.892		1.178	1.219		0.841	0.862		1.062	1.038
	K3YUT3	120	1.25	Up	0.00033774	S	ATG8-interacting protein 2-like isoform X3 [Setaria italica]	LOC101762613	0.872	0.925	0.902	1.108	1.122	1.145	0.929	0.966	0.904	1.117	0.968	1.026
	K4ACP8	187	1.397	Up	0.024998	Y	protein transport protein sec31 [Brachypodium distachyon]	LOC101754849	0.883	0.823		1.143	1.24		0.9	0.832		1.045	1.099
	K3Y7Y8	9	1.498	Up	0.010905	S	Glycosyltransferases	LOC101771675	0.798	0.847		1.195	1.27		1.27	1.096		0.769	0.802
	K3Z3D3	31	1.618	Up	1.2134e-06	S	ubiquitin carboxyl-terminal hydrolase 26 [Setaria italica]	LOC101785227	0.713	0.715	0.699	1.17	1.137	1.135	0.625	0.544	0.562	1.471	1.558	1.561
	K3Y658	126	2.244	Up	1.57472e-05	S	hsp70-Hsp90 organizing protein-like [Setaria italica]	LOC101774932	0.677	0.69	0.636	1.447	1.516	1.531	0.709	0.629	0.641	1.13	1.132	1.159
	K3ZKU3	40	1.277	Up	0.0029951	S	---	SETIT_027148mg	0.977	0.93	0.989	1.224	1.167	1.307	0.905	0.903	0.903	0.929	0.97	0.881
	K4ACP8	159	1.27	Up	0.00053696	S	protein transport protein sec31 [Brachypodium distachyon]	LOC101754849	0.897	0.888	0.908	1.134	1.098	1.187	0.887	0.948	0.895	1.051	1.07	1.001
	K3ZDH8	581	1.253	Up	0.034822	S	ATP-dependent 6-phosphofructokinase	LOC101762810	0.884	0.867		1.143	1.051		0.931	0.824		1.05	1.245
other | extracellular	K3ZJU5	193	1.346	Up	0.00137666	S	GRF1-interacting factor 3-like [Setaria italica]	LOC101760502	0.85	0.832		1.129	1.135		1.015	1.027		1.05	1.001
	K3ZRC0	140	1.253	Up	0.0085612	S	Polyadenylate-binding protein	LOC101772489		0.929	0.901		1.13	1.163		0.949	0.907		1.01	1.038
	K3ZJU5	212	1.204	Up	0.0103018	S	GRF1-interacting factor 3-like [Setaria italica]	LOC101760502		0.857	0.855		1.05	1.011		1.024	1.041		1.053	1.102
other | nucleus,plasma membrane	K4A8W7	25	1.282	Up	0.0188625	S	differentially expressed in FDCP 6 homolog [Setaria italica]	LOC101779716	0.906	0.913		1.206	1.126		0.938	0.988		0.99	0.971
other | chloroplast,mitochondria	K3XFP7	115	1.206	Up	0.0051447	S	"""""""pentatricopeptide repeat-containing protein At1g80270, mitochondrial-like [Setaria italica]"""""""	LOC101769762	0.955	0.981	0.924	1.198	1.164	1.087	1.058	1.025	1.244	0.853	0.877	0.748
other | endoplasmic reticulum	K3XV53	540	1.361	Up	2.5488e-06	T	dynamin-2A-like [Setaria italica]	LOC101764728	0.857	0.841	0.837	1.16	1.137	1.154	0.994	1.024	1.031	1.012	1.019	1
	K3XV53	713	1.295	Up	0.000156308	S	dynamin-2A-like [Setaria italica]	LOC101764728	0.821	0.868	0.837	1.095	1.072	1.104	0.937	0.915	0.945	1.157	1.15	1.122
	K3XV53	719	1.275	Up	3.5826e-05	S	dynamin-2A-like [Setaria italica]	LOC101764728	0.788	0.819	0.803	1.019	1.031	1.022	0.845	0.843	0.832	1.341	1.3	1.333
other | peroxisome	K3YI11	7	1.211	Up	0.00117666	S	12-oxophytodienoate reductase 7 [Setaria italica]	LOC101780587	1.009	0.947	0.948	1.149	1.181	1.186	1.033	1.042	1.028	0.841	0.865	0.87
other | cytoskeleton	K3Y7I7	8	1.282	Up	0.00098213	S	SNF1-related protein kinase regulatory subunit gamma-1 [Setaria italica]	LOC101760215	0.938	0.884	0.857	1.14	1.125	1.169	1.037	1.044	1.072	0.913	0.957	0.943
	K3Z738	154	1.286	Up	0.00053926	S	serine/threonine-protein kinase SAPK5 isoform X1 [Setaria italica]	LOC101756577	0.901	0.98	0.938	1.2	1.203	1.222	0.958	0.924	0.93	0.976	0.911	0.944
	K3ZX94	28	1.41	Up	0.00022487	S	NEDD8-conjugating enzyme Ubc12-like [Setaria italica]	LOC101784914	0.871	0.821	0.802	1.179	1.145	1.192	0.695	0.769	0.732	1.238	1.254	1.266
other | vacuolar membrane	K3Z3U6	158	1.4	Up	0.032736	S	putative cell division cycle ATPase [Setaria italica]	LOC101785471	0.898	0.808		1.154	1.234		0.703	0.728		1.144	1.233
	K3ZUA5	63	3.576	Up	0.00180443	T	leucine-rich repeat extensin-like protein 4 [Setaria italica]	LOC101783695		0.716	0.667		2.371	2.574		0.408	0.436		0.617	0.511
	K3Y1E2	5	1.321	Up	0.00059815	S	"""""""transmembrane protein, putative [Medicago truncatula]"""""""	LOC101752838	0.882	0.918	0.853	1.18	1.198	1.126	0.919	0.865	0.894	1.12	1.07	1.128
An04TvsAn04C Subcellular Location down
Subcellular Location	No. of Protein
nucleus	121
chloroplast	40
cytoplasm	28
plasma membrane	24
other	10
An04TvsAn04C Subcellular Location down list
Category	Protein accession	Position	Ratio	Regulated Type	P value	Amino acid	Protein description	Gene name	AN04C_1	AN04C_2	AN04C_3	AN04T_1	AN04T_2	AN04T_3	YG2C_1	YG2C_2	YG2C_3	YG2T_1	YG2T_2	YG2T_3
nucleus	K3XDZ3	524	0.819	Down	0.0021437	S	ubiquitin system component Cue domain-containing family protein [Populus trichocarpa]	LOC101753537	1.035	1.119	1.093	0.861	0.888	0.911	1.166	1.075	1.046	0.968	0.932	0.962
	K3YFY6	1051	0.766	Down	0.0067445	S	protein ENHANCED DISEASE RESISTANCE 4-like [Elaeis guineensis]	LOC101759379		1.045	1.005		0.777	0.793		1.012	1.048		1.204	1.206
	K3XVT8	623	0.82	Down	0.0151421	S	zinc finger CCCH domain-containing protein 45 [Setaria italica]	LOC101765271	1.225	1.049	1.152	0.915	0.927	0.968	0.959	1.002	0.99	0.963	1.029	0.916
	K3YV83	166	0.706	Down	0.00042023	S	serine/arginine-rich splicing factor RS40 isoform X2 [Setaria italica]	LOC101773686	1.336	1.203	1.286	0.89	0.891	0.918	0.767	0.942	0.738	1.036	0.985	1.088
	K3ZA74	156	0.822	Down	0.00028031	Y	micronuclear linker histone polyprotein [Citrus sinensis]	LOC101779693	1.172	1.151	1.213	0.969	0.959	0.978	0.874	0.933	0.833	1.009	0.968	1.009
	K4A6L2	166	0.746	Down	0.026381	S	Two-component response regulator	LOC101755278		1.058	1.03		0.742	0.815		1.047	1.059		1.136	1.08
	K4A500	1056	0.592	Down	0.031639	S	probable GPI-anchored adhesin-like protein PGA55 [Zea mays]	LOC101782141		1.089	1.243		0.738	0.643		1.083	1.127		1.227	1.179
	K4A5T5	510	0.781	Down	0.0056557	S	HIT zinc finger [Zea mays]	LOC101753781	1.067	1.041		0.812	0.835		1.013	1.006		1.133	1.13
	K3ZRF8	340	0.723	Down	0.000184644	S	peptidyl-prolyl cis-trans isomerase CYP63-like isoform X2 [Setaria italica]	LOC101760612	1.183	1.215	1.23	0.882	0.903	0.839	1.055	0.996	1.058	0.934	0.911	0.923
	K3Z3H1	634	0.827	Down	0.0061401	S	leukocyte receptor cluster member 8 homolog isoform X1 [Setaria italica]	LOC101774435	1.093	1.094	1.009	0.851	0.869	0.922	0.993	1.032	1.056	1.077	1.028	1.014
	K3Z8Y8	22	0.726	Down	0.020465	S	serine/arginine-rich SC35-like splicing factor SCL30 [Setaria italica]	LOC101771717	1.252		1.332	0.971		0.906	0.841		0.812	0.993		1.006
	K3XDQ7	1516	0.801	Down	8.4782e-05	S	THO complex subunit 2 [Setaria italica]	LOC101755033	1.14	1.124	1.112	0.92	0.883	0.902	0.989	1.082	1.032	0.96	0.964	0.958
	K3Z8Y8	142	0.779	Down	0.043497	S	serine/arginine-rich SC35-like splicing factor SCL30 [Setaria italica]	LOC101771717		1.124	1.191		0.943	0.861		0.963	0.983		1.027	0.981
	K3XVL7	524	0.808	Down	0.034061	S	serine/threonine-protein kinase BLUS1-like [Setaria italica]	LOC101767987	1.029	1.021	1.023	0.789	0.798	0.896	1.202	1.091	1.08	1.02	1.107	1.023
	K3XVT8	607	0.775	Down	0.023798	S	zinc finger CCCH domain-containing protein 45 [Setaria italica]	LOC101765271	1.266	1.186		0.972	0.928		0.781	0.737		1.028	1.136
	K3YPP6	219	0.819	Down	0.00051865	T	clathrin interactor EPSIN 2 [Setaria italica]	LOC101777347	1.235	1.168	1.193	0.961	0.997	0.986	0.837	0.846	0.869	0.965	0.958	0.965
	K4A545	58	0.753	Down	0.0168958	S	serine/threonine-protein kinase STE20-like [Aegilops tauschii subsp. tauschii]	LOC101776185	1.082	1.147	1.342	0.917	0.929	0.844	0.874	0.874	0.854	1.128	1.077	1.017
	K3XUS1	1411	0.774	Down	0.0031635	S	Protein transport protein sec16	LOC101769332	1.593	1.444	1.646	1.218	1.218	1.189	0.642	0.705	0.649	0.573	0.658	0.57
	K3Z4B2	240	0.775	Down	0.0175594	S	histone-lysine N-methyltransferase 2D isoform X2 [Jatropha curcas]	LOC101782396		1.143	1.068		0.854	0.86		1.092	1.117		0.932	0.969
	K3Y4U1	390	0.743	Down	0.00102143	S	XS domain protein [Medicago truncatula]	LOC101761434	1.132	1.095	1.211	0.834	0.837	0.882	1.075	1.06	1.005	0.975	1.032	0.935
	K4A5Z3	98	0.812	Down	0.0164966	S	methyltransferase-like protein 1 [Setaria italica]	LOC101762983	1.188	1.08	1.082	0.984	0.875	0.86	0.979	0.997	1.054	0.878	1.052	0.975
	K3Z4G7	639	0.825	Down	0.0039239	S	WEB family protein At5g55860 [Setaria italica]	LOC101761727	1.234	1.201	1.244	0.964	1.002	1.07	0.978	0.976	0.981	0.861	0.869	0.784
	K3ZT77	443	0.822	Down	0.005181	T	nuclear pore complex protein NUP50A-like [Setaria italica]	LOC101763443	1.048	1.049	1.15	0.859	0.907	0.902	1.021	0.961	0.94	1.061	1.08	1.006
	K3XYA8	187	0.729	Down	0.0095041	S	basic salivary proline-rich protein 2 [Setaria italica]	LOC101774320	1.151	1.111		0.804	0.846		0.931	0.889		1.069	1.143
	K4A5A0	963	0.739	Down	0.033079	Y	calmodulin-binding transcription activator 3-like isoform X2 [Setaria italica]	LOC101778650	1.356	1.245		0.996	0.925		0.916	1.02		0.827	0.849
	K3YYK3	270	0.741	Down	0.0169182	S	protein MKS1-like [Setaria italica]	LOC101760443		1.078	1.112		0.782	0.841		1.207	1.159		0.96	0.9
	K4A503	875	0.8	Down	0.0024637	S	dentin sialophosphoprotein isoform X1 [Zea mays]	LOC101757178	1.085	1.112	1.014	0.829	0.881	0.86	0.977	1.013	1.019	1.122	0.996	1.121
	K3Y9U1	108	0.462	Down	3.6032e-05	S	RPM1-interacting protein 4-like [Setaria italica]	LOC101753580	1.513	1.495	1.352	0.667	0.661	0.685	0.727	0.765	0.739	1.073	1.085	1.136
	K3ZH11	25	0.807	Down	0.00150083	S	ubiquitin-activating enzyme E1 2 [Setaria italica]	LOC101778880	1.159	1.069	1.115	0.915	0.873	0.91	0.999	0.986	1.057	1	1.035	0.936
	K4AE48	228	0.708	Down	0.00021586	S	deSI-like protein sdu1 [Setaria italica]	LOC101786449	1.343	1.339	1.274	0.933	0.901	0.968	0.945	0.943	0.966	0.815	0.858	0.841
	K3YV83	215	0.42	Down	0.0114028	S	serine/arginine-rich splicing factor RS40 isoform X2 [Setaria italica]	LOC101773686		1.658	1.547		0.615	0.732		0.481	0.568		1.288	1.181
	K3Z4H8	412	0.761	Down	0.0076774	S	zinc finger CCCH domain-containing protein 32-like [Setaria italica]	LOC101782524	1.088	1.136	1.175	0.781	0.875	0.929	1.017	0.931	0.896	1.129	1.065	1.016
	K3ZPZ6	40	0.721	Down	0.00079657	S	uncharacterized LOC100381721 [Zea mays]	LOC101777931	1.145	1.195	1.25	0.854	0.831	0.905	0.875	0.858	0.739	1.078	1.09	1.113
	K3YV83	158	0.43	Down	0.0184038	Y	serine/arginine-rich splicing factor RS40 isoform X2 [Setaria italica]	LOC101773686	1.893	1.795	1.234	0.547	0.598	0.972	0.535	0.605	0.874	1.067	1.063	0.955
	K4A500	782	0.706	Down	0.0174793	S	probable GPI-anchored adhesin-like protein PGA55 [Zea mays]	LOC101782141		1.013	1.062		0.762	0.703		1.153	1.208		1.216	1.204
	K3ZU47	308	0.829	Down	0.0027619	T	protein EMSY-LIKE 3-like [Setaria italica]	LOC101769016	1.079	1.128	1.101	0.954	0.873	0.914	1.02	1.054	1.099	0.952	0.975	0.864
	K3Z8Y8	188	0.792	Down	0.0048005	S	serine/arginine-rich SC35-like splicing factor SCL30 [Setaria italica]	LOC101771717	1.082	1.173	1.2	0.95	0.92	0.868	0.948	0.895	0.921	1.056	1.083	1.041
	K3YWU2	25	0.813	Down	0.0034759	T	COPII coat assembly protein SEC16-like [Setaria italica]	LOC101767084	1.046	1.068		0.854	0.865		1.138	0.977		1.03	1.117
	K3Y4U1	470	0.806	Down	0.0002239	S	XS domain protein [Medicago truncatula]	LOC101761434	1.054	1.074	1.108	0.879	0.875	0.854	0.987	1.013	0.941	1.092	1.059	1.118
	K3XUX6	710	0.747	Down	8.1104e-05	S	trithorax group protein osa-like [Setaria italica]	LOC101786584	1.102	1.083	1.095	0.843	0.795	0.812	0.895	0.847	0.825	1.171	1.186	1.253
	K4A6L2	151	0.695	Down	0.0051195	T	Two-component response regulator	LOC101755278		1.113	1.077		0.776	0.745		0.987	0.98		1.111	1.167
	K3ZRF8	385	0.809	Down	0.0072574	S	peptidyl-prolyl cis-trans isomerase CYP63-like isoform X2 [Setaria italica]	LOC101760612	1.104	1.225	1.176	0.99	0.951	0.896	0.935	0.932	0.977	1.009	0.908	0.978
	K3YV83	156	0.603	Down	0.00100366	S	serine/arginine-rich splicing factor RS40 isoform X2 [Setaria italica]	LOC101773686	1.452	1.405	1.32	0.759	0.854	0.906	0.794	0.785	0.825	1.018	1.001	0.979
	K3Y9U1	118	0.775	Down	0.029481	S	RPM1-interacting protein 4-like [Setaria italica]	LOC101753580	1.204	1.205	1.056	0.892	0.888	0.907	0.973	0.986	1.016	0.937	0.948	0.982
	K3YGI6	192	0.714	Down	0.0071977	S	nucleolin 1-like [Setaria italica]	LOC101776795	1.306		1.248	0.896		0.928	1.06		1.114	0.797		0.792
	K3ZSM4	468	0.803	Down	0.020178	S	putative HLH DNA-binding domain superfamily protein isoform X3 [Zea mays]	LOC101763863	1.014	1.118	1.224	0.905	0.926	0.865	0.904	0.923	1.085	1.21	1.055	0.87
	K3Z3H1	612	0.813	Down	0.023063	S	leukocyte receptor cluster member 8 homolog isoform X1 [Setaria italica]	LOC101774435	1.043	1.104	1.059	0.858	0.789	0.958	1.06	1.186	1.016	1.052	0.962	0.975
	K4A4S1	1607	0.795	Down	0.022977	S	probable GPI-anchored adhesin-like protein PGA55 [Zea mays]	LOC101779192	1.129		1.204	0.914		0.941	0.86		0.879	1.109		0.989
	K4ACV4	157	0.828	Down	0.0023193	S	glycine-rich RNA-binding protein RZ1C-like isoform X1 [Setaria italica]	LOC101755803	1.136	1.065	1.083	0.872	0.924	0.924	0.938	1.031	1.036	1.022	0.996	0.998
	K3XDQ7	1371	0.798	Down	0.028779	S	THO complex subunit 2 [Setaria italica]	LOC101755033	1.191	1.17		0.978	0.906		0.882	1.057		0.962	0.929
	K3Z3Q2	830	0.789	Down	0.0020552	S	protein IQ-DOMAIN 32 [Setaria italica]	LOC101778350	1.098	1.146	1.141	0.915	0.837	0.919	0.979	0.983	0.94	0.965	1.026	0.994
	K3XDY7	746	0.748	Down	0.02372	S	dentin sialophosphoprotein-like [Zea mays]	LOC101772173	1.139	0.998	1.13	0.87	0.704	0.87	0.837	0.932	0.868	1.135	1.261	1.113
	K3ZQB7	278	0.803	Down	0.026701	T	calmodulin-binding transcription activator 3-like [Setaria italica]	LOC101785318	1.136	1.183		0.959	0.902		1.048	0.985		0.886	0.949
	K3Z5Y2	324	0.831	Down	0.035937	S	protein IQ-DOMAIN 1-like [Setaria italica]	LOC101771702	1.158		1.18	1.005		0.937	0.888		0.872	0.979		1.039
	K4A6L2	147	0.804	Down	0.00124341	S	Two-component response regulator	LOC101755278		1.079	1.095		0.876	0.872		1.058	0.959		0.991	1.064
	K4A503	725	0.736	Down	0.0021363	S	dentin sialophosphoprotein isoform X1 [Zea mays]	LOC101757178	1.248	1.328	1.149	0.895	0.929	0.916	0.824	0.811	0.878	1.039	0.941	1.053
	K3XXF9	237	0.469	Down	0.00052358	S	pre-mRNA-splicing factor 38B-like [Setaria italica]	LOC101757682	1.37	1.457	1.631	0.764	0.693	0.633	0.811	0.756	0.701	1.031	1.1	1.097
	K4A944	166	0.77	Down	0.00159993	S	protein FAM114A2-like isoform X1 [Nicotiana attenuata]	LOC101759710	1.119	1.068	1.177	0.863	0.893	0.834	0.869	0.89	0.824	1.157	1.14	1.119
	K3Z507	12	0.706	Down	0.0178555	S	protein KAKU4 [Setaria italica]	LOC101757396	1.318	1.061	1.138	0.727	0.878	0.878	0.822	0.98	0.976	1.102	1.066	1.035
	K4A583	860	0.813	Down	2.1229e-05	S	epidermal growth factor receptor substrate 15 isoform X2 [Setaria italica]	LOC101783521	1.027	1.051	1.046	0.837	0.853	0.85	1.337	1.262	1.283	0.853	0.834	0.864
	K4AFD1	84	0.789	Down	0.00182314	T	LIM domain-containing protein WLIM2b-like [Setaria italica]	LOC101773923	1.025	1.042	0.98	0.839	0.799	0.765	1.085	1.186	1.308	1.033	0.987	0.971
	K3Z438	461	0.807	Down	0.0095389	S	transmembrane protein [Arabidopsis thaliana]	LOC101773339	1.094		1.111	0.872		0.907	0.978		0.925	1.111		1.06
	K3ZEL0	449	0.735	Down	0.0168634	S	lys-63-specific deubiquitinase BRCC36-like [Setaria italica]	LOC101759035	1.089	1.255	1.133	0.888	0.745	0.924	0.978	0.749	0.912	1.071	1.189	1.038
	K3YVJ4	218	0.803	Down	0.00086475	S	"""""""single-stranded DNA-bindig protein WHY2, mitochondrial [Setaria italica]"""""""	LOC101786875	1.179	1.139	1.206	0.931	0.977	0.921	0.893	0.897	0.901	1.004	0.99	0.978
	K4A5F7	932	0.818	Down	0.046003	S	E3 ubiquitin-protein ligase HOS1 [Setaria italica]	LOC101762426	1.137	1.113	1.117	0.864	1	0.89	0.999	0.968	0.997	1.046	0.98	1.035
	K3Y4U1	473	0.831	Down	0.024203	Y	XS domain protein [Medicago truncatula]	LOC101761434	1.031	0.975	1.144	0.883	0.836	0.9	0.976	1.071	0.896	1.123	1.143	1.086
	K3Z8Y8	178	0.685	Down	0.0050766	S	serine/arginine-rich SC35-like splicing factor SCL30 [Setaria italica]	LOC101771717	1.099	1.341	1.263	0.893	0.797	0.846	0.99	0.851	0.871	1.053	1.106	1.067
	K4A4N9	2056	0.808	Down	0.0180383	S	"""""""dentin sialophosphoprotein-like, partial [Zea mays]"""""""	LOC101784313	1.21		1.27	0.986		1.018	0.881		0.914	0.921		0.798
	K3XV51	788	0.759	Down	0.00172191	S	villin-4 [Setaria italica]	LOC101760687	1.016	1.077	0.998	0.763	0.756	0.828	1.196	1.177	1.168	1.027	1.014	1.013
	K3ZSK1	447	0.77	Down	0.0150633	S	hydroxyproline-rich glycoprotein family protein [Zea mays]	LOC101778068	1.238	1.213	1.121	0.945	0.818	0.988	0.787	0.759	0.811	1.136	1.18	1.072
	K3ZHW9	556	0.782	Down	0.0058969	S	dystrophia myotonica WD repeat-containing protein-like [Setaria italica]	LOC101777398	1.198	1.1	1.168	0.862	0.874	0.974	0.952	0.983	0.917	1.032	1.034	0.963
	K3YWI9	134	0.668	Down	0.0076233	S	HMG1/2-like protein [Setaria italica]	LOC101778041	1.863	1.592	1.423	1.094	1.053	1.113	0.491	0.611	0.765	0.564	0.688	0.719
	K3Y5A2	693	0.736	Down	0.0038185	S	Kinesin-like protein	LOC101782900	1.047	1.054	1.161	0.858	0.791	0.752	1.261	1.354	1.306	0.905	0.862	0.824
	K3Z7Y4	189	0.806	Down	0.042541	T	Cysteine synthase	LOC101756742		1.252	1.149		0.952	0.983		0.85	1.011		0.945	0.895
	K3Z3H8	439	0.738	Down	0.0036607	T	cell division cycle 5-like protein [Setaria italica]	LOC101781581	1.079	1.138	1.24	0.851	0.892	0.807	1.116	1.044	1.174	0.981	0.958	0.903
	K3ZEL0	446	0.725	Down	0.0085753	S	lys-63-specific deubiquitinase BRCC36-like [Setaria italica]	LOC101759035	1.138	1.038	1.265	0.878	0.781	0.835	0.943	0.965	0.816	1.063	1.193	1.076
	K3XE99	704	0.644	Down	0.0115558	S	protein NLP3 [Setaria italica]	LOC101785521	1.156		1.069	0.736		0.697	1.051		1.067	1.066		1.202
	K3XVT8	609	0.775	Down	0.023798	S	zinc finger CCCH domain-containing protein 45 [Setaria italica]	LOC101765271	1.266	1.186		0.972	0.928		0.781	0.737		1.028	1.136
	K3ZRF8	520	0.588	Down	0.0085572	S	peptidyl-prolyl cis-trans isomerase CYP63-like isoform X2 [Setaria italica]	LOC101760612		1.359	1.233		0.768	0.755		0.889	1.066		1.025	1.016
	K4A503	729	0.811	Down	0.0135411	S	dentin sialophosphoprotein isoform X1 [Zea mays]	LOC101757178	1.1	1.195	1.02	0.865	0.908	0.917	1.095	1.07	1.116	0.952	0.849	0.96
	K3XI36	231	0.831	Down	0.046537	S	zinc finger CCCH domain-containing protein 12-like [Setaria italica]	LOC101756518		1.176	1.131		0.994	0.924		0.888	0.938		0.971	1.019
	K3ZH11	27	0.833	Down	0.00092242	S	ubiquitin-activating enzyme E1 2 [Setaria italica]	LOC101778880	1.136	1.059	1.103	0.922	0.909	0.916	0.96	1.021	1.002	1.046	0.985	0.986
	K3XV17	501	0.737	Down	0.00096436	S	G patch domain-containing protein TGH homolog isoform X1 [Setaria italica]	LOC101765400		1.358	1.358		1.011	0.992		0.807	0.776		0.902	0.915
	K3XV51	803	0.8	Down	0.0043604	S	villin-4 [Setaria italica]	LOC101760687	1.007	1.04	1.031	0.812	0.772	0.878	1.147	1.196	1.056	1.035	1.02	1.034
	K4AMS9	535	0.831	Down	0.040483	S	filament-like plant protein 4 [Setaria italica]	LOC101769208	1.182	1.132	0.984	0.949	0.923	0.868	0.886	0.938	1.167	1.044	1.011	0.994
	K3YIA0	60	0.798	Down	0.00148454	S	zinc finger CCCH domain-containing protein 56 [Setaria italica]	LOC101757085	1.104	1.074	1.092	0.857	0.836	0.918	0.996	1.112	0.979	0.958	0.952	1.006
	K3Y3U3	252	0.702	Down	0.0026839	S	serine/arginine-rich splicing factor SR45a-like [Setaria italica]	LOC101769484	1.197	1.103	1.313	0.826	0.873	0.838	0.899	0.954	0.817	1.113	1.065	1.056
	K3YV83	207	0.829	Down	0.0116829	Y	serine/arginine-rich splicing factor RS40 isoform X2 [Setaria italica]	LOC101773686	1.2	1.187	1.115	0.93	0.935	1.039	0.865	0.874	0.876	1.025	1.027	1.002
	K3ZH85	784	0.761	Down	0.0027959	S	nodulin homeobox isoform X1 [Setaria italica]	LOC101784145	1.261	1.105	1.146	0.905	0.868	0.899	0.966	1.123	1.085	0.919	0.955	0.916
	K3Z7D0	225	0.747	Down	0.02036	S	CRC domain-containing protein TSO1-like [Setaria italica]	LOC101772798	1.315		1.378	1.041		0.97	0.919		0.965	0.836		0.8
	K3YUN7	21	0.793	Down	0.00132257	S	chaperone protein dnaJ 6 [Zea mays]	LOC101779757	1.157	1.224	1.227	0.995	0.939	0.927	0.801	0.806	0.811	1.032	1.049	1.013
	K4A5Z3	96	0.812	Down	0.0164966	S	methyltransferase-like protein 1 [Setaria italica]	LOC101762983	1.188	1.08	1.082	0.984	0.875	0.86	0.979	0.997	1.054	0.878	1.052	0.975
	K3ZRF8	444	0.715	Down	0.0045383	S	peptidyl-prolyl cis-trans isomerase CYP63-like isoform X2 [Setaria italica]	LOC101760612		1.103	1.14		0.814	0.789		1.021	1.079		1.098	1.054
	K4A4S1	833	0.782	Down	0.0034821	S	probable GPI-anchored adhesin-like protein PGA55 [Zea mays]	LOC101779192	1.164	1.13	1.17	0.968	0.848	0.893	0.889	0.931	0.934	1.006	1.053	1.007
	K4A5F7	916	0.807	Down	0.0027583	S	E3 ubiquitin-protein ligase HOS1 [Setaria italica]	LOC101762426	1.218		1.215	0.971		0.993	0.919		0.89	0.957		0.968
	K3Z365	1218	0.789	Down	0.0052836	T	"""""""DNA-binding protein, putative [Medicago truncatula]"""""""	LOC101765225	1.096	1.132		0.884	0.873		1.07	1.102		0.956	0.909
	K3YV83	154	0.441	Down	0.00083858	S	serine/arginine-rich splicing factor RS40 isoform X2 [Setaria italica]	LOC101773686	1.582	1.767	1.483	0.712	0.618	0.802	0.693	0.616	0.719	1.041	1.058	1.029
	K3YQD1	231	0.793	Down	0.00145708	S	probable ADP-ribosylation factor GTPase-activating protein AGD14 [Setaria italica]	LOC101781376	1.157	1.212	1.267	0.974	0.974	0.934	0.925	0.928	0.849	0.944	0.937	0.932
	K3YPB7	743	0.81	Down	0.033299	S	Histone-lysine N-methyltransferase ATX1 [Morus notabilis]	LOC101785563		1.095	1.149		0.937	0.88		1.031	1.022		0.949	0.959
	K3XXF9	238	0.536	Down	0.0143799	Y	pre-mRNA-splicing factor 38B-like [Setaria italica]	LOC101757682	1.381		1.557	0.824		0.752	0.778		0.725	1.003		1.026
	K3XIU8	381	0.748	Down	0.0034005	S	putative protein TPRXL [Aegilops tauschii subsp. tauschii]	LOC101781234	1.204	1.118	1.265	0.854	0.945	0.885	0.895	0.896	0.977	1.077	1.071	0.917
	K3XDR5	1048	0.808	Down	0.00132216	S	GYF domain-containing protein [Arabidopsis thaliana]	LOC101778963	1.213		1.199	0.97		0.98	1.016		1.086	0.833		0.755
	K3Z3H8	443	0.74	Down	0.0044777	T	cell division cycle 5-like protein [Setaria italica]	LOC101781581	1.073	1.074	1.196	0.829	0.876	0.769	1.149	1.094	1.234	0.98	0.973	0.922
	K3ZH85	781	0.761	Down	0.0027959	S	nodulin homeobox isoform X1 [Setaria italica]	LOC101784145	1.261	1.105	1.146	0.905	0.868	0.899	0.966	1.123	1.085	0.919	0.955	0.916
	K3XLV1	204	0.777	Down	0.000119697	Y	Ribosomal protein	LOC101773539	1.207	1.157	1.143	0.907	0.915	0.903	0.908	0.946	0.94	1.009	0.984	1.03
	K3ZH85	738	0.666	Down	0.0114039	S	nodulin homeobox isoform X1 [Setaria italica]	LOC101784145	1.268		1.212	0.795		0.857	1.146		1.135	0.886		0.868
	K3ZH85	834	0.678	Down	3.5171e-05	S	nodulin homeobox isoform X1 [Setaria italica]	LOC101784145	1.198	1.171	1.174	0.803	0.776	0.823	1.161	1.217	1.151	0.917	0.933	0.92
	K3ZA74	123	0.787	Down	0.048559	T	micronuclear linker histone polyprotein [Citrus sinensis]	LOC101779693	1.107		1.191	0.941		0.867	0.956		0.948	1.01		1.019
	K3YG60	875	0.797	Down	0.0150389	S	enolase-phosphatase E1-like isoform X5 [Zea mays]	LOC101783281	1.293	1.191	1.097	0.936	0.914	1.004	0.716	0.812	0.844	0.988	1.056	1.04
	K3ZRF8	515	0.572	Down	0.0050043	S	peptidyl-prolyl cis-trans isomerase CYP63-like isoform X2 [Setaria italica]	LOC101760612		1.277	1.206		0.73	0.691		0.968	1.169		1.075	1.031
	K4AEK1	41	0.764	Down	0.0113797	T	vacuolar protein-sorting-associated protein 37 homolog 1-like isoform X2 [Setaria italica]	LOC101759472	1.01	1.011	1.042	0.688	0.824	0.827	1.359	1.303	1.306	1.144	0.931	0.886
	K3XVJ3	149	0.756	Down	0.00047994	S	electron carrier/protein disulfide oxidoreductase [Medicago truncatula]	LOC101783911	1.068	1.107	1.145	0.861	0.84	0.81	0.95	0.961	0.909	1.137	1.06	1.158
	K3YWC1	41	0.657	Down	0.0063625	S	copper transport protein CCH [Setaria italica]	101776929	1.259	1.516	1.317	0.956	0.796	0.935	1.006	1.044	0.992	0.865	0.934	0.9
	K3XLF4	229	0.819	Down	0.0033355	S	VQ motif-containing protein 4-like [Setaria italica]	LOC101767479	1.061	1.045		0.87	0.855		1.069	1.14		1.021	0.98
	K3Z573	217	0.759	Down	0.0089185	S	FHA domain-containing protein DDL [Setaria italica]	LOC101762273	1.415	1.343	1.471	1.018	1.184	1.008	0.776	0.728	0.684	0.82	0.802	0.895
	K3Y4U0	117	0.784	Down	0.0032952	S	LOW QUALITY PROTEIN: exocyst complex component SEC5A-like [Setaria italica]	LOC101783033	1.138	1.12	1.215	0.932	0.937	0.855	0.923	0.904	0.904	1.006	1.023	1.072
	K3ZY12	97	0.806	Down	0.00188128	T	muscle M-line assembly protein unc-89-like [Pyrus x bretschneideri]	LOC101785035	1.123	1.221	1.146	0.963	0.913	0.937	0.993	0.989	1.017	0.964	0.93	0.93
	K3ZPW1	1738	0.794	Down	9.7631e-05	S	ATP-dependent helicase BRM-like [Setaria italica]	SETIT_028641mg	1.085	1.111	1.066	0.852	0.862	0.877	1.085	1.007	1.04	1.018	1.066	1.012
	K3YWU2	33	0.81	Down	0.0060822	S	COPII coat assembly protein SEC16-like [Setaria italica]	LOC101767084	1.086	1.054		0.861	0.873		1.096	0.989		1.007	1.112
	K3XWG0	458	0.796	Down	0.0084584	T	Serine/threonine-protein phosphatase 2A 55 kDa regulatory subunit B	LOC101779476	1.091	1.135	1.1	0.876	0.956	0.815	1.107	0.999	1.123	0.977	0.922	0.957
	K3XXJ3	279	0.525	Down	2.2349e-05	S	serine/arginine repetitive matrix protein 1-like [Setaria italica]	LOC101756899	1.435	1.34	1.426	0.728	0.762	0.714	0.763	0.728	0.748	1.004	1.064	1.028
	K3XGQ3	461	0.828	Down	0.022497	S	Serine/threonine-protein phosphatase 2A 55 kDa regulatory subunit B	LOC101766110	1.11		1.117	0.948		0.895	0.966		1.003	0.95		0.961
	K3YSW3	362	0.579	Down	0.035896	S	putative RNA-binding protein Luc7-like 2 [Setaria italica]	LOC101763704	1.506	1.759		1.014	0.877		0.675	0.578		0.809	0.75
	K3Z350	142	0.747	Down	8.0817e-05	S	protein MODIFIER OF SNC1 1 [Setaria italica]	LOC101759168	1.099	1.089	1.106	0.821	0.844	0.795	1.149	1.181	1.221	0.942	0.919	0.875
	K4AE28	249	0.686	Down	0.030723	S	serine/arginine-rich splicing factor RS31 [Setaria italica]	LOC101772434	1.264		1.413	0.953		0.883	0.761		0.761	1.027		0.948
	K3XWK3	420	0.783	Down	0.0048584	S	Histone deacetylase	LOC101756624	1.051		1.018	0.805		0.815	1.127		1.043	1.046		1.125
	K3Y3U3	254	0.638	Down	0.0002995	Y	serine/arginine-rich splicing factor SR45a-like [Setaria italica]	LOC101769484	1.315	1.197	1.319	0.781	0.835	0.828	0.81	0.884	0.817	1.125	1.073	1.058
	K3Z4L5	414	0.806	Down	0.0040842	S	cyclin-dependent kinase 12-like [Populus euphratica]	LOC101786820	1.009	0.977	1.091	0.82	0.852	0.809	1.167	1.17	1.124	1.008	0.999	0.982
	K3ZPZ6	210	0.813	Down	0.00091815	S	uncharacterized LOC100381721 [Zea mays]	LOC101777931	1.126	1.148	1.191	0.951	0.908	0.958	0.98	0.966	0.963	0.906	0.957	0.899
	K3XHM6	403	0.809	Down	0.0111806	T	transcription factor LHW isoform X1 [Jatropha curcas]	LOC101786358	1.08	1.089	1.061	0.939	0.797	0.876	1.013	1.032	1.033	0.969	1.009	1.025
	K4A545	55	0.798	Down	0.020782	S	serine/threonine-protein kinase STE20-like [Aegilops tauschii subsp. tauschii]	LOC101776185	1.073	1.097	1.273	0.933	0.948	0.867	0.917	0.94	0.94	1.082	1.047	0.972
	K3ZVJ0	219	0.761	Down	9.8643e-05	S	glycine-rich RNA-binding protein RZ1C-like [Setaria italica]	LOC101753731	1.151	1.109	1.099	0.869	0.84	0.847	1.011	1.095	1.079	0.973	0.981	0.987
	K3YQD1	207	0.833	Down	0.008003	S	probable ADP-ribosylation factor GTPase-activating protein AGD14 [Setaria italica]	LOC101781376	1.194	1.279	1.281	1.104	1.017	1.007	0.802	0.767	0.759	0.894	0.974	0.93
	K3Z3H1	624	0.762	Down	0.00114326	Y	leukocyte receptor cluster member 8 homolog isoform X1 [Setaria italica]	LOC101774435	1.035	1.109	1.029	0.797	0.781	0.841	1.081	1.05	1.081	1.1	1.089	1.044
	K3ZRF8	383	0.806	Down	0.020559	Y	peptidyl-prolyl cis-trans isomerase CYP63-like isoform X2 [Setaria italica]	LOC101760612		1.091	1.16		0.913	0.901		1.028	1.041		0.991	0.933
	K3YSS5	7	0.703	Down	0.0148794	S	ubiquitin carboxyl-terminal hydrolase 4-like [Setaria italica]	LOC101759367	1.54	1.316	1.328	1.106	0.868	0.966	0.735	0.86	0.749	0.74	0.994	0.983
	K3XDR5	276	0.803	Down	0.0167764	S	GYF domain-containing protein [Arabidopsis thaliana]	LOC101778963	1.121	1.117	1.117	0.847	0.921	0.926	1.221	1.091	1.077	0.846	0.898	0.887
	K3YPP3	866	0.594	Down	0.0048975	S	U2 snRNP-associated SURP motif-containing protein-like isoform X1 [Setaria italica]	LOC101758144		1.273	1.365		0.792	0.775		0.828	0.784		1.095	1.017
	K3YQA7	733	0.824	Down	0.024478	S	diphthine--ammonia ligase isoform X1 [Setaria italica]	LOC101785566	1.101	1.211	1.078	1.011	0.892	0.892	0.968	0.993	0.979	1.007	0.937	0.989
	K3Y9U1	137	0.821	Down	0.039055	T	RPM1-interacting protein 4-like [Setaria italica]	LOC101753580	1.598	1.763	1.425	1.342	1.323	1.266	0.483	0.464	0.566	0.542	0.43	0.634
	K3YNI1	32	0.796	Down	0.0025389	S	transcription factor RF2a-like [Aegilops tauschii subsp. tauschii]	SETIT_015823mg	1.118	1.128	1.067	0.922	0.833	0.881	0.968	1.044	1.072	0.983	1	0.996
	K4A695	177	0.807	Down	0.024441	S	protein OBERON 3 [Setaria italica]	LOC101785920	1.068	1.289	1.14	0.952	0.898	0.973	1.123	0.836	1.033	0.911	0.998	0.918
	K3YUN3	20	0.823	Down	0.0111392	S	SNAP25 homologous protein SNAP33-like [Setaria italica]	LOC101771914	1.173	1.073	1.038	0.86	0.927	0.917	1.065	0.977	1.007	0.946	1.006	1.025
	K3YGI6	199	0.831	Down	0.039856	S	nucleolin 1-like [Setaria italica]	LOC101776795	1.159	1.175	1.305	1.011	0.998	1.015	1.19	1.172	1.062	0.717	0.728	0.72
	K3ZVJ0	240	0.692	Down	0.00046454	S	glycine-rich RNA-binding protein RZ1C-like [Setaria italica]	LOC101753731	1.251	1.178	1.149	0.786	0.848	0.843	0.845	0.879	0.864	1.102	1.093	1.134
	K3YRN0	477	0.668	Down	3.505e-05	S	eukaryotic translation initiation factor 4B1-like [Setaria italica]	LOC101772998	1.17	1.17	1.159	0.769	0.761	0.809	1.234	1.228	1.186	0.854	0.826	0.859
	K3ZVJ0	155	0.817	Down	0.032845	Y	glycine-rich RNA-binding protein RZ1C-like [Setaria italica]	LOC101753731	1.173	1.094		0.939	0.914		0.961	0.948		0.931	1.056
	K3Y3U3	217	0.775	Down	0.000198202	S	serine/arginine-rich splicing factor SR45a-like [Setaria italica]	LOC101769484	1.162	1.16	1.186	0.878	0.905	0.935	0.867	0.902	0.868	1.126	1.026	1.04
	K3Z5Y2	285	0.83	Down	0.027195	S	protein IQ-DOMAIN 1-like [Setaria italica]	LOC101771702	1.066	1.008	1.106	0.845	0.966	0.829	0.933	0.91	0.94	1.159	1.125	1.14
	K3XV90	172	0.82	Down	0.00109748	S	GBF-interacting protein 1-like isoform X1 [Elaeis guineensis]	LOC101755132	1.191	1.127	1.168	0.97	0.969	0.921	0.958	1.02	0.985	0.929	0.902	0.952
	K3YP84	1663	0.807	Down	0.00090154	S	nuclear-pore anchor isoform X2 [Setaria italica]	LOC101758831	1.197	1.262	1.293	1.021	0.993	1.013	0.984	0.888	0.892	0.868	0.914	0.864
	K3XDR5	1271	0.791	Down	0.0054839	S	GYF domain-containing protein [Arabidopsis thaliana]	LOC101778963	1.308	1.149	1.176	0.94	0.987	0.948	0.835	0.882	0.897	0.927	0.994	0.97
	K4A6L2	145	0.804	Down	0.030941	S	Two-component response regulator	LOC101755278		1.053	1.068		0.82	0.886		1.072	0.996		1.051	1.043
	K3XF19	431	0.66	Down	0.00020354	S	cyclic nucleotide-gated cation channel beta-1-like [Setaria italica]	LOC101759490	1.165		1.168	0.774		0.765	0.825		0.82	1.222		1.242
	K4A6D5	501	0.784	Down	3.6154e-05	S	apoptotic chromatin condensation inducer in the nucleus-like [Setaria italica]	LOC101756757	1.209	1.176	1.205	0.953	0.929	0.933	0.722	0.668	0.693	1.128	1.198	1.171
	K3XUX6	715	0.698	Down	0.00158023	S	trithorax group protein osa-like [Setaria italica]	LOC101786584	1.1	1.177	1.168	0.866	0.75	0.788	0.893	0.743	0.731	1.155	1.217	1.284
	K3XEZ2	135	0.818	Down	0.02028	Y	transmembrane protein [Arabidopsis thaliana]	LOC101781901	1.064	1.033		0.836	0.879		0.968	1.051		1.138	1.034
	K3Z5Y2	16	0.82	Down	0.047179	S	protein IQ-DOMAIN 1-like [Setaria italica]	LOC101771702	1.1	0.969	1.08	0.816	0.964	0.802	0.972	0.993	1.044	1.121	1.083	1.093
	K3XDQ7	1292	0.817	Down	0.0025751	S	THO complex subunit 2 [Setaria italica]	LOC101755033	1.068	1.18	1.138	0.926	0.909	0.931	1.032	1.007	0.983	0.977	0.961	0.954
	K3Z3H8	416	0.673	Down	0.00032066	S	cell division cycle 5-like protein [Setaria italica]	LOC101781581	1.2	1.252	1.311	0.852	0.873	0.808	1.079	0.967	1.183	0.926	0.96	0.857
	K4A500	753	0.683	Down	0.0131176	S	probable GPI-anchored adhesin-like protein PGA55 [Zea mays]	LOC101782141		1.007	1.089		0.73	0.701		1.2	1.197		1.228	1.188
	K3XFV7	178	0.83	Down	0.024144	S	polycystic kidney disease protein 1-like 3 [Setaria italica]	LOC101762184		1.087	1.081		0.873	0.926		1.099	1.114		0.95	0.884
	K4AFG0	10	0.75	Down	5.6744e-05	Y	40S ribosomal protein S9-2 [Setaria italica]	LOC101760289	1.036	1.009	1.049	0.757	0.783	0.781	1.166	1.204	1.124	1.048	0.999	1.064
	K3XDY7	589	0.822	Down	0.0129812	S	dentin sialophosphoprotein-like [Zea mays]	LOC101772173	1.281	1.21	1.136	0.938	1.039	1.004	0.725	0.774	0.76	1.056	0.952	1.098
	K3YSS5	13	0.68	Down	0.023756	S	ubiquitin carboxyl-terminal hydrolase 4-like [Setaria italica]	LOC101759367	1.54	1.316	1.256	1.106	0.868	0.824	0.735	0.86	0.817	0.74	0.994	1.141
	K3Z3H1	615	0.82	Down	0.027957	S	leukocyte receptor cluster member 8 homolog isoform X1 [Setaria italica]	LOC101774435	1.03	1.104	1.059	0.872	0.789	0.958	1.067	1.186	1.016	1.044	0.962	0.975
	K3YP84	1669	0.828	Down	2.4004e-06	S	nuclear-pore anchor isoform X2 [Setaria italica]	LOC101758831	1.244	1.259	1.261	1.046	1.033	1.037	0.919	0.904	0.895	0.868	0.869	0.867
	K3ZH85	782	0.755	Down	0.0114172	S	nodulin homeobox isoform X1 [Setaria italica]	LOC101784145	1.261	1.162	1.146	0.905	0.891	0.899	0.966	0.979	1.085	0.919	0.994	0.916
	K3XUW0	984	0.663	Down	0.026538	S	epidermal growth factor receptor substrate 15-like 1 isoform X2 [Setaria italica]	LOC101784452	1.391	1.258		0.838	0.919		0.875	0.897		0.892	0.935
	K4ADK8	244	0.833	Down	0.022918	S	zinc finger CCCH domain-containing protein 25 [Setaria italica]	SETIT_036965mg	1.091	1.084	1.054	0.809	0.933	0.948	1.115	1.085	1.082	1.035	0.892	0.934
	K3ZH85	473	0.736	Down	0.0081173	Y	nodulin homeobox isoform X1 [Setaria italica]	LOC101784145		1.043	1.097		0.779	0.797		1.308	1.155		0.96	0.997
	K4A500	858	0.568	Down	0.0062766	S	probable GPI-anchored adhesin-like protein PGA55 [Zea mays]	LOC101782141		1.071	1.167		0.627	0.644		1.214	1.197		1.292	1.194
	K3YWC1	26	0.762	Down	0.00068412	S	copper transport protein CCH [Setaria italica]	101776929	1.287		1.27	0.972		0.977	0.951		0.918	0.875		0.939
	K3YT48	391	0.801	Down	0.0034158	S	probable WRKY transcription factor 40 [Setaria italica]	LOC101754625	1.194	1.18		0.962	0.94		0.974	0.978		0.882	0.909
	K3XVI9	126	0.826	Down	0.0081648	S	serrate RNA effector molecule [Setaria italica]	LOC101766780	1.085	1.202	1.127	0.918	0.914	0.988	0.861	0.855	0.834	1.112	1.071	1.021
	K3ZRF8	572	0.77	Down	0.0119367	S	peptidyl-prolyl cis-trans isomerase CYP63-like isoform X2 [Setaria italica]	LOC101760612		1.15	1.181		0.92	0.874		1.073	1.181		0.886	0.826
	K3XWG0	459	0.797	Down	0.0057374	S	Serine/threonine-protein phosphatase 2A 55 kDa regulatory subunit B	LOC101779476	1.169	1.217	1.179	0.943	1.016	0.883	0.916	0.812	0.863	0.996	0.96	1.026
	K3ZA74	157	0.793	Down	0.000101691	S	micronuclear linker histone polyprotein [Citrus sinensis]	LOC101779693	1.127	1.15	1.154	0.883	0.918	0.919	0.942	0.977	0.879	1.058	0.964	1.07
	K4ABX6	200	0.826	Down	0.0030021	S	remorin [Setaria italica]	LOC101765945	1.067	1.095	1.082	0.945	0.874	0.861	0.983	0.901	0.895	1.003	1.119	1.14
	K4A695	567	0.83	Down	0.00124489	S	protein OBERON 3 [Setaria italica]	LOC101785920	1.103	1.109		0.913	0.924		1.002	0.893		1.017	1.088
	K3YFY6	814	0.746	Down	0.0165201	S	protein ENHANCED DISEASE RESISTANCE 4-like [Elaeis guineensis]	LOC101759379		1.094	1.12		0.856	0.796		1.01	1.009		1.065	1.116
	K4AE28	241	0.833	Down	0.0124226	Y	serine/arginine-rich splicing factor RS31 [Setaria italica]	LOC101772434	1.087		1.12	0.906		0.932	1.001		0.993	1.01		0.96
	K3Y4U1	536	0.819	Down	0.026144	S	XS domain protein [Medicago truncatula]	LOC101761434	1.043	1.044	1.15	0.889	0.875	0.887	1.008	0.992	0.97	1.073	1.11	1.019
	K4A6P0	90	0.829	Down	0.024598	S	serine/threonine-protein kinase TOUSLED [Setaria italica]	LOC101763899	0.99		1.045	0.832		0.854	1.054		1.13	1.156		0.989
	K4ACZ2	55	0.826	Down	0.036697	Y	probable serine/threonine-protein kinase DDB_G0280133 [Solanum tuberosum]	LOC101759467		1.047	1.106		0.912	0.866		1.031	1.018		1.035	0.971
	K4A857	119	0.754	Down	0.0055352	S	probable serine/threonine protein phosphatase 2A regulatory subunit B''delta [Setaria italica]	LOC101763779	1.083	1.179	1.272	0.918	0.895	0.85	1.002	0.963	0.862	0.975	0.946	1.029
	K3XDQ8	1020	0.818	Down	0.0021557	S	zinc finger CCCH domain-containing protein 19-like [Setaria italica]	SETIT_000025mg	1.046	0.997	1.071	0.841	0.826	0.881	1.092	1.165	1.086	1.044	1	0.972
	K3Y3U3	250	0.712	Down	0.000136621	S	serine/arginine-rich splicing factor SR45a-like [Setaria italica]	LOC101769484	1.236	1.18	1.222	0.845	0.848	0.896	0.854	0.895	0.87	1.097	1.066	1.04
	K4AEK1	169	0.687	Down	0.0020377	Y	vacuolar protein-sorting-associated protein 37 homolog 1-like isoform X2 [Setaria italica]	LOC101759472	1.103	1.064	1.22	0.727	0.811	0.789	1.037	1.048	1.023	1.305	1.12	1.028
	K3YUN3	185	0.658	Down	0.00072254	S	SNAP25 homologous protein SNAP33-like [Setaria italica]	LOC101771914	1.366	1.232	1.187	0.807	0.836	0.848	0.912	0.867	0.885	0.965	1.045	1.051
	K4A9X0	434	0.816	Down	0.0020007	S	golgin subfamily A member 4 [Brachypodium distachyon]	LOC101765267	1.235	1.157	1.256	1.018	0.982	0.975	0.797	0.872	0.862	0.986	0.996	0.94
	K3Y4U1	204	0.793	Down	0.00047981	S	XS domain protein [Medicago truncatula]	LOC101761434	1.088	1.11	1.159	0.904	0.89	0.867	0.985	0.96	0.979	1.038	1.06	1.022
	K3YWU2	24	0.776	Down	0.020182	S	COPII coat assembly protein SEC16-like [Setaria italica]	LOC101767084	1.072	1.055		0.796	0.855		1.101	0.985		1.105	1.137
	K4ACV4	257	0.522	Down	2.1819e-05	Y	glycine-rich RNA-binding protein RZ1C-like isoform X1 [Setaria italica]	LOC101755803	1.429	1.499	1.388	0.756	0.725	0.772	0.634	0.661	0.708	1.136	1.074	1.129
	K3XIU8	110	0.79	Down	0.0045954	S	putative protein TPRXL [Aegilops tauschii subsp. tauschii]	LOC101781234	1.151	1.104	1.191	0.971	0.884	0.867	0.929	0.894	0.97	0.974	1.147	1
	K3ZPV9	453	0.828	Down	0.00189668	S	protein CHROMATIN REMODELING 4 [Setaria italica]	LOC101785187	0.965	1.005	1.005	0.84	0.838	0.785	1.069	1.025	1.069	1.115	1.119	1.144
	K3ZR00	218	0.797	Down	0.00166176	S	dual specificity protein kinase shkD-like [Setaria italica]	LOC101765600	1.112	1.088	1.14	0.843	0.924	0.896	1.027	0.941	0.961	1.015	1.038	1.001
	K3ZPZ6	372	0.824	Down	0.0024375	S	uncharacterized LOC100381721 [Zea mays]	LOC101777931	1.143	1.186	1.141	0.937	0.922	1.002	0.829	0.841	0.83	1.051	1.028	1.042
	K4A5H5	917	0.75	Down	0.0027765	S	"""""""WEB family protein At5g16730, chloroplastic-like [Setaria italica]"""""""	LOC101765002	1.354	1.269	1.338	1.057	0.923	0.991	0.748	0.776	0.679	0.969	1.099	1.181
	K3YV83	204	0.766	Down	2.3574e-05	S	serine/arginine-rich splicing factor RS40 isoform X2 [Setaria italica]	LOC101773686	1.237	1.238	1.254	0.959	0.931	0.967	0.809	0.852	0.753	1.023	1.01	1.061
	K3ZIN8	181	0.833	Down	0.00065694	S	zinc finger CCCH domain-containing protein 63 isoform X2 [Setaria italica]	LOC101767812	1.113	1.139	1.116	0.964	0.934	0.907	0.968	0.965	0.995	0.969	0.964	0.991
	K3YRN0	449	0.616	Down	0.00028168	S	eukaryotic translation initiation factor 4B1-like [Setaria italica]	LOC101772998	1.236	1.156	1.226	0.716	0.795	0.716	1.291	1.316	1.341	0.787	0.733	0.739
	K3XDQ7	1621	0.804	Down	0.00112144	S	THO complex subunit 2 [Setaria italica]	LOC101755033	1.167	1.184	1.149	0.964	0.892	0.957	0.982	1.049	1.065	0.904	0.936	0.85
	K3Z5Y2	134	0.779	Down	0.0129243	S	protein IQ-DOMAIN 1-like [Setaria italica]	LOC101771702	0.979	0.933	1.051	0.776	0.828	0.703	1.152	1.14	1.207	1.087	1.083	1.063
	K4A500	710	0.681	Down	0.0047616	S	probable GPI-anchored adhesin-like protein PGA55 [Zea mays]	LOC101782141		0.993	1.041		0.684	0.701		1.163	1.155		1.351	1.278
	K3ZQB7	810	0.81	Down	2.1481e-06	S	calmodulin-binding transcription activator 3-like [Setaria italica]	LOC101785318	1.145	1.144		0.927	0.927		0.911	0.894		1.018	1.041
	K3Z6R9	163	0.815	Down	0.0177036	S	protein tesmin/TSO1-like CXC 7 [Setaria italica]	LOC101772402	1.01	1.019	1.162	0.869	0.905	0.828	1.054	1.147	1.078	1.071	0.979	0.96
	K3Z8Y8	176	0.668	Down	0.0050806	S	serine/arginine-rich SC35-like splicing factor SCL30 [Setaria italica]	LOC101771717	1.099	1.351	1.287	0.893	0.8	0.804	0.99	0.81	0.86	1.053	1.14	1.104
chloroplast	K3YIK0	318	0.789	Down	0.0123385	S	Glucose-6-phosphate 1-epimerase	LOC101763158	1.037	1.091		0.846	0.833		1.076	1.033		1.075	1.064
	K3YFX7	699	0.822	Down	2.2867e-05	S	topless-related protein 1-like [Setaria italica]	LOC101785828		1.175	1.173		0.965	0.964		0.876	0.93		0.983	0.948
	K3YLB0	140	0.825	Down	2.3709e-05	S	LOW QUALITY PROTEIN: golgin candidate 4-like [Setaria italica]	LOC101769799	1.102	1.107	1.115	0.899	0.924	0.918	1.023	0.986	1.001	0.979	0.968	0.97
	K3XVX0	415	0.796	Down	0.019316	S	DCD (Development and Cell Death) domain protein [Zea mays]	LOC101759720	1.172	1.022	1.131	0.806	0.927	0.913	0.942	1.008	1.056	1.117	1.047	0.911
	K4A8A9	514	0.821	Down	0.000140581	S	calcium-dependent protein kinase 8-like [Setaria italica]	LOC101763898	0.996	1.006	0.996	0.803	0.841	0.818	1.059	1.027	1.042	1.137	1.117	1.178
	K4A969	442	0.608	Down	0.021899	S	"""""""zinc finger protein VAR3, chloroplastic [Setaria italica]"""""""	LOC101765130	1.226	1.746	1.161	0.893	0.821	0.799	1.383	1.718	1.434	0.728	0.603	0.842
	K3YHY7	230	0.647	Down	0.000196051	T	"""""""multiple organellar RNA editing factor 8, chloroplastic/mitochondrial-like [Setaria italica]"""""""	LOC101769399	1.234	1.199	1.258	0.813	0.825	0.749	0.776	0.8	0.755	1.129	1.166	1.187
	K4A969	438	0.559	Down	0.0112837	S	"""""""zinc finger protein VAR3, chloroplastic [Setaria italica]"""""""	LOC101765130	1.16	1.663	1.142	0.776	0.75	0.689	1.541	1.852	1.613	0.785	0.638	0.873
	K3ZQR0	73	0.78	Down	7.7377e-05	T	probable AMP deaminase [Setaria italica]	LOC101752649	1.133	1.087	1.101	0.849	0.869	0.872	1.08	0.997	1.094	0.954	1.045	0.939
	K3Y6N2	508	0.826	Down	0.0043395	S	suppressor protein SRP40 [Setaria italica]	LOC101756017	1.026		1.042	0.846		0.863	1.022		0.979	1.11		1.128
	K3YR05	23	0.794	Down	0.00022413	S	nephrocystin-3 [Setaria italica]	LOC101774216	1.113	1.159	1.128	0.895	0.923	0.88	0.873	0.882	0.911	1.105	1.045	1.097
	K3XDZ2	36	0.779	Down	0.0051409	S	mitotic spindle checkpoint protein MAD1 [Setaria italica]	LOC101781507	1.116	1.06	1.121	0.855	0.856	0.857	1.01	1.013	1.015	1.002	1.04	1.03
	K4A0P7	560	0.813	Down	0.00169669	S	LOW QUALITY PROTEIN: protein HGV2 [Setaria italica]	SETIT_032437mg	1.101	1.185	1.179	0.935	0.919	0.964	0.862	0.935	0.854	1.113	0.989	1.113
	K4A5H1	703	0.703	Down	0.0118014	T	catalytic/pyridoxal phosphate-binding protein [Medicago truncatula]	LOC101784159		1.109	1.181		0.823	0.787		1.109	1.202		0.986	0.929
	K3Z4T9	356	0.783	Down	0.007335	S	zinc finger CCCH domain-containing protein 33 [Setaria italica]	LOC101785209	1.054	1.098		0.839	0.847		1.144	1.186		0.946	0.947
	K4A884	363	0.789	Down	0.0027	S	plant-specific TFIIB-related protein 1 [Aegilops tauschii subsp. tauschii]	LOC101761367	0.995	1.028	1.073	0.816	0.773	0.853	1.136	1.158	1.086	1.105	1.115	1.004
	K3ZQR0	136	0.827	Down	0.00055738	S	probable AMP deaminase [Setaria italica]	LOC101752649	0.938	0.93	0.968	0.766	0.804	0.776	1.055	0.995	1.031	1.234	1.271	1.201
	K4ADX7	72	0.803	Down	0.035082	S	"""""""peptide methionine sulfoxide reductase A4, chloroplastic-like [Setaria italica]"""""""	LOC101766912	0.988	1.1	1.104	0.812	0.79	0.96	1.099	1.06	0.925	1.08	1.05	1.014
	K3ZGY7	540	0.773	Down	0.0031835	S	protein ALWAYS EARLY 2 isoform X1 [Setaria italica]	LOC101752950	1.165	1.158	1.207	0.911	0.847	0.969	1.051	1.213	1.145	0.894	0.835	0.773
	K3XUZ1	95	0.828	Down	0.00138009	T	putative disease resistance RPP13-like protein 1 [Setaria italica]	LOC101755142	1.097		1.11	0.91		0.917	0.976		0.946	1.023		1.034
	K3Z4T9	494	0.669	Down	0.000199228	S	zinc finger CCCH domain-containing protein 33 [Setaria italica]	LOC101785209	1.202	1.285	1.256	0.827	0.804	0.872	1.012	1.057	1.036	0.936	0.939	0.988
	K3ZGY7	291	0.745	Down	0.020463	S	protein ALWAYS EARLY 2 isoform X1 [Setaria italica]	LOC101752950	1.236	1.149	1.431	1.021	0.875	0.948	0.934	1.168	0.92	0.842	0.855	0.789
	K4A5A5	585	0.752	Down	0.003396	S	"""""""protein TIC110, chloroplastic [Setaria italica]"""""""	LOC101753913	1.136	1.018	1.113	0.811	0.78	0.867	0.849	0.845	0.823	1.212	1.285	1.165
	K3ZQR0	119	0.827	Down	0.00057537	T	probable AMP deaminase [Setaria italica]	LOC101752649	1.088	1.043	1.105	0.887	0.906	0.882	1.052	0.973	1.048	0.983	1.076	0.964
	K3YFV6	629	0.814	Down	0.00173671	S	pumilio homolog 5 [Setaria italica]	LOC101781651	1.192	1.111	1.125	0.904	0.927	0.959	0.956	0.914	0.932	0.958	1.051	0.974
	K3XV14	19	0.825	Down	0.0035976	S	superkiller viralicidic activity 2-like 2 [Setaria italica]	LOC101767036	1.136	1.083	1.152	0.899	0.907	0.974	1.134	1.079	1.119	0.863	0.947	0.892
	K3YI52	85	0.827	Down	0.00117801	S	"""""""putative methylesterase 14, chloroplastic [Setaria italica]"""""""	LOC101765718	1.075	1.107	1.108	0.921	0.93	0.87	0.841	0.842	0.862	1.164	1.103	1.152
	K3XEY9	687	0.751	Down	0.00140031	T	TBC1 domain family member 8B-like [Setaria italica]	LOC101775304	1.356		1.342	1.023		1.004	0.743		0.738	0.975		1.007
	K3YGQ0	600	0.786	Down	0.0117035	S	protein PAF1 homolog [Setaria italica]	LOC101766547	1.042	1.165	1.178	0.953	0.838	0.87	0.915	0.83	0.841	1.067	1.08	1.182
	K3ZQR0	122	0.819	Down	9.7102e-05	S	probable AMP deaminase [Setaria italica]	LOC101752649	1.073	1.05	1.096	0.875	0.883	0.877	1.057	0.979	1.042	1.005	1.084	0.981
	K3YX73	80	0.807	Down	0.00166014	S	40S ribosomal protein S27	LOC101754906	1.002	0.989	1.043	0.837	0.833	0.778	1.127	1.19	1.127	1.047	1.014	1.07
	K4A0P7	557	0.788	Down	0.00043713	S	LOW QUALITY PROTEIN: protein HGV2 [Setaria italica]	SETIT_032437mg	1.165	1.167		0.914	0.923		0.881	0.988		1.062	0.95
	K3Y6Y7	94	0.827	Down	0.0038637	Y	uncharacterized membrane protein At1g16860-like [Setaria italica]	LOC101754013	1.14	1.082	1.163	0.944	0.891	0.963	1.057	1.025	1.021	0.877	1.008	0.872
	K3Z4T9	170	0.811	Down	0.005543	S	zinc finger CCCH domain-containing protein 33 [Setaria italica]	LOC101785209	0.996	1.077	1.045	0.8	0.837	0.891	1.206	1.271	1.258	0.986	0.918	0.981
	K3XVT7	579	0.518	Down	0.000183762	S	uncharacterized membrane protein At1g75140-like [Setaria italica]	LOC101760814	1.284	1.406	1.297	0.735	0.639	0.692	0.733	0.707	0.796	1.209	1.206	1.167
	K3YI52	75	0.768	Down	0.040641	S	"""""""putative methylesterase 14, chloroplastic [Setaria italica]"""""""	LOC101765718	1.107		1.145	0.864		0.865	0.871		0.845	1.159		1.139
	K4A884	429	0.774	Down	0.023541	S	plant-specific TFIIB-related protein 1 [Aegilops tauschii subsp. tauschii]	LOC101761367	0.972		1.045	0.768		0.794	1.166		1.118	1.157		1.062
	K3ZRP7	268	0.765	Down	0.0001165	T	Phosphoinositide phospholipase C	LOC101756981	1.143	1.135	1.146	0.872	0.848	0.901	0.951	0.965	0.928	1.035	1.057	1.04
	K4A4P6	313	0.66	Down	0.0189618	S	uncharacterized LOC100274068 [Zea mays]	LOC101764058	1.239		1.128	0.755		0.808	1.17		1.143	0.822		0.911
	K3XXE3	129	0.767	Down	0.03938	S	probable transcription factor At1g66420 [Aegilops tauschii subsp. tauschii]	LOC101780802	1.098	1.343	1.164	0.978	0.807	0.981	0.904	0.822	0.942	1.033	1.005	0.944
	K3XVX0	370	0.828	Down	0.021762	S	DCD (Development and Cell Death) domain protein [Zea mays]	LOC101759720	1.182	1.1	1.085	0.891	0.882	1.014	0.932	1.034	1.012	1.028	0.993	0.903
	K3Y4V2	1018	0.788	Down	0.0089621	S	probable LRR receptor-like serine/threonine-protein kinase At1g56130 [Setaria italica]	LOC101753591	0.995	0.946	0.999	0.821	0.793	0.702	1.147	1.23	1.306	1.057	1.038	1.049
	K4A4P6	172	0.717	Down	0.025497	T	uncharacterized LOC100274068 [Zea mays]	LOC101764058	1.1		1.099	0.799		0.778	1.184		1.227	0.899		0.891
	K4A4P6	1397	0.791	Down	0.0092037	S	uncharacterized LOC100274068 [Zea mays]	LOC101764058	1.113		1.133	0.907		0.87	1.127		1.152	0.848		0.842
	K3ZQH3	875	0.828	Down	0.0045989	S	pre-mRNA-splicing factor SYF1 [Setaria italica]	LOC101775476	1.03	1.001	0.964	0.822	0.79	0.867	0.965	1.017	0.997	1.226	1.223	1.135
	K3Z4T9	547	0.676	Down	9.9972e-05	S	zinc finger CCCH domain-containing protein 33 [Setaria italica]	LOC101785209	1.162	1.19	1.127	0.78	0.76	0.813	1.003	1.099	1.054	1.021	1.024	1.135
	K3ZQY3	459	0.806	Down	0.00030372	S	serine/threonine-protein kinase CTR1-like [Oryza brachyantha]	LOC101754395	1.06	1.084	1.094	0.843	0.882	0.886	1.049	1.063	1.059	1.042	0.972	0.969
	K4AAF5	350	0.803	Down	0.048922	S	methyl-CpG-binding domain-containing protein 11-like [Setaria italica]	LOC101775385	1.083	1.341	1.123	0.973	0.877	1	0.931	0.882	0.951	1.029	0.937	0.931
	K4A5H1	78	0.779	Down	0.0177619	S	catalytic/pyridoxal phosphate-binding protein [Medicago truncatula]	LOC101784159	1.06	1.202	1.209	0.99	0.859	0.856	0.928	0.944	1.146	1.045	1.015	0.887
	K3YR20	215	0.768	Down	0.0134211	S	Auxin efflux carrier component	LOC101754121	1.109	1.203	1.109	0.971	0.799	0.856	0.871	0.838	0.928	1.033	1.12	1.066
	K4A5Y5	697	0.824	Down	0.021316	S	serine/threonine-protein kinase BLUS1 isoform X2 [Setaria italica]	LOC101775953	1.079	1.053	1.144	0.818	0.939	0.944	1.063	1.08	0.944	1.055	0.934	0.979
	K4A5H1	555	0.746	Down	0.044915	S	catalytic/pyridoxal phosphate-binding protein [Medicago truncatula]	LOC101784159	1.013	1.161	1.292	0.974	0.856	0.754	1.002	1.071	1.17	1.031	0.947	0.912
	K3XYL7	171	0.758	Down	6.0567e-05	T	Eukaryotic translation initiation factor 3 subunit G	LOC101761219	1.15	1.109	1.162	0.853	0.867	0.873	1.208	1.249	1.146	0.809	0.819	0.872
	K3ZGY7	533	0.827	Down	0.0121824	S	protein ALWAYS EARLY 2 isoform X1 [Setaria italica]	LOC101752950	1.093	1.063	1.219	0.946	0.935	0.911	1.052	1.18	1.167	0.925	0.864	0.792
	K3ZQY3	659	0.831	Down	0.00069521	S	serine/threonine-protein kinase CTR1-like [Oryza brachyantha]	LOC101754395	1.113	1.088	1.066	0.878	0.919	0.918	1.042	1.049	1.115	0.973	0.95	0.92
	K3ZRA9	134	0.749	Down	0.0119018	S	proton pump-interactor 1-like [Setaria italica]	LOC101772214		1.095	1.137		0.814	0.857		0.97	0.925		1.127	1.08
	K3Z4T9	405	0.771	Down	0.0064384	S	zinc finger CCCH domain-containing protein 33 [Setaria italica]	LOC101785209	1.1	1.199	1.105	0.849	0.829	0.948	1.058	1.163	1.08	0.96	0.909	1.002
	K4A8A9	517	0.811	Down	0.00023995	S	calcium-dependent protein kinase 8-like [Setaria italica]	LOC101763898	0.999	1.032	1.023	0.808	0.823	0.847	1.053	1.005	1.033	1.134	1.129	1.131
	K3ZQR0	126	0.779	Down	2.3144e-05	S	probable AMP deaminase [Setaria italica]	LOC101752649	1.127	1.126	1.163	0.885	0.881	0.894	1.002	0.915	0.913	0.991	1.072	1.011
	K4A4V5	389	0.589	Down	0.0027759	S	probable GPI-anchored adhesin-like protein PGA55 [Zea mays]	LOC101779855		1.233	1.223		0.743	0.703		0.799	0.869		1.248	1.219
	K4A4V5	438	0.829	Down	0.00120405	S	probable GPI-anchored adhesin-like protein PGA55 [Zea mays]	LOC101779855	1.161	1.11	1.118	0.928	0.97	0.913	0.94	0.928	0.968	0.99	1.019	1.017
	K3ZR74	33	0.697	Down	0.00022337	S	HSP-interacting protein-like [Aegilops tauschii subsp. tauschii]	LOC101758725	1.166	1.192	1.225	0.867	0.836	0.796	0.767	0.751	0.708	1.16	1.22	1.244
	K3YFV6	616	0.788	Down	0.00086261	S	pumilio homolog 5 [Setaria italica]	LOC101781651	1.137	1.113	1.07	0.901	0.841	0.873	0.995	0.985	1.029	0.973	1.062	1.017
	K3ZGY7	294	0.778	Down	0.046743	S	protein ALWAYS EARLY 2 isoform X1 [Setaria italica]	LOC101752950	1.129	1.09	1.409	0.988	0.888	0.948	0.999	1.214	0.949	0.905	0.856	0.786
	K3Z4T9	333	0.783	Down	0.002623	S	zinc finger CCCH domain-containing protein 33 [Setaria italica]	LOC101785209	1.079	1.142	1.109	0.823	0.862	0.922	1.095	1.129	1.119	0.976	0.936	0.996
	K3ZGY7	541	0.754	Down	0.00071767	S	protein ALWAYS EARLY 2 isoform X1 [Setaria italica]	LOC101752950	1.158	1.149	1.258	0.909	0.886	0.893	1.046	1.216	1.169	0.907	0.81	0.779
	K3YR05	32	0.817	Down	0.00029516	S	nephrocystin-3 [Setaria italica]	LOC101774216	1.148	1.132	1.153	0.963	0.932	0.911	0.878	0.954	0.951	1.02	0.992	1.016
cytoplasm	K4A703	618	0.803	Down	0.0024398	T	probable ethylene response sensor 1 [Setaria italica]	LOC101784164	1.171	1.108	1.12	0.86	0.93	0.938	1.101	0.933	1.05	0.897	1.017	0.898
	K3YKH0	3	0.831	Down	0.041863	S	mitochondrial import receptor subunit TOM9-2 [Setaria italica]	LOC101770467		1.179	1.226		0.965	1.033		1.02	1.028		0.872	0.79
	K3XW36	466	0.793	Down	0.0102594	S	Mitogen-activated protein kinase	LOC101764468	1.262	1.3	1.266	1.08	0.914	1.04	0.818	0.876	0.887	0.805	0.877	0.783
	K4A703	623	0.767	Down	0.0020575	S	probable ethylene response sensor 1 [Setaria italica]	LOC101784164	1.13	1.139	1.059	0.807	0.853	0.893	1.136	1.027	1.063	0.954	0.978	0.985
	K3Y4N9	1143	0.791	Down	0.00055838	S	CLIP-associated protein-like [Setaria italica]	LOC101762102	1.117	1.178	1.137	0.89	0.889	0.937	1.033	1.031	1.037	0.963	0.949	0.923
	K3XUU3	18	0.631	Down	0.0178779	Y	CHD3-type chromatin-remodeling factor PICKLE [Setaria italica]	LOC101784172		1.225	1.384		0.814	0.833		0.989	1.001		1.005	0.867
	K3Z4G5	271	0.755	Down	0.00181764	T	probable mediator of RNA polymerase II transcription subunit 37c [Setaria italica]	LOC101777821	1.12	1.089	1.155	0.825	0.905	0.81	1.137	1.106	1.105	0.912	0.917	0.954
	K3ZW65	31	0.798	Down	0.0062794	S	60S ribosomal protein L8 [Setaria italica]	LOC101785583	1.026	1.107	1.061	0.891	0.789	0.869	1.062	0.954	1.003	1.062	1.12	1.11
	K3ZIE2	220	0.827	Down	0.00072208	S	protein WVD2-like 1 [Setaria italica]	LOC101777127	1.148	1.081	1.111	0.938	0.905	0.92	1.024	1.158	1.094	0.906	0.851	0.872
	K3XHS5	66	0.827	Down	0.02674	S	calmodulin-binding protein 60 B-like isoform X1 [Setaria italica]	LOC101780010	1.15	1.086		0.912	0.937		0.94	0.903		1.006	1.052
	K4A5B0	251	0.744	Down	0.0149196	S	nuclear pore complex protein NUP96-like [Setaria italica]	LOC101763385		1.397	1.303		0.993	1.015		0.888	0.904		0.847	0.891
	K3Z4Y6	392	0.819	Down	9.732e-05	S	microtubule-associated protein 70-1 [Setaria italica]	LOC101763366	1.019	1.038	1.019	0.846	0.851	0.821	1.13	1.126	1.103	0.993	0.981	1.05
	K3XLW6	27	0.792	Down	0.043539	S	soluble inorganic pyrophosphatase-like isoform X2 [Setaria italica]	LOC101754621	1.132	1.403	1.117	0.919	0.964	1.008	0.991	0.764	0.899	0.965	0.916	0.965
	K3ZIE2	221	0.798	Down	0.00118279	S	protein WVD2-like 1 [Setaria italica]	LOC101777127	1.1	1.11	1.124	0.935	0.868	0.859	1.062	1.159	1.159	0.915	0.853	0.849
	K4AAW3	35	0.802	Down	0.013698	S	TOM1-like protein 2 [Setaria italica]	LOC101761743	1.249	1.067	1.115	0.958	0.887	0.905	0.927	0.99	0.952	0.925	1.054	1.045
	K3Y6F0	65	0.794	Down	0.025104	S	calcium-dependent protein kinase 29-like [Setaria italica]	LOC101753182	1.113	1.198		0.914	0.922		0.992	1.004		0.998	0.899
	K4A5B0	249	0.697	Down	0.048058	S	nuclear pore complex protein NUP96-like [Setaria italica]	LOC101763385	1.392	1.47		0.998	0.997		0.844	0.815		0.83	0.866
	K3Z766	98	0.812	Down	0.027019	S	nucleosome assembly protein 1;2 [Setaria italica]	LOC101767418	1.314		1.243	1.06		1.016	0.843		0.902	0.888		0.895
	K3Z824	287	0.818	Down	0.0027617	T	caffeoylshikimate esterase-like isoform X2 [Setaria italica]	LOC101780690	1.09	1.202	1.126	0.932	0.916	0.948	1.032	0.909	0.983	0.99	0.982	0.932
	K3XLW6	26	0.646	Down	0.0063034	S	soluble inorganic pyrophosphatase-like isoform X2 [Setaria italica]	LOC101754621	1.548	1.248	1.464	0.829	0.99	0.933	0.789	0.798	0.759	0.816	0.997	0.822
	K3YR08	408	0.807	Down	0.021143	S	microtubule-associated protein 70-2 [Setaria italica]	LOC101773970	1.097	1.07		0.9	0.849		1.085	1.089		0.935	0.999
	K3XVC3	10	0.538	Down	0.00011548	S	Sucrose synthase	LOC101759310	1.367	1.348	1.291	0.741	0.666	0.748	0.502	0.555	0.53	1.313	1.334	1.34
	K3Z820	306	0.778	Down	6.392e-05	T	LOW QUALITY PROTEIN: uridine kinase-like protein 3 [Setaria italica]	LOC101755252	1.183	1.159	1.199	0.937	0.903	0.915	0.966	0.947	0.962	0.893	0.982	0.924
	K4A5Y9	11	0.651	Down	0.00033856	S	Sucrose synthase	LOC101784175	1.148	1.249	1.159	0.732	0.787	0.797	0.848	0.83	0.853	1.261	1.114	1.177
	K3Y638	537	0.808	Down	0.0043593	S	Trypsin family protein [Zea mays]	LOC101781956	1.129	1.137	1.07	0.844	0.921	0.932	1.071	0.977	1.045	0.99	0.987	0.964
	K3XUU3	23	0.812	Down	0.0039646	S	CHD3-type chromatin-remodeling factor PICKLE [Setaria italica]	LOC101784172	1.19	1.153	1.213	1.012	0.907	0.968	0.943	1.005	1.003	0.885	0.97	0.886
	K4A585	4	0.71	Down	8.1425e-05	S	AP-2 complex subunit alpha	LOC101780687	1.191	1.172	1.186	0.818	0.874	0.827	1.188	1.171	1.198	0.832	0.804	0.812
	K3YT65	35	0.827	Down	0.00181757	S	TOM1-like protein 2 [Setaria italica]	LOC101767496	1.126	1.099	1.103	0.937	0.873	0.943	0.891	0.959	0.933	1.068	1.079	1.049
	K3YP72	1079	0.829	Down	0.032638	T	protein furry [Oryza sativa Japonica Group]	LOC101759239	1.132	1.078		0.894	0.939		0.948	1.041		1.025	0.981
	K3ZSA7	218	0.618	Down	3.7011e-05	S	calphotin [Setaria italica]	LOC101757898	1.182	1.173	1.213	0.705	0.743	0.757	1.311	1.321	1.265	0.857	0.815	0.808
	K4A6E4	689	0.831	Down	0.0036396	S	Eukaryotic translation initiation factor 3 subunit B	LOC101753504	0.983	1.085	1.037	0.869	0.843	0.868	0.909	0.783	0.867	1.157	1.247	1.187
	K4A6Y9	5	0.722	Down	0.00181848	Y	probable methyltransferase PMT18 isoform X1 [Setaria italica]	LOC101774305	1.229	1.242		0.903	0.88		1.106	1.076		0.784	0.777
	K3XJF1	30	0.814	Down	0.0043963	T	mitogen-activated protein kinase kinase 1-like [Setaria italica]	LOC101777602	1.205	1.097	1.187	0.915	0.981	0.944	0.828	0.984	0.821	1.027	0.968	1.028
	K3XLW6	29	0.779	Down	0.0037817	S	soluble inorganic pyrophosphatase-like isoform X2 [Setaria italica]	LOC101754621	1.144	1.238	1.212	0.879	0.989	0.932	0.97	0.813	0.872	1.017	0.99	0.972
	K3ZIE2	217	0.783	Down	0.00014495	S	protein WVD2-like 1 [Setaria italica]	LOC101777127	1.109	1.139	1.156	0.911	0.878	0.877	1.089	1.112	1.088	0.9	0.865	0.873
plasma membrane	K3ZQ90	129	0.737	Down	0.00044215	Y	Cellulose synthase	LOC101759117	0.923	0.994	0.999	0.735	0.708	0.706	1.433	1.409	1.403	0.865	0.823	0.787
	K3ZVT1	284	0.654	Down	0.00030297	S	aquaporin PIP2-6 [Setaria italica]	LOC101756292	1.023	1.055	1.023	0.662	0.723	0.644	1.191	1.135	1.086	1.227	1.195	1.245
	K3YQK4	30	0.808	Down	0.047575	S	iron-phytosiderophore transporter yellow stripe 1 [Setaria italica]	LOC101766679		1.174	1.073		0.923	0.892		0.928	1.033		1.002	1.005
	K3Y5D3	689	0.802	Down	0.03198	S	Potassium transporter	LOC101765477		0.976	1.037		0.829	0.786		1.044	1.131		1.278	1.172
	K3YD82	692	0.639	Down	0.0029794	S	Potassium transporter	LOC101766299	1.621	1.532	1.457	1.092	0.879	0.977	0.59	0.679	0.612	0.825	0.923	1.022
	K3YQ69	146	0.806	Down	0.0087607	S	putative multidrug resistance protein [Setaria italica]	SETIT_016411mg	1.034	1.153	1.037	0.89	0.82	0.889	1.035	1.025	1.075	1.006	1.008	0.981
	K3ZQ90	244	0.768	Down	0.006124	T	Cellulose synthase	LOC101759117	1.066	1.178	1.167	0.84	0.839	0.942	1.328	1.153	1.064	0.771	0.823	0.812
	K3YQY8	48	0.762	Down	0.00195705	T	protein NRT1/ PTR FAMILY 8.3-like [Setaria italica]	LOC101762607	1.188	1.215		0.919	0.911		0.834	0.84		1.057	1.014
	K3YQU8	622	0.813	Down	0.0032406	S	somatic embryogenesis receptor kinase 1-like [Setaria italica]	LOC101764372	1.1	1.015	1.079	0.851	0.842	0.904	1.023	1.048	1.072	1.041	1.095	1.007
	K3Z111	480	0.77	Down	0.00051875	S	high-affinity nitrate transporter 2.1 [Setaria italica]	SETIT_020228mg	1.249	1.284	1.202	0.972	0.978	0.927	0.942	0.995	1.004	0.874	0.81	0.877
	K3Z4K5	24	0.806	Down	0.0043563	S	"""""""cationic amino acid transporter 2, vacuolar-like [Setaria italica]"""""""	LOC101758075	1.152	1.103	1.08	0.877	0.858	0.953	1.093	1.103	1.144	0.894	0.94	0.833
	K3YQ91	395	0.828	Down	0.00140395	S	monosaccharide-sensing protein 2-like [Setaria italica]	LOC101777192	1.124	1.101	1.074	0.947	0.896	0.888	1.018	1.112	1.055	0.992	0.967	1.005
	K3YQY8	45	0.762	Down	0.00195705	T	protein NRT1/ PTR FAMILY 8.3-like [Setaria italica]	LOC101762607	1.188	1.215		0.919	0.911		0.834	0.84		1.057	1.014
	K3YQ91	380	0.83	Down	0.0079637	T	monosaccharide-sensing protein 2-like [Setaria italica]	LOC101777192	1.197	1.092	1.214	1.003	0.944	0.96	0.922	1.021	0.931	0.935	1.011	0.857
	K3XUY1	1080	0.722	Down	0.0075021	S	cadmium/zinc-transporting ATPase HMA3-like [Setaria italica]	LOC101761756		1.144	1.189		0.86	0.825		1.074	1.106		0.951	0.925
	K3ZVT2	286	0.733	Down	0.0061047	S	aquaporin PIP2-6-like [Setaria italica]	LOC101755885	0.973	0.995	1.018	0.774	0.648	0.767	1.217	1.266	1.106	1.122	1.225	1.133
	A2TJU6	240	0.811	Down	0.000124026	S	Aluminum-induced protein-like protein	---	1.066	1.057	1.051	0.881	0.842	0.85	1.069	1.113	1.076	0.982	0.979	0.99
	K3YG46	579	0.8	Down	0.0066449	S	ABC transporter A family member 7-like [Setaria italica]	SETIT_013214mg	1.105	1.049	1.064	0.838	0.81	0.927	0.862	0.908	0.877	1.154	1.165	1.093
	K3YQ91	331	0.786	Down	0.004205	S	monosaccharide-sensing protein 2-like [Setaria italica]	LOC101777192	1.218	1.218	1.09	0.945	0.933	0.892	1.033	1.081	1.042	0.854	0.795	0.991
	K3Y5D3	672	0.792	Down	0.0041956	S	Potassium transporter	LOC101765477	1.033	0.979	0.979	0.824	0.81	0.735	1.122	1.13	1.224	1.083	1.184	1.212
	K3ZQ90	243	0.768	Down	0.006124	S	Cellulose synthase	LOC101759117	1.066	1.178	1.167	0.84	0.839	0.942	1.328	1.153	1.064	0.771	0.823	0.812
	K3YPG5	124	0.68	Down	0.00118436	S	serine/threonine-protein kinase EDR1-like [Setaria italica]	LOC101753714	1.268	1.402	1.425	0.978	0.923	0.884	0.846	0.756	0.722	0.928	0.931	0.939
	K3YUP4	286	0.742	Down	0.008078	S	aquaporin PIP2-4 [Setaria italica]	LOC101753029	1.038	1.005	0.975	0.768	0.663	0.807	1.064	1.153	1.052	1.126	1.123	1.12
	K3Z111	482	0.765	Down	0.0068961	S	high-affinity nitrate transporter 2.1 [Setaria italica]	SETIT_020228mg	1.369	1.325	1.162	0.967	1.01	0.972	0.897	0.937	0.992	0.838	0.822	0.89
	K3YUP4	283	0.739	Down	0.0053786	S	aquaporin PIP2-4 [Setaria italica]	LOC101753029	1.025	1.005	0.959	0.785	0.663	0.761	1.11	1.153	1.107	1.087	1.123	1.128
	K3Y4U8	141	0.722	Down	0.022601	S	Calcium-transporting ATPase	LOC101784796		1.034	1.113		0.801	0.749		1.147	1.084		1.049	1.102
	K3Z3J1	941	0.802	Down	0.012398	Y	probable leucine-rich repeat receptor-like protein kinase At5g49770 [Setaria italica]	LOC101770919	1.064		1.115	0.881		0.867	1.073		1.067	0.974		0.954
	K3Y958	285	0.682	Down	0.0057423	S	aquaporin PIP2-5 [Setaria italica]	LOC101761554	1.315	1.063	1.187	0.769	0.865	0.797	0.947	1.03	1.016	0.982	1.053	1.013
	K3YD82	694	0.673	Down	0.02536	S	Potassium transporter	LOC101766299	1.752	1.537	1.218	1.043	0.946	1.042	0.598	0.654	0.736	0.734	0.876	1.073
	K3ZVT1	281	0.671	Down	0.00057811	S	aquaporin PIP2-6 [Setaria italica]	LOC101756292	1.016	1.034	0.994	0.677	0.729	0.638	1.206	1.212	1.156	1.203	1.154	1.224
	K4A4P2	1702	0.772	Down	0.007961	Y	embryo defective 2016 protein [Medicago truncatula]	SETIT_033846mg	1.373	1.315		1.028	1.046		0.828	0.71		0.84	1.038
	K3Z3J1	608	0.811	Down	0.00053863	S	probable leucine-rich repeat receptor-like protein kinase At5g49770 [Setaria italica]	LOC101770919	1.057	1.018	1.058	0.859	0.863	0.82	1.124	1.146	1.171	0.951	0.984	0.952
	K3Y5D3	673	0.751	Down	0.0021604	T	Potassium transporter	LOC101765477	1.024	0.981	1.016	0.816	0.725	0.728	1.11	1.195	1.194	1.117	1.22	1.212
	K3YD82	691	0.647	Down	0.0023434	S	Potassium transporter	LOC101766299	1.621	1.513	1.457	1.092	0.902	0.977	0.59	0.67	0.612	0.825	0.932	1.022
	K3Z7E5	136	0.749	Down	0.0048804	S	Reticulon-like protein	LOC101759036	1.166	1.12		0.854	0.858		0.792	0.755		1.255	1.361
	K3Z111	491	0.784	Down	0.0156984	S	high-affinity nitrate transporter 2.1 [Setaria italica]	SETIT_020228mg	1.245	1.317	1.185	0.978	0.974	0.986	0.92	0.929	0.932	0.897	0.86	0.929
	K3YPG5	136	0.82	Down	0.0010637	S	serine/threonine-protein kinase EDR1-like [Setaria italica]	LOC101753714	1.263	1.241	1.26	0.986	1.036	1.066	0.802	0.828	0.78	0.965	0.919	0.88
	K3YQY8	65	0.823	Down	0.0135778	T	protein NRT1/ PTR FAMILY 8.3-like [Setaria italica]	LOC101762607	1.163	1.189		0.948	0.987		0.901	0.941		0.989	0.871
	K4A5E7	540	0.782	Down	0.0062803	S	receptor protein kinase TMK1-like [Setaria italica]	LOC101782673	1.191	1.063	1.08	0.819	0.881	0.907	1.118	1.084	1.061	0.94	0.994	0.97
	K4A5E7	581	0.773	Down	0.0037049	S	receptor protein kinase TMK1-like [Setaria italica]	LOC101782673	1.084	0.986	1.05	0.756	0.815	0.842	1.226	1.229	1.172	1.018	1.02	0.971
	K3Y5D3	679	0.785	Down	0.0044583	S	Potassium transporter	LOC101765477	1.048	0.994	0.971	0.816	0.815	0.733	1.087	1.116	1.207	1.12	1.174	1.25
	K3ZVT2	281	0.717	Down	0.0028186	S	aquaporin PIP2-6-like [Setaria italica]	LOC101755885	0.973	0.995	1.018	0.725	0.648	0.767	1.244	1.266	1.106	1.157	1.225	1.133
	K3Y5D3	675	0.779	Down	0.0088229	S	Potassium transporter	LOC101765477	1.011	0.966	0.945	0.797	0.792	0.686	1.119	1.143	1.345	1.15	1.21	1.18
	K3Z3F7	30	0.831	Down	0.00165589	S	Calcium-transporting ATPase	LOC101773894	1.136	1.133	1.162	0.967	0.977	0.907	0.771	0.777	0.817	1.134	1.135	1.133
other | endoplasmic reticulum	K3XF74	684	0.648	Down	0.0058844	S	serine/threonine-protein kinase MARK2 [Setaria italica]	LOC101780302	1.172		1.251	0.791		0.78	1.097		1.1	0.996		0.957
other | cytoskeleton	K3Z8R8	52	0.803	Down	0.0117841	S	urease accessory protein G [Setaria italica]	LOC101766744	1.031	1.116	1.064	0.845	0.801	0.933	0.997	1.009	1.005	1.167	1.051	1.028
	K3Z6W1	72	0.699	Down	0.0020627	S	serine/threonine-protein kinase HT1-like [Setaria italica]	LOC101772387	1.111	1.085	1.178	0.825	0.816	0.719	1.06	1.078	1.17	1.045	1.046	1.007
other | vacuolar membrane	K4A6A7	330	0.687	Down	0.0031036	S	monosaccharide-sensing protein 2-like [Setaria italica]	LOC101773781	1.276	1.154	1.352	0.9	0.893	0.804	1.095	1.14	1.18	0.762	0.856	0.689
	K4A6A7	457	0.549	Down	1.3181e-06	S	monosaccharide-sensing protein 2-like [Setaria italica]	LOC101773781	1.317	1.273	1.265	0.717	0.703	0.695	1.409	1.446	1.495	0.612	0.647	0.599
	K4A6A7	266	0.674	Down	0.00124392	S	monosaccharide-sensing protein 2-like [Setaria italica]	LOC101773781	1.169	1.231	1.189	0.883	0.767	0.77	1.106	1.325	1.413	0.873	0.737	0.675
	K3Z336	791	0.762	Down	0.00101529	S	DDB1- and CUL4-associated factor homolog 1 [Setaria italica]	LOC101756173	1.145	1.176	1.086	0.902	0.841	0.854	0.957	0.87	0.895	1.023	1.101	1.161
	K4A6A7	333	0.648	Down	0.0007551	S	monosaccharide-sensing protein 2-like [Setaria italica]	LOC101773781	1.289	1.186	1.343	0.83	0.863	0.781	1.148	1.167	1.205	0.767	0.83	0.698
	K3XM56	107	0.794	Down	0.037802	S	Protein RER1	LOC101774205	1.256	1.275	1.332	1.089	1.104	0.876	0.802	0.829	0.826	0.885	0.885	0.917
	K4A6A7	319	0.733	Down	0.00017971	S	monosaccharide-sensing protein 2-like [Setaria italica]	LOC101773781	1.185	1.11	1.144	0.829	0.863	0.829	1.153	1.182	1.173	0.865	0.892	0.873
other | mitochondria	K3ZKU3	30	0.827	Down	0.006483	T	---	SETIT_027148mg	1.167	1.136	1.191	0.951	0.914	1.026	1.06	1.036	0.998	0.838	0.856	0.817
	K3XMP9	12	0.781	Down	0.00075559	S	50S ribosomal protein L17-like [Setaria italica]	LOC101753830	1.128	1.07	1.163	0.882	0.856	0.886	1.201	1.219	1.217	0.867	0.927	0.893
	K3ZKU3	22	0.738	Down	0.0061615	T	---	SETIT_027148mg	1.16	1.101	1.218	0.78	0.86	0.927	1.203	1.064	0.993	0.855	0.909	0.87
	K4ALW1	34	0.757	Down	0.00181867	S	probable calcium-binding protein CML27 [Setaria italica]	LOC101770281	1.115	1.263	1.202	0.892	0.895	0.922	0.988	0.861	0.961	1.005	0.959	0.956
	K3ZEF2	477	0.768	Down	0.0010204	T	Ammonium transporter	LOC101759162	1.476	1.423	1.44	1.133	1.048	1.151	0.481	0.527	0.556	0.693	0.83	0.703

## Sheet: YG2TvsYG2C
YG2TvsYG2C KOG up
COG/KOG category	Category description	No. of Protein
INFORMATION STORAGE AND PROCESSING	[J] Translation, ribosomal structure and biogenesis	20
	[A] RNA processing and modification	21
	[K] Transcription	16
	[L] Replication, recombination and repair	3
	[B] Chromatin structure and dynamics	4
CELLULAR PROCESSES AND SIGNALING	[D] Cell cycle control, cell division, chromosome partitioning	7
	[Y] Nuclear structure	3
	[V] Defense mechanisms	2
	[T] Signal transduction mechanisms	36
	[M] Cell wall/membrane/envelope biogenesis	4
	[N] Cell motility	1
	[Z] Cytoskeleton	13
	[U] Intracellular trafficking, secretion, and vesicular transport	29
	[O] Posttranslational modification, protein turnover, chaperones	22
METABOLISM	[C] Energy production and conversion	7
	[G] Carbohydrate transport and metabolism	8
	[E] Amino acid transport and metabolism	6
	[F] Nucleotide transport and metabolism	6
	[I] Lipid transport and metabolism	8
	[P] Inorganic ion transport and metabolism	8
	[Q] Secondary metabolites biosynthesis, transport and catabolism	13
POORLY CHARACTERIZED	[R] General function prediction only	48
	[S] Function unknown	12
YG2TvsYG2C KOG up list
Category	Protein accession	Position	Ratio	Regulated Type	P value	Amino acid	Protein description	Gene name	AN04C_1	AN04C_2	AN04C_3	AN04T_1	AN04T_2	AN04T_3	YG2C_1	YG2C_2	YG2C_3	YG2T_1	YG2T_2	YG2T_3
[J] Translation, ribosomal structure and biogenesis	K3YLC1	119	1.311	Up	0.0112381	S	60S acidic ribosomal protein P1 [Setaria italica]	LOC101785419	1.137	1.144		1.141	1.129		0.726	0.749		0.943	0.99
	K4AIU7	169	1.505	Up	0.0054601	Y	40S ribosomal protein S17-2-like [Setaria italica]	LOC101763924	1.1	1.044		1.116	1.111		0.688	0.731		1.069	1.066
	K3Y5B8	556	1.285	Up	3.767e-05	S	eukaryotic translation initiation factor isoform 4G-1-like [Setaria italica]	LOC101778322	1.042	1.051	1.054	1.033	1.041	1.048	0.826	0.843	0.813	1.074	1.05	1.066
	K3Z3R5	499	1.223	Up	0.00113728	S	pumilio homolog 1-like [Setaria italica]	LOC101777670	1.014		0.815	0.875		1.12	0.948		0.96	1.164		1.17
	K3XLR6	11	1.215	Up	0.00072168	S	eukaryotic translation initiation factor 4E-1 [Setaria italica]	LOC101759765	1.124	1.082	1.042	1.149	1.129	1.137	0.781	0.819	0.813	0.956	0.972	1.005
	K3YPL4	244	1.212	Up	0.0002024	S	pumilio homolog 1-like [Setaria italica]	LOC101783559	0.942	0.958	0.935	1.07	1.057	1.056	0.882	0.916	0.873	1.076	1.076	1.084
	K4A7S0	405	1.434	Up	0.0028602	S	probable nucleolar protein 5-2 [Setaria italica]	LOC101762445		0.847	0.861		0.917	0.893		0.936	0.923		1.309	1.357
	K3XSQ9	235	1.259	Up	8.2234e-05	S	pumilio homolog 2-like [Setaria italica]	LOC101767746	0.891	0.872	0.936	1.109	1.124	1.139	0.874	0.86	0.89	1.118	1.105	1.08
	K3Z381	203	1.244	Up	0.00171885	T	eukaryotic translation initiation factor 5B-like [Setaria italica]	LOC101760372	0.82	0.876	0.885	1.058	1.103	1.081	0.953	0.935	0.881	1.175	1.11	1.161
	K3YWR6	10	1.201	Up	0.0072188	T	60S ribosomal protein L31 [Setaria italica]	LOC101753151	1.008	0.914	1.066	1.025	1.094	1.04	0.876	0.887	0.898	1.092	1.111	0.992
	K3ZVC4	309	1.304	Up	0.0095024	S	60S acidic ribosomal protein P0	LOC101764539	1.223	1.243	1.173	1.105	1.105	1.071	0.667	0.676	0.795	0.938	0.909	0.941
	K3Z925	231	1.382	Up	0.0030152	S	40S ribosomal protein S6	LOC101784158	0.922	0.903	0.823	0.96	1.019	0.951	0.916	0.857	0.942	1.192	1.204	1.357
	K4A7S0	408	1.434	Up	0.0028602	S	probable nucleolar protein 5-2 [Setaria italica]	LOC101762445		0.847	0.861		0.917	0.893		0.936	0.923		1.309	1.357
	K3Z925	229	1.353	Up	6.016e-05	S	40S ribosomal protein S6	LOC101784158	0.827	0.808	0.787	0.818	0.857	0.862	1.062	1.016	1.059	1.392	1.414	1.438
	K4A9D4	457	1.74	Up	0.0113646	S	la-related protein 1B-like isoform X2 [Setaria italica]	LOC101774868		0.866	0.91		0.928	0.984		0.775	0.804		1.451	1.296
	K3Z4I7	576	1.218	Up	0.0056427	S	translation initiation factor eIF-2B subunit delta-like [Setaria italica]	---		0.987	0.951		0.97	0.97		0.911	0.936		1.118	1.132
	K3XSQ9	231	1.301	Up	0.00048231	S	pumilio homolog 2-like [Setaria italica]	LOC101767746	0.757		0.869	1.192		1.138	0.891		0.881	1.154		1.151
	K3YLC1	112	1.439	Up	0.0034641	S	60S acidic ribosomal protein P1 [Setaria italica]	LOC101785419	1.101	1.117	1.133	1.113	1.171	1.221	0.719	0.714	0.672	1.012	1.007	1.01
	K3Z925	246	1.21	Up	0.0020402	S	40S ribosomal protein S6	LOC101784158	0.908	0.716	0.801	0.838	1.024	0.995	1.093	1.042	1.014	1.235	1.302	1.273
	K3Y5T2	212	1.315	Up	0.0099239	S	Polyadenylate-binding protein	101769033	1.252	1.267	1.216	1.131	1.065	1.104	0.638	0.76	0.738	0.973	0.892	0.943
	K3ZY88	102	1.327	Up	0.00069741	S	60S acidic ribosomal protein P2A [Setaria italica]	LOC101782345	1.025	1.006	1.034	1.177	1.118	1.081	0.758	0.811	0.835	1.045	1.075	1.07
	K3XYL7	202	1.278	Up	0.0107553	S	Eukaryotic translation initiation factor 3 subunit G	LOC101761219	1.136	1.158	1.067	1.111	1.145	1.2	0.773	0.69	0.823	0.967	1.009	0.946
	K3XSQ9	230	1.461	Up	0.00058199	T	pumilio homolog 2-like [Setaria italica]	LOC101767746	0.796	0.78	0.847	1.15	1.082	1.24	0.832	0.806	0.831	1.206	1.276	1.124
	K3YSD3	219	1.288	Up	0.0022	S	eukaryotic translation initiation factor 5 [Setaria italica]	LOC101775019	1.03	1.052	1.003	0.972	0.99	0.961	0.84	0.824	0.922	1.133	1.093	1.104
	K4A6E4	689	1.403	Up	0.0022977	S	Eukaryotic translation initiation factor 3 subunit B	LOC101753504	0.983	1.085	1.037	0.869	0.843	0.868	0.909	0.783	0.867	1.157	1.247	1.187
	K4AEN4	74	1.264	Up	0.021762	Y	eukaryotic translation initiation factor NCBP [Setaria italica]	LOC101752992	0.872		0.83	1.011		1.016	0.945		0.921	1.141		1.218
[A] RNA processing and modification	K3YV83	166	1.271	Up	0.039243	S	serine/arginine-rich splicing factor RS40 isoform X2 [Setaria italica]	LOC101773686	1.336	1.203	1.286	0.89	0.891	0.918	0.767	0.942	0.738	1.036	0.985	1.088
	K3XVT8	607	1.426	Up	0.025638	S	zinc finger CCCH domain-containing protein 45 [Setaria italica]	LOC101765271	1.266	1.186		0.972	0.928		0.781	0.737		1.028	1.136
	K3YGS5	259	1.216	Up	0.00062316	S	pre-mRNA-splicing factor SLU7 [Setaria italica]	LOC101763020	1.058	1.093	1.027	1.073	1.05	1.028	0.866	0.875	0.892	1.082	1.09	1.029
	K3YR68	377	1.39	Up	5.6444e-05	S	polyadenylate-binding protein-interacting protein 4 isoform X2 [Setaria italica]	LOC101786488	0.915	0.894	0.951	1.19	1.13	1.144	0.79	0.804	0.806	1.102	1.149	1.086
	K3YFZ8	867	1.348	Up	0.0025975	Y	DEAD-box ATP-dependent RNA helicase 42-like [Setaria italica]	LOC101756394		1.047	1.021		0.915	0.901		0.876	0.876		1.163	1.199
	K3YV83	215	2.354	Up	0.0117191	S	serine/arginine-rich splicing factor RS40 isoform X2 [Setaria italica]	LOC101773686		1.658	1.547		0.615	0.732		0.481	0.568		1.288	1.181
	K3YV83	158	1.532	Up	0.042099	Y	serine/arginine-rich splicing factor RS40 isoform X2 [Setaria italica]	LOC101773686	1.893	1.795	1.234	0.547	0.598	0.972	0.535	0.605	0.874	1.067	1.063	0.955
	K3YV83	156	1.247	Up	0.00030043	S	serine/arginine-rich splicing factor RS40 isoform X2 [Setaria italica]	LOC101773686	1.452	1.405	1.32	0.759	0.854	0.906	0.794	0.785	0.825	1.018	1.001	0.979
	K3ZPW5	1526	1.227	Up	0.00043973	S	protein RRP5 homolog [Setaria italica]	SETIT_028645mg	0.968	0.991	1.046	1.081	1.071	1.041	0.86	0.908	0.865	1.096	1.068	1.068
	K3YSW3	352	1.636	Up	0.0046632	S	putative RNA-binding protein Luc7-like 2 [Setaria italica]	LOC101763704	1.089	1.029		0.881	0.95		0.739	0.777		1.268	1.212
	K4A7S0	405	1.434	Up	0.0028602	S	probable nucleolar protein 5-2 [Setaria italica]	LOC101762445		0.847	0.861		0.917	0.893		0.936	0.923		1.309	1.357
	K3ZSE4	99	1.423	Up	0.0021992	S	DEAD-box ATP-dependent RNA helicase 5 [Setaria italica]	LOC101776410	0.965	1.077	0.929	1.084	1.12	1.049	0.769	0.738	0.848	1.161	1.054	1.136
	K3YTV1	256	1.263	Up	9.8793e-05	T	protein BTR1 [Setaria italica]	LOC101765588	1.143	1.101	1.156	1.083	1.077	1.054	0.773	0.81	0.795	0.989	1.009	1.006
	K3YU59	14	1.546	Up	0.006518	S	mRNA-decapping enzyme subunit 2 [Setaria italica]	LOC101774232	1.027		0.981	1.049		0.983	0.788		0.768	1.163		1.242
	K3YP71	101	1.971	Up	0.0050386	S	U5 small nuclear ribonucleoprotein 200 kDa helicase [Setaria italica]	101772985		1.045	0.913		1.141	1.144		0.673	0.626		1.239	1.321
	K4A7S0	408	1.434	Up	0.0028602	S	probable nucleolar protein 5-2 [Setaria italica]	LOC101762445		0.847	0.861		0.917	0.893		0.936	0.923		1.309	1.357
	K3XVT8	609	1.426	Up	0.025638	S	zinc finger CCCH domain-containing protein 45 [Setaria italica]	LOC101765271	1.266	1.186		0.972	0.928		0.781	0.737		1.028	1.136
	K3ZPW5	1529	1.227	Up	0.00043973	S	protein RRP5 homolog [Setaria italica]	SETIT_028645mg	0.968	0.991	1.046	1.081	1.071	1.041	0.86	0.908	0.865	1.096	1.068	1.068
	K3Z3L3	338	1.581	Up	0.0082849	S	serine/threonine-protein kinase prpf4B-like [Setaria italica]	LOC101762555	0.936	0.823	0.989	1.083	1.02	1.147	0.805	0.706	0.805	1.193	1.408	1.06
	K3YV83	154	1.542	Up	0.00077742	S	serine/arginine-rich splicing factor RS40 isoform X2 [Setaria italica]	LOC101773686	1.582	1.767	1.483	0.712	0.618	0.802	0.693	0.616	0.719	1.041	1.058	1.029
	K4AE28	249	1.298	Up	0.022924	S	serine/arginine-rich splicing factor RS31 [Setaria italica]	LOC101772434	1.264		1.413	0.953		0.883	0.761		0.761	1.027		0.948
	K3ZID6	430	1.283	Up	0.0078172	S	heterogeneous nuclear ribonucleoprotein 1 [Setaria italica]	LOC101763753		0.888	0.989		1.077	1.06		0.87	0.866		1.138	1.089
	K4AC96	336	1.219	Up	0.00194185	T	THO complex subunit 4A-like [Setaria italica]	LOC101768390	1.033	1.017	1.004	0.834	0.942	0.945	0.979	0.915	0.906	1.144	1.11	1.158
	K4A857	110	1.219	Up	0.00187644	S	probable serine/threonine protein phosphatase 2A regulatory subunit B''delta [Setaria italica]	LOC101763779	1.024	1.055	1.043	1.147	1.155	1.194	0.851	0.804	0.784	0.978	0.98	1.016
	K3YPC2	215	1.398	Up	0.0077813	S	splicing factor 3B subunit 1 [Setaria italica]	LOC101780839	0.912	0.987		1.09	1.148		0.82	0.79		1.151	1.099
	K3ZQH3	875	1.203	Up	0.0033624	S	pre-mRNA-splicing factor SYF1 [Setaria italica]	LOC101775476	1.03	1.001	0.964	0.822	0.79	0.867	0.965	1.017	0.997	1.226	1.223	1.135
	K3Y5T2	212	1.315	Up	0.0099239	S	Polyadenylate-binding protein	101769033	1.252	1.267	1.216	1.131	1.065	1.104	0.638	0.76	0.738	0.973	0.892	0.943
	K3YU59	12	1.4	Up	0.020564	S	mRNA-decapping enzyme subunit 2 [Setaria italica]	LOC101774232	0.911		0.816	1.166		1.11	0.801		0.88	1.16		1.194
	K3YR68	380	1.344	Up	8.3727e-05	S	polyadenylate-binding protein-interacting protein 4 isoform X2 [Setaria italica]	LOC101786488	1.008	0.968	1.033	1.148	1.102	1.121	0.793	0.799	0.787	1.047	1.104	1.046
	K3XV17	731	1.244	Up	0.00049685	S	G patch domain-containing protein TGH homolog isoform X1 [Setaria italica]	LOC101765400	0.933	1.018	0.961	0.857	0.867	0.846	1.005	0.951	0.947	1.219	1.183	1.208
	K3YV83	204	1.282	Up	0.0030002	S	serine/arginine-rich splicing factor RS40 isoform X2 [Setaria italica]	LOC101773686	1.237	1.238	1.254	0.959	0.931	0.967	0.809	0.852	0.753	1.023	1.01	1.061
[K] Transcription	K3YIU0	80	1.277	Up	0.026965	S	protein Dr1 homolog [Setaria italica]	LOC101780445	0.995	0.964		1.108	1.048		0.857	0.852		1.047	1.136
	K3YPS1	662	1.321	Up	0.040881	S	RNA polymerase II C-terminal domain phosphatase-like 1 isoform X2 [Setaria italica]	LOC101778165	0.832	0.853		1.072	0.93		0.874	0.982		1.221	1.23
	K3YP95	1437	1.358	Up	0.0164606	S	Protein transport protein sec16	LOC101767622		0.971	0.985		0.921	0.963		0.856	0.908		1.23	1.166
	K3YP95	1379	1.243	Up	0.0155775	S	Protein transport protein sec16	LOC101767622		0.994	0.977		0.896	0.958		0.914	0.951		1.181	1.137
	K4A4V5	11	1.302	Up	0.00626	S	probable GPI-anchored adhesin-like protein PGA55 [Zea mays]	LOC101779855	1.152	1.194		0.974	0.995		0.829	0.796		1.063	1.052
	K3Z3E8	560	1.408	Up	0.0181238	S	protein CHROMATIN REMODELING 24 [Setaria italica]	LOC101780890	1.543	1.987	1.25	2.345	2.598	1.482	0.551	0.535	0.672	0.815	0.754	0.906
	K4A4Z6	889	1.413	Up	0.031455	Y	DNA-directed RNA polymerase subunit beta	LOC101780789	1.096		0.897	0.915		0.86	0.843		0.902	1.168		1.298
	K3YGQ0	600	1.287	Up	0.0047413	S	protein PAF1 homolog [Setaria italica]	LOC101766547	1.042	1.165	1.178	0.953	0.838	0.87	0.915	0.83	0.841	1.067	1.08	1.182
	K4A4M8	1647	1.274	Up	0.0111407	S	CCR4-NOT transcription complex subunit 1-like isoform X2 [Setaria italica]	LOC101754582	0.987	0.92	0.973	1.152	1.127	1.169	0.832	0.836	0.842	1.045	1.12	1.032
	K4A4N6	46	1.273	Up	0.0475	T	mediator of RNA polymerase II transcription subunit 12 [Setaria italica]	LOC101766236	0.815	0.971	0.979	1.216	1.063	1.093	0.873	0.935	0.894	1.338	1.05	1.051
	K4A4V5	271	1.22	Up	0.0031409	S	probable GPI-anchored adhesin-like protein PGA55 [Zea mays]	LOC101779855	1.046	1.027	1	1.038	1.045	1.014	0.879	0.846	0.925	1.05	1.115	1.069
	K3Z321	2448	1.44	Up	5.9527e-05	S	E3 ubiquitin-protein ligase UPL1-like isoform X2 [Setaria italica]	LOC101778904	0.801	0.814	0.833	1.138	1.127	1.106	0.832	0.84	0.835	1.204	1.203	1.204
	K3YHS7	206	1.315	Up	0.0192552	S	mediator of RNA polymerase II transcription subunit 15 [Brachypodium distachyon]	LOC101768042	1.114	1.118	1.166	1.01	0.883	1.086	0.818	0.776	0.793	1.033	1.178	0.927
	K3Z321	2445	1.237	Up	0.00048404	S	E3 ubiquitin-protein ligase UPL1-like isoform X2 [Setaria italica]	LOC101778904	0.855	0.842	0.993	1.088	1.084	1.04	0.903	0.929	0.891	1.142	1.139	1.086
	K3Z4G8	639	1.247	Up	0.0198986	S	BEL1-like homeodomain protein 7 [Setaria italica]	LOC101784160		1.234	1.09		1.048	1.096		0.773	0.82		1.005	0.982
	K4A4V5	505	1.255	Up	0.00041894	S	probable GPI-anchored adhesin-like protein PGA55 [Zea mays]	LOC101779855	1.077	1.058	1.035	0.976	0.995	0.933	0.875	0.862	0.913	1.083	1.116	1.128
	K3Z365	1319	1.269	Up	0.041019	S	"""""""DNA-binding protein, putative [Medicago truncatula]"""""""	LOC101765225		1.005	0.985		0.953	0.89		0.862	0.938		1.173	1.112
	K4A4S1	893	1.232	Up	0.00051794	S	probable GPI-anchored adhesin-like protein PGA55 [Zea mays]	LOC101779192	1.004	0.951	1.014	1.086	1.05	1.054	0.878	0.864	0.883	1.056	1.12	1.058
	K3YP95	1472	1.225	Up	0.026475	S	Protein transport protein sec16	LOC101767622		1.03	0.964		0.903	0.95		0.904	0.967		1.149	1.143
	K3YP95	1388	1.27	Up	0.0193847	S	Protein transport protein sec16	LOC101767622		0.994	0.961		0.867	1.007		0.951	0.89		1.177	1.161
	K3YP95	1163	1.648	Up	0.0027162	S	Protein transport protein sec16	LOC101767622		0.934	0.939		0.882	0.905		0.8	0.84		1.364	1.339
	K4A4V5	389	1.479	Up	0.0121387	S	probable GPI-anchored adhesin-like protein PGA55 [Zea mays]	LOC101779855		1.233	1.223		0.743	0.703		0.799	0.869		1.248	1.219
	K3Z321	2456	1.494	Up	0.0033607	Y	E3 ubiquitin-protein ligase UPL1-like isoform X2 [Setaria italica]	LOC101778904	0.806	0.788	0.751	1.221	1.207	1.157	0.805	0.799	0.807	1.155	1.196	1.251
	K3XGY1	498	1.213	Up	0.045843	S	transcription initiation factor TFIID subunit 12-like [Setaria italica]	LOC101769642	0.982	1.016	0.993	1.064	0.895	1.043	0.85	1.038	0.878	1.171	1.058	1.127
	K3YIE2	205	1.788	Up	0.0149383	S	FHA domain-containing protein FHA2 [Setaria italica]	LOC101755188	0.662	0.827	0.682	1.061	0.931	0.967	0.687	1.011	0.733	1.536	1.227	1.584
[L] Replication, recombination and repair	K3Z3E8	560	1.408	Up	0.0181238	S	protein CHROMATIN REMODELING 24 [Setaria italica]	LOC101780890	1.543	1.987	1.25	2.345	2.598	1.482	0.551	0.535	0.672	0.815	0.754	0.906
	K3ZPV6	3264	1.459	Up	0.020978	S	transcription-associated protein 1-like [Setaria italica]	LOC101777792	0.855	0.918	0.892	1.292	1.303	1.141	0.721	0.707	0.843	1.11	1.09	1.114
	K3ZHE1	743	1.252	Up	0.02332	T	DNA helicase	LOC101777809	0.996		0.822	0.816		0.91	0.97		1.029	1.228		1.275
[B] Chromatin structure and dynamics	K4A6D5	445	1.33	Up	0.0138997	S	apoptotic chromatin condensation inducer in the nucleus-like [Setaria italica]	LOC101756757	0.901	0.902		1.068	1.134		0.867	0.846		1.175	1.103
	K4A0P7	560	1.213	Up	0.0169429	S	LOW QUALITY PROTEIN: protein HGV2 [Setaria italica]	SETIT_032437mg	1.101	1.185	1.179	0.935	0.919	0.964	0.862	0.935	0.854	1.113	0.989	1.113
	K4A6D5	487	1.308	Up	0.000123101	S	apoptotic chromatin condensation inducer in the nucleus-like [Setaria italica]	LOC101756757	1.018	1.013	0.961	1.072	1.058	1.117	0.812	0.841	0.852	1.114	1.071	1.091
	K3ZPV6	3264	1.459	Up	0.020978	S	transcription-associated protein 1-like [Setaria italica]	LOC101777792	0.855	0.918	0.892	1.292	1.303	1.141	0.721	0.707	0.843	1.11	1.09	1.114
	K4A6D5	413	1.233	Up	0.0189201	S	apoptotic chromatin condensation inducer in the nucleus-like [Setaria italica]	LOC101756757	0.958	0.9		1.16	1.089		0.857	0.889		1.052	1.101
	K3XSA9	331	1.22	Up	0.000136279	S	VAMP-like protein YKT61 [Setaria italica]	LOC101753832	1.051	1.064	1.096	1.017	0.994	0.979	0.881	0.87	0.845	1.045	1.055	1.067
	K4A6D5	501	1.679	Up	5.6874e-05	S	apoptotic chromatin condensation inducer in the nucleus-like [Setaria italica]	LOC101756757	1.209	1.176	1.205	0.953	0.929	0.933	0.722	0.668	0.693	1.128	1.198	1.171
	K4A6D5	433	1.443	Up	0.022783	T	apoptotic chromatin condensation inducer in the nucleus-like [Setaria italica]	LOC101756757		0.977	0.87		1.127	1.131		0.757	0.84		1.127	1.178
	K4A6D5	430	1.347	Up	7.6337e-05	S	apoptotic chromatin condensation inducer in the nucleus-like [Setaria italica]	LOC101756757	0.963	0.904	0.91	1.017	1.104	1.095	0.843	0.852	0.866	1.183	1.12	1.147
[D] Cell cycle control, cell division, chromosome partitioning	K3Y5G7	410	1.692	Up	0.00132018	Y	cyclin-T1-3 [Setaria italica]	LOC101778866	0.82	0.713	0.799	2.127	2.112	2.03	0.396	0.397	0.446	0.67	0.773	0.653
	K4A0P7	560	1.213	Up	0.0169429	S	LOW QUALITY PROTEIN: protein HGV2 [Setaria italica]	SETIT_032437mg	1.101	1.185	1.179	0.935	0.919	0.964	0.862	0.935	0.854	1.113	0.989	1.113
	K3ZPV6	3264	1.459	Up	0.020978	S	transcription-associated protein 1-like [Setaria italica]	LOC101777792	0.855	0.918	0.892	1.292	1.303	1.141	0.721	0.707	0.843	1.11	1.09	1.114
	K3XUR7	1202	1.207	Up	0.0028834	S	sister chromatid cohesion protein PDS5 homolog A isoform X2 [Setaria italica]	LOC101778123	0.952	0.881	0.973	1.379	1.309	1.342	0.759	0.835	0.795	0.963	0.975	0.945
	K3Z336	791	1.207	Up	0.0155	S	DDB1- and CUL4-associated factor homolog 1 [Setaria italica]	LOC101756173	1.145	1.176	1.086	0.902	0.841	0.854	0.957	0.87	0.895	1.023	1.101	1.161
	K3YQ45	593	1.252	Up	0.0025439	T	sister chromatid cohesion protein PDS5 homolog B isoform X3 [Setaria italica]	LOC101784615	1.001	0.996	1.001	1.109	1.054	1.069	0.879	0.855	0.826	1.01	1.107	1.087
	K3ZR74	33	1.628	Up	0.000102439	S	HSP-interacting protein-like [Aegilops tauschii subsp. tauschii]	LOC101758725	1.166	1.192	1.225	0.867	0.836	0.796	0.767	0.751	0.708	1.16	1.22	1.244
[Y] Nuclear structure	K3Z3Q1	40	1.24	Up	0.0052992	S	nuclear pore complex protein NUP1 [Setaria italica]	LOC101779177		0.974	0.964		1.048	1.026		0.877	0.905		1.106	1.104
	K3ZQH8	673	1.245	Up	0.00040177	S	nuclear pore complex protein NUP98A-like isoform X1 [Setaria italica]	LOC101762387		0.987	0.926		0.98	0.996		0.921	0.926		1.146	1.154
	K3XWW7	176	1.205	Up	0.001905	S	plant UBX domain-containing protein 4-like [Setaria italica]	LOC101778656	1.083	1.121	1.048	0.895	0.951	0.912	0.887	0.898	0.945	1.134	1.078	1.078
[V] Defense mechanisms	K4ACI3	233	1.245	Up	0.0092803	T	HVA22-like protein	LOC101760823	1.17	1.04	1.089	1.093	1.08	1.059	0.821	0.825	0.789	0.924	1.047	1.061
	K3Z420	79	1.219	Up	0.0022976	S	protein-tyrosine-phosphatase MKP1 [Setaria italica]	LOC101760093	0.884	0.795	0.913	1.063	1.117	1.13	0.924	0.944	0.885	1.101	1.166	1.088
[T] Signal transduction mechanisms	K3XVT8	607	1.426	Up	0.025638	S	zinc finger CCCH domain-containing protein 45 [Setaria italica]	LOC101765271	1.266	1.186		0.972	0.928		0.781	0.737		1.028	1.136
	K3XVS3	358	1.286	Up	0.048535	S	CDK5RAP3-like protein [Setaria italica]	LOC101783760	1.192		1.19	0.986		1.097	0.783		0.789	1.068		0.953
	K3ZS79	178	1.305	Up	0.00037794	S	calmodulin-binding receptor-like cytoplasmic kinase 3 [Setaria italica]	LOC101782352	1.006	1.063	1.094	0.995	0.964	0.97	0.829	0.845	0.852	1.125	1.122	1.05
	K3YPC6	277	1.315	Up	0.00044385	S	nuclear autoantigenic sperm protein [Ananas comosus]	LOC101754773	0.915	0.943	0.943	0.979	1.005	0.899	0.943	0.88	0.886	1.209	1.156	1.196
	K3YHH9	63	1.287	Up	0.027265	S	serine/threonine-protein kinase STY8-like [Setaria italica]	LOC101777899	0.999	0.932		0.919	0.986		0.881	0.935		1.204	1.133
	K3Z429	67	1.397	Up	0.00036019	S	dual specificity protein kinase shkD isoform X2 [Setaria italica]	LOC101767428	0.9	0.96	0.937	1.021	0.993	1.033	0.858	0.899	0.817	1.223	1.176	1.196
	K3YQP1	363	1.325	Up	0.0153804	S	Sn1-specific diacylglycerol lipase alpha [Morus notabilis]	LOC101781130	0.944	0.841		1.033	1.151		0.901	0.876		1.139	1.215
	K3XWR0	437	1.224	Up	0.037497	S	serine/threonine-protein kinase At5g01020 [Setaria italica]	LOC101777710	0.882	1.031	0.948	0.891	0.988	0.941	0.979	0.922	1	1.315	1.068	1.168
	K3Y6F0	426	1.441	Up	0.025763	S	calcium-dependent protein kinase 29-like [Setaria italica]	LOC101753182	0.921	1.038		0.785	0.797		0.906	0.886		1.367	1.216
	K3Y7I9	92	1.253	Up	0.0042424	S	serine/threonine-protein kinase GRIK1-like [Setaria italica]	LOC101771684	0.937	0.992	1.076	0.988	1.031	0.922	0.959	0.847	0.897	1.113	1.162	1.112
	K3XUX6	710	1.406	Up	0.0004223	S	trithorax group protein osa-like [Setaria italica]	LOC101786584	1.102	1.083	1.095	0.843	0.795	0.812	0.895	0.847	0.825	1.171	1.186	1.253
	K3ZPV5	4655	1.227	Up	0.0126188	T	auxin transport protein BIG [Setaria italica]	LOC101780057	1.059	1.11	1.063	1.15	1.145	1.048	0.842	0.745	0.861	0.973	1	1.03
	K3ZRE8	648	1.21	Up	0.0046838	S	"""""""phosphatidylinositol 3,4,5-trisphosphate 3-phosphatase and dual-specificity protein phosphatase PTEN-like [Setaria italica]"""""""	LOC101758319	1.075		1.073	0.912		0.923	0.901		0.919	1.111		1.092
	K3YHH9	148	1.495	Up	0.037616	S	serine/threonine-protein kinase STY8-like [Setaria italica]	LOC101777899	0.959	0.903		0.865	0.85		0.815	0.943		1.36	1.269
	K3YPG5	992	1.573	Up	0.00020116	S	serine/threonine-protein kinase EDR1-like [Setaria italica]	LOC101753714	0.783	0.675	0.729	1.138	1.26	1.308	0.797	0.791	0.782	1.28	1.289	1.159
	K3ZTT0	73	1.24	Up	0.0062153	Y	probable receptor-like protein kinase At5g47070 [Setaria italica]	LOC101771290	0.954		1	0.855		0.828	0.96		0.972	1.217		1.179
	K4ALI1	184	1.277	Up	0.043803	S	probable serine/threonine protein kinase IREH1 [Setaria italica]	LOC101758234	0.929	1.084	1.096	0.971	0.965	0.932	0.978	0.837	0.83	1.131	1.115	1.132
	K3ZWV4	8	1.386	Up	0.026085	S	ras-related protein RABE1d-like [Setaria italica]	LOC101771278	0.977		0.952	1.182		1.087	0.758		0.841	1.125		1.092
	K3XL98	249	1.232	Up	0.00078096	S	phosducin-like protein 3 [Setaria italica]	LOC101753688	0.923	0.883	0.899	0.887	0.899	0.891	1.003	0.942	0.98	1.198	1.231	1.175
	K3XEU4	194	1.24	Up	0.0163842	S	putative ADP-ribosylation factor GTPase-activating protein AGD14 [Zea mays]	LOC101783659	1.177	1.144	1.138	1.031	0.99	0.984	0.784	0.897	0.807	1.029	0.965	1.091
	K3Z3B5	61	1.586	Up	0.00053689	S	serine/threonine-protein kinase STE20 isoform X1 [Oryza sativa Japonica Group]	LOC101783342	0.857	0.847	0.806	1.005	0.809	1.035	0.772	0.896	0.823	1.323	1.347	1.28
	K3ZE75	164	1.3	Up	0.0090159	S	serine/threonine-protein kinase STY8-like isoform X1 [Setaria italica]	LOC101769300	0.764	0.755	0.774	0.753	0.85	0.844	1.04	1.115	0.999	1.477	1.265	1.358
	K3XXQ0	191	1.32	Up	0.000479	T	Mitogen-activated protein kinase	LOC101764874	0.922	0.907	0.971	0.988	1.011	0.979	0.865	0.904	0.908	1.225	1.172	1.137
	K4A5X4	596	1.215	Up	0.024437	S	serine/threonine-protein kinase STE20 [Zea mays]	LOC101784831	0.997	0.975		1.005	1.016		0.921	0.886		1.071	1.124
	K3Y708	161	1.266	Up	0.00028058	S	Phosphoinositide phospholipase C	SETIT_009999mg	0.885	0.89	0.895	1.058	1.092	1.082	0.937	0.896	0.881	1.141	1.134	1.162
	K3YQP1	49	1.216	Up	0.031699	S	Sn1-specific diacylglycerol lipase alpha [Morus notabilis]	LOC101781130	1.033	0.855		1.058	1.195		0.875	0.912		1.055	1.118
	K3XXF6	222	1.24	Up	0.0054799	Y	Mitogen-activated protein kinase	LOC101772946	1.018	1.031	0.936	1.084	1.034	1.03	0.842	0.888	0.916	1.054	1.065	1.161
	K3XVT8	609	1.426	Up	0.025638	S	zinc finger CCCH domain-containing protein 45 [Setaria italica]	LOC101765271	1.266	1.186		0.972	0.928		0.781	0.737		1.028	1.136
	K3ZPV6	3264	1.459	Up	0.020978	S	transcription-associated protein 1-like [Setaria italica]	LOC101777792	0.855	0.918	0.892	1.292	1.303	1.141	0.721	0.707	0.843	1.11	1.09	1.114
	K3XEU4	135	1.261	Up	0.0173802	S	putative ADP-ribosylation factor GTPase-activating protein AGD14 [Zea mays]	LOC101783659	1.133	1.044	1.048	1.117	0.992	1.053	0.789	0.914	0.798	0.991	1.04	1.122
	K3ZPV5	1254	1.453	Up	0.0138596	S	auxin transport protein BIG [Setaria italica]	LOC101780057	0.847	0.889		1.116	1.074		0.849	0.781		1.166	1.203
	K3YQD1	172	1.226	Up	0.00025989	S	probable ADP-ribosylation factor GTPase-activating protein AGD14 [Setaria italica]	LOC101781376	1.224	1.239	1.206	1.067	1.047	1.075	0.761	0.793	0.759	0.939	0.962	0.935
	K3ZIV4	249	1.255	Up	0.0176219	S	leucine-rich repeat receptor protein kinase MSL1 [Setaria italica]	LOC101754827	1.075	1.074		0.967	0.891		0.857	0.899		1.081	1.123
	K3YPC6	252	1.392	Up	0.0096758	S	nuclear autoantigenic sperm protein [Ananas comosus]	LOC101754773	0.868	0.882	0.797	1.164	1.199	1.115	0.911	0.821	0.748	1.109	1.092	1.252
	K3YQ75	387	1.269	Up	0.00097786	S	protein NEDD1 [Setaria italica]	LOC101753705	1.035	1.011	1.101	1.044	0.958	0.945	0.829	0.907	0.87	1.099	1.122	1.087
	K3XMD8	102	1.451	Up	0.0021615	S	calmodulin-3 [Setaria italica]	LOC101775710	0.755	0.979	0.796	0.892	0.923	0.936	0.939	0.87	0.899	1.397	1.191	1.342
	K3Z3B5	74	1.997	Up	0.00033745	S	serine/threonine-protein kinase STE20 isoform X1 [Oryza sativa Japonica Group]	LOC101783342	0.714	0.715	0.787	0.875	0.738	0.971	0.706	0.813	0.768	1.609	1.567	1.392
	K3ZN98	147	1.24	Up	0.0038374	S	disease resistance protein RPM1-like [Setaria italica]	LOC101761052	0.92	1.051	0.83	0.987	0.793	0.947	0.936	0.996	0.979	1.162	1.171	1.278
	K3YQD1	207	1.202	Up	0.0036019	S	probable ADP-ribosylation factor GTPase-activating protein AGD14 [Setaria italica]	LOC101781376	1.194	1.279	1.281	1.104	1.017	1.007	0.802	0.767	0.759	0.894	0.974	0.93
	K3ZPV5	1260	1.306	Up	0.0181774	S	auxin transport protein BIG [Setaria italica]	LOC101780057	0.977	0.957		1.035	1.015		0.885	0.837		1.098	1.151
	K4A787	44	1.254	Up	0.00054195	S	nuclear pore complex protein NUP1-like [Setaria italica]	LOC101759574	0.827	0.885	0.894	0.985	0.879	0.892	0.977	1.035	1.005	1.289	1.225	1.268
	K3Z429	324	1.246	Up	0.00040012	S	dual specificity protein kinase shkD isoform X2 [Setaria italica]	LOC101767428	0.99	0.95	0.967	1.005	1.073	0.982	0.871	0.9	0.929	1.139	1.11	1.116
	K3XUW7	383	1.215	Up	0.00024038	S	LOW QUALITY PROTEIN: probable serine/threonine-protein kinase DDB_G0267686 [Musa acuminata subsp. malaccensis]	SETIT_005722mg	1.041	1.03	1.019	0.93	0.953	1.043	0.908	0.899	0.867	1.081	1.071	1.097
	K3XUX6	715	1.545	Up	0.0035209	S	trithorax group protein osa-like [Setaria italica]	LOC101786584	1.1	1.177	1.168	0.866	0.75	0.788	0.893	0.743	0.731	1.155	1.217	1.284
	K3YHH9	28	1.336	Up	0.0139806	S	serine/threonine-protein kinase STY8-like [Setaria italica]	LOC101777899	1.079	1.018		0.888	0.938		0.848	0.888		1.19	1.13
	K4A787	58	1.201	Up	0.0023575	S	nuclear pore complex protein NUP1-like [Setaria italica]	LOC101759574	0.926	0.958	0.929	1.039	0.978	0.925	0.966	0.955	0.977	1.124	1.136	1.22
	K4AKS6	472	1.388	Up	4.3434e-05	S	probable ADP-ribosylation factor GTPase-activating protein AGD6 [Setaria italica]	LOC101768792	0.89	0.874	0.897	1.013	0.963	0.963	0.867	0.888	0.912	1.224	1.257	1.22
	K3ZQH2	590	1.202	Up	0.0046352	S	serine/threonine-protein kinase pakA-like [Setaria italica]	LOC101770763		0.949	0.858		1.01	1.16		0.913	0.926		1.117	1.094
	K3XEU4	282	1.24	Up	0.026183	S	putative ADP-ribosylation factor GTPase-activating protein AGD14 [Zea mays]	LOC101783659	0.996	1.009		1.108	0.976		0.845	0.902		1.068	1.099
	K3ZS81	13	1.3	Up	0.000118465	S	CDPK1	CDPK1	1.116	1.082	1.103	1.008	1.005	0.998	0.8	0.824	0.837	1.091	1.055	1.053
	K3XUX6	204	1.375	Up	0.027596	S	trithorax group protein osa-like [Setaria italica]	LOC101786584		0.907	0.855		1.147	1.153		0.781	0.865		1.111	1.152
	K3XXF6	220	1.205	Up	0.0048043	T	Mitogen-activated protein kinase	LOC101772946	1.023	1.025	0.968	1.092	1.055	1.049	0.842	0.897	0.914	1.042	1.043	1.113
	K3XUW7	73	1.225	Up	0.0051797	S	LOW QUALITY PROTEIN: probable serine/threonine-protein kinase DDB_G0267686 [Musa acuminata subsp. malaccensis]	SETIT_005722mg	1.025	1.068	1.096	1.013	1.046	1.045	0.898	0.844	0.808	1.036	1.008	1.081
	K4ALI1	664	1.274	Up	0.007378	S	probable serine/threonine protein kinase IREH1 [Setaria italica]	LOC101758234	0.779	0.756		0.968	1.029		1.012	0.971		1.267	1.259
	K3XEU4	285	1.315	Up	0.00107645	S	putative ADP-ribosylation factor GTPase-activating protein AGD14 [Zea mays]	LOC101783659	0.893	0.902	0.902	1.134	1.047	1.081	0.839	0.921	0.859	1.146	1.116	1.181
	K4A787	604	1.299	Up	0.010296	S	nuclear pore complex protein NUP1-like [Setaria italica]	LOC101759574	0.894	0.935	0.837	1.073	1.02	0.932	0.938	0.855	1.024	1.164	1.227	1.268
	K4AKS6	452	1.556	Up	1.84627e-05	S	probable ADP-ribosylation factor GTPase-activating protein AGD6 [Setaria italica]	LOC101768792	0.968	0.998	1.043	0.918	0.923	0.929	0.805	0.816	0.794	1.293	1.24	1.225
	K3XXQ0	193	1.238	Up	0.00050103	Y	Mitogen-activated protein kinase	LOC101764874	0.946	0.916	0.984	0.996	1.009	0.983	0.897	0.924	0.932	1.162	1.147	1.098
[M] Cell wall/membrane/envelope biogenesis	K4A5X5	15	1.532	Up	0.00064392	S	Sucrose synthase	LOC101783222	1.099	1.209	1.193	1.057	1.011	0.943	0.748	0.777	0.698	1.14	1.072	1.194
	K3YG05	714	1.226	Up	0.00024498	S	probable sucrose-phosphate synthase 4 [Setaria italica]	LOC101761271	0.899	0.97	0.893	1.454	1.367	1.387	0.768	0.788	0.789	0.954	0.937	0.983
	K4A5X5	11	1.601	Up	5.8385e-05	S	Sucrose synthase	LOC101783222	1.099	1.236	1.193	1.057	0.974	0.943	0.748	0.718	0.698	1.14	1.131	1.194
	K3XVC3	10	2.512	Up	3.189e-06	S	Sucrose synthase	LOC101759310	1.367	1.348	1.291	0.741	0.666	0.748	0.502	0.555	0.53	1.313	1.334	1.34
	K3YG05	740	1.335	Up	0.00028463	S	probable sucrose-phosphate synthase 4 [Setaria italica]	LOC101761271	1.029	1.005	1.023	1.183	1.086	1.098	0.795	0.835	0.798	1.041	1.098	1.103
	K4A5Y9	11	1.403	Up	0.00078186	S	Sucrose synthase	LOC101784175	1.148	1.249	1.159	0.732	0.787	0.797	0.848	0.83	0.853	1.261	1.114	1.177
[N] Cell motility	K3Z3H3	123	1.434	Up	0.00146259	Y	phosphatidate phosphatase PAH1 [Setaria italica]	LOC101775774	1.008	0.949	1.09	1.038	1.084	1.059	0.795	0.756	0.797	1.151	1.185	1.03
	K3Z3H3	132	1.352	Up	0.0030641	S	phosphatidate phosphatase PAH1 [Setaria italica]	LOC101775774	0.877	0.888	0.899	1.119	1.142	1.086	0.8	0.816	0.903	1.192	1.135	1.079
[Z] Cytoskeleton	K4AA57	349	1.894	Up	8.4234e-05	T	Tubulin alpha chain	LOC101761206	0.889	0.906	0.901	1.237	1.262	1.309	0.627	0.626	0.659	1.263	1.235	1.123
	K3YR05	23	1.218	Up	0.00081976	S	nephrocystin-3 [Setaria italica]	LOC101774216	1.113	1.159	1.128	0.895	0.923	0.88	0.873	0.882	0.911	1.105	1.045	1.097
	K4A9X4	349	1.732	Up	0.0078962	T	Tubulin alpha chain	LOC101763383	0.94	0.847	0.904	1.385	1.469	1.492	0.67	0.619	0.566	1.055	1.079	1.079
	K3XDY7	746	1.331	Up	0.0046752	S	dentin sialophosphoprotein-like [Zea mays]	LOC101772173	1.139	0.998	1.13	0.87	0.704	0.87	0.837	0.932	0.868	1.135	1.261	1.113
	K3XDY7	1065	1.315	Up	0.00067928	S	dentin sialophosphoprotein-like [Zea mays]	LOC101772173	1.029	0.978	0.969	1.04	1.056	1.124	0.822	0.87	0.8	1.102	1.061	1.114
	K3YQD9	691	1.213	Up	0.024023	S	tetratricopeptide repeat protein 28-like [Setaria italica]	LOC101762075	0.855	0.771	0.783	1.05	0.813	0.864	0.983	1.044	1.026	1.124	1.34	1.239
	K3YP93	1237	1.205	Up	0.0129813	S	myosin-15-like isoform X2 [Setaria italica]	LOC101771788	0.986	0.949		1.026	1.111		0.908	0.87		1.069	1.073
	K3XE63	846	1.643	Up	0.0083046	S	villin-3-like [Setaria italica]	LOC101780713	0.85	0.928	0.862	0.867	0.827	0.95	0.854	0.711	0.958	1.414	1.494	1.238
	K3XUU5	691	1.204	Up	0.00074061	S	kinesin-like protein KCA2 [Setaria italica]	LOC101761476	1.161	0.959	1.026	0.822	0.948	0.918	0.91	0.932	0.952	1.109	1.155	1.1
	K3XDY7	839	1.331	Up	0.00171559	S	dentin sialophosphoprotein-like [Zea mays]	LOC101772173	0.978	0.934	0.936	0.793	0.83	0.804	0.89	0.975	0.949	1.292	1.183	1.271
	K3YGK0	667	1.203	Up	0.0023647	S	IST1-like protein [Zea mays]	LOC101771389	1.13	1.071	1.104	1.029	1.063	1.005	0.822	0.824	0.891	1.025	1.022	1.006
	K3ZT92	349	1.557	Up	0.0007214	T	Tubulin alpha chain	LOC101753745	0.99	0.932	0.943	1.207	1.212	1.16	0.717	0.662	0.77	1.089	1.156	1.1
	K4AKS6	472	1.388	Up	4.3434e-05	S	probable ADP-ribosylation factor GTPase-activating protein AGD6 [Setaria italica]	LOC101768792	0.89	0.874	0.897	1.013	0.963	0.963	0.867	0.888	0.912	1.224	1.257	1.22
	K3XDY7	589	1.375	Up	0.0024817	S	dentin sialophosphoprotein-like [Zea mays]	LOC101772173	1.281	1.21	1.136	0.938	1.039	1.004	0.725	0.774	0.76	1.056	0.952	1.098
	K3XDR4	1529	1.301	Up	0.0082385	S	myosin-17 isoform X2 [Setaria italica]	LOC101760570	0.933	0.866	0.952	1.158	1.109	1.112	0.783	0.936	0.857	1.157	1.094	1.1
	K3XYQ4	142	1.261	Up	0.00026301	S	villin-4-like isoform X2 [Oryza brachyantha]	SETIT_007062mg	0.953	0.969	0.939	0.94	0.954	0.995	0.944	0.891	0.911	1.145	1.176	1.143
	K3YGK0	518	1.228	Up	0.00077748	S	IST1-like protein [Zea mays]	LOC101771389	0.997	0.909	1.025	1.009	1.039	1.016	0.916	0.891	0.881	1.082	1.143	1.077
	K4AKS6	452	1.556	Up	1.84627e-05	S	probable ADP-ribosylation factor GTPase-activating protein AGD6 [Setaria italica]	LOC101768792	0.968	0.998	1.043	0.918	0.923	0.929	0.805	0.816	0.794	1.293	1.24	1.225
	K3YGK0	522	1.262	Up	0.0034426	S	IST1-like protein [Zea mays]	LOC101771389	0.976	0.905	0.954	1.027	1.045	1.022	0.936	0.886	0.853	1.068	1.147	1.162
[U] Intracellular trafficking, secretion, and vesicular transport	K3Z3Q1	40	1.24	Up	0.0052992	S	nuclear pore complex protein NUP1 [Setaria italica]	LOC101779177		0.974	0.964		1.048	1.026		0.877	0.905		1.106	1.104
	K3YPC6	277	1.315	Up	0.00044385	S	nuclear autoantigenic sperm protein [Ananas comosus]	LOC101754773	0.915	0.943	0.943	0.979	1.005	0.899	0.943	0.88	0.886	1.209	1.156	1.196
	K3YT65	390	1.295	Up	0.0029643	S	TOM1-like protein 2 [Setaria italica]	LOC101767496		1.132	1.102		1.15	1.173		0.769	0.771		0.983	1.011
	K3ZHU5	512	1.707	Up	0.000101615	S	Signal recognition particle subunit SRP68	LOC101755371	0.907	0.901	0.944	0.99	1.003	0.994	0.725	0.749	0.796	1.327	1.31	1.238
	K4A6V9	29	1.253	Up	0.00026244	S	ATP-binding cassette sub-family B member 10 isoform X1 [Zea mays]	LOC101784426	0.959	0.887	0.859	1.097	1.129	1.162	0.878	0.861	0.905	1.118	1.117	1.079
	K3YPR4	554	1.222	Up	0.00026361	S	dynamin-2A-like [Setaria italica]	LOC101765864	0.89	0.861	0.922	1.023	1.01	0.994	0.956	0.938	0.953	1.137	1.195	1.146
	K3Y4R9	789	1.422	Up	3.5292e-05	S	trafficking protein particle complex II-specific subunit 120 homolog [Setaria italica]	LOC101784645	1.021	1.035	0.998	0.953	0.913	0.938	0.83	0.847	0.825	1.161	1.177	1.22
	K3ZQH8	673	1.245	Up	0.00040177	S	nuclear pore complex protein NUP98A-like isoform X1 [Setaria italica]	LOC101762387		0.987	0.926		0.98	0.996		0.921	0.926		1.146	1.154
	K3YPR4	720	1.293	Up	0.000117676	S	dynamin-2A-like [Setaria italica]	LOC101765864	0.902	0.898	0.942	1.057	1.04	1.026	0.871	0.902	0.912	1.171	1.166	1.134
	K4A933	337	1.3	Up	0.00037545	S	vacuolar protein sorting-associated protein 9A [Setaria italica]	LOC101786717	1.105	1.036	1.052	0.933	0.935	0.918	0.867	0.883	0.866	1.091	1.13	1.18
	K3ZWV4	8	1.386	Up	0.026085	S	ras-related protein RABE1d-like [Setaria italica]	LOC101771278	0.977		0.952	1.182		1.087	0.758		0.841	1.125		1.092
	K3YA75	113	1.289	Up	0.00074292	S	syntaxin-52-like [Setaria italica]	LOC101778863	0.895	0.954	0.957	1.088	1.044	1.056	0.893	0.89	0.837	1.145	1.087	1.146
	K4A933	326	1.366	Up	0.00056361	S	vacuolar protein sorting-associated protein 9A [Setaria italica]	LOC101786717	0.816	0.898	0.854	1.134	1.085	1.108	0.827	0.887	0.851	1.194	1.113	1.196
	K4A933	307	1.209	Up	0.0050206	S	vacuolar protein sorting-associated protein 9A [Setaria italica]	LOC101786717	1.072	1.018	1.021	1.057	1.023	0.993	0.874	0.893	0.877	1.006	1.062	1.128
	K3ZHU5	509	1.475	Up	0.00069622	S	Signal recognition particle subunit SRP68	LOC101755371	0.875	0.882	0.889	1.023	1.014	1.046	0.85	0.878	0.772	1.219	1.205	1.263
	K3XEY9	687	1.338	Up	0.0031961	T	TBC1 domain family member 8B-like [Setaria italica]	LOC101775304	1.356		1.342	1.023		1.004	0.743		0.738	0.975		1.007
	K3ZQJ4	614	1.258	Up	4.219e-05	S	Coatomer subunit gamma	LOC101780598	1.107	1.22	1.11	1.089	1.084	1.166	0.807	0.79	0.79	1.02	0.989	0.993
	K3XV53	713	1.226	Up	0.000115686	S	dynamin-2A-like [Setaria italica]	LOC101764728	0.821	0.868	0.837	1.095	1.072	1.104	0.937	0.915	0.945	1.157	1.15	1.122
	K3YPR4	726	1.676	Up	6.9578e-07	S	dynamin-2A-like [Setaria italica]	LOC101765864	0.941	0.966	0.922	0.918	0.911	0.916	0.785	0.792	0.809	1.338	1.315	1.346
	K3YPR4	709	1.272	Up	0.00040148	S	dynamin-2A-like [Setaria italica]	LOC101765864	0.957	0.96	0.896	1.068	1.048	1.066	0.863	0.902	0.889	1.116	1.096	1.164
	K4ABZ6	9	1.26	Up	0.0155004	S	endoplasmic reticulum-Golgi intermediate compartment protein 3 [Setaria italica]	LOC101756877		0.962	0.936		1.062	1.075		0.858	0.904		1.125	1.096
	K3XV53	719	1.577	Up	8.9831e-07	S	dynamin-2A-like [Setaria italica]	LOC101764728	0.788	0.819	0.803	1.019	1.031	1.022	0.845	0.843	0.832	1.341	1.3	1.333
	K3YPC6	252	1.392	Up	0.0096758	S	nuclear autoantigenic sperm protein [Ananas comosus]	LOC101754773	0.868	0.882	0.797	1.164	1.199	1.115	0.911	0.821	0.748	1.109	1.092	1.252
	K3XEY9	605	1.23	Up	0.023001	T	TBC1 domain family member 8B-like [Setaria italica]	LOC101775304	1.196		1.216	1.095		1.171	0.804		0.759	0.975		0.948
	K3Z7E5	138	1.513	Up	0.02956	S	Reticulon-like protein	LOC101759036	1.032	1.017		0.899	0.804		0.891	0.861		1.232	1.418
	K3Z4P7	531	1.443	Up	0.000179532	S	Conserved oligomeric Golgi complex subunit 8	LOC101767430	0.748	0.817	0.844	1.202	1.188	1.176	0.859	0.802	0.801	1.213	1.186	1.153
	K3XHV6	206	1.207	Up	0.0151813	S	Coatomer subunit delta	SETIT_001190mg	1.109	1.037	0.987	1.005	1.106	1.026	0.885	0.817	0.921	1.011	1.038	1.118
	K3YGC0	674	1.309	Up	8.0607e-05	S	conserved oligomeric Golgi complex subunit 3 [Setaria italica]	LOC101766413		0.96	0.91		0.999	1.02		0.889	0.887		1.16	1.165
	K3XV53	703	1.202	Up	0.002905	S	dynamin-2A-like [Setaria italica]	LOC101764728	0.981	0.97	0.99	1.078	1.064	1.041	0.922	0.89	0.863	1.029	1.082	1.104
	K4A745	495	1.215	Up	0.0144768	S	SEC1 family transport protein SLY1 [Setaria italica]	LOC101763651	1.218	1.017	0.951	0.996	1.083	1.044	0.809	0.847	0.926	0.993	1.064	1.08
	K3ZX76	9	1.252	Up	0.0193612	S	Trafficking protein particle complex subunit	LOC101768867	0.966		1.027	1.07		1.09	0.84		0.853	1.092		1.027
	K3Z7E5	136	1.691	Up	0.0079551	S	Reticulon-like protein	LOC101759036	1.166	1.12		0.854	0.858		0.792	0.755		1.255	1.361
	K3YPR4	729	2.112	Up	0.0043766	S	dynamin-2A-like [Setaria italica]	LOC101765864		0.927	0.82		0.84	0.98		0.675	0.735		1.527	1.451
	K3Z3W6	725	1.233	Up	0.0178577	S	TBC1 domain family member 10B-like [Setaria italica]	LOC101766464	0.946	1.008	1.168	0.875	0.882	0.984	0.983	0.978	0.847	1.207	1.143	1.112
	K4AKS6	472	1.388	Up	4.3434e-05	S	probable ADP-ribosylation factor GTPase-activating protein AGD6 [Setaria italica]	LOC101768792	0.89	0.874	0.897	1.013	0.963	0.963	0.867	0.888	0.912	1.224	1.257	1.22
	K3XF11	274	1.414	Up	0.00023634	S	target of Myb protein 1-like [Setaria italica]	LOC101770169	0.839	0.858	0.903	1.001	0.974	1.103	0.882	0.897	0.851	1.246	1.285	1.188
	K4ADE5	252	1.229	Up	1.61163e-05	S	ran-binding protein 1 homolog b-like [Setaria italica]	LOC101775947	0.866	0.822	0.865	0.994	0.997	1.016	0.941	0.965	0.954	1.176	1.173	1.165
	K3Y6L8	310	1.201	Up	0.0036815	S	autophagy-related protein 13a-like [Setaria italica]	LOC101776144	0.933	0.906	0.989	1.037	1.115	1.102	0.888	0.924	0.886	1.135	1.067	1.037
	K3Z0C6	182	1.375	Up	0.00055794	S	Exocyst subunit Exo70 family protein	LOC101772056	1.246	1.192	1.181	1.12	1.099	1.038	0.718	0.785	0.762	1.029	1.011	1.074
	K4A6V9	9	1.421	Up	0.00135716	T	ATP-binding cassette sub-family B member 10 isoform X1 [Zea mays]	LOC101784426	1.046	0.976	0.96	1.101	1.145	1.13	0.798	0.766	0.794	1.114	1.118	1.118
	K3Z5X3	38	1.278	Up	0.0119585	S	target of Myb protein 1-like [Setaria italica]	LOC101781311		0.927	0.908		1.182	1.19		0.802	0.842		1.063	1.038
	K3Z3W6	774	1.235	Up	0.003697	T	TBC1 domain family member 10B-like [Setaria italica]	LOC101766464	0.958	0.917	1.021	0.92	1.12	1.04	0.981	0.886	0.89	1.155	1.114	1.135
	K4A933	323	1.312	Up	0.00060324	S	vacuolar protein sorting-associated protein 9A [Setaria italica]	LOC101786717	0.883	0.906	0.869	1.104	1.111	1.117	0.891	0.861	0.841	1.107	1.11	1.184
	K4AKS6	452	1.556	Up	1.84627e-05	S	probable ADP-ribosylation factor GTPase-activating protein AGD6 [Setaria italica]	LOC101768792	0.968	0.998	1.043	0.918	0.923	0.929	0.805	0.816	0.794	1.293	1.24	1.225
	K3ZHV4	347	1.259	Up	0.0070377	Y	TOM1-like protein 2 [Setaria italica]	LOC101781037	0.98	1.017		0.946	0.97		0.909	0.877		1.133	1.116
[O] Posttranslational modification, protein turnover, chaperones	K3Z3U6	158	1.661	Up	0.0065816	S	putative cell division cycle ATPase [Setaria italica]	LOC101785471	0.898	0.808		1.154	1.234		0.703	0.728		1.144	1.233
	K3YQP1	363	1.325	Up	0.0153804	S	Sn1-specific diacylglycerol lipase alpha [Morus notabilis]	LOC101781130	0.944	0.841		1.033	1.151		0.901	0.876		1.139	1.215
	K4A5Y8	777	1.251	Up	0.0185002	S	cell division cycle protein 48 homolog [Setaria italica]	LOC101783353		0.957	0.976		0.945	0.882		0.9	0.957		1.157	1.166
	K3YR55	126	1.243	Up	0.0132752	S	hsp70-Hsp90 organizing protein [Setaria italica]	LOC101758693	0.972	0.986		1.157	1.106		0.856	0.831		1.027	1.07
	K3YG41	868	1.321	Up	0.036997	S	large proline-rich protein BAG6 [Setaria italica]	LOC101754924	0.546	0.694		0.765	0.76		1.163	1.052		1.497	1.429
	K3YG41	787	1.202	Up	0.0049796	S	large proline-rich protein BAG6 [Setaria italica]	LOC101754924	0.964	1.061	0.94	0.973	0.961	1.039	0.963	0.867	0.9	1.094	1.071	1.116
	K3XSZ5	1640	1.45	Up	0.00033599	S	"""""""P-loop nucleoside triphosphate hydrolase superfamily protein, putative [Medicago truncatula]"""""""	SETIT_005050mg	0.68	0.669	0.607	0.667	0.806	0.821	1.018	1.065	1.023	1.583	1.433	1.487
	K3YG41	871	1.6	Up	0.002898	S	large proline-rich protein BAG6 [Setaria italica]	LOC101754924	0.397		0.353	0.444		0.421	1.209		1.198	1.878		1.974
	K4AAF2	25	1.681	Up	7.7639e-07	S	dnaJ protein homolog [Setaria italica]	LOC101776188	1.085	1.031	1.078	1.17	1.176	1.201	0.659	0.663	0.649	1.091	1.126	1.096
	K3YP87	948	1.371	Up	0.031598	S	E3 ubiquitin-protein ligase UPL3-like [Setaria italica]	LOC101758275	0.957		1.043	0.907		0.941	0.95		0.849	1.25		1.217
	K4A6E6	74	1.314	Up	0.0086436	S	dnaJ homolog subfamily C member 14 [Ricinus communis]	LOC101761068	0.994	1.049	1.066	0.953	0.991	1.024	0.844	0.866	0.871	1.252	1.103	1.037
	K3YQP1	49	1.216	Up	0.031699	S	Sn1-specific diacylglycerol lipase alpha [Morus notabilis]	LOC101781130	1.033	0.855		1.058	1.195		0.875	0.912		1.055	1.118
	K3YG41	639	1.445	Up	0.0022823	S	large proline-rich protein BAG6 [Setaria italica]	LOC101754924	1.116	1.066	0.938	1.071	1.053	1.079	0.75	0.712	0.833	1.048	1.125	1.144
	K4AL76	883	1.216	Up	0.047341	S	ABC transporter G family member 11-like [Setaria italica]	LOC101783503	0.932	0.879	0.828	1.033	1.119	1.121	0.908	0.997	0.865	1.116	1.02	1.232
	K3ZEL0	446	1.223	Up	0.033862	S	lys-63-specific deubiquitinase BRCC36-like [Setaria italica]	LOC101759035	1.138	1.038	1.265	0.878	0.781	0.835	0.943	0.965	0.816	1.063	1.193	1.076
	K3XWA7	533	1.341	Up	0.002542	S	T-complex protein 1 subunit epsilon	LOC101782963	0.981	0.919	1.014	0.989	1.003	0.992	0.879	0.827	0.901	1.168	1.235	1.093
	K3Z321	2448	1.44	Up	5.9527e-05	S	E3 ubiquitin-protein ligase UPL1-like isoform X2 [Setaria italica]	LOC101778904	0.801	0.814	0.833	1.138	1.127	1.106	0.832	0.84	0.835	1.204	1.203	1.204
	K4A9D4	457	1.74	Up	0.0113646	S	la-related protein 1B-like isoform X2 [Setaria italica]	LOC101774868		0.866	0.91		0.928	0.984		0.775	0.804		1.451	1.296
	K3ZHY5	271	1.446	Up	0.00123667	Y	T-complex protein 1 subunit theta [Setaria italica]	LOC101786286	0.904		0.89	1.052		1.026	0.827		0.848	1.207		1.215
	K3Z321	2445	1.237	Up	0.00048404	S	E3 ubiquitin-protein ligase UPL1-like isoform X2 [Setaria italica]	LOC101778904	0.855	0.842	0.993	1.088	1.084	1.04	0.903	0.929	0.891	1.142	1.139	1.086
	K4A5J2	15	1.385	Up	0.045761	Y	tubulin--tyrosine ligase-like protein 12 isoform X1 [Setaria italica]	LOC101784720	0.881	0.812	0.873	0.84	0.968	0.944	0.772	1.046	0.964	1.467	1.168	1.217
	K3Z3D3	31	2.652	Up	2.4825e-05	S	ubiquitin carboxyl-terminal hydrolase 26 [Setaria italica]	LOC101785227	0.713	0.715	0.699	1.17	1.137	1.135	0.625	0.544	0.562	1.471	1.558	1.561
	K3ZHY5	264	1.37	Up	0.00012095	S	T-complex protein 1 subunit theta [Setaria italica]	LOC101786286	0.919	0.933	0.92	1.08	1.031	1.054	0.872	0.827	0.846	1.131	1.19	1.166
	K4A6E6	71	1.217	Up	0.020323	S	dnaJ homolog subfamily C member 14 [Ricinus communis]	LOC101761068	1.011	1.071	1.084	0.961	0.963	0.905	0.866	0.949	0.917	1.201	1.028	1.097
	K4AD80	73	1.285	Up	0.0141593	S	dnaJ homolog subfamily C member 17 [Setaria italica]	LOC101759327	1.062		1.053	1.027		0.987	0.819		0.868	1.093		1.075
	K3ZX94	28	1.711	Up	5.8107e-05	S	NEDD8-conjugating enzyme Ubc12-like [Setaria italica]	LOC101784914	0.871	0.821	0.802	1.179	1.145	1.192	0.695	0.769	0.732	1.238	1.254	1.266
	K3Y658	126	1.729	Up	0.000137206	S	hsp70-Hsp90 organizing protein-like [Setaria italica]	LOC101774932	0.677	0.69	0.636	1.447	1.516	1.531	0.709	0.629	0.641	1.13	1.132	1.159
	K3YSS7	26	1.408	Up	2.3963e-05	S	dnaJ protein homolog 2-like [Setaria italica]	LOC101783812	1.106	1.07	1.072	1.198	1.191	1.261	0.71	0.731	0.693	1.003	1.008	0.994
	K3ZR74	33	1.628	Up	0.000102439	S	HSP-interacting protein-like [Aegilops tauschii subsp. tauschii]	LOC101758725	1.166	1.192	1.225	0.867	0.836	0.796	0.767	0.751	0.708	1.16	1.22	1.244
	K3Z321	2456	1.494	Up	0.0033607	Y	E3 ubiquitin-protein ligase UPL1-like isoform X2 [Setaria italica]	LOC101778904	0.806	0.788	0.751	1.221	1.207	1.157	0.805	0.799	0.807	1.155	1.196	1.251
[C] Energy production and conversion	K3YG56	620	1.407	Up	0.021175	S	Nitrate reductase	LOC101760744	1.18	0.897	0.856	0.924	0.967	1.168	0.767	0.892	0.894	1.192	1.194	1.205
	K3ZZ42	151	1.233	Up	0.0088237	S	V-type proton ATPase subunit G 1-like [Setaria italica]	SETIT_031874mg		0.947	1.072		1.007	0.916		0.91	0.892		1.13	1.092
	K3ZWV7	35	1.482	Up	0.037783	S	cytochrome b5 domain-containing protein RLF-like [Setaria italica]	LOC101782348	0.826	0.972		1.192	1.166		0.781	0.748		1.218	1.048
	K3Y8F3	219	1.22	Up	0.0142824	S	probable aldo-keto reductase 2 [Setaria italica]	LOC101755475		0.832	0.892		1.067	0.944		0.96	0.996		1.175	1.212
	K3Z9K1	13	1.302	Up	0.023079	S	soluble inorganic pyrophosphatase 4 [Setaria italica]	LOC101764430	0.973	0.963	0.825	1.174	1.095	1.173	0.855	0.889	0.842	1.047	1.035	1.286
	K3YTP3	8	1.297	Up	0.015644	S	L-lactate dehydrogenase	LOC101768692	1.054	1.015		0.951	1.019		0.837	0.874		1.137	1.082
	K3YTP3	6	1.321	Up	0.00089715	S	L-lactate dehydrogenase	LOC101768692	0.848	0.881	0.876	1.026	1.035	1.02	0.942	0.852	0.908	1.172	1.217	1.181
	K3YG56	53	1.201	Up	0.039104	S	Nitrate reductase	LOC101760744	1.234	1.12	1.116	0.988	1.247	1.163	0.817	0.768	0.923	1.059	0.959	0.994
	K3Y8F3	229	1.415	Up	4.0088e-05	S	probable aldo-keto reductase 2 [Setaria italica]	LOC101755475	0.871	0.845	0.814	1.073	1.058	1.122	0.883	0.857	0.885	1.211	1.272	1.232
	K3ZSU2	74	1.292	Up	0.0122604	S	Glycosyltransferase	LOC101772622	1.177	1.168	1.099	1.094	1.1	1.214	0.773	0.8	0.682	0.965	0.917	1.032
	K3Y8F3	100	1.299	Up	0.00023585	S	probable aldo-keto reductase 2 [Setaria italica]	LOC101755475	1.146	1.059	1.135	0.953	0.958	0.928	0.822	0.868	0.859	1.086	1.131	1.094
	K3YTP3	32	1.432	Up	0.0123177	T	L-lactate dehydrogenase	LOC101768692	0.976	0.862	0.995	0.946	1.039	0.996	0.901	0.736	0.88	1.16	1.329	1.115
	K3Z9K1	26	1.268	Up	0.03578	S	soluble inorganic pyrophosphatase 4 [Setaria italica]	LOC101764430	1.04	1.008	0.88	1.064	1.006	1.157	0.893	0.923	0.818	1.038	1.037	1.265
	K3YG56	623	1.407	Up	0.021175	S	Nitrate reductase	LOC101760744	1.18	0.897	0.856	0.924	0.967	1.168	0.767	0.892	0.894	1.192	1.194	1.205
[G] Carbohydrate transport and metabolism	K3ZDH8	580	1.373	Up	0.0017388	S	ATP-dependent 6-phosphofructokinase	LOC101762810	0.951	0.894	0.904	1.073	1.054	1.028	0.875	0.871	0.813	1.098	1.175	1.24
	K3ZUV4	315	1.618	Up	2.3808e-05	S	UDP-galactose transporter 2-like [Setaria italica]	LOC101763460	0.841	0.849	0.85	1.031	0.976	0.933	0.788	0.835	0.838	1.322	1.307	1.353
	K3ZDH8	570	1.521	Up	0.00056165	Y	ATP-dependent 6-phosphofructokinase	LOC101762810	1.018	1.005	1.04	1.051	1.004	0.986	0.811	0.779	0.73	1.112	1.193	1.224
	K3ZSU2	74	1.292	Up	0.0122604	S	Glycosyltransferase	LOC101772622	1.177	1.168	1.099	1.094	1.1	1.214	0.773	0.8	0.682	0.965	0.917	1.032
	K3ZDH8	583	1.543	Up	0.000120913	S	ATP-dependent 6-phosphofructokinase	LOC101762810	0.946	0.89	0.929	1.005	1.067	1.047	0.816	0.758	0.813	1.215	1.269	1.2
	K3ZDH8	569	1.897	Up	5.6362e-05	S	ATP-dependent 6-phosphofructokinase	LOC101762810	1.063	1.043	1.08	0.934	0.927	0.899	0.639	0.709	0.705	1.323	1.286	1.285
	K3ZI14	264	1.413	Up	0.0023429	S	Probable bifunctional methylthioribulose-1-phosphate dehydratase/enolase-phosphatase E1	LOC101776717	0.934	0.939		1.142	1.105		0.784	0.81		1.122	1.131
	K3YTL8	41	1.308	Up	0.000124745	S	Fructose-bisphosphate aldolase	LOC101754112	0.882	0.879	0.898	1.138	1.185	1.147	0.842	0.835	0.864	1.141	1.084	1.099
	K3Z726	379	1.392	Up	0.0066447	S	putative glucose-6-phosphate 1-epimerase [Setaria italica]	LOC101759836	0.895	1.097		1.109	0.998		0.828	0.808		1.166	1.111
	K3YPW1	842	1.237	Up	0.0086174	S	"""""""probable alpha,alpha-trehalose-phosphate synthase [UDP-forming] 11 [Setaria italica]"""""""	LOC101768584	0.911	0.955	0.966	1.243	1.135	1.151	0.775	0.891	0.862	1.057	1.057	1.012
	K3YG75	843	1.447	Up	4.3223e-05	S	"""""""probable alpha,alpha-trehalose-phosphate synthase [UDP-forming] 9 [Setaria italica]"""""""	LOC101765726	0.967	1.009	1.042	1.152	1.183	1.117	0.72	0.748	0.748	1.09	1.038	1.079
[E] Amino acid transport and metabolism	K3Z3W7	181	1.305	Up	0.00052469	S	Delta-1-pyrroline-5-carboxylate synthase	LOC101765114	0.844	0.789	0.87	1.015	1.03	1.019	0.916	0.905	0.945	1.203	1.251	1.156
	K3YQY8	48	1.237	Up	0.0096809	T	protein NRT1/ PTR FAMILY 8.3-like [Setaria italica]	LOC101762607	1.188	1.215		0.919	0.911		0.834	0.84		1.057	1.014
	K3ZUV4	315	1.618	Up	2.3808e-05	S	UDP-galactose transporter 2-like [Setaria italica]	LOC101763460	0.841	0.849	0.85	1.031	0.976	0.933	0.788	0.835	0.838	1.322	1.307	1.353
	K3Z3W7	180	1.242	Up	0.00131866	S	Delta-1-pyrroline-5-carboxylate synthase	LOC101765114	0.87		0.883	1.025		1.04	0.93		0.925	1.16		1.143
	K3YQY8	45	1.237	Up	0.0096809	T	protein NRT1/ PTR FAMILY 8.3-like [Setaria italica]	LOC101762607	1.188	1.215		0.919	0.911		0.834	0.84		1.057	1.014
	K3YRY9	4	1.392	Up	0.023016	S	serine decarboxylase 1 [Setaria italica]	LOC101764221	0.905		1.036	1.026		1.019	0.859		0.794	1.188		1.113
	K3XDN9	553	1.386	Up	0.0047218	S	"""""""glutamate synthase 1 [NADH], chloroplastic isoform X1 [Setaria italica]"""""""	LOC101785947	0.817	0.824	0.918	0.961	0.974	1.01	0.852	0.859	0.86	1.221	1.206	1.136
	K3Z1I0	24	1.294	Up	0.0042836	S	spermine synthase-like [Setaria italica]	LOC101771514	0.993	1.037	0.899	1.038	1.046	1.099	0.87	0.88	0.803	1.094	1.041	1.168
	K3Z1I0	19	1.298	Up	0.049902	S	spermine synthase-like [Setaria italica]	LOC101771514	0.98		0.844	1.024		1.101	0.908		0.84	1.082		1.187
[F] Nucleotide transport and metabolism	K3YPP6	228	1.288	Up	0.00113553	S	clathrin interactor EPSIN 2 [Setaria italica]	LOC101777347	0.907	1.061	1	1.161	1.07	1.175	0.847	0.802	0.814	1.112	1.031	1.029
	K3YPP6	167	1.255	Up	0.0056576	S	clathrin interactor EPSIN 2 [Setaria italica]	LOC101777347	1.117	1.073	1.105	1.061	1.01	1.04	0.773	0.884	0.821	1.059	1.003	1.048
	K3ZQR0	136	1.203	Up	0.00144095	S	probable AMP deaminase [Setaria italica]	LOC101752649	0.938	0.93	0.968	0.766	0.804	0.776	1.055	0.995	1.031	1.234	1.271	1.201
	K3YPP6	227	1.241	Up	0.041123	Y	clathrin interactor EPSIN 2 [Setaria italica]	LOC101777347	0.971		0.913	1.164		1.316	0.857		0.785	1.03		1.007
	K3YPP6	231	1.23	Up	0.00150339	S	clathrin interactor EPSIN 2 [Setaria italica]	LOC101777347	0.905	1.004	0.958	1.171	1.098	1.12	0.85	0.842	0.89	1.1	1.025	1.052
	K3ZQR0	179	1.901	Up	0.0021778	S	probable AMP deaminase [Setaria italica]	LOC101752649	0.964	0.914	0.928	0.926	0.918	0.907	0.836	0.656	0.686	1.244	1.496	1.401
	K3ZSL3	411	1.278	Up	0.0030827	S	Inosine-5'-monophosphate dehydrogenase	LOC101780050	1.288	1.239	1.281	1.59	1.394	1.213	0.69	0.675	0.693	0.815	0.892	0.924
	K3Z3R9	78	1.824	Up	0.00047651	S	probable AMP deaminase [Setaria italica]	LOC101757820	0.989	0.972	0.947	1.051	1.012	1.051	0.67	0.776	0.653	1.285	1.226	1.317
	K3Z4W5	216	1.368	Up	1.98399e-05	S	CTP synthase	LOC101775508	1.224	1.142	1.189	1.233	1.239	1.193	0.659	0.666	0.671	0.889	0.914	0.927
	K3Y629	189	1.205	Up	0.048665	Y	clathrin interactor EPSIN 1-like [Setaria italica]	LOC101768061	1.048		1.021	1.1		1.052	0.816		0.889	1.031		1.024
[I] Lipid transport and metabolism	K3YQP1	363	1.325	Up	0.0153804	S	Sn1-specific diacylglycerol lipase alpha [Morus notabilis]	LOC101781130	0.944	0.841		1.033	1.151		0.901	0.876		1.139	1.215
	K4A6R9	643	1.327	Up	0.0038571	S	acyl-CoA-binding domain-containing protein 4-like isoform X2 [Setaria italica]	LOC101773769	1.011	0.99	0.994	1.198	1.15	1.121	0.75	0.768	0.866	1.051	1.086	1.027
	K3YQP1	49	1.216	Up	0.031699	S	Sn1-specific diacylglycerol lipase alpha [Morus notabilis]	LOC101781130	1.033	0.855		1.058	1.195		0.875	0.912		1.055	1.118
	K3XVG6	627	1.237	Up	0.00122174	S	phosphoinositide phosphatase SAC2-like [Setaria italica]	LOC101760126	0.972	1.087	1.031	0.993	0.916	0.977	0.945	0.875	0.888	1.107	1.141	1.101
	K3Z3H3	123	1.434	Up	0.00146259	Y	phosphatidate phosphatase PAH1 [Setaria italica]	LOC101775774	1.008	0.949	1.09	1.038	1.084	1.059	0.795	0.756	0.797	1.151	1.185	1.03
	K3Z5B8	488	1.302	Up	1.66056e-05	S	oxalate--CoA ligase [Setaria italica]	LOC101782502	0.919	1.058	1.04	1.108	1.044	1.059	0.845	0.835	0.818	1.092	1.081	1.079
	K3YQ79	70	1.374	Up	1.7573e-07	S	Acetyl-coenzyme A synthetase	LOC101767488	0.967	0.967	0.987	1.017	1.02	1.012	0.844	0.841	0.836	1.157	1.162	1.146
	K3Z3H3	132	1.352	Up	0.0030641	S	phosphatidate phosphatase PAH1 [Setaria italica]	LOC101775774	0.877	0.888	0.899	1.119	1.142	1.086	0.8	0.816	0.903	1.192	1.135	1.079
	K3YU76	16	1.213	Up	0.00061761	S	choline-phosphate cytidylyltransferase 1 [Setaria italica]	LOC101785003	1.242	1.269	1.27	1.058	1.1	1.049	0.8	0.773	0.757	0.95	0.956	0.921
	K3YU76	301	1.501	Up	0.0060179	S	choline-phosphate cytidylyltransferase 1 [Setaria italica]	LOC101785003	0.986		0.906	0.793		0.784	0.909		0.878	1.306		1.377
	K3ZTK3	29	1.259	Up	0.0043001	S	Phosphatidate cytidylyltransferase	LOC101776962		0.876	0.813		1.101	1.175		0.893	0.9		1.112	1.145
[P] Inorganic ion transport and metabolism	K3ZH79	160	1.276	Up	0.00034036	T	respiratory burst oxidase homolog protein B [Setaria italica]	LOC101766192	1.144	1.093	1.118	1.008	1.002	1.092	0.806	0.836	0.799	1.065	1.043	1.007
	K3Z3A4	991	1.439	Up	0.047556	S	sodium/hydrogen exchanger 8 [Setaria italica]	LOC101764447		0.771	0.756		1.038	0.978		0.889	0.972		1.431	1.247
	K3Z3A4	1068	1.44	Up	0.0194423	S	sodium/hydrogen exchanger 8 [Setaria italica]	LOC101764447	1.014	0.737	0.902	0.95	1.141	1.074	0.88	0.808	0.916	1.189	1.467	1.094
	K3Z3A4	1010	1.398	Up	0.025499	S	sodium/hydrogen exchanger 8 [Setaria italica]	LOC101764447	0.841	0.76	0.919	0.925	1.043	1.058	0.952	0.871	0.936	1.317	1.464	1.076
	K3Y6U6	452	1.731	Up	0.000163138	T	Ammonium transporter	LOC101768332	1.084	1.047	1.056	1.05	1.014	1.11	0.679	0.755	0.665	1.229	1.192	1.213
	K3ZV80	279	1.505	Up	0.0035378	S	"""""""sulfate transporter 4.1, chloroplastic-like isoform X2 [Setaria italica]"""""""	SETIT_030473mg	0.928		0.848	1.036		1.05	0.806		0.834	1.213		1.256
	K4AAL3	281	1.222	Up	0.0053201	S	translation initiation factor IF-2-like isoform X1 [Setaria italica]	LOC101770543	0.966	1.062	1.039	0.905	0.946	0.948	0.969	0.882	0.88	1.145	1.115	1.076
	K3ZQF6	938	1.354	Up	0.0102838	S	Plasma membrane ATPase	LOC101782642	1.132		1.189	0.964		1.019	0.781		0.802	1.102		1.042
	K3Z3A4	1142	1.346	Up	0.038616	S	sodium/hydrogen exchanger 8 [Setaria italica]	LOC101764447	1.041	0.921	1.03	0.936	1.105	1.037	0.89	0.774	0.931	1.165	1.322	1.005
	K3ZEF2	477	1.423	Up	0.008042	T	Ammonium transporter	LOC101759162	1.476	1.423	1.44	1.133	1.048	1.151	0.481	0.527	0.556	0.693	0.83	0.703
	K3Z3A4	1081	1.519	Up	0.0096628	S	sodium/hydrogen exchanger 8 [Setaria italica]	LOC101764447	0.922	0.819	0.934	1.037	1.164	1.121	0.82	0.761	0.872	1.257	1.402	1.066
	K4AAL3	282	1.45	Up	0.00148386	S	translation initiation factor IF-2-like isoform X1 [Setaria italica]	LOC101770543	0.937	0.912		0.902	0.912		0.881	0.869		1.253	1.285
	K3Z3A4	1022	1.462	Up	0.0181353	S	sodium/hydrogen exchanger 8 [Setaria italica]	LOC101764447	0.847	1.007	0.871	0.994	1.248	1.1	0.858	0.697	0.909	1.338	1.16	1.104
	K3ZV80	276	1.31	Up	0.0039615	S	"""""""sulfate transporter 4.1, chloroplastic-like isoform X2 [Setaria italica]"""""""	SETIT_030473mg	0.877	0.896	0.833	1.123	1.065	1.174	0.869	0.83	0.924	1.127	1.219	1.091
	K3Z3F7	30	1.438	Up	0.0024819	S	Calcium-transporting ATPase	LOC101773894	1.136	1.133	1.162	0.967	0.977	0.907	0.771	0.777	0.817	1.134	1.135	1.133
[Q] Secondary metabolites biosynthesis, transport and catabolism	K3ZH79	160	1.276	Up	0.00034036	T	respiratory burst oxidase homolog protein B [Setaria italica]	LOC101766192	1.144	1.093	1.118	1.008	1.002	1.092	0.806	0.836	0.799	1.065	1.043	1.007
	K3YI48	45	1.639	Up	0.0022189	S	2'-deoxymugineic-acid 2'-dioxygenase-like [Setaria italica]	LOC101785167	1.001		1.011	1.154		1.275	0.697		0.695	1.167		1.114
	K4A4U5	670	1.221	Up	0.033021	S	ABC transporter B family member 6-like [Setaria italica]	LOC101775131	0.987	1.007	1.049	1.039	1.128	1.135	0.955	0.785	0.802	1.026	1.062	1.015
	K3Y4M9	1537	1.5	Up	0.00012418	S	ABC transporter C family member 2-like [Setaria italica]	LOC101764808	0.896	1.054	0.915	1.054	0.946	1.036	0.81	0.832	0.79	1.221	1.165	1.263
	K3YQC4	392	1.479	Up	0.0042429	S	Phenylalanine ammonia-lyase	LOC101780720	1.399	1.234		1.181	1.229		0.68	0.7		0.999	1.042
	K3XDS9	29	1.219	Up	0.00186109	S	ABC transporter G family member 37 [Setaria italica]	LOC101785945	1.049	1.016	1.039	1.218	1.338	1.191	0.755	0.744	0.79	0.962	0.897	0.932
	K3ZUK8	356	1.315	Up	0.00081693	S	probable cinnamyl alcohol dehydrogenase 8D [Setaria italica]	LOC101756551	0.88	0.911	0.85	0.986	0.998	1.038	0.962	0.891	0.891	1.185	1.182	1.242
	K3Z7R6	318	1.913	Up	0.0136604	S	2'-deoxymugineic-acid 2'-dioxygenase-like [Setaria italica]	LOC101760942	1.101		1.212	0.908		0.943	0.698		0.642	1.364		1.2
	K3Y7R3	159	1.233	Up	0.006378	S	1-aminocyclopropane-1-carboxylate oxidase homolog 1-like [Setaria italica]	LOC101757624		0.885	0.892		1.178	1.219		0.841	0.862		1.062	1.038
	K3YIF6	112	1.515	Up	0.006457	Y	2'-deoxymugineic-acid 2'-dioxygenase-like [Setaria italica]	LOC101755866	0.956	0.966		1.086	1.034		0.765	0.817		1.206	1.19
	K3YQC4	10	1.287	Up	2.3832e-05	S	Phenylalanine ammonia-lyase	LOC101780720	1.234	1.263	1.282	1.167	1.085	1.18	0.773	0.8	0.776	1.014	1.01	0.999
	K3Y8W3	153	1.485	Up	0.00107693	Y	LOC100282122 isoform X1 [Zea mays]	LOC101758035	1.162	1.132		1.651	1.647		0.525	0.535		0.78	0.794
	K3XDV7	628	1.317	Up	0.032315	S	ABC transporter B family member 4-like [Setaria italica]	LOC101753131		1.114	0.996		0.968	0.947		0.84	0.886		1.088	1.186
	K3XDS9	30	1.308	Up	0.00190016	S	ABC transporter G family member 37 [Setaria italica]	LOC101785945	1.087	1.088	1.039	1.161	1.183	1.191	0.726	0.727	0.79	1.009	0.992	0.932
	K3Y8W3	152	1.485	Up	0.00107693	Y	LOC100282122 isoform X1 [Zea mays]	LOC101758035	1.162	1.132		1.651	1.647		0.525	0.535		0.78	0.794
	K3YGI0	549	1.321	Up	0.00112023	S	Phenylalanine ammonia-lyase	LOC101766005	1.364	1.311	1.243	1.229	1.144	1.066	0.718	0.751	0.802	0.993	0.989	1.019
[R] General function prediction only	K3YQ91	284	1.235	Up	0.001743	S	monosaccharide-sensing protein 2-like [Setaria italica]	LOC101777192	0.952	0.946	0.901	0.948	0.939	0.877	0.965	1.024	1.047	1.274	1.214	1.26
	K3YI48	45	1.639	Up	0.0022189	S	2'-deoxymugineic-acid 2'-dioxygenase-like [Setaria italica]	LOC101785167	1.001		1.011	1.154		1.275	0.697		0.695	1.167		1.114
	K3YKY0	95	1.27	Up	0.0130208	S	caffeic acid 3-O-methyltransferase [Setaria italica]	LOC101765311		1.178	1.105		1.046	1.078		0.83	0.811		1.016	1.068
	K3XV43	790	1.617	Up	0.0106444	S	"""""""uncharacterized aarF domain-containing protein kinase At1g79600, chloroplastic isoform X1[Musa acuminata subsp. malaccensis]"""""""	LOC101759876		0.918	0.831		1.03	1.069		0.813	0.779		1.229	1.345
	K4A545	58	1.238	Up	0.0023387	S	serine/threonine-protein kinase STE20-like [Aegilops tauschii subsp. tauschii]	LOC101776185	1.082	1.147	1.342	0.917	0.929	0.844	0.874	0.874	0.854	1.128	1.077	1.017
	K3YPB5	849	1.212	Up	0.00030124	S	enhancer of mRNA-decapping protein 4-like [Setaria italica]	LOC101768172	0.899	0.897	0.88	1.12	1.067	1.075	0.9	0.938	0.912	1.089	1.113	1.131
	K3YPR4	554	1.222	Up	0.00026361	S	dynamin-2A-like [Setaria italica]	LOC101765864	0.89	0.861	0.922	1.023	1.01	0.994	0.956	0.938	0.953	1.137	1.195	1.146
	K3XDR5	1083	1.723	Up	0.000118151	S	GYF domain-containing protein [Arabidopsis thaliana]	LOC101778963	0.992	1.037	1.071	0.955	0.971	0.961	0.703	0.724	0.75	1.32	1.247	1.185
	K3YTA0	374	1.235	Up	0.0063383	S	"""""""glycerophosphodiester phosphodiesterase GDPD1, chloroplastic-like [Setaria italica]"""""""	LOC101785008	0.888	0.915	0.913	1.211	1.143	1.177	0.844	0.863	0.916	1.111	1.116	1.012
	K3YPB5	161	1.275	Up	2.229e-06	S	enhancer of mRNA-decapping protein 4-like [Setaria italica]	LOC101768172	0.924	0.921	0.948	1.077	1.101	1.069	0.872	0.881	0.869	1.127	1.107	1.108
	K3Y780	114	1.399	Up	7.8637e-05	T	polyadenylate-binding protein RBP47-like [Setaria italica]	LOC101783970	0.875	0.842	0.871	1.072	1.093	1.055	0.825	0.863	0.876	1.214	1.196	1.176
	K3Z764	291	1.337	Up	0.00069663	S	plasminogen activator inhibitor 1 RNA-binding protein-like [Setaria italica]	LOC101770806	1.218	1.148	1.208	1.125	1.123	1.102	0.712	0.73	0.707	0.964	1.002	0.907
	K3Z5B9	391	1.25	Up	0.00058215	S	acyl-CoA-binding domain-containing protein 4-like isoform X2 [Setaria italica]	LOC101762004	0.878	0.903	0.917	0.967	1.016	1.012	0.968	0.934	0.913	1.187	1.139	1.194
	K3XVD9	636	1.347	Up	0.021022	S	kanadaptin-like [Setaria italica]	LOC101771868	0.98		0.976	0.954		0.846	0.885		0.915	1.163		1.261
	K3YPR4	720	1.293	Up	0.000117676	S	dynamin-2A-like [Setaria italica]	LOC101765864	0.902	0.898	0.942	1.057	1.04	1.026	0.871	0.902	0.912	1.171	1.166	1.134
	K3ZRE8	648	1.21	Up	0.0046838	S	"""""""phosphatidylinositol 3,4,5-trisphosphate 3-phosphatase and dual-specificity protein phosphatase PTEN-like [Setaria italica]"""""""	LOC101758319	1.075		1.073	0.912		0.923	0.901		0.919	1.111		1.092
	K3YPB5	861	1.291	Up	0.000122715	S	enhancer of mRNA-decapping protein 4-like [Setaria italica]	LOC101768172	0.92	0.92	0.883	1.11	1.073	1.068	0.872	0.885	0.876	1.101	1.131	1.167
	K3Y4N9	1072	1.453	Up	0.0196372	Y	CLIP-associated protein-like [Setaria italica]	LOC101762102		0.994	0.985		1.001	1.037		0.859	0.78		1.164	1.218
	K4ALI1	184	1.277	Up	0.043803	S	probable serine/threonine protein kinase IREH1 [Setaria italica]	LOC101758234	0.929	1.084	1.096	0.971	0.965	0.932	0.978	0.837	0.83	1.131	1.115	1.132
	K3YTV1	256	1.263	Up	9.8793e-05	T	protein BTR1 [Setaria italica]	LOC101765588	1.143	1.101	1.156	1.083	1.077	1.054	0.773	0.81	0.795	0.989	1.009	1.006
	K3XXF9	237	1.423	Up	0.00167634	S	pre-mRNA-splicing factor 38B-like [Setaria italica]	LOC101757682	1.37	1.457	1.631	0.764	0.693	0.633	0.811	0.756	0.701	1.031	1.1	1.097
	K3XUV1	504	1.501	Up	0.0028207	S	trafficking protein particle complex II-specific subunit 130 homolog [Setaria italica]	LOC101772825	0.869	0.782		0.953	0.993		0.87	0.86		1.271	1.325
	K3Z3N2	158	1.228	Up	0.0074556	S	auxilin-related protein 1-like [Setaria italica]	LOC101755248	0.848	0.889	0.9	1.17	1.209	1.197	0.893	0.84	0.864	1.066	1.058	1.064
	K3YPH3	41	1.232	Up	0.032256	T	LOW QUALITY PROTEIN: guanylate-binding protein 3-like [Setaria italica]	LOC101778430	1.036		0.916	1.098		1.143	0.877		0.851	1.027		1.102
	K3Z7R6	318	1.913	Up	0.0136604	S	2'-deoxymugineic-acid 2'-dioxygenase-like [Setaria italica]	LOC101760942	1.101		1.212	0.908		0.943	0.698		0.642	1.364		1.2
	K3Y7R3	159	1.233	Up	0.006378	S	1-aminocyclopropane-1-carboxylate oxidase homolog 1-like [Setaria italica]	LOC101757624		0.885	0.892		1.178	1.219		0.841	0.862		1.062	1.038
	K3YSM7	86	1.213	Up	0.0057383	T	polyadenylate-binding protein RBP47-like [Setaria italica]	LOC101772733	0.876	0.97	0.982	1.124	0.965	1.028	0.89	0.982	0.878	1.096	1.123	1.116
	K3XDR5	1349	1.201	Up	0.0003188	S	GYF domain-containing protein [Arabidopsis thaliana]	LOC101778963	0.998	1.014	1.007	0.966	0.891	0.945	0.93	0.957	0.911	1.11	1.135	1.115
	K3XV43	791	1.706	Up	0.0013827	T	"""""""uncharacterized aarF domain-containing protein kinase At1g79600, chloroplastic isoform X1[Musa acuminata subsp. malaccensis]"""""""	LOC101759876		0.856	0.812		1.051	1.16		0.78	0.751		1.298	1.314
	K3YIF6	112	1.515	Up	0.006457	Y	2'-deoxymugineic-acid 2'-dioxygenase-like [Setaria italica]	LOC101755866	0.956	0.966		1.086	1.034		0.765	0.817		1.206	1.19
	K3XV53	713	1.226	Up	0.000115686	S	dynamin-2A-like [Setaria italica]	LOC101764728	0.821	0.868	0.837	1.095	1.072	1.104	0.937	0.915	0.945	1.157	1.15	1.122
	K4A5B5	554	1.244	Up	0.026962	S	Serine/threonine-protein phosphatase	LOC101780119	0.957	0.929		1.05	0.995		0.898	0.947		1.119	1.177
	K3Z3N2	314	1.415	Up	0.00152341	S	auxilin-related protein 1-like [Setaria italica]	LOC101755248	0.814	0.987	0.757	1.142	1.09	1.13	0.832	0.812	0.858	1.182	1.094	1.265
	K3ZV12	68	1.486	Up	1.95028e-05	S	LOW QUALITY PROTEIN: mitochondrial amidoxime reducing component 2-like [Setaria italica]	SETIT_030443mg	0.967	0.993	0.941	0.969	0.984	0.991	0.826	0.822	0.813	1.225	1.183	1.25
	K3YPR4	726	1.676	Up	6.9578e-07	S	dynamin-2A-like [Setaria italica]	LOC101765864	0.941	0.966	0.922	0.918	0.911	0.916	0.785	0.792	0.809	1.338	1.315	1.346
	K3XXF9	238	1.35	Up	0.0148567	Y	pre-mRNA-splicing factor 38B-like [Setaria italica]	LOC101757682	1.381		1.557	0.824		0.752	0.778		0.725	1.003		1.026
	K3YPR4	709	1.272	Up	0.00040148	S	dynamin-2A-like [Setaria italica]	LOC101765864	0.957	0.96	0.896	1.068	1.048	1.066	0.863	0.902	0.889	1.116	1.096	1.164
	K3XV53	719	1.577	Up	8.9831e-07	S	dynamin-2A-like [Setaria italica]	LOC101764728	0.788	0.819	0.803	1.019	1.031	1.022	0.845	0.843	0.832	1.341	1.3	1.333
	K3XDR5	1368	1.539	Up	0.0041013	S	GYF domain-containing protein [Arabidopsis thaliana]	LOC101778963		0.939	0.981		1.042	0.998		0.807	0.765		1.201	1.219
	K3Y5N2	86	1.212	Up	0.0075418	S	cyclin-dependent kinase G-2 [Setaria italica]	LOC101779139	0.999	1.05	1.129	1.067	0.975	0.988	0.887	0.931	0.855	1.144	1.043	1.052
	K3ZU47	179	1.308	Up	0.00024464	S	protein EMSY-LIKE 3-like [Setaria italica]	LOC101769016	0.947	1.041	0.986	1.018	0.985	0.939	0.879	0.832	0.881	1.145	1.14	1.105
	K3YTN9	346	1.521	Up	0.0128042	S	transmembrane protein 120 homolog [Setaria italica]	LOC101772176		0.955	1.091		1.001	0.91		0.785	0.813		1.269	1.161
	K4A7M5	373	2.392	Up	3.0029e-06	S	guanine nucleotide-binding protein-like NSN1 [Setaria italica]	LOC101780655	0.87	0.822	0.908	1.094	1.062	1.119	0.564	0.595	0.588	1.383	1.451	1.344
	K3XDR5	485	1.293	Up	0.0002247	T	GYF domain-containing protein [Arabidopsis thaliana]	LOC101778963	1.01	1.007	1.017	0.994	0.928	0.948	0.852	0.896	0.896	1.142	1.162	1.116
	K3ZPY8	1497	1.239	Up	0.018804	S	PERQ amino acid-rich with GYF domain-containing protein CG11148-like [Setaria italica]	---	0.969		0.868	0.841		0.957	0.99		0.934	1.184		1.2
	K3YPP3	866	1.31	Up	0.027781	S	U2 snRNP-associated SURP motif-containing protein-like isoform X1 [Setaria italica]	LOC101758144		1.273	1.365		0.792	0.775		0.828	0.784		1.095	1.017
	K3YZZ2	140	1.233	Up	0.0179751	T	zinc finger CCCH domain-containing protein 14-like [Setaria italica]	SETIT_019853mg	1.127		1.126	0.9		0.856	0.881		0.929	1.104		1.127
	K3YPG7	587	1.437	Up	1.6541e-06	S	protease Do-like 7 isoform X2 [Setaria italica]	LOC101774511	0.832	0.828	0.823	1.345	1.309	1.309	0.746	0.765	0.764	1.079	1.1	1.091
	K3XV53	703	1.202	Up	0.002905	S	dynamin-2A-like [Setaria italica]	LOC101764728	0.981	0.97	0.99	1.078	1.064	1.041	0.922	0.89	0.863	1.029	1.082	1.104
	K3Z3N2	104	1.452	Up	0.00052411	S	auxilin-related protein 1-like [Setaria italica]	LOC101755248		0.825	0.808		1.229	1.259		0.789	0.802		1.152	1.158
	K3ZPY8	557	1.778	Up	6.1172e-05	S	PERQ amino acid-rich with GYF domain-containing protein CG11148-like [Setaria italica]	---	0.814	0.791	0.814	0.991	1.005	0.961	0.748	0.829	0.765	1.408	1.36	1.395
	K3YU10	163	1.202	Up	0.00041733	S	ADP-ribosylation factor GTPase-activating protein AGD12-like [Setaria italica]	LOC101767093	1.059	1.111	1.052	0.925	0.921	0.93	0.926	0.888	0.904	1.074	1.078	1.115
	K3XUU8	736	1.206	Up	0.00056289	Y	varicose-related protein-like isoform X5 [Setaria italica]	LOC101762973	0.922	0.842	0.918	1.149	1.173	1.115	0.865	0.912	0.912	1.078	1.095	1.071
	K3Y780	116	1.239	Up	0.000120638	T	polyadenylate-binding protein RBP47-like [Setaria italica]	LOC101783970	0.981	0.964	0.919	1.047	1.047	1.068	0.873	0.907	0.878	1.095	1.083	1.114
	K3ZS39	353	1.247	Up	0.0047996	S	LOW QUALITY PROTEIN: zinc finger CCCH domain-containing protein 50-like [Setaria italica]	SETIT_029419mg	1.048	1.05	1.156	0.963	0.94	1.082	0.891	0.883	0.814	1.088	1.117	1.022
	K3XUV1	514	1.3	Up	8.3004e-05	S	trafficking protein particle complex II-specific subunit 130 homolog [Setaria italica]	LOC101772825	0.904	0.939	0.947	1.049	1.048	1.014	0.89	0.88	0.849	1.134	1.12	1.151
	K3YPR4	729	2.112	Up	0.0043766	S	dynamin-2A-like [Setaria italica]	LOC101765864		0.927	0.82		0.84	0.98		0.675	0.735		1.527	1.451
	K3ZPV9	2207	1.204	Up	0.039579	S	protein CHROMATIN REMODELING 4 [Setaria italica]	LOC101785187		1.02	1.006		0.97	0.957		0.883	0.947		1.119	1.085
	K4A4Z1	46	1.33	Up	0.0038609	S	Phospholipid-transporting ATPase	LOC101777430	1.109	1.033		0.911	0.899		0.85	0.864		1.122	1.158
	K3Z547	518	1.21	Up	0.038022	S	Non-specific serine/threonine protein kinase	LOC101779029	1.03	0.904		1.04	1.038		0.865	0.924		1.061	1.103
	K3YPB5	815	1.304	Up	0.0058157	S	enhancer of mRNA-decapping protein 4-like [Setaria italica]	LOC101768172	0.876	0.906	0.901	1.165	1.189	1.152	0.875	0.817	0.836	1.093	1.1	1.104
	K3XVI9	126	1.256	Up	0.00101539	S	serrate RNA effector molecule [Setaria italica]	LOC101766780	1.085	1.202	1.127	0.918	0.914	0.988	0.861	0.855	0.834	1.112	1.071	1.021
	K3ZPV9	2200	1.204	Up	0.039579	S	protein CHROMATIN REMODELING 4 [Setaria italica]	LOC101785187		1.02	1.006		0.97	0.957		0.883	0.947		1.119	1.085
	K4ALI1	664	1.274	Up	0.007378	S	probable serine/threonine protein kinase IREH1 [Setaria italica]	LOC101758234	0.779	0.756		0.968	1.029		1.012	0.971		1.267	1.259
	K3ZUQ3	47	1.459	Up	7.9335e-05	S	Sulfotransferase	LOC101783982	1.051	1.063	1.085	0.987	1.003	1.007	0.823	0.764	0.794	1.14	1.166	1.169
	K3YGU5	537	1.253	Up	0.00041838	S	YTH domain-containing family protein 2-like [Setaria italica]	LOC101770590	1.107	1.094	1.082	1.125	1.223	1.181	0.773	0.779	0.77	0.996	0.931	0.982
	K4A545	295	1.569	Up	0.000102568	S	serine/threonine-protein kinase STE20-like [Aegilops tauschii subsp. tauschii]	LOC101776185	0.924	0.887	1.087	0.946	0.995	0.863	0.795	0.832	0.824	1.327	1.3	1.218
	K4ACV4	257	1.667	Up	0.000157218	Y	glycine-rich RNA-binding protein RZ1C-like isoform X1 [Setaria italica]	LOC101755803	1.429	1.499	1.388	0.756	0.725	0.772	0.634	0.661	0.708	1.136	1.074	1.129
	K3XUV1	477	1.784	Up	1.92509e-05	S	trafficking protein particle complex II-specific subunit 130 homolog [Setaria italica]	LOC101772825	0.758	0.736	0.834	1.122	1.225	1.132	0.718	0.739	0.722	1.355	1.272	1.261
	K3Z7T0	20	2.627	Up	0.0048404	S	Nop53 (60S ribosomal biogenesis) protein [Medicago truncatula]	LOC101785468	0.584		0.665	0.934		1.038	0.655		0.581	1.674		1.573
	K3ZR74	33	1.628	Up	0.000102439	S	HSP-interacting protein-like [Aegilops tauschii subsp. tauschii]	LOC101758725	1.166	1.192	1.225	0.867	0.836	0.796	0.767	0.751	0.708	1.16	1.22	1.244
	K3YQ91	359	1.328	Up	0.046043	S	monosaccharide-sensing protein 2-like [Setaria italica]	LOC101777192	1.026	0.931	0.889	1.089	1.031	0.966	0.803	0.93	0.996	1.19	1.215	1.22
	K3XDR5	1321	1.297	Up	0.00077565	S	GYF domain-containing protein [Arabidopsis thaliana]	LOC101778963		0.999	0.987		1.07	1.035		0.845	0.849		1.091	1.106
[S] Function unknown	K3XY87	314	1.694	Up	0.0056202	S	ER membrane protein complex subunit 7 homolog [Setaria italica]	LOC101758518	0.795	0.822	0.816	1.012	0.94	1.076	0.682	0.821	0.884	1.464	1.382	1.197
	K4A5T9	389	1.261	Up	0.0052199	S	uncharacterized LOC103644136 [Zea mays]	LOC101771200	0.854	0.791	0.962	0.96	1.024	0.88	0.892	0.985	0.981	1.261	1.191	1.151
	K3Z965	102	1.561	Up	0.003502	S	"""""""peptidyl-tRNA hydrolase 2, mitochondrial-like [Setaria italica]"""""""	LOC101770916	1.053	1.191	0.97	0.991	1.044	1.003	0.726	0.678	0.842	1.231	1.094	1.182
	K3ZSC5	508	1.4	Up	0.0046205	S	transmembrane protein 87B-like [Setaria italica]	LOC101758182	0.881	0.971	0.948	0.831	0.729	0.931	0.97	0.88	0.923	1.326	1.388	1.169
	K3XDQ2	429	1.26	Up	0.0179793	S	piezo-type mechanosensitive ion channel homolog isoform X3 [Setaria italica]	SETIT_000018mg	0.992	0.943		0.955	0.995		0.949	0.913		1.144	1.202
	K3XRQ7	62	1.266	Up	0.0006212	S	protein SAND isoform X2 [Setaria italica]	LOC101773136	1.104	1.058	1.04	0.953	0.943	0.931	0.86	0.89	0.862	1.07	1.088	1.149
	K4A716	419	1.251	Up	0.00119691	T	hydroxyproline-rich glycoprotein family protein [Arabidopsis thaliana]	SETIT_034672mg	0.906	0.99	0.967	1.11	1.095	0.982	0.877	0.842	0.916	1.123	1.076	1.097
	K3XW86	242	1.257	Up	6.3809e-05	S	protein HOMOLOG OF MAMMALIAN LYST-INTERACTING PROTEIN 5 [Setaria italica]	LOC101773649	0.992	0.958	0.957	1.111	1.068	1.066	0.889	0.87	0.891	1.124	1.12	1.086
	K3Y8T2	278	1.221	Up	0.0022232	S	rhomboid-like protein 19 [Setaria italica]	LOC101772488	0.999	1.041	1.082	1.064	1.006	1.032	0.879	0.86	0.886	1.095	1.098	1.011
	K4A5T9	386	1.217	Up	0.0134556	S	uncharacterized LOC103644136 [Zea mays]	LOC101771200	0.887	0.785	1.028	0.946	0.981	0.956	0.934	1.005	0.935	1.204	1.217	1.076
	K3ZKT7	24	1.422	Up	2.3886e-05	S	stress-associated endoplasmic reticulum protein 2 [Brachypodium distachyon]	LOC101760659	0.966	1.011	1.001	1.151	1.05	1.111	0.805	0.794	0.799	1.111	1.172	1.128
	K3XDQ2	913	1.55	Up	0.038804	S	piezo-type mechanosensitive ion channel homolog isoform X3 [Setaria italica]	SETIT_000018mg	0.946	0.978		0.879	0.979		0.929	0.779		1.301	1.347
	K3ZBJ4	24	1.38	Up	0.00077505	S	probable stress-associated endoplasmic reticulum protein [Aegilops tauschii subsp. tauschii]	LOC101754179	0.974	1.01	1.069	1.122	1.06	1.092	0.804	0.779	0.822	1.111	1.164	1.045
	K3XW86	251	1.348	Up	0.0056809	S	protein HOMOLOG OF MAMMALIAN LYST-INTERACTING PROTEIN 5 [Setaria italica]	LOC101773649	1.031		0.947	1.139		1.155	0.841		0.804	1.111		1.106
	K3XTP2	141	1.404	Up	0.04688	S	putative DNA helicase INO80 [Jatropha curcas]	LOC101777049	1.156	1.112		1.071	0.927		0.765	0.818		1.036	1.187
YG2TvsYG2C KOG down
COG/KOG category	Category description	No. of Protein
INFORMATION STORAGE AND PROCESSING	[J] Translation, ribosomal structure and biogenesis	11
	[A] RNA processing and modification	24
	[K] Transcription	15
	[B] Chromatin structure and dynamics	5
CELLULAR PROCESSES AND SIGNALING	[D] Cell cycle control, cell division, chromosome partitioning	9
	[V] Defense mechanisms	1
	[T] Signal transduction mechanisms	21
	[M] Cell wall/membrane/envelope biogenesis	1
	[N] Cell motility	1
	[Z] Cytoskeleton	3
	[U] Intracellular trafficking, secretion, and vesicular transport	8
	[O] Posttranslational modification, protein turnover, chaperones	14
METABOLISM	[C] Energy production and conversion	6
	[G] Carbohydrate transport and metabolism	8
	[E] Amino acid transport and metabolism	5
	[I] Lipid transport and metabolism	3
	[P] Inorganic ion transport and metabolism	4
	[Q] Secondary metabolites biosynthesis, transport and catabolism	3
POORLY CHARACTERIZED	[R] General function prediction only	21
	[S] Function unknown	8
YG2TvsYG2C KOG down list
Category	Protein accession	Position	Ratio	Regulated Type	P value	Amino acid	Protein description	Gene name	AN04C_1	AN04C_2	AN04C_3	AN04T_1	AN04T_2	AN04T_3	YG2C_1	YG2C_2	YG2C_3	YG2T_1	YG2T_2	YG2T_3
[J] Translation, ribosomal structure and biogenesis	K3ZQG9	57	0.824	Down	0.0108352	S	Eukaryotic translation initiation factor 3 subunit C	LOC101760068		0.962	0.963		1.045	1.088		1.094	1.057		0.877	0.896
	K3YPW4	692	0.761	Down	0.0123171	S	pumilio homolog 23 isoform X1 [Setaria italica]	LOC101767902	0.87	0.951		0.981	0.966		1.258	1.211		0.962	0.917
	K3Z1L7	7	0.606	Down	0.041259	S	Ribosomal protein L37	LOC101765315	0.596	0.493	0.474	1.041	1.007	1.066	1.857	2.781	2.854	1.256	1.641	1.642
	K3ZVC4	289	0.82	Down	0.039899	S	60S acidic ribosomal protein P0	LOC101764539	0.972	1.015	0.981	0.975	0.991	0.955	1.086	1.023	1.25	0.941	0.944	0.871
	K3ZQG9	221	0.785	Down	0.0159762	S	Eukaryotic translation initiation factor 3 subunit C	LOC101760068	0.917	0.933	0.96	0.952	0.919	1.008	1.175	1.17	1.161	0.955	0.935	0.863
	K3ZQG9	214	0.828	Down	0.00348	S	Eukaryotic translation initiation factor 3 subunit C	LOC101760068	0.845	0.868	0.922	0.797	0.801	0.871	1.252	1.246	1.19	1.067	1.012	0.976
	K3XFX3	536	0.765	Down	0.044136	S	H/ACA ribonucleoprotein complex subunit 4-like [Setaria italica]	LOC101761770	0.807	0.919		0.872	0.928		1.347	1.24		1.03	0.949
	K4A6E4	695	0.833	Down	0.0089388	Y	Eukaryotic translation initiation factor 3 subunit B	LOC101753504	0.688	0.675	0.717	0.969	0.882	0.847	1.283	1.245	1.302	0.993	1.124	1.075
	K3XYL7	164	0.815	Down	0.0050997	S	Eukaryotic translation initiation factor 3 subunit G	LOC101761219	1.062	1.081	1.176	0.987	0.955	0.936	1.051	1.082	1.119	0.909	0.914	0.828
	K4AF78	110	0.783	Down	0.015383	Y	60S ribosomal protein L13a-4 [Setaria italica]	LOC101782400		0.97	0.958		0.854	0.899		1.264	1.208		0.948	0.988
	K3XMP9	12	0.739	Down	0.000104454	S	50S ribosomal protein L17-like [Setaria italica]	LOC101753830	1.128	1.07	1.163	0.882	0.856	0.886	1.201	1.219	1.217	0.867	0.927	0.893
	K3XYL7	171	0.694	Down	0.00043639	T	Eukaryotic translation initiation factor 3 subunit G	LOC101761219	1.15	1.109	1.162	0.853	0.867	0.873	1.208	1.249	1.146	0.809	0.819	0.872
	K3ZQG9	216	0.794	Down	5.9769e-05	S	Eukaryotic translation initiation factor 3 subunit C	LOC101760068	0.897	0.891	0.912	0.892	0.855	0.898	1.212	1.226	1.21	0.985	0.968	0.944
	K3YPL4	225	0.825	Down	0.00023862	S	pumilio homolog 1-like [Setaria italica]	LOC101783559	1.087	1.072	1.03	1.011	1.004	1.035	1.047	1.078	1.039	0.854	0.886	0.869
	K3ZBN4	13	0.793	Down	0.048817	S	60S ribosomal protein L29	LOC101761458	0.853		0.86	0.936		0.988	1.396		1.288	1.101		1.027
[A] RNA processing and modification	K3YV83	233	0.762	Down	0.0031843	S	serine/arginine-rich splicing factor RS40 isoform X2 [Setaria italica]	LOC101773686	0.937	0.896	0.984	1.128	1.158	1.155	1.12	1.159	1.025	0.839	0.806	0.871
	K3YGD8	269	0.809	Down	0.016702	S	RNA-binding protein 25 isoform X1 [Setaria italica]	LOC101768993	0.891	0.812	0.876	1.028	1.093	1.065	1.167	1.156	1.171	0.894	0.983	0.948
	K3ZQN2	114	0.777	Down	0.0039823	S	U4/U6 small nuclear ribonucleoprotein Prp3 [Setaria italica]	LOC101774922	1.202	1.131	1.148	1.016	1.043	1.035	0.991	1.061	1.083	0.856	0.815	0.764
	K4A4Y3	703	0.689	Down	0.000178596	S	FIP1[V]-like protein [Setaria italica]	LOC101763236	0.877	0.895	0.833	0.963	1.029	1.035	1.344	1.236	1.255	0.888	0.891	0.863
	K3YVD7	219	0.742	Down	0.0182802	S	serine/arginine-rich splicing factor RSZ23-like [Setaria italica]	LOC101774638		0.875	0.883		0.887	0.978		1.25	1.278		0.975	0.901
	K3ZQD8	917	0.69	Down	0.024842	S	pre-mRNA-processing protein 40A [Setaria italica]	LOC101759396	1.291	1.328	1.286	2.278	2.317	2.479	0.307	0.288	0.257	0.231	0.19	0.167
	K3ZQA3	677	0.829	Down	0.0044189	S	polyadenylation and cleavage factor homolog 4 [Oryza sativa Japonica Group]	LOC101753577	0.979	0.964	0.965	0.975	0.897	1.045	1.16	1.139	1.12	0.906	1.003	0.927
	K3ZQD8	945	0.594	Down	0.0019639	S	pre-mRNA-processing protein 40A [Setaria italica]	LOC101759396	0.549	0.593	0.611	1.028	1.09	1.054	1.487	1.476	1.488	0.922	0.862	0.859
	K4A5F0	478	0.765	Down	0.041299	T	RNA-binding protein 28 [Setaria italica]	SETIT_034104mg		0.901	0.888		1.014	1.113		1.157	1.201		0.95	0.854
	K3YQ10	210	0.81	Down	0.030455	S	protein starmaker [Setaria italica]	LOC101771516	0.878	0.973		1.004	1		1.193	1.124		0.96	0.917
	K3YYA2	275	0.805	Down	0.00024329	Y	Nuclear cap-binding protein subunit 2	LOC101783000	0.882	0.883	0.909	1.058	1.061	1.081	1.139	1.186	1.145	0.944	0.941	0.909
	K3YSW3	357	0.818	Down	0.0187408	Y	putative RNA-binding protein Luc7-like 2 [Setaria italica]	LOC101763704	1.124	1.026		1.105	1.144		0.975	1.03		0.817	0.824
	K3XV17	920	0.686	Down	0.0117229	S	G patch domain-containing protein TGH homolog isoform X1 [Setaria italica]	LOC101765400		1.152	1.144		1.131	1.218		1.081	0.997		0.718	0.708
	K3XV17	922	0.693	Down	0.000120592	T	G patch domain-containing protein TGH homolog isoform X1 [Setaria italica]	LOC101765400	1.137	1.152	1.144	1.194	1.131	1.218	1.032	1.081	0.997	0.728	0.718	0.708
	K3YQ10	577	0.79	Down	0.033476	S	protein starmaker [Setaria italica]	LOC101771516	0.918	1.122		1.269	1.142		1.049	0.961		0.789	0.798
	K3Z6F1	321	0.828	Down	0.0153771	S	serine/arginine-rich splicing factor RS2Z33-like [Setaria italica]	LOC101760091	0.944	0.926	1.01	1.006	1.042	0.971	1.065	1.159	1.12	0.993	0.867	0.909
	K3ZTC7	229	0.709	Down	0.0131787	S	pre-mRNA-splicing factor 18-like [Setaria italica]	LOC101781549	0.86	0.878		0.965	1.067		1.324	1.227		0.915	0.894
	K3ZUP5	272	0.394	Down	0.00033607	S	luc7-like protein 3 [Setaria italica]	LOC101761814	0.589	0.61		0.547	0.613		2.096	2.093		0.839	0.811
	K3XGW3	372	0.792	Down	0.0066757	S	splicing factor 3A subunit 3 [Setaria italica]	LOC101786611	0.925		1.003	1.015		1.023	1.13		1.119	0.907		0.874
	K3ZQD8	949	0.553	Down	0.003542	S	pre-mRNA-processing protein 40A [Setaria italica]	LOC101759396	0.52	0.785	0.761	0.998	0.778	1.119	1.527	1.702	1.319	0.937	0.76	0.82
	K3YV83	243	0.717	Down	0.00070289	S	serine/arginine-rich splicing factor RS40 isoform X2 [Setaria italica]	LOC101773686	0.957	0.873	0.916	1.111	1.161	1.175	1.109	1.2	1.113	0.847	0.781	0.827
	K3XV14	19	0.811	Down	0.0024636	S	superkiller viralicidic activity 2-like 2 [Setaria italica]	LOC101767036	1.136	1.083	1.152	0.899	0.907	0.974	1.134	1.079	1.119	0.863	0.947	0.892
	K4A5F0	480	0.765	Down	0.041299	T	RNA-binding protein 28 [Setaria italica]	SETIT_034104mg		0.901	0.888		1.014	1.113		1.157	1.201		0.95	0.854
	K3Y5N9	238	0.822	Down	0.024478	T	RNA recognition motif family protein [Zea mays]	LOC101775062		1.006	1.078		1.09	1.09		1.051	1.039		0.885	0.832
	K3Z3H8	443	0.827	Down	0.009022	T	cell division cycle 5-like protein [Setaria italica]	LOC101781581	1.073	1.074	1.196	0.829	0.876	0.769	1.149	1.094	1.234	0.98	0.973	0.922
	K3YQF0	105	0.828	Down	0.025356	T	probable N6-adenosine-methyltransferase MT-A70-like [Setaria italica]	LOC101781789	0.907		0.976	0.957		0.998	1.174		1.129	0.976		0.931
	K3XVT8	600	0.575	Down	3.8169e-05	S	zinc finger CCCH domain-containing protein 45 [Setaria italica]	LOC101765271	1.177	1.099	1.18	0.997	0.998	0.977	1.236	1.239	1.167	0.68	0.69	0.725
	K4A4Y3	613	0.763	Down	0.00064342	S	FIP1[V]-like protein [Setaria italica]	LOC101763236	0.836	0.836	0.788	0.876	0.867	0.927	1.371	1.31	1.259	0.983	1.028	0.995
	K3ZQD8	947	0.559	Down	0.000102653	S	pre-mRNA-processing protein 40A [Setaria italica]	LOC101759396	0.6	0.596	0.615	1.029	1.087	1.116	1.469	1.51	1.508	0.891	0.831	0.784
	K4A4Y3	706	0.674	Down	0.0087385	S	FIP1[V]-like protein [Setaria italica]	LOC101763236	0.877		0.833	0.963		1.035	1.344		1.255	0.888		0.863
	K3YQ10	579	0.739	Down	0.0094162	S	protein starmaker [Setaria italica]	LOC101771516	0.918	1.115		1.269	1.138		1.049	1.029		0.789	0.746
	K3YYA2	268	0.755	Down	0.00042043	S	Nuclear cap-binding protein subunit 2	LOC101783000	0.891	0.928	0.909	1.036	1.091	1.094	1.178	1.155	1.201	0.919	0.899	0.849
	K3XGW3	370	0.792	Down	0.0066757	T	splicing factor 3A subunit 3 [Setaria italica]	LOC101786611	0.925		1.003	1.015		1.023	1.13		1.119	0.907		0.874
	K3ZG75	25	0.75	Down	0.0038781	T	DEAD-box ATP-dependent RNA helicase 15 isoform X1 [Setaria italica]	LOC101753358	0.979	1	0.996	0.926	0.797	0.856	1.136	1.302	1.243	0.963	0.88	0.918
	K4A4Y3	610	0.764	Down	0.00047553	S	FIP1[V]-like protein [Setaria italica]	LOC101763236	0.828	0.852	0.786	0.902	0.916	0.936	1.358	1.282	1.249	0.978	0.993	1.001
	K3YV83	241	0.722	Down	0.000102488	S	serine/arginine-rich splicing factor RS40 isoform X2 [Setaria italica]	LOC101773686	0.884	0.951	0.899	1.141	1.124	1.185	1.182	1.109	1.128	0.813	0.838	0.818
	K3ZQN2	121	0.761	Down	1.7158e-06	S	U4/U6 small nuclear ribonucleoprotein Prp3 [Setaria italica]	LOC101774922	1.124	1.131	1.122	1.058	1.043	1.035	1.07	1.061	1.069	0.82	0.815	0.801
	K3Z6F1	323	0.722	Down	0.0032558	S	serine/arginine-rich splicing factor RS2Z33-like [Setaria italica]	LOC101760091	0.875	0.926	0.911	1.054	1.042	1.023	1.147	1.159	1.272	0.918	0.867	0.8
	K3YV83	236	0.83	Down	0.0055225	Y	serine/arginine-rich splicing factor RS40 isoform X2 [Setaria italica]	LOC101773686	1.045	1.022	0.909	1.079	1.074	1.191	1.005	1.046	1.099	0.899	0.881	0.834
	K3Z5F8	79	0.82	Down	0.00100308	T	LOW QUALITY PROTEIN: flowering locus K homology domain [Setaria italica]	LOC101760669	0.98	0.97	1.015	0.997	0.998	0.938	1.077	1.146	1.15	0.938	0.915	0.912
	K3ZQD8	916	0.686	Down	0.0060214	S	pre-mRNA-processing protein 40A [Setaria italica]	LOC101759396	1.314	1.306	1.271	2.275	2.275	2.46	0.307	0.318	0.272	0.213	0.218	0.184
	K3YGH1	280	0.703	Down	0.000184282	S	suppressor protein SRP40-like isoform X2 [Zea mays]	LOC101771935	1.03	1.048	1.109	1.09	1.113	1.068	1.094	1.099	1.113	0.814	0.766	0.745
[K] Transcription	K3YGI6	197	0.728	Down	0.00056323	S	nucleolin 1-like [Setaria italica]	LOC101776795	1.041		1.106	0.945		0.913	1.191		1.174	0.859		0.863
	K4A578	1042	0.709	Down	0.0091758	S	pre-mRNA-processing protein 40C [Setaria italica]	SETIT_034032mg		0.977	0.854		1.108	1.146		1.181	1.165		0.805	0.859
	K3ZRK2	425	0.825	Down	0.0169448	S	serine/arginine repetitive matrix protein 1-like isoform X2 [Setaria italica]	LOC101779942	0.86	0.899	0.958	1.076	1.092	1.038	1.18	1.102	1.089	0.922	0.927	0.933
	K3XK15	215	0.73	Down	0.0041795	S	trihelix transcription factor ASIL2-like [Setaria italica]	LOC101767341	0.921	0.996	0.902	0.853	0.956	0.981	1.381	1.158	1.226	0.916	0.934	0.898
	K3YGI6	192	0.731	Down	0.006337	S	nucleolin 1-like [Setaria italica]	LOC101776795	1.306		1.248	0.896		0.928	1.06		1.114	0.797		0.792
	K3YQK6	612	0.781	Down	0.0078351	S	transcription factor GTE4-like [Setaria italica]	LOC101777325	0.924	0.951	1.059	0.983	1.007	1.004	1.212	1.102	1.146	0.917	0.956	0.83
	K3XK15	212	0.602	Down	4.0199e-05	S	trihelix transcription factor ASIL2-like [Setaria italica]	LOC101767341	0.9	0.856	0.778	0.989	1.069	1.068	1.393	1.318	1.328	0.789	0.8	0.841
	K4A6P2	372	0.768	Down	0.031118	S	nucleolin 2-like [Setaria italica]	LOC101780122	1.094		1.049	1.138		1.004	0.998		1.094	0.793		0.813
	K4A6P2	375	0.751	Down	0.0009782	S	nucleolin 2-like [Setaria italica]	LOC101780122		1.196	1.049		0.923	1.004		1.075	1.094		0.816	0.813
	K3YQK6	127	0.639	Down	0.0184394	S	transcription factor GTE4-like [Setaria italica]	LOC101777325		0.94	0.953		1.065	1.056		1.2	1.298		0.836	0.76
	K3XK15	213	0.602	Down	4.0199e-05	S	trihelix transcription factor ASIL2-like [Setaria italica]	LOC101767341	0.9	0.856	0.778	0.989	1.069	1.068	1.393	1.318	1.328	0.789	0.8	0.841
	K4A4M8	1831	0.822	Down	0.036678	S	CCR4-NOT transcription complex subunit 1-like isoform X2 [Setaria italica]	LOC101754582	1.142	1.136	1.142	1.083	1.148	1.063	0.922	1.023	1.029	0.887	0.738	0.819
	K3ZRK2	326	0.83	Down	0.000124908	S	serine/arginine repetitive matrix protein 1-like isoform X2 [Setaria italica]	LOC101779942	0.895	0.876	0.861	0.819	0.802	0.857	1.25	1.274	1.281	1.053	1.072	1.034
	K4A5Z3	105	0.768	Down	0.000115391	S	methyltransferase-like protein 1 [Setaria italica]	LOC101762983	0.974	0.949	0.93	1.051	0.999	1.048	1.147	1.178	1.128	0.863	0.898	0.89
	K3XDQ7	1236	0.66	Down	0.0028783	S	THO complex subunit 2 [Setaria italica]	LOC101755033	0.934		0.917	1.129		1.171	1.198		1.155	0.766		0.786
	K3YGI6	199	0.632	Down	0.0061242	S	nucleolin 1-like [Setaria italica]	LOC101776795	1.159	1.175	1.305	1.011	0.998	1.015	1.19	1.172	1.062	0.717	0.728	0.72
	K3XEF5	739	0.777	Down	0.026383	S	carbon catabolite repressor protein 4 homolog 6 [Setaria italica]	LOC101754752	0.948	1.03	1.016	1.08	1.101	1.017	1.241	1.082	1.03	0.809	0.847	0.949
	K3YQK6	132	0.804	Down	0.00101882	S	transcription factor GTE4-like [Setaria italica]	LOC101777325	1.096	1.075	1.104	1.051	1.088	1.082	1.022	1.013	1.064	0.848	0.847	0.797
	K4A802	60	0.769	Down	0.0070186	S	RNA-binding protein 39-like [Setaria italica]	LOC101779868	0.898		0.898	1.13		1.097	1.127		1.167	0.894		0.87
	K3ZPW1	1771	0.738	Down	0.0196246	S	ATP-dependent helicase BRM-like [Setaria italica]	SETIT_028641mg	1.118		1.005	0.952		0.954	1.113		1.209	0.867		0.846
	K3ZHN1	427	0.64	Down	0.034655	S	BEL1-like homeodomain protein 1 [Setaria italica]	LOC101771307	0.926		0.901	1.321		1.132	1.078		1.275	0.746		0.761
	K3XM50	185	0.819	Down	0.0170385	S	ABC transporter F family member 4 [Setaria italica]	SETIT_002973mg	0.924	1.042	0.969	0.917	0.925	0.906	1.181	1.069	1.237	0.985	0.967	0.903
	K3YQK6	131	0.74	Down	0.0055374	S	transcription factor GTE4-like [Setaria italica]	LOC101777325	0.947	1.098	1.138	1.045	1.071	1.069	1.204	1.027	1.074	0.847	0.827	0.771
	K4A550	414	0.819	Down	0.0024985	S	PAX3- and PAX7-binding protein 1 [Setaria italica]	LOC101770521	0.932	0.995	0.985	1.046	1.056	1.088	1.069	1.093	1.105	0.94	0.881	0.855
	K3XK15	210	0.565	Down	0.00113683	S	trihelix transcription factor ASIL2-like [Setaria italica]	LOC101767341	0.86	0.856	0.778	0.934	1.069	1.068	1.57	1.318	1.328	0.739	0.8	0.841
[B] Chromatin structure and dynamics	K3ZGY7	242	0.691	Down	0.0106636	S	protein ALWAYS EARLY 2 isoform X1 [Setaria italica]	LOC101752950		1.122	1.204		0.908	0.907		1.168	1.195		0.847	0.787
	K3ZGY7	540	0.734	Down	0.0063817	S	protein ALWAYS EARLY 2 isoform X1 [Setaria italica]	LOC101752950	1.165	1.158	1.207	0.911	0.847	0.969	1.051	1.213	1.145	0.894	0.835	0.773
	K4A5I6	479	0.766	Down	0.036619	S	SWI/SNF complex subunit SWI3D isoform X3 [Setaria italica]	LOC101770817		0.861	0.916		1.253	1.175		1.129	1.074		0.805	0.883
	K4A6D5	367	0.795	Down	0.0005624	S	apoptotic chromatin condensation inducer in the nucleus-like [Setaria italica]	LOC101756757	0.942	0.914	0.9	1.051	1.054	1.031	1.145	1.101	1.17	0.88	0.915	0.922
	K4A6D5	371	0.791	Down	0.00056223	S	apoptotic chromatin condensation inducer in the nucleus-like [Setaria italica]	LOC101756757	0.952	0.959	0.922	1.058	1.076	1.034	1.12	1.097	1.151	0.89	0.858	0.916
	K3ZPW1	1771	0.738	Down	0.0196246	S	ATP-dependent helicase BRM-like [Setaria italica]	SETIT_028641mg	1.118		1.005	0.952		0.954	1.113		1.209	0.867		0.846
	K3Z766	127	0.817	Down	0.00166159	S	nucleosome assembly protein 1;2 [Setaria italica]	LOC101767418	0.912	0.911	0.964	1.138	1.126	1.123	1.054	1.127	1.07	0.916	0.865	0.874
	K3ZGY7	533	0.759	Down	0.0088768	S	protein ALWAYS EARLY 2 isoform X1 [Setaria italica]	LOC101752950	1.093	1.063	1.219	0.946	0.935	0.911	1.052	1.18	1.167	0.925	0.864	0.792
	K3ZGY7	315	0.687	Down	0.0038445	S	protein ALWAYS EARLY 2 isoform X1 [Setaria italica]	LOC101752950	1.096	1.063	1.157	0.99	0.933	0.938	1.072	1.242	1.246	0.866	0.82	0.761
	K3ZGY7	541	0.727	Down	0.007698	S	protein ALWAYS EARLY 2 isoform X1 [Setaria italica]	LOC101752950	1.158	1.149	1.258	0.909	0.886	0.893	1.046	1.216	1.169	0.907	0.81	0.779
[D] Cell cycle control, cell division, chromosome partitioning	K3ZGY7	242	0.691	Down	0.0106636	S	protein ALWAYS EARLY 2 isoform X1 [Setaria italica]	LOC101752950		1.122	1.204		0.908	0.907		1.168	1.195		0.847	0.787
	K3XUR7	1465	0.83	Down	0.0074807	S	sister chromatid cohesion protein PDS5 homolog A isoform X2 [Setaria italica]	LOC101778123	0.995	1.022	0.95	0.957	0.993	0.922	1.115	1.035	1.174	0.91	0.919	0.929
	K3ZGY7	540	0.734	Down	0.0063817	S	protein ALWAYS EARLY 2 isoform X1 [Setaria italica]	LOC101752950	1.165	1.158	1.207	0.911	0.847	0.969	1.051	1.213	1.145	0.894	0.835	0.773
	K3XI54	222	0.623	Down	0.0078575	S	metacaspase-5-like [Setaria italica]	LOC101753282	1.05	1.047	1.193	1.143	1.109	1.015	1.22	1.189	1.013	0.625	0.694	0.814
	K3Y575	334	0.746	Down	0.00032107	S	clumping factor A [Setaria italica]	LOC101783434	0.997	0.956	0.934	1.143	1.085	1.124	1.083	1.091	1.158	0.812	0.851	0.824
	K3Z3H8	443	0.827	Down	0.009022	T	cell division cycle 5-like protein [Setaria italica]	LOC101781581	1.073	1.074	1.196	0.829	0.876	0.769	1.149	1.094	1.234	0.98	0.973	0.922
	K3Y5A5	681	0.824	Down	0.0121409	T	serine/threonine-protein phosphatase 6 regulatory subunit 3-like isoform X1 [Setaria italica]	LOC101766435	0.933	0.896		0.962	0.958		1.138	1.185		0.95	0.964
	K3XUR7	1144	0.76	Down	0.0185019	S	sister chromatid cohesion protein PDS5 homolog A isoform X2 [Setaria italica]	LOC101778123	1.12	1.076	0.962	1.053	1.03	0.951	1.07	1.001	1.243	0.799	0.885	0.836
	K3YQ45	363	0.773	Down	0.00072265	S	sister chromatid cohesion protein PDS5 homolog B isoform X3 [Setaria italica]	LOC101784615	0.877	0.907	0.856	1.099	1.052	1.08	1.146	1.129	1.198	0.88	0.932	0.871
	K3Z766	127	0.817	Down	0.00166159	S	nucleosome assembly protein 1;2 [Setaria italica]	LOC101767418	0.912	0.911	0.964	1.138	1.126	1.123	1.054	1.127	1.07	0.916	0.865	0.874
	K3ZGY7	533	0.759	Down	0.0088768	S	protein ALWAYS EARLY 2 isoform X1 [Setaria italica]	LOC101752950	1.093	1.063	1.219	0.946	0.935	0.911	1.052	1.18	1.167	0.925	0.864	0.792
	K3ZGY7	315	0.687	Down	0.0038445	S	protein ALWAYS EARLY 2 isoform X1 [Setaria italica]	LOC101752950	1.096	1.063	1.157	0.99	0.933	0.938	1.072	1.242	1.246	0.866	0.82	0.761
	K3XEQ0	507	0.795	Down	0.030119	S	serine/threonine-protein phosphatase 6 regulatory subunit 3-like isoform X1 [Setaria italica]	LOC101756781		0.971	0.988		0.941	0.971		1.19	1.106		0.897	0.929
	K3ZGY7	541	0.727	Down	0.007698	S	protein ALWAYS EARLY 2 isoform X1 [Setaria italica]	LOC101752950	1.158	1.149	1.258	0.909	0.886	0.893	1.046	1.216	1.169	0.907	0.81	0.779
[V] Defense mechanisms	K4A6W3	109	0.778	Down	0.0043612	S	Mitochondrial Rho GTPase	LOC101758072	1.119	0.953	0.975	0.956	0.982	1.042	1.065	1.222	1.1	0.88	0.861	0.894
[T] Signal transduction mechanisms	K3Z573	128	0.814	Down	0.022903	S	FHA domain-containing protein DDL [Setaria italica]	LOC101762273	0.915	0.942	1.091	1.326	1.339	1.132	1.016	1.098	0.97	0.839	0.771	0.9
	K4ALI1	832	0.831	Down	0.0031648	S	probable serine/threonine protein kinase IREH1 [Setaria italica]	LOC101758234	0.802	0.903	0.887	0.955	0.983	0.945	1.265	1.172	1.169	1.02	0.975	1.003
	K3ZQH2	662	0.814	Down	0.02368	S	serine/threonine-protein kinase pakA-like [Setaria italica]	LOC101770763	0.92	0.957	0.832	1.142	1.262	1.274	1.053	1.054	1.09	0.946	0.776	0.879
	K3YPG2	563	0.82	Down	0.03108	S	Serine/threonine-protein kinase [Morus notabilis]	LOC101759918	1.018	0.996		1.027	1.048		1.066	1.145		0.904	0.908
	K4A583	868	0.759	Down	4.1459e-05	S	epidermal growth factor receptor substrate 15 isoform X2 [Setaria italica]	LOC101783521	0.839	0.846	0.898	0.818	0.806	0.759	1.369	1.342	1.346	1.035	1	1.043
	K3Z573	56	0.668	Down	5.7935e-05	S	FHA domain-containing protein DDL [Setaria italica]	LOC101762273	0.981	0.973	1.02	1.276	1.317	1.243	1.09	1.148	1.11	0.761	0.721	0.753
	K4A996	393	0.832	Down	0.000160207	S	UDP-glucose 6-dehydrogenase	LOC101784716	1.034	1.028	1.039	0.905	0.885	0.884	1.141	1.133	1.111	0.924	0.934	0.958
	K4A583	843	0.7	Down	0.0008772	S	epidermal growth factor receptor substrate 15 isoform X2 [Setaria italica]	LOC101783521	0.897	0.925	0.91	0.829	0.86	0.86	1.417	1.312	1.287	0.922	0.902	0.987
	K4A5Y5	619	0.802	Down	0.0047432	S	serine/threonine-protein kinase BLUS1 isoform X2 [Setaria italica]	LOC101775953	1.088	1.078	1.15	0.915	1.061	1.019	1.101	1.083	1.04	0.923	0.824	0.84
	K3YHE4	392	0.771	Down	0.00876	T	UDP-glucose 6-dehydrogenase	LOC101780186	0.985	0.991		0.962	0.946		1.18	1.172		0.885	0.929
	K4A7P4	309	0.825	Down	0.0193645	S	SRSF protein kinase 1-like [Setaria italica]	LOC101770816	1.158	1.059		0.878	0.924		1.123	1.093		0.893	0.936
	K4ALI1	29	0.775	Down	0.0054237	T	probable serine/threonine protein kinase IREH1 [Setaria italica]	LOC101758234	0.985	1.01	1.045	1.108	1.146	1.048	1.083	1.006	1.143	0.842	0.871	0.791
	K3ZGY7	242	0.691	Down	0.0106636	S	protein ALWAYS EARLY 2 isoform X1 [Setaria italica]	LOC101752950		1.122	1.204		0.908	0.907		1.168	1.195		0.847	0.787
	K3Z573	325	0.724	Down	0.0152621	S	FHA domain-containing protein DDL [Setaria italica]	LOC101762273	0.941	0.94		1.214	1.319		1.156	1.068		0.799	0.811
	K3YSI6	201	0.72	Down	0.023736	S	casein kinase I [Setaria italica]	LOC101783558		0.741	0.768		0.878	0.792		1.466	1.402		0.985	1.081
	K3ZGY7	540	0.734	Down	0.0063817	S	protein ALWAYS EARLY 2 isoform X1 [Setaria italica]	LOC101752950	1.165	1.158	1.207	0.911	0.847	0.969	1.051	1.213	1.145	0.894	0.835	0.773
	K4A583	847	0.728	Down	0.000123616	S	epidermal growth factor receptor substrate 15 isoform X2 [Setaria italica]	LOC101783521	0.932	0.942	0.943	0.852	0.863	0.861	1.343	1.249	1.288	0.934	0.938	0.951
	K4ALI1	26	0.793	Down	0.0035979	S	probable serine/threonine protein kinase IREH1 [Setaria italica]	LOC101758234	0.94	1.013	1.111	1.094	1.102	1.047	1.115	1.036	1.068	0.875	0.88	0.799
	K3Z573	175	0.707	Down	0.0034169	S	FHA domain-containing protein DDL [Setaria italica]	LOC101762273	1.128	1.121	1.059	1.239	1.079	1.226	1.062	1.103	1.037	0.677	0.796	0.792
	K4A583	860	0.657	Down	3.5349e-05	S	epidermal growth factor receptor substrate 15 isoform X2 [Setaria italica]	LOC101783521	1.027	1.051	1.046	0.837	0.853	0.85	1.337	1.262	1.283	0.853	0.834	0.864
	K3YPZ1	694	0.822	Down	0.0026188	S	serine/threonine-protein kinase CTR1-like [Setaria italica]	LOC101772325	1.103	1.04	1.062	0.97	1.081	0.999	1.082	1.084	1.037	0.874	0.84	0.918
	K3Y6F4	228	0.695	Down	0.0124167	S	serine/threonine-protein kinase STY46-like [Setaria italica]	LOC101780071	1.043	1.099	1.102	1.045	1.031	1.012	1.06	1.253	1.112	0.875	0.693	0.811
	K4A583	1020	0.818	Down	0.000443	S	epidermal growth factor receptor substrate 15 isoform X2 [Setaria italica]	LOC101783521	1.132	1.09	1.141	1.113	1.113	1.094	1.003	0.986	0.96	0.785	0.803	0.824
	K4ALI1	649	0.728	Down	0.038442	S	probable serine/threonine protein kinase IREH1 [Setaria italica]	LOC101758234	1.009	1.076		0.886	0.896		1.184	1.236		0.934	0.827
	K3XW36	535	0.8	Down	0.049159	S	Mitogen-activated protein kinase	LOC101764468	0.818	0.939	0.877	1.192	0.925	1.172	1.187	1.115	1.165	0.871	1.075	0.828
	K4ALI1	836	0.732	Down	0.00025779	S	probable serine/threonine protein kinase IREH1 [Setaria italica]	LOC101758234	0.764	0.851	0.869	1.034	1.027	1.021	1.303	1.241	1.235	0.952	0.924	0.892
	K3Z573	124	0.814	Down	0.022903	S	FHA domain-containing protein DDL [Setaria italica]	LOC101762273	0.915	0.942	1.091	1.326	1.339	1.132	1.016	1.098	0.97	0.839	0.771	0.9
	K3Z3B5	878	0.82	Down	0.048284	S	serine/threonine-protein kinase STE20 isoform X1 [Oryza sativa Japonica Group]	LOC101783342	0.868	0.905	0.851	0.931	0.793	0.961	1.131	1.398	1.174	1.055	0.974	1.007
	K3ZRP7	310	0.814	Down	0.014725	S	Phosphoinositide phospholipase C	LOC101756981	0.876	1.044	0.963	1.047	0.945	1.069	1.227	1.079	1.076	0.875	0.95	0.928
	K4A583	845	0.729	Down	0.0047807	S	epidermal growth factor receptor substrate 15 isoform X2 [Setaria italica]	LOC101783521	0.974	0.946	0.964	0.898	0.838	0.896	1.221	1.369	1.212	0.953	0.852	0.965
	K3XVT8	600	0.575	Down	3.8169e-05	S	zinc finger CCCH domain-containing protein 45 [Setaria italica]	LOC101765271	1.177	1.099	1.18	0.997	0.998	0.977	1.236	1.239	1.167	0.68	0.69	0.725
	K3Z573	327	0.724	Down	0.0152621	S	FHA domain-containing protein DDL [Setaria italica]	LOC101762273	0.941	0.94		1.214	1.319		1.156	1.068		0.799	0.811
	K4A583	954	0.817	Down	0.017976	S	epidermal growth factor receptor substrate 15 isoform X2 [Setaria italica]	LOC101783521	1.349	1.305	1.297	1.125	1.106	1.098	0.862	0.874	0.87	0.678	0.705	0.745
	K4A999	392	0.811	Down	0.0022169	T	UDP-glucose 6-dehydrogenase	LOC101774039	0.967	1.03	1.022	0.931	0.927	0.914	1.217	1.105	1.132	0.921	0.939	0.942
	K3YST1	308	0.825	Down	0.011725	S	casein kinase I isoform alpha isoform X1 [Setaria italica]	LOC101771774	0.992	0.965	1.104	0.952	1.088	0.964	1.106	1.14	1.039	0.952	0.846	0.911
	K3XSI4	678	0.717	Down	0.020838	T	probable serine/threonine-protein kinase At1g18390 isoform X3 [Setaria italica]	LOC101770445	0.933		0.883	1.031		1.132	1.152		1.209	0.882		0.81
	K3Z3B5	877	0.82	Down	0.048284	S	serine/threonine-protein kinase STE20 isoform X1 [Oryza sativa Japonica Group]	LOC101783342	0.868	0.905	0.851	0.931	0.793	0.961	1.131	1.398	1.174	1.055	0.974	1.007
	K3ZR00	410	0.825	Down	0.0095182	S	dual specificity protein kinase shkD-like [Setaria italica]	LOC101765600	0.967	0.976	1.044	1.059	1.164	1.003	1.12	1.059	1.03	0.883	0.832	0.933
	K4ALI1	722	0.831	Down	0.027501	S	probable serine/threonine protein kinase IREH1 [Setaria italica]	LOC101758234		0.901	0.982		0.814	0.814		1.266	1.206		1.047	1.006
	K4A583	946	0.809	Down	0.0022796	S	epidermal growth factor receptor substrate 15 isoform X2 [Setaria italica]	LOC101783521	1.342	1.332	1.298	1.125	1.118	1.091	0.868	0.859	0.875	0.681	0.68	0.745
	K4ALI1	517	0.744	Down	0.000101069	S	probable serine/threonine protein kinase IREH1 [Setaria italica]	LOC101758234	0.969	1.03	1.083	1.029	1.041	0.924	1.178	1.124	1.137	0.846	0.839	0.875
	K3Y6F4	233	0.56	Down	0.0042984	S	serine/threonine-protein kinase STY46-like [Setaria italica]	LOC101780071	1.143		1.182	0.993		0.983	1.203		1.228	0.706		0.656
	K3ZGY7	533	0.759	Down	0.0088768	S	protein ALWAYS EARLY 2 isoform X1 [Setaria italica]	LOC101752950	1.093	1.063	1.219	0.946	0.935	0.911	1.052	1.18	1.167	0.925	0.864	0.792
	K3Z3B5	1000	0.788	Down	0.0165177	T	serine/threonine-protein kinase STE20 isoform X1 [Oryza sativa Japonica Group]	LOC101783342	1.002	1.067	1.009	1.058	0.872	1.004	1.031	1.255	1.125	0.926	0.878	0.883
	K3ZGY7	315	0.687	Down	0.0038445	S	protein ALWAYS EARLY 2 isoform X1 [Setaria italica]	LOC101752950	1.096	1.063	1.157	0.99	0.933	0.938	1.072	1.242	1.246	0.866	0.82	0.761
	K3Z573	126	0.814	Down	0.022903	S	FHA domain-containing protein DDL [Setaria italica]	LOC101762273	0.915	0.942	1.091	1.326	1.339	1.132	1.016	1.098	0.97	0.839	0.771	0.9
	K3Z573	92	0.802	Down	0.0039552	S	FHA domain-containing protein DDL [Setaria italica]	LOC101762273	1.137	1.008	1.034	1.096	1.133	1.072	1.029	1.102	1.087	0.814	0.861	0.905
	K3ZGY7	541	0.727	Down	0.007698	S	protein ALWAYS EARLY 2 isoform X1 [Setaria italica]	LOC101752950	1.158	1.149	1.258	0.909	0.886	0.893	1.046	1.216	1.169	0.907	0.81	0.779
[M] Cell wall/membrane/envelope biogenesis	K4A5Y9	430	0.693	Down	0.0063765	T	Sucrose synthase	LOC101784175	1.04		1.028	1.036		1.12	1.142		1.122	0.807		0.763
[N] Cell motility	K3Z3H3	574	0.763	Down	0.00129856	S	phosphatidate phosphatase PAH1 [Setaria italica]	LOC101775774	0.973	0.955	0.91	1.002	0.995	1.042	1.134	1.141	1.211	0.901	0.917	0.841
[Z] Cytoskeleton	K4A9S6	150	0.65	Down	0.024457	S	pinin [Setaria italica]	LOC101782940	0.84	0.74	0.701	1.358	0.843	0.847	1.206	1.448	1.585	0.756	0.995	1.004
	K3XUU5	855	0.786	Down	0.0022025	Y	kinesin-like protein KCA2 [Setaria italica]	LOC101761476	1.113	1.074	1.048	1.027	1.058	1.002	1.019	1.059	1.141	0.858	0.836	0.837
	K3Y5A2	693	0.661	Down	0.00025957	S	Kinesin-like protein	LOC101782900	1.047	1.054	1.161	0.858	0.791	0.752	1.261	1.354	1.306	0.905	0.862	0.824
	K3XUU5	848	0.769	Down	0.0020017	S	kinesin-like protein KCA2 [Setaria italica]	LOC101761476	1.121	1.079	1.064	1.04	1.067	1.04	1.009	1.068	1.129	0.848	0.817	0.801
	K3XUU5	852	0.777	Down	0.042717	S	kinesin-like protein KCA2 [Setaria italica]	LOC101761476	1.009	1.15	1.004	1.05	1.075	1.062	1.144	0.912	1.163	0.813	0.886	0.801
[U] Intracellular trafficking, secretion, and vesicular transport	K4A583	868	0.759	Down	4.1459e-05	S	epidermal growth factor receptor substrate 15 isoform X2 [Setaria italica]	LOC101783521	0.839	0.846	0.898	0.818	0.806	0.759	1.369	1.342	1.346	1.035	1	1.043
	K4A583	843	0.7	Down	0.0008772	S	epidermal growth factor receptor substrate 15 isoform X2 [Setaria italica]	LOC101783521	0.897	0.925	0.91	0.829	0.86	0.86	1.417	1.312	1.287	0.922	0.902	0.987
	K3Z617	215	0.744	Down	0.00025507	S	nuclear pore complex protein NUP50A-like [Setaria italica]	LOC101756861	1.072	1.058	1.021	1.146	1.161	1.152	1.037	1.011	1.038	0.731	0.783	0.781
	K3YQR1	15	0.768	Down	0.00028159	S	protein CYPRO4-like [Setaria italica]	LOC101765170	0.963	1.012		0.958	0.907		1.166	1.175		0.901	0.897
	K3Z4I1	170	0.815	Down	0.031283	S	Exocyst subunit Exo70 family protein	LOC101774953		0.969	1.05		0.964	0.872		1.122	1.202		0.96	0.935
	K4A583	847	0.728	Down	0.000123616	S	epidermal growth factor receptor substrate 15 isoform X2 [Setaria italica]	LOC101783521	0.932	0.942	0.943	0.852	0.863	0.861	1.343	1.249	1.288	0.934	0.938	0.951
	K4A583	860	0.657	Down	3.5349e-05	S	epidermal growth factor receptor substrate 15 isoform X2 [Setaria italica]	LOC101783521	1.027	1.051	1.046	0.837	0.853	0.85	1.337	1.262	1.283	0.853	0.834	0.864
	K4A583	1020	0.818	Down	0.000443	S	epidermal growth factor receptor substrate 15 isoform X2 [Setaria italica]	LOC101783521	1.132	1.09	1.141	1.113	1.113	1.094	1.003	0.986	0.96	0.785	0.803	0.824
	K3Z4I1	167	0.775	Down	0.00121778	S	Exocyst subunit Exo70 family protein	LOC101774953		0.98	1.05		0.927	0.872		1.193	1.202		0.92	0.935
	K3Z822	13	0.824	Down	0.0023166	S	annexin D4 [Setaria italica]	LOC101764160	1.023	1.17	1.107	1.076	1.032	1.033	1.026	0.99	1.047	0.862	0.803	0.858
	K4A583	845	0.729	Down	0.0047807	S	epidermal growth factor receptor substrate 15 isoform X2 [Setaria italica]	LOC101783521	0.974	0.946	0.964	0.898	0.838	0.896	1.221	1.369	1.212	0.953	0.852	0.965
	K4A583	954	0.817	Down	0.017976	S	epidermal growth factor receptor substrate 15 isoform X2 [Setaria italica]	LOC101783521	1.349	1.305	1.297	1.125	1.106	1.098	0.862	0.874	0.87	0.678	0.705	0.745
	K3YQR1	13	0.745	Down	0.0022159	S	protein CYPRO4-like [Setaria italica]	LOC101765170		0.961	0.958		0.952	0.963		1.191	1.221		0.893	0.904
	K4AAW3	195	0.794	Down	0.022019	T	TOM1-like protein 2 [Setaria italica]	LOC101761743	1.046	0.823	0.931	0.989	0.85	0.949	1.108	1.306	1.178	0.88	1.015	0.956
	K4A583	946	0.809	Down	0.0022796	S	epidermal growth factor receptor substrate 15 isoform X2 [Setaria italica]	LOC101783521	1.342	1.332	1.298	1.125	1.118	1.091	0.868	0.859	0.875	0.681	0.68	0.745
	K4A585	4	0.688	Down	3.3346e-06	S	AP-2 complex subunit alpha	LOC101780687	1.191	1.172	1.186	0.818	0.874	0.827	1.188	1.171	1.198	0.832	0.804	0.812
	K4A7J8	300	0.741	Down	0.0047214	S	signal recognition particle receptor subunit alpha [Setaria italica]	LOC101769486	0.987	0.893	0.894	1.082	0.934	0.898	1.123	1.25	1.279	0.844	0.913	0.948
[O] Posttranslational modification, protein turnover, chaperones	K4AI52	303	0.724	Down	0.000117018	Y	ubiquitin-conjugating enzyme E2 4 [Setaria italica]	LOC101773231	0.925	0.932	0.944	0.882	0.899	0.892	1.336	1.274	1.31	0.946	0.973	0.919
	K3XVG3	738	0.561	Down	0.00027925	T	heat shock 70 kDa protein 16 [Setaria italica]	LOC101769482	0.844	0.734	0.785	1.155	1.196	1.184	1.251	1.405	1.398	0.8	0.753	0.722
	K3Z4G5	271	0.831	Down	0.00040258	T	probable mediator of RNA polymerase II transcription subunit 37c [Setaria italica]	LOC101777821	1.12	1.089	1.155	0.825	0.905	0.81	1.137	1.106	1.105	0.912	0.917	0.954
	K3XVG3	734	0.575	Down	0.000123337	S	heat shock 70 kDa protein 16 [Setaria italica]	LOC101769482	0.853	0.741	0.841	1.082	1.171	1.133	1.291	1.405	1.361	0.82	0.767	0.744
	K3XWA7	359	0.825	Down	0.00026348	S	T-complex protein 1 subunit epsilon	LOC101782963	0.992	0.956	0.953	1.076	1.041	1.059	1.094	1.13	1.087	0.894	0.909	0.927
	K3ZRF8	606	0.73	Down	0.0044447	S	peptidyl-prolyl cis-trans isomerase CYP63-like isoform X2 [Setaria italica]	LOC101760612	0.987	1.032	1.067	1.033	1.04	0.936	1.107	1.136	1.235	0.921	0.804	0.813
	K3ZRF8	604	0.759	Down	0.0116601	S	peptidyl-prolyl cis-trans isomerase CYP63-like isoform X2 [Setaria italica]	LOC101760612	0.997	0.969	1.07	0.964	0.995	0.927	1.105	1.2	1.225	0.992	0.858	0.831
	K3XI54	222	0.623	Down	0.0078575	S	metacaspase-5-like [Setaria italica]	LOC101753282	1.05	1.047	1.193	1.143	1.109	1.015	1.22	1.189	1.013	0.625	0.694	0.814
	K3Y639	46	0.81	Down	0.0058041	S	RBR-type E3 ubiquitin transferase	LOC101754801	0.93	0.979	0.982	0.932	0.99	1.033	1.133	1.147	1.122	0.991	0.888	0.876
	K3Z340	968	0.78	Down	0.00047823	S	E3 ubiquitin-protein ligase KEG [Setaria italica]	LOC101783881	0.775	0.842	0.859	0.842	0.833	0.862	1.327	1.313	1.287	1.062	0.984	1.018
	K3ZU19	341	0.822	Down	0.0020604	S	chaperone protein dnaJ 10 [Setaria italica]	LOC101781412	1.047	1.056	1.012	1.054	1.145	1.091	1.026	1.003	1.072	0.865	0.817	0.867
	K3Y7Y8	9	0.664	Down	0.033657	S	Glycosyltransferases	LOC101771675	0.798	0.847		1.195	1.27		1.27	1.096		0.769	0.802
	K3Y5T7	67	0.833	Down	0.00150318	S	dnaJ homolog subfamily C member 2 [Setaria italica]	LOC101784917	1.01	1.036	1.047	0.961	0.995	0.93	1.134	1.089	1.133	0.956	0.942	0.896
	K3Y6F3	508	0.764	Down	0.021459	S	calnexin homolog [Setaria italica]	LOC101770357	0.786	0.469	0.531	0.65	0.396	0.43	1.347	1.631	1.598	1.074	1.223	1.199
	K4A5J3	394	0.785	Down	0.00136358	S	E3 ubiquitin-protein ligase RBBP6-like isoform X1 [Setaria italica]	LOC101767182	1.092	0.906	1.018	1.007	1.089	0.992	1.088	1.174	1.095	0.854	0.872	0.909
	K4AAQ1	396	0.831	Down	0.0113212	S	26S proteasome non-ATPase regulatory subunit 4 homolog isoform X1 [Setaria italica]	LOC101777164	0.989	0.956		1.016	1.073		1.121	1.079		0.919	0.909
	K3ZRF8	572	0.76	Down	0.043777	S	peptidyl-prolyl cis-trans isomerase CYP63-like isoform X2 [Setaria italica]	LOC101760612		1.15	1.181		0.92	0.874		1.073	1.181		0.886	0.826
	K4AAQ1	266	0.802	Down	0.0150423	S	26S proteasome non-ATPase regulatory subunit 4 homolog isoform X1 [Setaria italica]	LOC101777164	0.973	0.928		1.012	1.034		1.166	1.119		0.9	0.933
	K4A5J3	694	0.76	Down	0.00081521	S	E3 ubiquitin-protein ligase RBBP6-like isoform X1 [Setaria italica]	LOC101767182	1.032	0.967	0.937	1.278	1.336	1.271	1.006	0.987	1.009	0.73	0.748	0.805
	K3XVG3	741	0.769	Down	0.022364	S	heat shock 70 kDa protein 16 [Setaria italica]	LOC101769482	0.982	0.904	1.004	1.193	1.203	1.25	1.068	1.12	0.979	0.806	0.818	0.813
	K3Y5T7	72	0.777	Down	0.000175463	S	dnaJ homolog subfamily C member 2 [Setaria italica]	LOC101784917	1.181	1.146	1.074	0.973	0.985	0.943	1.081	1.103	1.107	0.838	0.838	0.882
	K4AAQ1	354	0.798	Down	0.00094298	S	26S proteasome non-ATPase regulatory subunit 4 homolog isoform X1 [Setaria italica]	LOC101777164	1.094	1.045		0.923	0.923		1.141	1.136		0.902	0.914
[C] Energy production and conversion	K3Z2G6	157	0.73	Down	8.3519e-05	S	ATP synthase subunit alpha	LOC101769901	0.954	0.969	1.011	0.848	0.871	0.864	1.285	1.29	1.221	0.938	0.922	0.912
	K4AH40	54	0.694	Down	4.2766e-05	S	NADH dehydrogenase [ubiquinone] 1 alpha subcomplex subunit 2 [Setaria italica]	LOC101759587	1.102	1.019	1.118	1.008	1.024	0.954	1.116	1.175	1.178	0.81	0.807	0.79
	K3YG56	63	0.789	Down	0.0115434	S	Nitrate reductase	LOC101760744	0.876	0.82	0.775	0.732	0.901	0.822	1.238	1.22	1.433	1.045	0.997	1.027
	K3YI11	7	0.83	Down	7.8258e-05	S	12-oxophytodienoate reductase 7 [Setaria italica]	LOC101780587	1.009	0.947	0.948	1.149	1.181	1.186	1.033	1.042	1.028	0.841	0.865	0.87
	K3Y9E7	67	0.781	Down	0.00083582	S	V-type proton ATPase subunit D [Setaria italica]	LOC101759408	0.977	0.934	0.934	0.973	0.96	0.955	1.196	1.172	1.195	0.881	0.963	0.94
	K3XW77	536	0.814	Down	0.046221	S	UDP-glycosyltransferase 73B4 [Oryza sativa Japonica Group]	SETIT_006185mg	0.685		0.75	0.951		0.947	1.3		1.2	1.04		0.995
[G] Carbohydrate transport and metabolism	K3Y7R0	20	0.679	Down	0.040536	S	CMP-sialic acid transporter 4 [Setaria italica]	LOC101781952	1.058	1.083		0.96	0.929		1.285	1.146		0.779	0.872
	K4A996	393	0.832	Down	0.000160207	S	UDP-glucose 6-dehydrogenase	LOC101784716	1.034	1.028	1.039	0.905	0.885	0.884	1.141	1.133	1.111	0.924	0.934	0.958
	K3YHE4	392	0.771	Down	0.00876	T	UDP-glucose 6-dehydrogenase	LOC101780186	0.985	0.991		0.962	0.946		1.18	1.172		0.885	0.929
	K3XH89	294	0.787	Down	0.00095764	S	"""""""6-phosphogluconate dehydrogenase, decarboxylating"""""""	LOC101779232	1.063	1.065	1.091	1.02	1.004	1.034	1.065	1.11	1.058	0.876	0.811	0.858
	K4AE67	10	0.792	Down	0.00024247	S	aquaporin TIP1-1 [Setaria italica]	LOC101767863	0.715	0.768	0.738	0.806	0.796	0.83	1.436	1.402	1.41	1.153	1.126	1.086
	K3ZRJ8	47	0.804	Down	0.00079671	S	Glucose-6-phosphate isomerase	LOC101781146	1.035	0.988	0.979	1.205	1.147	1.146	1.026	1.045	1.075	0.817	0.874	0.838
	K4A999	392	0.811	Down	0.0022169	T	UDP-glucose 6-dehydrogenase	LOC101774039	0.967	1.03	1.022	0.931	0.927	0.914	1.217	1.105	1.132	0.921	0.939	0.942
	K3XW77	536	0.814	Down	0.046221	S	UDP-glycosyltransferase 73B4 [Oryza sativa Japonica Group]	SETIT_006185mg	0.685		0.75	0.951		0.947	1.3		1.2	1.04		0.995
[E] Amino acid transport and metabolism	K3Z4K5	24	0.799	Down	0.0038999	S	"""""""cationic amino acid transporter 2, vacuolar-like [Setaria italica]"""""""	LOC101758075	1.152	1.103	1.08	0.877	0.858	0.953	1.093	1.103	1.144	0.894	0.94	0.833
	K4A6W5	592	0.822	Down	0.0030814	S	asparagine synthetase [glutamine-hydrolyzing] 1-like [Setaria italica]	LOC101773925		1.024	0.932		1.058	1.191		1.069	1.046		0.87	0.869
	K3YHM2	9	0.762	Down	0.023137	Y	lysine histidine transporter 2-like [Setaria italica]	LOC101767501	0.913	0.968		1.019	1.063		1.21	1.119		0.901	0.874
	K3Y6R7	493	0.817	Down	0.02338	S	Glutamate decarboxylase	LOC101777099	1.006		1.04	1.136		1.165	1.034		1.022	0.866		0.814
	K3Z5W8	169	0.82	Down	8.4902e-05	S	probable aspartyl aminopeptidase [Setaria italica]	LOC101784674	0.974	1.044	0.997	0.904	0.853	0.863	1.172	1.161	1.163	0.955	0.976	0.936
[I] Lipid transport and metabolism	K3Z3H3	574	0.763	Down	0.00129856	S	phosphatidate phosphatase PAH1 [Setaria italica]	LOC101775774	0.973	0.955	0.91	1.002	0.995	1.042	1.134	1.141	1.211	0.901	0.917	0.841
	K3ZUD9	349	0.83	Down	0.043417	S	glycerol-3-phosphate acyltransferase 3 [Setaria italica]	LOC101778075	0.997		0.985	1.104		1.083	1.027		1.096	0.902		0.861
	K4A709	210	0.805	Down	0.038701	S	oxysterol-binding protein-related protein 1C [Setaria italica]	LOC101774451	0.641	0.752	0.777	1.158	0.981	1.099	1.176	1.279	1.236	1.122	0.962	0.888
[P] Inorganic ion transport and metabolism	K4A8H1	35	0.648	Down	0.000142913	Y	metal transporter Nramp2 [Setaria italica]	LOC101764332	0.866	0.864	0.815	0.978	0.942	0.991	1.315	1.336	1.441	0.895	0.894	0.863
	K3YPY2	60	0.645	Down	0.002904	S	chloride channel protein CLC-c-like isoform X2 [Setaria italica]	LOC101764773	1	1.079	1.123	0.951	0.899	1.078	1.227	1.239	1.17	0.845	0.818	0.684
	K3YPY2	696	0.712	Down	0.041001	S	chloride channel protein CLC-c-like isoform X2 [Setaria italica]	LOC101764773	1.025	1.118	1.103	0.958	0.9	1.105	1.141	1.152	1.141	0.889	0.853	0.704
	K3Y4T5	1086	0.818	Down	0.000195548	S	Calcium-transporting ATPase	LOC101784385	1.021	1.03	1.026	1.071	1.04	1.067	1.069	1.058	1.075	0.895	0.872	0.851
	K3YPY2	50	0.518	Down	0.027478	Y	chloride channel protein CLC-c-like isoform X2 [Setaria italica]	LOC101764773		1.104	1.16		0.925	0.98		1.266	1.341		0.748	0.602
	K3ZQ56	555	0.828	Down	0.00058327	S	ethylene-insensitive protein 2-like [Setaria italica]	LOC101769406	1.017	0.984	1.02	0.896	0.872	0.878	1.146	1.163	1.179	0.958	0.994	0.937
[Q] Secondary metabolites biosynthesis, transport and catabolism	K3YPU8	719	0.727	Down	0.000157437	S	lysine-specific histone demethylase 1 homolog 1 [Setaria italica]	LOC101753032	0.829	0.796	0.863	1.027	1.079	1.031	1.241	1.236	1.269	0.93	0.925	0.87
	K4A4U5	796	0.829	Down	0.0113978	S	ABC transporter B family member 6-like [Setaria italica]	LOC101775131	0.998	0.996	1.001	1.154	1.139	1.071	1.037	1.035	1.043	0.849	0.838	0.895
	K4A4U5	717	0.729	Down	0.000181161	S	ABC transporter B family member 6-like [Setaria italica]	LOC101775131	0.922	0.915	0.935	1.022	1.007	0.968	1.238	1.207	1.188	0.858	0.871	0.918
	K3XDW1	628	0.802	Down	0.0028168	S	putative ABC transporter B family member 8 [Setaria italica]	LOC101780555	0.931	0.887	0.962	1.186	1.154	1.131	0.991	1.105	1.04	0.847	0.819	0.849
	K3XDW1	625	0.753	Down	0.0116621	S	putative ABC transporter B family member 8 [Setaria italica]	LOC101780555	0.857	0.835		1.201	1.164		1.06	1.126		0.817	0.828
[R] General function prediction only	K3Z5L2	33	0.472	Down	0.028602	S	sugar transporter ERD6-like 4 [Setaria italica]	LOC101761194	1.23		1.342	0.861		0.994	1.242		1.305	0.678		0.524
	K4ALI1	832	0.831	Down	0.0031648	S	probable serine/threonine protein kinase IREH1 [Setaria italica]	LOC101758234	0.802	0.903	0.887	0.955	0.983	0.945	1.265	1.172	1.169	1.02	0.975	1.003
	K4A6A7	330	0.676	Down	0.0039616	S	monosaccharide-sensing protein 2-like [Setaria italica]	LOC101773781	1.276	1.154	1.352	0.9	0.893	0.804	1.095	1.14	1.18	0.762	0.856	0.689
	K3XI99	367	0.658	Down	0.0141383	S	cyclin-L1-1 [Setaria italica]	LOC101774341		1.163	1.127		1.13	1.104		1.12	1.045		0.686	0.738
	K4A6A7	457	0.427	Down	3.8336e-06	S	monosaccharide-sensing protein 2-like [Setaria italica]	LOC101773781	1.317	1.273	1.265	0.717	0.703	0.695	1.409	1.446	1.495	0.612	0.647	0.599
	K3Y4N9	1055	0.809	Down	0.00126211	S	CLIP-associated protein-like [Setaria italica]	LOC101762102	1.085		1.05	0.862		0.921	1.128		1.142	0.922		0.914
	K3ZPY8	106	0.764	Down	0.003037	S	PERQ amino acid-rich with GYF domain-containing protein CG11148-like [Setaria italica]	---	1.063	1.057	0.903	1.059	1.067	1.215	1.126	1.036	1.074	0.779	0.877	0.816
	K4ALI1	29	0.775	Down	0.0054237	T	probable serine/threonine protein kinase IREH1 [Setaria italica]	LOC101758234	0.985	1.01	1.045	1.108	1.146	1.048	1.083	1.006	1.143	0.842	0.871	0.791
	K3YIL6	128	0.828	Down	0.0158577	S	Sulfotransferase	LOC101757880	1.02	0.988	1.015	1.025	1.085	1.18	1.136	1.028	1.008	0.888	0.911	0.828
	K3Z4T9	178	0.799	Down	0.0041416	S	zinc finger CCCH domain-containing protein 33 [Setaria italica]	LOC101785209	1.03	1.136	1.051	0.88	0.895	0.969	1.14	1.192	1.141	0.924	0.869	0.982
	K4ALI1	26	0.793	Down	0.0035979	S	probable serine/threonine protein kinase IREH1 [Setaria italica]	LOC101758234	0.94	1.013	1.111	1.094	1.102	1.047	1.115	1.036	1.068	0.875	0.88	0.799
	K4A6A7	379	0.654	Down	0.00020487	S	monosaccharide-sensing protein 2-like [Setaria italica]	LOC101773781	1.083	1.023	0.964	0.807	0.868	0.909	1.251	1.331	1.336	0.897	0.84	0.826
	K4ALI1	649	0.728	Down	0.038442	S	probable serine/threonine protein kinase IREH1 [Setaria italica]	LOC101758234	1.009	1.076		0.886	0.896		1.184	1.236		0.934	0.827
	K3YPA6	482	0.776	Down	0.0023174	S	Clustered mitochondria protein homolog	LOC101785827	0.958	0.893	0.932	1.029	1.088	1.125	1.195	1.157	1.065	0.861	0.895	0.895
	K3Z4T9	174	0.797	Down	0.00067724	S	zinc finger CCCH domain-containing protein 33 [Setaria italica]	LOC101785209	1.007	1.098	1.047	0.831	0.894	0.952	1.174	1.187	1.192	0.967	0.9	0.964
	K3Y5S9	270	0.771	Down	0.00011983	S	ankyrin repeat and zinc finger domain-containing protein 1 [Setaria italica]	LOC101783976	0.914	0.906	0.861	1.046	1.055	1.081	1.158	1.149	1.203	0.911	0.912	0.884
	K4ALI1	836	0.732	Down	0.00025779	S	probable serine/threonine protein kinase IREH1 [Setaria italica]	LOC101758234	0.764	0.851	0.869	1.034	1.027	1.021	1.303	1.241	1.235	0.952	0.924	0.892
	K3ZU47	374	0.83	Down	0.00036409	S	protein EMSY-LIKE 3-like [Setaria italica]	LOC101769016	1.03	1.059	1.002	1.07	0.989	0.978	1.043	1.088	1.09	0.877	0.901	0.897
	K3Z4T9	170	0.772	Down	0.00077622	S	zinc finger CCCH domain-containing protein 33 [Setaria italica]	LOC101785209	0.996	1.077	1.045	0.8	0.837	0.891	1.206	1.271	1.258	0.986	0.918	0.981
	K4A6A7	266	0.594	Down	0.0077781	S	monosaccharide-sensing protein 2-like [Setaria italica]	LOC101773781	1.169	1.231	1.189	0.883	0.767	0.77	1.106	1.325	1.413	0.873	0.737	0.675
	K3XDR5	1048	0.755	Down	0.041858	S	GYF domain-containing protein [Arabidopsis thaliana]	LOC101778963	1.213		1.199	0.97		0.98	1.016		1.086	0.833		0.755
	K4A6A7	378	0.655	Down	5.6946e-05	T	monosaccharide-sensing protein 2-like [Setaria italica]	LOC101773781	0.971	0.977	0.972	0.896	0.897	0.89	1.315	1.353	1.278	0.863	0.836	0.885
	K3XDR5	276	0.776	Down	0.004537	S	GYF domain-containing protein [Arabidopsis thaliana]	LOC101778963	1.121	1.117	1.117	0.847	0.921	0.926	1.221	1.091	1.077	0.846	0.898	0.887
	K3YI11	7	0.83	Down	7.8258e-05	S	12-oxophytodienoate reductase 7 [Setaria italica]	LOC101780587	1.009	0.947	0.948	1.149	1.181	1.186	1.033	1.042	1.028	0.841	0.865	0.87
	K3XDX9	789	0.83	Down	0.0034007	S	topless-related protein 2 isoform X1 [Setaria italica]	LOC101766246	1.121	1.044	0.973	1.033	0.986	1.01	1.022	1.099	1.116	0.876	0.895	0.915
	K3Y5N2	143	0.789	Down	0.00180438	S	cyclin-dependent kinase G-2 [Setaria italica]	LOC101779139	0.968	0.974	1.044	0.924	0.835	0.869	1.197	1.243	1.199	1.004	0.962	0.906
	K4A6A7	348	0.825	Down	0.00064271	S	monosaccharide-sensing protein 2-like [Setaria italica]	LOC101773781	0.995	0.976	0.99	1.022	0.963	0.943	1.097	1.156	1.144	0.915	0.953	0.936
	K4A6A7	333	0.652	Down	0.00117548	S	monosaccharide-sensing protein 2-like [Setaria italica]	LOC101773781	1.289	1.186	1.343	0.83	0.863	0.781	1.148	1.167	1.205	0.767	0.83	0.698
	K4A8W9	13	0.665	Down	0.037016	S	Protein DETOXIFICATION	LOC101765796	0.931	1.054		0.922	1.031		1.287	1.203		0.889	0.767
	K4ALI1	722	0.831	Down	0.027501	S	probable serine/threonine protein kinase IREH1 [Setaria italica]	LOC101758234		0.901	0.982		0.814	0.814		1.266	1.206		1.047	1.006
	K4ALI1	517	0.744	Down	0.000101069	S	probable serine/threonine protein kinase IREH1 [Setaria italica]	LOC101758234	0.969	1.03	1.083	1.029	1.041	0.924	1.178	1.124	1.137	0.846	0.839	0.875
	K4A6A7	319	0.75	Down	1.80738e-05	S	monosaccharide-sensing protein 2-like [Setaria italica]	LOC101773781	1.185	1.11	1.144	0.829	0.863	0.829	1.153	1.182	1.173	0.865	0.892	0.873
	K3YWI9	120	0.718	Down	0.0033593	S	HMG1/2-like protein [Setaria italica]	LOC101778041	0.871	0.786	0.9	1.052	1.147	1.165	1.257	1.272	1.086	0.849	0.857	0.889
	K3XVQ2	601	0.692	Down	0.023018	S	Nucleolar GTP-binding protein 1	LOC101763105	0.996	0.975		0.983	0.85		1.197	1.316		0.843	0.897
	K3Z5F8	79	0.82	Down	0.00100308	T	LOW QUALITY PROTEIN: flowering locus K homology domain [Setaria italica]	LOC101760669	0.98	0.97	1.015	0.997	0.998	0.938	1.077	1.146	1.15	0.938	0.915	0.912
	K3XVI9	292	0.751	Down	4.4681e-05	S	serrate RNA effector molecule [Setaria italica]	LOC101766780	0.998	1.074	1.025	0.949	0.97	0.977	1.186	1.169	1.132	0.885	0.868	0.866
	K3XVQ2	599	0.692	Down	0.023018	S	Nucleolar GTP-binding protein 1	LOC101763105	0.996	0.975		0.983	0.85		1.197	1.316		0.843	0.897
	K3XFP7	115	0.745	Down	0.0193399	S	"""""""pentatricopeptide repeat-containing protein At1g80270, mitochondrial-like [Setaria italica]"""""""	LOC101769762	0.955	0.981	0.924	1.198	1.164	1.087	1.058	1.025	1.244	0.853	0.877	0.748
	K3XFP7	112	0.755	Down	0.0136967	S	"""""""pentatricopeptide repeat-containing protein At1g80270, mitochondrial-like [Setaria italica]"""""""	LOC101769762	0.958	0.966		1.204	1.101		1.069	1.142		0.837	0.833
[S] Function unknown	K3YTV0	338	0.812	Down	0.0168553	S	signal peptide peptidase 2 [Setaria italica]	LOC101762064		1.005	0.986		1.218	1.156		0.993	1.047		0.823	0.834
	K3Z5A0	460	0.83	Down	0.00116118	S	protein RCC2 [Setaria italica]	LOC101777957	0.943	0.968	0.98	0.838	0.865	0.788	1.186	1.16	1.232	0.98	1.017	0.971
	K3YHE8	346	0.772	Down	0.000139001	S	protein odr-4 homolog [Setaria italica]	LOC101774103	0.946	0.898	1.001	0.923	0.992	0.92	1.228	1.196	1.201	0.93	0.96	0.908
	K3XZB7	180	0.672	Down	0.0022835	S	deSI-like protein At4g17486 [Setaria italica]	LOC101752843	0.932	0.831	0.93	0.929	0.974	1.035	1.391	1.294	1.225	0.838	0.955	0.835
	K4AEK1	41	0.746	Down	0.019744	T	vacuolar protein-sorting-associated protein 37 homolog 1-like isoform X2 [Setaria italica]	LOC101759472	1.01	1.011	1.042	0.688	0.824	0.827	1.359	1.303	1.306	1.144	0.931	0.886
	K3XUQ3	1987	0.751	Down	0.00194173	S	chromatin structure-remodeling complex protein SYD-like isoform X2 [Setaria italica]	LOC101775124	0.698	0.721		1.002	1.051		1.312	1.287		0.968	0.984
	K3XUQ3	1983	0.818	Down	0.00027902	S	chromatin structure-remodeling complex protein SYD-like isoform X2 [Setaria italica]	LOC101775124	0.792	0.843	0.73	1.059	1.061	1.204	1.186	1.194	1.133	0.952	0.959	0.962
	K3XZB7	179	0.648	Down	0.00193807	T	deSI-like protein At4g17486 [Setaria italica]	LOC101752843	0.932	0.812	0.93	0.929	0.905	1.035	1.391	1.415	1.225	0.838	0.94	0.835
	K4A634	624	0.759	Down	0.048182	S	vacuolar protein sorting-associated protein 51 homolog [Setaria italica]	LOC101760119		1.023	1.008		1.176	1.075		1.034	1.109		0.771	0.856
	K3XHZ9	203	0.778	Down	0.0058019	Y	protein IWS1 homolog A [Setaria italica]	LOC101773803	0.695	0.832	0.829	0.942	0.879	0.888	1.39	1.277	1.209	0.966	1.005	1.045
YG2TvsYG2C Subcellular Location up
Subcellular Location	No. of Protein
nucleus	179
chloroplast	82
cytoplasm	72
plasma membrane	35
mitochondria	12
other	13
YG2TvsYG2C Subcellular Location up list
Category	Protein accession	Position	Ratio	Regulated Type	P value	Amino acid	Protein description	Gene name	AN04C_1	AN04C_2	AN04C_3	AN04T_1	AN04T_2	AN04T_3	YG2C_1	YG2C_2	YG2C_3	YG2T_1	YG2T_2	YG2T_3
nucleus	K3ZRL2	520	1.276	Up	0.00060182	S	serine/arginine repetitive matrix protein 2-like [Setaria italica]	LOC101752927	1.231	1.108	1.094	1.036	1.151	1.117	0.783	0.817	0.805	1.021	0.986	1.062
	K4A575	38	1.463	Up	6.3175e-05	S	nuclear pore complex protein NUP1-like [Setaria italica]	LOC101760384	0.888	0.843	0.887	1.133	1.012	1.016	0.814	0.841	0.85	1.234	1.252	1.18
	K3YV83	166	1.271	Up	0.039243	S	serine/arginine-rich splicing factor RS40 isoform X2 [Setaria italica]	LOC101773686	1.336	1.203	1.286	0.89	0.891	0.918	0.767	0.942	0.738	1.036	0.985	1.088
	K3XL19	121	1.316	Up	0.002479	S	gibberellin responsive1 isoform X1 [Zea mays]	LOC101773947	0.817	0.761	0.76	1.102	1.006	1.047	0.937	0.985	1.025	1.219	1.356	1.304
	K3YSL6	124	1.21	Up	0.036719	S	eukaryotic translation initiation factor 4B3 [Setaria italica]	LOC101768702	1.114	1.06	1	1.041	1.22	1.103	0.806	0.87	0.838	1.056	0.903	1.082
	K3Z3Q1	40	1.24	Up	0.0052992	S	nuclear pore complex protein NUP1 [Setaria italica]	LOC101779177		0.974	0.964		1.048	1.026		0.877	0.905		1.106	1.104
	K3Z8Y8	22	1.209	Up	0.0095409	S	serine/arginine-rich SC35-like splicing factor SCL30 [Setaria italica]	LOC101771717	1.252		1.332	0.971		0.906	0.841		0.812	0.993		1.006
	K3XF98	247	1.239	Up	0.00059536	S	leucine-rich repeat extensin-like protein 2 [Setaria italica]	LOC101757309	0.859	0.886	0.89	1.227	1.211	1.205	0.879	0.861	0.825	1.04	1.058	1.081
	K3ZRL2	314	1.285	Up	0.00065875	S	serine/arginine repetitive matrix protein 2-like [Setaria italica]	LOC101752927	1.066	0.997	0.962	1.005	1.087	1.071	0.869	0.89	0.867	1.119	1.08	1.176
	K3XVT8	607	1.426	Up	0.025638	S	zinc finger CCCH domain-containing protein 45 [Setaria italica]	LOC101765271	1.266	1.186		0.972	0.928		0.781	0.737		1.028	1.136
	K3ZRL2	284	1.216	Up	0.0025023	S	serine/arginine repetitive matrix protein 2-like [Setaria italica]	LOC101752927	1.064	1.018	1.007	0.972	1.132	1.11	0.896	0.885	0.871	1.123	1.021	1.081
	K3YGS5	259	1.216	Up	0.00062316	S	pre-mRNA-splicing factor SLU7 [Setaria italica]	LOC101763020	1.058	1.093	1.027	1.073	1.05	1.028	0.866	0.875	0.892	1.082	1.09	1.029
	K3ZPX1	647	1.28	Up	0.0085764	S	nuclear pore complex protein NUP214 [Setaria italica]	LOC101760483	1.069	1.089	0.979	0.952	1.045	1.016	0.807	0.85	0.929	1.159	1.042	1.108
	K3YPC6	277	1.315	Up	0.00044385	S	nuclear autoantigenic sperm protein [Ananas comosus]	LOC101754773	0.915	0.943	0.943	0.979	1.005	0.899	0.943	0.88	0.886	1.209	1.156	1.196
	K3XJV0	330	1.714	Up	0.0046182	S	ABSCISIC ACID-INSENSITIVE 5-like protein 2 [Setaria italica]	LOC101780708	1.407	1.176		0.882	0.97		0.672	0.688		1.125	1.206
	K3YHH9	63	1.287	Up	0.027265	S	serine/threonine-protein kinase STY8-like [Setaria italica]	LOC101777899	0.999	0.932		0.919	0.986		0.881	0.935		1.204	1.133
	K3XUT6	688	1.429	Up	0.011043	S	protein-methionine sulfoxide oxidase mical3a-like [Setaria italica]	LOC101783913	0.963	0.867	0.909	1.306	1.366	1.344	0.7	0.795	0.728	1.052	1.055	1.07
	K4A545	58	1.238	Up	0.0023387	S	serine/threonine-protein kinase STE20-like [Aegilops tauschii subsp. tauschii]	LOC101776185	1.082	1.147	1.342	0.917	0.929	0.844	0.874	0.874	0.854	1.128	1.077	1.017
	K3XFV7	387	1.212	Up	0.0028818	S	polycystic kidney disease protein 1-like 3 [Setaria italica]	LOC101762184	0.96	0.945	0.9	0.938	0.887	0.998	0.968	0.948	0.977	1.132	1.235	1.139
	K3Z6U1	128	1.883	Up	0.0009752	S	carnosine N-methyltransferase-like [Setaria italica]	LOC101764292	0.717	0.811	0.728	1.016	0.91	1.016	0.758	0.882	0.69	1.46	1.421	1.507
	K3Z429	67	1.397	Up	0.00036019	S	dual specificity protein kinase shkD isoform X2 [Setaria italica]	LOC101767428	0.9	0.96	0.937	1.021	0.993	1.033	0.858	0.899	0.817	1.223	1.176	1.196
	K3XF98	368	1.241	Up	1.51282e-05	S	leucine-rich repeat extensin-like protein 2 [Setaria italica]	LOC101757309	0.859	0.884	0.901	1.217	1.201	1.157	0.855	0.871	0.861	1.07	1.06	1.081
	K3YR68	377	1.39	Up	5.6444e-05	S	polyadenylate-binding protein-interacting protein 4 isoform X2 [Setaria italica]	LOC101786488	0.915	0.894	0.951	1.19	1.13	1.144	0.79	0.804	0.806	1.102	1.149	1.086
	K3Z5Y2	322	1.253	Up	0.000485	S	protein IQ-DOMAIN 1-like [Setaria italica]	LOC101771702	1.208	1.044	1.137	0.965	1.127	0.955	0.837	0.81	0.863	1.024	1.059	1.063
	K3Z4Z8	227	1.416	Up	0.0049044	S	pollen-specific leucine-rich repeat extensin-like protein 2 [Aegilops tauschii subsp. tauschii]	LOC101785618	0.723	0.803	0.8	1.168	1.207	1.147	0.879	0.813	0.868	1.213	1.199	1.213
	K3ZRL2	303	1.297	Up	0.00102314	S	serine/arginine repetitive matrix protein 2-like [Setaria italica]	LOC101752927	1.07	1.011	0.984	1.031	1.095	1.088	0.846	0.884	0.845	1.114	1.062	1.164
	K3Y5G7	410	1.692	Up	0.00132018	Y	cyclin-T1-3 [Setaria italica]	LOC101778866	0.82	0.713	0.799	2.127	2.112	2.03	0.396	0.397	0.446	0.67	0.773	0.653
	K3XJV0	134	1.295	Up	0.0165177	T	ABSCISIC ACID-INSENSITIVE 5-like protein 2 [Setaria italica]	LOC101780708	0.767	0.79		1.39	1.396		0.807	0.85		1.096	1.05
	K3ZHU5	512	1.707	Up	0.000101615	S	Signal recognition particle subunit SRP68	LOC101755371	0.907	0.901	0.944	0.99	1.003	0.994	0.725	0.749	0.796	1.327	1.31	1.238
	K3Y9U1	87	1.351	Up	0.002276	S	RPM1-interacting protein 4-like [Setaria italica]	LOC101753580	0.952	1.08	0.939	0.989	0.802	1.009	0.902	0.852	0.896	1.167	1.285	1.127
	K3ZQK2	554	1.32	Up	0.0123357	S	microtubule-associated protein futsch-like [Zea mays]	LOC101774245	0.879	0.843		0.841	0.917		0.984	0.926		1.27	1.252
	K4A595	375	1.241	Up	0.00070302	S	calmodulin-binding transcription activator 3-like isoform X2 [Setaria italica]	LOC101765666	0.881	0.869	0.924	1.141	1.105	1.11	0.869	0.852	0.897	1.058	1.12	1.071
	K4A6J3	503	1.265	Up	0.024197	S	protein WEAK CHLOROPLAST MOVEMENT UNDER BLUE LIGHT 1 [Setaria italica]	SETIT_034498mg	1.134	1.415	1.301	1.089	1.121	1.072	0.866	0.705	0.726	0.932	0.971	1.003
	K3XYA8	187	1.215	Up	0.040917	S	basic salivary proline-rich protein 2 [Setaria italica]	LOC101774320	1.151	1.111		0.804	0.846		0.931	0.889		1.069	1.143
	K3YFZ8	867	1.348	Up	0.0025975	Y	DEAD-box ATP-dependent RNA helicase 42-like [Setaria italica]	LOC101756394		1.047	1.021		0.915	0.901		0.876	0.876		1.163	1.199
	K3XDR5	1083	1.723	Up	0.000118151	S	GYF domain-containing protein [Arabidopsis thaliana]	LOC101778963	0.992	1.037	1.071	0.955	0.971	0.961	0.703	0.724	0.75	1.32	1.247	1.185
	K4AMS9	731	1.416	Up	0.0058194	S	filament-like plant protein 4 [Setaria italica]	LOC101769208	0.836	0.862	0.732	0.927	0.884	0.877	0.856	0.896	1.056	1.362	1.294	1.319
	K3ZZ42	151	1.233	Up	0.0088237	S	V-type proton ATPase subunit G 1-like [Setaria italica]	SETIT_031874mg		0.947	1.072		1.007	0.916		0.91	0.892		1.13	1.092
	K3Y9U1	108	1.476	Up	7.5812e-05	S	RPM1-interacting protein 4-like [Setaria italica]	LOC101753580	1.513	1.495	1.352	0.667	0.661	0.685	0.727	0.765	0.739	1.073	1.085	1.136
	K3ZHH6	105	1.255	Up	0.0088613	S	coiled-coil domain-containing protein SCD2-like [Setaria italica]	LOC101773216	0.854	0.887	1.002	1.401	1.201	1.1	0.763	0.893	0.836	1.022	1.032	1.074
	K3XF98	228	1.325	Up	0.00122	S	leucine-rich repeat extensin-like protein 2 [Setaria italica]	LOC101757309	0.923	0.855	0.884	1.043	1.024	0.989	0.835	0.912	0.932	1.17	1.202	1.178
	K4A6D5	445	1.33	Up	0.0138997	S	apoptotic chromatin condensation inducer in the nucleus-like [Setaria italica]	LOC101756757	0.901	0.902		1.068	1.134		0.867	0.846		1.175	1.103
	K3Z8Y8	162	1.21	Up	0.028921	S	serine/arginine-rich SC35-like splicing factor SCL30 [Setaria italica]	LOC101771717	1.146		1.137	1.034		1.045	0.864		0.812	1.002		1.026
	K3YV83	215	2.354	Up	0.0117191	S	serine/arginine-rich splicing factor RS40 isoform X2 [Setaria italica]	LOC101773686		1.658	1.547		0.615	0.732		0.481	0.568		1.288	1.181
	K3XDV5	458	1.449	Up	0.00148197	S	nipped-B-like protein B [Setaria italica]	LOC101772859	0.871	0.926	0.892	1.179	1.071	0.99	0.818	0.767	0.902	1.183	1.222	1.199
	K3Z4Z8	114	1.296	Up	0.00064058	S	pollen-specific leucine-rich repeat extensin-like protein 2 [Aegilops tauschii subsp. tauschii]	LOC101785618	0.761	0.839	0.793	1.324	1.339	1.314	0.858	0.814	0.816	1.06	1.046	1.119
	K3ZPZ6	40	1.327	Up	0.0061796	S	uncharacterized LOC100381721 [Zea mays]	LOC101777931	1.145	1.195	1.25	0.854	0.831	0.905	0.875	0.858	0.739	1.078	1.09	1.113
	K3Z3R5	499	1.223	Up	0.00113728	S	pumilio homolog 1-like [Setaria italica]	LOC101777670	1.014		0.815	0.875		1.12	0.948		0.96	1.164		1.17
	K3YV83	158	1.532	Up	0.042099	Y	serine/arginine-rich splicing factor RS40 isoform X2 [Setaria italica]	LOC101773686	1.893	1.795	1.234	0.547	0.598	0.972	0.535	0.605	0.874	1.067	1.063	0.955
	K3ZEK2	38	1.586	Up	0.00037632	S	"""""""nudix hydrolase 19, chloroplastic [Ananas comosus]"""""""	LOC101758219	0.88	0.886	0.92	1.102	1.17	1.129	0.762	0.78	0.812	1.336	1.214	1.183
	K3XWW7	176	1.205	Up	0.001905	S	plant UBX domain-containing protein 4-like [Setaria italica]	LOC101778656	1.083	1.121	1.048	0.895	0.951	0.912	0.887	0.898	0.945	1.134	1.078	1.078
	K4A5T9	389	1.261	Up	0.0052199	S	uncharacterized LOC103644136 [Zea mays]	LOC101771200	0.854	0.791	0.962	0.96	1.024	0.88	0.892	0.985	0.981	1.261	1.191	1.151
	K3Z3Z6	95	1.202	Up	0.0189601	S	signaling mucin HKR1 [Elaeis guineensis]	LOC101764022	1.11	1.06		0.999	1.065		0.872	0.844		1.011	1.052
	K3YG41	868	1.321	Up	0.036997	S	large proline-rich protein BAG6 [Setaria italica]	LOC101754924	0.546	0.694		0.765	0.76		1.163	1.052		1.497	1.429
	K3XUX6	710	1.406	Up	0.0004223	S	trithorax group protein osa-like [Setaria italica]	LOC101786584	1.102	1.083	1.095	0.843	0.795	0.812	0.895	0.847	0.825	1.171	1.186	1.253
	K3YPP6	228	1.288	Up	0.00113553	S	clathrin interactor EPSIN 2 [Setaria italica]	LOC101777347	0.907	1.061	1	1.161	1.07	1.175	0.847	0.802	0.814	1.112	1.031	1.029
	K3YG05	714	1.226	Up	0.00024498	S	probable sucrose-phosphate synthase 4 [Setaria italica]	LOC101761271	0.899	0.97	0.893	1.454	1.367	1.387	0.768	0.788	0.789	0.954	0.937	0.983
	K3Z764	291	1.337	Up	0.00069663	S	plasminogen activator inhibitor 1 RNA-binding protein-like [Setaria italica]	LOC101770806	1.218	1.148	1.208	1.125	1.123	1.102	0.712	0.73	0.707	0.964	1.002	0.907
	K3Z5B9	391	1.25	Up	0.00058215	S	acyl-CoA-binding domain-containing protein 4-like isoform X2 [Setaria italica]	LOC101762004	0.878	0.903	0.917	0.967	1.016	1.012	0.968	0.934	0.913	1.187	1.139	1.194
	K3YV83	156	1.247	Up	0.00030043	S	serine/arginine-rich splicing factor RS40 isoform X2 [Setaria italica]	LOC101773686	1.452	1.405	1.32	0.759	0.854	0.906	0.794	0.785	0.825	1.018	1.001	0.979
	K3YPL4	244	1.212	Up	0.0002024	S	pumilio homolog 1-like [Setaria italica]	LOC101783559	0.942	0.958	0.935	1.07	1.057	1.056	0.882	0.916	0.873	1.076	1.076	1.084
	K3YPP6	167	1.255	Up	0.0056576	S	clathrin interactor EPSIN 2 [Setaria italica]	LOC101777347	1.117	1.073	1.105	1.061	1.01	1.04	0.773	0.884	0.821	1.059	1.003	1.048
	K3XF98	179	1.59	Up	0.000180491	S	leucine-rich repeat extensin-like protein 2 [Setaria italica]	LOC101757309	0.744	0.727	0.779	1.217	1.215	1.254	0.75	0.786	0.8	1.273	1.274	1.168
	K3YG41	787	1.202	Up	0.0049796	S	large proline-rich protein BAG6 [Setaria italica]	LOC101754924	0.964	1.061	0.94	0.973	0.961	1.039	0.963	0.867	0.9	1.094	1.071	1.116
	K3XUT6	746	1.318	Up	0.00085844	S	protein-methionine sulfoxide oxidase mical3a-like [Setaria italica]	LOC101783913	0.949	0.892	0.95	1.122	1.138	1.147	0.834	0.846	0.861	1.098	1.181	1.071
	K3ZPW5	1526	1.227	Up	0.00043973	S	protein RRP5 homolog [Setaria italica]	SETIT_028645mg	0.968	0.991	1.046	1.081	1.071	1.041	0.86	0.908	0.865	1.096	1.068	1.068
	K3ZRE8	648	1.21	Up	0.0046838	S	"""""""phosphatidylinositol 3,4,5-trisphosphate 3-phosphatase and dual-specificity protein phosphatase PTEN-like [Setaria italica]"""""""	LOC101758319	1.075		1.073	0.912		0.923	0.901		0.919	1.111		1.092
	K3XF98	216	1.241	Up	0.00033774	S	leucine-rich repeat extensin-like protein 2 [Setaria italica]	LOC101757309	0.887	0.904	0.844	1.024	1.039	1.026	0.942	0.902	0.94	1.127	1.15	1.177
	K3YSW3	352	1.636	Up	0.0046632	S	putative RNA-binding protein Luc7-like 2 [Setaria italica]	LOC101763704	1.089	1.029		0.881	0.95		0.739	0.777		1.268	1.212
	K3ZWV7	35	1.482	Up	0.037783	S	cytochrome b5 domain-containing protein RLF-like [Setaria italica]	LOC101782348	0.826	0.972		1.192	1.166		0.781	0.748		1.218	1.048
	K4A595	379	1.205	Up	0.00085879	S	calmodulin-binding transcription activator 3-like isoform X2 [Setaria italica]	LOC101765666	0.998	1.021	1.007	1.114	1.118	1.088	0.844	0.833	0.851	1	0.991	1.056
	K3ZRL2	85	1.238	Up	0.0065032	S	serine/arginine repetitive matrix protein 2-like [Setaria italica]	LOC101752927	0.969	0.917	0.963	1.007	1.059	1.079	0.918	0.976	0.865	1.154	1.09	1.171
	K3YIU0	80	1.277	Up	0.026965	S	protein Dr1 homolog [Setaria italica]	LOC101780445	0.995	0.964		1.108	1.048		0.857	0.852		1.047	1.136
	K3XF98	285	1.231	Up	0.020221	T	leucine-rich repeat extensin-like protein 2 [Setaria italica]	LOC101757309		0.926	1.003		1.083	1.038		0.91	0.857		1.085	1.091
	K4A933	337	1.3	Up	0.00037545	S	vacuolar protein sorting-associated protein 9A [Setaria italica]	LOC101786717	1.105	1.036	1.052	0.933	0.935	0.918	0.867	0.883	0.866	1.091	1.13	1.18
	K3XSZ5	1640	1.45	Up	0.00033599	S	"""""""P-loop nucleoside triphosphate hydrolase superfamily protein, putative [Medicago truncatula]"""""""	SETIT_005050mg	0.68	0.669	0.607	0.667	0.806	0.821	1.018	1.065	1.023	1.583	1.433	1.487
	K3XSG6	676	1.203	Up	0.0075752	S	"""""""translocase of chloroplast 159, chloroplastic isoform X1 [Setaria italica]"""""""	SETIT_004865mg	0.941	0.866	1	1.091	1.018	1.028	0.893	0.92	0.928	1.063	1.177	1.057
	K3Z895	73	1.35	Up	1.60527e-05	S	Clathrin light chain	LOC101761841	0.906	0.926	0.971	1.055	1.054	1.022	0.854	0.861	0.874	1.174	1.144	1.177
	K3ZSK1	401	1.243	Up	0.0056447	S	hydroxyproline-rich glycoprotein family protein [Zea mays]	LOC101778068	1.024	0.984	1.073	1.109	1.06	1.029	0.894	0.915	0.807	1.106	1.061	1.084
	K3YG41	871	1.6	Up	0.002898	S	large proline-rich protein BAG6 [Setaria italica]	LOC101754924	0.397		0.353	0.444		0.421	1.209		1.198	1.878		1.974
	K3YHH9	148	1.495	Up	0.037616	S	serine/threonine-protein kinase STY8-like [Setaria italica]	LOC101777899	0.959	0.903		0.865	0.85		0.815	0.943		1.36	1.269
	K3XDY7	746	1.331	Up	0.0046752	S	dentin sialophosphoprotein-like [Zea mays]	LOC101772173	1.139	0.998	1.13	0.87	0.704	0.87	0.837	0.932	0.868	1.135	1.261	1.113
	K3ZSM4	467	1.298	Up	0.043999	S	putative HLH DNA-binding domain superfamily protein isoform X3 [Zea mays]	LOC101763863	0.996	0.966		0.911	0.986		0.886	0.941		1.242	1.129
	K4AAF2	25	1.681	Up	7.7639e-07	S	dnaJ protein homolog [Setaria italica]	LOC101776188	1.085	1.031	1.078	1.17	1.176	1.201	0.659	0.663	0.649	1.091	1.126	1.096
	K4ALI1	184	1.277	Up	0.043803	S	probable serine/threonine protein kinase IREH1 [Setaria italica]	LOC101758234	0.929	1.084	1.096	0.971	0.965	0.932	0.978	0.837	0.83	1.131	1.115	1.132
	K3YTV1	256	1.263	Up	9.8793e-05	T	protein BTR1 [Setaria italica]	LOC101765588	1.143	1.101	1.156	1.083	1.077	1.054	0.773	0.81	0.795	0.989	1.009	1.006
	K3ZS21	31	1.234	Up	0.00071603	S	outer envelope protein 61 [Setaria italica]	LOC101778708	1.006	0.969	1.024	1.049	1.047	1.014	0.894	0.877	0.881	1.053	1.134	1.085
	K4A503	725	1.207	Up	0.0120391	S	dentin sialophosphoprotein isoform X1 [Zea mays]	LOC101757178	1.248	1.328	1.149	0.895	0.929	0.916	0.824	0.811	0.878	1.039	0.941	1.053
	K3XSQ9	235	1.259	Up	8.2234e-05	S	pumilio homolog 2-like [Setaria italica]	LOC101767746	0.891	0.872	0.936	1.109	1.124	1.139	0.874	0.86	0.89	1.118	1.105	1.08
	K3XEU4	194	1.24	Up	0.0163842	S	putative ADP-ribosylation factor GTPase-activating protein AGD14 [Zea mays]	LOC101783659	1.177	1.144	1.138	1.031	0.99	0.984	0.784	0.897	0.807	1.029	0.965	1.091
	K3Y8K7	31	1.258	Up	9.7219e-05	S	transcription factor VIP1-like [Setaria italica]	LOC101780472	0.978	0.997	1.025	1.078	1.099	1.093	0.87	0.838	0.838	1.078	1.073	1.052
	K3YP95	1437	1.358	Up	0.0164606	S	Protein transport protein sec16	LOC101767622		0.971	0.985		0.921	0.963		0.856	0.908		1.23	1.166
	K4A6J3	648	1.373	Up	0.0181013	S	protein WEAK CHLOROPLAST MOVEMENT UNDER BLUE LIGHT 1 [Setaria italica]	SETIT_034498mg	0.828	1.076	0.981	1.09	1.067	1.082	0.901	0.776	0.827	1.15	1.152	1.136
	K3XXF9	237	1.423	Up	0.00167634	S	pre-mRNA-splicing factor 38B-like [Setaria italica]	LOC101757682	1.37	1.457	1.631	0.764	0.693	0.633	0.811	0.756	0.701	1.031	1.1	1.097
	K4A944	166	1.322	Up	0.00034376	S	protein FAM114A2-like isoform X1 [Nicotiana attenuata]	LOC101759710	1.119	1.068	1.177	0.863	0.893	0.834	0.869	0.89	0.824	1.157	1.14	1.119
	K4AG31	51	1.313	Up	0.0175845	S	brain acid soluble protein 1 [Setaria italica]	LOC101767037	0.99	0.887	0.835	1.118	1.226	1.117	0.903	0.778	0.841	0.988	1.144	1.18
	K3XDY7	1065	1.315	Up	0.00067928	S	dentin sialophosphoprotein-like [Zea mays]	LOC101772173	1.029	0.978	0.969	1.04	1.056	1.124	0.822	0.87	0.8	1.102	1.061	1.114
	K3Z3B5	61	1.586	Up	0.00053689	S	serine/threonine-protein kinase STE20 isoform X1 [Oryza sativa Japonica Group]	LOC101783342	0.857	0.847	0.806	1.005	0.809	1.035	0.772	0.896	0.823	1.323	1.347	1.28
	K3YA75	113	1.289	Up	0.00074292	S	syntaxin-52-like [Setaria italica]	LOC101778863	0.895	0.954	0.957	1.088	1.044	1.056	0.893	0.89	0.837	1.145	1.087	1.146
	K4A4P8	1927	1.301	Up	0.0042806	S	---	SETIT_033849mg	1.043	0.943	0.958	1.123	1.205	1.115	0.85	0.787	0.824	0.986	1.105	1.111
	K3XRQ7	62	1.266	Up	0.0006212	S	protein SAND isoform X2 [Setaria italica]	LOC101773136	1.104	1.058	1.04	0.953	0.943	0.931	0.86	0.89	0.862	1.07	1.088	1.149
	K4A933	326	1.366	Up	0.00056361	S	vacuolar protein sorting-associated protein 9A [Setaria italica]	LOC101786717	0.816	0.898	0.854	1.134	1.085	1.108	0.827	0.887	0.851	1.194	1.113	1.196
	K3YP95	1379	1.243	Up	0.0155775	S	Protein transport protein sec16	LOC101767622		0.994	0.977		0.896	0.958		0.914	0.951		1.181	1.137
	K3ZHH6	203	1.208	Up	0.0023642	S	coiled-coil domain-containing protein SCD2-like [Setaria italica]	LOC101773216	0.852	0.848	0.927	1.17	1.089	1.029	0.94	0.956	0.91	1.079	1.145	1.166
	K4A6E6	74	1.314	Up	0.0086436	S	dnaJ homolog subfamily C member 14 [Ricinus communis]	LOC101761068	0.994	1.049	1.066	0.953	0.991	1.024	0.844	0.866	0.871	1.252	1.103	1.037
	K3Z8A8	105	1.559	Up	0.000138056	S	histone deacetylase HDT2-like [Setaria italica]	LOC101777405	1.122	0.996	1.029	1.02	0.979	1.069	0.718	0.784	0.728	1.137	1.192	1.147
	K3YJG6	81	1.993	Up	0.0170176	S	ankyrin repeat and SAM domain-containing protein 6-like isoform X1 [Setaria italica]	LOC101786099	0.649		0.788	1.009		0.966	0.81		0.677	1.454		1.51
	K3YG60	790	1.465	Up	0.00105859	S	enolase-phosphatase E1-like isoform X5 [Zea mays]	LOC101783281	1.063	1.019	1.056	1.016	0.963	1.003	0.782	0.815	0.732	1.065	1.173	1.174
	K3YQD9	691	1.213	Up	0.024023	S	tetratricopeptide repeat protein 28-like [Setaria italica]	LOC101762075	0.855	0.771	0.783	1.05	0.813	0.864	0.983	1.044	1.026	1.124	1.34	1.239
	K3XHN2	367	1.23	Up	0.0007571	S	protein IQ-DOMAIN 1-like [Setaria italica]	101783938	0.875	0.93	0.908	1.007	0.98	1.014	0.91	0.936	0.952	1.188	1.135	1.119
	K4A6D5	487	1.308	Up	0.000123101	S	apoptotic chromatin condensation inducer in the nucleus-like [Setaria italica]	LOC101756757	1.018	1.013	0.961	1.072	1.058	1.117	0.812	0.841	0.852	1.114	1.071	1.091
	K3XXF6	222	1.24	Up	0.0054799	Y	Mitogen-activated protein kinase	LOC101772946	1.018	1.031	0.936	1.084	1.034	1.03	0.842	0.888	0.916	1.054	1.065	1.161
	K3YU59	14	1.546	Up	0.006518	S	mRNA-decapping enzyme subunit 2 [Setaria italica]	LOC101774232	1.027		0.981	1.049		0.983	0.788		0.768	1.163		1.242
	K3ZHH6	351	1.209	Up	0.035297	S	coiled-coil domain-containing protein SCD2-like [Setaria italica]	LOC101773216		0.922	1.04		1.002	0.976		0.963	0.9		1.142	1.11
	K3Z3N2	158	1.228	Up	0.0074556	S	auxilin-related protein 1-like [Setaria italica]	LOC101755248	0.848	0.889	0.9	1.17	1.209	1.197	0.893	0.84	0.864	1.066	1.058	1.064
	K3ZHH6	86	1.237	Up	0.0063211	S	coiled-coil domain-containing protein SCD2-like [Setaria italica]	LOC101773216	0.894	1.036	1.1	1.415	1.231	1.251	0.745	0.799	0.715	0.978	0.908	0.909
	K3ZRL2	215	1.46	Up	5.7486e-05	S	serine/arginine repetitive matrix protein 2-like [Setaria italica]	LOC101752927	0.993	0.901	0.874	0.975	1.09	1.072	0.866	0.858	0.847	1.233	1.22	1.301
	K3ZU42	260	1.429	Up	0.00172082	S	DNA-binding protein EMBP-1-like [Setaria italica]	LOC101761017	0.986	0.997	0.757	1.087	1.148	1.155	0.804	0.743	0.821	1.124	1.058	1.202
	K3ZSK1	447	1.437	Up	0.00043559	S	hydroxyproline-rich glycoprotein family protein [Zea mays]	LOC101778068	1.238	1.213	1.121	0.945	0.818	0.988	0.787	0.759	0.811	1.136	1.18	1.072
	K4A933	307	1.209	Up	0.0050206	S	vacuolar protein sorting-associated protein 9A [Setaria italica]	LOC101786717	1.072	1.018	1.021	1.057	1.023	0.993	0.874	0.893	0.877	1.006	1.062	1.128
	K3ZHU5	509	1.475	Up	0.00069622	S	Signal recognition particle subunit SRP68	LOC101755371	0.875	0.882	0.889	1.023	1.014	1.046	0.85	0.878	0.772	1.219	1.205	1.263
	K3Z925	231	1.382	Up	0.0030152	S	40S ribosomal protein S6	LOC101784158	0.922	0.903	0.823	0.96	1.019	0.951	0.916	0.857	0.942	1.192	1.204	1.357
	K3YG41	639	1.445	Up	0.0022823	S	large proline-rich protein BAG6 [Setaria italica]	LOC101754924	1.116	1.066	0.938	1.071	1.053	1.079	0.75	0.712	0.833	1.048	1.125	1.144
	K3YSL6	212	1.257	Up	0.000155124	Y	eukaryotic translation initiation factor 4B3 [Setaria italica]	LOC101768702	0.952	0.962	0.946	1.103	1.11	1.094	0.895	0.87	0.861	1.081	1.095	1.124
	K3Z6U1	131	1.66	Up	0.00118206	S	carnosine N-methyltransferase-like [Setaria italica]	LOC101764292	0.955	0.855	0.913	1.051	0.96	1.051	0.772	0.838	0.713	1.196	1.375	1.286
	K3Z5V6	233	1.272	Up	0.00034462	S	ninja-family protein 8 [Setaria italica]	LOC101752668	1	0.993	1.009	1.007	0.98	0.968	0.874	0.907	0.866	1.092	1.122	1.154
	K3XE99	933	1.436	Up	0.049541	S	protein NLP3 [Setaria italica]	LOC101785521	1.048		0.917	0.949		0.876	0.817		0.914	1.166		1.32
	K3ZEL0	446	1.223	Up	0.033862	S	lys-63-specific deubiquitinase BRCC36-like [Setaria italica]	LOC101759035	1.138	1.038	1.265	0.878	0.781	0.835	0.943	0.965	0.816	1.063	1.193	1.076
	K3XVT8	609	1.426	Up	0.025638	S	zinc finger CCCH domain-containing protein 45 [Setaria italica]	LOC101765271	1.266	1.186		0.972	0.928		0.781	0.737		1.028	1.136
	K4A4Z6	889	1.413	Up	0.031455	Y	DNA-directed RNA polymerase subunit beta	LOC101780789	1.096		0.897	0.915		0.86	0.843		0.902	1.168		1.298
	K3YSM7	86	1.213	Up	0.0057383	T	polyadenylate-binding protein RBP47-like [Setaria italica]	LOC101772733	0.876	0.97	0.982	1.124	0.965	1.028	0.89	0.982	0.878	1.096	1.123	1.116
	K3XDR5	1349	1.201	Up	0.0003188	S	GYF domain-containing protein [Arabidopsis thaliana]	LOC101778963	0.998	1.014	1.007	0.966	0.891	0.945	0.93	0.957	0.911	1.11	1.135	1.115
	K4A716	419	1.251	Up	0.00119691	T	hydroxyproline-rich glycoprotein family protein [Arabidopsis thaliana]	SETIT_034672mg	0.906	0.99	0.967	1.11	1.095	0.982	0.877	0.842	0.916	1.123	1.076	1.097
	K3ZSD4	447	1.811	Up	1.6731e-07	S	protein FREE1 [Setaria italica]	LOC101784792	0.786	0.753	0.764	1.065	1.057	1.059	0.778	0.768	0.777	1.38	1.416	1.412
	K4A4M8	1647	1.274	Up	0.0111407	S	CCR4-NOT transcription complex subunit 1-like isoform X2 [Setaria italica]	LOC101754582	0.987	0.92	0.973	1.152	1.127	1.169	0.832	0.836	0.842	1.045	1.12	1.032
	K4A6D5	413	1.233	Up	0.0189201	S	apoptotic chromatin condensation inducer in the nucleus-like [Setaria italica]	LOC101756757	0.958	0.9		1.16	1.089		0.857	0.889		1.052	1.101
	K3Y3U3	252	1.211	Up	0.0157564	S	serine/arginine-rich splicing factor SR45a-like [Setaria italica]	LOC101769484	1.197	1.103	1.313	0.826	0.873	0.838	0.899	0.954	0.817	1.113	1.065	1.056
	K3XEU4	135	1.261	Up	0.0173802	S	putative ADP-ribosylation factor GTPase-activating protein AGD14 [Zea mays]	LOC101783659	1.133	1.044	1.048	1.117	0.992	1.053	0.789	0.914	0.798	0.991	1.04	1.122
	K3XE63	846	1.643	Up	0.0083046	S	villin-3-like [Setaria italica]	LOC101780713	0.85	0.928	0.862	0.867	0.827	0.95	0.854	0.711	0.958	1.414	1.494	1.238
	K3XVG6	627	1.237	Up	0.00122174	S	phosphoinositide phosphatase SAC2-like [Setaria italica]	LOC101760126	0.972	1.087	1.031	0.993	0.916	0.977	0.945	0.875	0.888	1.107	1.141	1.101
	K3YPP6	227	1.241	Up	0.041123	Y	clathrin interactor EPSIN 2 [Setaria italica]	LOC101777347	0.971		0.913	1.164		1.316	0.857		0.785	1.03		1.007
	K3ZPW5	1529	1.227	Up	0.00043973	S	protein RRP5 homolog [Setaria italica]	SETIT_028645mg	0.968	0.991	1.046	1.081	1.071	1.041	0.86	0.908	0.865	1.096	1.068	1.068
	K3YPW6	240	1.293	Up	9.8431e-05	S	LOW QUALITY PROTEIN: uncharacter...	LOC101781117	0.972	1.003	1.01	0.98	0.93	0.973	0.903	0.876	0.889	1.132	1.182	1.136
	K3Z3L3	338	1.581	Up	0.0082849	S	serine/threonine-protein kinase prpf4B-like [Setaria italica]	LOC101762555	0.936	0.823	0.989	1.083	1.02	1.147	0.805	0.706	0.805	1.193	1.408	1.06
	K3Z3N2	314	1.415	Up	0.00152341	S	auxilin-related protein 1-like [Setaria italica]	LOC101755248	0.814	0.987	0.757	1.142	1.09	1.13	0.832	0.812	0.858	1.182	1.094	1.265
	K3Z925	229	1.353	Up	6.016e-05	S	40S ribosomal protein S6	LOC101784158	0.827	0.808	0.787	0.818	0.857	0.862	1.062	1.016	1.059	1.392	1.414	1.438
	K3XUS1	1477	1.448	Up	0.00452	S	Protein transport protein sec16	LOC101769332	1.015	1.063	1.049	0.906	0.966	0.879	0.925	0.814	0.792	1.19	1.149	1.326
	K3Z420	79	1.219	Up	0.0022976	S	protein-tyrosine-phosphatase MKP1 [Setaria italica]	LOC101760093	0.884	0.795	0.913	1.063	1.117	1.13	0.924	0.944	0.885	1.101	1.166	1.088
	K3ZV12	68	1.486	Up	1.95028e-05	S	LOW QUALITY PROTEIN: mitochondrial amidoxime reducing component 2-like [Setaria italica]	SETIT_030443mg	0.967	0.993	0.941	0.969	0.984	0.991	0.826	0.822	0.813	1.225	1.183	1.25
	K3YQD1	172	1.226	Up	0.00025989	S	probable ADP-ribosylation factor GTPase-activating protein AGD14 [Setaria italica]	LOC101781376	1.224	1.239	1.206	1.067	1.047	1.075	0.761	0.793	0.759	0.939	0.962	0.935
	K3YID8	26	1.209	Up	0.0003418	S	heterogeneous nuclear ribonucleoprotein 1-like [Setaria italica]	LOC101770062	1.006	1.008	1.049	1.022	0.973	0.972	0.892	0.9	0.907	1.068	1.123	1.073
	K3YUN7	21	1.28	Up	2.0548e-05	S	chaperone protein dnaJ 6 [Zea mays]	LOC101779757	1.157	1.224	1.227	0.995	0.939	0.927	0.801	0.806	0.811	1.032	1.049	1.013
	K3ZRL2	282	1.279	Up	0.00026364	T	serine/arginine repetitive matrix protein 2-like [Setaria italica]	LOC101752927	1.064	0.982	0.964	0.972	1.084	1.056	0.896	0.887	0.877	1.123	1.103	1.177
	K3YV83	154	1.542	Up	0.00077742	S	serine/arginine-rich splicing factor RS40 isoform X2 [Setaria italica]	LOC101773686	1.582	1.767	1.483	0.712	0.618	0.802	0.693	0.616	0.719	1.041	1.058	1.029
	K3XXF9	238	1.35	Up	0.0148567	Y	pre-mRNA-splicing factor 38B-like [Setaria italica]	LOC101757682	1.381		1.557	0.824		0.752	0.778		0.725	1.003		1.026
	K3ZRL2	301	1.318	Up	0.0044805	T	serine/arginine repetitive matrix protein 2-like [Setaria italica]	LOC101752927	1.035	1.004	0.963	1.011	1.048	1.045	0.857	0.922	0.845	1.159	1.072	1.228
	K3ZRS2	587	1.223	Up	0.0117844	S	protein SCAI homolog isoform X1 [Setaria italica]	LOC101783577		1.008	1.012		1.135	1.227		0.84	0.808		1.018	0.997
	K3YPC6	252	1.392	Up	0.0096758	S	nuclear autoantigenic sperm protein [Ananas comosus]	LOC101754773	0.868	0.882	0.797	1.164	1.199	1.115	0.911	0.821	0.748	1.109	1.092	1.252
	K3Z3H3	123	1.434	Up	0.00146259	Y	phosphatidate phosphatase PAH1 [Setaria italica]	LOC101775774	1.008	0.949	1.09	1.038	1.084	1.059	0.795	0.756	0.797	1.151	1.185	1.03
	K3YG60	875	1.3	Up	0.0078363	S	enolase-phosphatase E1-like isoform X5 [Zea mays]	LOC101783281	1.293	1.191	1.097	0.936	0.914	1.004	0.716	0.812	0.844	0.988	1.056	1.04
	K3XUR7	1202	1.207	Up	0.0028834	S	sister chromatid cohesion protein PDS5 homolog A isoform X2 [Setaria italica]	LOC101778123	0.952	0.881	0.973	1.379	1.309	1.342	0.759	0.835	0.795	0.963	0.975	0.945
	K3YQ75	387	1.269	Up	0.00097786	S	protein NEDD1 [Setaria italica]	LOC101753705	1.035	1.011	1.101	1.044	0.958	0.945	0.829	0.907	0.87	1.099	1.122	1.087
	K3XMD8	102	1.451	Up	0.0021615	S	calmodulin-3 [Setaria italica]	LOC101775710	0.755	0.979	0.796	0.892	0.923	0.936	0.939	0.87	0.899	1.397	1.191	1.342
	K3XDR5	1368	1.539	Up	0.0041013	S	GYF domain-containing protein [Arabidopsis thaliana]	LOC101778963		0.939	0.981		1.042	0.998		0.807	0.765		1.201	1.219
	K3YHS7	206	1.315	Up	0.0192552	S	mediator of RNA polymerase II transcription subunit 15 [Brachypodium distachyon]	LOC101768042	1.114	1.118	1.166	1.01	0.883	1.086	0.818	0.776	0.793	1.033	1.178	0.927
	K3Y9U1	185	1.722	Up	1.50318e-05	S	RPM1-interacting protein 4-like [Setaria italica]	LOC101753580	1.007	0.967	0.905	1.265	1.265	1.282	0.629	0.643	0.666	1.093	1.133	1.112
	K3Z5Y2	368	1.29	Up	0.00032314	S	protein IQ-DOMAIN 1-like [Setaria italica]	LOC101771702	1.022	0.99	1.072	0.935	1.074	0.9	0.879	0.853	0.905	1.163	1.108	1.13
	K3Z4I7	576	1.218	Up	0.0056427	S	translation initiation factor eIF-2B subunit delta-like [Setaria italica]	---		0.987	0.951		0.97	0.97		0.911	0.936		1.118	1.132
	K3Z3Q2	843	1.23	Up	0.0192048	S	protein IQ-DOMAIN 32 [Setaria italica]	LOC101778350		1.07	1.064		1.104	1.155		0.849	0.802		1.009	1.022
	K3YP69	874	1.451	Up	0.00026336	S	titin isoform X2 [Setaria italica]	LOC101779234	1.039	1.027	1.046	1.062	1.094	1.025	0.739	0.762	0.815	1.14	1.099	1.121
	K3XXJ3	279	1.383	Up	0.000118199	S	serine/arginine repetitive matrix protein 1-like [Setaria italica]	LOC101756899	1.435	1.34	1.426	0.728	0.762	0.714	0.763	0.728	0.748	1.004	1.064	1.028
	K3XDY7	839	1.331	Up	0.00171559	S	dentin sialophosphoprotein-like [Zea mays]	LOC101772173	0.978	0.934	0.936	0.793	0.83	0.804	0.89	0.975	0.949	1.292	1.183	1.271
	K3XSQ9	231	1.301	Up	0.00048231	S	pumilio homolog 2-like [Setaria italica]	LOC101767746	0.757		0.869	1.192		1.138	0.891		0.881	1.154		1.151
	K3XV24	85	1.662	Up	0.000140795	S	chorismate synthase [Arabidopsis thaliana]	---	0.703	0.777	0.774	1.426	1.291	1.32	0.72	0.78	0.704	1.249	1.179	1.234
	K3YPP6	231	1.23	Up	0.00150339	S	clathrin interactor EPSIN 2 [Setaria italica]	LOC101777347	0.905	1.004	0.958	1.171	1.098	1.12	0.85	0.842	0.89	1.1	1.025	1.052
	K3Z3B5	74	1.997	Up	0.00033745	S	serine/threonine-protein kinase STE20 isoform X1 [Oryza sativa Japonica Group]	LOC101783342	0.714	0.715	0.787	0.875	0.738	0.971	0.706	0.813	0.768	1.609	1.567	1.392
	K3Y9U1	206	1.207	Up	0.023095	S	RPM1-interacting protein 4-like [Setaria italica]	LOC101753580		1.181	1.008		0.907	0.982		0.859	0.91		1.072	1.063
	K3Y5N2	86	1.212	Up	0.0075418	S	cyclin-dependent kinase G-2 [Setaria italica]	LOC101779139	0.999	1.05	1.129	1.067	0.975	0.988	0.887	0.931	0.855	1.144	1.043	1.052
	K4AE28	249	1.298	Up	0.022924	S	serine/arginine-rich splicing factor RS31 [Setaria italica]	LOC101772434	1.264		1.413	0.953		0.883	0.761		0.761	1.027		0.948
	K3ZU47	179	1.308	Up	0.00024464	S	protein EMSY-LIKE 3-like [Setaria italica]	LOC101769016	0.947	1.041	0.986	1.018	0.985	0.939	0.879	0.832	0.881	1.145	1.14	1.105
	K3Y3U3	254	1.297	Up	0.00147557	Y	serine/arginine-rich splicing factor SR45a-like [Setaria italica]	LOC101769484	1.315	1.197	1.319	0.781	0.835	0.828	0.81	0.884	0.817	1.125	1.073	1.058
	K3ZID6	430	1.283	Up	0.0078172	S	heterogeneous nuclear ribonucleoprotein 1 [Setaria italica]	LOC101763753		0.888	0.989		1.077	1.06		0.87	0.866		1.138	1.089
	K4A5T9	386	1.217	Up	0.0134556	S	uncharacterized LOC103644136 [Zea mays]	LOC101771200	0.887	0.785	1.028	0.946	0.981	0.956	0.934	1.005	0.935	1.204	1.217	1.076
	K3Z5Y2	413	1.259	Up	0.038817	T	protein IQ-DOMAIN 1-like [Setaria italica]	LOC101771702	1.137	1.017		0.9	0.981		0.91	0.859		1.073	1.155
	K3Z4G8	639	1.247	Up	0.0198986	S	BEL1-like homeodomain protein 7 [Setaria italica]	LOC101784160		1.234	1.09		1.048	1.096		0.773	0.82		1.005	0.982
	K4AAL9	22	1.283	Up	0.0152955	S	"""""""keratin, type I cytoskeletal 9 [Setaria italica]"""""""	LOC101757836	0.842	0.766	0.784	1.207	1.335	1.322	0.929	0.825	0.766	1.029	1.078	1.126
	K4A7M5	373	2.392	Up	3.0029e-06	S	guanine nucleotide-binding protein-like NSN1 [Setaria italica]	LOC101780655	0.87	0.822	0.908	1.094	1.062	1.119	0.564	0.595	0.588	1.383	1.451	1.344
	K3Z3T8	418	1.745	Up	0.026178	S	cell wall protein AWA1-like [Zea mays]	LOC101764154		0.994	1.025		1.203	1.006		0.639	0.767		1.246	1.208
	K3Y8K7	132	1.266	Up	0.00038343	S	transcription factor VIP1-like [Setaria italica]	LOC101780472	0.79	0.724	0.794	1.119	1.143	1.127	0.916	0.915	0.938	1.169	1.208	1.128
	K3XV24	197	1.215	Up	0.039237	S	chorismate synthase [Arabidopsis thaliana]	---	0.816	0.869		1.174	1.124		0.915	0.94		1.169	1.085
	K3YRN0	502	1.279	Up	0.00041851	S	eukaryotic translation initiation factor 4B1-like [Setaria italica]	LOC101772998	1.164	1.087	1.023	0.973	0.959	1.013	0.82	0.831	0.872	1.048	1.088	1.092
	K3Z3H3	132	1.352	Up	0.0030641	S	phosphatidate phosphatase PAH1 [Setaria italica]	LOC101775774	0.877	0.888	0.899	1.119	1.142	1.086	0.8	0.816	0.903	1.192	1.135	1.079
	K3XDR5	485	1.293	Up	0.0002247	T	GYF domain-containing protein [Arabidopsis thaliana]	LOC101778963	1.01	1.007	1.017	0.994	0.928	0.948	0.852	0.896	0.896	1.142	1.162	1.116
	K3YQD1	207	1.202	Up	0.0036019	S	probable ADP-ribosylation factor GTPase-activating protein AGD14 [Setaria italica]	LOC101781376	1.194	1.279	1.281	1.104	1.017	1.007	0.802	0.767	0.759	0.894	0.974	0.93
	K3ZPY8	1497	1.239	Up	0.018804	S	PERQ amino acid-rich with GYF domain-containing protein CG11148-like [Setaria italica]	---	0.969		0.868	0.841		0.957	0.99		0.934	1.184		1.2
	K4A857	110	1.219	Up	0.00187644	S	probable serine/threonine protein phosphatase 2A regulatory subunit B''delta [Setaria italica]	LOC101763779	1.024	1.055	1.043	1.147	1.155	1.194	0.851	0.804	0.784	0.978	0.98	1.016
	K3Z705	150	1.264	Up	0.0196794	S	transcription factor HBP-1a-like [Setaria italica]	LOC101753891		0.923	0.974		1.17	1.176		0.851	0.81		1.026	1.073
	K3YPP3	866	1.31	Up	0.027781	S	U2 snRNP-associated SURP motif-containing protein-like isoform X1 [Setaria italica]	LOC101758144		1.273	1.365		0.792	0.775		0.828	0.784		1.095	1.017
	K4A0E7	204	1.455	Up	0.0029628	S	cAMP-regulated phosphoprotein 21-like [Setaria italica]	LOC101759393	0.934	0.922		1.104	1.091		0.776	0.805		1.14	1.161
	K3ZRL2	290	1.224	Up	0.023416	S	serine/arginine repetitive matrix protein 2-like [Setaria italica]	LOC101752927	1.098	1.018	1.023	0.956	1.133	1.081	0.875	0.888	0.877	1.13	1.016	1.085
	K3Z925	246	1.21	Up	0.0020402	S	40S ribosomal protein S6	LOC101784158	0.908	0.716	0.801	0.838	1.024	0.995	1.093	1.042	1.014	1.235	1.302	1.273
	K3Z5Y2	228	1.203	Up	0.0031012	S	protein IQ-DOMAIN 1-like [Setaria italica]	LOC101771702		1.143	1.262		0.97	0.849		0.864	0.882		1.05	1.05
	K3Z365	1319	1.269	Up	0.041019	S	"""""""DNA-binding protein, putative [Medicago truncatula]"""""""	LOC101765225		1.005	0.985		0.953	0.89		0.862	0.938		1.173	1.112
	K3Z6U1	130	1.966	Up	0.0027022	T	carnosine N-methyltransferase-like [Setaria italica]	LOC101764292	0.759	0.809	0.768	0.991	0.908	0.979	0.739	0.89	0.631	1.463	1.417	1.564
	K3YG05	740	1.335	Up	0.00028463	S	probable sucrose-phosphate synthase 4 [Setaria italica]	LOC101761271	1.029	1.005	1.023	1.183	1.086	1.098	0.795	0.835	0.798	1.041	1.098	1.103
	K3Z3N2	104	1.452	Up	0.00052411	S	auxilin-related protein 1-like [Setaria italica]	LOC101755248		0.825	0.808		1.229	1.259		0.789	0.802		1.152	1.158
	K3ZVJ0	240	1.286	Up	9.7249e-05	S	glycine-rich RNA-binding protein RZ1C-like [Setaria italica]	LOC101753731	1.251	1.178	1.149	0.786	0.848	0.843	0.845	0.879	0.864	1.102	1.093	1.134
	K3ZPY8	557	1.778	Up	6.1172e-05	S	PERQ amino acid-rich with GYF domain-containing protein CG11148-like [Setaria italica]	---	0.814	0.791	0.814	0.991	1.005	0.961	0.748	0.829	0.765	1.408	1.36	1.395
	K4A6E6	71	1.217	Up	0.020323	S	dnaJ homolog subfamily C member 14 [Ricinus communis]	LOC101761068	1.011	1.071	1.084	0.961	0.963	0.905	0.866	0.949	0.917	1.201	1.028	1.097
	K4A4S1	893	1.232	Up	0.00051794	S	probable GPI-anchored adhesin-like protein PGA55 [Zea mays]	LOC101779192	1.004	0.951	1.014	1.086	1.05	1.054	0.878	0.864	0.883	1.056	1.12	1.058
	K4AD80	73	1.285	Up	0.0141593	S	dnaJ homolog subfamily C member 17 [Setaria italica]	LOC101759327	1.062		1.053	1.027		0.987	0.819		0.868	1.093		1.075
	K3ZRL2	193	1.283	Up	0.0007829	S	serine/arginine repetitive matrix protein 2-like [Setaria italica]	LOC101752927	0.897	0.859	0.812	0.928	0.972	1.02	0.974	1.001	0.945	1.246	1.204	1.297
	K3Y3U3	217	1.21	Up	0.0039165	S	serine/arginine-rich splicing factor SR45a-like [Setaria italica]	LOC101769484	1.162	1.16	1.186	0.878	0.905	0.935	0.867	0.902	0.868	1.126	1.026	1.04
	K3YPX8	62	1.25	Up	0.019818	S	protein PAT1 homolog 1-like [Setaria italica]	LOC101759904	0.946	0.974	0.984	1.076	1.108	1.099	0.933	0.867	0.784	1.133	1.014	1.084
	K3ZRL2	335	1.223	Up	0.0159401	S	serine/arginine repetitive matrix protein 2-like [Setaria italica]	LOC101752927	1.143	1.034	1.083	1.095	1.27	1.216	0.812	0.848	0.759	1.013	0.913	1.033
	K3Z5Y2	285	1.23	Up	9.5915e-05	S	protein IQ-DOMAIN 1-like [Setaria italica]	LOC101771702	1.066	1.008	1.106	0.845	0.966	0.829	0.933	0.91	0.94	1.159	1.125	1.14
	K3ZR20	74	1.473	Up	0.0059571	S	formin-like protein CG32138 [Setaria italica]	LOC101763037	0.984	1.068		1.043	0.918		0.786	0.827		1.169	1.207
	K3XF98	241	1.223	Up	0.00165922	S	leucine-rich repeat extensin-like protein 2 [Setaria italica]	LOC101757309	0.871	0.874	0.841	1.191	1.278	1.212	0.889	0.82	0.883	1.049	1.05	1.072
	K3ZS39	353	1.247	Up	0.0047996	S	LOW QUALITY PROTEIN: zinc finger CCCH domain-containing protein 50-like [Setaria italica]	SETIT_029419mg	1.048	1.05	1.156	0.963	0.94	1.082	0.891	0.883	0.814	1.088	1.117	1.022
	K3XWD4	312	1.221	Up	0.0105565	S	WAS/WASL-interacting protein family member 1-like [Setaria italica]	SETIT_006242mg	1.023	1.099	1.044	1.144	1.054	1.198	0.802	0.797	0.823	1.022	1.032	0.904
	K3XDV5	1030	1.375	Up	0.0137233	S	nipped-B-like protein B [Setaria italica]	LOC101772859	0.902	0.943	0.909	1.15	0.928	0.938	0.862	0.79	0.976	1.132	1.314	1.168
	K3YA07	85	1.272	Up	0.047681	S	remorin-like [Setaria italica]	LOC101762776	1.052		1.082	1.059		1.056	0.876		0.799	1.034		1.097
	K3Z429	324	1.246	Up	0.00040012	S	dual specificity protein kinase shkD isoform X2 [Setaria italica]	LOC101767428	0.99	0.95	0.967	1.005	1.073	0.982	0.871	0.9	0.929	1.139	1.11	1.116
	K4A503	1041	1.216	Up	0.034178	S	dentin sialophosphoprotein isoform X1 [Zea mays]	LOC101757178	1.001	0.999		1.009	1.028		0.88	0.913		1.125	1.055
	K3XWD4	149	1.311	Up	0.026301	S	WAS/WASL-interacting protein family member 1-like [Setaria italica]	SETIT_006242mg	0.968		0.973	0.974		0.861	0.898		0.98	1.218		1.244
	K4A571	621	1.202	Up	0.0070634	S	---	LOC101778647	0.865	0.844	0.916	0.957	0.894	0.964	0.988	1.028	0.975	1.199	1.265	1.131
	K3XUW7	383	1.215	Up	0.00024038	S	LOW QUALITY PROTEIN: probable serine/threonine-protein kinase DDB_G0267686 [Musa acuminata subsp. malaccensis]	SETIT_005722mg	1.041	1.03	1.019	0.93	0.953	1.043	0.908	0.899	0.867	1.081	1.071	1.097
	K3ZCT4	270	1.25	Up	0.0056806	T	methyl-CpG-binding domain-containing protein 11-like [Setaria italica]	SETIT_024364mg	1.106	1.076	1.099	1.112	1.084	1.074	0.826	0.779	0.867	1.014	1.086	0.991
	K3XF19	431	1.498	Up	0.00045996	S	cyclic nucleotide-gated cation channel beta-1-like [Setaria italica]	LOC101759490	1.165		1.168	0.774		0.765	0.825		0.82	1.222		1.242
	K4A6D5	501	1.679	Up	5.6874e-05	S	apoptotic chromatin condensation inducer in the nucleus-like [Setaria italica]	LOC101756757	1.209	1.176	1.205	0.953	0.929	0.933	0.722	0.668	0.693	1.128	1.198	1.171
	K3XUX6	715	1.545	Up	0.0035209	S	trithorax group protein osa-like [Setaria italica]	LOC101786584	1.1	1.177	1.168	0.866	0.75	0.788	0.893	0.743	0.731	1.155	1.217	1.284
	K3Z507	325	1.295	Up	0.003122	S	protein KAKU4 [Setaria italica]	LOC101757396	0.92	0.872	0.834	1.109	1.131	1.113	0.868	0.909	0.846	1.095	1.09	1.212
	K3YHH9	28	1.336	Up	0.0139806	S	serine/threonine-protein kinase STY8-like [Setaria italica]	LOC101777899	1.079	1.018		0.888	0.938		0.848	0.888		1.19	1.13
	K3ZPV9	2207	1.204	Up	0.039579	S	protein CHROMATIN REMODELING 4 [Setaria italica]	LOC101785187		1.02	1.006		0.97	0.957		0.883	0.947		1.119	1.085
	K3YU59	12	1.4	Up	0.020564	S	mRNA-decapping enzyme subunit 2 [Setaria italica]	LOC101774232	0.911		0.816	1.166		1.11	0.801		0.88	1.16		1.194
	K3ZRL2	309	1.297	Up	0.00102314	S	serine/arginine repetitive matrix protein 2-like [Setaria italica]	LOC101752927	1.07	1.011	0.984	1.031	1.095	1.088	0.846	0.884	0.845	1.114	1.062	1.164
	K3Z3W6	725	1.233	Up	0.0178577	S	TBC1 domain family member 10B-like [Setaria italica]	LOC101766464	0.946	1.008	1.168	0.875	0.882	0.984	0.983	0.978	0.847	1.207	1.143	1.112
	K3Z5Y2	319	1.216	Up	0.0033763	S	protein IQ-DOMAIN 1-like [Setaria italica]	LOC101771702	1.17	0.988	1.079	0.963	1.069	0.914	0.864	0.863	0.926	1.031	1.103	1.092
	K4AKS6	472	1.388	Up	4.3434e-05	S	probable ADP-ribosylation factor GTPase-activating protein AGD6 [Setaria italica]	LOC101768792	0.89	0.874	0.897	1.013	0.963	0.963	0.867	0.888	0.912	1.224	1.257	1.22
	K3YQ45	593	1.252	Up	0.0025439	T	sister chromatid cohesion protein PDS5 homolog B isoform X3 [Setaria italica]	LOC101784615	1.001	0.996	1.001	1.109	1.054	1.069	0.879	0.855	0.826	1.01	1.107	1.087
	K3XDY7	589	1.375	Up	0.0024817	S	dentin sialophosphoprotein-like [Zea mays]	LOC101772173	1.281	1.21	1.136	0.938	1.039	1.004	0.725	0.774	0.76	1.056	0.952	1.098
	K3ZQH2	590	1.202	Up	0.0046352	S	serine/threonine-protein kinase pakA-like [Setaria italica]	LOC101770763		0.949	0.858		1.01	1.16		0.913	0.926		1.117	1.094
	K3XG64	539	1.278	Up	0.028045	S	protein IQ-DOMAIN 31-like isoform X1 [Setaria italica]	LOC101758954	0.999	1.014		1.02	0.931		0.854	0.929		1.137	1.142
	K3XEU4	282	1.24	Up	0.026183	S	putative ADP-ribosylation factor GTPase-activating protein AGD14 [Zea mays]	LOC101783659	0.996	1.009		1.108	0.976		0.845	0.902		1.068	1.099
	K3Z547	518	1.21	Up	0.038022	S	Non-specific serine/threonine protein kinase	LOC101779029	1.03	0.904		1.04	1.038		0.865	0.924		1.061	1.103
	K3XF11	274	1.414	Up	0.00023634	S	target of Myb protein 1-like [Setaria italica]	LOC101770169	0.839	0.858	0.903	1.001	0.974	1.103	0.882	0.897	0.851	1.246	1.285	1.188
	K4ADE5	252	1.229	Up	1.61163e-05	S	ran-binding protein 1 homolog b-like [Setaria italica]	LOC101775947	0.866	0.822	0.865	0.994	0.997	1.016	0.941	0.965	0.954	1.176	1.173	1.165
	K3XUX6	204	1.375	Up	0.027596	S	trithorax group protein osa-like [Setaria italica]	LOC101786584		0.907	0.855		1.147	1.153		0.781	0.865		1.111	1.152
	K3XF98	176	1.533	Up	0.00168441	S	leucine-rich repeat extensin-like protein 2 [Setaria italica]	LOC101757309	0.806	0.768	0.76	1.187	1.186	1.244	0.857	0.738	0.788	1.146	1.302	1.205
	K3ZPZ6	1368	1.207	Up	0.028819	S	uncharacterized LOC100381721 [Zea mays]	LOC101777931	0.998	0.996	1.011	0.965	0.957	1.077	0.939	0.95	0.805	1.054	1.071	1.127
	K3XXF6	220	1.205	Up	0.0048043	T	Mitogen-activated protein kinase	LOC101772946	1.023	1.025	0.968	1.092	1.055	1.049	0.842	0.897	0.914	1.042	1.043	1.113
	K3Y6L8	310	1.201	Up	0.0036815	S	autophagy-related protein 13a-like [Setaria italica]	LOC101776144	0.933	0.906	0.989	1.037	1.115	1.102	0.888	0.924	0.886	1.135	1.067	1.037
	K3XVI9	126	1.256	Up	0.00101539	S	serrate RNA effector molecule [Setaria italica]	LOC101766780	1.085	1.202	1.127	0.918	0.914	0.988	0.861	0.855	0.834	1.112	1.071	1.021
	K3Z0C6	182	1.375	Up	0.00055794	S	Exocyst subunit Exo70 family protein	LOC101772056	1.246	1.192	1.181	1.12	1.099	1.038	0.718	0.785	0.762	1.029	1.011	1.074
	K3ZU85	200	1.322	Up	0.037199	S	transcription factor bHLH130-like [Setaria italica]	LOC101774803		0.955	0.804		0.952	0.982		0.873	0.971		1.199	1.239
	K3YP95	1472	1.225	Up	0.026475	S	Protein transport protein sec16	LOC101767622		1.03	0.964		0.903	0.95		0.904	0.967		1.149	1.143
	K3ZRL2	270	1.388	Up	0.0156583	S	serine/arginine repetitive matrix protein 2-like [Setaria italica]	LOC101752927	1.02	0.956	1.179	0.928	1.048	1.076	0.908	0.897	0.708	1.2	1.152	1.135
	K3YR68	380	1.344	Up	8.3727e-05	S	polyadenylate-binding protein-interacting protein 4 isoform X2 [Setaria italica]	LOC101786488	1.008	0.968	1.033	1.148	1.102	1.121	0.793	0.799	0.787	1.047	1.104	1.046
	K3XSQ9	230	1.461	Up	0.00058199	T	pumilio homolog 2-like [Setaria italica]	LOC101767746	0.796	0.78	0.847	1.15	1.082	1.24	0.832	0.806	0.831	1.206	1.276	1.124
	K3XUW7	73	1.225	Up	0.0051797	S	LOW QUALITY PROTEIN: probable serine/threonine-protein kinase DDB_G0267686 [Musa acuminata subsp. malaccensis]	SETIT_005722mg	1.025	1.068	1.096	1.013	1.046	1.045	0.898	0.844	0.808	1.036	1.008	1.081
	K3ZPV9	2200	1.204	Up	0.039579	S	protein CHROMATIN REMODELING 4 [Setaria italica]	LOC101785187		1.02	1.006		0.97	0.957		0.883	0.947		1.119	1.085
	K3XG18	87	1.338	Up	6.3597e-05	S	class E vacuolar protein-sorting machinery protein HSE1-like [Setaria italica]	LOC101762588	0.916	0.919	0.874	1.139	1.092	1.149	0.841	0.828	0.857	1.102	1.155	1.122
	K4ALI1	664	1.274	Up	0.007378	S	probable serine/threonine protein kinase IREH1 [Setaria italica]	LOC101758234	0.779	0.756		0.968	1.029		1.012	0.971		1.267	1.259
	K3YP95	1388	1.27	Up	0.0193847	S	Protein transport protein sec16	LOC101767622		0.994	0.961		0.867	1.007		0.951	0.89		1.177	1.161
	K3YGU5	537	1.253	Up	0.00041838	S	YTH domain-containing family protein 2-like [Setaria italica]	LOC101770590	1.107	1.094	1.082	1.125	1.223	1.181	0.773	0.779	0.77	0.996	0.931	0.982
	K3XEU4	285	1.315	Up	0.00107645	S	putative ADP-ribosylation factor GTPase-activating protein AGD14 [Zea mays]	LOC101783659	0.893	0.902	0.902	1.134	1.047	1.081	0.839	0.921	0.859	1.146	1.116	1.181
	K3YSS7	26	1.408	Up	2.3963e-05	S	dnaJ protein homolog 2-like [Setaria italica]	LOC101783812	1.106	1.07	1.072	1.198	1.191	1.261	0.71	0.731	0.693	1.003	1.008	0.994
	K3YSD3	219	1.288	Up	0.0022	S	eukaryotic translation initiation factor 5 [Setaria italica]	LOC101775019	1.03	1.052	1.003	0.972	0.99	0.961	0.84	0.824	0.922	1.133	1.093	1.104
	K3ZRZ7	397	1.293	Up	0.0027414	S	Serine/threonine-protein kinase ATM [Morus notabilis]	LOC101756159	0.784	0.734	0.754	0.945	0.945	0.977	0.988	0.987	0.988	1.263	1.311	1.256
	K3Y3U3	250	1.223	Up	0.0006165	S	serine/arginine-rich splicing factor SR45a-like [Setaria italica]	LOC101769484	1.236	1.18	1.222	0.845	0.848	0.896	0.854	0.895	0.87	1.097	1.066	1.04
	K4A545	295	1.569	Up	0.000102568	S	serine/threonine-protein kinase STE20-like [Aegilops tauschii subsp. tauschii]	LOC101776185	0.924	0.887	1.087	0.946	0.995	0.863	0.795	0.832	0.824	1.327	1.3	1.218
	K3XG18	56	1.618	Up	2.1775e-05	S	class E vacuolar protein-sorting machinery protein HSE1-like [Setaria italica]	LOC101762588	0.844	0.875	0.86	1.089	1.044	1.136	0.765	0.788	0.784	1.288	1.281	1.212
	K4ACV4	257	1.667	Up	0.000157218	Y	glycine-rich RNA-binding protein RZ1C-like isoform X1 [Setaria italica]	LOC101755803	1.429	1.499	1.388	0.756	0.725	0.772	0.634	0.661	0.708	1.136	1.074	1.129
	K3YP95	1163	1.648	Up	0.0027162	S	Protein transport protein sec16	LOC101767622		0.934	0.939		0.882	0.905		0.8	0.84		1.364	1.339
	K3XXM2	151	1.242	Up	0.00042254	S	protein capicua homolog [Oryza brachyantha]	LOC101759594	0.885	0.952	0.914	1.238	0.996	1.073	0.87	0.902	0.87	1.065	1.126	1.09
	K3Z3W6	774	1.235	Up	0.003697	T	TBC1 domain family member 10B-like [Setaria italica]	LOC101766464	0.958	0.917	1.021	0.92	1.12	1.04	0.981	0.886	0.89	1.155	1.114	1.135
	K3XYQ4	142	1.261	Up	0.00026301	S	villin-4-like isoform X2 [Oryza brachyantha]	SETIT_007062mg	0.953	0.969	0.939	0.94	0.954	0.995	0.944	0.891	0.911	1.145	1.176	1.143
	K3XF98	231	1.303	Up	0.02792	S	leucine-rich repeat extensin-like protein 2 [Setaria italica]	LOC101757309	0.926	0.875	0.876	1.05	1.025	0.997	0.818	0.929	0.945	1.175	1.166	1.168
	K3ZPZ6	372	1.248	Up	4.8221e-06	S	uncharacterized LOC100381721 [Zea mays]	LOC101777931	1.143	1.186	1.141	0.937	0.922	1.002	0.829	0.841	0.83	1.051	1.028	1.042
	K3Y629	189	1.205	Up	0.048665	Y	clathrin interactor EPSIN 1-like [Setaria italica]	LOC101768061	1.048		1.021	1.1		1.052	0.816		0.889	1.031		1.024
	K3YPW1	842	1.237	Up	0.0086174	S	"""""""probable alpha,alpha-trehalose-phosphate synthase [UDP-forming] 11 [Setaria italica]"""""""	LOC101768584	0.911	0.955	0.966	1.243	1.135	1.151	0.775	0.891	0.862	1.057	1.057	1.012
	K3XV17	731	1.244	Up	0.00049685	S	G patch domain-containing protein TGH homolog isoform X1 [Setaria italica]	LOC101765400	0.933	1.018	0.961	0.857	0.867	0.846	1.005	0.951	0.947	1.219	1.183	1.208
	K3YRN0	218	1.267	Up	0.00168444	S	eukaryotic translation initiation factor 4B1-like [Setaria italica]	LOC101772998	1.082	1.041		1.075	1.053		0.819	0.832		1.04	1.052
	K4A5H5	917	1.475	Up	0.0052979	S	"""""""WEB family protein At5g16730, chloroplastic-like [Setaria italica]"""""""	LOC101765002	1.354	1.269	1.338	1.057	0.923	0.991	0.748	0.776	0.679	0.969	1.099	1.181
	K3YV83	204	1.282	Up	0.0030002	S	serine/arginine-rich splicing factor RS40 isoform X2 [Setaria italica]	LOC101773686	1.237	1.238	1.254	0.959	0.931	0.967	0.809	0.852	0.753	1.023	1.01	1.061
	K3XG18	123	1.242	Up	0.00117545	S	class E vacuolar protein-sorting machinery protein HSE1-like [Setaria italica]	LOC101762588	0.839	0.84	0.832	1.232	1.175	1.237	0.851	0.865	0.9	1.083	1.121	1.045
	K4A933	323	1.312	Up	0.00060324	S	vacuolar protein sorting-associated protein 9A [Setaria italica]	LOC101786717	0.883	0.906	0.869	1.104	1.111	1.117	0.891	0.861	0.841	1.107	1.11	1.184
	K3Z7T0	20	2.627	Up	0.0048404	S	Nop53 (60S ribosomal biogenesis) protein [Medicago truncatula]	LOC101785468	0.584		0.665	0.934		1.038	0.655		0.581	1.674		1.573
	K3XTP2	141	1.404	Up	0.04688	S	putative DNA helicase INO80 [Jatropha curcas]	LOC101777049	1.156	1.112		1.071	0.927		0.765	0.818		1.036	1.187
	K4A6D5	433	1.443	Up	0.022783	T	apoptotic chromatin condensation inducer in the nucleus-like [Setaria italica]	LOC101756757		0.977	0.87		1.127	1.131		0.757	0.84		1.127	1.178
	K3XV24	84	1.48	Up	0.00173859	S	chorismate synthase [Arabidopsis thaliana]	---	0.726	0.805	0.775	1.368	1.329	1.372	0.759	0.83	0.749	1.24	1.074	1.147
	K4AKS6	452	1.556	Up	1.84627e-05	S	probable ADP-ribosylation factor GTPase-activating protein AGD6 [Setaria italica]	LOC101768792	0.968	0.998	1.043	0.918	0.923	0.929	0.805	0.816	0.794	1.293	1.24	1.225
	K3XGY1	498	1.213	Up	0.045843	S	transcription initiation factor TFIID subunit 12-like [Setaria italica]	LOC101769642	0.982	1.016	0.993	1.064	0.895	1.043	0.85	1.038	0.878	1.171	1.058	1.127
	K3XXY5	266	1.23	Up	0.031477	S	latex abundant protein 1 [Populus trichocarpa]	LOC101767450	1.109		0.982	0.977		1.089	0.826		0.888	1.066		1.043
	K3ZRL2	217	1.435	Up	5.7534e-05	S	serine/arginine repetitive matrix protein 2-like [Setaria italica]	LOC101752927	1.005	0.907	0.897	0.982	1.102	1.081	0.863	0.861	0.842	1.212	1.198	1.272
	K3ZHV4	347	1.259	Up	0.0070377	Y	TOM1-like protein 2 [Setaria italica]	LOC101781037	0.98	1.017		0.946	0.97		0.909	0.877		1.133	1.116
	K3ZU85	280	1.306	Up	0.0033047	S	transcription factor bHLH130-like [Setaria italica]	LOC101774803		0.896	0.857		1.259	1.336		0.801	0.782		1.044	1.024
	K4A6D5	430	1.347	Up	7.6337e-05	S	apoptotic chromatin condensation inducer in the nucleus-like [Setaria italica]	LOC101756757	0.963	0.904	0.91	1.017	1.104	1.095	0.843	0.852	0.866	1.183	1.12	1.147
	K3Z5Y2	437	1.214	Up	0.0177591	S	protein IQ-DOMAIN 1-like [Setaria italica]	LOC101771702	1.144	1.07	1.164	0.91	1.052	0.864	0.892	0.842	0.92	1.075	1.066	1.08
	K3YIE2	205	1.788	Up	0.0149383	S	FHA domain-containing protein FHA2 [Setaria italica]	LOC101755188	0.662	0.827	0.682	1.061	0.931	0.967	0.687	1.011	0.733	1.536	1.227	1.584
	K3XDR5	1321	1.297	Up	0.00077565	S	GYF domain-containing protein [Arabidopsis thaliana]	LOC101778963		0.999	0.987		1.07	1.035		0.845	0.849		1.091	1.106
	K3XJV0	94	1.377	Up	0.009883	S	ABSCISIC ACID-INSENSITIVE 5-like protein 2 [Setaria italica]	LOC101780708	1.068	0.94		1.137	1.202		0.8	0.791		1.061	1.13
	K4AEN4	74	1.264	Up	0.021762	Y	eukaryotic translation initiation factor NCBP [Setaria italica]	LOC101752992	0.872		0.83	1.011		1.016	0.945		0.921	1.141		1.218
	K3XDV5	169	1.263	Up	0.0075761	S	nipped-B-like protein B [Setaria italica]	LOC101772859	0.956	1.003		1.327	1.193		0.782	0.81		1.016	0.995
	K3Z8Y8	176	1.239	Up	0.026942	S	serine/arginine-rich SC35-like splicing factor SCL30 [Setaria italica]	LOC101771717	1.099	1.351	1.287	0.893	0.8	0.804	0.99	0.81	0.86	1.053	1.14	1.104
	K3YG75	843	1.447	Up	4.3223e-05	S	"""""""probable alpha,alpha-trehalose-phosphate synthase [UDP-forming] 9 [Setaria italica]"""""""	LOC101765726	0.967	1.009	1.042	1.152	1.183	1.117	0.72	0.748	0.748	1.09	1.038	1.079
chloroplast	K3ZJ52	35	1.227	Up	0.00187965	S	transcription factor VIP1-like [Setaria italica]	LOC101777244	1.032	1.002	1.05	1.186	1.133	1.07	0.824	0.862	0.79	0.99	1.015	1.034
[truncated: 693 more rows]

## Sheet: YG2CvsAn04C
YG2CvsAn04C KOG up
[truncated: 2,280 more rows]

## Sheet: YG2TvsAn04T
YG2TvsAn04T KOG Up
[truncated: 2,014 more rows]
