# Supplementary material for: Phosphoproteomic Profiling Reveals Early Salt-Responsive Mechanisms in Two Foxtail Millet Cultivars
Source: Front Plant Sci. 2021 Sep 20;12:712257. doi: 10.3389/fpls.2021.712257 (PMC8488109; doi:10.3389/fpls.2021.712257)
Supplement: Supplementary Table 6 — GO functional cluster statistics and list of DAPs in the biological process in four comparison groups, AN04TvsAN04C, YG2CvsAN04C, YG2TvsAN04T, and YG2TvsYG2C. [file Table_6.XLSX]

## Sheet: GO Enrichment
An04TvsAn04C up
GO Terms Level 1	GO Terms Description	GO Terms Level	GO Terms ID	Mapping	Background	All Mapping	All Background	Fold Enrichment	Fisher' exact test P value	-log10(p value)	Related Protein
Biological Process	defense response to other organism	6	GO:0098542	5	6	135	4598	28.38	1.18856e-07	6.92	K3ZIP9 K3ZM30 K3ZK61 K3ZK44 K3ZK59
	response to fungus	6	GO:0009620	5	6	135	4598	28.38	1.18856e-07	6.92	K3ZIP9 K3ZM30 K3ZK61 K3ZK44 K3ZK59
	defense response to fungus	7	GO:0050832	5	6	135	4598	28.38	1.18856e-07	6.92	K3ZIP9 K3ZM30 K3ZK61 K3ZK44 K3ZK59
	cell wall macromolecule catabolic process	7	GO:0016998	5	12	135	4598	14.19	1.35991e-05	4.87	K3Y9D5 K3Y9E6 K3Y984 K3Z2Z8 K3Y9C4
	aminoglycan catabolic process	6	GO:0006026	5	13	135	4598	13.1	2.15791e-05	4.67	K3Y9D5 K3Y9E6 K3Y984 K3Z2Z8 K3Y9C4
	amino sugar catabolic process	6	GO:0046348	5	13	135	4598	13.1	2.15791e-05	4.67	K3Y9D5 K3Y9E6 K3Y984 K3Z2Z8 K3Y9C4
	chitin metabolic process	7	GO:0006030	5	13	135	4598	13.1	2.15791e-05	4.67	K3Y9D5 K3Y9E6 K3Y984 K3Z2Z8 K3Y9C4
	glucosamine-containing compound metabolic process	6	GO:1901071	5	13	135	4598	13.1	2.15791e-05	4.67	K3Y9D5 K3Y9E6 K3Y984 K3Z2Z8 K3Y9C4
	glucosamine-containing compound catabolic process	7	GO:1901072	5	13	135	4598	13.1	2.15791e-05	4.67	K3Y9D5 K3Y9E6 K3Y984 K3Z2Z8 K3Y9C4
	response to bacterium	6	GO:0009617	3	3	135	4598	34.06	2.47666e-05	4.61	K3ZK61 K3ZK44 K3ZK59
	defense response to bacterium	7	GO:0042742	3	3	135	4598	34.06	2.47666e-05	4.61	K3ZK61 K3ZK44 K3ZK59
	cell wall macromolecule metabolic process	6	GO:0044036	5	25	135	4598	6.81	0.000670352	3.17	K3Y9D5 K3Y9E6 K3Y984 K3Z2Z8 K3Y9C4
	photosynthetic electron transport chain	6	GO:0009767	3	7	135	4598	14.6	0.000794644	3.1	U5TU12 U5TXE2 K3Z2V3
	lipid transport	6	GO:0006869	5	29	135	4598	5.87	0.00136346	2.87	K3ZKC1 K3XN75 K3YAY4 K3ZKB6 K4AKT3
An04TvsAn04C down
GO Terms Level 1	GO Terms Description	GO Terms Level	GO Terms ID	Mapping	Background	All Mapping	All Background	Fold Enrichment	Fisher' exact test P value	-log10(p value)	Related Protein
Biological Process	hydrogen peroxide catabolic process	6	GO:0042744	7	87	34	4598	10.88	2.42003e-06	5.62	K3Z2D1 K4AC48 K3ZV96 K3XJK3 K3XY63 K4ACJ5 K3XJH9
	peptide biosynthetic process	7	GO:0043043	9	306	34	4598	3.98	0.000270542	3.57	K3ZWZ6 K3XZS1 K3Z1L7 K3XNE0 K3ZY23 K4AH02 K3ZX01 K3YKA4 K3YWR4
	peptide metabolic process	6	GO:0006518	9	317	34	4598	3.84	0.000352836	3.45	K3ZWZ6 K3XZS1 K3Z1L7 K3XNE0 K3ZY23 K4AH02 K3ZX01 K3YKA4 K3YWR4
	amide biosynthetic process	6	GO:0043604	9	325	34	4598	3.74	0.000424991	3.37	K3ZWZ6 K3XZS1 K3Z1L7 K3XNE0 K3ZY23 K4AH02 K3ZX01 K3YKA4 K3YWR4
	cellular macromolecule biosynthetic process	6	GO:0034645	9	475	34	4598	2.56	0.00615303	2.21	K3ZWZ6 K3XZS1 K3Z1L7 K3XNE0 K3ZY23 K4AH02 K3ZX01 K3YKA4 K3YWR4
YG2TvsYG2C up
GO Terms Level 1	GO Terms Description	GO Terms Level	GO Terms ID	Mapping	Background	All Mapping	All Background	Fold Enrichment	Fisher' exact test P value	-log10(p value)	Related Protein
Biological Process	defense response to other organism	6	GO:0098542	2	6	36	4598	42.57	0.000876669	3.06	K3ZIP9 K3ZM30
	response to fungus	6	GO:0009620	2	6	36	4598	42.57	0.000876669	3.06	K3ZIP9 K3ZM30
	defense response to fungus	7	GO:0050832	2	6	36	4598	42.57	0.000876669	3.06	K3ZIP9 K3ZM30
	organic acid biosynthetic process	6	GO:0016053	6	155	36	4598	4.94	0.00112174	2.95	K3XDN9 K4A6W5 K3ZHQ5 K4ABU5 K3Z0W4 K3ZRS1
	carboxylic acid metabolic process	7	GO:0019752	7	396	36	4598	2.26	0.0311822	1.51	K3XDN9 K4A6W5 K3ZHQ5 K3XHY6 K4ABU5 K3Z0W4 K3ZRS1
	oxoacid metabolic process	6	GO:0043436	7	402	36	4598	2.22	0.0335039	1.47	K3XDN9 K4A6W5 K3ZHQ5 K3XHY6 K4ABU5 K3Z0W4 K3ZRS1
YG2TvsYG2C down
GO Terms Level 1	GO Terms Description	GO Terms Level	GO Terms ID	Mapping	Background	All Mapping	All Background	Fold Enrichment	Fisher' exact test P value	-log10(p value)	Related Protein
Biological Process	organic acid catabolic process	6	GO:0016054	4	28	70	4598	9.38	0.000765591	3.12	K3YQG1 K3Y5M0 K3YQC4 K3YGI0
	cell wall macromolecule catabolic process	7	GO:0016998	2	12	70	4598	10.95	0.013665	1.86	K3Y9T8 K3Z2Z8
	amine biosynthetic process	6	GO:0009309	2	12	70	4598	10.95	0.013665	1.86	K4AI90 K4AM48
	aminoglycan catabolic process	6	GO:0006026	2	13	70	4598	10.11	0.015992	1.8	K3Y9T8 K3Z2Z8
	amino sugar catabolic process	6	GO:0046348	2	13	70	4598	10.11	0.015992	1.8	K3Y9T8 K3Z2Z8
	chitin metabolic process	7	GO:0006030	2	13	70	4598	10.11	0.015992	1.8	K3Y9T8 K3Z2Z8
	glucosamine-containing compound metabolic process	6	GO:1901071	2	13	70	4598	10.11	0.015992	1.8	K3Y9T8 K3Z2Z8
	glucosamine-containing compound catabolic process	7	GO:1901072	2	13	70	4598	10.11	0.015992	1.8	K3Y9T8 K3Z2Z8
	hydrogen peroxide catabolic process	6	GO:0042744	4	87	70	4598	3.02	0.0426212	1.37	K3XJR1 K3Y180 K3Z7N7 K4ACX2
	cellular amine metabolic process	6	GO:0044106	2	23	70	4598	5.71	0.0470568	1.33	K4AI90 K4AM48
	cellular biogenic amine metabolic process	7	GO:0006576	2	23	70	4598	5.71	0.0470568	1.33	K4AI90 K4AM48
YG2CvsAn04C up
GO Terms Level 1	GO Terms Description	GO Terms Level	GO Terms ID	Mapping	Background	All Mapping	All Background	Fold Enrichment	Fisher' exact test P value	-log10(p value)	Related Protein
Biological Process	regulation of protein catabolic process	7	GO:0042176	3	4	291	4598	11.85	0.000957006	3.02	K3YG22 K3YHC0 K3Y4W5
	DNA conformation change	6	GO:0071103	5	14	291	4598	5.64	0.00122172	2.91	K3Y9K4 K4AJ98 K3Z766 K3YV78 K4A5H3
	organic acid catabolic process	6	GO:0016054	7	28	291	4598	3.95	0.00141124	2.85	K3Y557 K3YUV7 K3YQG1 K3Y5M0 K3YQC4 K3YRJ0 K3YGI0
	regulation of intracellular signal transduction	7	GO:1902531	3	6	291	4598	7.9	0.00434775	2.36	K3ZPX6 K4A4U0 K4A4R3
	secretion by cell	7	GO:0032940	5	19	291	4598	4.16	0.00546049	2.26	K3ZHC1 K3Z0C6 K4A5L6 K3XEL9 K3YQ80
	secretion	6	GO:0046903	5	20	291	4598	3.95	0.00691081	2.16	K3ZHC1 K3Z0C6 K4A5L6 K3XEL9 K3YQ80
	nucleosome organization	7	GO:0034728	3	9	291	4598	5.27	0.0158343	1.8	K3Y9K4 K3Z766 K3YV78
	DNA packaging	7	GO:0006323	3	9	291	4598	5.27	0.0158343	1.8	K3Y9K4 K3Z766 K3YV78
	chromatin assembly or disassembly	7	GO:0006333	3	10	291	4598	4.74	0.0215776	1.67	K3Y9K4 K3Z766 K3YV78
	protein-DNA complex assembly	7	GO:0065004	3	10	291	4598	4.74	0.0215776	1.67	K3Y9K4 K3Z766 K3YV78
	S-adenosylmethionine metabolic process	6	GO:0046500	2	4	291	4598	7.9	0.0219939	1.66	K3Z636 K3XHU5
	S-adenosylmethionine biosynthetic process	7	GO:0006556	2	4	291	4598	7.9	0.0219939	1.66	K3Z636 K3XHU5
	polysaccharide biosynthetic process	7	GO:0000271	6	37	291	4598	2.56	0.0269113	1.57	K3XUY5 K3YG36 K3ZQ90 K3ZQ82 K4A566 K3Y919
	regulation of signal transduction	6	GO:0009966	3	12	291	4598	3.95	0.0360134	1.44	K3ZPX6 K4A4U0 K4A4R3
YG2CvsAn04C down
GO Terms Level 1	GO Terms Description	GO Terms Level	GO Terms ID	Mapping	Background	All Mapping	All Background	Fold Enrichment	Fisher' exact test P value	-log10(p value)	Related Protein
Biological Process	hydrogen peroxide catabolic process	6	GO:0042744	30	87	344	4598	4.61	2.3016e-14	13.64	K3XJJ1 K3XJD4 K4ACD4 K3XJE1 K3XJH9 K3XY72 K3XJT3 K3ZV96 K3XYB1 K3ZUQ8 K3ZVD1 K4AC32 K3Y8N0 K3Z7Y6 K3XY65 K3XY85 K3Y8R7 K3ZVM7 K4ACK4 K3ZVG2 K3YU05 K4ACL2 K3ZUZ5 K4ACM1 K3Z7N7 K3XYD8 K3XK25 K3Z7U5 K3YU34 K4ACJ5
	peptide biosynthetic process	7	GO:0043043	53	306	344	4598	2.32	2.19329e-09	8.66	K3XZD1 K3YB64 K3ZW65 K3YAJ2 K3ZAX9 K3Y9V6 K3YYI9 K3Z925 K3ZWC0 K3ZX77 K3Y9L5 K3YWR4 K3YAH4 K3YVJ8 K3ZXU3 K3YZ28 K3YAJ8 K3Z1L7 K3YK65 K3Z9H2 K3ZBN4 K3ZAK7 K4AAQ4 K4AGI6 K3XLT7 K3ZAT1 K3XNE0 K4AFL1 K3ZY23 K3XM31 K3YSK9 K3ZI46 K3YKA4 K3ZIS5 K3YWK9 K3ZWZ6 K3XN31 K3Y7W6 K3XMG2 K3Z2M2 K3XMS1 K3Y0Q8 K3YX36 K3YV29 K4AH02 K3XZW6 K3YAH3 K4AF75 K3ZZL2 K3Y9X5 K3ZX01 K3YJ89 K3ZAL2
	amide biosynthetic process	6	GO:0043604	55	325	344	4598	2.26	2.52696e-09	8.6	K3XZD1 K4A6W5 K3YB64 K3ZW65 K3YAJ2 K3ZAX9 K3Y9V6 K3YYI9 K3Z925 K3ZWC0 K3ZX77 K3Y9L5 K3XJH5 K3YWR4 K3YAH4 K3YVJ8 K3ZXU3 K3YZ28 K3YAJ8 K3Z1L7 K3YK65 K3Z9H2 K3ZBN4 K3ZAK7 K4AAQ4 K4AGI6 K3XLT7 K3ZAT1 K3XNE0 K4AFL1 K3ZY23 K3XM31 K3YSK9 K3ZI46 K3YKA4 K3ZIS5 K3YWK9 K3ZWZ6 K3XN31 K3Y7W6 K3XMG2 K3Z2M2 K3XMS1 K3Y0Q8 K3YX36 K3YV29 K4AH02 K3XZW6 K3YAH3 K4AF75 K3ZZL2 K3Y9X5 K3ZX01 K3YJ89 K3ZAL2
	peptide metabolic process	6	GO:0006518	54	317	344	4598	2.28	2.82725e-09	8.55	K3XZD1 K3YB64 K3ZW65 K3YAJ2 K3ZAX9 K3Y9V6 K3YYI9 K3Z925 K3ZWC0 K3ZX77 K3Y9L5 K3YWR4 K3YAH4 K3YVJ8 K3ZXU3 K3YZ28 K3YAJ8 K3Z1L7 K3YK65 K3Z9H2 K3ZBN4 K3ZAK7 K4AAQ4 K4AGI6 K3XLT7 K3ZAT1 K3XNE0 K4AFL1 K3ZY23 K3Y657 K3XM31 K3YSK9 K3ZI46 K3YKA4 K3ZIS5 K3YWK9 K3ZWZ6 K3XN31 K3Y7W6 K3XMG2 K3Z2M2 K3XMS1 K3Y0Q8 K3YX36 K3YV29 K4AH02 K3XZW6 K3YAH3 K4AF75 K3ZZL2 K3Y9X5 K3ZX01 K3YJ89 K3ZAL2
	cell wall macromolecule metabolic process	6	GO:0044036	8	25	344	4598	4.28	0.000315691	3.5	K3Y9D5 K3YIZ6 A0A0Q3Q2Z3 K3Y9E6 K3Y9T8 K3YJ14 K3Y984 K3XYL0
	defense response to other organism	6	GO:0098542	4	6	344	4598	8.91	0.000409326	3.39	K3ZIP9 K3ZK61 K3ZK44 K3ZK59
	response to fungus	6	GO:0009620	4	6	344	4598	8.91	0.000409326	3.39	K3ZIP9 K3ZK61 K3ZK44 K3ZK59
	defense response to fungus	7	GO:0050832	4	6	344	4598	8.91	0.000409326	3.39	K3ZIP9 K3ZK61 K3ZK44 K3ZK59
	response to bacterium	6	GO:0009617	3	3	344	4598	13.37	0.000415389	3.38	K3ZK61 K3ZK44 K3ZK59
	defense response to bacterium	7	GO:0042742	3	3	344	4598	13.37	0.000415389	3.38	K3ZK61 K3ZK44 K3ZK59
	isoprenoid biosynthetic process	7	GO:0008299	8	26	344	4598	4.11	0.000426712	3.37	K3ZT06 K3ZUK4 K4A9J2 K3XIH5 K3XJP4 K3XHC8 K3ZR37 K3YQ87
	isoprenoid metabolic process	6	GO:0006720	8	26	344	4598	4.11	0.000426712	3.37	K3ZT06 K3ZUK4 K4A9J2 K3XIH5 K3XJP4 K3XHC8 K3ZR37 K3YQ87
	cellular macromolecule biosynthetic process	6	GO:0034645	54	475	344	4598	1.52	0.000844139	3.07	K3XZD1 K3YB64 K3ZW65 K3YAJ2 K3ZAX9 K3Y9V6 K3YYI9 K3Z925 K3ZWC0 K3ZX77 K3Y9L5 K3YWR4 K3YAH4 K3YVJ8 K3ZXU3 K3XET5 K3YZ28 K3YAJ8 K3Z1L7 K3YK65 K3Z9H2 K3ZBN4 K3ZAK7 K4AAQ4 K4AGI6 K3XLT7 K3ZAT1 K3XX63 K3XNE0 K4AFL1 K3ZY23 K3XM31 K3YSK9 K3YKA4 K3ZIS5 K3YWK9 K3ZWZ6 K3XN31 K3Y7W6 K3XMG2 K3Z2M2 K3XMS1 K3Y0Q8 K3YX36 K3YV29 K4AH02 K3XZW6 K3YAH3 K4AF75 K3ZZL2 K3Y9X5 K3ZX01 K3YJ89 K3ZAL2
	cell wall macromolecule catabolic process	7	GO:0016998	5	12	344	4598	5.57	0.00116142	2.94	K3Y9D5 A0A0Q3Q2Z3 K3Y9E6 K3Y9T8 K3Y984
YG2TvsAn04T up
GO Terms Level 1	GO Terms Description	GO Terms Level	GO Terms ID	Mapping	Background	All Mapping	All Background	Fold Enrichment	Fisher' exact test P value	-log10(p value)	Related Protein
Biological Process	nucleosome organization	7	GO:0034728	4	9	179	4598	11.42	0.000240089	3.62	K3Y9K4 K3Z766 K3YV78 K3XXK7
	DNA packaging	7	GO:0006323	4	9	179	4598	11.42	0.000240089	3.62	K3Y9K4 K3Z766 K3YV78 K3XXK7
	chromatin assembly or disassembly	7	GO:0006333	4	10	179	4598	10.27	0.000388024	3.41	K3Y9K4 K3Z766 K3YV78 K3XXK7
	protein-DNA complex assembly	7	GO:0065004	4	10	179	4598	10.27	0.000388024	3.41	K3Y9K4 K3Z766 K3YV78 K3XXK7
	DNA conformation change	6	GO:0071103	4	14	179	4598	7.34	0.00163601	2.79	K3Y9K4 K3Z766 K3YV78 K3XXK7
	organic acid catabolic process	6	GO:0016054	5	28	179	4598	4.59	0.00400666	2.4	K3Y557 K3Y5M0 K3YQC4 K3YRJ0 K3YGI0
	hydrogen peroxide catabolic process	6	GO:0042744	9	87	179	4598	2.66	0.0062817	2.2	K4AC48 K3Y180 K3XJI0 K3ZUW2 K3XJK3 K3XY63 K3XJQ1 K3ZF47 K3Y890
	S-adenosylmethionine metabolic process	6	GO:0046500	2	4	179	4598	12.84	0.00858667	2.07	K3Z636 K3XHU5
	S-adenosylmethionine biosynthetic process	7	GO:0006556	2	4	179	4598	12.84	0.00858667	2.07	K3Z636 K3XHU5
	phenylpropanoid catabolic process	6	GO:0046271	2	5	179	4598	10.27	0.013946	1.86	K3ZHR6 K3XR14
	lignin catabolic process	7	GO:0046274	2	5	179	4598	10.27	0.013946	1.86	K3ZHR6 K3XR14
	lignin metabolic process	6	GO:0009808	2	5	179	4598	10.27	0.013946	1.86	K3ZHR6 K3XR14
	cellular macromolecular complex assembly	6	GO:0034622	6	54	179	4598	2.85	0.0175284	1.76	K3Y9K4 K3Z766 K3YV78 K3XXK7 K3ZK03 K3ZGW3
	defense response to other organism	6	GO:0098542	2	6	179	4598	8.56	0.020387	1.69	K3ZM30 K3ZJG8
YG2TvsAn04T down
GO Terms Level 1	GO Terms Description	GO Terms Level	GO Terms ID	Mapping	Background	All Mapping	All Background	Fold Enrichment	Fisher' exact test P value	-log10(p value)	Related Protein
Biological Process	hydrogen peroxide catabolic process	6	GO:0042744	27	87	425	4598	3.36	6.60832e-09	8.18	K4AC73 K3YU65 K3XJJ1 K4ACD4 K3XJE1 K3XJH9 K3XJT3 K3ZMA1 K3XYB1 K3ZUQ8 K3ZVD1 K3Y8N0 K4ACM8 K3Z7Y6 K3XY85 K3Y8R7 K3ZVM7 K3Y2I7 K3ZVG2 K4A1Q2 K3ZUZ5 K3Z7N7 K4ACM1 K3XYD8 K3Z7U5 K3YU34 K4ACJ5
	peptide biosynthetic process	7	GO:0043043	55	306	425	4598	1.94	5.44704e-07	6.26	K3Y9G9 K3YB64 K3ZW65 K3ZAX9 K3Y9V6 K3Z925 K3ZWC0 K3ZX77 K3YWR4 K3YVJ8 K3ZXU3 K3YZ28 K3YAJ8 K3Z1L7 K3YK65 K3Z9H2 K3XME8 K3ZBN4 K3ZAK7 K3YJW7 K4AAQ4 K3XQA2 K4AGI6 K3XLT7 K3XNE0 K4AFL1 K3ZY23 K3Z2I0 K3XM31 K3ZTV9 U5TUU2 K3YSK9 K3YKA4 K3ZIS5 K3YWK9 K3ZWZ6 K3XN31 K3Y7W6 K3XMG2 K3Z2M2 K3XMS1 K3Y0Q8 K4AGY3 K3YX36 K3YV29 K3XMJ6 K4AH02 K3XZW6 K3YAH3 K4AF75 K3ZZL2 K3Y9X5 K3ZX01 K3YJ89 K3ZAL2
	peptide metabolic process	6	GO:0006518	56	317	425	4598	1.91	7.65629e-07	6.12	K3Y9G9 K3YB64 K3ZW65 K3ZAX9 K3Y9V6 K3Z925 K3ZWC0 K3ZX77 K3YWR4 K3YVJ8 K3ZXU3 K3YZ28 K3YAJ8 K3Z1L7 K3YK65 K3Z9H2 K3XME8 K3ZBN4 K3ZAK7 K3YJW7 K4AAQ4 K3XQA2 K4AGI6 K3XLT7 K3XNE0 K4AFL1 K3ZY23 K3Y657 K3Z2I0 K3XM31 K3ZTV9 U5TUU2 K3YSK9 K3YKA4 K3ZIS5 K3YWK9 K3ZWZ6 K3XN31 K3Y7W6 K3XMG2 K3Z2M2 K3XMS1 K3Y0Q8 K4AGY3 K3YX36 K3YV29 K3XMJ6 K4AH02 K3XZW6 K3YAH3 K4AF75 K3ZZL2 K3Y9X5 K3ZX01 K3YJ89 K3ZAL2
	amide biosynthetic process	6	GO:0043604	56	325	425	4598	1.86	1.76156e-06	5.75	K3Y9G9 K3YB64 K3ZW65 K3ZAX9 K3Y9V6 K3Z925 K3ZWC0 K3ZX77 K3XJH5 K3YWR4 K3YVJ8 K3ZXU3 K3YZ28 K3YAJ8 K3Z1L7 K3YK65 K3Z9H2 K3XME8 K3ZBN4 K3ZAK7 K3YJW7 K4AAQ4 K3XQA2 K4AGI6 K3XLT7 K3XNE0 K4AFL1 K3ZY23 K3Z2I0 K3XM31 K3ZTV9 U5TUU2 K3YSK9 K3YKA4 K3ZIS5 K3YWK9 K3ZWZ6 K3XN31 K3Y7W6 K3XMG2 K3Z2M2 K3XMS1 K3Y0Q8 K4AGY3 K3YX36 K3YV29 K3XMJ6 K4AH02 K3XZW6 K3YAH3 K4AF75 K3ZZL2 K3Y9X5 K3ZX01 K3YJ89 K3ZAL2
	cell wall macromolecule catabolic process	7	GO:0016998	7	12	425	4598	6.31	2.88442e-05	4.54	K3Y9D5 A0A0Q3Q2Z3 K3Y9E6 K3Y9T8 K3Y984 K3Z2Z8 K3Y9C4
	aminoglycan catabolic process	6	GO:0006026	7	13	425	4598	5.83	5.75474e-05	4.24	K3Y9D5 A0A0Q3Q2Z3 K3Y9E6 K3Y9T8 K3Y984 K3Z2Z8 K3Y9C4
	amino sugar catabolic process	6	GO:0046348	7	13	425	4598	5.83	5.75474e-05	4.24	K3Y9D5 A0A0Q3Q2Z3 K3Y9E6 K3Y9T8 K3Y984 K3Z2Z8 K3Y9C4
	chitin metabolic process	7	GO:0006030	7	13	425	4598	5.83	5.75474e-05	4.24	K3Y9D5 A0A0Q3Q2Z3 K3Y9E6 K3Y9T8 K3Y984 K3Z2Z8 K3Y9C4
	glucosamine-containing compound metabolic process	6	GO:1901071	7	13	425	4598	5.83	5.75474e-05	4.24	K3Y9D5 A0A0Q3Q2Z3 K3Y9E6 K3Y9T8 K3Y984 K3Z2Z8 K3Y9C4
	glucosamine-containing compound catabolic process	7	GO:1901072	7	13	425	4598	5.83	5.75474e-05	4.24	K3Y9D5 A0A0Q3Q2Z3 K3Y9E6 K3Y9T8 K3Y984 K3Z2Z8 K3Y9C4
	cell wall macromolecule metabolic process	6	GO:0044036	9	25	425	4598	3.89	0.000240522	3.62	K3YJ14 K3Z2Z8 K3XYL0 K3Y9C4 K3Y9D5 K3Y9T8 K3Y9E6 A0A0Q3Q2Z3 K3Y984
	response to bacterium	6	GO:0009617	3	3	425	4598	10.82	0.000784642	3.11	K3ZK61 K3ZK44 K3ZK59
	defense response to bacterium	7	GO:0042742	3	3	425	4598	10.82	0.000784642	3.11	K3ZK61 K3ZK44 K3ZK59
	defense response to other organism	6	GO:0098542	4	6	425	4598	7.21	0.00092846	3.03	K3ZIP9 K3ZK61 K3ZK44 K3ZK59

## Sheet: Protein list
An04TvsAn04C up
GO Terms Level 1	GO Terms ID	GO Terms Level	GO Terms Description	Fisher's exact test P value	Protein accession	Protein description	Ratio	Regulated Type	P value	Gene name	MW [kDa]	AN04C_1	AN04C_2	AN04C_3	AN04T_1	AN04T_2	AN04T_3	YG2C_1	YG2C_2	YG2C_3	YG2T_1	YG2T_2	YG2T_3
Biological Process	GO:0044036	6	cell wall macromolecule metabolic process	0.000670352	K3Y9D5	endochitinase A-like [Setaria italica]	1.546	Up	0.00029761	LOC101763181	29.287	1.062	1.029	1.031	1.652	1.677	1.498	0.73	0.721	0.81	0.604	0.601	0.709
Biological Process	GO:0044036	6	cell wall macromolecule metabolic process	0.000670352	K3Y9E6	endochitinase A-like [Setaria italica]	1.363	Up	0.00086179	LOC101764401	28.752	1.012	1.052	1.116	1.425	1.408	1.502	0.805	0.827	0.719	0.798	0.738	0.688
Biological Process	GO:0044036	6	cell wall macromolecule metabolic process	0.000670352	K3Y984	endochitinase A [Setaria italica]	1.24	Up	0.0059001	LOC101763587	29.46	1.258	1.213	1.223	1.641	1.442	1.497	0.551	0.671	0.593	0.577	0.665	0.602
Biological Process	GO:0044036	6	cell wall macromolecule metabolic process	0.000670352	K3Z2Z8	endochitinase A-like [Setaria italica]	1.635	Up	6.8939e-07	LOC101766109	24.369	0.961	0.954	0.966	1.602	1.554	1.554	0.836	0.836	0.84	0.648	0.699	0.671
Biological Process	GO:0044036	6	cell wall macromolecule metabolic process	0.000670352	K3Y9C4	endochitinase A-like [Setaria italica]	1.348	Up	0.00032239	LOC101763988	28.474	0.982	1.013	0.965	1.363	1.273	1.353	0.896	0.911	0.92	0.813	0.792	0.78
Biological Process	GO:0098542	6	defense response to other organism	1.18856e-07	K3ZIP9	antimicrobial peptides-like [Setaria italica]	2.995	Up	8.262e-07	LOC101778627	47.096	0.798	0.844	0.782	2.471	2.388	2.401	0.318	0.399	0.341	0.49	0.444	0.551
Biological Process	GO:0098542	6	defense response to other organism	1.18856e-07	K3ZM30	antimicrobial peptides-like isoform X1 [Setaria italica]	1.354	Up	0.0099036	LOC101772931	39.059		0.451	0.433		0.612	0.585		0.761	0.829		2.179	2.151
Biological Process	GO:0098542	6	defense response to other organism	1.18856e-07	K3ZK61	barwin-like [Setaria italica]	1.368	Up	0.0084638	LOC101775495	15.564	1.255	1.27	1.139	1.762	1.758	1.494	0.589	0.564	0.693	0.548	0.482	0.591
Biological Process	GO:0098542	6	defense response to other organism	1.18856e-07	K3ZK44	pathogenesis-related protein PR-4-like [Setaria italica]	1.388	Up	0.0025192	LOC101774684	15.923	1.127	1.212	1.056	1.637	1.587	1.488	0.699	0.667	0.823	0.611	0.569	0.669
Biological Process	GO:0098542	6	defense response to other organism	1.18856e-07	K3ZK59	barwin-like [Setaria italica]	1.68	Up	0.00020309	LOC101775087	15.508	1.183	1.103	1.193	2.05	1.839	1.957	0.497	0.617	0.508	0.319	0.484	0.388
Biological Process	GO:0009607	3	response to biotic stimulus	2.34873e-07	K3ZIP9	antimicrobial peptides-like [Setaria italica]	2.995	Up	8.262e-07	LOC101778627	47.096	0.798	0.844	0.782	2.471	2.388	2.401	0.318	0.399	0.341	0.49	0.444	0.551
Biological Process	GO:0009607	3	response to biotic stimulus	2.34873e-07	K3ZM30	antimicrobial peptides-like isoform X1 [Setaria italica]	1.354	Up	0.0099036	LOC101772931	39.059		0.451	0.433		0.612	0.585		0.761	0.829		2.179	2.151
Biological Process	GO:0009607	3	response to biotic stimulus	2.34873e-07	K3ZK61	barwin-like [Setaria italica]	1.368	Up	0.0084638	LOC101775495	15.564	1.255	1.27	1.139	1.762	1.758	1.494	0.589	0.564	0.693	0.548	0.482	0.591
Biological Process	GO:0009607	3	response to biotic stimulus	2.34873e-07	K3YAE4	MLP-like protein 423 [Setaria italica]	1.629	Up	0.000143098	LOC101758591	18.586	1.01	0.98	0.954	1.679	1.512	1.606	0.668	0.787	0.719	0.68	0.753	0.757
Biological Process	GO:0009607	3	response to biotic stimulus	2.34873e-07	K3ZK44	pathogenesis-related protein PR-4-like [Setaria italica]	1.388	Up	0.0025192	LOC101774684	15.923	1.127	1.212	1.056	1.637	1.587	1.488	0.699	0.667	0.823	0.611	0.569	0.669
Biological Process	GO:0009607	3	response to biotic stimulus	2.34873e-07	K3ZK59	barwin-like [Setaria italica]	1.68	Up	0.00020309	LOC101775087	15.508	1.183	1.103	1.193	2.05	1.839	1.957	0.497	0.617	0.508	0.319	0.484	0.388
Biological Process	GO:0006006	8	glucose metabolic process	0.0873238	K3Y178	Glyceraldehyde-3-phosphate dehydrogenase OS=Setaria italica OX=4555 GN=SETIT_007940mg	2.428	Up	2.848e-06	SETIT_007940mg	40.832	0.684	0.716	0.731	1.72	1.786	1.669	0.584	0.583	0.586	1.058	0.965	1.056
Biological Process	GO:0006006	8	glucose metabolic process	0.0873238	K4AA01	Glyceraldehyde-3-phosphate dehydrogenase OS=Setaria italica OX=4555 GN=LOC101752582	1.223	Up	0.004537	LOC101752582	46.993	0.956	0.943	0.86	1.128	1.146	1.101	1.055	1.012	1.062	0.916	0.902	0.964
Biological Process	GO:0006091	4	generation of precursor metabolites and energy	0.0644086	K3XXT7	"fructose-bisphosphate aldolase, cytoplasmic isozyme 1-like [Setaria italica]"	1.201	Up	0.00061525	LOC101786189	38.069	0.979	0.996	0.946	1.195	1.162	1.152	0.927	0.969	1.084	0.915	0.889	0.835
Biological Process	GO:0006091	4	generation of precursor metabolites and energy	0.0644086	U5TU12	Photosystem II CP43 reaction center protein OS=Setaria italica OX=4555 GN=psbC	1.206	Up	5.6653e-05	psbC	51.981	0.885	0.897	0.89	1.084	1.054	1.085	1.022	1.057	1.062	1.027	0.983	0.977
Biological Process	GO:0006091	4	generation of precursor metabolites and energy	0.0644086	K3Y7X1	Fructose-bisphosphate aldolase OS=Setaria italica OX=4555 GN=LOC101754815	1.208	Up	4.1201e-06	LOC101754815	41.834	0.954	0.943	0.944	1.133	1.145	1.154	0.967	0.971	0.976	0.975	0.951	0.926
Biological Process	GO:0006091	4	generation of precursor metabolites and energy	0.0644086	K3YK57	Ferredoxin OS=Setaria italica OX=4555 GN=LOC101752738	1.863	Up	0.0025565	LOC101752738	14.375	0.69	0.698		1.253	1.333		1.266	1.161		0.817	0.839
Biological Process	GO:0006091	4	generation of precursor metabolites and energy	0.0644086	U5TXE2	Photosystem I iron-sulfur center OS=Setaria italica OX=4555 GN=psaC	1.548	Up	2.188e-06	psaC	8.8993	0.844	0.821	0.834	1.274	1.315	1.279	0.961	0.974	0.971	0.919	0.913	0.92
Biological Process	GO:0006091	4	generation of precursor metabolites and energy	0.0644086	K3Z2V3	Cytochrome b559 subunit alpha OS=Setaria italica OX=4555 GN=LOC101781620	1.204	Up	0.040143	LOC101781620	9.4445	0.973	0.904		1.117	1.142		0.996	1.031		0.926	0.941
Biological Process	GO:0046348	6	amino sugar catabolic process	2.15791e-05	K3Y9D5	endochitinase A-like [Setaria italica]	1.546	Up	0.00029761	LOC101763181	29.287	1.062	1.029	1.031	1.652	1.677	1.498	0.73	0.721	0.81	0.604	0.601	0.709
Biological Process	GO:0046348	6	amino sugar catabolic process	2.15791e-05	K3Y9E6	endochitinase A-like [Setaria italica]	1.363	Up	0.00086179	LOC101764401	28.752	1.012	1.052	1.116	1.425	1.408	1.502	0.805	0.827	0.719	0.798	0.738	0.688
Biological Process	GO:0046348	6	amino sugar catabolic process	2.15791e-05	K3Y984	endochitinase A [Setaria italica]	1.24	Up	0.0059001	LOC101763587	29.46	1.258	1.213	1.223	1.641	1.442	1.497	0.551	0.671	0.593	0.577	0.665	0.602
Biological Process	GO:0046348	6	amino sugar catabolic process	2.15791e-05	K3Z2Z8	endochitinase A-like [Setaria italica]	1.635	Up	6.8939e-07	LOC101766109	24.369	0.961	0.954	0.966	1.602	1.554	1.554	0.836	0.836	0.84	0.648	0.699	0.671
Biological Process	GO:0046348	6	amino sugar catabolic process	2.15791e-05	K3Y9C4	endochitinase A-like [Setaria italica]	1.348	Up	0.00032239	LOC101763988	28.474	0.982	1.013	0.965	1.363	1.273	1.353	0.896	0.911	0.92	0.813	0.792	0.78
Biological Process	GO:0019321	7	pentose metabolic process	0.0269086	K3Y5T3	alpha-L-arabinofuranosidase 1-like [Setaria italica]	1.276	Up	0.0021795	LOC101766582	71.914	0.932	0.835	0.865	1.094	1.144	1.12	0.985	1.007	1.023	1.002	0.99	1.008
Biological Process	GO:0019321	7	pentose metabolic process	0.0269086	K3ZRB4	alpha-L-arabinofuranosidase 1-like [Setaria italica]	1.243	Up	0.00022279	LOC101770902	73.244	0.913	0.928	0.878	1.133	1.115	1.132	1.045	1.02	1.052	0.924	0.934	0.937
Biological Process	GO:0019684	5	photosynthesis, light reaction	0.00182633	U5TU12	Photosystem II CP43 reaction center protein OS=Setaria italica OX=4555 GN=psbC	1.206	Up	5.6653e-05	psbC	51.981	0.885	0.897	0.89	1.084	1.054	1.085	1.022	1.057	1.062	1.027	0.983	0.977
Biological Process	GO:0019684	5	photosynthesis, light reaction	0.00182633	U5TXE2	Photosystem I iron-sulfur center OS=Setaria italica OX=4555 GN=psaC	1.548	Up	2.188e-06	psaC	8.8993	0.844	0.821	0.834	1.274	1.315	1.279	0.961	0.974	0.971	0.919	0.913	0.92
Biological Process	GO:0019684	5	photosynthesis, light reaction	0.00182633	K3Z2V3	Cytochrome b559 subunit alpha OS=Setaria italica OX=4555 GN=LOC101781620	1.204	Up	0.040143	LOC101781620	9.4445	0.973	0.904		1.117	1.142		0.996	1.031		0.926	0.941
Biological Process	GO:0005975	4	carbohydrate metabolic process	6.1734e-05	K3Y178	Glyceraldehyde-3-phosphate dehydrogenase OS=Setaria italica OX=4555 GN=SETIT_007940mg	2.428	Up	2.848e-06	SETIT_007940mg	40.832	0.684	0.716	0.731	1.72	1.786	1.669	0.584	0.583	0.586	1.058	0.965	1.056
Biological Process	GO:0005975	4	carbohydrate metabolic process	6.1734e-05	K3Y7X1	Fructose-bisphosphate aldolase OS=Setaria italica OX=4555 GN=LOC101754815	1.208	Up	4.1201e-06	LOC101754815	41.834	0.954	0.943	0.944	1.133	1.145	1.154	0.967	0.971	0.976	0.975	0.951	0.926
Biological Process	GO:0005975	4	carbohydrate metabolic process	6.1734e-05	K3Y5T3	alpha-L-arabinofuranosidase 1-like [Setaria italica]	1.276	Up	0.0021795	LOC101766582	71.914	0.932	0.835	0.865	1.094	1.144	1.12	0.985	1.007	1.023	1.002	0.99	1.008
Biological Process	GO:0005975	4	carbohydrate metabolic process	6.1734e-05	K3Z2Z8	endochitinase A-like [Setaria italica]	1.635	Up	6.8939e-07	LOC101766109	24.369	0.961	0.954	0.966	1.602	1.554	1.554	0.836	0.836	0.84	0.648	0.699	0.671
Biological Process	GO:0005975	4	carbohydrate metabolic process	6.1734e-05	K3ZJC8	xylanase inhibitor protein 1-like [Setaria italica]	1.229	Up	0.0024967	LOC101784278	32.866	1.115	1.154	1.109	1.414	1.43	1.309	0.707	0.73	0.771	0.785	0.709	0.83
Biological Process	GO:0005975	4	carbohydrate metabolic process	6.1734e-05	K3Y9C4	endochitinase A-like [Setaria italica]	1.348	Up	0.00032239	LOC101763988	28.474	0.982	1.013	0.965	1.363	1.273	1.353	0.896	0.911	0.92	0.813	0.792	0.78
Biological Process	GO:0005975	4	carbohydrate metabolic process	6.1734e-05	K3ZJC2	xylanase inhibitor protein 1-like [Setaria italica]	2.113	Up	1.50124e-05	LOC101786936	33.38	0.818	0.872	0.867	1.84	1.739	1.825	0.608	0.633	0.606	0.793	0.792	0.766
Biological Process	GO:0005975	4	carbohydrate metabolic process	6.1734e-05	K3Y9E6	endochitinase A-like [Setaria italica]	1.363	Up	0.00086179	LOC101764401	28.752	1.012	1.052	1.116	1.425	1.408	1.502	0.805	0.827	0.719	0.798	0.738	0.688
Biological Process	GO:0005975	4	carbohydrate metabolic process	6.1734e-05	K3Z5D5	beta-glucosidase 22-like [Setaria italica]	1.826	Up	0.0147849	LOC101765240	59.046	0.505		0.529	1.01		0.878	1.186		1.274	1.318		1.332
Biological Process	GO:0005975	4	carbohydrate metabolic process	6.1734e-05	K3ZQ82	Cellulose synthase OS=Setaria italica OX=4555 GN=LOC101772353	1.203	Up	9.6616e-05	LOC101772353	122.35	0.82	0.821	0.801	0.97	0.972	0.996	1.18	1.182	1.233	1.052	1.084	1.07
Biological Process	GO:0005975	4	carbohydrate metabolic process	6.1734e-05	K4A2Q0	Beta-amylase OS=Setaria italica OX=4555 GN=LOC101754272	2.129	Up	0.00033778	LOC101754272	60.09	0.906	0.777	0.838	1.62	1.9	1.846	0.759	0.715	0.758	0.717	0.647	0.665
Biological Process	GO:0005975	4	carbohydrate metabolic process	6.1734e-05	K3YE95	rhamnogalacturonate lyase-like isoform X1 [Setaria italica]	1.403	Up	0.000118451	LOC101768622	75.781	0.841	0.805	0.794	1.173	1.135	1.116	1.04	1.111	1.123	0.965	0.968	0.985
Biological Process	GO:0005975	4	carbohydrate metabolic process	6.1734e-05	K3XXT7	"fructose-bisphosphate aldolase, cytoplasmic isozyme 1-like [Setaria italica]"	1.201	Up	0.00061525	LOC101786189	38.069	0.979	0.996	0.946	1.195	1.162	1.152	0.927	0.969	1.084	0.915	0.889	0.835
Biological Process	GO:0005975	4	carbohydrate metabolic process	6.1734e-05	K3Z6M0	probable polygalacturonase At1g80170 [Setaria italica]	1.217	Up	0.030735	LOC101757928	43.296	1.121		1.052	1.343		1.302	0.793		0.846	0.762		0.819
Biological Process	GO:0005975	4	carbohydrate metabolic process	6.1734e-05	K4AA01	Glyceraldehyde-3-phosphate dehydrogenase OS=Setaria italica OX=4555 GN=LOC101752582	1.223	Up	0.004537	LOC101752582	46.993	0.956	0.943	0.86	1.128	1.146	1.101	1.055	1.012	1.062	0.916	0.902	0.964
Biological Process	GO:0005975	4	carbohydrate metabolic process	6.1734e-05	K3ZRB4	alpha-L-arabinofuranosidase 1-like [Setaria italica]	1.243	Up	0.00022279	LOC101770902	73.244	0.913	0.928	0.878	1.133	1.115	1.132	1.045	1.02	1.052	0.924	0.934	0.937
Biological Process	GO:0005975	4	carbohydrate metabolic process	6.1734e-05	K3ZJG1	xylanase inhibitor protein 2-like [Setaria italica]	1.268	Up	0.00040374	LOC101755917	31.491	1.154	1.135	1.153	1.517	1.428	1.42	0.636	0.665	0.674	0.741	0.749	0.75
Biological Process	GO:0005975	4	carbohydrate metabolic process	6.1734e-05	K4A7U0	Beta-amylase OS=Setaria italica OX=4555 GN=LOC101778130	1.307	Up	0.010197	LOC101778130	61.042	0.881	0.816	0.977	1.104	1.181	1.209	1.135	1.143	0.943	0.895	0.881	0.888
Biological Process	GO:0005975	4	carbohydrate metabolic process	6.1734e-05	K3Y9D5	endochitinase A-like [Setaria italica]	1.546	Up	0.00029761	LOC101763181	29.287	1.062	1.029	1.031	1.652	1.677	1.498	0.73	0.721	0.81	0.604	0.601	0.709
Biological Process	GO:0005975	4	carbohydrate metabolic process	6.1734e-05	K3YCA7	"LOW QUALITY PROTEIN: pullulanase 1, chloroplastic [Setaria italica]"	1.325	Up	0.00020343	LOC101774529	60.397	1.076	1.086	1.095	1.459	1.477	1.379	0.772	0.797	0.784	0.719	0.668	0.765
Biological Process	GO:0005975	4	carbohydrate metabolic process	6.1734e-05	K3XEA4	alpha-xylosidase 1-like [Setaria italica]	1.271	Up	0.00046158	LOC101757308	102.32	1.124	1.105	1.126	1.399	1.382	1.484	0.724	0.749	0.706	0.748	0.787	0.706
Biological Process	GO:0005975	4	carbohydrate metabolic process	6.1734e-05	K3Y984	endochitinase A [Setaria italica]	1.24	Up	0.0059001	LOC101763587	29.46	1.258	1.213	1.223	1.641	1.442	1.497	0.551	0.671	0.593	0.577	0.665	0.602
Biological Process	GO:0005975	4	carbohydrate metabolic process	6.1734e-05	K3Z6F0	Alpha-amylase OS=Setaria italica OX=4555 GN=LOC101785335	2.363	Up	1.99085e-05	LOC101785335	46.72	0.752	0.731	0.758	1.816	1.835	1.644	0.912	0.909	0.974	0.535	0.514	0.631
Biological Process	GO:0005975	4	carbohydrate metabolic process	6.1734e-05	K3XRL7	"glucan endo-1,3-beta-glucosidase GII-like [Setaria italica]"	1.537	Up	0.021898	LOC101760725	37.496	0.849	0.96	0.954	1.484	1.135	1.628	0.778	0.922	0.735	0.7	0.854	0.687
Biological Process	GO:0005975	4	carbohydrate metabolic process	6.1734e-05	K3ZJG7	chitinase 2-like [Setaria italica]	1.249	Up	0.0048778	LOC101765914	31.206	1.077	1.091	1.12	1.36	1.285	1.463	0.8	0.766	0.761	0.783	0.859	0.682
Biological Process	GO:0005975	4	carbohydrate metabolic process	6.1734e-05	K3XV70	probable alpha-glucosidase Os06g0675700 [Setaria italica]	1.206	Up	8.3799e-05	LOC101761758	96.888	0.9	0.933	0.928	1.116	1.109	1.104	0.994	0.983	1.008	0.99	0.975	0.981
Biological Process	GO:0051704	2	multi-organism process	0.00015605	K3ZIP9	antimicrobial peptides-like [Setaria italica]	2.995	Up	8.262e-07	LOC101778627	47.096	0.798	0.844	0.782	2.471	2.388	2.401	0.318	0.399	0.341	0.49	0.444	0.551
Biological Process	GO:0051704	2	multi-organism process	0.00015605	K3ZM30	antimicrobial peptides-like isoform X1 [Setaria italica]	1.354	Up	0.0099036	LOC101772931	39.059		0.451	0.433		0.612	0.585		0.761	0.829		2.179	2.151
Biological Process	GO:0051704	2	multi-organism process	0.00015605	K3ZK61	barwin-like [Setaria italica]	1.368	Up	0.0084638	LOC101775495	15.564	1.255	1.27	1.139	1.762	1.758	1.494	0.589	0.564	0.693	0.548	0.482	0.591
Biological Process	GO:0051704	2	multi-organism process	0.00015605	K3ZK44	pathogenesis-related protein PR-4-like [Setaria italica]	1.388	Up	0.0025192	LOC101774684	15.923	1.127	1.212	1.056	1.637	1.587	1.488	0.699	0.667	0.823	0.611	0.569	0.669
Biological Process	GO:0051704	2	multi-organism process	0.00015605	K3Y6I0	natterin-1-like [Zea mays]	1.409	Up	4.3156e-06	LOC101777935	58.514	0.863	0.862		1.214	1.216		1.01	0.995		0.933	0.948
Biological Process	GO:0051704	2	multi-organism process	0.00015605	K3ZK59	barwin-like [Setaria italica]	1.68	Up	0.00020309	LOC101775087	15.508	1.183	1.103	1.193	2.05	1.839	1.957	0.497	0.617	0.508	0.319	0.484	0.388
Biological Process	GO:0019439	5	aromatic compound catabolic process	0.350893	K3YUV7	kynurenine formamidase-like [Setaria italica]	1.234	Up	0.002261	LOC101772991	29.465	0.891	0.842	0.899	1.097	1.115	1.036	1.074	1.097	1.078	0.953	0.966	0.998
Biological Process	GO:0019439	5	aromatic compound catabolic process	0.350893	K3ZHU8	Laccase OS=Setaria italica OX=4555 GN=LOC101779436	1.393	Up	0.00081843	LOC101779436	65.579	1.097	1.057	1.073	1.423	1.473	1.6	0.756	0.724	0.635	0.747	0.774	0.64
Biological Process	GO:1901575	4	organic substance catabolic process	0.00405196	K3YTG5	ubiquitin receptor RAD23b [Setaria italica]	1.331	Up	0.005443	LOC101761391	39.645	0.95	0.99		1.285	1.298		0.874	0.867		0.912	0.866
Biological Process	GO:1901575	4	organic substance catabolic process	0.00405196	K3XG24	PRLI-interacting factor K family protein [Populus trichocarpa]	1.285	Up	0.0040784	LOC101755703	63.544	0.959	0.964	0.857	1.191	1.153	1.229	0.977	0.984	0.951	0.9	0.921	0.984
Biological Process	GO:1901575	4	organic substance catabolic process	0.00405196	K3XXT7	"fructose-bisphosphate aldolase, cytoplasmic isozyme 1-like [Setaria italica]"	1.201	Up	0.00061525	LOC101786189	38.069	0.979	0.996	0.946	1.195	1.162	1.152	0.927	0.969	1.084	0.915	0.889	0.835
Biological Process	GO:1901575	4	organic substance catabolic process	0.00405196	K3Y7X1	Fructose-bisphosphate aldolase OS=Setaria italica OX=4555 GN=LOC101754815	1.208	Up	4.1201e-06	LOC101754815	41.834	0.954	0.943	0.944	1.133	1.145	1.154	0.967	0.971	0.976	0.975	0.951	0.926
Biological Process	GO:1901575	4	organic substance catabolic process	0.00405196	K3Z2Z8	endochitinase A-like [Setaria italica]	1.635	Up	6.8939e-07	LOC101766109	24.369	0.961	0.954	0.966	1.602	1.554	1.554	0.836	0.836	0.84	0.648	0.699	0.671
Biological Process	GO:1901575	4	organic substance catabolic process	0.00405196	K3Y9C4	endochitinase A-like [Setaria italica]	1.348	Up	0.00032239	LOC101763988	28.474	0.982	1.013	0.965	1.363	1.273	1.353	0.896	0.911	0.92	0.813	0.792	0.78
Biological Process	GO:1901575	4	organic substance catabolic process	0.00405196	K4A7U0	Beta-amylase OS=Setaria italica OX=4555 GN=LOC101778130	1.307	Up	0.010197	LOC101778130	61.042	0.881	0.816	0.977	1.104	1.181	1.209	1.135	1.143	0.943	0.895	0.881	0.888
Biological Process	GO:1901575	4	organic substance catabolic process	0.00405196	K3YUV7	kynurenine formamidase-like [Setaria italica]	1.234	Up	0.002261	LOC101772991	29.465	0.891	0.842	0.899	1.097	1.115	1.036	1.074	1.097	1.078	0.953	0.966	0.998
Biological Process	GO:1901575	4	organic substance catabolic process	0.00405196	K3Y9D5	endochitinase A-like [Setaria italica]	1.546	Up	0.00029761	LOC101763181	29.287	1.062	1.029	1.031	1.652	1.677	1.498	0.73	0.721	0.81	0.604	0.601	0.709
Biological Process	GO:1901575	4	organic substance catabolic process	0.00405196	K3Y9E6	endochitinase A-like [Setaria italica]	1.363	Up	0.00086179	LOC101764401	28.752	1.012	1.052	1.116	1.425	1.408	1.502	0.805	0.827	0.719	0.798	0.738	0.688
Biological Process	GO:1901575	4	organic substance catabolic process	0.00405196	K3Y984	endochitinase A [Setaria italica]	1.24	Up	0.0059001	LOC101763587	29.46	1.258	1.213	1.223	1.641	1.442	1.497	0.551	0.671	0.593	0.577	0.665	0.602
Biological Process	GO:1901575	4	organic substance catabolic process	0.00405196	K3ZHU8	Laccase OS=Setaria italica OX=4555 GN=LOC101779436	1.393	Up	0.00081843	LOC101779436	65.579	1.097	1.057	1.073	1.423	1.473	1.6	0.756	0.724	0.635	0.747	0.774	0.64
Biological Process	GO:1901575	4	organic substance catabolic process	0.00405196	K4A2Q0	Beta-amylase OS=Setaria italica OX=4555 GN=LOC101754272	2.129	Up	0.00033778	LOC101754272	60.09	0.906	0.777	0.838	1.62	1.9	1.846	0.759	0.715	0.758	0.717	0.647	0.665
Biological Process	GO:1901575	4	organic substance catabolic process	0.00405196	K3YAQ2	Glycine cleavage system H protein OS=Setaria italica OX=4555 GN=LOC101763998	1.629	Up	0.00040055	LOC101763998	14.27	0.831	0.78	0.852	1.263	1.429	1.32	0.956	0.838	1.011	0.972	0.986	0.842
Biological Process	GO:0009063	9	cellular amino acid catabolic process	0.155544	K3YUV7	kynurenine formamidase-like [Setaria italica]	1.234	Up	0.002261	LOC101772991	29.465	0.891	0.842	0.899	1.097	1.115	1.036	1.074	1.097	1.078	0.953	0.966	0.998
Biological Process	GO:0009063	9	cellular amino acid catabolic process	0.155544	K3YAQ2	Glycine cleavage system H protein OS=Setaria italica OX=4555 GN=LOC101763998	1.629	Up	0.00040055	LOC101763998	14.27	0.831	0.78	0.852	1.263	1.429	1.32	0.956	0.838	1.011	0.972	0.986	0.842
Biological Process	GO:0009767	6	photosynthetic electron transport chain	0.000794644	U5TU12	Photosystem II CP43 reaction center protein OS=Setaria italica OX=4555 GN=psbC	1.206	Up	5.6653e-05	psbC	51.981	0.885	0.897	0.89	1.084	1.054	1.085	1.022	1.057	1.062	1.027	0.983	0.977
Biological Process	GO:0009767	6	photosynthetic electron transport chain	0.000794644	U5TXE2	Photosystem I iron-sulfur center OS=Setaria italica OX=4555 GN=psaC	1.548	Up	2.188e-06	psaC	8.8993	0.844	0.821	0.834	1.274	1.315	1.279	0.961	0.974	0.971	0.919	0.913	0.92
Biological Process	GO:0009767	6	photosynthetic electron transport chain	0.000794644	K3Z2V3	Cytochrome b559 subunit alpha OS=Setaria italica OX=4555 GN=LOC101781620	1.204	Up	0.040143	LOC101781620	9.4445	0.973	0.904		1.117	1.142		0.996	1.031		0.926	0.941
Biological Process	GO:0030001	7	metal ion transport	0.187827	K3YWC1	copper transport protein CCH [Setaria italica]	2.039	Up	5.9806e-05	101776929	16.024	0.673	0.597	0.663	1.292	1.351	1.298	0.983	0.973	0.96	1.103	1.089	1.088
Biological Process	GO:0030001	7	metal ion transport	0.187827	K3Y5D3	Potassium transporter OS=Setaria italica OX=4555 GN=LOC101765477	1.239	Up	0.00131669	LOC101765477	86.578	0.972	0.996	1.009	1.188	1.212	1.288	1.088	1.116	1.036	0.768	0.694	0.688
Biological Process	GO:0030001	7	metal ion transport	0.187827	K3Y4U8	Calcium-transporting ATPase OS=Setaria italica OX=4555 GN=LOC101784796	1.218	Up	0.012677	LOC101784796	113.96	0.905	0.913	0.883	1.003	1.128	1.159	1.097	1.01	1.038	0.949	0.965	0.938
Biological Process	GO:1901700	4	response to oxygen-containing compound	0.00869366	K3ZJ30	dehydrin DHN4-like [Setaria italica]	1.277	Up	6.2303e-05	LOC101759559	33.741	1.236	1.187	1.223	1.566	1.53	1.56	0.905	0.94	0.918	0.32	0.371	0.329
Biological Process	GO:1901700	4	response to oxygen-containing compound	0.00869366	K3YUM9	dehydrin COR410-like [Setaria italica]	1.219	Up	0.00038106	LOC101775984	31.644	1.003	0.989	0.953	1.174	1.206	1.209	0.856	0.861	0.904	0.943	0.944	0.953
Biological Process	GO:1901700	4	response to oxygen-containing compound	0.00869366	K3ZK21	dehydrin DHN1-like [Setaria italica]	1.508	Up	0.00022062	LOC101760090	16.914	0.879	0.954	0.948	1.451	1.379	1.365	0.968	0.938	0.92	0.731	0.755	0.793
Biological Process	GO:1901072	7	glucosamine-containing compound catabolic process	2.15791e-05	K3Y9D5	endochitinase A-like [Setaria italica]	1.546	Up	0.00029761	LOC101763181	29.287	1.062	1.029	1.031	1.652	1.677	1.498	0.73	0.721	0.81	0.604	0.601	0.709
Biological Process	GO:1901072	7	glucosamine-containing compound catabolic process	2.15791e-05	K3Y9E6	endochitinase A-like [Setaria italica]	1.363	Up	0.00086179	LOC101764401	28.752	1.012	1.052	1.116	1.425	1.408	1.502	0.805	0.827	0.719	0.798	0.738	0.688
Biological Process	GO:1901072	7	glucosamine-containing compound catabolic process	2.15791e-05	K3Y984	endochitinase A [Setaria italica]	1.24	Up	0.0059001	LOC101763587	29.46	1.258	1.213	1.223	1.641	1.442	1.497	0.551	0.671	0.593	0.577	0.665	0.602
Biological Process	GO:1901072	7	glucosamine-containing compound catabolic process	2.15791e-05	K3Z2Z8	endochitinase A-like [Setaria italica]	1.635	Up	6.8939e-07	LOC101766109	24.369	0.961	0.954	0.966	1.602	1.554	1.554	0.836	0.836	0.84	0.648	0.699	0.671
Biological Process	GO:1901072	7	glucosamine-containing compound catabolic process	2.15791e-05	K3Y9C4	endochitinase A-like [Setaria italica]	1.348	Up	0.00032239	LOC101763988	28.474	0.982	1.013	0.965	1.363	1.273	1.353	0.896	0.911	0.92	0.813	0.792	0.78
Biological Process	GO:0042743	5	hydrogen peroxide metabolic process	0.11127	K4AC73	Peroxidase OS=Setaria italica OX=4555 GN=LOC101765668	1.692	Up	0.000103997	LOC101765668	36.516	0.876	0.906	0.903	1.438	1.608	1.496	0.788	0.711	0.771	0.885	0.806	0.85
Biological Process	GO:0042743	5	hydrogen peroxide metabolic process	0.11127	K3Y881	Peroxidase OS=Setaria italica OX=4555 GN=LOC101766030	1.429	Up	0.00183528	LOC101766030	38.884	0.795	0.889	0.779	1.196	1.113	1.211	1.006	0.986	1.004	0.986	1.032	1.027
Biological Process	GO:0042743	5	hydrogen peroxide metabolic process	0.11127	K3XYD8	Peroxidase OS=Setaria italica OX=4555 GN=LOC101782279	1.588	Up	0.00025606	LOC101782279	32.834	1.015	0.982	1.003	1.668	1.617	1.478	0.745	0.704	0.798	0.711	0.723	0.765
Biological Process	GO:0042743	5	hydrogen peroxide metabolic process	0.11127	K3XJE1	Peroxidase OS=Setaria italica OX=4555 GN=LOC101778284	2.246	Up	2.2575e-05	LOC101778284	37.718	0.871	0.877	0.857	1.907	2.09	1.855	0.565	0.452	0.57	0.724	0.62	0.684
Biological Process	GO:0042743	5	hydrogen peroxide metabolic process	0.11127	K3Z2C7	Peroxidase OS=Setaria italica OX=4555 GN=LOC101755700	1.556	Up	1.73935e-05	LOC101755700	37.877	0.769	0.789	0.759	1.214	1.221	1.17	0.995	0.976	1.001	1.053	1.051	1.007
Biological Process	GO:0044248	4	cellular catabolic process	0.00399652	K3YTG5	ubiquitin receptor RAD23b [Setaria italica]	1.331	Up	0.005443	LOC101761391	39.645	0.95	0.99		1.285	1.298		0.874	0.867		0.912	0.866
Biological Process	GO:0044248	4	cellular catabolic process	0.00399652	K4AC73	Peroxidase OS=Setaria italica OX=4555 GN=LOC101765668	1.692	Up	0.000103997	LOC101765668	36.516	0.876	0.906	0.903	1.438	1.608	1.496	0.788	0.711	0.771	0.885	0.806	0.85
Biological Process	GO:0044248	4	cellular catabolic process	0.00399652	K3XG24	PRLI-interacting factor K family protein [Populus trichocarpa]	1.285	Up	0.0040784	LOC101755703	63.544	0.959	0.964	0.857	1.191	1.153	1.229	0.977	0.984	0.951	0.9	0.921	0.984
Biological Process	GO:0044248	4	cellular catabolic process	0.00399652	K3Y881	Peroxidase OS=Setaria italica OX=4555 GN=LOC101766030	1.429	Up	0.00183528	LOC101766030	38.884	0.795	0.889	0.779	1.196	1.113	1.211	1.006	0.986	1.004	0.986	1.032	1.027
Biological Process	GO:0044248	4	cellular catabolic process	0.00399652	K3Z2Z8	endochitinase A-like [Setaria italica]	1.635	Up	6.8939e-07	LOC101766109	24.369	0.961	0.954	0.966	1.602	1.554	1.554	0.836	0.836	0.84	0.648	0.699	0.671
Biological Process	GO:0044248	4	cellular catabolic process	0.00399652	K3XJE1	Peroxidase OS=Setaria italica OX=4555 GN=LOC101778284	2.246	Up	2.2575e-05	LOC101778284	37.718	0.871	0.877	0.857	1.907	2.09	1.855	0.565	0.452	0.57	0.724	0.62	0.684
Biological Process	GO:0044248	4	cellular catabolic process	0.00399652	K3Z2C7	Peroxidase OS=Setaria italica OX=4555 GN=LOC101755700	1.556	Up	1.73935e-05	LOC101755700	37.877	0.769	0.789	0.759	1.214	1.221	1.17	0.995	0.976	1.001	1.053	1.051	1.007
Biological Process	GO:0044248	4	cellular catabolic process	0.00399652	K3Y9C4	endochitinase A-like [Setaria italica]	1.348	Up	0.00032239	LOC101763988	28.474	0.982	1.013	0.965	1.363	1.273	1.353	0.896	0.911	0.92	0.813	0.792	0.78
Biological Process	GO:0044248	4	cellular catabolic process	0.00399652	K3YUV7	kynurenine formamidase-like [Setaria italica]	1.234	Up	0.002261	LOC101772991	29.465	0.891	0.842	0.899	1.097	1.115	1.036	1.074	1.097	1.078	0.953	0.966	0.998
Biological Process	GO:0044248	4	cellular catabolic process	0.00399652	K3Y9D5	endochitinase A-like [Setaria italica]	1.546	Up	0.00029761	LOC101763181	29.287	1.062	1.029	1.031	1.652	1.677	1.498	0.73	0.721	0.81	0.604	0.601	0.709
Biological Process	GO:0044248	4	cellular catabolic process	0.00399652	K3Y9E6	endochitinase A-like [Setaria italica]	1.363	Up	0.00086179	LOC101764401	28.752	1.012	1.052	1.116	1.425	1.408	1.502	0.805	0.827	0.719	0.798	0.738	0.688
Biological Process	GO:0044248	4	cellular catabolic process	0.00399652	K3Y984	endochitinase A [Setaria italica]	1.24	Up	0.0059001	LOC101763587	29.46	1.258	1.213	1.223	1.641	1.442	1.497	0.551	0.671	0.593	0.577	0.665	0.602
Biological Process	GO:0044248	4	cellular catabolic process	0.00399652	K3XYD8	Peroxidase OS=Setaria italica OX=4555 GN=LOC101782279	1.588	Up	0.00025606	LOC101782279	32.834	1.015	0.982	1.003	1.668	1.617	1.478	0.745	0.704	0.798	0.711	0.723	0.765
Biological Process	GO:0044248	4	cellular catabolic process	0.00399652	K3ZHU8	Laccase OS=Setaria italica OX=4555 GN=LOC101779436	1.393	Up	0.00081843	LOC101779436	65.579	1.097	1.057	1.073	1.423	1.473	1.6	0.756	0.724	0.635	0.747	0.774	0.64
Biological Process	GO:0044248	4	cellular catabolic process	0.00399652	K3YAQ2	Glycine cleavage system H protein OS=Setaria italica OX=4555 GN=LOC101763998	1.629	Up	0.00040055	LOC101763998	14.27	0.831	0.78	0.852	1.263	1.429	1.32	0.956	0.838	1.011	0.972	0.986	0.842
Biological Process	GO:0042744	6	hydrogen peroxide catabolic process	0.11127	K4AC73	Peroxidase OS=Setaria italica OX=4555 GN=LOC101765668	1.692	Up	0.000103997	LOC101765668	36.516	0.876	0.906	0.903	1.438	1.608	1.496	0.788	0.711	0.771	0.885	0.806	0.85
Biological Process	GO:0042744	6	hydrogen peroxide catabolic process	0.11127	K3Y881	Peroxidase OS=Setaria italica OX=4555 GN=LOC101766030	1.429	Up	0.00183528	LOC101766030	38.884	0.795	0.889	0.779	1.196	1.113	1.211	1.006	0.986	1.004	0.986	1.032	1.027
Biological Process	GO:0042744	6	hydrogen peroxide catabolic process	0.11127	K3XYD8	Peroxidase OS=Setaria italica OX=4555 GN=LOC101782279	1.588	Up	0.00025606	LOC101782279	32.834	1.015	0.982	1.003	1.668	1.617	1.478	0.745	0.704	0.798	0.711	0.723	0.765
Biological Process	GO:0042744	6	hydrogen peroxide catabolic process	0.11127	K3XJE1	Peroxidase OS=Setaria italica OX=4555 GN=LOC101778284	2.246	Up	2.2575e-05	LOC101778284	37.718	0.871	0.877	0.857	1.907	2.09	1.855	0.565	0.452	0.57	0.724	0.62	0.684
Biological Process	GO:0042744	6	hydrogen peroxide catabolic process	0.11127	K3Z2C7	Peroxidase OS=Setaria italica OX=4555 GN=LOC101755700	1.556	Up	1.73935e-05	LOC101755700	37.877	0.769	0.789	0.759	1.214	1.221	1.17	0.995	0.976	1.001	1.053	1.051	1.007
Biological Process	GO:0006950	3	response to stress	3.80009e-06	K4AC73	Peroxidase OS=Setaria italica OX=4555 GN=LOC101765668	1.692	Up	0.000103997	LOC101765668	36.516	0.876	0.906	0.903	1.438	1.608	1.496	0.788	0.711	0.771	0.885	0.806	0.85
Biological Process	GO:0006950	3	response to stress	3.80009e-06	K3YK37	thionin-like [Setaria italica]	2.25	Up	1.63263e-05	LOC101772197	14.827	0.665	0.607	0.659	1.452	1.473	1.419	0.904	0.909	0.922	1.034	1.048	1.05
Biological Process	GO:0006950	3	response to stress	3.80009e-06	K3YUM9	dehydrin COR410-like [Setaria italica]	1.219	Up	0.00038106	LOC101775984	31.644	1.003	0.989	0.953	1.174	1.206	1.209	0.856	0.861	0.904	0.943	0.944	0.953
Biological Process	GO:0006950	3	response to stress	3.80009e-06	K3XJE1	Peroxidase OS=Setaria italica OX=4555 GN=LOC101778284	2.246	Up	2.2575e-05	LOC101778284	37.718	0.871	0.877	0.857	1.907	2.09	1.855	0.565	0.452	0.57	0.724	0.62	0.684
Biological Process	GO:0006950	3	response to stress	3.80009e-06	K3YAE4	MLP-like protein 423 [Setaria italica]	1.629	Up	0.000143098	LOC101758591	18.586	1.01	0.98	0.954	1.679	1.512	1.606	0.668	0.787	0.719	0.68	0.753	0.757
Biological Process	GO:0006950	3	response to stress	3.80009e-06	K3Z2C7	Peroxidase OS=Setaria italica OX=4555 GN=LOC101755700	1.556	Up	1.73935e-05	LOC101755700	37.877	0.769	0.789	0.759	1.214	1.221	1.17	0.995	0.976	1.001	1.053	1.051	1.007
Biological Process	GO:0006950	3	response to stress	3.80009e-06	K3XHS5	calmodulin-binding protein 60 B-like isoform X1 [Setaria italica]	1.237	Up	0.034744	LOC101780010	50.612	0.873	0.931		1.088	1.144		0.968	0.876		1.085	1.065
Biological Process	GO:0006950	3	response to stress	3.80009e-06	K4AHF3	defensin SD2-like [Setaria italica]	1.898	Up	8.1208e-05	LOC101784585	8.9525	0.966	0.929	0.897	1.856	1.784	1.659	0.598	0.637	0.682	0.625	0.621	0.676
Biological Process	GO:0006950	3	response to stress	3.80009e-06	K3ZIP9	antimicrobial peptides-like [Setaria italica]	2.995	Up	8.262e-07	LOC101778627	47.096	0.798	0.844	0.782	2.471	2.388	2.401	0.318	0.399	0.341	0.49	0.444	0.551
Biological Process	GO:0006950	3	response to stress	3.80009e-06	K3ZM30	antimicrobial peptides-like isoform X1 [Setaria italica]	1.354	Up	0.0099036	LOC101772931	39.059		0.451	0.433		0.612	0.585		0.761	0.829		2.179	2.151
Biological Process	GO:0006950	3	response to stress	3.80009e-06	K3YWY6	abscisic stress-ripening protein 3-like [Setaria italica]	1.81	Up	3.5517e-06	LOC101768572	11.824	1.036	1.03	1.012	1.793	1.908	1.869	0.656	0.592	0.623	0.556	0.518	0.542
Biological Process	GO:0006950	3	response to stress	3.80009e-06	K3YTG5	ubiquitin receptor RAD23b [Setaria italica]	1.331	Up	0.005443	LOC101761391	39.645	0.95	0.99		1.285	1.298		0.874	0.867		0.912	0.866
Biological Process	GO:0006950	3	response to stress	3.80009e-06	K3Y881	Peroxidase OS=Setaria italica OX=4555 GN=LOC101766030	1.429	Up	0.00183528	LOC101766030	38.884	0.795	0.889	0.779	1.196	1.113	1.211	1.006	0.986	1.004	0.986	1.032	1.027
Biological Process	GO:0006950	3	response to stress	3.80009e-06	K3ZK61	barwin-like [Setaria italica]	1.368	Up	0.0084638	LOC101775495	15.564	1.255	1.27	1.139	1.762	1.758	1.494	0.589	0.564	0.693	0.548	0.482	0.591
Biological Process	GO:0006950	3	response to stress	3.80009e-06	K3ZK59	barwin-like [Setaria italica]	1.68	Up	0.00020309	LOC101775087	15.508	1.183	1.103	1.193	2.05	1.839	1.957	0.497	0.617	0.508	0.319	0.484	0.388
Biological Process	GO:0006950	3	response to stress	3.80009e-06	K3ZJ30	dehydrin DHN4-like [Setaria italica]	1.277	Up	6.2303e-05	LOC101759559	33.741	1.236	1.187	1.223	1.566	1.53	1.56	0.905	0.94	0.918	0.32	0.371	0.329
Biological Process	GO:0006950	3	response to stress	3.80009e-06	K3XYD8	Peroxidase OS=Setaria italica OX=4555 GN=LOC101782279	1.588	Up	0.00025606	LOC101782279	32.834	1.015	0.982	1.003	1.668	1.617	1.478	0.745	0.704	0.798	0.711	0.723	0.765
Biological Process	GO:0006950	3	response to stress	3.80009e-06	K3ZK21	dehydrin DHN1-like [Setaria italica]	1.508	Up	0.00022062	LOC101760090	16.914	0.879	0.954	0.948	1.451	1.379	1.365	0.968	0.938	0.92	0.731	0.755	0.793
Biological Process	GO:0006950	3	response to stress	3.80009e-06	K3YGB5	"heat shock protein 90-5, chloroplastic-like [Setaria italica]"	1.317	Up	0.0058995	LOC101769528	88.769	0.656	0.741	0.776	0.945	0.979	0.937	1.193	1.11	1.076	1.181	1.139	1.219
Biological Process	GO:0006950	3	response to stress	3.80009e-06	K3ZK44	pathogenesis-related protein PR-4-like [Setaria italica]	1.388	Up	0.0025192	LOC101774684	15.923	1.127	1.212	1.056	1.637	1.587	1.488	0.699	0.667	0.823	0.611	0.569	0.669
Biological Process	GO:0010876	4	lipid localization	0.00159807	K3ZKC1	Non-specific lipid-transfer protein OS=Setaria italica OX=4555 GN=LOC101756443	1.735	Up	0.00051954	LOC101756443	11.473	1.235	1.181	1.156	2.277	1.953	1.966	0.259	0.427	0.4	0.286	0.37	0.426
Biological Process	GO:0010876	4	lipid localization	0.00159807	K3XN75	Non-specific lipid-transfer protein OS=Setaria italica OX=4555 GN=LOC101772575	3.331	Up	4.2722e-05	LOC101772575	12.74	0.59	0.712	0.653	2.275	2.036	2.202	0.638	0.68	0.602	0.64	0.656	0.658
Biological Process	GO:0010876	4	lipid localization	0.00159807	K3YAY4	Non-specific lipid-transfer protein OS=Setaria italica OX=4555 GN=LOC101769557	1.675	Up	8.2373e-05	LOC101769557	11.575	1.148	1.099	1.105	1.906	1.942	1.768	0.51	0.546	0.523	0.508	0.491	0.561
Biological Process	GO:0010876	4	lipid localization	0.00159807	K3ZKB6	Non-specific lipid-transfer protein OS=Setaria italica OX=4555 GN=LOC101756039	1.927	Up	0.0091046	LOC101756039	11.862	0.941	0.932		1.692	1.918		0.712	0.566		0.694	0.635
Biological Process	GO:0010876	4	lipid localization	0.00159807	K4AKT3	non-specific lipid-transfer protein 2P-like [Setaria italica]	1.895	Up	6.0958e-05	LOC101782694	9.4511	0.926	0.889	0.947	1.817	1.639	1.777	0.64	0.701	0.652	0.662	0.699	0.666
Biological Process	GO:0016998	7	cell wall macromolecule catabolic process	1.35991e-05	K3Y9D5	endochitinase A-like [Setaria italica]	1.546	Up	0.00029761	LOC101763181	29.287	1.062	1.029	1.031	1.652	1.677	1.498	0.73	0.721	0.81	0.604	0.601	0.709
Biological Process	GO:0016998	7	cell wall macromolecule catabolic process	1.35991e-05	K3Y9E6	endochitinase A-like [Setaria italica]	1.363	Up	0.00086179	LOC101764401	28.752	1.012	1.052	1.116	1.425	1.408	1.502	0.805	0.827	0.719	0.798	0.738	0.688
Biological Process	GO:0016998	7	cell wall macromolecule catabolic process	1.35991e-05	K3Y984	endochitinase A [Setaria italica]	1.24	Up	0.0059001	LOC101763587	29.46	1.258	1.213	1.223	1.641	1.442	1.497	0.551	0.671	0.593	0.577	0.665	0.602
Biological Process	GO:0016998	7	cell wall macromolecule catabolic process	1.35991e-05	K3Z2Z8	endochitinase A-like [Setaria italica]	1.635	Up	6.8939e-07	LOC101766109	24.369	0.961	0.954	0.966	1.602	1.554	1.554	0.836	0.836	0.84	0.648	0.699	0.671
Biological Process	GO:0016998	7	cell wall macromolecule catabolic process	1.35991e-05	K3Y9C4	endochitinase A-like [Setaria italica]	1.348	Up	0.00032239	LOC101763988	28.474	0.982	1.013	0.965	1.363	1.273	1.353	0.896	0.911	0.92	0.813	0.792	0.78
Biological Process	GO:0019318	7	hexose metabolic process	0.274523	K3Y178	Glyceraldehyde-3-phosphate dehydrogenase OS=Setaria italica OX=4555 GN=SETIT_007940mg	2.428	Up	2.848e-06	SETIT_007940mg	40.832	0.684	0.716	0.731	1.72	1.786	1.669	0.584	0.583	0.586	1.058	0.965	1.056
Biological Process	GO:0019318	7	hexose metabolic process	0.274523	K4AA01	Glyceraldehyde-3-phosphate dehydrogenase OS=Setaria italica OX=4555 GN=LOC101752582	1.223	Up	0.004537	LOC101752582	46.993	0.956	0.943	0.86	1.128	1.146	1.101	1.055	1.012	1.062	0.916	0.902	0.964
Biological Process	GO:0071554	3	cell wall organization or biogenesis	0.00161544	K3Y9D5	endochitinase A-like [Setaria italica]	1.546	Up	0.00029761	LOC101763181	29.287	1.062	1.029	1.031	1.652	1.677	1.498	0.73	0.721	0.81	0.604	0.601	0.709
Biological Process	GO:0071554	3	cell wall organization or biogenesis	0.00161544	K3Y9E6	endochitinase A-like [Setaria italica]	1.363	Up	0.00086179	LOC101764401	28.752	1.012	1.052	1.116	1.425	1.408	1.502	0.805	0.827	0.719	0.798	0.738	0.688
Biological Process	GO:0071554	3	cell wall organization or biogenesis	0.00161544	K3Y984	endochitinase A [Setaria italica]	1.24	Up	0.0059001	LOC101763587	29.46	1.258	1.213	1.223	1.641	1.442	1.497	0.551	0.671	0.593	0.577	0.665	0.602
Biological Process	GO:0071554	3	cell wall organization or biogenesis	0.00161544	K3YUN9	Expansin OS=Setaria italica OX=4555 GN=LOC101786377	1.331	Up	0.048462	LOC101786377	30.005	0.932		0.955	1.336		1.176	0.884		0.92	0.871		0.964
Biological Process	GO:0071554	3	cell wall organization or biogenesis	0.00161544	K3Z2Z8	endochitinase A-like [Setaria italica]	1.635	Up	6.8939e-07	LOC101766109	24.369	0.961	0.954	0.966	1.602	1.554	1.554	0.836	0.836	0.84	0.648	0.699	0.671
Biological Process	GO:0071554	3	cell wall organization or biogenesis	0.00161544	K3Y9C4	endochitinase A-like [Setaria italica]	1.348	Up	0.00032239	LOC101763988	28.474	0.982	1.013	0.965	1.363	1.273	1.353	0.896	0.911	0.92	0.813	0.792	0.78
Biological Process	GO:0033036	3	macromolecule localization	0.1476	K3XN75	Non-specific lipid-transfer protein OS=Setaria italica OX=4555 GN=LOC101772575	3.331	Up	4.2722e-05	LOC101772575	12.74	0.59	0.712	0.653	2.275	2.036	2.202	0.638	0.68	0.602	0.64	0.656	0.658
Biological Process	GO:0033036	3	macromolecule localization	0.1476	K3Y5H7	protein transport protein Sec24C-like [Setaria italica]	1.308	Up	0.0123638	LOC101766428	81.388	0.917	0.849	0.852	1.036	1.258	1.131	0.993	0.858	0.98	1.065	1.058	1.054
Biological Process	GO:0033036	3	macromolecule localization	0.1476	K3ZQU9	protein GRIP isoform X1 [Setaria italica]	1.355	Up	0.039363	LOC101785854	88.87	0.62	0.577	0.451	0.773	0.77	0.69	1.495	1.52	1.757	1.119	1.141	1.11
Biological Process	GO:0033036	3	macromolecule localization	0.1476	K3ZKC1	Non-specific lipid-transfer protein OS=Setaria italica OX=4555 GN=LOC101756443	1.735	Up	0.00051954	LOC101756443	11.473	1.235	1.181	1.156	2.277	1.953	1.966	0.259	0.427	0.4	0.286	0.37	0.426
Biological Process	GO:0033036	3	macromolecule localization	0.1476	K3YAY4	Non-specific lipid-transfer protein OS=Setaria italica OX=4555 GN=LOC101769557	1.675	Up	8.2373e-05	LOC101769557	11.575	1.148	1.099	1.105	1.906	1.942	1.768	0.51	0.546	0.523	0.508	0.491	0.561
Biological Process	GO:0033036	3	macromolecule localization	0.1476	K3XNX6	probable 26S proteasome complex subunit sem1-1 [Setaria italica]	1.21	Up	0.0085565	LOC101753815	8.7961	0.886	0.844	0.813	1.089	0.995	0.992	0.989	0.996	0.979	1.05	1.176	1.227
Biological Process	GO:0033036	3	macromolecule localization	0.1476	K4AKT3	non-specific lipid-transfer protein 2P-like [Setaria italica]	1.895	Up	6.0958e-05	LOC101782694	9.4511	0.926	0.889	0.947	1.817	1.639	1.777	0.64	0.701	0.652	0.662	0.699	0.666
Biological Process	GO:0033036	3	macromolecule localization	0.1476	K3ZKB6	Non-specific lipid-transfer protein OS=Setaria italica OX=4555 GN=LOC101756039	1.927	Up	0.0091046	LOC101756039	11.862	0.941	0.932		1.692	1.918		0.712	0.566		0.694	0.635
Biological Process	GO:0019566	8	arabinose metabolic process	0.00807371	K3Y5T3	alpha-L-arabinofuranosidase 1-like [Setaria italica]	1.276	Up	0.0021795	LOC101766582	71.914	0.932	0.835	0.865	1.094	1.144	1.12	0.985	1.007	1.023	1.002	0.99	1.008
Biological Process	GO:0019566	8	arabinose metabolic process	0.00807371	K3ZRB4	alpha-L-arabinofuranosidase 1-like [Setaria italica]	1.243	Up	0.00022279	LOC101770902	73.244	0.913	0.928	0.878	1.133	1.115	1.132	1.045	1.02	1.052	0.924	0.934	0.937
Biological Process	GO:0006030	7	chitin metabolic process	2.15791e-05	K3Y9D5	endochitinase A-like [Setaria italica]	1.546	Up	0.00029761	LOC101763181	29.287	1.062	1.029	1.031	1.652	1.677	1.498	0.73	0.721	0.81	0.604	0.601	0.709
Biological Process	GO:0006030	7	chitin metabolic process	2.15791e-05	K3Y9E6	endochitinase A-like [Setaria italica]	1.363	Up	0.00086179	LOC101764401	28.752	1.012	1.052	1.116	1.425	1.408	1.502	0.805	0.827	0.719	0.798	0.738	0.688
Biological Process	GO:0006030	7	chitin metabolic process	2.15791e-05	K3Y984	endochitinase A [Setaria italica]	1.24	Up	0.0059001	LOC101763587	29.46	1.258	1.213	1.223	1.641	1.442	1.497	0.551	0.671	0.593	0.577	0.665	0.602
Biological Process	GO:0006030	7	chitin metabolic process	2.15791e-05	K3Z2Z8	endochitinase A-like [Setaria italica]	1.635	Up	6.8939e-07	LOC101766109	24.369	0.961	0.954	0.966	1.602	1.554	1.554	0.836	0.836	0.84	0.648	0.699	0.671
Biological Process	GO:0006030	7	chitin metabolic process	2.15791e-05	K3Y9C4	endochitinase A-like [Setaria italica]	1.348	Up	0.00032239	LOC101763988	28.474	0.982	1.013	0.965	1.363	1.273	1.353	0.896	0.911	0.92	0.813	0.792	0.78
Biological Process	GO:0046373	9	L-arabinose metabolic process	0.00807371	K3Y5T3	alpha-L-arabinofuranosidase 1-like [Setaria italica]	1.276	Up	0.0021795	LOC101766582	71.914	0.932	0.835	0.865	1.094	1.144	1.12	0.985	1.007	1.023	1.002	0.99	1.008
Biological Process	GO:0046373	9	L-arabinose metabolic process	0.00807371	K3ZRB4	alpha-L-arabinofuranosidase 1-like [Setaria italica]	1.243	Up	0.00022279	LOC101770902	73.244	0.913	0.928	0.878	1.133	1.115	1.132	1.045	1.02	1.052	0.924	0.934	0.937
Biological Process	GO:0016052	5	carbohydrate catabolic process	0.0851273	K3XXT7	"fructose-bisphosphate aldolase, cytoplasmic isozyme 1-like [Setaria italica]"	1.201	Up	0.00061525	LOC101786189	38.069	0.979	0.996	0.946	1.195	1.162	1.152	0.927	0.969	1.084	0.915	0.889	0.835
Biological Process	GO:0016052	5	carbohydrate catabolic process	0.0851273	K3Y7X1	Fructose-bisphosphate aldolase OS=Setaria italica OX=4555 GN=LOC101754815	1.208	Up	4.1201e-06	LOC101754815	41.834	0.954	0.943	0.944	1.133	1.145	1.154	0.967	0.971	0.976	0.975	0.951	0.926
Biological Process	GO:0016052	5	carbohydrate catabolic process	0.0851273	K4A2Q0	Beta-amylase OS=Setaria italica OX=4555 GN=LOC101754272	2.129	Up	0.00033778	LOC101754272	60.09	0.906	0.777	0.838	1.62	1.9	1.846	0.759	0.715	0.758	0.717	0.647	0.665
Biological Process	GO:0016052	5	carbohydrate catabolic process	0.0851273	K4A7U0	Beta-amylase OS=Setaria italica OX=4555 GN=LOC101778130	1.307	Up	0.010197	LOC101778130	61.042	0.881	0.816	0.977	1.104	1.181	1.209	1.135	1.143	0.943	0.895	0.881	0.888
Biological Process	GO:0044723	5	single-organism carbohydrate metabolic process	0.181113	K3Y178	Glyceraldehyde-3-phosphate dehydrogenase OS=Setaria italica OX=4555 GN=SETIT_007940mg	2.428	Up	2.848e-06	SETIT_007940mg	40.832	0.684	0.716	0.731	1.72	1.786	1.669	0.584	0.583	0.586	1.058	0.965	1.056
Biological Process	GO:0044723	5	single-organism carbohydrate metabolic process	0.181113	K3XXT7	"fructose-bisphosphate aldolase, cytoplasmic isozyme 1-like [Setaria italica]"	1.201	Up	0.00061525	LOC101786189	38.069	0.979	0.996	0.946	1.195	1.162	1.152	0.927	0.969	1.084	0.915	0.889	0.835
Biological Process	GO:0044723	5	single-organism carbohydrate metabolic process	0.181113	K3Y7X1	Fructose-bisphosphate aldolase OS=Setaria italica OX=4555 GN=LOC101754815	1.208	Up	4.1201e-06	LOC101754815	41.834	0.954	0.943	0.944	1.133	1.145	1.154	0.967	0.971	0.976	0.975	0.951	0.926
Biological Process	GO:0044723	5	single-organism carbohydrate metabolic process	0.181113	K3Y5T3	alpha-L-arabinofuranosidase 1-like [Setaria italica]	1.276	Up	0.0021795	LOC101766582	71.914	0.932	0.835	0.865	1.094	1.144	1.12	0.985	1.007	1.023	1.002	0.99	1.008
Biological Process	GO:0044723	5	single-organism carbohydrate metabolic process	0.181113	K4AA01	Glyceraldehyde-3-phosphate dehydrogenase OS=Setaria italica OX=4555 GN=LOC101752582	1.223	Up	0.004537	LOC101752582	46.993	0.956	0.943	0.86	1.128	1.146	1.101	1.055	1.012	1.062	0.916	0.902	0.964
Biological Process	GO:0044723	5	single-organism carbohydrate metabolic process	0.181113	K3ZQ82	Cellulose synthase OS=Setaria italica OX=4555 GN=LOC101772353	1.203	Up	9.6616e-05	LOC101772353	122.35	0.82	0.821	0.801	0.97	0.972	0.996	1.18	1.182	1.233	1.052	1.084	1.07
Biological Process	GO:0044723	5	single-organism carbohydrate metabolic process	0.181113	K3ZRB4	alpha-L-arabinofuranosidase 1-like [Setaria italica]	1.243	Up	0.00022279	LOC101770902	73.244	0.913	0.928	0.878	1.133	1.115	1.132	1.045	1.02	1.052	0.924	0.934	0.937
Biological Process	GO:0006952	4	defense response	8.73922e-09	K4AHF3	defensin SD2-like [Setaria italica]	1.898	Up	8.1208e-05	LOC101784585	8.9525	0.966	0.929	0.897	1.856	1.784	1.659	0.598	0.637	0.682	0.625	0.621	0.676
Biological Process	GO:0006952	4	defense response	8.73922e-09	K3YK37	thionin-like [Setaria italica]	2.25	Up	1.63263e-05	LOC101772197	14.827	0.665	0.607	0.659	1.452	1.473	1.419	0.904	0.909	0.922	1.034	1.048	1.05
Biological Process	GO:0006952	4	defense response	8.73922e-09	K3ZIP9	antimicrobial peptides-like [Setaria italica]	2.995	Up	8.262e-07	LOC101778627	47.096	0.798	0.844	0.782	2.471	2.388	2.401	0.318	0.399	0.341	0.49	0.444	0.551
Biological Process	GO:0006952	4	defense response	8.73922e-09	K3ZM30	antimicrobial peptides-like isoform X1 [Setaria italica]	1.354	Up	0.0099036	LOC101772931	39.059		0.451	0.433		0.612	0.585		0.761	0.829		2.179	2.151
Biological Process	GO:0006952	4	defense response	8.73922e-09	K3ZK61	barwin-like [Setaria italica]	1.368	Up	0.0084638	LOC101775495	15.564	1.255	1.27	1.139	1.762	1.758	1.494	0.589	0.564	0.693	0.548	0.482	0.591
Biological Process	GO:0006952	4	defense response	8.73922e-09	K3YAE4	MLP-like protein 423 [Setaria italica]	1.629	Up	0.000143098	LOC101758591	18.586	1.01	0.98	0.954	1.679	1.512	1.606	0.668	0.787	0.719	0.68	0.753	0.757
Biological Process	GO:0006952	4	defense response	8.73922e-09	K3ZK44	pathogenesis-related protein PR-4-like [Setaria italica]	1.388	Up	0.0025192	LOC101774684	15.923	1.127	1.212	1.056	1.637	1.587	1.488	0.699	0.667	0.823	0.611	0.569	0.669
Biological Process	GO:0006952	4	defense response	8.73922e-09	K3ZK59	barwin-like [Setaria italica]	1.68	Up	0.00020309	LOC101775087	15.508	1.183	1.103	1.193	2.05	1.839	1.957	0.497	0.617	0.508	0.319	0.484	0.388
Biological Process	GO:1901071	6	glucosamine-containing compound metabolic process	2.15791e-05	K3Y9D5	endochitinase A-like [Setaria italica]	1.546	Up	0.00029761	LOC101763181	29.287	1.062	1.029	1.031	1.652	1.677	1.498	0.73	0.721	0.81	0.604	0.601	0.709
Biological Process	GO:1901071	6	glucosamine-containing compound metabolic process	2.15791e-05	K3Y9E6	endochitinase A-like [Setaria italica]	1.363	Up	0.00086179	LOC101764401	28.752	1.012	1.052	1.116	1.425	1.408	1.502	0.805	0.827	0.719	0.798	0.738	0.688
Biological Process	GO:1901071	6	glucosamine-containing compound metabolic process	2.15791e-05	K3Y984	endochitinase A [Setaria italica]	1.24	Up	0.0059001	LOC101763587	29.46	1.258	1.213	1.223	1.641	1.442	1.497	0.551	0.671	0.593	0.577	0.665	0.602
Biological Process	GO:1901071	6	glucosamine-containing compound metabolic process	2.15791e-05	K3Z2Z8	endochitinase A-like [Setaria italica]	1.635	Up	6.8939e-07	LOC101766109	24.369	0.961	0.954	0.966	1.602	1.554	1.554	0.836	0.836	0.84	0.648	0.699	0.671
Biological Process	GO:1901071	6	glucosamine-containing compound metabolic process	2.15791e-05	K3Y9C4	endochitinase A-like [Setaria italica]	1.348	Up	0.00032239	LOC101763988	28.474	0.982	1.013	0.965	1.363	1.273	1.353	0.896	0.911	0.92	0.813	0.792	0.78
Biological Process	GO:0048193	6	Golgi vesicle transport	0.219641	K3ZQU9	protein GRIP isoform X1 [Setaria italica]	1.355	Up	0.039363	LOC101785854	88.87	0.62	0.577	0.451	0.773	0.77	0.69	1.495	1.52	1.757	1.119	1.141	1.11
Biological Process	GO:0048193	6	Golgi vesicle transport	0.219641	K3Y5H7	protein transport protein Sec24C-like [Setaria italica]	1.308	Up	0.0123638	LOC101766428	81.388	0.917	0.849	0.852	1.036	1.258	1.131	0.993	0.858	0.98	1.065	1.058	1.054
Biological Process	GO:0051707	5	response to other organism	1.18856e-07	K3ZIP9	antimicrobial peptides-like [Setaria italica]	2.995	Up	8.262e-07	LOC101778627	47.096	0.798	0.844	0.782	2.471	2.388	2.401	0.318	0.399	0.341	0.49	0.444	0.551
Biological Process	GO:0051707	5	response to other organism	1.18856e-07	K3ZM30	antimicrobial peptides-like isoform X1 [Setaria italica]	1.354	Up	0.0099036	LOC101772931	39.059		0.451	0.433		0.612	0.585		0.761	0.829		2.179	2.151
Biological Process	GO:0051707	5	response to other organism	1.18856e-07	K3ZK61	barwin-like [Setaria italica]	1.368	Up	0.0084638	LOC101775495	15.564	1.255	1.27	1.139	1.762	1.758	1.494	0.589	0.564	0.693	0.548	0.482	0.591
Biological Process	GO:0051707	5	response to other organism	1.18856e-07	K3ZK44	pathogenesis-related protein PR-4-like [Setaria italica]	1.388	Up	0.0025192	LOC101774684	15.923	1.127	1.212	1.056	1.637	1.587	1.488	0.699	0.667	0.823	0.611	0.569	0.669
Biological Process	GO:0051707	5	response to other organism	1.18856e-07	K3ZK59	barwin-like [Setaria italica]	1.68	Up	0.00020309	LOC101775087	15.508	1.183	1.103	1.193	2.05	1.839	1.957	0.497	0.617	0.508	0.319	0.484	0.388
Biological Process	GO:0072593	4	reactive oxygen species metabolic process	0.155096	K4AC73	Peroxidase OS=Setaria italica OX=4555 GN=LOC101765668	1.692	Up	0.000103997	LOC101765668	36.516	0.876	0.906	0.903	1.438	1.608	1.496	0.788	0.711	0.771	0.885	0.806	0.85
Biological Process	GO:0072593	4	reactive oxygen species metabolic process	0.155096	K3Y881	Peroxidase OS=Setaria italica OX=4555 GN=LOC101766030	1.429	Up	0.00183528	LOC101766030	38.884	0.795	0.889	0.779	1.196	1.113	1.211	1.006	0.986	1.004	0.986	1.032	1.027
Biological Process	GO:0072593	4	reactive oxygen species metabolic process	0.155096	K3XYD8	Peroxidase OS=Setaria italica OX=4555 GN=LOC101782279	1.588	Up	0.00025606	LOC101782279	32.834	1.015	0.982	1.003	1.668	1.617	1.478	0.745	0.704	0.798	0.711	0.723	0.765
Biological Process	GO:0072593	4	reactive oxygen species metabolic process	0.155096	K3XJE1	Peroxidase OS=Setaria italica OX=4555 GN=LOC101778284	2.246	Up	2.2575e-05	LOC101778284	37.718	0.871	0.877	0.857	1.907	2.09	1.855	0.565	0.452	0.57	0.724	0.62	0.684
Biological Process	GO:0072593	4	reactive oxygen species metabolic process	0.155096	K3Z2C7	Peroxidase OS=Setaria italica OX=4555 GN=LOC101755700	1.556	Up	1.73935e-05	LOC101755700	37.877	0.769	0.789	0.759	1.214	1.221	1.17	0.995	0.976	1.001	1.053	1.051	1.007
Biological Process	GO:0005976	5	polysaccharide metabolic process	0.202926	K3ZQ82	Cellulose synthase OS=Setaria italica OX=4555 GN=LOC101772353	1.203	Up	9.6616e-05	LOC101772353	122.35	0.82	0.821	0.801	0.97	0.972	0.996	1.18	1.182	1.233	1.052	1.084	1.07
Biological Process	GO:0005976	5	polysaccharide metabolic process	0.202926	K4A2Q0	Beta-amylase OS=Setaria italica OX=4555 GN=LOC101754272	2.129	Up	0.00033778	LOC101754272	60.09	0.906	0.777	0.838	1.62	1.9	1.846	0.759	0.715	0.758	0.717	0.647	0.665
Biological Process	GO:0005976	5	polysaccharide metabolic process	0.202926	K4A7U0	Beta-amylase OS=Setaria italica OX=4555 GN=LOC101778130	1.307	Up	0.010197	LOC101778130	61.042	0.881	0.816	0.977	1.104	1.181	1.209	1.135	1.143	0.943	0.895	0.881	0.888
Biological Process	GO:0005996	6	monosaccharide metabolic process	0.0389824	K3Y178	Glyceraldehyde-3-phosphate dehydrogenase OS=Setaria italica OX=4555 GN=SETIT_007940mg	2.428	Up	2.848e-06	SETIT_007940mg	40.832	0.684	0.716	0.731	1.72	1.786	1.669	0.584	0.583	0.586	1.058	0.965	1.056
Biological Process	GO:0005996	6	monosaccharide metabolic process	0.0389824	K3Y5T3	alpha-L-arabinofuranosidase 1-like [Setaria italica]	1.276	Up	0.0021795	LOC101766582	71.914	0.932	0.835	0.865	1.094	1.144	1.12	0.985	1.007	1.023	1.002	0.99	1.008
Biological Process	GO:0005996	6	monosaccharide metabolic process	0.0389824	K4AA01	Glyceraldehyde-3-phosphate dehydrogenase OS=Setaria italica OX=4555 GN=LOC101752582	1.223	Up	0.004537	LOC101752582	46.993	0.956	0.943	0.86	1.128	1.146	1.101	1.055	1.012	1.062	0.916	0.902	0.964
Biological Process	GO:0005996	6	monosaccharide metabolic process	0.0389824	K3ZRB4	alpha-L-arabinofuranosidase 1-like [Setaria italica]	1.243	Up	0.00022279	LOC101770902	73.244	0.913	0.928	0.878	1.133	1.115	1.132	1.045	1.02	1.052	0.924	0.934	0.937
Biological Process	GO:0042742	7	defense response to bacterium	2.47666e-05	K3ZK61	barwin-like [Setaria italica]	1.368	Up	0.0084638	LOC101775495	15.564	1.255	1.27	1.139	1.762	1.758	1.494	0.589	0.564	0.693	0.548	0.482	0.591
Biological Process	GO:0042742	7	defense response to bacterium	2.47666e-05	K3ZK44	pathogenesis-related protein PR-4-like [Setaria italica]	1.388	Up	0.0025192	LOC101774684	15.923	1.127	1.212	1.056	1.637	1.587	1.488	0.699	0.667	0.823	0.611	0.569	0.669
Biological Process	GO:0042742	7	defense response to bacterium	2.47666e-05	K3ZK59	barwin-like [Setaria italica]	1.68	Up	0.00020309	LOC101775087	15.508	1.183	1.103	1.193	2.05	1.839	1.957	0.497	0.617	0.508	0.319	0.484	0.388
Biological Process	GO:0050832	7	defense response to fungus	1.18856e-07	K3ZIP9	antimicrobial peptides-like [Setaria italica]	2.995	Up	8.262e-07	LOC101778627	47.096	0.798	0.844	0.782	2.471	2.388	2.401	0.318	0.399	0.341	0.49	0.444	0.551
Biological Process	GO:0050832	7	defense response to fungus	1.18856e-07	K3ZM30	antimicrobial peptides-like isoform X1 [Setaria italica]	1.354	Up	0.0099036	LOC101772931	39.059		0.451	0.433		0.612	0.585		0.761	0.829		2.179	2.151
Biological Process	GO:0050832	7	defense response to fungus	1.18856e-07	K3ZK61	barwin-like [Setaria italica]	1.368	Up	0.0084638	LOC101775495	15.564	1.255	1.27	1.139	1.762	1.758	1.494	0.589	0.564	0.693	0.548	0.482	0.591
Biological Process	GO:0050832	7	defense response to fungus	1.18856e-07	K3ZK44	pathogenesis-related protein PR-4-like [Setaria italica]	1.388	Up	0.0025192	LOC101774684	15.923	1.127	1.212	1.056	1.637	1.587	1.488	0.699	0.667	0.823	0.611	0.569	0.669
Biological Process	GO:0050832	7	defense response to fungus	1.18856e-07	K3ZK59	barwin-like [Setaria italica]	1.68	Up	0.00020309	LOC101775087	15.508	1.183	1.103	1.193	2.05	1.839	1.957	0.497	0.617	0.508	0.319	0.484	0.388
Biological Process	GO:1901565	5	organonitrogen compound catabolic process	0.000330944	K3Y9D5	endochitinase A-like [Setaria italica]	1.546	Up	0.00029761	LOC101763181	29.287	1.062	1.029	1.031	1.652	1.677	1.498	0.73	0.721	0.81	0.604	0.601	0.709
Biological Process	GO:1901565	5	organonitrogen compound catabolic process	0.000330944	K3YUV7	kynurenine formamidase-like [Setaria italica]	1.234	Up	0.002261	LOC101772991	29.465	0.891	0.842	0.899	1.097	1.115	1.036	1.074	1.097	1.078	0.953	0.966	0.998
Biological Process	GO:1901565	5	organonitrogen compound catabolic process	0.000330944	K3Y9E6	endochitinase A-like [Setaria italica]	1.363	Up	0.00086179	LOC101764401	28.752	1.012	1.052	1.116	1.425	1.408	1.502	0.805	0.827	0.719	0.798	0.738	0.688
Biological Process	GO:1901565	5	organonitrogen compound catabolic process	0.000330944	K3Y984	endochitinase A [Setaria italica]	1.24	Up	0.0059001	LOC101763587	29.46	1.258	1.213	1.223	1.641	1.442	1.497	0.551	0.671	0.593	0.577	0.665	0.602
Biological Process	GO:1901565	5	organonitrogen compound catabolic process	0.000330944	K3Z2Z8	endochitinase A-like [Setaria italica]	1.635	Up	6.8939e-07	LOC101766109	24.369	0.961	0.954	0.966	1.602	1.554	1.554	0.836	0.836	0.84	0.648	0.699	0.671
Biological Process	GO:1901565	5	organonitrogen compound catabolic process	0.000330944	K3Y9C4	endochitinase A-like [Setaria italica]	1.348	Up	0.00032239	LOC101763988	28.474	0.982	1.013	0.965	1.363	1.273	1.353	0.896	0.911	0.92	0.813	0.792	0.78
Biological Process	GO:1901565	5	organonitrogen compound catabolic process	0.000330944	K3YAQ2	Glycine cleavage system H protein OS=Setaria italica OX=4555 GN=LOC101763998	1.629	Up	0.00040055	LOC101763998	14.27	0.831	0.78	0.852	1.263	1.429	1.32	0.956	0.838	1.011	0.972	0.986	0.842
Biological Process	GO:0006040	5	amino sugar metabolic process	2.15791e-05	K3Y9D5	endochitinase A-like [Setaria italica]	1.546	Up	0.00029761	LOC101763181	29.287	1.062	1.029	1.031	1.652	1.677	1.498	0.73	0.721	0.81	0.604	0.601	0.709
Biological Process	GO:0006040	5	amino sugar metabolic process	2.15791e-05	K3Y9E6	endochitinase A-like [Setaria italica]	1.363	Up	0.00086179	LOC101764401	28.752	1.012	1.052	1.116	1.425	1.408	1.502	0.805	0.827	0.719	0.798	0.738	0.688
Biological Process	GO:0006040	5	amino sugar metabolic process	2.15791e-05	K3Y984	endochitinase A [Setaria italica]	1.24	Up	0.0059001	LOC101763587	29.46	1.258	1.213	1.223	1.641	1.442	1.497	0.551	0.671	0.593	0.577	0.665	0.602
Biological Process	GO:0006040	5	amino sugar metabolic process	2.15791e-05	K3Z2Z8	endochitinase A-like [Setaria italica]	1.635	Up	6.8939e-07	LOC101766109	24.369	0.961	0.954	0.966	1.602	1.554	1.554	0.836	0.836	0.84	0.648	0.699	0.671
Biological Process	GO:0006040	5	amino sugar metabolic process	2.15791e-05	K3Y9C4	endochitinase A-like [Setaria italica]	1.348	Up	0.00032239	LOC101763988	28.474	0.982	1.013	0.965	1.363	1.273	1.353	0.896	0.911	0.92	0.813	0.792	0.78
Biological Process	GO:0009056	3	catabolic process	0.00157186	K4AC73	Peroxidase OS=Setaria italica OX=4555 GN=LOC101765668	1.692	Up	0.000103997	LOC101765668	36.516	0.876	0.906	0.903	1.438	1.608	1.496	0.788	0.711	0.771	0.885	0.806	0.85
Biological Process	GO:0009056	3	catabolic process	0.00157186	K3Y7X1	Fructose-bisphosphate aldolase OS=Setaria italica OX=4555 GN=LOC101754815	1.208	Up	4.1201e-06	LOC101754815	41.834	0.954	0.943	0.944	1.133	1.145	1.154	0.967	0.971	0.976	0.975	0.951	0.926
Biological Process	GO:0009056	3	catabolic process	0.00157186	K3Z2Z8	endochitinase A-like [Setaria italica]	1.635	Up	6.8939e-07	LOC101766109	24.369	0.961	0.954	0.966	1.602	1.554	1.554	0.836	0.836	0.84	0.648	0.699	0.671
Biological Process	GO:0009056	3	catabolic process	0.00157186	K3XJE1	Peroxidase OS=Setaria italica OX=4555 GN=LOC101778284	2.246	Up	2.2575e-05	LOC101778284	37.718	0.871	0.877	0.857	1.907	2.09	1.855	0.565	0.452	0.57	0.724	0.62	0.684
Biological Process	GO:0009056	3	catabolic process	0.00157186	K3Z2C7	Peroxidase OS=Setaria italica OX=4555 GN=LOC101755700	1.556	Up	1.73935e-05	LOC101755700	37.877	0.769	0.789	0.759	1.214	1.221	1.17	0.995	0.976	1.001	1.053	1.051	1.007
Biological Process	GO:0009056	3	catabolic process	0.00157186	K3Y9C4	endochitinase A-like [Setaria italica]	1.348	Up	0.00032239	LOC101763988	28.474	0.982	1.013	0.965	1.363	1.273	1.353	0.896	0.911	0.92	0.813	0.792	0.78
Biological Process	GO:0009056	3	catabolic process	0.00157186	K3YUV7	kynurenine formamidase-like [Setaria italica]	1.234	Up	0.002261	LOC101772991	29.465	0.891	0.842	0.899	1.097	1.115	1.036	1.074	1.097	1.078	0.953	0.966	0.998
Biological Process	GO:0009056	3	catabolic process	0.00157186	K3Y9E6	endochitinase A-like [Setaria italica]	1.363	Up	0.00086179	LOC101764401	28.752	1.012	1.052	1.116	1.425	1.408	1.502	0.805	0.827	0.719	0.798	0.738	0.688
Biological Process	GO:0009056	3	catabolic process	0.00157186	K4A2Q0	Beta-amylase OS=Setaria italica OX=4555 GN=LOC101754272	2.129	Up	0.00033778	LOC101754272	60.09	0.906	0.777	0.838	1.62	1.9	1.846	0.759	0.715	0.758	0.717	0.647	0.665
Biological Process	GO:0009056	3	catabolic process	0.00157186	K3YAQ2	Glycine cleavage system H protein OS=Setaria italica OX=4555 GN=LOC101763998	1.629	Up	0.00040055	LOC101763998	14.27	0.831	0.78	0.852	1.263	1.429	1.32	0.956	0.838	1.011	0.972	0.986	0.842
Biological Process	GO:0009056	3	catabolic process	0.00157186	K3YTG5	ubiquitin receptor RAD23b [Setaria italica]	1.331	Up	0.005443	LOC101761391	39.645	0.95	0.99		1.285	1.298		0.874	0.867		0.912	0.866
Biological Process	GO:0009056	3	catabolic process	0.00157186	K3XG24	PRLI-interacting factor K family protein [Populus trichocarpa]	1.285	Up	0.0040784	LOC101755703	63.544	0.959	0.964	0.857	1.191	1.153	1.229	0.977	0.984	0.951	0.9	0.921	0.984
Biological Process	GO:0009056	3	catabolic process	0.00157186	K3XXT7	"fructose-bisphosphate aldolase, cytoplasmic isozyme 1-like [Setaria italica]"	1.201	Up	0.00061525	LOC101786189	38.069	0.979	0.996	0.946	1.195	1.162	1.152	0.927	0.969	1.084	0.915	0.889	0.835
Biological Process	GO:0009056	3	catabolic process	0.00157186	K3Y881	Peroxidase OS=Setaria italica OX=4555 GN=LOC101766030	1.429	Up	0.00183528	LOC101766030	38.884	0.795	0.889	0.779	1.196	1.113	1.211	1.006	0.986	1.004	0.986	1.032	1.027
Biological Process	GO:0009056	3	catabolic process	0.00157186	K4A7U0	Beta-amylase OS=Setaria italica OX=4555 GN=LOC101778130	1.307	Up	0.010197	LOC101778130	61.042	0.881	0.816	0.977	1.104	1.181	1.209	1.135	1.143	0.943	0.895	0.881	0.888
Biological Process	GO:0009056	3	catabolic process	0.00157186	K3Y9D5	endochitinase A-like [Setaria italica]	1.546	Up	0.00029761	LOC101763181	29.287	1.062	1.029	1.031	1.652	1.677	1.498	0.73	0.721	0.81	0.604	0.601	0.709
Biological Process	GO:0009056	3	catabolic process	0.00157186	K3Y984	endochitinase A [Setaria italica]	1.24	Up	0.0059001	LOC101763587	29.46	1.258	1.213	1.223	1.641	1.442	1.497	0.551	0.671	0.593	0.577	0.665	0.602
Biological Process	GO:0009056	3	catabolic process	0.00157186	K3XYD8	Peroxidase OS=Setaria italica OX=4555 GN=LOC101782279	1.588	Up	0.00025606	LOC101782279	32.834	1.015	0.982	1.003	1.668	1.617	1.478	0.745	0.704	0.798	0.711	0.723	0.765
Biological Process	GO:0009056	3	catabolic process	0.00157186	K3ZHU8	Laccase OS=Setaria italica OX=4555 GN=LOC101779436	1.393	Up	0.00081843	LOC101779436	65.579	1.097	1.057	1.073	1.423	1.473	1.6	0.756	0.724	0.635	0.747	0.774	0.64
Biological Process	GO:0009605	3	response to external stimulus	4.53793e-06	K3ZIP9	antimicrobial peptides-like [Setaria italica]	2.995	Up	8.262e-07	LOC101778627	47.096	0.798	0.844	0.782	2.471	2.388	2.401	0.318	0.399	0.341	0.49	0.444	0.551
Biological Process	GO:0009605	3	response to external stimulus	4.53793e-06	K3ZM30	antimicrobial peptides-like isoform X1 [Setaria italica]	1.354	Up	0.0099036	LOC101772931	39.059		0.451	0.433		0.612	0.585		0.761	0.829		2.179	2.151
Biological Process	GO:0009605	3	response to external stimulus	4.53793e-06	K3ZK61	barwin-like [Setaria italica]	1.368	Up	0.0084638	LOC101775495	15.564	1.255	1.27	1.139	1.762	1.758	1.494	0.589	0.564	0.693	0.548	0.482	0.591
Biological Process	GO:0009605	3	response to external stimulus	4.53793e-06	K3ZK44	pathogenesis-related protein PR-4-like [Setaria italica]	1.388	Up	0.0025192	LOC101774684	15.923	1.127	1.212	1.056	1.637	1.587	1.488	0.699	0.667	0.823	0.611	0.569	0.669
Biological Process	GO:0009605	3	response to external stimulus	4.53793e-06	K3ZK59	barwin-like [Setaria italica]	1.68	Up	0.00020309	LOC101775087	15.508	1.183	1.103	1.193	2.05	1.839	1.957	0.497	0.617	0.508	0.319	0.484	0.388
Biological Process	GO:0044765	5	single-organism transport	0.081081	K3YQ53	pyrophosphate-energized vacuolar membrane proton pump isoform X2 [Setaria italica]	1.36	Up	0.00059601	LOC101780838	80.033	0.991	0.982	1.04	1.318	1.435	1.346	0.88	0.775	0.861	0.832	0.835	0.775
Biological Process	GO:0044765	5	single-organism transport	0.081081	K3ZKC1	Non-specific lipid-transfer protein OS=Setaria italica OX=4555 GN=LOC101756443	1.735	Up	0.00051954	LOC101756443	11.473	1.235	1.181	1.156	2.277	1.953	1.966	0.259	0.427	0.4	0.286	0.37	0.426
Biological Process	GO:0044765	5	single-organism transport	0.081081	K3XN75	Non-specific lipid-transfer protein OS=Setaria italica OX=4555 GN=LOC101772575	3.331	Up	4.2722e-05	LOC101772575	12.74	0.59	0.712	0.653	2.275	2.036	2.202	0.638	0.68	0.602	0.64	0.656	0.658
Biological Process	GO:0044765	5	single-organism transport	0.081081	K3YAY4	Non-specific lipid-transfer protein OS=Setaria italica OX=4555 GN=LOC101769557	1.675	Up	8.2373e-05	LOC101769557	11.575	1.148	1.099	1.105	1.906	1.942	1.768	0.51	0.546	0.523	0.508	0.491	0.561
Biological Process	GO:0044765	5	single-organism transport	0.081081	K3Y5D3	Potassium transporter OS=Setaria italica OX=4555 GN=LOC101765477	1.239	Up	0.00131669	LOC101765477	86.578	0.972	0.996	1.009	1.188	1.212	1.288	1.088	1.116	1.036	0.768	0.694	0.688
Biological Process	GO:0044765	5	single-organism transport	0.081081	K3ZKB6	Non-specific lipid-transfer protein OS=Setaria italica OX=4555 GN=LOC101756039	1.927	Up	0.0091046	LOC101756039	11.862	0.941	0.932		1.692	1.918		0.712	0.566		0.694	0.635
Biological Process	GO:0044765	5	single-organism transport	0.081081	K4AKT3	non-specific lipid-transfer protein 2P-like [Setaria italica]	1.895	Up	6.0958e-05	LOC101782694	9.4511	0.926	0.889	0.947	1.817	1.639	1.777	0.64	0.701	0.652	0.662	0.699	0.666
Biological Process	GO:0009072	9	aromatic amino acid family metabolic process	0.361619	K3YUV7	kynurenine formamidase-like [Setaria italica]	1.234	Up	0.002261	LOC101772991	29.465	0.891	0.842	0.899	1.097	1.115	1.036	1.074	1.097	1.078	0.953	0.966	0.998
Biological Process	GO:0009072	9	aromatic amino acid family metabolic process	0.361619	K4A811	Phospho-2-dehydro-3-deoxyheptonate aldolase OS=Setaria italica OX=4555 GN=LOC101775939	1.362	Up	0.0113433	LOC101775939	60.061	0.584	0.638	0.728	0.837	0.924	0.895	1.458	1.433	1.428	1.062	1.007	0.983
Biological Process	GO:0009620	6	response to fungus	1.18856e-07	K3ZIP9	antimicrobial peptides-like [Setaria italica]	2.995	Up	8.262e-07	LOC101778627	47.096	0.798	0.844	0.782	2.471	2.388	2.401	0.318	0.399	0.341	0.49	0.444	0.551
Biological Process	GO:0009620	6	response to fungus	1.18856e-07	K3ZM30	antimicrobial peptides-like isoform X1 [Setaria italica]	1.354	Up	0.0099036	LOC101772931	39.059		0.451	0.433		0.612	0.585		0.761	0.829		2.179	2.151
Biological Process	GO:0009620	6	response to fungus	1.18856e-07	K3ZK61	barwin-like [Setaria italica]	1.368	Up	0.0084638	LOC101775495	15.564	1.255	1.27	1.139	1.762	1.758	1.494	0.589	0.564	0.693	0.548	0.482	0.591
Biological Process	GO:0009620	6	response to fungus	1.18856e-07	K3ZK44	pathogenesis-related protein PR-4-like [Setaria italica]	1.388	Up	0.0025192	LOC101774684	15.923	1.127	1.212	1.056	1.637	1.587	1.488	0.699	0.667	0.823	0.611	0.569	0.669
Biological Process	GO:0009620	6	response to fungus	1.18856e-07	K3ZK59	barwin-like [Setaria italica]	1.68	Up	0.00020309	LOC101775087	15.508	1.183	1.103	1.193	2.05	1.839	1.957	0.497	0.617	0.508	0.319	0.484	0.388
Biological Process	GO:0006869	6	lipid transport	0.00136346	K3ZKC1	Non-specific lipid-transfer protein OS=Setaria italica OX=4555 GN=LOC101756443	1.735	Up	0.00051954	LOC101756443	11.473	1.235	1.181	1.156	2.277	1.953	1.966	0.259	0.427	0.4	0.286	0.37	0.426
Biological Process	GO:0006869	6	lipid transport	0.00136346	K3XN75	Non-specific lipid-transfer protein OS=Setaria italica OX=4555 GN=LOC101772575	3.331	Up	4.2722e-05	LOC101772575	12.74	0.59	0.712	0.653	2.275	2.036	2.202	0.638	0.68	0.602	0.64	0.656	0.658
Biological Process	GO:0006869	6	lipid transport	0.00136346	K3YAY4	Non-specific lipid-transfer protein OS=Setaria italica OX=4555 GN=LOC101769557	1.675	Up	8.2373e-05	LOC101769557	11.575	1.148	1.099	1.105	1.906	1.942	1.768	0.51	0.546	0.523	0.508	0.491	0.561
Biological Process	GO:0006869	6	lipid transport	0.00136346	K3ZKB6	Non-specific lipid-transfer protein OS=Setaria italica OX=4555 GN=LOC101756039	1.927	Up	0.0091046	LOC101756039	11.862	0.941	0.932		1.692	1.918		0.712	0.566		0.694	0.635
Biological Process	GO:0006869	6	lipid transport	0.00136346	K4AKT3	non-specific lipid-transfer protein 2P-like [Setaria italica]	1.895	Up	6.0958e-05	LOC101782694	9.4511	0.926	0.889	0.947	1.817	1.639	1.777	0.64	0.701	0.652	0.662	0.699	0.666
Biological Process	GO:0046395	8	carboxylic acid catabolic process	0.197941	K3YUV7	kynurenine formamidase-like [Setaria italica]	1.234	Up	0.002261	LOC101772991	29.465	0.891	0.842	0.899	1.097	1.115	1.036	1.074	1.097	1.078	0.953	0.966	0.998
Biological Process	GO:0046395	8	carboxylic acid catabolic process	0.197941	K3YAQ2	Glycine cleavage system H protein OS=Setaria italica OX=4555 GN=LOC101763998	1.629	Up	0.00040055	LOC101763998	14.27	0.831	0.78	0.852	1.263	1.429	1.32	0.956	0.838	1.011	0.972	0.986	0.842
Biological Process	GO:0022900	5	electron transport chain	0.00643068	U5TU12	Photosystem II CP43 reaction center protein OS=Setaria italica OX=4555 GN=psbC	1.206	Up	5.6653e-05	psbC	51.981	0.885	0.897	0.89	1.084	1.054	1.085	1.022	1.057	1.062	1.027	0.983	0.977
Biological Process	GO:0022900	5	electron transport chain	0.00643068	K3YK57	Ferredoxin OS=Setaria italica OX=4555 GN=LOC101752738	1.863	Up	0.0025565	LOC101752738	14.375	0.69	0.698		1.253	1.333		1.266	1.161		0.817	0.839
Biological Process	GO:0022900	5	electron transport chain	0.00643068	U5TXE2	Photosystem I iron-sulfur center OS=Setaria italica OX=4555 GN=psaC	1.548	Up	2.188e-06	psaC	8.8993	0.844	0.821	0.834	1.274	1.315	1.279	0.961	0.974	0.971	0.919	0.913	0.92
Biological Process	GO:0022900	5	electron transport chain	0.00643068	K3Z2V3	Cytochrome b559 subunit alpha OS=Setaria italica OX=4555 GN=LOC101781620	1.204	Up	0.040143	LOC101781620	9.4445	0.973	0.904		1.117	1.142		0.996	1.031		0.926	0.941
Biological Process	GO:0009628	3	response to abiotic stimulus	0.0355202	K3ZJ30	dehydrin DHN4-like [Setaria italica]	1.277	Up	6.2303e-05	LOC101759559	33.741	1.236	1.187	1.223	1.566	1.53	1.56	0.905	0.94	0.918	0.32	0.371	0.329
Biological Process	GO:0009628	3	response to abiotic stimulus	0.0355202	K3YUM9	dehydrin COR410-like [Setaria italica]	1.219	Up	0.00038106	LOC101775984	31.644	1.003	0.989	0.953	1.174	1.206	1.209	0.856	0.861	0.904	0.943	0.944	0.953
Biological Process	GO:0009628	3	response to abiotic stimulus	0.0355202	K3ZK21	dehydrin DHN1-like [Setaria italica]	1.508	Up	0.00022062	LOC101760090	16.914	0.879	0.954	0.948	1.451	1.379	1.365	0.968	0.938	0.92	0.731	0.755	0.793
Biological Process	GO:1902578	3	single-organism localization	0.0837317	K3YQ53	pyrophosphate-energized vacuolar membrane proton pump isoform X2 [Setaria italica]	1.36	Up	0.00059601	LOC101780838	80.033	0.991	0.982	1.04	1.318	1.435	1.346	0.88	0.775	0.861	0.832	0.835	0.775
Biological Process	GO:1902578	3	single-organism localization	0.0837317	K3ZKC1	Non-specific lipid-transfer protein OS=Setaria italica OX=4555 GN=LOC101756443	1.735	Up	0.00051954	LOC101756443	11.473	1.235	1.181	1.156	2.277	1.953	1.966	0.259	0.427	0.4	0.286	0.37	0.426
Biological Process	GO:1902578	3	single-organism localization	0.0837317	K3XN75	Non-specific lipid-transfer protein OS=Setaria italica OX=4555 GN=LOC101772575	3.331	Up	4.2722e-05	LOC101772575	12.74	0.59	0.712	0.653	2.275	2.036	2.202	0.638	0.68	0.602	0.64	0.656	0.658
Biological Process	GO:1902578	3	single-organism localization	0.0837317	K3YAY4	Non-specific lipid-transfer protein OS=Setaria italica OX=4555 GN=LOC101769557	1.675	Up	8.2373e-05	LOC101769557	11.575	1.148	1.099	1.105	1.906	1.942	1.768	0.51	0.546	0.523	0.508	0.491	0.561
Biological Process	GO:1902578	3	single-organism localization	0.0837317	K3Y5D3	Potassium transporter OS=Setaria italica OX=4555 GN=LOC101765477	1.239	Up	0.00131669	LOC101765477	86.578	0.972	0.996	1.009	1.188	1.212	1.288	1.088	1.116	1.036	0.768	0.694	0.688
Biological Process	GO:1902578	3	single-organism localization	0.0837317	K3ZKB6	Non-specific lipid-transfer protein OS=Setaria italica OX=4555 GN=LOC101756039	1.927	Up	0.0091046	LOC101756039	11.862	0.941	0.932		1.692	1.918		0.712	0.566		0.694	0.635
Biological Process	GO:1902578	3	single-organism localization	0.0837317	K4AKT3	non-specific lipid-transfer protein 2P-like [Setaria italica]	1.895	Up	6.0958e-05	LOC101782694	9.4511	0.926	0.889	0.947	1.817	1.639	1.777	0.64	0.701	0.652	0.662	0.699	0.666
Biological Process	GO:0009617	6	response to bacterium	2.47666e-05	K3ZK61	barwin-like [Setaria italica]	1.368	Up	0.0084638	LOC101775495	15.564	1.255	1.27	1.139	1.762	1.758	1.494	0.589	0.564	0.693	0.548	0.482	0.591
Biological Process	GO:0009617	6	response to bacterium	2.47666e-05	K3ZK44	pathogenesis-related protein PR-4-like [Setaria italica]	1.388	Up	0.0025192	LOC101774684	15.923	1.127	1.212	1.056	1.637	1.587	1.488	0.699	0.667	0.823	0.611	0.569	0.669
Biological Process	GO:0009617	6	response to bacterium	2.47666e-05	K3ZK59	barwin-like [Setaria italica]	1.68	Up	0.00020309	LOC101775087	15.508	1.183	1.103	1.193	2.05	1.839	1.957	0.497	0.617	0.508	0.319	0.484	0.388
Biological Process	GO:1901136	5	carbohydrate derivative catabolic process	0.000282213	K3Y9D5	endochitinase A-like [Setaria italica]	1.546	Up	0.00029761	LOC101763181	29.287	1.062	1.029	1.031	1.652	1.677	1.498	0.73	0.721	0.81	0.604	0.601	0.709
Biological Process	GO:1901136	5	carbohydrate derivative catabolic process	0.000282213	K3Y9E6	endochitinase A-like [Setaria italica]	1.363	Up	0.00086179	LOC101764401	28.752	1.012	1.052	1.116	1.425	1.408	1.502	0.805	0.827	0.719	0.798	0.738	0.688
Biological Process	GO:1901136	5	carbohydrate derivative catabolic process	0.000282213	K3Y984	endochitinase A [Setaria italica]	1.24	Up	0.0059001	LOC101763587	29.46	1.258	1.213	1.223	1.641	1.442	1.497	0.551	0.671	0.593	0.577	0.665	0.602
Biological Process	GO:1901136	5	carbohydrate derivative catabolic process	0.000282213	K3Z2Z8	endochitinase A-like [Setaria italica]	1.635	Up	6.8939e-07	LOC101766109	24.369	0.961	0.954	0.966	1.602	1.554	1.554	0.836	0.836	0.84	0.648	0.699	0.671
Biological Process	GO:1901136	5	carbohydrate derivative catabolic process	0.000282213	K3Y9C4	endochitinase A-like [Setaria italica]	1.348	Up	0.00032239	LOC101763988	28.474	0.982	1.013	0.965	1.363	1.273	1.353	0.896	0.911	0.92	0.813	0.792	0.78
Biological Process	GO:0016054	6	organic acid catabolic process	0.197941	K3YUV7	kynurenine formamidase-like [Setaria italica]	1.234	Up	0.002261	LOC101772991	29.465	0.891	0.842	0.899	1.097	1.115	1.036	1.074	1.097	1.078	0.953	0.966	0.998
Biological Process	GO:0016054	6	organic acid catabolic process	0.197941	K3YAQ2	Glycine cleavage system H protein OS=Setaria italica OX=4555 GN=LOC101763998	1.629	Up	0.00040055	LOC101763998	14.27	0.831	0.78	0.852	1.263	1.429	1.32	0.956	0.838	1.011	0.972	0.986	0.842
Biological Process	GO:1901606	10	alpha-amino acid catabolic process	0.125116	K3YUV7	kynurenine formamidase-like [Setaria italica]	1.234	Up	0.002261	LOC101772991	29.465	0.891	0.842	0.899	1.097	1.115	1.036	1.074	1.097	1.078	0.953	0.966	0.998
Biological Process	GO:1901606	10	alpha-amino acid catabolic process	0.125116	K3YAQ2	Glycine cleavage system H protein OS=Setaria italica OX=4555 GN=LOC101763998	1.629	Up	0.00040055	LOC101763998	14.27	0.831	0.78	0.852	1.263	1.429	1.32	0.956	0.838	1.011	0.972	0.986	0.842
Biological Process	GO:0001101	4	response to acid chemical	0.00255327	K3ZJ30	dehydrin DHN4-like [Setaria italica]	1.277	Up	6.2303e-05	LOC101759559	33.741	1.236	1.187	1.223	1.566	1.53	1.56	0.905	0.94	0.918	0.32	0.371	0.329
Biological Process	GO:0001101	4	response to acid chemical	0.00255327	K3YUM9	dehydrin COR410-like [Setaria italica]	1.219	Up	0.00038106	LOC101775984	31.644	1.003	0.989	0.953	1.174	1.206	1.209	0.856	0.861	0.904	0.943	0.944	0.953
Biological Process	GO:0001101	4	response to acid chemical	0.00255327	K3ZK21	dehydrin DHN1-like [Setaria italica]	1.508	Up	0.00022062	LOC101760090	16.914	0.879	0.954	0.948	1.451	1.379	1.365	0.968	0.938	0.92	0.731	0.755	0.793
Biological Process	GO:0006026	6	aminoglycan catabolic process	2.15791e-05	K3Y9D5	endochitinase A-like [Setaria italica]	1.546	Up	0.00029761	LOC101763181	29.287	1.062	1.029	1.031	1.652	1.677	1.498	0.73	0.721	0.81	0.604	0.601	0.709
Biological Process	GO:0006026	6	aminoglycan catabolic process	2.15791e-05	K3Y9E6	endochitinase A-like [Setaria italica]	1.363	Up	0.00086179	LOC101764401	28.752	1.012	1.052	1.116	1.425	1.408	1.502	0.805	0.827	0.719	0.798	0.738	0.688
Biological Process	GO:0006026	6	aminoglycan catabolic process	2.15791e-05	K3Y984	endochitinase A [Setaria italica]	1.24	Up	0.0059001	LOC101763587	29.46	1.258	1.213	1.223	1.641	1.442	1.497	0.551	0.671	0.593	0.577	0.665	0.602
Biological Process	GO:0006026	6	aminoglycan catabolic process	2.15791e-05	K3Z2Z8	endochitinase A-like [Setaria italica]	1.635	Up	6.8939e-07	LOC101766109	24.369	0.961	0.954	0.966	1.602	1.554	1.554	0.836	0.836	0.84	0.648	0.699	0.671
Biological Process	GO:0006026	6	aminoglycan catabolic process	2.15791e-05	K3Y9C4	endochitinase A-like [Setaria italica]	1.348	Up	0.00032239	LOC101763988	28.474	0.982	1.013	0.965	1.363	1.273	1.353	0.896	0.911	0.92	0.813	0.792	0.78
Biological Process	GO:0006032	8	chitin catabolic process	2.15791e-05	K3Y9D5	endochitinase A-like [Setaria italica]	1.546	Up	0.00029761	LOC101763181	29.287	1.062	1.029	1.031	1.652	1.677	1.498	0.73	0.721	0.81	0.604	0.601	0.709
Biological Process	GO:0006032	8	chitin catabolic process	2.15791e-05	K3Y9E6	endochitinase A-like [Setaria italica]	1.363	Up	0.00086179	LOC101764401	28.752	1.012	1.052	1.116	1.425	1.408	1.502	0.805	0.827	0.719	0.798	0.738	0.688
Biological Process	GO:0006032	8	chitin catabolic process	2.15791e-05	K3Y984	endochitinase A [Setaria italica]	1.24	Up	0.0059001	LOC101763587	29.46	1.258	1.213	1.223	1.641	1.442	1.497	0.551	0.671	0.593	0.577	0.665	0.602
Biological Process	GO:0006032	8	chitin catabolic process	2.15791e-05	K3Z2Z8	endochitinase A-like [Setaria italica]	1.635	Up	6.8939e-07	LOC101766109	24.369	0.961	0.954	0.966	1.602	1.554	1.554	0.836	0.836	0.84	0.648	0.699	0.671
Biological Process	GO:0006032	8	chitin catabolic process	2.15791e-05	K3Y9C4	endochitinase A-like [Setaria italica]	1.348	Up	0.00032239	LOC101763988	28.474	0.982	1.013	0.965	1.363	1.273	1.353	0.896	0.911	0.92	0.813	0.792	0.78
Biological Process	GO:0009415	5	response to water	0.00124418	K3ZJ30	dehydrin DHN4-like [Setaria italica]	1.277	Up	6.2303e-05	LOC101759559	33.741	1.236	1.187	1.223	1.566	1.53	1.56	0.905	0.94	0.918	0.32	0.371	0.329
Biological Process	GO:0009415	5	response to water	0.00124418	K3YUM9	dehydrin COR410-like [Setaria italica]	1.219	Up	0.00038106	LOC101775984	31.644	1.003	0.989	0.953	1.174	1.206	1.209	0.856	0.861	0.904	0.943	0.944	0.953
Biological Process	GO:0009415	5	response to water	0.00124418	K3ZK21	dehydrin DHN1-like [Setaria italica]	1.508	Up	0.00022062	LOC101760090	16.914	0.879	0.954	0.948	1.451	1.379	1.365	0.968	0.938	0.92	0.731	0.755	0.793
Biological Process	GO:0006979	4	response to oxidative stress	0.210181	K4AC73	Peroxidase OS=Setaria italica OX=4555 GN=LOC101765668	1.692	Up	0.000103997	LOC101765668	36.516	0.876	0.906	0.903	1.438	1.608	1.496	0.788	0.711	0.771	0.885	0.806	0.85
Biological Process	GO:0006979	4	response to oxidative stress	0.210181	K3Y881	Peroxidase OS=Setaria italica OX=4555 GN=LOC101766030	1.429	Up	0.00183528	LOC101766030	38.884	0.795	0.889	0.779	1.196	1.113	1.211	1.006	0.986	1.004	0.986	1.032	1.027
Biological Process	GO:0006979	4	response to oxidative stress	0.210181	K3XYD8	Peroxidase OS=Setaria italica OX=4555 GN=LOC101782279	1.588	Up	0.00025606	LOC101782279	32.834	1.015	0.982	1.003	1.668	1.617	1.478	0.745	0.704	0.798	0.711	0.723	0.765
Biological Process	GO:0006979	4	response to oxidative stress	0.210181	K3XJE1	Peroxidase OS=Setaria italica OX=4555 GN=LOC101778284	2.246	Up	2.2575e-05	LOC101778284	37.718	0.871	0.877	0.857	1.907	2.09	1.855	0.565	0.452	0.57	0.724	0.62	0.684
Biological Process	GO:0006979	4	response to oxidative stress	0.210181	K3Z2C7	Peroxidase OS=Setaria italica OX=4555 GN=LOC101755700	1.556	Up	1.73935e-05	LOC101755700	37.877	0.769	0.789	0.759	1.214	1.221	1.17	0.995	0.976	1.001	1.053	1.051	1.007
Biological Process	GO:1901361	5	organic cyclic compound catabolic process	0.350893	K3YUV7	kynurenine formamidase-like [Setaria italica]	1.234	Up	0.002261	LOC101772991	29.465	0.891	0.842	0.899	1.097	1.115	1.036	1.074	1.097	1.078	0.953	0.966	0.998
Biological Process	GO:1901361	5	organic cyclic compound catabolic process	0.350893	K3ZHU8	Laccase OS=Setaria italica OX=4555 GN=LOC101779436	1.393	Up	0.00081843	LOC101779436	65.579	1.097	1.057	1.073	1.423	1.473	1.6	0.756	0.724	0.635	0.747	0.774	0.64
Biological Process	GO:0010035	4	response to inorganic substance	0.00869366	K3ZJ30	dehydrin DHN4-like [Setaria italica]	1.277	Up	6.2303e-05	LOC101759559	33.741	1.236	1.187	1.223	1.566	1.53	1.56	0.905	0.94	0.918	0.32	0.371	0.329
Biological Process	GO:0010035	4	response to inorganic substance	0.00869366	K3YUM9	dehydrin COR410-like [Setaria italica]	1.219	Up	0.00038106	LOC101775984	31.644	1.003	0.989	0.953	1.174	1.206	1.209	0.856	0.861	0.904	0.943	0.944	0.953
Biological Process	GO:0010035	4	response to inorganic substance	0.00869366	K3ZK21	dehydrin DHN1-like [Setaria italica]	1.508	Up	0.00022062	LOC101760090	16.914	0.879	0.954	0.948	1.451	1.379	1.365	0.968	0.938	0.92	0.731	0.755	0.793
Biological Process	GO:0015979	4	photosynthesis	8.31093e-11	K3YUS1	"cytochrome b6-f complex iron-sulfur subunit, chloroplastic isoform X2 [Setaria italica]"	1.211	Up	0.0032971	LOC101778821	30.125	0.901	0.902	0.923	1.079	1.058	1.165	1.054	1.024	1.007	0.958	0.968	0.928
Biological Process	GO:0015979	4	photosynthesis	8.31093e-11	K3XYV6	"oxygen-evolving enhancer protein 2, chloroplastic [Setaria italica]"	1.224	Up	0.0064425	LOC101777440	27.274	0.881	0.925	0.881	1.097	1.093	1.098	1.038	0.997	1.052	0.995	0.991	1
Biological Process	GO:0015979	4	photosynthesis	8.31093e-11	U5TXA2	Photosystem I P700 chlorophyll a apoprotein A2 OS=Setaria italica OX=4555 GN=psaB	1.397	Up	0.00062393	psaB	82.556	0.789	0.792	0.868	1.117	1.173	1.131	1.127	1.128	1.094	0.984	0.928	0.924
Biological Process	GO:0015979	4	photosynthesis	8.31093e-11	K3XJV1	"oxygen-evolving enhancer protein 1, chloroplastic [Setaria italica]"	1.222	Up	3.6661e-05	LOC101771243	34.904	0.883	0.87	0.895	1.09	1.075	1.071	1.049	1.066	1.059	0.97	0.983	0.984
Biological Process	GO:0015979	4	photosynthesis	8.31093e-11	K3ZXD9	"photosystem I reaction center subunit IV, chloroplastic-like [Setaria italica]"	1.41	Up	0.00027685	LOC101767783	18.676	0.87	0.888	0.837	1.188	1.195	1.275	1.047	0.978	1.01	0.902	0.962	0.905
Biological Process	GO:0015979	4	photosynthesis	8.31093e-11	U5TXE2	Photosystem I iron-sulfur center OS=Setaria italica OX=4555 GN=psaC	1.548	Up	2.188e-06	psaC	8.8993	0.844	0.821	0.834	1.274	1.315	1.279	0.961	0.974	0.971	0.919	0.913	0.92
Biological Process	GO:0015979	4	photosynthesis	8.31093e-11	K4AEM5	"photosystem I reaction center subunit III, chloroplastic [Setaria italica]"	1.387	Up	0.00026279	LOC101783492	24.417	0.891	0.92	0.876	1.262	1.278	1.187	0.92	0.917	0.974	0.968	0.914	0.867
Biological Process	GO:0015979	4	photosynthesis	8.31093e-11	K3YKE5	"photosystem II 10 kDa polypeptide, chloroplastic [Setaria italica]"	1.434	Up	0.000119872	LOC101766967	10.536	0.813	0.778	0.829	1.124	1.161	1.185	1.094	1.097	1.085	0.986	0.999	0.921
Biological Process	GO:0015979	4	photosynthesis	8.31093e-11	U5TXA1	Photosystem I P700 chlorophyll a apoprotein A1 OS=Setaria italica OX=4555 GN=psaA	1.295	Up	0.00134163	psaA	83.178	0.894	0.926	0.911	1.247	1.122	1.169	0.983	0.959	0.974	0.909	0.945	0.917
Biological Process	GO:0015979	4	photosynthesis	8.31093e-11	U5TU12	Photosystem II CP43 reaction center protein OS=Setaria italica OX=4555 GN=psbC	1.206	Up	5.6653e-05	psbC	51.981	0.885	0.897	0.89	1.084	1.054	1.085	1.022	1.057	1.062	1.027	0.983	0.977
Biological Process	GO:0015979	4	photosynthesis	8.31093e-11	K3ZWW9	"oxygen-evolving enhancer protein 3-1, chloroplastic [Zea mays]"	1.221	Up	9.9048e-05	LOC101754665	22.441	0.862	0.837	0.853	1.046	1.05	1.019	1.079	1.079	1.081	1.009	1.014	1.039
Biological Process	GO:0015979	4	photosynthesis	8.31093e-11	K4AFA9	"photosystem I reaction center subunit II, chloroplastic [Setaria italica]"	1.221	Up	1.75975e-05	LOC101769456	21.912	0.919	0.928	0.944	1.136	1.133	1.139	0.972	0.966	0.965	0.939	0.946	0.949
Biological Process	GO:0015979	4	photosynthesis	8.31093e-11	K3Z2V3	Cytochrome b559 subunit alpha OS=Setaria italica OX=4555 GN=LOC101781620	1.204	Up	0.040143	LOC101781620	9.4445	0.973	0.904		1.117	1.142		0.996	1.031		0.926	0.941
Biological Process	GO:0071822	5	protein complex subunit organization	0.329269	K4AM22	actin-depolymerizing factor 3-like [Setaria italica]	1.408	Up	0.00027709	LOC101766473	15.743	0.954	0.928	0.977	1.333	1.402	1.29	0.995	0.994	0.986	0.741	0.704	0.769
Biological Process	GO:0071822	5	protein complex subunit organization	0.329269	K3XNX6	probable 26S proteasome complex subunit sem1-1 [Setaria italica]	1.21	Up	0.0085565	LOC101753815	8.7961	0.886	0.844	0.813	1.089	0.995	0.992	0.989	0.996	0.979	1.05	1.176	1.227
Biological Process	GO:0042221	3	response to chemical	0.0611901	K3ZJ30	dehydrin DHN4-like [Setaria italica]	1.277	Up	6.2303e-05	LOC101759559	33.741	1.236	1.187	1.223	1.566	1.53	1.56	0.905	0.94	0.918	0.32	0.371	0.329
Biological Process	GO:0042221	3	response to chemical	0.0611901	K3YUM9	dehydrin COR410-like [Setaria italica]	1.219	Up	0.00038106	LOC101775984	31.644	1.003	0.989	0.953	1.174	1.206	1.209	0.856	0.861	0.904	0.943	0.944	0.953
Biological Process	GO:0042221	3	response to chemical	0.0611901	K3ZK21	dehydrin DHN1-like [Setaria italica]	1.508	Up	0.00022062	LOC101760090	16.914	0.879	0.954	0.948	1.451	1.379	1.365	0.968	0.938	0.92	0.731	0.755	0.793
Biological Process	GO:0043207	4	response to external biotic stimulus	1.18856e-07	K3ZIP9	antimicrobial peptides-like [Setaria italica]	2.995	Up	8.262e-07	LOC101778627	47.096	0.798	0.844	0.782	2.471	2.388	2.401	0.318	0.399	0.341	0.49	0.444	0.551
Biological Process	GO:0043207	4	response to external biotic stimulus	1.18856e-07	K3ZM30	antimicrobial peptides-like isoform X1 [Setaria italica]	1.354	Up	0.0099036	LOC101772931	39.059		0.451	0.433		0.612	0.585		0.761	0.829		2.179	2.151
Biological Process	GO:0043207	4	response to external biotic stimulus	1.18856e-07	K3ZK61	barwin-like [Setaria italica]	1.368	Up	0.0084638	LOC101775495	15.564	1.255	1.27	1.139	1.762	1.758	1.494	0.589	0.564	0.693	0.548	0.482	0.591
Biological Process	GO:0043207	4	response to external biotic stimulus	1.18856e-07	K3ZK44	pathogenesis-related protein PR-4-like [Setaria italica]	1.388	Up	0.0025192	LOC101774684	15.923	1.127	1.212	1.056	1.637	1.587	1.488	0.699	0.667	0.823	0.611	0.569	0.669
Biological Process	GO:0043207	4	response to external biotic stimulus	1.18856e-07	K3ZK59	barwin-like [Setaria italica]	1.68	Up	0.00020309	LOC101775087	15.508	1.183	1.103	1.193	2.05	1.839	1.957	0.497	0.617	0.508	0.319	0.484	0.388
Biological Process	GO:0050896	2	response to stimulus	0.00215256	K4AC73	Peroxidase OS=Setaria italica OX=4555 GN=LOC101765668	1.692	Up	0.000103997	LOC101765668	36.516	0.876	0.906	0.903	1.438	1.608	1.496	0.788	0.711	0.771	0.885	0.806	0.85
Biological Process	GO:0050896	2	response to stimulus	0.00215256	K3YK37	thionin-like [Setaria italica]	2.25	Up	1.63263e-05	LOC101772197	14.827	0.665	0.607	0.659	1.452	1.473	1.419	0.904	0.909	0.922	1.034	1.048	1.05
Biological Process	GO:0050896	2	response to stimulus	0.00215256	K3YUM9	dehydrin COR410-like [Setaria italica]	1.219	Up	0.00038106	LOC101775984	31.644	1.003	0.989	0.953	1.174	1.206	1.209	0.856	0.861	0.904	0.943	0.944	0.953
Biological Process	GO:0050896	2	response to stimulus	0.00215256	K3XJE1	Peroxidase OS=Setaria italica OX=4555 GN=LOC101778284	2.246	Up	2.2575e-05	LOC101778284	37.718	0.871	0.877	0.857	1.907	2.09	1.855	0.565	0.452	0.57	0.724	0.62	0.684
Biological Process	GO:0050896	2	response to stimulus	0.00215256	K3YAE4	MLP-like protein 423 [Setaria italica]	1.629	Up	0.000143098	LOC101758591	18.586	1.01	0.98	0.954	1.679	1.512	1.606	0.668	0.787	0.719	0.68	0.753	0.757
Biological Process	GO:0050896	2	response to stimulus	0.00215256	K3Z2C7	Peroxidase OS=Setaria italica OX=4555 GN=LOC101755700	1.556	Up	1.73935e-05	LOC101755700	37.877	0.769	0.789	0.759	1.214	1.221	1.17	0.995	0.976	1.001	1.053	1.051	1.007
Biological Process	GO:0050896	2	response to stimulus	0.00215256	K3XHS5	calmodulin-binding protein 60 B-like isoform X1 [Setaria italica]	1.237	Up	0.034744	LOC101780010	50.612	0.873	0.931		1.088	1.144		0.968	0.876		1.085	1.065
Biological Process	GO:0050896	2	response to stimulus	0.00215256	K4AHF3	defensin SD2-like [Setaria italica]	1.898	Up	8.1208e-05	LOC101784585	8.9525	0.966	0.929	0.897	1.856	1.784	1.659	0.598	0.637	0.682	0.625	0.621	0.676
Biological Process	GO:0050896	2	response to stimulus	0.00215256	K3ZIP9	antimicrobial peptides-like [Setaria italica]	2.995	Up	8.262e-07	LOC101778627	47.096	0.798	0.844	0.782	2.471	2.388	2.401	0.318	0.399	0.341	0.49	0.444	0.551
Biological Process	GO:0050896	2	response to stimulus	0.00215256	K3ZM30	antimicrobial peptides-like isoform X1 [Setaria italica]	1.354	Up	0.0099036	LOC101772931	39.059		0.451	0.433		0.612	0.585		0.761	0.829		2.179	2.151
Biological Process	GO:0050896	2	response to stimulus	0.00215256	K3YWY6	abscisic stress-ripening protein 3-like [Setaria italica]	1.81	Up	3.5517e-06	LOC101768572	11.824	1.036	1.03	1.012	1.793	1.908	1.869	0.656	0.592	0.623	0.556	0.518	0.542
Biological Process	GO:0050896	2	response to stimulus	0.00215256	K3YTG5	ubiquitin receptor RAD23b [Setaria italica]	1.331	Up	0.005443	LOC101761391	39.645	0.95	0.99		1.285	1.298		0.874	0.867		0.912	0.866
Biological Process	GO:0050896	2	response to stimulus	0.00215256	K3Y881	Peroxidase OS=Setaria italica OX=4555 GN=LOC101766030	1.429	Up	0.00183528	LOC101766030	38.884	0.795	0.889	0.779	1.196	1.113	1.211	1.006	0.986	1.004	0.986	1.032	1.027
Biological Process	GO:0050896	2	response to stimulus	0.00215256	K3ZK61	barwin-like [Setaria italica]	1.368	Up	0.0084638	LOC101775495	15.564	1.255	1.27	1.139	1.762	1.758	1.494	0.589	0.564	0.693	0.548	0.482	0.591
Biological Process	GO:0050896	2	response to stimulus	0.00215256	K3ZK59	barwin-like [Setaria italica]	1.68	Up	0.00020309	LOC101775087	15.508	1.183	1.103	1.193	2.05	1.839	1.957	0.497	0.617	0.508	0.319	0.484	0.388
Biological Process	GO:0050896	2	response to stimulus	0.00215256	K3ZJ30	dehydrin DHN4-like [Setaria italica]	1.277	Up	6.2303e-05	LOC101759559	33.741	1.236	1.187	1.223	1.566	1.53	1.56	0.905	0.94	0.918	0.32	0.371	0.329
Biological Process	GO:0050896	2	response to stimulus	0.00215256	K3XYD8	Peroxidase OS=Setaria italica OX=4555 GN=LOC101782279	1.588	Up	0.00025606	LOC101782279	32.834	1.015	0.982	1.003	1.668	1.617	1.478	0.745	0.704	0.798	0.711	0.723	0.765
Biological Process	GO:0050896	2	response to stimulus	0.00215256	K3ZK21	dehydrin DHN1-like [Setaria italica]	1.508	Up	0.00022062	LOC101760090	16.914	0.879	0.954	0.948	1.451	1.379	1.365	0.968	0.938	0.92	0.731	0.755	0.793
Biological Process	GO:0050896	2	response to stimulus	0.00215256	K3YGB5	"heat shock protein 90-5, chloroplastic-like [Setaria italica]"	1.317	Up	0.0058995	LOC101769528	88.769	0.656	0.741	0.776	0.945	0.979	0.937	1.193	1.11	1.076	1.181	1.139	1.219
Biological Process	GO:0050896	2	response to stimulus	0.00215256	K3ZK44	pathogenesis-related protein PR-4-like [Setaria italica]	1.388	Up	0.0025192	LOC101774684	15.923	1.127	1.212	1.056	1.637	1.587	1.488	0.699	0.667	0.823	0.611	0.569	0.669
Biological Process	GO:0006022	5	aminoglycan metabolic process	4.80144e-05	K3Y9D5	endochitinase A-like [Setaria italica]	1.546	Up	0.00029761	LOC101763181	29.287	1.062	1.029	1.031	1.652	1.677	1.498	0.73	0.721	0.81	0.604	0.601	0.709
Biological Process	GO:0006022	5	aminoglycan metabolic process	4.80144e-05	K3Y9E6	endochitinase A-like [Setaria italica]	1.363	Up	0.00086179	LOC101764401	28.752	1.012	1.052	1.116	1.425	1.408	1.502	0.805	0.827	0.719	0.798	0.738	0.688
Biological Process	GO:0006022	5	aminoglycan metabolic process	4.80144e-05	K3Y984	endochitinase A [Setaria italica]	1.24	Up	0.0059001	LOC101763587	29.46	1.258	1.213	1.223	1.641	1.442	1.497	0.551	0.671	0.593	0.577	0.665	0.602
Biological Process	GO:0006022	5	aminoglycan metabolic process	4.80144e-05	K3Z2Z8	endochitinase A-like [Setaria italica]	1.635	Up	6.8939e-07	LOC101766109	24.369	0.961	0.954	0.966	1.602	1.554	1.554	0.836	0.836	0.84	0.648	0.699	0.671
Biological Process	GO:0006022	5	aminoglycan metabolic process	4.80144e-05	K3Y9C4	endochitinase A-like [Setaria italica]	1.348	Up	0.00032239	LOC101763988	28.474	0.982	1.013	0.965	1.363	1.273	1.353	0.896	0.911	0.92	0.813	0.792	0.78
Biological Process	GO:0044712	4	single-organism catabolic process	0.15983	K3YUV7	kynurenine formamidase-like [Setaria italica]	1.234	Up	0.002261	LOC101772991	29.465	0.891	0.842	0.899	1.097	1.115	1.036	1.074	1.097	1.078	0.953	0.966	0.998
Biological Process	GO:0044712	4	single-organism catabolic process	0.15983	K3XXT7	"fructose-bisphosphate aldolase, cytoplasmic isozyme 1-like [Setaria italica]"	1.201	Up	0.00061525	LOC101786189	38.069	0.979	0.996	0.946	1.195	1.162	1.152	0.927	0.969	1.084	0.915	0.889	0.835
Biological Process	GO:0044712	4	single-organism catabolic process	0.15983	K3Y7X1	Fructose-bisphosphate aldolase OS=Setaria italica OX=4555 GN=LOC101754815	1.208	Up	4.1201e-06	LOC101754815	41.834	0.954	0.943	0.944	1.133	1.145	1.154	0.967	0.971	0.976	0.975	0.951	0.926
Biological Process	GO:0044712	4	single-organism catabolic process	0.15983	K3ZHU8	Laccase OS=Setaria italica OX=4555 GN=LOC101779436	1.393	Up	0.00081843	LOC101779436	65.579	1.097	1.057	1.073	1.423	1.473	1.6	0.756	0.724	0.635	0.747	0.774	0.64
Biological Process	GO:0044712	4	single-organism catabolic process	0.15983	K3YAQ2	Glycine cleavage system H protein OS=Setaria italica OX=4555 GN=LOC101763998	1.629	Up	0.00040055	LOC101763998	14.27	0.831	0.78	0.852	1.263	1.429	1.32	0.956	0.838	1.011	0.972	0.986	0.842
Biological Process	GO:0044282	5	small molecule catabolic process	0.296501	K3YUV7	kynurenine formamidase-like [Setaria italica]	1.234	Up	0.002261	LOC101772991	29.465	0.891	0.842	0.899	1.097	1.115	1.036	1.074	1.097	1.078	0.953	0.966	0.998
Biological Process	GO:0044282	5	small molecule catabolic process	0.296501	K3YAQ2	Glycine cleavage system H protein OS=Setaria italica OX=4555 GN=LOC101763998	1.629	Up	0.00040055	LOC101763998	14.27	0.831	0.78	0.852	1.263	1.429	1.32	0.956	0.838	1.011	0.972	0.986	0.842
Biological Process	GO:0000272	6	polysaccharide catabolic process	0.0118785	K4A2Q0	Beta-amylase OS=Setaria italica OX=4555 GN=LOC101754272	2.129	Up	0.00033778	LOC101754272	60.09	0.906	0.777	0.838	1.62	1.9	1.846	0.759	0.715	0.758	0.717	0.647	0.665
Biological Process	GO:0000272	6	polysaccharide catabolic process	0.0118785	K4A7U0	Beta-amylase OS=Setaria italica OX=4555 GN=LOC101778130	1.307	Up	0.010197	LOC101778130	61.042	0.881	0.816	0.977	1.104	1.181	1.209	1.135	1.143	0.943	0.895	0.881	0.888
Biological Process	GO:0009057	5	macromolecule catabolic process	0.00591448	K3Y9D5	endochitinase A-like [Setaria italica]	1.546	Up	0.00029761	LOC101763181	29.287	1.062	1.029	1.031	1.652	1.677	1.498	0.73	0.721	0.81	0.604	0.601	0.709
Biological Process	GO:0009057	5	macromolecule catabolic process	0.00591448	K3YTG5	ubiquitin receptor RAD23b [Setaria italica]	1.331	Up	0.005443	LOC101761391	39.645	0.95	0.99		1.285	1.298		0.874	0.867		0.912	0.866
Biological Process	GO:0009057	5	macromolecule catabolic process	0.00591448	K3Y9E6	endochitinase A-like [Setaria italica]	1.363	Up	0.00086179	LOC101764401	28.752	1.012	1.052	1.116	1.425	1.408	1.502	0.805	0.827	0.719	0.798	0.738	0.688
Biological Process	GO:0009057	5	macromolecule catabolic process	0.00591448	K3XG24	PRLI-interacting factor K family protein [Populus trichocarpa]	1.285	Up	0.0040784	LOC101755703	63.544	0.959	0.964	0.857	1.191	1.153	1.229	0.977	0.984	0.951	0.9	0.921	0.984
Biological Process	GO:0009057	5	macromolecule catabolic process	0.00591448	K3Y984	endochitinase A [Setaria italica]	1.24	Up	0.0059001	LOC101763587	29.46	1.258	1.213	1.223	1.641	1.442	1.497	0.551	0.671	0.593	0.577	0.665	0.602
Biological Process	GO:0009057	5	macromolecule catabolic process	0.00591448	K3Z2Z8	endochitinase A-like [Setaria italica]	1.635	Up	6.8939e-07	LOC101766109	24.369	0.961	0.954	0.966	1.602	1.554	1.554	0.836	0.836	0.84	0.648	0.699	0.671
Biological Process	GO:0009057	5	macromolecule catabolic process	0.00591448	K3Y9C4	endochitinase A-like [Setaria italica]	1.348	Up	0.00032239	LOC101763988	28.474	0.982	1.013	0.965	1.363	1.273	1.353	0.896	0.911	0.92	0.813	0.792	0.78
Biological Process	GO:0009057	5	macromolecule catabolic process	0.00591448	K4A2Q0	Beta-amylase OS=Setaria italica OX=4555 GN=LOC101754272	2.129	Up	0.00033778	LOC101754272	60.09	0.906	0.777	0.838	1.62	1.9	1.846	0.759	0.715	0.758	0.717	0.647	0.665
Biological Process	GO:0009057	5	macromolecule catabolic process	0.00591448	K4A7U0	Beta-amylase OS=Setaria italica OX=4555 GN=LOC101778130	1.307	Up	0.010197	LOC101778130	61.042	0.881	0.816	0.977	1.104	1.181	1.209	1.135	1.143	0.943	0.895	0.881	0.888
An04TvsAn04C down
GO Terms Level 1	GO Terms ID	GO Terms Level	GO Terms Description	Fisher's exact test P value	Protein accession	Protein description	Ratio	Regulated Type	P value	Gene name	MW [kDa]	AN04C_1	AN04C_2	AN04C_3	AN04T_1	AN04T_2	AN04T_3	YG2C_1	YG2C_2	YG2C_3	YG2T_1	YG2T_2	YG2T_3
Biological Process	GO:0006518	6	peptide metabolic process	0.000352836	K3ZWZ6	Ribosomal protein L15 OS=Setaria italica OX=4555 GN=LOC101772484	0.767	Down	0.0100588	LOC101772484	24.298	1.542		1.479	1.139		1.178	0.626		0.681	0.693		0.665
Biological Process	GO:0006518	6	peptide metabolic process	0.000352836	K3XZS1	40S ribosomal protein S14 [Setaria italica]	0.824	Down	0.0099608	LOC101772286	16.331	1.004	1.093	1.127	0.872	0.858	0.927	0.958	0.879	0.882	1.138	1.114	1.115
Biological Process	GO:0006518	6	peptide metabolic process	0.000352836	K3Z1L7	Ribosomal protein L37 OS=Setaria italica OX=4555 GN=LOC101765315	0.726	Down	0.0049228	LOC101765315	10.593	1.605	1.825	1.888	1.221	1.342	1.298	0.566	0.375	0.362	0.61	0.46	0.45
Biological Process	GO:0006518	6	peptide metabolic process	0.000352836	K3XNE0	60S ribosomal protein L36 OS=Setaria italica OX=4555 GN=LOC101757064	0.833	Down	0.00154015	LOC101757064	12.435	1.527	1.43	1.471	1.219	1.264	1.206	0.657	0.619	0.667	0.724	0.697	0.798
Biological Process	GO:0006518	6	peptide metabolic process	0.000352836	K3ZY23	ubiquitin-60S ribosomal protein L40-2 [Setaria italica]	0.776	Down	0.0174044	LOC101764465	14.758	1.367	1.267	1.367	0.975	1.164	0.967	0.86	0.833	0.832	0.817	0.745	0.792
Biological Process	GO:0006518	6	peptide metabolic process	0.000352836	K4AH02	60S ribosomal protein L44-like [Phoenix dactylifera]	0.811	Down	0.00131542	LOC101781603	12.138	1.486	1.549	1.571	1.206	1.239	1.292	0.645	0.596	0.595	0.688	0.631	0.571
Biological Process	GO:0006518	6	peptide metabolic process	0.000352836	K3ZX01	Ribosomal protein L15 OS=Setaria italica OX=4555 GN=LOC101770365	0.755	Down	0.0021235	LOC101770365	24.312	1.695	1.519	1.688	1.23	1.2	1.272	0.518	0.611	0.501	0.556	0.674	0.542
Biological Process	GO:0006518	6	peptide metabolic process	0.000352836	K3YKA4	60S ribosomal protein L34-like [Setaria italica]	0.821	Down	0.0123172	LOC101776281	13.705	1.551	1.625	1.405	1.278	1.218	1.263	0.558	0.519	0.642	0.619	0.665	0.688
Biological Process	GO:0006518	6	peptide metabolic process	0.000352836	K3YWR4	60S ribosomal protein L35-2 [Setaria italica]	0.751	Down	0.0130581	LOC101767630	14.295	1.749	1.772	1.466	1.229	1.205	1.313	0.498	0.462	0.618	0.513	0.563	0.699
Biological Process	GO:0044262	5	cellular carbohydrate metabolic process	0.127228	K3YIZ6	Xyloglucan endotransglucosylase/hydrolase OS=Setaria italica OX=4555 GN=LOC101752890	0.776	Down	9.7738e-05	LOC101752890	31.809	1.232	1.244	1.254	0.98	0.978	0.935	0.928	0.927	0.923	0.93	0.851	0.886
Biological Process	GO:0044262	5	cellular carbohydrate metabolic process	0.127228	K3XYK7	probable inositol oxygenase [Setaria italica]	0.766	Down	5.7829e-05	LOC101786191	34.28	1.339	1.307	1.284	0.989	1.005	1.018	0.782	0.776	0.796	0.943	0.912	0.931
Biological Process	GO:0006979	4	response to oxidative stress	1.03513e-05	K3Z2D1	Peroxidase OS=Setaria italica OX=4555 GN=LOC101756505	0.816	Down	0.00085797	LOC101756505	35.66	1.204	1.199	1.13	0.979	0.956	0.948	0.992	1.007	0.987	0.847	0.867	0.869
Biological Process	GO:0006979	4	response to oxidative stress	1.03513e-05	K4AC48	Peroxidase OS=Setaria italica OX=4555 GN=LOC101753799	0.805	Down	0.0041982	LOC101753799	36.742	1.033	1.06	1.052	0.786	0.888	0.858	1.064	1.027	1.043	1.082	1.066	1.084
Biological Process	GO:0006979	4	response to oxidative stress	1.03513e-05	K3ZV96	Peroxidase OS=Setaria italica OX=4555 GN=LOC101775750	0.791	Down	6.0283e-05	LOC101775750	33.415	1.254	1.252	1.234	1.005	0.991	0.964	0.943	0.903	0.949	0.788	0.886	0.802
Biological Process	GO:0006979	4	response to oxidative stress	1.03513e-05	K3XJK3	Peroxidase OS=Setaria italica OX=4555 GN=LOC101785533	0.782	Down	4.9705e-07	LOC101785533	36.951	1.042	1.037	1.036	0.819	0.812	0.806	1.101	1.132	1.098	1.018	1.037	1.041
Biological Process	GO:0006979	4	response to oxidative stress	1.03513e-05	K3XY63	Peroxidase OS=Setaria italica OX=4555 GN=LOC101776354	0.813	Down	0.000115575	LOC101776354	35.618	0.979	0.976	0.986	0.788	0.784	0.818	1.177	1.18	1.153	1.048	1.041	1.034
Biological Process	GO:0006979	4	response to oxidative stress	1.03513e-05	K4ACJ5	Peroxidase OS=Setaria italica OX=4555 GN=LOC101782535	0.787	Down	0.00078141	LOC101782535	35.402	1.345	1.28	1.243	0.998	1.006	1.039	0.835	0.87	0.887	0.82	0.846	0.834
Biological Process	GO:0006979	4	response to oxidative stress	1.03513e-05	K3XJH9	Peroxidase OS=Setaria italica OX=4555 GN=LOC101775549	0.819	Down	0.0016047	LOC101775549	38.286	1.272	1.28	1.2	0.994	1.052	1.026	0.915	0.919	0.95	0.789	0.791	0.834
Biological Process	GO:0019538	5	protein metabolic process	0.0523723	K3XWI4	protein ASPARTIC PROTEASE IN GUARD CELL 2-like [Setaria italica]	0.815	Down	0.000138748	LOC101780935	51.447	1.188	1.229	1.211	0.965	0.996	0.995	0.949	0.941	0.949	0.881	0.846	0.854
Biological Process	GO:0019538	5	protein metabolic process	0.0523723	K3ZWZ6	Ribosomal protein L15 OS=Setaria italica OX=4555 GN=LOC101772484	0.767	Down	0.0100588	LOC101772484	24.298	1.542		1.479	1.139		1.178	0.626		0.681	0.693		0.665
Biological Process	GO:0019538	5	protein metabolic process	0.0523723	K3XZS1	40S ribosomal protein S14 [Setaria italica]	0.824	Down	0.0099608	LOC101772286	16.331	1.004	1.093	1.127	0.872	0.858	0.927	0.958	0.879	0.882	1.138	1.114	1.115
Biological Process	GO:0019538	5	protein metabolic process	0.0523723	K3Z1L7	Ribosomal protein L37 OS=Setaria italica OX=4555 GN=LOC101765315	0.726	Down	0.0049228	LOC101765315	10.593	1.605	1.825	1.888	1.221	1.342	1.298	0.566	0.375	0.362	0.61	0.46	0.45
Biological Process	GO:0019538	5	protein metabolic process	0.0523723	A0A0Q3RG08	vacuolar-processing enzyme beta-isozyme 1 [Setaria italica]	0.831	Down	0.00021788	SETIT_0099462mg	46.632	1.147	1.106	1.129	0.919	0.951	0.939	1.024	1.063	1.044	0.873	0.881	0.871
Biological Process	GO:0019538	5	protein metabolic process	0.0523723	K3XNE0	60S ribosomal protein L36 OS=Setaria italica OX=4555 GN=LOC101757064	0.833	Down	0.00154015	LOC101757064	12.435	1.527	1.43	1.471	1.219	1.264	1.206	0.657	0.619	0.667	0.724	0.697	0.798
Biological Process	GO:0019538	5	protein metabolic process	0.0523723	K3ZY23	ubiquitin-60S ribosomal protein L40-2 [Setaria italica]	0.776	Down	0.0174044	LOC101764465	14.758	1.367	1.267	1.367	0.975	1.164	0.967	0.86	0.833	0.832	0.817	0.745	0.792
Biological Process	GO:0019538	5	protein metabolic process	0.0523723	K4AH02	60S ribosomal protein L44-like [Phoenix dactylifera]	0.811	Down	0.00131542	LOC101781603	12.138	1.486	1.549	1.571	1.206	1.239	1.292	0.645	0.596	0.595	0.688	0.631	0.571
Biological Process	GO:0019538	5	protein metabolic process	0.0523723	K3ZX01	Ribosomal protein L15 OS=Setaria italica OX=4555 GN=LOC101770365	0.755	Down	0.0021235	LOC101770365	24.312	1.695	1.519	1.688	1.23	1.2	1.272	0.518	0.611	0.501	0.556	0.674	0.542
Biological Process	GO:0019538	5	protein metabolic process	0.0523723	K3YWR4	60S ribosomal protein L35-2 [Setaria italica]	0.751	Down	0.0130581	LOC101767630	14.295	1.749	1.772	1.466	1.229	1.205	1.313	0.498	0.462	0.618	0.513	0.563	0.699
Biological Process	GO:0019538	5	protein metabolic process	0.0523723	K3XG75	C-type lectin receptor-like tyrosine-protein kinase At1g52310 isoform X3 [Setaria italica]	0.733	Down	0.00142144	LOC101769085	61.502		1.632	1.618		1.204	1.178		0.385	0.405		0.78	0.798
Biological Process	GO:0019538	5	protein metabolic process	0.0523723	K3YKA4	60S ribosomal protein L34-like [Setaria italica]	0.821	Down	0.0123172	LOC101776281	13.705	1.551	1.625	1.405	1.278	1.218	1.263	0.558	0.519	0.642	0.619	0.665	0.688
Biological Process	GO:0019538	5	protein metabolic process	0.0523723	K3XF15	protein SPA1-RELATED 4-like isoform X1 [Setaria italica]	0.715	Down	0.0064753	LOC101783393	79.576	0.906	0.866		0.643	0.624		0.782	0.788		1.661	1.716
Biological Process	GO:0033036	3	macromolecule localization	0.378791	K3XY82	syntaxin-43-like isoform X1 [Setaria italica]	0.793	Down	0.041681	LOC101765800	36.128	1.064		1.172	0.883		0.891	1.02		0.927	1.033		1.007
Biological Process	GO:0033036	3	macromolecule localization	0.378791	K3ZEQ5	non-specific lipid-transfer protein 2-like [Setaria italica]	0.711	Down	0.032684	LOC101780241	12.035	1.299	1.441		1.009	0.939		0.869	0.892		0.823	0.723
Biological Process	GO:0006412	8	translation	0.000244916	K3ZWZ6	Ribosomal protein L15 OS=Setaria italica OX=4555 GN=LOC101772484	0.767	Down	0.0100588	LOC101772484	24.298	1.542		1.479	1.139		1.178	0.626		0.681	0.693		0.665
Biological Process	GO:0006412	8	translation	0.000244916	K3XZS1	40S ribosomal protein S14 [Setaria italica]	0.824	Down	0.0099608	LOC101772286	16.331	1.004	1.093	1.127	0.872	0.858	0.927	0.958	0.879	0.882	1.138	1.114	1.115
Biological Process	GO:0006412	8	translation	0.000244916	K3Z1L7	Ribosomal protein L37 OS=Setaria italica OX=4555 GN=LOC101765315	0.726	Down	0.0049228	LOC101765315	10.593	1.605	1.825	1.888	1.221	1.342	1.298	0.566	0.375	0.362	0.61	0.46	0.45
Biological Process	GO:0006412	8	translation	0.000244916	K3XNE0	60S ribosomal protein L36 OS=Setaria italica OX=4555 GN=LOC101757064	0.833	Down	0.00154015	LOC101757064	12.435	1.527	1.43	1.471	1.219	1.264	1.206	0.657	0.619	0.667	0.724	0.697	0.798
Biological Process	GO:0006412	8	translation	0.000244916	K3ZY23	ubiquitin-60S ribosomal protein L40-2 [Setaria italica]	0.776	Down	0.0174044	LOC101764465	14.758	1.367	1.267	1.367	0.975	1.164	0.967	0.86	0.833	0.832	0.817	0.745	0.792
Biological Process	GO:0006412	8	translation	0.000244916	K4AH02	60S ribosomal protein L44-like [Phoenix dactylifera]	0.811	Down	0.00131542	LOC101781603	12.138	1.486	1.549	1.571	1.206	1.239	1.292	0.645	0.596	0.595	0.688	0.631	0.571
Biological Process	GO:0006412	8	translation	0.000244916	K3ZX01	Ribosomal protein L15 OS=Setaria italica OX=4555 GN=LOC101770365	0.755	Down	0.0021235	LOC101770365	24.312	1.695	1.519	1.688	1.23	1.2	1.272	0.518	0.611	0.501	0.556	0.674	0.542
Biological Process	GO:0006412	8	translation	0.000244916	K3YKA4	60S ribosomal protein L34-like [Setaria italica]	0.821	Down	0.0123172	LOC101776281	13.705	1.551	1.625	1.405	1.278	1.218	1.263	0.558	0.519	0.642	0.619	0.665	0.688
Biological Process	GO:0006412	8	translation	0.000244916	K3YWR4	60S ribosomal protein L35-2 [Setaria italica]	0.751	Down	0.0130581	LOC101767630	14.295	1.749	1.772	1.466	1.229	1.205	1.313	0.498	0.462	0.618	0.513	0.563	0.699
Biological Process	GO:0055114	4	oxidation-reduction process	0.03881	K3Z2D1	Peroxidase OS=Setaria italica OX=4555 GN=LOC101756505	0.816	Down	0.00085797	LOC101756505	35.66	1.204	1.199	1.13	0.979	0.956	0.948	0.992	1.007	0.987	0.847	0.867	0.869
Biological Process	GO:0055114	4	oxidation-reduction process	0.03881	K4AC48	Peroxidase OS=Setaria italica OX=4555 GN=LOC101753799	0.805	Down	0.0041982	LOC101753799	36.742	1.033	1.06	1.052	0.786	0.888	0.858	1.064	1.027	1.043	1.082	1.066	1.084
Biological Process	GO:0055114	4	oxidation-reduction process	0.03881	K3XJH9	Peroxidase OS=Setaria italica OX=4555 GN=LOC101775549	0.819	Down	0.0016047	LOC101775549	38.286	1.272	1.28	1.2	0.994	1.052	1.026	0.915	0.919	0.95	0.789	0.791	0.834
Biological Process	GO:0055114	4	oxidation-reduction process	0.03881	K3XJK3	Peroxidase OS=Setaria italica OX=4555 GN=LOC101785533	0.782	Down	4.9705e-07	LOC101785533	36.951	1.042	1.037	1.036	0.819	0.812	0.806	1.101	1.132	1.098	1.018	1.037	1.041
Biological Process	GO:0055114	4	oxidation-reduction process	0.03881	K3ZV96	Peroxidase OS=Setaria italica OX=4555 GN=LOC101775750	0.791	Down	6.0283e-05	LOC101775750	33.415	1.254	1.252	1.234	1.005	0.991	0.964	0.943	0.903	0.949	0.788	0.886	0.802
Biological Process	GO:0055114	4	oxidation-reduction process	0.03881	K3XY63	Peroxidase OS=Setaria italica OX=4555 GN=LOC101776354	0.813	Down	0.000115575	LOC101776354	35.618	0.979	0.976	0.986	0.788	0.784	0.818	1.177	1.18	1.153	1.048	1.041	1.034
Biological Process	GO:0055114	4	oxidation-reduction process	0.03881	K3XYK7	probable inositol oxygenase [Setaria italica]	0.766	Down	5.7829e-05	LOC101786191	34.28	1.339	1.307	1.284	0.989	1.005	1.018	0.782	0.776	0.796	0.943	0.912	0.931
Biological Process	GO:0055114	4	oxidation-reduction process	0.03881	K3YTU6	NADP-dependent D-sorbitol-6-phosphate dehydrogenase-like [Setaria italica]	0.831	Down	0.021895	LOC101770053	38.057	1.261	1.339	1.159	1.01	1.013	1.101	0.814	0.981	0.943	0.916	0.667	0.806
Biological Process	GO:0055114	4	oxidation-reduction process	0.03881	K4ACJ5	Peroxidase OS=Setaria italica OX=4555 GN=LOC101782535	0.787	Down	0.00078141	LOC101782535	35.402	1.345	1.28	1.243	0.998	1.006	1.039	0.835	0.87	0.887	0.82	0.846	0.834
Biological Process	GO:0055114	4	oxidation-reduction process	0.03881	K4AG87	Superoxide dismutase [Cu-Zn] OS=Setaria italica OX=4555 GN=LOC101754996	0.829	Down	3.5063e-05	LOC101754996	15.152	1.144	1.163	1.146	0.941	0.961	0.962	0.945	1.003	0.956	0.956	0.918	0.911
Biological Process	GO:0043043	7	peptide biosynthetic process	0.000270542	K3ZWZ6	Ribosomal protein L15 OS=Setaria italica OX=4555 GN=LOC101772484	0.767	Down	0.0100588	LOC101772484	24.298	1.542		1.479	1.139		1.178	0.626		0.681	0.693		0.665
Biological Process	GO:0043043	7	peptide biosynthetic process	0.000270542	K3XZS1	40S ribosomal protein S14 [Setaria italica]	0.824	Down	0.0099608	LOC101772286	16.331	1.004	1.093	1.127	0.872	0.858	0.927	0.958	0.879	0.882	1.138	1.114	1.115
Biological Process	GO:0043043	7	peptide biosynthetic process	0.000270542	K3Z1L7	Ribosomal protein L37 OS=Setaria italica OX=4555 GN=LOC101765315	0.726	Down	0.0049228	LOC101765315	10.593	1.605	1.825	1.888	1.221	1.342	1.298	0.566	0.375	0.362	0.61	0.46	0.45
Biological Process	GO:0043043	7	peptide biosynthetic process	0.000270542	K3XNE0	60S ribosomal protein L36 OS=Setaria italica OX=4555 GN=LOC101757064	0.833	Down	0.00154015	LOC101757064	12.435	1.527	1.43	1.471	1.219	1.264	1.206	0.657	0.619	0.667	0.724	0.697	0.798
Biological Process	GO:0043043	7	peptide biosynthetic process	0.000270542	K3ZY23	ubiquitin-60S ribosomal protein L40-2 [Setaria italica]	0.776	Down	0.0174044	LOC101764465	14.758	1.367	1.267	1.367	0.975	1.164	0.967	0.86	0.833	0.832	0.817	0.745	0.792
Biological Process	GO:0043043	7	peptide biosynthetic process	0.000270542	K4AH02	60S ribosomal protein L44-like [Phoenix dactylifera]	0.811	Down	0.00131542	LOC101781603	12.138	1.486	1.549	1.571	1.206	1.239	1.292	0.645	0.596	0.595	0.688	0.631	0.571
Biological Process	GO:0043043	7	peptide biosynthetic process	0.000270542	K3ZX01	Ribosomal protein L15 OS=Setaria italica OX=4555 GN=LOC101770365	0.755	Down	0.0021235	LOC101770365	24.312	1.695	1.519	1.688	1.23	1.2	1.272	0.518	0.611	0.501	0.556	0.674	0.542
Biological Process	GO:0043043	7	peptide biosynthetic process	0.000270542	K3YKA4	60S ribosomal protein L34-like [Setaria italica]	0.821	Down	0.0123172	LOC101776281	13.705	1.551	1.625	1.405	1.278	1.218	1.263	0.558	0.519	0.642	0.619	0.665	0.688
Biological Process	GO:0043043	7	peptide biosynthetic process	0.000270542	K3YWR4	60S ribosomal protein L35-2 [Setaria italica]	0.751	Down	0.0130581	LOC101767630	14.295	1.749	1.772	1.466	1.229	1.205	1.313	0.498	0.462	0.618	0.513	0.563	0.699
Biological Process	GO:0043603	5	cellular amide metabolic process	0.000633028	K3ZWZ6	Ribosomal protein L15 OS=Setaria italica OX=4555 GN=LOC101772484	0.767	Down	0.0100588	LOC101772484	24.298	1.542		1.479	1.139		1.178	0.626		0.681	0.693		0.665
Biological Process	GO:0043603	5	cellular amide metabolic process	0.000633028	K3XZS1	40S ribosomal protein S14 [Setaria italica]	0.824	Down	0.0099608	LOC101772286	16.331	1.004	1.093	1.127	0.872	0.858	0.927	0.958	0.879	0.882	1.138	1.114	1.115
Biological Process	GO:0043603	5	cellular amide metabolic process	0.000633028	K3Z1L7	Ribosomal protein L37 OS=Setaria italica OX=4555 GN=LOC101765315	0.726	Down	0.0049228	LOC101765315	10.593	1.605	1.825	1.888	1.221	1.342	1.298	0.566	0.375	0.362	0.61	0.46	0.45
Biological Process	GO:0043603	5	cellular amide metabolic process	0.000633028	K3XNE0	60S ribosomal protein L36 OS=Setaria italica OX=4555 GN=LOC101757064	0.833	Down	0.00154015	LOC101757064	12.435	1.527	1.43	1.471	1.219	1.264	1.206	0.657	0.619	0.667	0.724	0.697	0.798
Biological Process	GO:0043603	5	cellular amide metabolic process	0.000633028	K3ZY23	ubiquitin-60S ribosomal protein L40-2 [Setaria italica]	0.776	Down	0.0174044	LOC101764465	14.758	1.367	1.267	1.367	0.975	1.164	0.967	0.86	0.833	0.832	0.817	0.745	0.792
Biological Process	GO:0043603	5	cellular amide metabolic process	0.000633028	K4AH02	60S ribosomal protein L44-like [Phoenix dactylifera]	0.811	Down	0.00131542	LOC101781603	12.138	1.486	1.549	1.571	1.206	1.239	1.292	0.645	0.596	0.595	0.688	0.631	0.571
Biological Process	GO:0043603	5	cellular amide metabolic process	0.000633028	K3ZX01	Ribosomal protein L15 OS=Setaria italica OX=4555 GN=LOC101770365	0.755	Down	0.0021235	LOC101770365	24.312	1.695	1.519	1.688	1.23	1.2	1.272	0.518	0.611	0.501	0.556	0.674	0.542
Biological Process	GO:0043603	5	cellular amide metabolic process	0.000633028	K3YKA4	60S ribosomal protein L34-like [Setaria italica]	0.821	Down	0.0123172	LOC101776281	13.705	1.551	1.625	1.405	1.278	1.218	1.263	0.558	0.519	0.642	0.619	0.665	0.688
Biological Process	GO:0043603	5	cellular amide metabolic process	0.000633028	K3YWR4	60S ribosomal protein L35-2 [Setaria italica]	0.751	Down	0.0130581	LOC101767630	14.295	1.749	1.772	1.466	1.229	1.205	1.313	0.498	0.462	0.618	0.513	0.563	0.699
Biological Process	GO:0044267	6	cellular protein metabolic process	0.0551275	K3ZWZ6	Ribosomal protein L15 OS=Setaria italica OX=4555 GN=LOC101772484	0.767	Down	0.0100588	LOC101772484	24.298	1.542		1.479	1.139		1.178	0.626		0.681	0.693		0.665
Biological Process	GO:0044267	6	cellular protein metabolic process	0.0551275	K3XZS1	40S ribosomal protein S14 [Setaria italica]	0.824	Down	0.0099608	LOC101772286	16.331	1.004	1.093	1.127	0.872	0.858	0.927	0.958	0.879	0.882	1.138	1.114	1.115
Biological Process	GO:0044267	6	cellular protein metabolic process	0.0551275	K3Z1L7	Ribosomal protein L37 OS=Setaria italica OX=4555 GN=LOC101765315	0.726	Down	0.0049228	LOC101765315	10.593	1.605	1.825	1.888	1.221	1.342	1.298	0.566	0.375	0.362	0.61	0.46	0.45
Biological Process	GO:0044267	6	cellular protein metabolic process	0.0551275	K3XNE0	60S ribosomal protein L36 OS=Setaria italica OX=4555 GN=LOC101757064	0.833	Down	0.00154015	LOC101757064	12.435	1.527	1.43	1.471	1.219	1.264	1.206	0.657	0.619	0.667	0.724	0.697	0.798
Biological Process	GO:0044267	6	cellular protein metabolic process	0.0551275	K3ZY23	ubiquitin-60S ribosomal protein L40-2 [Setaria italica]	0.776	Down	0.0174044	LOC101764465	14.758	1.367	1.267	1.367	0.975	1.164	0.967	0.86	0.833	0.832	0.817	0.745	0.792
Biological Process	GO:0044267	6	cellular protein metabolic process	0.0551275	K4AH02	60S ribosomal protein L44-like [Phoenix dactylifera]	0.811	Down	0.00131542	LOC101781603	12.138	1.486	1.549	1.571	1.206	1.239	1.292	0.645	0.596	0.595	0.688	0.631	0.571
Biological Process	GO:0044267	6	cellular protein metabolic process	0.0551275	K3ZX01	Ribosomal protein L15 OS=Setaria italica OX=4555 GN=LOC101770365	0.755	Down	0.0021235	LOC101770365	24.312	1.695	1.519	1.688	1.23	1.2	1.272	0.518	0.611	0.501	0.556	0.674	0.542
Biological Process	GO:0044267	6	cellular protein metabolic process	0.0551275	K3YWR4	60S ribosomal protein L35-2 [Setaria italica]	0.751	Down	0.0130581	LOC101767630	14.295	1.749	1.772	1.466	1.229	1.205	1.313	0.498	0.462	0.618	0.513	0.563	0.699
Biological Process	GO:0044267	6	cellular protein metabolic process	0.0551275	K3XG75	C-type lectin receptor-like tyrosine-protein kinase At1g52310 isoform X3 [Setaria italica]	0.733	Down	0.00142144	LOC101769085	61.502		1.632	1.618		1.204	1.178		0.385	0.405		0.78	0.798
Biological Process	GO:0044267	6	cellular protein metabolic process	0.0551275	K3YKA4	60S ribosomal protein L34-like [Setaria italica]	0.821	Down	0.0123172	LOC101776281	13.705	1.551	1.625	1.405	1.278	1.218	1.263	0.558	0.519	0.642	0.619	0.665	0.688
Biological Process	GO:0044267	6	cellular protein metabolic process	0.0551275	K3XF15	protein SPA1-RELATED 4-like isoform X1 [Setaria italica]	0.715	Down	0.0064753	LOC101783393	79.576	0.906	0.866		0.643	0.624		0.782	0.788		1.661	1.716
Biological Process	GO:0050896	2	response to stimulus	0.00286962	K3Z2D1	Peroxidase OS=Setaria italica OX=4555 GN=LOC101756505	0.816	Down	0.00085797	LOC101756505	35.66	1.204	1.199	1.13	0.979	0.956	0.948	0.992	1.007	0.987	0.847	0.867	0.869
Biological Process	GO:0050896	2	response to stimulus	0.00286962	K4AC48	Peroxidase OS=Setaria italica OX=4555 GN=LOC101753799	0.805	Down	0.0041982	LOC101753799	36.742	1.033	1.06	1.052	0.786	0.888	0.858	1.064	1.027	1.043	1.082	1.066	1.084
Biological Process	GO:0050896	2	response to stimulus	0.00286962	K3XJH9	Peroxidase OS=Setaria italica OX=4555 GN=LOC101775549	0.819	Down	0.0016047	LOC101775549	38.286	1.272	1.28	1.2	0.994	1.052	1.026	0.915	0.919	0.95	0.789	0.791	0.834
Biological Process	GO:0050896	2	response to stimulus	0.00286962	K3XJK3	Peroxidase OS=Setaria italica OX=4555 GN=LOC101785533	0.782	Down	4.9705e-07	LOC101785533	36.951	1.042	1.037	1.036	0.819	0.812	0.806	1.101	1.132	1.098	1.018	1.037	1.041
Biological Process	GO:0050896	2	response to stimulus	0.00286962	K3ZV96	Peroxidase OS=Setaria italica OX=4555 GN=LOC101775750	0.791	Down	6.0283e-05	LOC101775750	33.415	1.254	1.252	1.234	1.005	0.991	0.964	0.943	0.903	0.949	0.788	0.886	0.802
Biological Process	GO:0050896	2	response to stimulus	0.00286962	K3XY63	Peroxidase OS=Setaria italica OX=4555 GN=LOC101776354	0.813	Down	0.000115575	LOC101776354	35.618	0.979	0.976	0.986	0.788	0.784	0.818	1.177	1.18	1.153	1.048	1.041	1.034
Biological Process	GO:0050896	2	response to stimulus	0.00286962	K3YZB0	guanine nucleotide-binding protein subunit gamma 2-like [Setaria italica]	0.751	Down	0.036639	LOC101759766	25.655	1.074	1.352	1.14	0.942	0.786	0.949	0.946	1.062	0.994	0.994	0.79	0.918
Biological Process	GO:0050896	2	response to stimulus	0.00286962	K4ACJ5	Peroxidase OS=Setaria italica OX=4555 GN=LOC101782535	0.787	Down	0.00078141	LOC101782535	35.402	1.345	1.28	1.243	0.998	1.006	1.039	0.835	0.87	0.887	0.82	0.846	0.834
Biological Process	GO:1901566	5	organonitrogen compound biosynthetic process	0.0205561	K3ZWZ6	Ribosomal protein L15 OS=Setaria italica OX=4555 GN=LOC101772484	0.767	Down	0.0100588	LOC101772484	24.298	1.542		1.479	1.139		1.178	0.626		0.681	0.693		0.665
Biological Process	GO:1901566	5	organonitrogen compound biosynthetic process	0.0205561	K3XZS1	40S ribosomal protein S14 [Setaria italica]	0.824	Down	0.0099608	LOC101772286	16.331	1.004	1.093	1.127	0.872	0.858	0.927	0.958	0.879	0.882	1.138	1.114	1.115
Biological Process	GO:1901566	5	organonitrogen compound biosynthetic process	0.0205561	K3Z1L7	Ribosomal protein L37 OS=Setaria italica OX=4555 GN=LOC101765315	0.726	Down	0.0049228	LOC101765315	10.593	1.605	1.825	1.888	1.221	1.342	1.298	0.566	0.375	0.362	0.61	0.46	0.45
Biological Process	GO:1901566	5	organonitrogen compound biosynthetic process	0.0205561	K3XNE0	60S ribosomal protein L36 OS=Setaria italica OX=4555 GN=LOC101757064	0.833	Down	0.00154015	LOC101757064	12.435	1.527	1.43	1.471	1.219	1.264	1.206	0.657	0.619	0.667	0.724	0.697	0.798
Biological Process	GO:1901566	5	organonitrogen compound biosynthetic process	0.0205561	K3ZY23	ubiquitin-60S ribosomal protein L40-2 [Setaria italica]	0.776	Down	0.0174044	LOC101764465	14.758	1.367	1.267	1.367	0.975	1.164	0.967	0.86	0.833	0.832	0.817	0.745	0.792
Biological Process	GO:1901566	5	organonitrogen compound biosynthetic process	0.0205561	K4AH02	60S ribosomal protein L44-like [Phoenix dactylifera]	0.811	Down	0.00131542	LOC101781603	12.138	1.486	1.549	1.571	1.206	1.239	1.292	0.645	0.596	0.595	0.688	0.631	0.571
Biological Process	GO:1901566	5	organonitrogen compound biosynthetic process	0.0205561	K3ZX01	Ribosomal protein L15 OS=Setaria italica OX=4555 GN=LOC101770365	0.755	Down	0.0021235	LOC101770365	24.312	1.695	1.519	1.688	1.23	1.2	1.272	0.518	0.611	0.501	0.556	0.674	0.542
Biological Process	GO:1901566	5	organonitrogen compound biosynthetic process	0.0205561	K3YKA4	60S ribosomal protein L34-like [Setaria italica]	0.821	Down	0.0123172	LOC101776281	13.705	1.551	1.625	1.405	1.278	1.218	1.263	0.558	0.519	0.642	0.619	0.665	0.688
Biological Process	GO:1901566	5	organonitrogen compound biosynthetic process	0.0205561	K3YWR4	60S ribosomal protein L35-2 [Setaria italica]	0.751	Down	0.0130581	LOC101767630	14.295	1.749	1.772	1.466	1.229	1.205	1.313	0.498	0.462	0.618	0.513	0.563	0.699
Biological Process	GO:0042743	5	hydrogen peroxide metabolic process	2.42003e-06	K3Z2D1	Peroxidase OS=Setaria italica OX=4555 GN=LOC101756505	0.816	Down	0.00085797	LOC101756505	35.66	1.204	1.199	1.13	0.979	0.956	0.948	0.992	1.007	0.987	0.847	0.867	0.869
Biological Process	GO:0042743	5	hydrogen peroxide metabolic process	2.42003e-06	K4AC48	Peroxidase OS=Setaria italica OX=4555 GN=LOC101753799	0.805	Down	0.0041982	LOC101753799	36.742	1.033	1.06	1.052	0.786	0.888	0.858	1.064	1.027	1.043	1.082	1.066	1.084
Biological Process	GO:0042743	5	hydrogen peroxide metabolic process	2.42003e-06	K3ZV96	Peroxidase OS=Setaria italica OX=4555 GN=LOC101775750	0.791	Down	6.0283e-05	LOC101775750	33.415	1.254	1.252	1.234	1.005	0.991	0.964	0.943	0.903	0.949	0.788	0.886	0.802
Biological Process	GO:0042743	5	hydrogen peroxide metabolic process	2.42003e-06	K3XJK3	Peroxidase OS=Setaria italica OX=4555 GN=LOC101785533	0.782	Down	4.9705e-07	LOC101785533	36.951	1.042	1.037	1.036	0.819	0.812	0.806	1.101	1.132	1.098	1.018	1.037	1.041
Biological Process	GO:0042743	5	hydrogen peroxide metabolic process	2.42003e-06	K3XY63	Peroxidase OS=Setaria italica OX=4555 GN=LOC101776354	0.813	Down	0.000115575	LOC101776354	35.618	0.979	0.976	0.986	0.788	0.784	0.818	1.177	1.18	1.153	1.048	1.041	1.034
Biological Process	GO:0042743	5	hydrogen peroxide metabolic process	2.42003e-06	K4ACJ5	Peroxidase OS=Setaria italica OX=4555 GN=LOC101782535	0.787	Down	0.00078141	LOC101782535	35.402	1.345	1.28	1.243	0.998	1.006	1.039	0.835	0.87	0.887	0.82	0.846	0.834
Biological Process	GO:0042743	5	hydrogen peroxide metabolic process	2.42003e-06	K3XJH9	Peroxidase OS=Setaria italica OX=4555 GN=LOC101775549	0.819	Down	0.0016047	LOC101775549	38.286	1.272	1.28	1.2	0.994	1.052	1.026	0.915	0.919	0.95	0.789	0.791	0.834
Biological Process	GO:0072593	4	reactive oxygen species metabolic process	3.391e-07	K3Z2D1	Peroxidase OS=Setaria italica OX=4555 GN=LOC101756505	0.816	Down	0.00085797	LOC101756505	35.66	1.204	1.199	1.13	0.979	0.956	0.948	0.992	1.007	0.987	0.847	0.867	0.869
Biological Process	GO:0072593	4	reactive oxygen species metabolic process	3.391e-07	K4AC48	Peroxidase OS=Setaria italica OX=4555 GN=LOC101753799	0.805	Down	0.0041982	LOC101753799	36.742	1.033	1.06	1.052	0.786	0.888	0.858	1.064	1.027	1.043	1.082	1.066	1.084
Biological Process	GO:0072593	4	reactive oxygen species metabolic process	3.391e-07	K3XJH9	Peroxidase OS=Setaria italica OX=4555 GN=LOC101775549	0.819	Down	0.0016047	LOC101775549	38.286	1.272	1.28	1.2	0.994	1.052	1.026	0.915	0.919	0.95	0.789	0.791	0.834
Biological Process	GO:0072593	4	reactive oxygen species metabolic process	3.391e-07	K3XJK3	Peroxidase OS=Setaria italica OX=4555 GN=LOC101785533	0.782	Down	4.9705e-07	LOC101785533	36.951	1.042	1.037	1.036	0.819	0.812	0.806	1.101	1.132	1.098	1.018	1.037	1.041
Biological Process	GO:0072593	4	reactive oxygen species metabolic process	3.391e-07	K3ZV96	Peroxidase OS=Setaria italica OX=4555 GN=LOC101775750	0.791	Down	6.0283e-05	LOC101775750	33.415	1.254	1.252	1.234	1.005	0.991	0.964	0.943	0.903	0.949	0.788	0.886	0.802
Biological Process	GO:0072593	4	reactive oxygen species metabolic process	3.391e-07	K3XY63	Peroxidase OS=Setaria italica OX=4555 GN=LOC101776354	0.813	Down	0.000115575	LOC101776354	35.618	0.979	0.976	0.986	0.788	0.784	0.818	1.177	1.18	1.153	1.048	1.041	1.034
Biological Process	GO:0072593	4	reactive oxygen species metabolic process	3.391e-07	K4AG87	Superoxide dismutase [Cu-Zn] OS=Setaria italica OX=4555 GN=LOC101754996	0.829	Down	3.5063e-05	LOC101754996	15.152	1.144	1.163	1.146	0.941	0.961	0.962	0.945	1.003	0.956	0.956	0.918	0.911
Biological Process	GO:0072593	4	reactive oxygen species metabolic process	3.391e-07	K4ACJ5	Peroxidase OS=Setaria italica OX=4555 GN=LOC101782535	0.787	Down	0.00078141	LOC101782535	35.402	1.345	1.28	1.243	0.998	1.006	1.039	0.835	0.87	0.887	0.82	0.846	0.834
Biological Process	GO:0044248	4	cellular catabolic process	0.000264824	K3Z2D1	Peroxidase OS=Setaria italica OX=4555 GN=LOC101756505	0.816	Down	0.00085797	LOC101756505	35.66	1.204	1.199	1.13	0.979	0.956	0.948	0.992	1.007	0.987	0.847	0.867	0.869
Biological Process	GO:0044248	4	cellular catabolic process	0.000264824	K4AC48	Peroxidase OS=Setaria italica OX=4555 GN=LOC101753799	0.805	Down	0.0041982	LOC101753799	36.742	1.033	1.06	1.052	0.786	0.888	0.858	1.064	1.027	1.043	1.082	1.066	1.084
Biological Process	GO:0044248	4	cellular catabolic process	0.000264824	K3XJH9	Peroxidase OS=Setaria italica OX=4555 GN=LOC101775549	0.819	Down	0.0016047	LOC101775549	38.286	1.272	1.28	1.2	0.994	1.052	1.026	0.915	0.919	0.95	0.789	0.791	0.834
Biological Process	GO:0044248	4	cellular catabolic process	0.000264824	K3XJK3	Peroxidase OS=Setaria italica OX=4555 GN=LOC101785533	0.782	Down	4.9705e-07	LOC101785533	36.951	1.042	1.037	1.036	0.819	0.812	0.806	1.101	1.132	1.098	1.018	1.037	1.041
Biological Process	GO:0044248	4	cellular catabolic process	0.000264824	K3ZV96	Peroxidase OS=Setaria italica OX=4555 GN=LOC101775750	0.791	Down	6.0283e-05	LOC101775750	33.415	1.254	1.252	1.234	1.005	0.991	0.964	0.943	0.903	0.949	0.788	0.886	0.802
Biological Process	GO:0044248	4	cellular catabolic process	0.000264824	K3XY63	Peroxidase OS=Setaria italica OX=4555 GN=LOC101776354	0.813	Down	0.000115575	LOC101776354	35.618	0.979	0.976	0.986	0.788	0.784	0.818	1.177	1.18	1.153	1.048	1.041	1.034
Biological Process	GO:0044248	4	cellular catabolic process	0.000264824	K3XYK7	probable inositol oxygenase [Setaria italica]	0.766	Down	5.7829e-05	LOC101786191	34.28	1.339	1.307	1.284	0.989	1.005	1.018	0.782	0.776	0.796	0.943	0.912	0.931
Biological Process	GO:0044248	4	cellular catabolic process	0.000264824	K4ACJ5	Peroxidase OS=Setaria italica OX=4555 GN=LOC101782535	0.787	Down	0.00078141	LOC101782535	35.402	1.345	1.28	1.243	0.998	1.006	1.039	0.835	0.87	0.887	0.82	0.846	0.834
Biological Process	GO:0009059	5	macromolecule biosynthetic process	0.00615303	K3ZWZ6	Ribosomal protein L15 OS=Setaria italica OX=4555 GN=LOC101772484	0.767	Down	0.0100588	LOC101772484	24.298	1.542		1.479	1.139		1.178	0.626		0.681	0.693		0.665
Biological Process	GO:0009059	5	macromolecule biosynthetic process	0.00615303	K3XZS1	40S ribosomal protein S14 [Setaria italica]	0.824	Down	0.0099608	LOC101772286	16.331	1.004	1.093	1.127	0.872	0.858	0.927	0.958	0.879	0.882	1.138	1.114	1.115
Biological Process	GO:0009059	5	macromolecule biosynthetic process	0.00615303	K3Z1L7	Ribosomal protein L37 OS=Setaria italica OX=4555 GN=LOC101765315	0.726	Down	0.0049228	LOC101765315	10.593	1.605	1.825	1.888	1.221	1.342	1.298	0.566	0.375	0.362	0.61	0.46	0.45
Biological Process	GO:0009059	5	macromolecule biosynthetic process	0.00615303	K3XNE0	60S ribosomal protein L36 OS=Setaria italica OX=4555 GN=LOC101757064	0.833	Down	0.00154015	LOC101757064	12.435	1.527	1.43	1.471	1.219	1.264	1.206	0.657	0.619	0.667	0.724	0.697	0.798
Biological Process	GO:0009059	5	macromolecule biosynthetic process	0.00615303	K3ZY23	ubiquitin-60S ribosomal protein L40-2 [Setaria italica]	0.776	Down	0.0174044	LOC101764465	14.758	1.367	1.267	1.367	0.975	1.164	0.967	0.86	0.833	0.832	0.817	0.745	0.792
Biological Process	GO:0009059	5	macromolecule biosynthetic process	0.00615303	K4AH02	60S ribosomal protein L44-like [Phoenix dactylifera]	0.811	Down	0.00131542	LOC101781603	12.138	1.486	1.549	1.571	1.206	1.239	1.292	0.645	0.596	0.595	0.688	0.631	0.571
Biological Process	GO:0009059	5	macromolecule biosynthetic process	0.00615303	K3ZX01	Ribosomal protein L15 OS=Setaria italica OX=4555 GN=LOC101770365	0.755	Down	0.0021235	LOC101770365	24.312	1.695	1.519	1.688	1.23	1.2	1.272	0.518	0.611	0.501	0.556	0.674	0.542
Biological Process	GO:0009059	5	macromolecule biosynthetic process	0.00615303	K3YKA4	60S ribosomal protein L34-like [Setaria italica]	0.821	Down	0.0123172	LOC101776281	13.705	1.551	1.625	1.405	1.278	1.218	1.263	0.558	0.519	0.642	0.619	0.665	0.688
Biological Process	GO:0009059	5	macromolecule biosynthetic process	0.00615303	K3YWR4	60S ribosomal protein L35-2 [Setaria italica]	0.751	Down	0.0130581	LOC101767630	14.295	1.749	1.772	1.466	1.229	1.205	1.313	0.498	0.462	0.618	0.513	0.563	0.699
Biological Process	GO:0042744	6	hydrogen peroxide catabolic process	2.42003e-06	K3Z2D1	Peroxidase OS=Setaria italica OX=4555 GN=LOC101756505	0.816	Down	0.00085797	LOC101756505	35.66	1.204	1.199	1.13	0.979	0.956	0.948	0.992	1.007	0.987	0.847	0.867	0.869
Biological Process	GO:0042744	6	hydrogen peroxide catabolic process	2.42003e-06	K4AC48	Peroxidase OS=Setaria italica OX=4555 GN=LOC101753799	0.805	Down	0.0041982	LOC101753799	36.742	1.033	1.06	1.052	0.786	0.888	0.858	1.064	1.027	1.043	1.082	1.066	1.084
Biological Process	GO:0042744	6	hydrogen peroxide catabolic process	2.42003e-06	K3ZV96	Peroxidase OS=Setaria italica OX=4555 GN=LOC101775750	0.791	Down	6.0283e-05	LOC101775750	33.415	1.254	1.252	1.234	1.005	0.991	0.964	0.943	0.903	0.949	0.788	0.886	0.802
Biological Process	GO:0042744	6	hydrogen peroxide catabolic process	2.42003e-06	K3XJK3	Peroxidase OS=Setaria italica OX=4555 GN=LOC101785533	0.782	Down	4.9705e-07	LOC101785533	36.951	1.042	1.037	1.036	0.819	0.812	0.806	1.101	1.132	1.098	1.018	1.037	1.041
Biological Process	GO:0042744	6	hydrogen peroxide catabolic process	2.42003e-06	K3XY63	Peroxidase OS=Setaria italica OX=4555 GN=LOC101776354	0.813	Down	0.000115575	LOC101776354	35.618	0.979	0.976	0.986	0.788	0.784	0.818	1.177	1.18	1.153	1.048	1.041	1.034
Biological Process	GO:0042744	6	hydrogen peroxide catabolic process	2.42003e-06	K4ACJ5	Peroxidase OS=Setaria italica OX=4555 GN=LOC101782535	0.787	Down	0.00078141	LOC101782535	35.402	1.345	1.28	1.243	0.998	1.006	1.039	0.835	0.87	0.887	0.82	0.846	0.834
Biological Process	GO:0042744	6	hydrogen peroxide catabolic process	2.42003e-06	K3XJH9	Peroxidase OS=Setaria italica OX=4555 GN=LOC101775549	0.819	Down	0.0016047	LOC101775549	38.286	1.272	1.28	1.2	0.994	1.052	1.026	0.915	0.919	0.95	0.789	0.791	0.834
Biological Process	GO:0006950	3	response to stress	0.000854724	K3Z2D1	Peroxidase OS=Setaria italica OX=4555 GN=LOC101756505	0.816	Down	0.00085797	LOC101756505	35.66	1.204	1.199	1.13	0.979	0.956	0.948	0.992	1.007	0.987	0.847	0.867	0.869
Biological Process	GO:0006950	3	response to stress	0.000854724	K4AC48	Peroxidase OS=Setaria italica OX=4555 GN=LOC101753799	0.805	Down	0.0041982	LOC101753799	36.742	1.033	1.06	1.052	0.786	0.888	0.858	1.064	1.027	1.043	1.082	1.066	1.084
Biological Process	GO:0006950	3	response to stress	0.000854724	K3ZV96	Peroxidase OS=Setaria italica OX=4555 GN=LOC101775750	0.791	Down	6.0283e-05	LOC101775750	33.415	1.254	1.252	1.234	1.005	0.991	0.964	0.943	0.903	0.949	0.788	0.886	0.802
Biological Process	GO:0006950	3	response to stress	0.000854724	K3XJK3	Peroxidase OS=Setaria italica OX=4555 GN=LOC101785533	0.782	Down	4.9705e-07	LOC101785533	36.951	1.042	1.037	1.036	0.819	0.812	0.806	1.101	1.132	1.098	1.018	1.037	1.041
Biological Process	GO:0006950	3	response to stress	0.000854724	K3XY63	Peroxidase OS=Setaria italica OX=4555 GN=LOC101776354	0.813	Down	0.000115575	LOC101776354	35.618	0.979	0.976	0.986	0.788	0.784	0.818	1.177	1.18	1.153	1.048	1.041	1.034
Biological Process	GO:0006950	3	response to stress	0.000854724	K4ACJ5	Peroxidase OS=Setaria italica OX=4555 GN=LOC101782535	0.787	Down	0.00078141	LOC101782535	35.402	1.345	1.28	1.243	0.998	1.006	1.039	0.835	0.87	0.887	0.82	0.846	0.834
Biological Process	GO:0006950	3	response to stress	0.000854724	K3XJH9	Peroxidase OS=Setaria italica OX=4555 GN=LOC101775549	0.819	Down	0.0016047	LOC101775549	38.286	1.272	1.28	1.2	0.994	1.052	1.026	0.915	0.919	0.95	0.789	0.791	0.834
Biological Process	GO:0034645	6	cellular macromolecule biosynthetic process	0.00615303	K3ZWZ6	Ribosomal protein L15 OS=Setaria italica OX=4555 GN=LOC101772484	0.767	Down	0.0100588	LOC101772484	24.298	1.542		1.479	1.139		1.178	0.626		0.681	0.693		0.665
Biological Process	GO:0034645	6	cellular macromolecule biosynthetic process	0.00615303	K3XZS1	40S ribosomal protein S14 [Setaria italica]	0.824	Down	0.0099608	LOC101772286	16.331	1.004	1.093	1.127	0.872	0.858	0.927	0.958	0.879	0.882	1.138	1.114	1.115
Biological Process	GO:0034645	6	cellular macromolecule biosynthetic process	0.00615303	K3Z1L7	Ribosomal protein L37 OS=Setaria italica OX=4555 GN=LOC101765315	0.726	Down	0.0049228	LOC101765315	10.593	1.605	1.825	1.888	1.221	1.342	1.298	0.566	0.375	0.362	0.61	0.46	0.45
Biological Process	GO:0034645	6	cellular macromolecule biosynthetic process	0.00615303	K3XNE0	60S ribosomal protein L36 OS=Setaria italica OX=4555 GN=LOC101757064	0.833	Down	0.00154015	LOC101757064	12.435	1.527	1.43	1.471	1.219	1.264	1.206	0.657	0.619	0.667	0.724	0.697	0.798
Biological Process	GO:0034645	6	cellular macromolecule biosynthetic process	0.00615303	K3ZY23	ubiquitin-60S ribosomal protein L40-2 [Setaria italica]	0.776	Down	0.0174044	LOC101764465	14.758	1.367	1.267	1.367	0.975	1.164	0.967	0.86	0.833	0.832	0.817	0.745	0.792
Biological Process	GO:0034645	6	cellular macromolecule biosynthetic process	0.00615303	K4AH02	60S ribosomal protein L44-like [Phoenix dactylifera]	0.811	Down	0.00131542	LOC101781603	12.138	1.486	1.549	1.571	1.206	1.239	1.292	0.645	0.596	0.595	0.688	0.631	0.571
Biological Process	GO:0034645	6	cellular macromolecule biosynthetic process	0.00615303	K3ZX01	Ribosomal protein L15 OS=Setaria italica OX=4555 GN=LOC101770365	0.755	Down	0.0021235	LOC101770365	24.312	1.695	1.519	1.688	1.23	1.2	1.272	0.518	0.611	0.501	0.556	0.674	0.542
Biological Process	GO:0034645	6	cellular macromolecule biosynthetic process	0.00615303	K3YKA4	60S ribosomal protein L34-like [Setaria italica]	0.821	Down	0.0123172	LOC101776281	13.705	1.551	1.625	1.405	1.278	1.218	1.263	0.558	0.519	0.642	0.619	0.665	0.688
Biological Process	GO:0034645	6	cellular macromolecule biosynthetic process	0.00615303	K3YWR4	60S ribosomal protein L35-2 [Setaria italica]	0.751	Down	0.0130581	LOC101767630	14.295	1.749	1.772	1.466	1.229	1.205	1.313	0.498	0.462	0.618	0.513	0.563	0.699
Biological Process	GO:0044271	5	cellular nitrogen compound biosynthetic process	0.0165775	K3ZWZ6	Ribosomal protein L15 OS=Setaria italica OX=4555 GN=LOC101772484	0.767	Down	0.0100588	LOC101772484	24.298	1.542		1.479	1.139		1.178	0.626		0.681	0.693		0.665
Biological Process	GO:0044271	5	cellular nitrogen compound biosynthetic process	0.0165775	K3XZS1	40S ribosomal protein S14 [Setaria italica]	0.824	Down	0.0099608	LOC101772286	16.331	1.004	1.093	1.127	0.872	0.858	0.927	0.958	0.879	0.882	1.138	1.114	1.115
Biological Process	GO:0044271	5	cellular nitrogen compound biosynthetic process	0.0165775	K3Z1L7	Ribosomal protein L37 OS=Setaria italica OX=4555 GN=LOC101765315	0.726	Down	0.0049228	LOC101765315	10.593	1.605	1.825	1.888	1.221	1.342	1.298	0.566	0.375	0.362	0.61	0.46	0.45
Biological Process	GO:0044271	5	cellular nitrogen compound biosynthetic process	0.0165775	K3XNE0	60S ribosomal protein L36 OS=Setaria italica OX=4555 GN=LOC101757064	0.833	Down	0.00154015	LOC101757064	12.435	1.527	1.43	1.471	1.219	1.264	1.206	0.657	0.619	0.667	0.724	0.697	0.798
Biological Process	GO:0044271	5	cellular nitrogen compound biosynthetic process	0.0165775	K3ZY23	ubiquitin-60S ribosomal protein L40-2 [Setaria italica]	0.776	Down	0.0174044	LOC101764465	14.758	1.367	1.267	1.367	0.975	1.164	0.967	0.86	0.833	0.832	0.817	0.745	0.792
Biological Process	GO:0044271	5	cellular nitrogen compound biosynthetic process	0.0165775	K4AH02	60S ribosomal protein L44-like [Phoenix dactylifera]	0.811	Down	0.00131542	LOC101781603	12.138	1.486	1.549	1.571	1.206	1.239	1.292	0.645	0.596	0.595	0.688	0.631	0.571
Biological Process	GO:0044271	5	cellular nitrogen compound biosynthetic process	0.0165775	K3ZX01	Ribosomal protein L15 OS=Setaria italica OX=4555 GN=LOC101770365	0.755	Down	0.0021235	LOC101770365	24.312	1.695	1.519	1.688	1.23	1.2	1.272	0.518	0.611	0.501	0.556	0.674	0.542
Biological Process	GO:0044271	5	cellular nitrogen compound biosynthetic process	0.0165775	K3YKA4	60S ribosomal protein L34-like [Setaria italica]	0.821	Down	0.0123172	LOC101776281	13.705	1.551	1.625	1.405	1.278	1.218	1.263	0.558	0.519	0.642	0.619	0.665	0.688
Biological Process	GO:0044271	5	cellular nitrogen compound biosynthetic process	0.0165775	K3YWR4	60S ribosomal protein L35-2 [Setaria italica]	0.751	Down	0.0130581	LOC101767630	14.295	1.749	1.772	1.466	1.229	1.205	1.313	0.498	0.462	0.618	0.513	0.563	0.699
Biological Process	GO:0010467	5	gene expression	0.00988421	K3ZWZ6	Ribosomal protein L15 OS=Setaria italica OX=4555 GN=LOC101772484	0.767	Down	0.0100588	LOC101772484	24.298	1.542		1.479	1.139		1.178	0.626		0.681	0.693		0.665
Biological Process	GO:0010467	5	gene expression	0.00988421	K3XZS1	40S ribosomal protein S14 [Setaria italica]	0.824	Down	0.0099608	LOC101772286	16.331	1.004	1.093	1.127	0.872	0.858	0.927	0.958	0.879	0.882	1.138	1.114	1.115
Biological Process	GO:0010467	5	gene expression	0.00988421	K3Z1L7	Ribosomal protein L37 OS=Setaria italica OX=4555 GN=LOC101765315	0.726	Down	0.0049228	LOC101765315	10.593	1.605	1.825	1.888	1.221	1.342	1.298	0.566	0.375	0.362	0.61	0.46	0.45
Biological Process	GO:0010467	5	gene expression	0.00988421	K3XNE0	60S ribosomal protein L36 OS=Setaria italica OX=4555 GN=LOC101757064	0.833	Down	0.00154015	LOC101757064	12.435	1.527	1.43	1.471	1.219	1.264	1.206	0.657	0.619	0.667	0.724	0.697	0.798
Biological Process	GO:0010467	5	gene expression	0.00988421	K3ZY23	ubiquitin-60S ribosomal protein L40-2 [Setaria italica]	0.776	Down	0.0174044	LOC101764465	14.758	1.367	1.267	1.367	0.975	1.164	0.967	0.86	0.833	0.832	0.817	0.745	0.792
Biological Process	GO:0010467	5	gene expression	0.00988421	K4AH02	60S ribosomal protein L44-like [Phoenix dactylifera]	0.811	Down	0.00131542	LOC101781603	12.138	1.486	1.549	1.571	1.206	1.239	1.292	0.645	0.596	0.595	0.688	0.631	0.571
Biological Process	GO:0010467	5	gene expression	0.00988421	K3ZX01	Ribosomal protein L15 OS=Setaria italica OX=4555 GN=LOC101770365	0.755	Down	0.0021235	LOC101770365	24.312	1.695	1.519	1.688	1.23	1.2	1.272	0.518	0.611	0.501	0.556	0.674	0.542
Biological Process	GO:0010467	5	gene expression	0.00988421	K3YKA4	60S ribosomal protein L34-like [Setaria italica]	0.821	Down	0.0123172	LOC101776281	13.705	1.551	1.625	1.405	1.278	1.218	1.263	0.558	0.519	0.642	0.619	0.665	0.688
Biological Process	GO:0010467	5	gene expression	0.00988421	K3YWR4	60S ribosomal protein L35-2 [Setaria italica]	0.751	Down	0.0130581	LOC101767630	14.295	1.749	1.772	1.466	1.229	1.205	1.313	0.498	0.462	0.618	0.513	0.563	0.699
Biological Process	GO:0043604	6	amide biosynthetic process	0.000424991	K3ZWZ6	Ribosomal protein L15 OS=Setaria italica OX=4555 GN=LOC101772484	0.767	Down	0.0100588	LOC101772484	24.298	1.542		1.479	1.139		1.178	0.626		0.681	0.693		0.665
Biological Process	GO:0043604	6	amide biosynthetic process	0.000424991	K3XZS1	40S ribosomal protein S14 [Setaria italica]	0.824	Down	0.0099608	LOC101772286	16.331	1.004	1.093	1.127	0.872	0.858	0.927	0.958	0.879	0.882	1.138	1.114	1.115
Biological Process	GO:0043604	6	amide biosynthetic process	0.000424991	K3Z1L7	Ribosomal protein L37 OS=Setaria italica OX=4555 GN=LOC101765315	0.726	Down	0.0049228	LOC101765315	10.593	1.605	1.825	1.888	1.221	1.342	1.298	0.566	0.375	0.362	0.61	0.46	0.45
Biological Process	GO:0043604	6	amide biosynthetic process	0.000424991	K3XNE0	60S ribosomal protein L36 OS=Setaria italica OX=4555 GN=LOC101757064	0.833	Down	0.00154015	LOC101757064	12.435	1.527	1.43	1.471	1.219	1.264	1.206	0.657	0.619	0.667	0.724	0.697	0.798
Biological Process	GO:0043604	6	amide biosynthetic process	0.000424991	K3ZY23	ubiquitin-60S ribosomal protein L40-2 [Setaria italica]	0.776	Down	0.0174044	LOC101764465	14.758	1.367	1.267	1.367	0.975	1.164	0.967	0.86	0.833	0.832	0.817	0.745	0.792
Biological Process	GO:0043604	6	amide biosynthetic process	0.000424991	K4AH02	60S ribosomal protein L44-like [Phoenix dactylifera]	0.811	Down	0.00131542	LOC101781603	12.138	1.486	1.549	1.571	1.206	1.239	1.292	0.645	0.596	0.595	0.688	0.631	0.571
Biological Process	GO:0043604	6	amide biosynthetic process	0.000424991	K3ZX01	Ribosomal protein L15 OS=Setaria italica OX=4555 GN=LOC101770365	0.755	Down	0.0021235	LOC101770365	24.312	1.695	1.519	1.688	1.23	1.2	1.272	0.518	0.611	0.501	0.556	0.674	0.542
Biological Process	GO:0043604	6	amide biosynthetic process	0.000424991	K3YKA4	60S ribosomal protein L34-like [Setaria italica]	0.821	Down	0.0123172	LOC101776281	13.705	1.551	1.625	1.405	1.278	1.218	1.263	0.558	0.519	0.642	0.619	0.665	0.688
Biological Process	GO:0043604	6	amide biosynthetic process	0.000424991	K3YWR4	60S ribosomal protein L35-2 [Setaria italica]	0.751	Down	0.0130581	LOC101767630	14.295	1.749	1.772	1.466	1.229	1.205	1.313	0.498	0.462	0.618	0.513	0.563	0.699
Biological Process	GO:0009056	3	catabolic process	0.00150559	K3Z2D1	Peroxidase OS=Setaria italica OX=4555 GN=LOC101756505	0.816	Down	0.00085797	LOC101756505	35.66	1.204	1.199	1.13	0.979	0.956	0.948	0.992	1.007	0.987	0.847	0.867	0.869
Biological Process	GO:0009056	3	catabolic process	0.00150559	K4AC48	Peroxidase OS=Setaria italica OX=4555 GN=LOC101753799	0.805	Down	0.0041982	LOC101753799	36.742	1.033	1.06	1.052	0.786	0.888	0.858	1.064	1.027	1.043	1.082	1.066	1.084
Biological Process	GO:0009056	3	catabolic process	0.00150559	K3XJH9	Peroxidase OS=Setaria italica OX=4555 GN=LOC101775549	0.819	Down	0.0016047	LOC101775549	38.286	1.272	1.28	1.2	0.994	1.052	1.026	0.915	0.919	0.95	0.789	0.791	0.834
Biological Process	GO:0009056	3	catabolic process	0.00150559	K3XJK3	Peroxidase OS=Setaria italica OX=4555 GN=LOC101785533	0.782	Down	4.9705e-07	LOC101785533	36.951	1.042	1.037	1.036	0.819	0.812	0.806	1.101	1.132	1.098	1.018	1.037	1.041
Biological Process	GO:0009056	3	catabolic process	0.00150559	K3ZV96	Peroxidase OS=Setaria italica OX=4555 GN=LOC101775750	0.791	Down	6.0283e-05	LOC101775750	33.415	1.254	1.252	1.234	1.005	0.991	0.964	0.943	0.903	0.949	0.788	0.886	0.802
Biological Process	GO:0009056	3	catabolic process	0.00150559	K3XY63	Peroxidase OS=Setaria italica OX=4555 GN=LOC101776354	0.813	Down	0.000115575	LOC101776354	35.618	0.979	0.976	0.986	0.788	0.784	0.818	1.177	1.18	1.153	1.048	1.041	1.034
Biological Process	GO:0009056	3	catabolic process	0.00150559	K3XYK7	probable inositol oxygenase [Setaria italica]	0.766	Down	5.7829e-05	LOC101786191	34.28	1.339	1.307	1.284	0.989	1.005	1.018	0.782	0.776	0.796	0.943	0.912	0.931
Biological Process	GO:0009056	3	catabolic process	0.00150559	K4ACJ5	Peroxidase OS=Setaria italica OX=4555 GN=LOC101782535	0.787	Down	0.00078141	LOC101782535	35.402	1.345	1.28	1.243	0.998	1.006	1.039	0.835	0.87	0.887	0.82	0.846	0.834
Biological Process	GO:1901564	4	organonitrogen compound metabolic process	0.0495529	K3ZWZ6	Ribosomal protein L15 OS=Setaria italica OX=4555 GN=LOC101772484	0.767	Down	0.0100588	LOC101772484	24.298	1.542		1.479	1.139		1.178	0.626		0.681	0.693		0.665
Biological Process	GO:1901564	4	organonitrogen compound metabolic process	0.0495529	K3XZS1	40S ribosomal protein S14 [Setaria italica]	0.824	Down	0.0099608	LOC101772286	16.331	1.004	1.093	1.127	0.872	0.858	0.927	0.958	0.879	0.882	1.138	1.114	1.115
Biological Process	GO:1901564	4	organonitrogen compound metabolic process	0.0495529	K3Z1L7	Ribosomal protein L37 OS=Setaria italica OX=4555 GN=LOC101765315	0.726	Down	0.0049228	LOC101765315	10.593	1.605	1.825	1.888	1.221	1.342	1.298	0.566	0.375	0.362	0.61	0.46	0.45
Biological Process	GO:1901564	4	organonitrogen compound metabolic process	0.0495529	K3XNE0	60S ribosomal protein L36 OS=Setaria italica OX=4555 GN=LOC101757064	0.833	Down	0.00154015	LOC101757064	12.435	1.527	1.43	1.471	1.219	1.264	1.206	0.657	0.619	0.667	0.724	0.697	0.798
Biological Process	GO:1901564	4	organonitrogen compound metabolic process	0.0495529	K3ZY23	ubiquitin-60S ribosomal protein L40-2 [Setaria italica]	0.776	Down	0.0174044	LOC101764465	14.758	1.367	1.267	1.367	0.975	1.164	0.967	0.86	0.833	0.832	0.817	0.745	0.792
Biological Process	GO:1901564	4	organonitrogen compound metabolic process	0.0495529	K4AH02	60S ribosomal protein L44-like [Phoenix dactylifera]	0.811	Down	0.00131542	LOC101781603	12.138	1.486	1.549	1.571	1.206	1.239	1.292	0.645	0.596	0.595	0.688	0.631	0.571
Biological Process	GO:1901564	4	organonitrogen compound metabolic process	0.0495529	K3ZX01	Ribosomal protein L15 OS=Setaria italica OX=4555 GN=LOC101770365	0.755	Down	0.0021235	LOC101770365	24.312	1.695	1.519	1.688	1.23	1.2	1.272	0.518	0.611	0.501	0.556	0.674	0.542
Biological Process	GO:1901564	4	organonitrogen compound metabolic process	0.0495529	K3YKA4	60S ribosomal protein L34-like [Setaria italica]	0.821	Down	0.0123172	LOC101776281	13.705	1.551	1.625	1.405	1.278	1.218	1.263	0.558	0.519	0.642	0.619	0.665	0.688
Biological Process	GO:1901564	4	organonitrogen compound metabolic process	0.0495529	K3ZI30	aromatic-L-amino-acid decarboxylase-like [Setaria italica]	0.81	Down	0.0137372	LOC101780238	56.447	0.966	0.951	0.887	0.771	0.804	0.695	1.276	1.209	1.53	0.98	0.973	0.886
Biological Process	GO:1901564	4	organonitrogen compound metabolic process	0.0495529	K3YWR4	60S ribosomal protein L35-2 [Setaria italica]	0.751	Down	0.0130581	LOC101767630	14.295	1.749	1.772	1.466	1.229	1.205	1.313	0.498	0.462	0.618	0.513	0.563	0.699
YG2TvsYG2C up
GO Terms Level 1	GO Terms ID	GO Terms Level	GO Terms Description	Fisher's exact test P value	Protein accession	Protein description	Ratio	Regulated Type	P value	Gene name	MW [kDa]	AN04C_1	AN04C_2	AN04C_3	AN04T_1	AN04T_2	AN04T_3	YG2C_1	YG2C_2	YG2C_3	YG2T_1	YG2T_2	YG2T_3
Biological Process	GO:0044085	3	cellular component biogenesis	0.259125	K4AEV9	"50S ribosomal protein L10, chloroplastic [Setaria italica]"	1.311	Up	0.0084803	LOC101756224	24.207	0.991	0.996	0.956	1.074	1.033	0.949	0.852	0.911	0.844	1.093	1.069	1.255
Biological Process	GO:0044085	3	cellular component biogenesis	0.259125	K4A518	ribosome biogenesis protein bms1 [Setaria italica]	1.77	Up	0.00153972	LOC101764870	131.7	0.485	0.478		0.563	0.488		1.058	1.102		1.894	1.93
Biological Process	GO:0022613	4	ribonucleoprotein complex biogenesis	0.053693	K4AEV9	"50S ribosomal protein L10, chloroplastic [Setaria italica]"	1.311	Up	0.0084803	LOC101756224	24.207	0.991	0.996	0.956	1.074	1.033	0.949	0.852	0.911	0.844	1.093	1.069	1.255
Biological Process	GO:0022613	4	ribonucleoprotein complex biogenesis	0.053693	K4A518	ribosome biogenesis protein bms1 [Setaria italica]	1.77	Up	0.00153972	LOC101764870	131.7	0.485	0.478		0.563	0.488		1.058	1.102		1.894	1.93
Biological Process	GO:0098542	6	defense response to other organism	0.000876669	K3ZIP9	antimicrobial peptides-like [Setaria italica]	1.404	Up	0.020704	LOC101778627	47.096	0.798	0.844	0.782	2.471	2.388	2.401	0.318	0.399	0.341	0.49	0.444	0.551
Biological Process	GO:0098542	6	defense response to other organism	0.000876669	K3ZM30	antimicrobial peptides-like isoform X1 [Setaria italica]	2.723	Up	0.00185886	LOC101772931	39.059		0.451	0.433		0.612	0.585		0.761	0.829		2.179	2.151
Biological Process	GO:0009084	11	glutamine family amino acid biosynthetic process	0.00039199	K3XDN9	"glutamate synthase 1 [NADH], chloroplastic isoform X1 [Setaria italica]"	1.225	Up	3.1822e-08	LOC101785947	236.72	0.775	0.783	0.777	0.814	0.796	0.811	1.081	1.083	1.077	1.322	1.327	1.322
Biological Process	GO:0009084	11	glutamine family amino acid biosynthetic process	0.00039199	K4ABU5	Glutamine synthetase OS=Setaria italica OX=4555 GN=LOC101757176	1.31	Up	5.6785e-07	LOC101757176	39.117	0.876	0.872	0.851	0.874	0.857	0.863	0.986	0.982	0.987	1.277	1.3	1.295
Biological Process	GO:0009084	11	glutamine family amino acid biosynthetic process	0.00039199	K3ZRS1	"probable amino-acid acetyltransferase NAGS2, chloroplastic [Setaria italica]"	1.24	Up	0.0134816	LOC101773856	64.447	0.975	0.976		1.199	1.173		0.808	0.848		1.034	1.019
Biological Process	GO:0009607	3	response to biotic stimulus	0.00313618	K3ZIP9	antimicrobial peptides-like [Setaria italica]	1.404	Up	0.020704	LOC101778627	47.096	0.798	0.844	0.782	2.471	2.388	2.401	0.318	0.399	0.341	0.49	0.444	0.551
Biological Process	GO:0009607	3	response to biotic stimulus	0.00313618	K3ZM30	antimicrobial peptides-like isoform X1 [Setaria italica]	2.723	Up	0.00185886	LOC101772931	39.059		0.451	0.433		0.612	0.585		0.761	0.829		2.179	2.151
Biological Process	GO:0009605	3	response to external stimulus	0.00257864	K3ZIP9	antimicrobial peptides-like [Setaria italica]	1.404	Up	0.020704	LOC101778627	47.096	0.798	0.844	0.782	2.471	2.388	2.401	0.318	0.399	0.341	0.49	0.444	0.551
Biological Process	GO:0009605	3	response to external stimulus	0.00257864	K3ZM30	antimicrobial peptides-like isoform X1 [Setaria italica]	2.723	Up	0.00185886	LOC101772931	39.059		0.451	0.433		0.612	0.585		0.761	0.829		2.179	2.151
Biological Process	GO:1901607	10	alpha-amino acid biosynthetic process	0.000540968	K3XDN9	"glutamate synthase 1 [NADH], chloroplastic isoform X1 [Setaria italica]"	1.225	Up	3.1822e-08	LOC101785947	236.72	0.775	0.783	0.777	0.814	0.796	0.811	1.081	1.083	1.077	1.322	1.327	1.322
Biological Process	GO:1901607	10	alpha-amino acid biosynthetic process	0.000540968	K4A6W5	asparagine synthetase [glutamine-hydrolyzing] 1-like [Setaria italica]	1.285	Up	0.008016	LOC101773925	72.212		1.035	1.039		1.017	1.02		0.844	0.863		1.118	1.075
Biological Process	GO:1901607	10	alpha-amino acid biosynthetic process	0.000540968	K3ZHQ5	2-isopropylmalate synthase A-like [Setaria italica]	1.243	Up	0.000158893	LOC101767679	68.33	0.849	0.845	0.843	0.856	0.878	0.819	1.037	1.03	1.042	1.277	1.261	1.327
Biological Process	GO:1901607	10	alpha-amino acid biosynthetic process	0.000540968	K4ABU5	Glutamine synthetase OS=Setaria italica OX=4555 GN=LOC101757176	1.31	Up	5.6785e-07	LOC101757176	39.117	0.876	0.872	0.851	0.874	0.857	0.863	0.986	0.982	0.987	1.277	1.3	1.295
Biological Process	GO:1901607	10	alpha-amino acid biosynthetic process	0.000540968	K3ZRS1	"probable amino-acid acetyltransferase NAGS2, chloroplastic [Setaria italica]"	1.24	Up	0.0134816	LOC101773856	64.447	0.975	0.976		1.199	1.173		0.808	0.848		1.034	1.019
Biological Process	GO:0032787	8	monocarboxylic acid metabolic process	0.224085	K4A6W5	asparagine synthetase [glutamine-hydrolyzing] 1-like [Setaria italica]	1.285	Up	0.008016	LOC101773925	72.212		1.035	1.039		1.017	1.02		0.844	0.863		1.118	1.075
Biological Process	GO:0032787	8	monocarboxylic acid metabolic process	0.224085	K3Z0W4	3-oxoacyl-[acyl-carrier-protein] synthase OS=Setaria italica OX=4555 GN=LOC101777470	1.255	Up	0.0090173	LOC101777470	48.548	0.812		0.732	0.92		1.006	1.027		0.992	1.25		1.283
Biological Process	GO:0009620	6	response to fungus	0.000876669	K3ZIP9	antimicrobial peptides-like [Setaria italica]	1.404	Up	0.020704	LOC101778627	47.096	0.798	0.844	0.782	2.471	2.388	2.401	0.318	0.399	0.341	0.49	0.444	0.551
Biological Process	GO:0009620	6	response to fungus	0.000876669	K3ZM30	antimicrobial peptides-like isoform X1 [Setaria italica]	2.723	Up	0.00185886	LOC101772931	39.059		0.451	0.433		0.612	0.585		0.761	0.829		2.179	2.151
Biological Process	GO:0044281	4	small molecule metabolic process	0.100696	K3Y178	Glyceraldehyde-3-phosphate dehydrogenase OS=Setaria italica OX=4555 GN=SETIT_007940mg	1.756	Up	0.0029044	SETIT_007940mg	40.832	0.684	0.716	0.731	1.72	1.786	1.669	0.584	0.583	0.586	1.058	0.965	1.056
Biological Process	GO:0044281	4	small molecule metabolic process	0.100696	K3XDN9	"glutamate synthase 1 [NADH], chloroplastic isoform X1 [Setaria italica]"	1.225	Up	3.1822e-08	LOC101785947	236.72	0.775	0.783	0.777	0.814	0.796	0.811	1.081	1.083	1.077	1.322	1.327	1.322
Biological Process	GO:0044281	4	small molecule metabolic process	0.100696	K4A6W5	asparagine synthetase [glutamine-hydrolyzing] 1-like [Setaria italica]	1.285	Up	0.008016	LOC101773925	72.212		1.035	1.039		1.017	1.02		0.844	0.863		1.118	1.075
Biological Process	GO:0044281	4	small molecule metabolic process	0.100696	K3XHY6	protein NtpR-like [Setaria italica]	1.685	Up	0.0047584	LOC101756502	48.401	1.233	1.239		1.253	1.179		0.561	0.6		0.965	0.991
Biological Process	GO:0044281	4	small molecule metabolic process	0.100696	K4ABU5	Glutamine synthetase OS=Setaria italica OX=4555 GN=LOC101757176	1.31	Up	5.6785e-07	LOC101757176	39.117	0.876	0.872	0.851	0.874	0.857	0.863	0.986	0.982	0.987	1.277	1.3	1.295
Biological Process	GO:0044281	4	small molecule metabolic process	0.100696	K3Z0W4	3-oxoacyl-[acyl-carrier-protein] synthase OS=Setaria italica OX=4555 GN=LOC101777470	1.255	Up	0.0090173	LOC101777470	48.548	0.812		0.732	0.92		1.006	1.027		0.992	1.25		1.283
Biological Process	GO:0044281	4	small molecule metabolic process	0.100696	K3ZRS1	"probable amino-acid acetyltransferase NAGS2, chloroplastic [Setaria italica]"	1.24	Up	0.0134816	LOC101773856	64.447	0.975	0.976		1.199	1.173		0.808	0.848		1.034	1.019
Biological Process	GO:0044281	4	small molecule metabolic process	0.100696	K3ZHQ5	2-isopropylmalate synthase A-like [Setaria italica]	1.243	Up	0.000158893	LOC101767679	68.33	0.849	0.845	0.843	0.856	0.878	0.819	1.037	1.03	1.042	1.277	1.261	1.327
Biological Process	GO:0042254	5	ribosome biogenesis	0.0351253	K4AEV9	"50S ribosomal protein L10, chloroplastic [Setaria italica]"	1.311	Up	0.0084803	LOC101756224	24.207	0.991	0.996	0.956	1.074	1.033	0.949	0.852	0.911	0.844	1.093	1.069	1.255
Biological Process	GO:0042254	5	ribosome biogenesis	0.0351253	K4A518	ribosome biogenesis protein bms1 [Setaria italica]	1.77	Up	0.00153972	LOC101764870	131.7	0.485	0.478		0.563	0.488		1.058	1.102		1.894	1.93
Biological Process	GO:0051704	2	multi-organism process	0.0211949	K3ZIP9	antimicrobial peptides-like [Setaria italica]	1.404	Up	0.020704	LOC101778627	47.096	0.798	0.844	0.782	2.471	2.388	2.401	0.318	0.399	0.341	0.49	0.444	0.551
Biological Process	GO:0051704	2	multi-organism process	0.0211949	K3ZM30	antimicrobial peptides-like isoform X1 [Setaria italica]	2.723	Up	0.00185886	LOC101772931	39.059		0.451	0.433		0.612	0.585		0.761	0.829		2.179	2.151
Biological Process	GO:0043436	6	oxoacid metabolic process	0.0335039	K3XDN9	"glutamate synthase 1 [NADH], chloroplastic isoform X1 [Setaria italica]"	1.225	Up	3.1822e-08	LOC101785947	236.72	0.775	0.783	0.777	0.814	0.796	0.811	1.081	1.083	1.077	1.322	1.327	1.322
Biological Process	GO:0043436	6	oxoacid metabolic process	0.0335039	K4A6W5	asparagine synthetase [glutamine-hydrolyzing] 1-like [Setaria italica]	1.285	Up	0.008016	LOC101773925	72.212		1.035	1.039		1.017	1.02		0.844	0.863		1.118	1.075
Biological Process	GO:0043436	6	oxoacid metabolic process	0.0335039	K3ZHQ5	2-isopropylmalate synthase A-like [Setaria italica]	1.243	Up	0.000158893	LOC101767679	68.33	0.849	0.845	0.843	0.856	0.878	0.819	1.037	1.03	1.042	1.277	1.261	1.327
Biological Process	GO:0043436	6	oxoacid metabolic process	0.0335039	K3XHY6	protein NtpR-like [Setaria italica]	1.685	Up	0.0047584	LOC101756502	48.401	1.233	1.239		1.253	1.179		0.561	0.6		0.965	0.991
Biological Process	GO:0043436	6	oxoacid metabolic process	0.0335039	K4ABU5	Glutamine synthetase OS=Setaria italica OX=4555 GN=LOC101757176	1.31	Up	5.6785e-07	LOC101757176	39.117	0.876	0.872	0.851	0.874	0.857	0.863	0.986	0.982	0.987	1.277	1.3	1.295
Biological Process	GO:0043436	6	oxoacid metabolic process	0.0335039	K3Z0W4	3-oxoacyl-[acyl-carrier-protein] synthase OS=Setaria italica OX=4555 GN=LOC101777470	1.255	Up	0.0090173	LOC101777470	48.548	0.812		0.732	0.92		1.006	1.027		0.992	1.25		1.283
Biological Process	GO:0043436	6	oxoacid metabolic process	0.0335039	K3ZRS1	"probable amino-acid acetyltransferase NAGS2, chloroplastic [Setaria italica]"	1.24	Up	0.0134816	LOC101773856	64.447	0.975	0.976		1.199	1.173		0.808	0.848		1.034	1.019
Biological Process	GO:0006541	11	glutamine metabolic process	0.00162038	K3XHY6	protein NtpR-like [Setaria italica]	1.685	Up	0.0047584	LOC101756502	48.401	1.233	1.239		1.253	1.179		0.561	0.6		0.965	0.991
Biological Process	GO:0006541	11	glutamine metabolic process	0.00162038	K4ABU5	Glutamine synthetase OS=Setaria italica OX=4555 GN=LOC101757176	1.31	Up	5.6785e-07	LOC101757176	39.117	0.876	0.872	0.851	0.874	0.857	0.863	0.986	0.982	0.987	1.277	1.3	1.295
Biological Process	GO:0042743	5	hydrogen peroxide metabolic process	0.147752	K3XJE1	Peroxidase OS=Setaria italica OX=4555 GN=LOC101778284	1.278	Up	0.048081	LOC101778284	37.718	0.871	0.877	0.857	1.907	2.09	1.855	0.565	0.452	0.57	0.724	0.62	0.684
Biological Process	GO:0042743	5	hydrogen peroxide metabolic process	0.147752	K3XY72	Peroxidase OS=Setaria italica OX=4555 GN=LOC101770951	1.414	Up	0.000204	LOC101770951	35.596	1.311	1.215		0.983	1.076		0.708	0.708		0.996	1.006
Biological Process	GO:0044248	4	cellular catabolic process	0.287319	K3ZHR6	Laccase OS=Setaria italica OX=4555 GN=LOC101752666	1.495	Up	0.0020214	LOC101752666	67.884	0.67		0.658	0.638		0.659	1.062		1.091	1.629		1.59
Biological Process	GO:0044248	4	cellular catabolic process	0.287319	K3XJE1	Peroxidase OS=Setaria italica OX=4555 GN=LOC101778284	1.278	Up	0.048081	LOC101778284	37.718	0.871	0.877	0.857	1.907	2.09	1.855	0.565	0.452	0.57	0.724	0.62	0.684
Biological Process	GO:0044248	4	cellular catabolic process	0.287319	K3XY72	Peroxidase OS=Setaria italica OX=4555 GN=LOC101770951	1.414	Up	0.000204	LOC101770951	35.596	1.311	1.215		0.983	1.076		0.708	0.708		0.996	1.006
Biological Process	GO:0042744	6	hydrogen peroxide catabolic process	0.147752	K3XJE1	Peroxidase OS=Setaria italica OX=4555 GN=LOC101778284	1.278	Up	0.048081	LOC101778284	37.718	0.871	0.877	0.857	1.907	2.09	1.855	0.565	0.452	0.57	0.724	0.62	0.684
Biological Process	GO:0042744	6	hydrogen peroxide catabolic process	0.147752	K3XY72	Peroxidase OS=Setaria italica OX=4555 GN=LOC101770951	1.414	Up	0.000204	LOC101770951	35.596	1.311	1.215		0.983	1.076		0.708	0.708		0.996	1.006
Biological Process	GO:0008652	9	cellular amino acid biosynthetic process	0.00143287	K3XDN9	"glutamate synthase 1 [NADH], chloroplastic isoform X1 [Setaria italica]"	1.225	Up	3.1822e-08	LOC101785947	236.72	0.775	0.783	0.777	0.814	0.796	0.811	1.081	1.083	1.077	1.322	1.327	1.322
Biological Process	GO:0008652	9	cellular amino acid biosynthetic process	0.00143287	K4A6W5	asparagine synthetase [glutamine-hydrolyzing] 1-like [Setaria italica]	1.285	Up	0.008016	LOC101773925	72.212		1.035	1.039		1.017	1.02		0.844	0.863		1.118	1.075
Biological Process	GO:0008652	9	cellular amino acid biosynthetic process	0.00143287	K3ZHQ5	2-isopropylmalate synthase A-like [Setaria italica]	1.243	Up	0.000158893	LOC101767679	68.33	0.849	0.845	0.843	0.856	0.878	0.819	1.037	1.03	1.042	1.277	1.261	1.327
Biological Process	GO:0008652	9	cellular amino acid biosynthetic process	0.00143287	K4ABU5	Glutamine synthetase OS=Setaria italica OX=4555 GN=LOC101757176	1.31	Up	5.6785e-07	LOC101757176	39.117	0.876	0.872	0.851	0.874	0.857	0.863	0.986	0.982	0.987	1.277	1.3	1.295
Biological Process	GO:0008652	9	cellular amino acid biosynthetic process	0.00143287	K3ZRS1	"probable amino-acid acetyltransferase NAGS2, chloroplastic [Setaria italica]"	1.24	Up	0.0134816	LOC101773856	64.447	0.975	0.976		1.199	1.173		0.808	0.848		1.034	1.019
Biological Process	GO:0044711	4	single-organism biosynthetic process	0.0323287	K3YG75	"probable alpha,alpha-trehalose-phosphate synthase [UDP-forming] 9 [Setaria italica]"	1.246	Up	0.00028054	LOC101765726	98.119	1.047	1.006	1.019	1.038	0.994	0.983	0.854	0.862	0.893	1.068	1.111	1.073
Biological Process	GO:0044711	4	single-organism biosynthetic process	0.0323287	K3XDN9	"glutamate synthase 1 [NADH], chloroplastic isoform X1 [Setaria italica]"	1.225	Up	3.1822e-08	LOC101785947	236.72	0.775	0.783	0.777	0.814	0.796	0.811	1.081	1.083	1.077	1.322	1.327	1.322
Biological Process	GO:0044711	4	single-organism biosynthetic process	0.0323287	K4A6W5	asparagine synthetase [glutamine-hydrolyzing] 1-like [Setaria italica]	1.285	Up	0.008016	LOC101773925	72.212		1.035	1.039		1.017	1.02		0.844	0.863		1.118	1.075
Biological Process	GO:0044711	4	single-organism biosynthetic process	0.0323287	K3ZHQ5	2-isopropylmalate synthase A-like [Setaria italica]	1.243	Up	0.000158893	LOC101767679	68.33	0.849	0.845	0.843	0.856	0.878	0.819	1.037	1.03	1.042	1.277	1.261	1.327
Biological Process	GO:0044711	4	single-organism biosynthetic process	0.0323287	K4ABU5	Glutamine synthetase OS=Setaria italica OX=4555 GN=LOC101757176	1.31	Up	5.6785e-07	LOC101757176	39.117	0.876	0.872	0.851	0.874	0.857	0.863	0.986	0.982	0.987	1.277	1.3	1.295
Biological Process	GO:0044711	4	single-organism biosynthetic process	0.0323287	K3Z0W4	3-oxoacyl-[acyl-carrier-protein] synthase OS=Setaria italica OX=4555 GN=LOC101777470	1.255	Up	0.0090173	LOC101777470	48.548	0.812		0.732	0.92		1.006	1.027		0.992	1.25		1.283
Biological Process	GO:0044711	4	single-organism biosynthetic process	0.0323287	K3ZRS1	"probable amino-acid acetyltransferase NAGS2, chloroplastic [Setaria italica]"	1.24	Up	0.0134816	LOC101773856	64.447	0.975	0.976		1.199	1.173		0.808	0.848		1.034	1.019
Biological Process	GO:0006950	3	response to stress	0.0255311	K3XHE1	nematode resistance protein-like HSPRO1 [Setaria italica]	1.228	Up	0.044855	LOC101761122	51.705	0.988	1.066		1.11	1.051		0.907	0.831		1.08	1.055
Biological Process	GO:0006950	3	response to stress	0.0255311	K3ZIP9	antimicrobial peptides-like [Setaria italica]	1.404	Up	0.020704	LOC101778627	47.096	0.798	0.844	0.782	2.471	2.388	2.401	0.318	0.399	0.341	0.49	0.444	0.551
Biological Process	GO:0006950	3	response to stress	0.0255311	K3ZM30	antimicrobial peptides-like isoform X1 [Setaria italica]	2.723	Up	0.00185886	LOC101772931	39.059		0.451	0.433		0.612	0.585		0.761	0.829		2.179	2.151
Biological Process	GO:0006950	3	response to stress	0.0255311	K3XJE1	Peroxidase OS=Setaria italica OX=4555 GN=LOC101778284	1.278	Up	0.048081	LOC101778284	37.718	0.871	0.877	0.857	1.907	2.09	1.855	0.565	0.452	0.57	0.724	0.62	0.684
Biological Process	GO:0006950	3	response to stress	0.0255311	K3XY72	Peroxidase OS=Setaria italica OX=4555 GN=LOC101770951	1.414	Up	0.000204	LOC101770951	35.596	1.311	1.215		0.983	1.076		0.708	0.708		0.996	1.006
Biological Process	GO:1901605	9	alpha-amino acid metabolic process	0.000479056	K3XDN9	"glutamate synthase 1 [NADH], chloroplastic isoform X1 [Setaria italica]"	1.225	Up	3.1822e-08	LOC101785947	236.72	0.775	0.783	0.777	0.814	0.796	0.811	1.081	1.083	1.077	1.322	1.327	1.322
Biological Process	GO:1901605	9	alpha-amino acid metabolic process	0.000479056	K4A6W5	asparagine synthetase [glutamine-hydrolyzing] 1-like [Setaria italica]	1.285	Up	0.008016	LOC101773925	72.212		1.035	1.039		1.017	1.02		0.844	0.863		1.118	1.075
Biological Process	GO:1901605	9	alpha-amino acid metabolic process	0.000479056	K3ZHQ5	2-isopropylmalate synthase A-like [Setaria italica]	1.243	Up	0.000158893	LOC101767679	68.33	0.849	0.845	0.843	0.856	0.878	0.819	1.037	1.03	1.042	1.277	1.261	1.327
Biological Process	GO:1901605	9	alpha-amino acid metabolic process	0.000479056	K3XHY6	protein NtpR-like [Setaria italica]	1.685	Up	0.0047584	LOC101756502	48.401	1.233	1.239		1.253	1.179		0.561	0.6		0.965	0.991
Biological Process	GO:1901605	9	alpha-amino acid metabolic process	0.000479056	K4ABU5	Glutamine synthetase OS=Setaria italica OX=4555 GN=LOC101757176	1.31	Up	5.6785e-07	LOC101757176	39.117	0.876	0.872	0.851	0.874	0.857	0.863	0.986	0.982	0.987	1.277	1.3	1.295
Biological Process	GO:1901605	9	alpha-amino acid metabolic process	0.000479056	K3ZRS1	"probable amino-acid acetyltransferase NAGS2, chloroplastic [Setaria italica]"	1.24	Up	0.0134816	LOC101773856	64.447	0.975	0.976		1.199	1.173		0.808	0.848		1.034	1.019
Biological Process	GO:0055085	5	transmembrane transport	0.257142	K3Y907	mitochondrial uncoupling protein 3 [Setaria italica]	2.136	Up	0.0002816	LOC101780867	32.188	0.686		0.737	0.938		0.921	0.763		0.747	1.624		1.601
Biological Process	GO:0055085	5	transmembrane transport	0.257142	K3ZS99	sugar transport protein 4-like [Setaria italica]	1.372	Up	3.1402e-06	LOC101784651	57.372	0.969	0.959	0.944	1.052	1.104	1.124	0.834	0.83	0.81	1.141	1.123	1.131
Biological Process	GO:0055085	5	transmembrane transport	0.257142	K3Z3Z2	Chloride channel protein OS=Setaria italica OX=4555 GN=LOC101771320	1.205	Up	0.0127354	LOC101771320	86.657	1.059		1.085	1.017		1.042	0.881		0.847	1.05		1.033
Biological Process	GO:0044283	5	small molecule biosynthetic process	0.00278003	K3XDN9	"glutamate synthase 1 [NADH], chloroplastic isoform X1 [Setaria italica]"	1.225	Up	3.1822e-08	LOC101785947	236.72	0.775	0.783	0.777	0.814	0.796	0.811	1.081	1.083	1.077	1.322	1.327	1.322
Biological Process	GO:0044283	5	small molecule biosynthetic process	0.00278003	K4A6W5	asparagine synthetase [glutamine-hydrolyzing] 1-like [Setaria italica]	1.285	Up	0.008016	LOC101773925	72.212		1.035	1.039		1.017	1.02		0.844	0.863		1.118	1.075
Biological Process	GO:0044283	5	small molecule biosynthetic process	0.00278003	K3ZHQ5	2-isopropylmalate synthase A-like [Setaria italica]	1.243	Up	0.000158893	LOC101767679	68.33	0.849	0.845	0.843	0.856	0.878	0.819	1.037	1.03	1.042	1.277	1.261	1.327
Biological Process	GO:0044283	5	small molecule biosynthetic process	0.00278003	K4ABU5	Glutamine synthetase OS=Setaria italica OX=4555 GN=LOC101757176	1.31	Up	5.6785e-07	LOC101757176	39.117	0.876	0.872	0.851	0.874	0.857	0.863	0.986	0.982	0.987	1.277	1.3	1.295
Biological Process	GO:0044283	5	small molecule biosynthetic process	0.00278003	K3Z0W4	3-oxoacyl-[acyl-carrier-protein] synthase OS=Setaria italica OX=4555 GN=LOC101777470	1.255	Up	0.0090173	LOC101777470	48.548	0.812		0.732	0.92		1.006	1.027		0.992	1.25		1.283
Biological Process	GO:0044283	5	small molecule biosynthetic process	0.00278003	K3ZRS1	"probable amino-acid acetyltransferase NAGS2, chloroplastic [Setaria italica]"	1.24	Up	0.0134816	LOC101773856	64.447	0.975	0.976		1.199	1.173		0.808	0.848		1.034	1.019
Biological Process	GO:0072330	9	monocarboxylic acid biosynthetic process	0.0385957	K4A6W5	asparagine synthetase [glutamine-hydrolyzing] 1-like [Setaria italica]	1.285	Up	0.008016	LOC101773925	72.212		1.035	1.039		1.017	1.02		0.844	0.863		1.118	1.075
Biological Process	GO:0072330	9	monocarboxylic acid biosynthetic process	0.0385957	K3Z0W4	3-oxoacyl-[acyl-carrier-protein] synthase OS=Setaria italica OX=4555 GN=LOC101777470	1.255	Up	0.0090173	LOC101777470	48.548	0.812		0.732	0.92		1.006	1.027		0.992	1.25		1.283
Biological Process	GO:0016053	6	organic acid biosynthetic process	0.00112174	K3XDN9	"glutamate synthase 1 [NADH], chloroplastic isoform X1 [Setaria italica]"	1.225	Up	3.1822e-08	LOC101785947	236.72	0.775	0.783	0.777	0.814	0.796	0.811	1.081	1.083	1.077	1.322	1.327	1.322
Biological Process	GO:0016053	6	organic acid biosynthetic process	0.00112174	K4A6W5	asparagine synthetase [glutamine-hydrolyzing] 1-like [Setaria italica]	1.285	Up	0.008016	LOC101773925	72.212		1.035	1.039		1.017	1.02		0.844	0.863		1.118	1.075
Biological Process	GO:0016053	6	organic acid biosynthetic process	0.00112174	K3ZHQ5	2-isopropylmalate synthase A-like [Setaria italica]	1.243	Up	0.000158893	LOC101767679	68.33	0.849	0.845	0.843	0.856	0.878	0.819	1.037	1.03	1.042	1.277	1.261	1.327
Biological Process	GO:0016053	6	organic acid biosynthetic process	0.00112174	K4ABU5	Glutamine synthetase OS=Setaria italica OX=4555 GN=LOC101757176	1.31	Up	5.6785e-07	LOC101757176	39.117	0.876	0.872	0.851	0.874	0.857	0.863	0.986	0.982	0.987	1.277	1.3	1.295
Biological Process	GO:0016053	6	organic acid biosynthetic process	0.00112174	K3Z0W4	3-oxoacyl-[acyl-carrier-protein] synthase OS=Setaria italica OX=4555 GN=LOC101777470	1.255	Up	0.0090173	LOC101777470	48.548	0.812		0.732	0.92		1.006	1.027		0.992	1.25		1.283
Biological Process	GO:0016053	6	organic acid biosynthetic process	0.00112174	K3ZRS1	"probable amino-acid acetyltransferase NAGS2, chloroplastic [Setaria italica]"	1.24	Up	0.0134816	LOC101773856	64.447	0.975	0.976		1.199	1.173		0.808	0.848		1.034	1.019
Biological Process	GO:0006520	8	cellular amino acid metabolic process	0.00894954	K3XDN9	"glutamate synthase 1 [NADH], chloroplastic isoform X1 [Setaria italica]"	1.225	Up	3.1822e-08	LOC101785947	236.72	0.775	0.783	0.777	0.814	0.796	0.811	1.081	1.083	1.077	1.322	1.327	1.322
Biological Process	GO:0006520	8	cellular amino acid metabolic process	0.00894954	K4A6W5	asparagine synthetase [glutamine-hydrolyzing] 1-like [Setaria italica]	1.285	Up	0.008016	LOC101773925	72.212		1.035	1.039		1.017	1.02		0.844	0.863		1.118	1.075
Biological Process	GO:0006520	8	cellular amino acid metabolic process	0.00894954	K3ZHQ5	2-isopropylmalate synthase A-like [Setaria italica]	1.243	Up	0.000158893	LOC101767679	68.33	0.849	0.845	0.843	0.856	0.878	0.819	1.037	1.03	1.042	1.277	1.261	1.327
Biological Process	GO:0006520	8	cellular amino acid metabolic process	0.00894954	K3XHY6	protein NtpR-like [Setaria italica]	1.685	Up	0.0047584	LOC101756502	48.401	1.233	1.239		1.253	1.179		0.561	0.6		0.965	0.991
Biological Process	GO:0006520	8	cellular amino acid metabolic process	0.00894954	K4ABU5	Glutamine synthetase OS=Setaria italica OX=4555 GN=LOC101757176	1.31	Up	5.6785e-07	LOC101757176	39.117	0.876	0.872	0.851	0.874	0.857	0.863	0.986	0.982	0.987	1.277	1.3	1.295
Biological Process	GO:0006520	8	cellular amino acid metabolic process	0.00894954	K3ZRS1	"probable amino-acid acetyltransferase NAGS2, chloroplastic [Setaria italica]"	1.24	Up	0.0134816	LOC101773856	64.447	0.975	0.976		1.199	1.173		0.808	0.848		1.034	1.019
Biological Process	GO:0006979	4	response to oxidative stress	0.20673	K3XJE1	Peroxidase OS=Setaria italica OX=4555 GN=LOC101778284	1.278	Up	0.048081	LOC101778284	37.718	0.871	0.877	0.857	1.907	2.09	1.855	0.565	0.452	0.57	0.724	0.62	0.684
Biological Process	GO:0006979	4	response to oxidative stress	0.20673	K3XY72	Peroxidase OS=Setaria italica OX=4555 GN=LOC101770951	1.414	Up	0.000204	LOC101770951	35.596	1.311	1.215		0.983	1.076		0.708	0.708		0.996	1.006
Biological Process	GO:0044723	5	single-organism carbohydrate metabolic process	0.352485	K3YG75	"probable alpha,alpha-trehalose-phosphate synthase [UDP-forming] 9 [Setaria italica]"	1.246	Up	0.00028054	LOC101765726	98.119	1.047	1.006	1.019	1.038	0.994	0.983	0.854	0.862	0.893	1.068	1.111	1.073
Biological Process	GO:0044723	5	single-organism carbohydrate metabolic process	0.352485	K3Y178	Glyceraldehyde-3-phosphate dehydrogenase OS=Setaria italica OX=4555 GN=SETIT_007940mg	1.756	Up	0.0029044	SETIT_007940mg	40.832	0.684	0.716	0.731	1.72	1.786	1.669	0.584	0.583	0.586	1.058	0.965	1.056
Biological Process	GO:0046394	8	carboxylic acid biosynthetic process	0.00112174	K3XDN9	"glutamate synthase 1 [NADH], chloroplastic isoform X1 [Setaria italica]"	1.225	Up	3.1822e-08	LOC101785947	236.72	0.775	0.783	0.777	0.814	0.796	0.811	1.081	1.083	1.077	1.322	1.327	1.322
Biological Process	GO:0046394	8	carboxylic acid biosynthetic process	0.00112174	K4A6W5	asparagine synthetase [glutamine-hydrolyzing] 1-like [Setaria italica]	1.285	Up	0.008016	LOC101773925	72.212		1.035	1.039		1.017	1.02		0.844	0.863		1.118	1.075
Biological Process	GO:0046394	8	carboxylic acid biosynthetic process	0.00112174	K3ZHQ5	2-isopropylmalate synthase A-like [Setaria italica]	1.243	Up	0.000158893	LOC101767679	68.33	0.849	0.845	0.843	0.856	0.878	0.819	1.037	1.03	1.042	1.277	1.261	1.327
Biological Process	GO:0046394	8	carboxylic acid biosynthetic process	0.00112174	K4ABU5	Glutamine synthetase OS=Setaria italica OX=4555 GN=LOC101757176	1.31	Up	5.6785e-07	LOC101757176	39.117	0.876	0.872	0.851	0.874	0.857	0.863	0.986	0.982	0.987	1.277	1.3	1.295
Biological Process	GO:0046394	8	carboxylic acid biosynthetic process	0.00112174	K3Z0W4	3-oxoacyl-[acyl-carrier-protein] synthase OS=Setaria italica OX=4555 GN=LOC101777470	1.255	Up	0.0090173	LOC101777470	48.548	0.812		0.732	0.92		1.006	1.027		0.992	1.25		1.283
Biological Process	GO:0046394	8	carboxylic acid biosynthetic process	0.00112174	K3ZRS1	"probable amino-acid acetyltransferase NAGS2, chloroplastic [Setaria italica]"	1.24	Up	0.0134816	LOC101773856	64.447	0.975	0.976		1.199	1.173		0.808	0.848		1.034	1.019
Biological Process	GO:0006952	4	defense response	0.000278059	K3XHE1	nematode resistance protein-like HSPRO1 [Setaria italica]	1.228	Up	0.044855	LOC101761122	51.705	0.988	1.066		1.11	1.051		0.907	0.831		1.08	1.055
Biological Process	GO:0006952	4	defense response	0.000278059	K3ZIP9	antimicrobial peptides-like [Setaria italica]	1.404	Up	0.020704	LOC101778627	47.096	0.798	0.844	0.782	2.471	2.388	2.401	0.318	0.399	0.341	0.49	0.444	0.551
Biological Process	GO:0006952	4	defense response	0.000278059	K3ZM30	antimicrobial peptides-like isoform X1 [Setaria italica]	2.723	Up	0.00185886	LOC101772931	39.059		0.451	0.433		0.612	0.585		0.761	0.829		2.179	2.151
Biological Process	GO:0006082	5	organic acid metabolic process	0.033902	K3XDN9	"glutamate synthase 1 [NADH], chloroplastic isoform X1 [Setaria italica]"	1.225	Up	3.1822e-08	LOC101785947	236.72	0.775	0.783	0.777	0.814	0.796	0.811	1.081	1.083	1.077	1.322	1.327	1.322
Biological Process	GO:0006082	5	organic acid metabolic process	0.033902	K4A6W5	asparagine synthetase [glutamine-hydrolyzing] 1-like [Setaria italica]	1.285	Up	0.008016	LOC101773925	72.212		1.035	1.039		1.017	1.02		0.844	0.863		1.118	1.075
Biological Process	GO:0006082	5	organic acid metabolic process	0.033902	K3ZHQ5	2-isopropylmalate synthase A-like [Setaria italica]	1.243	Up	0.000158893	LOC101767679	68.33	0.849	0.845	0.843	0.856	0.878	0.819	1.037	1.03	1.042	1.277	1.261	1.327
Biological Process	GO:0006082	5	organic acid metabolic process	0.033902	K3XHY6	protein NtpR-like [Setaria italica]	1.685	Up	0.0047584	LOC101756502	48.401	1.233	1.239		1.253	1.179		0.561	0.6		0.965	0.991
Biological Process	GO:0006082	5	organic acid metabolic process	0.033902	K4ABU5	Glutamine synthetase OS=Setaria italica OX=4555 GN=LOC101757176	1.31	Up	5.6785e-07	LOC101757176	39.117	0.876	0.872	0.851	0.874	0.857	0.863	0.986	0.982	0.987	1.277	1.3	1.295
Biological Process	GO:0006082	5	organic acid metabolic process	0.033902	K3Z0W4	3-oxoacyl-[acyl-carrier-protein] synthase OS=Setaria italica OX=4555 GN=LOC101777470	1.255	Up	0.0090173	LOC101777470	48.548	0.812		0.732	0.92		1.006	1.027		0.992	1.25		1.283
Biological Process	GO:0006082	5	organic acid metabolic process	0.033902	K3ZRS1	"probable amino-acid acetyltransferase NAGS2, chloroplastic [Setaria italica]"	1.24	Up	0.0134816	LOC101773856	64.447	0.975	0.976		1.199	1.173		0.808	0.848		1.034	1.019
Biological Process	GO:0043207	4	response to external biotic stimulus	0.000876669	K3ZIP9	antimicrobial peptides-like [Setaria italica]	1.404	Up	0.020704	LOC101778627	47.096	0.798	0.844	0.782	2.471	2.388	2.401	0.318	0.399	0.341	0.49	0.444	0.551
Biological Process	GO:0043207	4	response to external biotic stimulus	0.000876669	K3ZM30	antimicrobial peptides-like isoform X1 [Setaria italica]	2.723	Up	0.00185886	LOC101772931	39.059		0.451	0.433		0.612	0.585		0.761	0.829		2.179	2.151
Biological Process	GO:0050896	2	response to stimulus	0.0478012	K3XHE1	nematode resistance protein-like HSPRO1 [Setaria italica]	1.228	Up	0.044855	LOC101761122	51.705	0.988	1.066		1.11	1.051		0.907	0.831		1.08	1.055
Biological Process	GO:0050896	2	response to stimulus	0.0478012	K3ZIP9	antimicrobial peptides-like [Setaria italica]	1.404	Up	0.020704	LOC101778627	47.096	0.798	0.844	0.782	2.471	2.388	2.401	0.318	0.399	0.341	0.49	0.444	0.551
Biological Process	GO:0050896	2	response to stimulus	0.0478012	K3ZM30	antimicrobial peptides-like isoform X1 [Setaria italica]	2.723	Up	0.00185886	LOC101772931	39.059		0.451	0.433		0.612	0.585		0.761	0.829		2.179	2.151
Biological Process	GO:0050896	2	response to stimulus	0.0478012	K3XJE1	Peroxidase OS=Setaria italica OX=4555 GN=LOC101778284	1.278	Up	0.048081	LOC101778284	37.718	0.871	0.877	0.857	1.907	2.09	1.855	0.565	0.452	0.57	0.724	0.62	0.684
Biological Process	GO:0050896	2	response to stimulus	0.0478012	K3XM20	ras-related protein Rab7 [Setaria italica]	1.212	Up	0.0054777	LOC101775688	23.182	1.018	1.054	0.993	0.897	0.871	0.868	0.925	0.91	1.014	1.162	1.165	1.126
Biological Process	GO:0050896	2	response to stimulus	0.0478012	K3XY72	Peroxidase OS=Setaria italica OX=4555 GN=LOC101770951	1.414	Up	0.000204	LOC101770951	35.596	1.311	1.215		0.983	1.076		0.708	0.708		0.996	1.006
Biological Process	GO:1901566	5	organonitrogen compound biosynthetic process	0.155038	K3XDN9	"glutamate synthase 1 [NADH], chloroplastic isoform X1 [Setaria italica]"	1.225	Up	3.1822e-08	LOC101785947	236.72	0.775	0.783	0.777	0.814	0.796	0.811	1.081	1.083	1.077	1.322	1.327	1.322
Biological Process	GO:1901566	5	organonitrogen compound biosynthetic process	0.155038	K4A6W5	asparagine synthetase [glutamine-hydrolyzing] 1-like [Setaria italica]	1.285	Up	0.008016	LOC101773925	72.212		1.035	1.039		1.017	1.02		0.844	0.863		1.118	1.075
Biological Process	GO:1901566	5	organonitrogen compound biosynthetic process	0.155038	K3ZHQ5	2-isopropylmalate synthase A-like [Setaria italica]	1.243	Up	0.000158893	LOC101767679	68.33	0.849	0.845	0.843	0.856	0.878	0.819	1.037	1.03	1.042	1.277	1.261	1.327
Biological Process	GO:1901566	5	organonitrogen compound biosynthetic process	0.155038	K3XZS1	40S ribosomal protein S14 [Setaria italica]	1.238	Up	0.00177909	LOC101772286	16.331	1.004	1.093	1.127	0.872	0.858	0.927	0.958	0.879	0.882	1.138	1.114	1.115
Biological Process	GO:1901566	5	organonitrogen compound biosynthetic process	0.155038	K4ABU5	Glutamine synthetase OS=Setaria italica OX=4555 GN=LOC101757176	1.31	Up	5.6785e-07	LOC101757176	39.117	0.876	0.872	0.851	0.874	0.857	0.863	0.986	0.982	0.987	1.277	1.3	1.295
Biological Process	GO:1901566	5	organonitrogen compound biosynthetic process	0.155038	K3ZBN4	60S ribosomal protein L29 OS=Setaria italica OX=4555 GN=LOC101761458	1.224	Up	0.0037201	LOC101761458	6.9698	1.324	1.307	1.293	1.381	1.412	1.369	0.601	0.566	0.621	0.702	0.738	0.748
Biological Process	GO:1901566	5	organonitrogen compound biosynthetic process	0.155038	K3ZRS1	"probable amino-acid acetyltransferase NAGS2, chloroplastic [Setaria italica]"	1.24	Up	0.0134816	LOC101773856	64.447	0.975	0.976		1.199	1.173		0.808	0.848		1.034	1.019
Biological Process	GO:0051707	5	response to other organism	0.000876669	K3ZIP9	antimicrobial peptides-like [Setaria italica]	1.404	Up	0.020704	LOC101778627	47.096	0.798	0.844	0.782	2.471	2.388	2.401	0.318	0.399	0.341	0.49	0.444	0.551
Biological Process	GO:0051707	5	response to other organism	0.000876669	K3ZM30	antimicrobial peptides-like isoform X1 [Setaria italica]	2.723	Up	0.00185886	LOC101772931	39.059		0.451	0.433		0.612	0.585		0.761	0.829		2.179	2.151
Biological Process	GO:0006468	8	protein phosphorylation	0.177548	K3Y5X1	probable serine/threonine-protein kinase WNK7 [Setaria italica]	1.209	Up	0.00093777	LOC101768340	70.132	0.856	0.863		0.957	0.968		0.994	0.986		1.202	1.192
Biological Process	GO:0006468	8	protein phosphorylation	0.177548	K3XF74	serine/threonine-protein kinase MARK2 [Setaria italica]	1.227	Up	0.0060159	LOC101780302	75.154	0.763		0.781	1.147		1.174	0.943		0.932	1.167		1.133
Biological Process	GO:0006468	8	protein phosphorylation	0.177548	K3YG11	leucine-rich repeat receptor-like protein kinase TDR [Setaria italica]	1.337	Up	0.0037224	LOC101757086	107.36	0.793	0.94	0.822	1.007	1.056	1.02	0.886	0.904	0.873	1.153	1.111	1.296
Biological Process	GO:0006468	8	protein phosphorylation	0.177548	K3XF15	protein SPA1-RELATED 4-like isoform X1 [Setaria italica]	2.151	Up	0.00047848	LOC101783393	79.576	0.906	0.866		0.643	0.624		0.782	0.788		1.661	1.716
Biological Process	GO:0006468	8	protein phosphorylation	0.177548	K3XG75	C-type lectin receptor-like tyrosine-protein kinase At1g52310 isoform X3 [Setaria italica]	1.997	Up	0.00160311	LOC101769085	61.502		1.632	1.618		1.204	1.178		0.385	0.405		0.78	0.798
Biological Process	GO:0072593	4	reactive oxygen species metabolic process	0.175411	K3XJE1	Peroxidase OS=Setaria italica OX=4555 GN=LOC101778284	1.278	Up	0.048081	LOC101778284	37.718	0.871	0.877	0.857	1.907	2.09	1.855	0.565	0.452	0.57	0.724	0.62	0.684
Biological Process	GO:0072593	4	reactive oxygen species metabolic process	0.175411	K3XY72	Peroxidase OS=Setaria italica OX=4555 GN=LOC101770951	1.414	Up	0.000204	LOC101770951	35.596	1.311	1.215		0.983	1.076		0.708	0.708		0.996	1.006
Biological Process	GO:0009064	10	glutamine family amino acid metabolic process	6.54192e-05	K3XDN9	"glutamate synthase 1 [NADH], chloroplastic isoform X1 [Setaria italica]"	1.225	Up	3.1822e-08	LOC101785947	236.72	0.775	0.783	0.777	0.814	0.796	0.811	1.081	1.083	1.077	1.322	1.327	1.322
Biological Process	GO:0009064	10	glutamine family amino acid metabolic process	6.54192e-05	K3XHY6	protein NtpR-like [Setaria italica]	1.685	Up	0.0047584	LOC101756502	48.401	1.233	1.239		1.253	1.179		0.561	0.6		0.965	0.991
Biological Process	GO:0009064	10	glutamine family amino acid metabolic process	6.54192e-05	K4ABU5	Glutamine synthetase OS=Setaria italica OX=4555 GN=LOC101757176	1.31	Up	5.6785e-07	LOC101757176	39.117	0.876	0.872	0.851	0.874	0.857	0.863	0.986	0.982	0.987	1.277	1.3	1.295
Biological Process	GO:0009064	10	glutamine family amino acid metabolic process	6.54192e-05	K3ZRS1	"probable amino-acid acetyltransferase NAGS2, chloroplastic [Setaria italica]"	1.24	Up	0.0134816	LOC101773856	64.447	0.975	0.976		1.199	1.173		0.808	0.848		1.034	1.019
Biological Process	GO:0050832	7	defense response to fungus	0.000876669	K3ZIP9	antimicrobial peptides-like [Setaria italica]	1.404	Up	0.020704	LOC101778627	47.096	0.798	0.844	0.782	2.471	2.388	2.401	0.318	0.399	0.341	0.49	0.444	0.551
Biological Process	GO:0050832	7	defense response to fungus	0.000876669	K3ZM30	antimicrobial peptides-like isoform X1 [Setaria italica]	2.723	Up	0.00185886	LOC101772931	39.059		0.451	0.433		0.612	0.585		0.761	0.829		2.179	2.151
Biological Process	GO:0019752	7	carboxylic acid metabolic process	0.0311822	K3XDN9	"glutamate synthase 1 [NADH], chloroplastic isoform X1 [Setaria italica]"	1.225	Up	3.1822e-08	LOC101785947	236.72	0.775	0.783	0.777	0.814	0.796	0.811	1.081	1.083	1.077	1.322	1.327	1.322
Biological Process	GO:0019752	7	carboxylic acid metabolic process	0.0311822	K4A6W5	asparagine synthetase [glutamine-hydrolyzing] 1-like [Setaria italica]	1.285	Up	0.008016	LOC101773925	72.212		1.035	1.039		1.017	1.02		0.844	0.863		1.118	1.075
Biological Process	GO:0019752	7	carboxylic acid metabolic process	0.0311822	K3ZHQ5	2-isopropylmalate synthase A-like [Setaria italica]	1.243	Up	0.000158893	LOC101767679	68.33	0.849	0.845	0.843	0.856	0.878	0.819	1.037	1.03	1.042	1.277	1.261	1.327
Biological Process	GO:0019752	7	carboxylic acid metabolic process	0.0311822	K3XHY6	protein NtpR-like [Setaria italica]	1.685	Up	0.0047584	LOC101756502	48.401	1.233	1.239		1.253	1.179		0.561	0.6		0.965	0.991
Biological Process	GO:0019752	7	carboxylic acid metabolic process	0.0311822	K4ABU5	Glutamine synthetase OS=Setaria italica OX=4555 GN=LOC101757176	1.31	Up	5.6785e-07	LOC101757176	39.117	0.876	0.872	0.851	0.874	0.857	0.863	0.986	0.982	0.987	1.277	1.3	1.295
Biological Process	GO:0019752	7	carboxylic acid metabolic process	0.0311822	K3Z0W4	3-oxoacyl-[acyl-carrier-protein] synthase OS=Setaria italica OX=4555 GN=LOC101777470	1.255	Up	0.0090173	LOC101777470	48.548	0.812		0.732	0.92		1.006	1.027		0.992	1.25		1.283
Biological Process	GO:0019752	7	carboxylic acid metabolic process	0.0311822	K3ZRS1	"probable amino-acid acetyltransferase NAGS2, chloroplastic [Setaria italica]"	1.24	Up	0.0134816	LOC101773856	64.447	0.975	0.976		1.199	1.173		0.808	0.848		1.034	1.019
YG2TvsYG2C down
GO Terms Level 1	GO Terms ID	GO Terms Level	GO Terms Description	Fisher's exact test P value	Protein accession	Protein description	Ratio	Regulated Type	P value	Gene name	MW [kDa]	AN04C_1	AN04C_2	AN04C_3	AN04T_1	AN04T_2	AN04T_3	YG2C_1	YG2C_2	YG2C_3	YG2T_1	YG2T_2	YG2T_3
Biological Process	GO:0044036	6	cell wall macromolecule metabolic process	0.0547294	K3Y9T8	endochitinase B-like [Setaria italica]	0.765	Down	0.0083188	LOC101762773	25.217	1.189	1.224	1.229	1.391	1.468	1.442	0.77	0.695	0.701	0.599	0.543	0.514
Biological Process	GO:0044036	6	cell wall macromolecule metabolic process	0.0547294	K3Z2Z8	endochitinase A-like [Setaria italica]	0.803	Down	0.0098588	LOC101766109	24.369	0.961	0.954	0.966	1.602	1.554	1.554	0.836	0.836	0.84	0.648	0.699	0.671
Biological Process	GO:0006091	4	generation of precursor metabolites and energy	0.182871	X4ZEC4	Cytochrome b6 OS=Setaria italica OX=4555 GN=petB	0.74	Down	0.00073867	petB	24.394	0.772	0.828	0.851	0.911	0.84	0.915	1.379	1.343	1.248	0.965	0.97	1.003
Biological Process	GO:0006091	4	generation of precursor metabolites and energy	0.182871	K3XV32	phosphoenolpyruvate carboxylase 1-like [Setaria italica]	0.809	Down	3.3257e-07	LOC101778256	109.98	1.001	0.983	0.989	1.065	1.043	1.056	1.076	1.088	1.088	0.876	0.879	0.876
Biological Process	GO:0006091	4	generation of precursor metabolites and energy	0.182871	K3YK57	Ferredoxin OS=Setaria italica OX=4555 GN=LOC101752738	0.682	Down	0.0138026	LOC101752738	14.375	0.69	0.698		1.253	1.333		1.266	1.161		0.817	0.839
Biological Process	GO:0046348	6	amino sugar catabolic process	0.015992	K3Y9T8	endochitinase B-like [Setaria italica]	0.765	Down	0.0083188	LOC101762773	25.217	1.189	1.224	1.229	1.391	1.468	1.442	0.77	0.695	0.701	0.599	0.543	0.514
Biological Process	GO:0046348	6	amino sugar catabolic process	0.015992	K3Z2Z8	endochitinase A-like [Setaria italica]	0.803	Down	0.0098588	LOC101766109	24.369	0.961	0.954	0.966	1.602	1.554	1.554	0.836	0.836	0.84	0.648	0.699	0.671
Biological Process	GO:0044106	6	cellular amine metabolic process	0.0470568	K4AI90	nicotianamine synthase 2 [Setaria italica]	0.724	Down	4.4386e-05	LOC101786975	65.431	0.875	0.879	0.872	0.818	0.824	0.823	1.355	1.29	1.357	0.961	0.961	0.975
Biological Process	GO:0044106	6	cellular amine metabolic process	0.0470568	K4AM48	nicotianamine synthase 1 [Zea mays]	0.659	Down	1.0769e-06	SETIT_039983mg	33.994	0.847	0.859	0.845	0.816	0.872	0.867	1.402	1.365	1.408	0.918	0.912	0.922
Biological Process	GO:0072350	8	tricarboxylic acid metabolic process	0.00543927	K4AI90	nicotianamine synthase 2 [Setaria italica]	0.724	Down	4.4386e-05	LOC101786975	65.431	0.875	0.879	0.872	0.818	0.824	0.823	1.355	1.29	1.357	0.961	0.961	0.975
Biological Process	GO:0072350	8	tricarboxylic acid metabolic process	0.00543927	K4AM48	nicotianamine synthase 1 [Zea mays]	0.659	Down	1.0769e-06	SETIT_039983mg	33.994	0.847	0.859	0.845	0.816	0.872	0.867	1.402	1.365	1.408	0.918	0.912	0.922
Biological Process	GO:0072350	8	tricarboxylic acid metabolic process	0.00543927	K3XV32	phosphoenolpyruvate carboxylase 1-like [Setaria italica]	0.809	Down	3.3257e-07	LOC101778256	109.98	1.001	0.983	0.989	1.065	1.043	1.056	1.076	1.088	1.088	0.876	0.879	0.876
Biological Process	GO:0019439	5	aromatic compound catabolic process	0.00356567	K3YQG1	Phenylalanine ammonia-lyase OS=Setaria italica OX=4555 GN=LOC101780319	0.737	Down	9.3242e-08	LOC101780319	75.157	0.856	0.888	0.847	0.901	0.892	0.886	1.275	1.287	1.27	0.943	0.941	0.94
Biological Process	GO:0019439	5	aromatic compound catabolic process	0.00356567	K3Y5M0	Phenylalanine ammonia-lyase OS=Setaria italica OX=4555 GN=LOC101756300	0.711	Down	7.5233e-05	LOC101756300	75.519	0.758	0.783	0.773	0.822	0.821	0.813	1.464	1.367	1.413	1.001	1.012	1.005
Biological Process	GO:0019439	5	aromatic compound catabolic process	0.00356567	K3YQC4	Phenylalanine ammonia-lyase OS=Setaria italica OX=4555 GN=LOC101780720	0.736	Down	3.9836e-06	LOC101780720	77.803	0.756	0.777	0.749	0.833	0.85	0.84	1.371	1.378	1.368	1.031	0.999	1.001
Biological Process	GO:0019439	5	aromatic compound catabolic process	0.00356567	K3YGI0	Phenylalanine ammonia-lyase OS=Setaria italica OX=4555 GN=LOC101766005	0.721	Down	2.3767e-05	LOC101766005	74.987	0.734	0.739	0.775	0.791	0.786	0.805	1.415	1.477	1.414	1.027	1.044	1.034
Biological Process	GO:1901575	4	organic substance catabolic process	0.0446436	K3YQG1	Phenylalanine ammonia-lyase OS=Setaria italica OX=4555 GN=LOC101780319	0.737	Down	9.3242e-08	LOC101780319	75.157	0.856	0.888	0.847	0.901	0.892	0.886	1.275	1.287	1.27	0.943	0.941	0.94
Biological Process	GO:1901575	4	organic substance catabolic process	0.0446436	K3Y9T8	endochitinase B-like [Setaria italica]	0.765	Down	0.0083188	LOC101762773	25.217	1.189	1.224	1.229	1.391	1.468	1.442	0.77	0.695	0.701	0.599	0.543	0.514
Biological Process	GO:1901575	4	organic substance catabolic process	0.0446436	K3Y5M0	Phenylalanine ammonia-lyase OS=Setaria italica OX=4555 GN=LOC101756300	0.711	Down	7.5233e-05	LOC101756300	75.519	0.758	0.783	0.773	0.822	0.821	0.813	1.464	1.367	1.413	1.001	1.012	1.005
Biological Process	GO:1901575	4	organic substance catabolic process	0.0446436	K3YQC4	Phenylalanine ammonia-lyase OS=Setaria italica OX=4555 GN=LOC101780720	0.736	Down	3.9836e-06	LOC101780720	77.803	0.756	0.777	0.749	0.833	0.85	0.84	1.371	1.378	1.368	1.031	0.999	1.001
Biological Process	GO:1901575	4	organic substance catabolic process	0.0446436	K3YGI0	Phenylalanine ammonia-lyase OS=Setaria italica OX=4555 GN=LOC101766005	0.721	Down	2.3767e-05	LOC101766005	74.987	0.734	0.739	0.775	0.791	0.786	0.805	1.415	1.477	1.414	1.027	1.044	1.034
Biological Process	GO:1901575	4	organic substance catabolic process	0.0446436	K3Z2Z8	endochitinase A-like [Setaria italica]	0.803	Down	0.0098588	LOC101766109	24.369	0.961	0.954	0.966	1.602	1.554	1.554	0.836	0.836	0.84	0.648	0.699	0.671
Biological Process	GO:1901575	4	organic substance catabolic process	0.0446436	K3Z5J9	LOW QUALITY PROTEIN: endonuclease MutS2-like [Setaria italica]	0.73	Down	0.00168445	LOC101757394	54.923	0.997	0.985	1.033	1.075	0.952	0.928	1.086	1.242	1.17	0.852	0.827	0.873
Biological Process	GO:0009063	9	cellular amino acid catabolic process	0.000415992	K3YQG1	Phenylalanine ammonia-lyase OS=Setaria italica OX=4555 GN=LOC101780319	0.737	Down	9.3242e-08	LOC101780319	75.157	0.856	0.888	0.847	0.901	0.892	0.886	1.275	1.287	1.27	0.943	0.941	0.94
Biological Process	GO:0009063	9	cellular amino acid catabolic process	0.000415992	K3Y5M0	Phenylalanine ammonia-lyase OS=Setaria italica OX=4555 GN=LOC101756300	0.711	Down	7.5233e-05	LOC101756300	75.519	0.758	0.783	0.773	0.822	0.821	0.813	1.464	1.367	1.413	1.001	1.012	1.005
Biological Process	GO:0009063	9	cellular amino acid catabolic process	0.000415992	K3YQC4	Phenylalanine ammonia-lyase OS=Setaria italica OX=4555 GN=LOC101780720	0.736	Down	3.9836e-06	LOC101780720	77.803	0.756	0.777	0.749	0.833	0.85	0.84	1.371	1.378	1.368	1.031	0.999	1.001
Biological Process	GO:0009063	9	cellular amino acid catabolic process	0.000415992	K3YGI0	Phenylalanine ammonia-lyase OS=Setaria italica OX=4555 GN=LOC101766005	0.721	Down	2.3767e-05	LOC101766005	74.987	0.734	0.739	0.775	0.791	0.786	0.805	1.415	1.477	1.414	1.027	1.044	1.034
Biological Process	GO:0009812	4	flavonoid metabolic process	0.000678766	K4ADK1	Chalcone-flavonone isomerase family protein OS=Setaria italica OX=4555 GN=LOC101769182	0.827	Down	0.000157496	LOC101769182	29.121	1.042	1.038	1.043	1.053	1.064	1.052	1.047	1.065	1.033	0.884	0.853	0.865
Biological Process	GO:0009812	4	flavonoid metabolic process	0.000678766	K3Y9Z7	Chalcone-flavonone isomerase family protein OS=Setaria italica OX=4555 GN=LOC101770787	0.826	Down	0.0049201	LOC101770787	23.562	0.929	0.92		0.938	0.933		1.18	1.171		0.959	0.984
Biological Process	GO:0072351	9	tricarboxylic acid biosynthetic process	0.000678766	K4AI90	nicotianamine synthase 2 [Setaria italica]	0.724	Down	4.4386e-05	LOC101786975	65.431	0.875	0.879	0.872	0.818	0.824	0.823	1.355	1.29	1.357	0.961	0.961	0.975
Biological Process	GO:0072351	9	tricarboxylic acid biosynthetic process	0.000678766	K4AM48	nicotianamine synthase 1 [Zea mays]	0.659	Down	1.0769e-06	SETIT_039983mg	33.994	0.847	0.859	0.845	0.816	0.872	0.867	1.402	1.365	1.408	0.918	0.912	0.922
Biological Process	GO:0098662	8	inorganic cation transmembrane transport	0.192693	K3YD82	Potassium transporter OS=Setaria italica OX=4555 GN=LOC101766299	0.743	Down	0.0036555	LOC101766299	87.109	0.955	1.034	1.028	0.88	1.001	0.944	1.216	1.124	1.202	0.952	0.848	0.831
Biological Process	GO:0098662	8	inorganic cation transmembrane transport	0.192693	K3Y5D3	Potassium transporter OS=Setaria italica OX=4555 GN=LOC101765477	0.664	Down	0.00058235	LOC101765477	86.578	0.972	0.996	1.009	1.188	1.212	1.288	1.088	1.116	1.036	0.768	0.694	0.688
Biological Process	GO:0043436	6	oxoacid metabolic process	0.0812153	K4AI90	nicotianamine synthase 2 [Setaria italica]	0.724	Down	4.4386e-05	LOC101786975	65.431	0.875	0.879	0.872	0.818	0.824	0.823	1.355	1.29	1.357	0.961	0.961	0.975
Biological Process	GO:0043436	6	oxoacid metabolic process	0.0812153	K3YQC4	Phenylalanine ammonia-lyase OS=Setaria italica OX=4555 GN=LOC101780720	0.736	Down	3.9836e-06	LOC101780720	77.803	0.756	0.777	0.749	0.833	0.85	0.84	1.371	1.378	1.368	1.031	0.999	1.001
Biological Process	GO:0043436	6	oxoacid metabolic process	0.0812153	K4A811	Phospho-2-dehydro-3-deoxyheptonate aldolase OS=Setaria italica OX=4555 GN=LOC101775939	0.707	Down	0.000123018	LOC101775939	60.061	0.584	0.638	0.728	0.837	0.924	0.895	1.458	1.433	1.428	1.062	1.007	0.983
Biological Process	GO:0043436	6	oxoacid metabolic process	0.0812153	K3YQG1	Phenylalanine ammonia-lyase OS=Setaria italica OX=4555 GN=LOC101780319	0.737	Down	9.3242e-08	LOC101780319	75.157	0.856	0.888	0.847	0.901	0.892	0.886	1.275	1.287	1.27	0.943	0.941	0.94
Biological Process	GO:0043436	6	oxoacid metabolic process	0.0812153	K3Y5M0	Phenylalanine ammonia-lyase OS=Setaria italica OX=4555 GN=LOC101756300	0.711	Down	7.5233e-05	LOC101756300	75.519	0.758	0.783	0.773	0.822	0.821	0.813	1.464	1.367	1.413	1.001	1.012	1.005
Biological Process	GO:0043436	6	oxoacid metabolic process	0.0812153	K4AM48	nicotianamine synthase 1 [Zea mays]	0.659	Down	1.0769e-06	SETIT_039983mg	33.994	0.847	0.859	0.845	0.816	0.872	0.867	1.402	1.365	1.408	0.918	0.912	0.922
Biological Process	GO:0043436	6	oxoacid metabolic process	0.0812153	K3XV32	phosphoenolpyruvate carboxylase 1-like [Setaria italica]	0.809	Down	3.3257e-07	LOC101778256	109.98	1.001	0.983	0.989	1.065	1.043	1.056	1.076	1.088	1.088	0.876	0.879	0.876
Biological Process	GO:0043436	6	oxoacid metabolic process	0.0812153	K3YGI0	Phenylalanine ammonia-lyase OS=Setaria italica OX=4555 GN=LOC101766005	0.721	Down	2.3767e-05	LOC101766005	74.987	0.734	0.739	0.775	0.791	0.786	0.805	1.415	1.477	1.414	1.027	1.044	1.034
Biological Process	GO:0043436	6	oxoacid metabolic process	0.0812153	K4A649	5-methyltetrahydropteroyltriglutamate--homocysteine methyltransferase 1 [Setaria italica]	0.818	Down	2.4812e-07	LOC101760389	84.485	0.852	0.876	0.867	0.923	0.915	0.915	1.229	1.232	1.222	1	1.008	1.006
Biological Process	GO:0043436	6	oxoacid metabolic process	0.0812153	K3ZI30	aromatic-L-amino-acid decarboxylase-like [Setaria italica]	0.707	Down	0.0119217	LOC101780238	56.447	0.966	0.951	0.887	0.771	0.804	0.695	1.276	1.209	1.53	0.98	0.973	0.886
Biological Process	GO:0034220	6	ion transmembrane transport	0.231934	K3YD82	Potassium transporter OS=Setaria italica OX=4555 GN=LOC101766299	0.743	Down	0.0036555	LOC101766299	87.109	0.955	1.034	1.028	0.88	1.001	0.944	1.216	1.124	1.202	0.952	0.848	0.831
Biological Process	GO:0034220	6	ion transmembrane transport	0.231934	K3Y5D3	Potassium transporter OS=Setaria italica OX=4555 GN=LOC101765477	0.664	Down	0.00058235	LOC101765477	86.578	0.972	0.996	1.009	1.188	1.212	1.288	1.088	1.116	1.036	0.768	0.694	0.688
Biological Process	GO:0030001	7	metal ion transport	0.181651	K3YD82	Potassium transporter OS=Setaria italica OX=4555 GN=LOC101766299	0.743	Down	0.0036555	LOC101766299	87.109	0.955	1.034	1.028	0.88	1.001	0.944	1.216	1.124	1.202	0.952	0.848	0.831
Biological Process	GO:0030001	7	metal ion transport	0.181651	K3Y5D3	Potassium transporter OS=Setaria italica OX=4555 GN=LOC101765477	0.664	Down	0.00058235	LOC101765477	86.578	0.972	0.996	1.009	1.188	1.212	1.288	1.088	1.116	1.036	0.768	0.694	0.688
Biological Process	GO:1901700	4	response to oxygen-containing compound	0.0211105	K3ZJ30	dehydrin DHN4-like [Setaria italica]	0.369	Down	2.4164e-05	LOC101759559	33.741	1.236	1.187	1.223	1.566	1.53	1.56	0.905	0.94	0.918	0.32	0.371	0.329
Biological Process	GO:1901700	4	response to oxygen-containing compound	0.0211105	K3ZK21	dehydrin DHN1-like [Setaria italica]	0.806	Down	0.00151925	LOC101760090	16.914	0.879	0.954	0.948	1.451	1.379	1.365	0.968	0.938	0.92	0.731	0.755	0.793
Biological Process	GO:1901072	7	glucosamine-containing compound catabolic process	0.015992	K3Y9T8	endochitinase B-like [Setaria italica]	0.765	Down	0.0083188	LOC101762773	25.217	1.189	1.224	1.229	1.391	1.468	1.442	0.77	0.695	0.701	0.599	0.543	0.514
Biological Process	GO:1901072	7	glucosamine-containing compound catabolic process	0.015992	K3Z2Z8	endochitinase A-like [Setaria italica]	0.803	Down	0.0098588	LOC101766109	24.369	0.961	0.954	0.966	1.602	1.554	1.554	0.836	0.836	0.84	0.648	0.699	0.671
Biological Process	GO:0042743	5	hydrogen peroxide metabolic process	0.0426212	K3XJR1	Peroxidase OS=Setaria italica OX=4555 GN=LOC101759894	0.831	Down	0.000163496	LOC101759894	36.274	1.06	1.086	1.052	0.923	0.904	0.913	1.109	1.103	1.09	0.893	0.932	0.919
Biological Process	GO:0042743	5	hydrogen peroxide metabolic process	0.0426212	K3Y180	Peroxidase OS=Setaria italica OX=4555 GN=LOC101769201	0.771	Down	0.0015847	LOC101769201	36.533	0.884	0.783	0.888	0.833	0.787	0.865	1.296	1.384	1.257	0.99	1.05	0.995
Biological Process	GO:0042743	5	hydrogen peroxide metabolic process	0.0426212	K3Z7N7	Peroxidase OS=Setaria italica OX=4555 GN=LOC101763346	0.821	Down	6.134e-05	LOC101763346	37.472	1.2	1.208	1.19	1.092	1.075	1.086	0.94	0.941	0.957	0.764	0.79	0.776
Biological Process	GO:0042743	5	hydrogen peroxide metabolic process	0.0426212	K4ACX2	Peroxidase OS=Setaria italica OX=4555 GN=LOC101786185	0.83	Down	0.00111728	LOC101786185	33.23	0.985	0.927	0.962	0.84	0.898	0.776	1.196	1.169	1.249	0.979	1.011	1.011
Biological Process	GO:0044248	4	cellular catabolic process	0.000840842	K3Y180	Peroxidase OS=Setaria italica OX=4555 GN=LOC101769201	0.771	Down	0.0015847	LOC101769201	36.533	0.884	0.783	0.888	0.833	0.787	0.865	1.296	1.384	1.257	0.99	1.05	0.995
Biological Process	GO:0044248	4	cellular catabolic process	0.000840842	K3YQC4	Phenylalanine ammonia-lyase OS=Setaria italica OX=4555 GN=LOC101780720	0.736	Down	3.9836e-06	LOC101780720	77.803	0.756	0.777	0.749	0.833	0.85	0.84	1.371	1.378	1.368	1.031	0.999	1.001
Biological Process	GO:0044248	4	cellular catabolic process	0.000840842	K3Z2Z8	endochitinase A-like [Setaria italica]	0.803	Down	0.0098588	LOC101766109	24.369	0.961	0.954	0.966	1.602	1.554	1.554	0.836	0.836	0.84	0.648	0.699	0.671
Biological Process	GO:0044248	4	cellular catabolic process	0.000840842	K3XJR1	Peroxidase OS=Setaria italica OX=4555 GN=LOC101759894	0.831	Down	0.000163496	LOC101759894	36.274	1.06	1.086	1.052	0.923	0.904	0.913	1.109	1.103	1.09	0.893	0.932	0.919
Biological Process	GO:0044248	4	cellular catabolic process	0.000840842	K3YQG1	Phenylalanine ammonia-lyase OS=Setaria italica OX=4555 GN=LOC101780319	0.737	Down	9.3242e-08	LOC101780319	75.157	0.856	0.888	0.847	0.901	0.892	0.886	1.275	1.287	1.27	0.943	0.941	0.94
Biological Process	GO:0044248	4	cellular catabolic process	0.000840842	K3Y9T8	endochitinase B-like [Setaria italica]	0.765	Down	0.0083188	LOC101762773	25.217	1.189	1.224	1.229	1.391	1.468	1.442	0.77	0.695	0.701	0.599	0.543	0.514
Biological Process	GO:0044248	4	cellular catabolic process	0.000840842	K3Z7N7	Peroxidase OS=Setaria italica OX=4555 GN=LOC101763346	0.821	Down	6.134e-05	LOC101763346	37.472	1.2	1.208	1.19	1.092	1.075	1.086	0.94	0.941	0.957	0.764	0.79	0.776
Biological Process	GO:0044248	4	cellular catabolic process	0.000840842	K4ACX2	Peroxidase OS=Setaria italica OX=4555 GN=LOC101786185	0.83	Down	0.00111728	LOC101786185	33.23	0.985	0.927	0.962	0.84	0.898	0.776	1.196	1.169	1.249	0.979	1.011	1.011
Biological Process	GO:0044248	4	cellular catabolic process	0.000840842	K3Y5M0	Phenylalanine ammonia-lyase OS=Setaria italica OX=4555 GN=LOC101756300	0.711	Down	7.5233e-05	LOC101756300	75.519	0.758	0.783	0.773	0.822	0.821	0.813	1.464	1.367	1.413	1.001	1.012	1.005
Biological Process	GO:0044248	4	cellular catabolic process	0.000840842	K3YGI0	Phenylalanine ammonia-lyase OS=Setaria italica OX=4555 GN=LOC101766005	0.721	Down	2.3767e-05	LOC101766005	74.987	0.734	0.739	0.775	0.791	0.786	0.805	1.415	1.477	1.414	1.027	1.044	1.034
Biological Process	GO:0044248	4	cellular catabolic process	0.000840842	K3Z5J9	LOW QUALITY PROTEIN: endonuclease MutS2-like [Setaria italica]	0.73	Down	0.00168445	LOC101757394	54.923	0.997	0.985	1.033	1.075	0.952	0.928	1.086	1.242	1.17	0.852	0.827	0.873
Biological Process	GO:0042744	6	hydrogen peroxide catabolic process	0.0426212	K3XJR1	Peroxidase OS=Setaria italica OX=4555 GN=LOC101759894	0.831	Down	0.000163496	LOC101759894	36.274	1.06	1.086	1.052	0.923	0.904	0.913	1.109	1.103	1.09	0.893	0.932	0.919
Biological Process	GO:0042744	6	hydrogen peroxide catabolic process	0.0426212	K3Y180	Peroxidase OS=Setaria italica OX=4555 GN=LOC101769201	0.771	Down	0.0015847	LOC101769201	36.533	0.884	0.783	0.888	0.833	0.787	0.865	1.296	1.384	1.257	0.99	1.05	0.995
Biological Process	GO:0042744	6	hydrogen peroxide catabolic process	0.0426212	K3Z7N7	Peroxidase OS=Setaria italica OX=4555 GN=LOC101763346	0.821	Down	6.134e-05	LOC101763346	37.472	1.2	1.208	1.19	1.092	1.075	1.086	0.94	0.941	0.957	0.764	0.79	0.776
Biological Process	GO:0042744	6	hydrogen peroxide catabolic process	0.0426212	K4ACX2	Peroxidase OS=Setaria italica OX=4555 GN=LOC101786185	0.83	Down	0.00111728	LOC101786185	33.23	0.985	0.927	0.962	0.84	0.898	0.776	1.196	1.169	1.249	0.979	1.011	1.011
Biological Process	GO:0009308	5	amine metabolic process	0.0669924	K4AI90	nicotianamine synthase 2 [Setaria italica]	0.724	Down	4.4386e-05	LOC101786975	65.431	0.875	0.879	0.872	0.818	0.824	0.823	1.355	1.29	1.357	0.961	0.961	0.975
Biological Process	GO:0009308	5	amine metabolic process	0.0669924	K4AM48	nicotianamine synthase 1 [Zea mays]	0.659	Down	1.0769e-06	SETIT_039983mg	33.994	0.847	0.859	0.845	0.816	0.872	0.867	1.402	1.365	1.408	0.918	0.912	0.922
Biological Process	GO:0006950	3	response to stress	0.00146491	K3Y180	Peroxidase OS=Setaria italica OX=4555 GN=LOC101769201	0.771	Down	0.0015847	LOC101769201	36.533	0.884	0.783	0.888	0.833	0.787	0.865	1.296	1.384	1.257	0.99	1.05	0.995
Biological Process	GO:0006950	3	response to stress	0.00146491	K3XMI6	abscisic stress-ripening protein 3-like [Setaria italica]	0.818	Down	0.00050093	LOC101778684	19.381	1.098	1.112	1.08	0.96	0.979	0.944	1.088	1.038	1.085	0.857	0.875	0.894
Biological Process	GO:0006950	3	response to stress	0.00146491	K3ZA86	universal stress protein YxiE-like [Setaria italica]	0.676	Down	0.042783	LOC101782520	17.863		1.141	1.136		1.054	1.115		1.009	1.099		0.764	0.661
Biological Process	GO:0006950	3	response to stress	0.00146491	K3Z428	DNA repair helicase UVH6 [Setaria italica]	0.832	Down	0.0175634	LOC101753075	85.808	0.92		0.968	1.023		1.032	1.141		1.086	0.927		0.925
Biological Process	GO:0006950	3	response to stress	0.00146491	K3XJR1	Peroxidase OS=Setaria italica OX=4555 GN=LOC101759894	0.831	Down	0.000163496	LOC101759894	36.274	1.06	1.086	1.052	0.923	0.904	0.913	1.109	1.103	1.09	0.893	0.932	0.919
Biological Process	GO:0006950	3	response to stress	0.00146491	K3ZJ30	dehydrin DHN4-like [Setaria italica]	0.369	Down	2.4164e-05	LOC101759559	33.741	1.236	1.187	1.223	1.566	1.53	1.56	0.905	0.94	0.918	0.32	0.371	0.329
Biological Process	GO:0006950	3	response to stress	0.00146491	K3Z7N7	Peroxidase OS=Setaria italica OX=4555 GN=LOC101763346	0.821	Down	6.134e-05	LOC101763346	37.472	1.2	1.208	1.19	1.092	1.075	1.086	0.94	0.941	0.957	0.764	0.79	0.776
Biological Process	GO:0006950	3	response to stress	0.00146491	K4ACX2	Peroxidase OS=Setaria italica OX=4555 GN=LOC101786185	0.83	Down	0.00111728	LOC101786185	33.23	0.985	0.927	0.962	0.84	0.898	0.776	1.196	1.169	1.249	0.979	1.011	1.011
Biological Process	GO:0006950	3	response to stress	0.00146491	K3ZK82	abscisic stress-ripening protein 3-like [Setaria italica]	0.833	Down	0.019244	LOC101786280	15.417	1.147	1.178	1.127	1.133	1.191	1.239	1.007	0.883	0.885	0.764	0.8	0.748
Biological Process	GO:0006950	3	response to stress	0.00146491	K3ZK21	dehydrin DHN1-like [Setaria italica]	0.806	Down	0.00151925	LOC101760090	16.914	0.879	0.954	0.948	1.451	1.379	1.365	0.968	0.938	0.92	0.731	0.755	0.793
Biological Process	GO:0009074	10	aromatic amino acid family catabolic process	2.22488e-05	K3YQG1	Phenylalanine ammonia-lyase OS=Setaria italica OX=4555 GN=LOC101780319	0.737	Down	9.3242e-08	LOC101780319	75.157	0.856	0.888	0.847	0.901	0.892	0.886	1.275	1.287	1.27	0.943	0.941	0.94
Biological Process	GO:0009074	10	aromatic amino acid family catabolic process	2.22488e-05	K3Y5M0	Phenylalanine ammonia-lyase OS=Setaria italica OX=4555 GN=LOC101756300	0.711	Down	7.5233e-05	LOC101756300	75.519	0.758	0.783	0.773	0.822	0.821	0.813	1.464	1.367	1.413	1.001	1.012	1.005
Biological Process	GO:0009074	10	aromatic amino acid family catabolic process	2.22488e-05	K3YQC4	Phenylalanine ammonia-lyase OS=Setaria italica OX=4555 GN=LOC101780720	0.736	Down	3.9836e-06	LOC101780720	77.803	0.756	0.777	0.749	0.833	0.85	0.84	1.371	1.378	1.368	1.031	0.999	1.001
Biological Process	GO:0009074	10	aromatic amino acid family catabolic process	2.22488e-05	K3YGI0	Phenylalanine ammonia-lyase OS=Setaria italica OX=4555 GN=LOC101766005	0.721	Down	2.3767e-05	LOC101766005	74.987	0.734	0.739	0.775	0.791	0.786	0.805	1.415	1.477	1.414	1.027	1.044	1.034
Biological Process	GO:0016998	7	cell wall macromolecule catabolic process	0.013665	K3Y9T8	endochitinase B-like [Setaria italica]	0.765	Down	0.0083188	LOC101762773	25.217	1.189	1.224	1.229	1.391	1.468	1.442	0.77	0.695	0.701	0.599	0.543	0.514
Biological Process	GO:0016998	7	cell wall macromolecule catabolic process	0.013665	K3Z2Z8	endochitinase A-like [Setaria italica]	0.803	Down	0.0098588	LOC101766109	24.369	0.961	0.954	0.966	1.602	1.554	1.554	0.836	0.836	0.84	0.648	0.699	0.671
Biological Process	GO:0016053	6	organic acid biosynthetic process	0.2095	K4AI90	nicotianamine synthase 2 [Setaria italica]	0.724	Down	4.4386e-05	LOC101786975	65.431	0.875	0.879	0.872	0.818	0.824	0.823	1.355	1.29	1.357	0.961	0.961	0.975
Biological Process	GO:0016053	6	organic acid biosynthetic process	0.2095	K4AM48	nicotianamine synthase 1 [Zea mays]	0.659	Down	1.0769e-06	SETIT_039983mg	33.994	0.847	0.859	0.845	0.816	0.872	0.867	1.402	1.365	1.408	0.918	0.912	0.922
Biological Process	GO:0016053	6	organic acid biosynthetic process	0.2095	K4A811	Phospho-2-dehydro-3-deoxyheptonate aldolase OS=Setaria italica OX=4555 GN=LOC101775939	0.707	Down	0.000123018	LOC101775939	60.061	0.584	0.638	0.728	0.837	0.924	0.895	1.458	1.433	1.428	1.062	1.007	0.983
Biological Process	GO:0016053	6	organic acid biosynthetic process	0.2095	K4A649	5-methyltetrahydropteroyltriglutamate--homocysteine methyltransferase 1 [Setaria italica]	0.818	Down	2.4812e-07	LOC101760389	84.485	0.852	0.876	0.867	0.923	0.915	0.915	1.229	1.232	1.222	1	1.008	1.006
Biological Process	GO:0071554	3	cell wall organization or biogenesis	0.14394	K3Y9T8	endochitinase B-like [Setaria italica]	0.765	Down	0.0083188	LOC101762773	25.217	1.189	1.224	1.229	1.391	1.468	1.442	0.77	0.695	0.701	0.599	0.543	0.514
Biological Process	GO:0071554	3	cell wall organization or biogenesis	0.14394	K3Z2Z8	endochitinase A-like [Setaria italica]	0.803	Down	0.0098588	LOC101766109	24.369	0.961	0.954	0.966	1.602	1.554	1.554	0.836	0.836	0.84	0.648	0.699	0.671
Biological Process	GO:0006520	8	cellular amino acid metabolic process	0.0647828	K3YQG1	Phenylalanine ammonia-lyase OS=Setaria italica OX=4555 GN=LOC101780319	0.737	Down	9.3242e-08	LOC101780319	75.157	0.856	0.888	0.847	0.901	0.892	0.886	1.275	1.287	1.27	0.943	0.941	0.94
Biological Process	GO:0006520	8	cellular amino acid metabolic process	0.0647828	K3Y5M0	Phenylalanine ammonia-lyase OS=Setaria italica OX=4555 GN=LOC101756300	0.711	Down	7.5233e-05	LOC101756300	75.519	0.758	0.783	0.773	0.822	0.821	0.813	1.464	1.367	1.413	1.001	1.012	1.005
Biological Process	GO:0006520	8	cellular amino acid metabolic process	0.0647828	K3YQC4	Phenylalanine ammonia-lyase OS=Setaria italica OX=4555 GN=LOC101780720	0.736	Down	3.9836e-06	LOC101780720	77.803	0.756	0.777	0.749	0.833	0.85	0.84	1.371	1.378	1.368	1.031	0.999	1.001
Biological Process	GO:0006520	8	cellular amino acid metabolic process	0.0647828	K3YGI0	Phenylalanine ammonia-lyase OS=Setaria italica OX=4555 GN=LOC101766005	0.721	Down	2.3767e-05	LOC101766005	74.987	0.734	0.739	0.775	0.791	0.786	0.805	1.415	1.477	1.414	1.027	1.044	1.034
Biological Process	GO:0006520	8	cellular amino acid metabolic process	0.0647828	K4A811	Phospho-2-dehydro-3-deoxyheptonate aldolase OS=Setaria italica OX=4555 GN=LOC101775939	0.707	Down	0.000123018	LOC101775939	60.061	0.584	0.638	0.728	0.837	0.924	0.895	1.458	1.433	1.428	1.062	1.007	0.983
Biological Process	GO:0006520	8	cellular amino acid metabolic process	0.0647828	K4A649	5-methyltetrahydropteroyltriglutamate--homocysteine methyltransferase 1 [Setaria italica]	0.818	Down	2.4812e-07	LOC101760389	84.485	0.852	0.876	0.867	0.923	0.915	0.915	1.229	1.232	1.222	1	1.008	1.006
Biological Process	GO:0006520	8	cellular amino acid metabolic process	0.0647828	K3ZI30	aromatic-L-amino-acid decarboxylase-like [Setaria italica]	0.707	Down	0.0119217	LOC101780238	56.447	0.966	0.951	0.887	0.771	0.804	0.695	1.276	1.209	1.53	0.98	0.973	0.886
Biological Process	GO:0006030	7	chitin metabolic process	0.015992	K3Y9T8	endochitinase B-like [Setaria italica]	0.765	Down	0.0083188	LOC101762773	25.217	1.189	1.224	1.229	1.391	1.468	1.442	0.77	0.695	0.701	0.599	0.543	0.514
Biological Process	GO:0006030	7	chitin metabolic process	0.015992	K3Z2Z8	endochitinase A-like [Setaria italica]	0.803	Down	0.0098588	LOC101766109	24.369	0.961	0.954	0.966	1.602	1.554	1.554	0.836	0.836	0.84	0.648	0.699	0.671
Biological Process	GO:0055114	4	oxidation-reduction process	0.0276037	K4AAM8	flavonoid 3'-monooxygenase-like [Setaria italica]	0.786	Down	0.00027649	---	44.268	0.91	0.928	0.913	0.96	0.968	0.962	1.202	1.194	1.161	0.964	0.919	0.914
Biological Process	GO:0055114	4	oxidation-reduction process	0.0276037	X4ZEC4	Cytochrome b6 OS=Setaria italica OX=4555 GN=petB	0.74	Down	0.00073867	petB	24.394	0.772	0.828	0.851	0.911	0.84	0.915	1.379	1.343	1.248	0.965	0.97	1.003
Biological Process	GO:0055114	4	oxidation-reduction process	0.0276037	K4A8G8	cytochrome P450 84A1 [Setaria italica]	0.706	Down	3.8894e-05	LOC101770139	57.779	0.961	0.984	0.982	1.028	1.01	1.01	1.219	1.182	1.2	0.823	0.866	0.853
Biological Process	GO:0055114	4	oxidation-reduction process	0.0276037	K3XGS0	premnaspirodiene oxygenase-like [Setaria italica]	0.831	Down	0.00100496	LOC101760853	55.815	1.028	0.996	1.002	0.928	0.924	1.072	1.057	1.076	1.08	0.886	0.924	0.861
Biological Process	GO:0055114	4	oxidation-reduction process	0.0276037	K3XJR1	Peroxidase OS=Setaria italica OX=4555 GN=LOC101759894	0.831	Down	0.000163496	LOC101759894	36.274	1.06	1.086	1.052	0.923	0.904	0.913	1.109	1.103	1.09	0.893	0.932	0.919
Biological Process	GO:0055114	4	oxidation-reduction process	0.0276037	K3YHE4	UDP-glucose 6-dehydrogenase OS=Setaria italica OX=4555 GN=LOC101780186	0.82	Down	5.9717e-05	LOC101780186	52.927	1.011	0.976	1.023	0.942	0.961	0.942	1.121	1.131	1.108	0.92	0.902	0.932
Biological Process	GO:0055114	4	oxidation-reduction process	0.0276037	K3XXM6	putative 12-oxophytodienoate reductase 5 [Setaria italica]	0.792	Down	0.000164531	LOC101763510	41.885	0.882	0.914	0.876	1.088	1.07	1.079	1.125	1.14	1.16	0.93	0.885	0.899
Biological Process	GO:0055114	4	oxidation-reduction process	0.0276037	K3Y180	Peroxidase OS=Setaria italica OX=4555 GN=LOC101769201	0.771	Down	0.0015847	LOC101769201	36.533	0.884	0.783	0.888	0.833	0.787	0.865	1.296	1.384	1.257	0.99	1.05	0.995
Biological Process	GO:0055114	4	oxidation-reduction process	0.0276037	K4ABK1	S-norcoclaurine synthase 1-like [Setaria italica]	0.833	Down	1.7801e-06	LOC101769609	40.384	0.985	0.985	1.011	0.881	0.88	0.841	1.178	1.161	1.175	0.98	0.975	0.972
Biological Process	GO:0055114	4	oxidation-reduction process	0.0276037	K3Y8J8	Ubiquinol oxidase OS=Setaria italica OX=4555 GN=LOC101769278	0.824	Down	4.0895e-06	LOC101769278	37.657	0.862	0.853	0.845	0.88	0.88	0.889	1.248	1.253	1.232	1.033	1.024	1.018
Biological Process	GO:0055114	4	oxidation-reduction process	0.0276037	K3XWB0	ent-kaurene oxidase 2-like [Setaria italica]	0.792	Down	0.030723	LOC101770285	59.575	1.19	1.171	1.173	1.483	1.499	1.57	0.741	0.741	0.746	0.61	0.615	0.54
Biological Process	GO:0055114	4	oxidation-reduction process	0.0276037	K3YSW8	FAD-dependent urate hydroxylase-like [Setaria italica]	0.823	Down	0.0023835	LOC101758001	43.821	1.101	1.109	1.055	1.216	1.269	1.299	0.969	0.893	0.895	0.751	0.747	0.77
Biological Process	GO:0055114	4	oxidation-reduction process	0.0276037	K3Z7N7	Peroxidase OS=Setaria italica OX=4555 GN=LOC101763346	0.821	Down	6.134e-05	LOC101763346	37.472	1.2	1.208	1.19	1.092	1.075	1.086	0.94	0.941	0.957	0.764	0.79	0.776
Biological Process	GO:0055114	4	oxidation-reduction process	0.0276037	K4ACX2	Peroxidase OS=Setaria italica OX=4555 GN=LOC101786185	0.83	Down	0.00111728	LOC101786185	33.23	0.985	0.927	0.962	0.84	0.898	0.776	1.196	1.169	1.249	0.979	1.011	1.011
Biological Process	GO:0055114	4	oxidation-reduction process	0.0276037	K3Y6D4	cytochrome P450 93A2-like [Zea mays]	0.712	Down	0.026937	LOC101761949	58.88	0.873	0.957	0.885	0.867	0.932	0.855	1.221	1.14	1.382	0.892	0.89	0.882
Biological Process	GO:0055114	4	oxidation-reduction process	0.0276037	K3YK57	Ferredoxin OS=Setaria italica OX=4555 GN=LOC101752738	0.682	Down	0.0138026	LOC101752738	14.375	0.69	0.698		1.253	1.333		1.266	1.161		0.817	0.839
Biological Process	GO:0055114	4	oxidation-reduction process	0.0276037	K3XV32	phosphoenolpyruvate carboxylase 1-like [Setaria italica]	0.809	Down	3.3257e-07	LOC101778256	109.98	1.001	0.983	0.989	1.065	1.043	1.056	1.076	1.088	1.088	0.876	0.879	0.876
Biological Process	GO:0055114	4	oxidation-reduction process	0.0276037	K4A8H7	"flavonoid 3',5'-hydroxylase 1-like [Setaria italica]"	0.821	Down	0.000124209	LOC101754995	56.162	0.992	0.969	0.977	0.966	0.971	0.988	1.141	1.143	1.099	0.933	0.919	0.924
Biological Process	GO:0046394	8	carboxylic acid biosynthetic process	0.2095	K4AI90	nicotianamine synthase 2 [Setaria italica]	0.724	Down	4.4386e-05	LOC101786975	65.431	0.875	0.879	0.872	0.818	0.824	0.823	1.355	1.29	1.357	0.961	0.961	0.975
Biological Process	GO:0046394	8	carboxylic acid biosynthetic process	0.2095	K4AM48	nicotianamine synthase 1 [Zea mays]	0.659	Down	1.0769e-06	SETIT_039983mg	33.994	0.847	0.859	0.845	0.816	0.872	0.867	1.402	1.365	1.408	0.918	0.912	0.922
Biological Process	GO:0046394	8	carboxylic acid biosynthetic process	0.2095	K4A811	Phospho-2-dehydro-3-deoxyheptonate aldolase OS=Setaria italica OX=4555 GN=LOC101775939	0.707	Down	0.000123018	LOC101775939	60.061	0.584	0.638	0.728	0.837	0.924	0.895	1.458	1.433	1.428	1.062	1.007	0.983
Biological Process	GO:0046394	8	carboxylic acid biosynthetic process	0.2095	K4A649	5-methyltetrahydropteroyltriglutamate--homocysteine methyltransferase 1 [Setaria italica]	0.818	Down	2.4812e-07	LOC101760389	84.485	0.852	0.876	0.867	0.923	0.915	0.915	1.229	1.232	1.222	1	1.008	1.006
Biological Process	GO:0071805	10	potassium ion transmembrane transport	0.00767662	K3YD82	Potassium transporter OS=Setaria italica OX=4555 GN=LOC101766299	0.743	Down	0.0036555	LOC101766299	87.109	0.955	1.034	1.028	0.88	1.001	0.944	1.216	1.124	1.202	0.952	0.848	0.831
Biological Process	GO:0071805	10	potassium ion transmembrane transport	0.00767662	K3Y5D3	Potassium transporter OS=Setaria italica OX=4555 GN=LOC101765477	0.664	Down	0.00058235	LOC101765477	86.578	0.972	0.996	1.009	1.188	1.212	1.288	1.088	1.116	1.036	0.768	0.694	0.688
Biological Process	GO:1901071	6	glucosamine-containing compound metabolic process	0.015992	K3Y9T8	endochitinase B-like [Setaria italica]	0.765	Down	0.0083188	LOC101762773	25.217	1.189	1.224	1.229	1.391	1.468	1.442	0.77	0.695	0.701	0.599	0.543	0.514
Biological Process	GO:1901071	6	glucosamine-containing compound metabolic process	0.015992	K3Z2Z8	endochitinase A-like [Setaria italica]	0.803	Down	0.0098588	LOC101766109	24.369	0.961	0.954	0.966	1.602	1.554	1.554	0.836	0.836	0.84	0.648	0.699	0.671
Biological Process	GO:0030418	10	nicotianamine biosynthetic process	0.000678766	K4AI90	nicotianamine synthase 2 [Setaria italica]	0.724	Down	4.4386e-05	LOC101786975	65.431	0.875	0.879	0.872	0.818	0.824	0.823	1.355	1.29	1.357	0.961	0.961	0.975
Biological Process	GO:0030418	10	nicotianamine biosynthetic process	0.000678766	K4AM48	nicotianamine synthase 1 [Zea mays]	0.659	Down	1.0769e-06	SETIT_039983mg	33.994	0.847	0.859	0.845	0.816	0.872	0.867	1.402	1.365	1.408	0.918	0.912	0.922
Biological Process	GO:0072593	4	reactive oxygen species metabolic process	0.059329	K3XJR1	Peroxidase OS=Setaria italica OX=4555 GN=LOC101759894	0.831	Down	0.000163496	LOC101759894	36.274	1.06	1.086	1.052	0.923	0.904	0.913	1.109	1.103	1.09	0.893	0.932	0.919
Biological Process	GO:0072593	4	reactive oxygen species metabolic process	0.059329	K3Y180	Peroxidase OS=Setaria italica OX=4555 GN=LOC101769201	0.771	Down	0.0015847	LOC101769201	36.533	0.884	0.783	0.888	0.833	0.787	0.865	1.296	1.384	1.257	0.99	1.05	0.995
Biological Process	GO:0072593	4	reactive oxygen species metabolic process	0.059329	K3Z7N7	Peroxidase OS=Setaria italica OX=4555 GN=LOC101763346	0.821	Down	6.134e-05	LOC101763346	37.472	1.2	1.208	1.19	1.092	1.075	1.086	0.94	0.941	0.957	0.764	0.79	0.776
Biological Process	GO:0072593	4	reactive oxygen species metabolic process	0.059329	K4ACX2	Peroxidase OS=Setaria italica OX=4555 GN=LOC101786185	0.83	Down	0.00111728	LOC101786185	33.23	0.985	0.927	0.962	0.84	0.898	0.776	1.196	1.169	1.249	0.979	1.011	1.011
Biological Process	GO:0006558	11	L-phenylalanine metabolic process	5.92674e-05	K3YQG1	Phenylalanine ammonia-lyase OS=Setaria italica OX=4555 GN=LOC101780319	0.737	Down	9.3242e-08	LOC101780319	75.157	0.856	0.888	0.847	0.901	0.892	0.886	1.275	1.287	1.27	0.943	0.941	0.94
Biological Process	GO:0006558	11	L-phenylalanine metabolic process	5.92674e-05	K3Y5M0	Phenylalanine ammonia-lyase OS=Setaria italica OX=4555 GN=LOC101756300	0.711	Down	7.5233e-05	LOC101756300	75.519	0.758	0.783	0.773	0.822	0.821	0.813	1.464	1.367	1.413	1.001	1.012	1.005
Biological Process	GO:0006558	11	L-phenylalanine metabolic process	5.92674e-05	K3YQC4	Phenylalanine ammonia-lyase OS=Setaria italica OX=4555 GN=LOC101780720	0.736	Down	3.9836e-06	LOC101780720	77.803	0.756	0.777	0.749	0.833	0.85	0.84	1.371	1.378	1.368	1.031	0.999	1.001
Biological Process	GO:0006558	11	L-phenylalanine metabolic process	5.92674e-05	K3YGI0	Phenylalanine ammonia-lyase OS=Setaria italica OX=4555 GN=LOC101766005	0.721	Down	2.3767e-05	LOC101766005	74.987	0.734	0.739	0.775	0.791	0.786	0.805	1.415	1.477	1.414	1.027	1.044	1.034
Biological Process	GO:1901565	5	organonitrogen compound catabolic process	4.66816e-06	K3YQG1	Phenylalanine ammonia-lyase OS=Setaria italica OX=4555 GN=LOC101780319	0.737	Down	9.3242e-08	LOC101780319	75.157	0.856	0.888	0.847	0.901	0.892	0.886	1.275	1.287	1.27	0.943	0.941	0.94
Biological Process	GO:1901565	5	organonitrogen compound catabolic process	4.66816e-06	K3Y9T8	endochitinase B-like [Setaria italica]	0.765	Down	0.0083188	LOC101762773	25.217	1.189	1.224	1.229	1.391	1.468	1.442	0.77	0.695	0.701	0.599	0.543	0.514
Biological Process	GO:1901565	5	organonitrogen compound catabolic process	4.66816e-06	K3Y5M0	Phenylalanine ammonia-lyase OS=Setaria italica OX=4555 GN=LOC101756300	0.711	Down	7.5233e-05	LOC101756300	75.519	0.758	0.783	0.773	0.822	0.821	0.813	1.464	1.367	1.413	1.001	1.012	1.005
Biological Process	GO:1901565	5	organonitrogen compound catabolic process	4.66816e-06	K3YQC4	Phenylalanine ammonia-lyase OS=Setaria italica OX=4555 GN=LOC101780720	0.736	Down	3.9836e-06	LOC101780720	77.803	0.756	0.777	0.749	0.833	0.85	0.84	1.371	1.378	1.368	1.031	0.999	1.001
Biological Process	GO:1901565	5	organonitrogen compound catabolic process	4.66816e-06	K3YGI0	Phenylalanine ammonia-lyase OS=Setaria italica OX=4555 GN=LOC101766005	0.721	Down	2.3767e-05	LOC101766005	74.987	0.734	0.739	0.775	0.791	0.786	0.805	1.415	1.477	1.414	1.027	1.044	1.034
Biological Process	GO:1901565	5	organonitrogen compound catabolic process	4.66816e-06	K3Z2Z8	endochitinase A-like [Setaria italica]	0.803	Down	0.0098588	LOC101766109	24.369	0.961	0.954	0.966	1.602	1.554	1.554	0.836	0.836	0.84	0.648	0.699	0.671
Biological Process	GO:1901565	5	organonitrogen compound catabolic process	4.66816e-06	K3Z5J9	LOW QUALITY PROTEIN: endonuclease MutS2-like [Setaria italica]	0.73	Down	0.00168445	LOC101757394	54.923	0.997	0.985	1.033	1.075	0.952	0.928	1.086	1.242	1.17	0.852	0.827	0.873
Biological Process	GO:0019752	7	carboxylic acid metabolic process	0.0750197	K4AI90	nicotianamine synthase 2 [Setaria italica]	0.724	Down	4.4386e-05	LOC101786975	65.431	0.875	0.879	0.872	0.818	0.824	0.823	1.355	1.29	1.357	0.961	0.961	0.975
Biological Process	GO:0019752	7	carboxylic acid metabolic process	0.0750197	K3YQC4	Phenylalanine ammonia-lyase OS=Setaria italica OX=4555 GN=LOC101780720	0.736	Down	3.9836e-06	LOC101780720	77.803	0.756	0.777	0.749	0.833	0.85	0.84	1.371	1.378	1.368	1.031	0.999	1.001
Biological Process	GO:0019752	7	carboxylic acid metabolic process	0.0750197	K4A811	Phospho-2-dehydro-3-deoxyheptonate aldolase OS=Setaria italica OX=4555 GN=LOC101775939	0.707	Down	0.000123018	LOC101775939	60.061	0.584	0.638	0.728	0.837	0.924	0.895	1.458	1.433	1.428	1.062	1.007	0.983
Biological Process	GO:0019752	7	carboxylic acid metabolic process	0.0750197	K3YQG1	Phenylalanine ammonia-lyase OS=Setaria italica OX=4555 GN=LOC101780319	0.737	Down	9.3242e-08	LOC101780319	75.157	0.856	0.888	0.847	0.901	0.892	0.886	1.275	1.287	1.27	0.943	0.941	0.94
Biological Process	GO:0019752	7	carboxylic acid metabolic process	0.0750197	K3Y5M0	Phenylalanine ammonia-lyase OS=Setaria italica OX=4555 GN=LOC101756300	0.711	Down	7.5233e-05	LOC101756300	75.519	0.758	0.783	0.773	0.822	0.821	0.813	1.464	1.367	1.413	1.001	1.012	1.005
Biological Process	GO:0019752	7	carboxylic acid metabolic process	0.0750197	K4AM48	nicotianamine synthase 1 [Zea mays]	0.659	Down	1.0769e-06	SETIT_039983mg	33.994	0.847	0.859	0.845	0.816	0.872	0.867	1.402	1.365	1.408	0.918	0.912	0.922
Biological Process	GO:0019752	7	carboxylic acid metabolic process	0.0750197	K3XV32	phosphoenolpyruvate carboxylase 1-like [Setaria italica]	0.809	Down	3.3257e-07	LOC101778256	109.98	1.001	0.983	0.989	1.065	1.043	1.056	1.076	1.088	1.088	0.876	0.879	0.876
Biological Process	GO:0019752	7	carboxylic acid metabolic process	0.0750197	K3YGI0	Phenylalanine ammonia-lyase OS=Setaria italica OX=4555 GN=LOC101766005	0.721	Down	2.3767e-05	LOC101766005	74.987	0.734	0.739	0.775	0.791	0.786	0.805	1.415	1.477	1.414	1.027	1.044	1.034
Biological Process	GO:0019752	7	carboxylic acid metabolic process	0.0750197	K4A649	5-methyltetrahydropteroyltriglutamate--homocysteine methyltransferase 1 [Setaria italica]	0.818	Down	2.4812e-07	LOC101760389	84.485	0.852	0.876	0.867	0.923	0.915	0.915	1.229	1.232	1.222	1	1.008	1.006
Biological Process	GO:0019752	7	carboxylic acid metabolic process	0.0750197	K3ZI30	aromatic-L-amino-acid decarboxylase-like [Setaria italica]	0.707	Down	0.0119217	LOC101780238	56.447	0.966	0.951	0.887	0.771	0.804	0.695	1.276	1.209	1.53	0.98	0.973	0.886
Biological Process	GO:0009309	6	amine biosynthetic process	0.013665	K4AI90	nicotianamine synthase 2 [Setaria italica]	0.724	Down	4.4386e-05	LOC101786975	65.431	0.875	0.879	0.872	0.818	0.824	0.823	1.355	1.29	1.357	0.961	0.961	0.975
Biological Process	GO:0009309	6	amine biosynthetic process	0.013665	K4AM48	nicotianamine synthase 1 [Zea mays]	0.659	Down	1.0769e-06	SETIT_039983mg	33.994	0.847	0.859	0.845	0.816	0.872	0.867	1.402	1.365	1.408	0.918	0.912	0.922
Biological Process	GO:0006040	5	amino sugar metabolic process	0.015992	K3Y9T8	endochitinase B-like [Setaria italica]	0.765	Down	0.0083188	LOC101762773	25.217	1.189	1.224	1.229	1.391	1.468	1.442	0.77	0.695	0.701	0.599	0.543	0.514
Biological Process	GO:0006040	5	amino sugar metabolic process	0.015992	K3Z2Z8	endochitinase A-like [Setaria italica]	0.803	Down	0.0098588	LOC101766109	24.369	0.961	0.954	0.966	1.602	1.554	1.554	0.836	0.836	0.84	0.648	0.699	0.671
Biological Process	GO:0009056	3	catabolic process	0.00655132	K3Y180	Peroxidase OS=Setaria italica OX=4555 GN=LOC101769201	0.771	Down	0.0015847	LOC101769201	36.533	0.884	0.783	0.888	0.833	0.787	0.865	1.296	1.384	1.257	0.99	1.05	0.995
Biological Process	GO:0009056	3	catabolic process	0.00655132	K3YQC4	Phenylalanine ammonia-lyase OS=Setaria italica OX=4555 GN=LOC101780720	0.736	Down	3.9836e-06	LOC101780720	77.803	0.756	0.777	0.749	0.833	0.85	0.84	1.371	1.378	1.368	1.031	0.999	1.001
Biological Process	GO:0009056	3	catabolic process	0.00655132	K3Z2Z8	endochitinase A-like [Setaria italica]	0.803	Down	0.0098588	LOC101766109	24.369	0.961	0.954	0.966	1.602	1.554	1.554	0.836	0.836	0.84	0.648	0.699	0.671
Biological Process	GO:0009056	3	catabolic process	0.00655132	K3XJR1	Peroxidase OS=Setaria italica OX=4555 GN=LOC101759894	0.831	Down	0.000163496	LOC101759894	36.274	1.06	1.086	1.052	0.923	0.904	0.913	1.109	1.103	1.09	0.893	0.932	0.919
Biological Process	GO:0009056	3	catabolic process	0.00655132	K3YQG1	Phenylalanine ammonia-lyase OS=Setaria italica OX=4555 GN=LOC101780319	0.737	Down	9.3242e-08	LOC101780319	75.157	0.856	0.888	0.847	0.901	0.892	0.886	1.275	1.287	1.27	0.943	0.941	0.94
Biological Process	GO:0009056	3	catabolic process	0.00655132	K3Y9T8	endochitinase B-like [Setaria italica]	0.765	Down	0.0083188	LOC101762773	25.217	1.189	1.224	1.229	1.391	1.468	1.442	0.77	0.695	0.701	0.599	0.543	0.514
Biological Process	GO:0009056	3	catabolic process	0.00655132	K3Z7N7	Peroxidase OS=Setaria italica OX=4555 GN=LOC101763346	0.821	Down	6.134e-05	LOC101763346	37.472	1.2	1.208	1.19	1.092	1.075	1.086	0.94	0.941	0.957	0.764	0.79	0.776
Biological Process	GO:0009056	3	catabolic process	0.00655132	K4ACX2	Peroxidase OS=Setaria italica OX=4555 GN=LOC101786185	0.83	Down	0.00111728	LOC101786185	33.23	0.985	0.927	0.962	0.84	0.898	0.776	1.196	1.169	1.249	0.979	1.011	1.011
Biological Process	GO:0009056	3	catabolic process	0.00655132	K3Y5M0	Phenylalanine ammonia-lyase OS=Setaria italica OX=4555 GN=LOC101756300	0.711	Down	7.5233e-05	LOC101756300	75.519	0.758	0.783	0.773	0.822	0.821	0.813	1.464	1.367	1.413	1.001	1.012	1.005
Biological Process	GO:0009056	3	catabolic process	0.00655132	K3YGI0	Phenylalanine ammonia-lyase OS=Setaria italica OX=4555 GN=LOC101766005	0.721	Down	2.3767e-05	LOC101766005	74.987	0.734	0.739	0.775	0.791	0.786	0.805	1.415	1.477	1.414	1.027	1.044	1.034
Biological Process	GO:0009056	3	catabolic process	0.00655132	K3Z5J9	LOW QUALITY PROTEIN: endonuclease MutS2-like [Setaria italica]	0.73	Down	0.00168445	LOC101757394	54.923	0.997	0.985	1.033	1.075	0.952	0.928	1.086	1.242	1.17	0.852	0.827	0.873
Biological Process	GO:1902222	11	erythrose 4-phosphate/phosphoenolpyruvate family amino acid catabolic process	5.86281e-06	K3YQG1	Phenylalanine ammonia-lyase OS=Setaria italica OX=4555 GN=LOC101780319	0.737	Down	9.3242e-08	LOC101780319	75.157	0.856	0.888	0.847	0.901	0.892	0.886	1.275	1.287	1.27	0.943	0.941	0.94
Biological Process	GO:1902222	11	erythrose 4-phosphate/phosphoenolpyruvate family amino acid catabolic process	5.86281e-06	K3Y5M0	Phenylalanine ammonia-lyase OS=Setaria italica OX=4555 GN=LOC101756300	0.711	Down	7.5233e-05	LOC101756300	75.519	0.758	0.783	0.773	0.822	0.821	0.813	1.464	1.367	1.413	1.001	1.012	1.005
Biological Process	GO:1902222	11	erythrose 4-phosphate/phosphoenolpyruvate family amino acid catabolic process	5.86281e-06	K3YQC4	Phenylalanine ammonia-lyase OS=Setaria italica OX=4555 GN=LOC101780720	0.736	Down	3.9836e-06	LOC101780720	77.803	0.756	0.777	0.749	0.833	0.85	0.84	1.371	1.378	1.368	1.031	0.999	1.001
Biological Process	GO:1902222	11	erythrose 4-phosphate/phosphoenolpyruvate family amino acid catabolic process	5.86281e-06	K3YGI0	Phenylalanine ammonia-lyase OS=Setaria italica OX=4555 GN=LOC101766005	0.721	Down	2.3767e-05	LOC101766005	74.987	0.734	0.739	0.775	0.791	0.786	0.805	1.415	1.477	1.414	1.027	1.044	1.034
Biological Process	GO:0006559	12	L-phenylalanine catabolic process	5.86281e-06	K3YQG1	Phenylalanine ammonia-lyase OS=Setaria italica OX=4555 GN=LOC101780319	0.737	Down	9.3242e-08	LOC101780319	75.157	0.856	0.888	0.847	0.901	0.892	0.886	1.275	1.287	1.27	0.943	0.941	0.94
Biological Process	GO:0006559	12	L-phenylalanine catabolic process	5.86281e-06	K3Y5M0	Phenylalanine ammonia-lyase OS=Setaria italica OX=4555 GN=LOC101756300	0.711	Down	7.5233e-05	LOC101756300	75.519	0.758	0.783	0.773	0.822	0.821	0.813	1.464	1.367	1.413	1.001	1.012	1.005
Biological Process	GO:0006559	12	L-phenylalanine catabolic process	5.86281e-06	K3YQC4	Phenylalanine ammonia-lyase OS=Setaria italica OX=4555 GN=LOC101780720	0.736	Down	3.9836e-06	LOC101780720	77.803	0.756	0.777	0.749	0.833	0.85	0.84	1.371	1.378	1.368	1.031	0.999	1.001
Biological Process	GO:0006559	12	L-phenylalanine catabolic process	5.86281e-06	K3YGI0	Phenylalanine ammonia-lyase OS=Setaria italica OX=4555 GN=LOC101766005	0.721	Down	2.3767e-05	LOC101766005	74.987	0.734	0.739	0.775	0.791	0.786	0.805	1.415	1.477	1.414	1.027	1.044	1.034
Biological Process	GO:0009072	9	aromatic amino acid family metabolic process	0.000434959	K3YQG1	Phenylalanine ammonia-lyase OS=Setaria italica OX=4555 GN=LOC101780319	0.737	Down	9.3242e-08	LOC101780319	75.157	0.856	0.888	0.847	0.901	0.892	0.886	1.275	1.287	1.27	0.943	0.941	0.94
Biological Process	GO:0009072	9	aromatic amino acid family metabolic process	0.000434959	K3Y5M0	Phenylalanine ammonia-lyase OS=Setaria italica OX=4555 GN=LOC101756300	0.711	Down	7.5233e-05	LOC101756300	75.519	0.758	0.783	0.773	0.822	0.821	0.813	1.464	1.367	1.413	1.001	1.012	1.005
Biological Process	GO:0009072	9	aromatic amino acid family metabolic process	0.000434959	K3YQC4	Phenylalanine ammonia-lyase OS=Setaria italica OX=4555 GN=LOC101780720	0.736	Down	3.9836e-06	LOC101780720	77.803	0.756	0.777	0.749	0.833	0.85	0.84	1.371	1.378	1.368	1.031	0.999	1.001
Biological Process	GO:0009072	9	aromatic amino acid family metabolic process	0.000434959	K3YGI0	Phenylalanine ammonia-lyase OS=Setaria italica OX=4555 GN=LOC101766005	0.721	Down	2.3767e-05	LOC101766005	74.987	0.734	0.739	0.775	0.791	0.786	0.805	1.415	1.477	1.414	1.027	1.044	1.034
Biological Process	GO:0009072	9	aromatic amino acid family metabolic process	0.000434959	K4A811	Phospho-2-dehydro-3-deoxyheptonate aldolase OS=Setaria italica OX=4555 GN=LOC101775939	0.707	Down	0.000123018	LOC101775939	60.061	0.584	0.638	0.728	0.837	0.924	0.895	1.458	1.433	1.428	1.062	1.007	0.983
Biological Process	GO:0046395	8	carboxylic acid catabolic process	0.000765591	K3YQG1	Phenylalanine ammonia-lyase OS=Setaria italica OX=4555 GN=LOC101780319	0.737	Down	9.3242e-08	LOC101780319	75.157	0.856	0.888	0.847	0.901	0.892	0.886	1.275	1.287	1.27	0.943	0.941	0.94
Biological Process	GO:0046395	8	carboxylic acid catabolic process	0.000765591	K3Y5M0	Phenylalanine ammonia-lyase OS=Setaria italica OX=4555 GN=LOC101756300	0.711	Down	7.5233e-05	LOC101756300	75.519	0.758	0.783	0.773	0.822	0.821	0.813	1.464	1.367	1.413	1.001	1.012	1.005
Biological Process	GO:0046395	8	carboxylic acid catabolic process	0.000765591	K3YQC4	Phenylalanine ammonia-lyase OS=Setaria italica OX=4555 GN=LOC101780720	0.736	Down	3.9836e-06	LOC101780720	77.803	0.756	0.777	0.749	0.833	0.85	0.84	1.371	1.378	1.368	1.031	0.999	1.001
Biological Process	GO:0046395	8	carboxylic acid catabolic process	0.000765591	K3YGI0	Phenylalanine ammonia-lyase OS=Setaria italica OX=4555 GN=LOC101766005	0.721	Down	2.3767e-05	LOC101766005	74.987	0.734	0.739	0.775	0.791	0.786	0.805	1.415	1.477	1.414	1.027	1.044	1.034
Biological Process	GO:0030417	9	nicotianamine metabolic process	0.000678766	K4AI90	nicotianamine synthase 2 [Setaria italica]	0.724	Down	4.4386e-05	LOC101786975	65.431	0.875	0.879	0.872	0.818	0.824	0.823	1.355	1.29	1.357	0.961	0.961	0.975
Biological Process	GO:0030417	9	nicotianamine metabolic process	0.000678766	K4AM48	nicotianamine synthase 1 [Zea mays]	0.659	Down	1.0769e-06	SETIT_039983mg	33.994	0.847	0.859	0.845	0.816	0.872	0.867	1.402	1.365	1.408	0.918	0.912	0.922
Biological Process	GO:0022900	5	electron transport chain	0.0587204	X4ZEC4	Cytochrome b6 OS=Setaria italica OX=4555 GN=petB	0.74	Down	0.00073867	petB	24.394	0.772	0.828	0.851	0.911	0.84	0.915	1.379	1.343	1.248	0.965	0.97	1.003
Biological Process	GO:0022900	5	electron transport chain	0.0587204	K3YK57	Ferredoxin OS=Setaria italica OX=4555 GN=LOC101752738	0.682	Down	0.0138026	LOC101752738	14.375	0.69	0.698		1.253	1.333		1.266	1.161		0.817	0.839
Biological Process	GO:0009628	3	response to abiotic stimulus	0.0547294	K3ZJ30	dehydrin DHN4-like [Setaria italica]	0.369	Down	2.4164e-05	LOC101759559	33.741	1.236	1.187	1.223	1.566	1.53	1.56	0.905	0.94	0.918	0.32	0.371	0.329
Biological Process	GO:0009628	3	response to abiotic stimulus	0.0547294	K3ZK21	dehydrin DHN1-like [Setaria italica]	0.806	Down	0.00151925	LOC101760090	16.914	0.879	0.954	0.948	1.451	1.379	1.365	0.968	0.938	0.92	0.731	0.755	0.793
Biological Process	GO:0071804	9	cellular potassium ion transport	0.00767662	K3YD82	Potassium transporter OS=Setaria italica OX=4555 GN=LOC101766299	0.743	Down	0.0036555	LOC101766299	87.109	0.955	1.034	1.028	0.88	1.001	0.944	1.216	1.124	1.202	0.952	0.848	0.831
Biological Process	GO:0071804	9	cellular potassium ion transport	0.00767662	K3Y5D3	Potassium transporter OS=Setaria italica OX=4555 GN=LOC101765477	0.664	Down	0.00058235	LOC101765477	86.578	0.972	0.996	1.009	1.188	1.212	1.288	1.088	1.116	1.036	0.768	0.694	0.688
Biological Process	GO:0006576	7	cellular biogenic amine metabolic process	0.0470568	K4AI90	nicotianamine synthase 2 [Setaria italica]	0.724	Down	4.4386e-05	LOC101786975	65.431	0.875	0.879	0.872	0.818	0.824	0.823	1.355	1.29	1.357	0.961	0.961	0.975
Biological Process	GO:0006576	7	cellular biogenic amine metabolic process	0.0470568	K4AM48	nicotianamine synthase 1 [Zea mays]	0.659	Down	1.0769e-06	SETIT_039983mg	33.994	0.847	0.859	0.845	0.816	0.872	0.867	1.402	1.365	1.408	0.918	0.912	0.922
Biological Process	GO:0009813	5	flavonoid biosynthetic process	0.000678766	K4ADK1	Chalcone-flavonone isomerase family protein OS=Setaria italica OX=4555 GN=LOC101769182	0.827	Down	0.000157496	LOC101769182	29.121	1.042	1.038	1.043	1.053	1.064	1.052	1.047	1.065	1.033	0.884	0.853	0.865
Biological Process	GO:0009813	5	flavonoid biosynthetic process	0.000678766	K3Y9Z7	Chalcone-flavonone isomerase family protein OS=Setaria italica OX=4555 GN=LOC101770787	0.826	Down	0.0049201	LOC101770787	23.562	0.929	0.92		0.938	0.933		1.18	1.171		0.959	0.984
Biological Process	GO:1901136	5	carbohydrate derivative catabolic process	0.0398238	K3Y9T8	endochitinase B-like [Setaria italica]	0.765	Down	0.0083188	LOC101762773	25.217	1.189	1.224	1.229	1.391	1.468	1.442	0.77	0.695	0.701	0.599	0.543	0.514
Biological Process	GO:1901136	5	carbohydrate derivative catabolic process	0.0398238	K3Z2Z8	endochitinase A-like [Setaria italica]	0.803	Down	0.0098588	LOC101766109	24.369	0.961	0.954	0.966	1.602	1.554	1.554	0.836	0.836	0.84	0.648	0.699	0.671
Biological Process	GO:1901605	9	alpha-amino acid metabolic process	0.0495117	K3YQG1	Phenylalanine ammonia-lyase OS=Setaria italica OX=4555 GN=LOC101780319	0.737	Down	9.3242e-08	LOC101780319	75.157	0.856	0.888	0.847	0.901	0.892	0.886	1.275	1.287	1.27	0.943	0.941	0.94
Biological Process	GO:1901605	9	alpha-amino acid metabolic process	0.0495117	K3Y5M0	Phenylalanine ammonia-lyase OS=Setaria italica OX=4555 GN=LOC101756300	0.711	Down	7.5233e-05	LOC101756300	75.519	0.758	0.783	0.773	0.822	0.821	0.813	1.464	1.367	1.413	1.001	1.012	1.005
Biological Process	GO:1901605	9	alpha-amino acid metabolic process	0.0495117	K3YQC4	Phenylalanine ammonia-lyase OS=Setaria italica OX=4555 GN=LOC101780720	0.736	Down	3.9836e-06	LOC101780720	77.803	0.756	0.777	0.749	0.833	0.85	0.84	1.371	1.378	1.368	1.031	0.999	1.001
Biological Process	GO:1901605	9	alpha-amino acid metabolic process	0.0495117	K3YGI0	Phenylalanine ammonia-lyase OS=Setaria italica OX=4555 GN=LOC101766005	0.721	Down	2.3767e-05	LOC101766005	74.987	0.734	0.739	0.775	0.791	0.786	0.805	1.415	1.477	1.414	1.027	1.044	1.034
Biological Process	GO:1901605	9	alpha-amino acid metabolic process	0.0495117	K4A649	5-methyltetrahydropteroyltriglutamate--homocysteine methyltransferase 1 [Setaria italica]	0.818	Down	2.4812e-07	LOC101760389	84.485	0.852	0.876	0.867	0.923	0.915	0.915	1.229	1.232	1.222	1	1.008	1.006
Biological Process	GO:0016054	6	organic acid catabolic process	0.000765591	K3YQG1	Phenylalanine ammonia-lyase OS=Setaria italica OX=4555 GN=LOC101780319	0.737	Down	9.3242e-08	LOC101780319	75.157	0.856	0.888	0.847	0.901	0.892	0.886	1.275	1.287	1.27	0.943	0.941	0.94
Biological Process	GO:0016054	6	organic acid catabolic process	0.000765591	K3Y5M0	Phenylalanine ammonia-lyase OS=Setaria italica OX=4555 GN=LOC101756300	0.711	Down	7.5233e-05	LOC101756300	75.519	0.758	0.783	0.773	0.822	0.821	0.813	1.464	1.367	1.413	1.001	1.012	1.005
Biological Process	GO:0016054	6	organic acid catabolic process	0.000765591	K3YQC4	Phenylalanine ammonia-lyase OS=Setaria italica OX=4555 GN=LOC101780720	0.736	Down	3.9836e-06	LOC101780720	77.803	0.756	0.777	0.749	0.833	0.85	0.84	1.371	1.378	1.368	1.031	0.999	1.001
Biological Process	GO:0016054	6	organic acid catabolic process	0.000765591	K3YGI0	Phenylalanine ammonia-lyase OS=Setaria italica OX=4555 GN=LOC101766005	0.721	Down	2.3767e-05	LOC101766005	74.987	0.734	0.739	0.775	0.791	0.786	0.805	1.415	1.477	1.414	1.027	1.044	1.034
Biological Process	GO:0015672	7	monovalent inorganic cation transport	0.203822	K3YD82	Potassium transporter OS=Setaria italica OX=4555 GN=LOC101766299	0.743	Down	0.0036555	LOC101766299	87.109	0.955	1.034	1.028	0.88	1.001	0.944	1.216	1.124	1.202	0.952	0.848	0.831
Biological Process	GO:0015672	7	monovalent inorganic cation transport	0.203822	K3Y5D3	Potassium transporter OS=Setaria italica OX=4555 GN=LOC101765477	0.664	Down	0.00058235	LOC101765477	86.578	0.972	0.996	1.009	1.188	1.212	1.288	1.088	1.116	1.036	0.768	0.694	0.688
Biological Process	GO:1901606	10	alpha-amino acid catabolic process	0.000242523	K3YQG1	Phenylalanine ammonia-lyase OS=Setaria italica OX=4555 GN=LOC101780319	0.737	Down	9.3242e-08	LOC101780319	75.157	0.856	0.888	0.847	0.901	0.892	0.886	1.275	1.287	1.27	0.943	0.941	0.94
Biological Process	GO:1901606	10	alpha-amino acid catabolic process	0.000242523	K3Y5M0	Phenylalanine ammonia-lyase OS=Setaria italica OX=4555 GN=LOC101756300	0.711	Down	7.5233e-05	LOC101756300	75.519	0.758	0.783	0.773	0.822	0.821	0.813	1.464	1.367	1.413	1.001	1.012	1.005
Biological Process	GO:1901606	10	alpha-amino acid catabolic process	0.000242523	K3YQC4	Phenylalanine ammonia-lyase OS=Setaria italica OX=4555 GN=LOC101780720	0.736	Down	3.9836e-06	LOC101780720	77.803	0.756	0.777	0.749	0.833	0.85	0.84	1.371	1.378	1.368	1.031	0.999	1.001
Biological Process	GO:1901606	10	alpha-amino acid catabolic process	0.000242523	K3YGI0	Phenylalanine ammonia-lyase OS=Setaria italica OX=4555 GN=LOC101766005	0.721	Down	2.3767e-05	LOC101766005	74.987	0.734	0.739	0.775	0.791	0.786	0.805	1.415	1.477	1.414	1.027	1.044	1.034
Biological Process	GO:0001101	4	response to acid chemical	0.00950185	K3ZJ30	dehydrin DHN4-like [Setaria italica]	0.369	Down	2.4164e-05	LOC101759559	33.741	1.236	1.187	1.223	1.566	1.53	1.56	0.905	0.94	0.918	0.32	0.371	0.329
Biological Process	GO:0001101	4	response to acid chemical	0.00950185	K3ZK21	dehydrin DHN1-like [Setaria italica]	0.806	Down	0.00151925	LOC101760090	16.914	0.879	0.954	0.948	1.451	1.379	1.365	0.968	0.938	0.92	0.731	0.755	0.793
Biological Process	GO:0006026	6	aminoglycan catabolic process	0.015992	K3Y9T8	endochitinase B-like [Setaria italica]	0.765	Down	0.0083188	LOC101762773	25.217	1.189	1.224	1.229	1.391	1.468	1.442	0.77	0.695	0.701	0.599	0.543	0.514
Biological Process	GO:0006026	6	aminoglycan catabolic process	0.015992	K3Z2Z8	endochitinase A-like [Setaria italica]	0.803	Down	0.0098588	LOC101766109	24.369	0.961	0.954	0.966	1.602	1.554	1.554	0.836	0.836	0.84	0.648	0.699	0.671
Biological Process	GO:0006032	8	chitin catabolic process	0.015992	K3Y9T8	endochitinase B-like [Setaria italica]	0.765	Down	0.0083188	LOC101762773	25.217	1.189	1.224	1.229	1.391	1.468	1.442	0.77	0.695	0.701	0.599	0.543	0.514
Biological Process	GO:0006032	8	chitin catabolic process	0.015992	K3Z2Z8	endochitinase A-like [Setaria italica]	0.803	Down	0.0098588	LOC101766109	24.369	0.961	0.954	0.966	1.602	1.554	1.554	0.836	0.836	0.84	0.648	0.699	0.671
Biological Process	GO:0006813	8	potassium ion transport	0.0184756	K3YD82	Potassium transporter OS=Setaria italica OX=4555 GN=LOC101766299	0.743	Down	0.0036555	LOC101766299	87.109	0.955	1.034	1.028	0.88	1.001	0.944	1.216	1.124	1.202	0.952	0.848	0.831
Biological Process	GO:0006813	8	potassium ion transport	0.0184756	K3Y5D3	Potassium transporter OS=Setaria italica OX=4555 GN=LOC101765477	0.664	Down	0.00058235	LOC101765477	86.578	0.972	0.996	1.009	1.188	1.212	1.288	1.088	1.116	1.036	0.768	0.694	0.688
Biological Process	GO:0009415	5	response to water	0.00602979	K3ZJ30	dehydrin DHN4-like [Setaria italica]	0.369	Down	2.4164e-05	LOC101759559	33.741	1.236	1.187	1.223	1.566	1.53	1.56	0.905	0.94	0.918	0.32	0.371	0.329
Biological Process	GO:0009415	5	response to water	0.00602979	K3ZK21	dehydrin DHN1-like [Setaria italica]	0.806	Down	0.00151925	LOC101760090	16.914	0.879	0.954	0.948	1.451	1.379	1.365	0.968	0.938	0.92	0.731	0.755	0.793
Biological Process	GO:0006979	4	response to oxidative stress	0.0811999	K3XJR1	Peroxidase OS=Setaria italica OX=4555 GN=LOC101759894	0.831	Down	0.000163496	LOC101759894	36.274	1.06	1.086	1.052	0.923	0.904	0.913	1.109	1.103	1.09	0.893	0.932	0.919
Biological Process	GO:0006979	4	response to oxidative stress	0.0811999	K3Y180	Peroxidase OS=Setaria italica OX=4555 GN=LOC101769201	0.771	Down	0.0015847	LOC101769201	36.533	0.884	0.783	0.888	0.833	0.787	0.865	1.296	1.384	1.257	0.99	1.05	0.995
Biological Process	GO:0006979	4	response to oxidative stress	0.0811999	K3Z7N7	Peroxidase OS=Setaria italica OX=4555 GN=LOC101763346	0.821	Down	6.134e-05	LOC101763346	37.472	1.2	1.208	1.19	1.092	1.075	1.086	0.94	0.941	0.957	0.764	0.79	0.776
Biological Process	GO:0006979	4	response to oxidative stress	0.0811999	K4ACX2	Peroxidase OS=Setaria italica OX=4555 GN=LOC101786185	0.83	Down	0.00111728	LOC101786185	33.23	0.985	0.927	0.962	0.84	0.898	0.776	1.196	1.169	1.249	0.979	1.011	1.011
Biological Process	GO:1901361	5	organic cyclic compound catabolic process	0.000388939	K3YQG1	Phenylalanine ammonia-lyase OS=Setaria italica OX=4555 GN=LOC101780319	0.737	Down	9.3242e-08	LOC101780319	75.157	0.856	0.888	0.847	0.901	0.892	0.886	1.275	1.287	1.27	0.943	0.941	0.94
Biological Process	GO:1901361	5	organic cyclic compound catabolic process	0.000388939	K3Y5M0	Phenylalanine ammonia-lyase OS=Setaria italica OX=4555 GN=LOC101756300	0.711	Down	7.5233e-05	LOC101756300	75.519	0.758	0.783	0.773	0.822	0.821	0.813	1.464	1.367	1.413	1.001	1.012	1.005
Biological Process	GO:1901361	5	organic cyclic compound catabolic process	0.000388939	K3YQC4	Phenylalanine ammonia-lyase OS=Setaria italica OX=4555 GN=LOC101780720	0.736	Down	3.9836e-06	LOC101780720	77.803	0.756	0.777	0.749	0.833	0.85	0.84	1.371	1.378	1.368	1.031	0.999	1.001
Biological Process	GO:1901361	5	organic cyclic compound catabolic process	0.000388939	K3YGI0	Phenylalanine ammonia-lyase OS=Setaria italica OX=4555 GN=LOC101766005	0.721	Down	2.3767e-05	LOC101766005	74.987	0.734	0.739	0.775	0.791	0.786	0.805	1.415	1.477	1.414	1.027	1.044	1.034
Biological Process	GO:1901361	5	organic cyclic compound catabolic process	0.000388939	K3Z5J9	LOW QUALITY PROTEIN: endonuclease MutS2-like [Setaria italica]	0.73	Down	0.00168445	LOC101757394	54.923	0.997	0.985	1.033	1.075	0.952	0.928	1.086	1.242	1.17	0.852	0.827	0.873
Biological Process	GO:0010035	4	response to inorganic substance	0.0211105	K3ZJ30	dehydrin DHN4-like [Setaria italica]	0.369	Down	2.4164e-05	LOC101759559	33.741	1.236	1.187	1.223	1.566	1.53	1.56	0.905	0.94	0.918	0.32	0.371	0.329
Biological Process	GO:0010035	4	response to inorganic substance	0.0211105	K3ZK21	dehydrin DHN1-like [Setaria italica]	0.806	Down	0.00151925	LOC101760090	16.914	0.879	0.954	0.948	1.451	1.379	1.365	0.968	0.938	0.92	0.731	0.755	0.793
Biological Process	GO:0098655	7	cation transmembrane transport	0.209415	K3YD82	Potassium transporter OS=Setaria italica OX=4555 GN=LOC101766299	0.743	Down	0.0036555	LOC101766299	87.109	0.955	1.034	1.028	0.88	1.001	0.944	1.216	1.124	1.202	0.952	0.848	0.831
Biological Process	GO:0098655	7	cation transmembrane transport	0.209415	K3Y5D3	Potassium transporter OS=Setaria italica OX=4555 GN=LOC101765477	0.664	Down	0.00058235	LOC101765477	86.578	0.972	0.996	1.009	1.188	1.212	1.288	1.088	1.116	1.036	0.768	0.694	0.688
Biological Process	GO:0042401	8	cellular biogenic amine biosynthetic process	0.013665	K4AI90	nicotianamine synthase 2 [Setaria italica]	0.724	Down	4.4386e-05	LOC101786975	65.431	0.875	0.879	0.872	0.818	0.824	0.823	1.355	1.29	1.357	0.961	0.961	0.975
Biological Process	GO:0042401	8	cellular biogenic amine biosynthetic process	0.013665	K4AM48	nicotianamine synthase 1 [Zea mays]	0.659	Down	1.0769e-06	SETIT_039983mg	33.994	0.847	0.859	0.845	0.816	0.872	0.867	1.402	1.365	1.408	0.918	0.912	0.922
Biological Process	GO:0042221	3	response to chemical	0.0800693	K3ZJ30	dehydrin DHN4-like [Setaria italica]	0.369	Down	2.4164e-05	LOC101759559	33.741	1.236	1.187	1.223	1.566	1.53	1.56	0.905	0.94	0.918	0.32	0.371	0.329
Biological Process	GO:0042221	3	response to chemical	0.0800693	K3ZK21	dehydrin DHN1-like [Setaria italica]	0.806	Down	0.00151925	LOC101760090	16.914	0.879	0.954	0.948	1.451	1.379	1.365	0.968	0.938	0.92	0.731	0.755	0.793
Biological Process	GO:0015980	5	energy derivation by oxidation of organic compounds	0.0891919	X4ZEC4	Cytochrome b6 OS=Setaria italica OX=4555 GN=petB	0.74	Down	0.00073867	petB	24.394	0.772	0.828	0.851	0.911	0.84	0.915	1.379	1.343	1.248	0.965	0.97	1.003
Biological Process	GO:0015980	5	energy derivation by oxidation of organic compounds	0.0891919	K3XV32	phosphoenolpyruvate carboxylase 1-like [Setaria italica]	0.809	Down	3.3257e-07	LOC101778256	109.98	1.001	0.983	0.989	1.065	1.043	1.056	1.076	1.088	1.088	0.876	0.879	0.876
Biological Process	GO:0006082	5	organic acid metabolic process	0.0822784	K4AI90	nicotianamine synthase 2 [Setaria italica]	0.724	Down	4.4386e-05	LOC101786975	65.431	0.875	0.879	0.872	0.818	0.824	0.823	1.355	1.29	1.357	0.961	0.961	0.975
Biological Process	GO:0006082	5	organic acid metabolic process	0.0822784	K3YQC4	Phenylalanine ammonia-lyase OS=Setaria italica OX=4555 GN=LOC101780720	0.736	Down	3.9836e-06	LOC101780720	77.803	0.756	0.777	0.749	0.833	0.85	0.84	1.371	1.378	1.368	1.031	0.999	1.001
Biological Process	GO:0006082	5	organic acid metabolic process	0.0822784	K4A811	Phospho-2-dehydro-3-deoxyheptonate aldolase OS=Setaria italica OX=4555 GN=LOC101775939	0.707	Down	0.000123018	LOC101775939	60.061	0.584	0.638	0.728	0.837	0.924	0.895	1.458	1.433	1.428	1.062	1.007	0.983
Biological Process	GO:0006082	5	organic acid metabolic process	0.0822784	K3YQG1	Phenylalanine ammonia-lyase OS=Setaria italica OX=4555 GN=LOC101780319	0.737	Down	9.3242e-08	LOC101780319	75.157	0.856	0.888	0.847	0.901	0.892	0.886	1.275	1.287	1.27	0.943	0.941	0.94
Biological Process	GO:0006082	5	organic acid metabolic process	0.0822784	K3Y5M0	Phenylalanine ammonia-lyase OS=Setaria italica OX=4555 GN=LOC101756300	0.711	Down	7.5233e-05	LOC101756300	75.519	0.758	0.783	0.773	0.822	0.821	0.813	1.464	1.367	1.413	1.001	1.012	1.005
Biological Process	GO:0006082	5	organic acid metabolic process	0.0822784	K4AM48	nicotianamine synthase 1 [Zea mays]	0.659	Down	1.0769e-06	SETIT_039983mg	33.994	0.847	0.859	0.845	0.816	0.872	0.867	1.402	1.365	1.408	0.918	0.912	0.922
Biological Process	GO:0006082	5	organic acid metabolic process	0.0822784	K3XV32	phosphoenolpyruvate carboxylase 1-like [Setaria italica]	0.809	Down	3.3257e-07	LOC101778256	109.98	1.001	0.983	0.989	1.065	1.043	1.056	1.076	1.088	1.088	0.876	0.879	0.876
Biological Process	GO:0006082	5	organic acid metabolic process	0.0822784	K3YGI0	Phenylalanine ammonia-lyase OS=Setaria italica OX=4555 GN=LOC101766005	0.721	Down	2.3767e-05	LOC101766005	74.987	0.734	0.739	0.775	0.791	0.786	0.805	1.415	1.477	1.414	1.027	1.044	1.034
Biological Process	GO:0006082	5	organic acid metabolic process	0.0822784	K4A649	5-methyltetrahydropteroyltriglutamate--homocysteine methyltransferase 1 [Setaria italica]	0.818	Down	2.4812e-07	LOC101760389	84.485	0.852	0.876	0.867	0.923	0.915	0.915	1.229	1.232	1.222	1	1.008	1.006
Biological Process	GO:0006082	5	organic acid metabolic process	0.0822784	K3ZI30	aromatic-L-amino-acid decarboxylase-like [Setaria italica]	0.707	Down	0.0119217	LOC101780238	56.447	0.966	0.951	0.887	0.771	0.804	0.695	1.276	1.209	1.53	0.98	0.973	0.886
Biological Process	GO:0050896	2	response to stimulus	0.0333344	K3Y180	Peroxidase OS=Setaria italica OX=4555 GN=LOC101769201	0.771	Down	0.0015847	LOC101769201	36.533	0.884	0.783	0.888	0.833	0.787	0.865	1.296	1.384	1.257	0.99	1.05	0.995
Biological Process	GO:0050896	2	response to stimulus	0.0333344	K3XMI6	abscisic stress-ripening protein 3-like [Setaria italica]	0.818	Down	0.00050093	LOC101778684	19.381	1.098	1.112	1.08	0.96	0.979	0.944	1.088	1.038	1.085	0.857	0.875	0.894
Biological Process	GO:0050896	2	response to stimulus	0.0333344	K3ZA86	universal stress protein YxiE-like [Setaria italica]	0.676	Down	0.042783	LOC101782520	17.863		1.141	1.136		1.054	1.115		1.009	1.099		0.764	0.661
Biological Process	GO:0050896	2	response to stimulus	0.0333344	K3Z428	DNA repair helicase UVH6 [Setaria italica]	0.832	Down	0.0175634	LOC101753075	85.808	0.92		0.968	1.023		1.032	1.141		1.086	0.927		0.925
Biological Process	GO:0050896	2	response to stimulus	0.0333344	K3XJR1	Peroxidase OS=Setaria italica OX=4555 GN=LOC101759894	0.831	Down	0.000163496	LOC101759894	36.274	1.06	1.086	1.052	0.923	0.904	0.913	1.109	1.103	1.09	0.893	0.932	0.919
Biological Process	GO:0050896	2	response to stimulus	0.0333344	K3ZJ30	dehydrin DHN4-like [Setaria italica]	0.369	Down	2.4164e-05	LOC101759559	33.741	1.236	1.187	1.223	1.566	1.53	1.56	0.905	0.94	0.918	0.32	0.371	0.329
Biological Process	GO:0050896	2	response to stimulus	0.0333344	K3Z7N7	Peroxidase OS=Setaria italica OX=4555 GN=LOC101763346	0.821	Down	6.134e-05	LOC101763346	37.472	1.2	1.208	1.19	1.092	1.075	1.086	0.94	0.941	0.957	0.764	0.79	0.776
Biological Process	GO:0050896	2	response to stimulus	0.0333344	K4ACX2	Peroxidase OS=Setaria italica OX=4555 GN=LOC101786185	0.83	Down	0.00111728	LOC101786185	33.23	0.985	0.927	0.962	0.84	0.898	0.776	1.196	1.169	1.249	0.979	1.011	1.011
Biological Process	GO:0050896	2	response to stimulus	0.0333344	K3ZK82	abscisic stress-ripening protein 3-like [Setaria italica]	0.833	Down	0.019244	LOC101786280	15.417	1.147	1.178	1.127	1.133	1.191	1.239	1.007	0.883	0.885	0.764	0.8	0.748
Biological Process	GO:0050896	2	response to stimulus	0.0333344	K3ZK21	dehydrin DHN1-like [Setaria italica]	0.806	Down	0.00151925	LOC101760090	16.914	0.879	0.954	0.948	1.451	1.379	1.365	0.968	0.938	0.92	0.731	0.755	0.793
Biological Process	GO:1902221	10	erythrose 4-phosphate/phosphoenolpyruvate family amino acid metabolic process	5.92674e-05	K3YQG1	Phenylalanine ammonia-lyase OS=Setaria italica OX=4555 GN=LOC101780319	0.737	Down	9.3242e-08	LOC101780319	75.157	0.856	0.888	0.847	0.901	0.892	0.886	1.275	1.287	1.27	0.943	0.941	0.94
Biological Process	GO:1902221	10	erythrose 4-phosphate/phosphoenolpyruvate family amino acid metabolic process	5.92674e-05	K3Y5M0	Phenylalanine ammonia-lyase OS=Setaria italica OX=4555 GN=LOC101756300	0.711	Down	7.5233e-05	LOC101756300	75.519	0.758	0.783	0.773	0.822	0.821	0.813	1.464	1.367	1.413	1.001	1.012	1.005
Biological Process	GO:1902221	10	erythrose 4-phosphate/phosphoenolpyruvate family amino acid metabolic process	5.92674e-05	K3YQC4	Phenylalanine ammonia-lyase OS=Setaria italica OX=4555 GN=LOC101780720	0.736	Down	3.9836e-06	LOC101780720	77.803	0.756	0.777	0.749	0.833	0.85	0.84	1.371	1.378	1.368	1.031	0.999	1.001
Biological Process	GO:1902221	10	erythrose 4-phosphate/phosphoenolpyruvate family amino acid metabolic process	5.92674e-05	K3YGI0	Phenylalanine ammonia-lyase OS=Setaria italica OX=4555 GN=LOC101766005	0.721	Down	2.3767e-05	LOC101766005	74.987	0.734	0.739	0.775	0.791	0.786	0.805	1.415	1.477	1.414	1.027	1.044	1.034
Biological Process	GO:0006022	5	aminoglycan metabolic process	0.0211105	K3Y9T8	endochitinase B-like [Setaria italica]	0.765	Down	0.0083188	LOC101762773	25.217	1.189	1.224	1.229	1.391	1.468	1.442	0.77	0.695	0.701	0.599	0.543	0.514
Biological Process	GO:0006022	5	aminoglycan metabolic process	0.0211105	K3Z2Z8	endochitinase A-like [Setaria italica]	0.803	Down	0.0098588	LOC101766109	24.369	0.961	0.954	0.966	1.602	1.554	1.554	0.836	0.836	0.84	0.648	0.699	0.671
Biological Process	GO:0098660	7	inorganic ion transmembrane transport	0.192693	K3YD82	Potassium transporter OS=Setaria italica OX=4555 GN=LOC101766299	0.743	Down	0.0036555	LOC101766299	87.109	0.955	1.034	1.028	0.88	1.001	0.944	1.216	1.124	1.202	0.952	0.848	0.831
Biological Process	GO:0098660	7	inorganic ion transmembrane transport	0.192693	K3Y5D3	Potassium transporter OS=Setaria italica OX=4555 GN=LOC101765477	0.664	Down	0.00058235	LOC101765477	86.578	0.972	0.996	1.009	1.188	1.212	1.288	1.088	1.116	1.036	0.768	0.694	0.688
Biological Process	GO:0044712	4	single-organism catabolic process	0.061168	K3YQG1	Phenylalanine ammonia-lyase OS=Setaria italica OX=4555 GN=LOC101780319	0.737	Down	9.3242e-08	LOC101780319	75.157	0.856	0.888	0.847	0.901	0.892	0.886	1.275	1.287	1.27	0.943	0.941	0.94
Biological Process	GO:0044712	4	single-organism catabolic process	0.061168	K3Y5M0	Phenylalanine ammonia-lyase OS=Setaria italica OX=4555 GN=LOC101756300	0.711	Down	7.5233e-05	LOC101756300	75.519	0.758	0.783	0.773	0.822	0.821	0.813	1.464	1.367	1.413	1.001	1.012	1.005
Biological Process	GO:0044712	4	single-organism catabolic process	0.061168	K3YQC4	Phenylalanine ammonia-lyase OS=Setaria italica OX=4555 GN=LOC101780720	0.736	Down	3.9836e-06	LOC101780720	77.803	0.756	0.777	0.749	0.833	0.85	0.84	1.371	1.378	1.368	1.031	0.999	1.001
Biological Process	GO:0044712	4	single-organism catabolic process	0.061168	K3YGI0	Phenylalanine ammonia-lyase OS=Setaria italica OX=4555 GN=LOC101766005	0.721	Down	2.3767e-05	LOC101766005	74.987	0.734	0.739	0.775	0.791	0.786	0.805	1.415	1.477	1.414	1.027	1.044	1.034
Biological Process	GO:0044282	5	small molecule catabolic process	0.00222763	K3YQG1	Phenylalanine ammonia-lyase OS=Setaria italica OX=4555 GN=LOC101780319	0.737	Down	9.3242e-08	LOC101780319	75.157	0.856	0.888	0.847	0.901	0.892	0.886	1.275	1.287	1.27	0.943	0.941	0.94
Biological Process	GO:0044282	5	small molecule catabolic process	0.00222763	K3Y5M0	Phenylalanine ammonia-lyase OS=Setaria italica OX=4555 GN=LOC101756300	0.711	Down	7.5233e-05	LOC101756300	75.519	0.758	0.783	0.773	0.822	0.821	0.813	1.464	1.367	1.413	1.001	1.012	1.005
Biological Process	GO:0044282	5	small molecule catabolic process	0.00222763	K3YQC4	Phenylalanine ammonia-lyase OS=Setaria italica OX=4555 GN=LOC101780720	0.736	Down	3.9836e-06	LOC101780720	77.803	0.756	0.777	0.749	0.833	0.85	0.84	1.371	1.378	1.368	1.031	0.999	1.001
Biological Process	GO:0044282	5	small molecule catabolic process	0.00222763	K3YGI0	Phenylalanine ammonia-lyase OS=Setaria italica OX=4555 GN=LOC101766005	0.721	Down	2.3767e-05	LOC101766005	74.987	0.734	0.739	0.775	0.791	0.786	0.805	1.415	1.477	1.414	1.027	1.044	1.034
Biological Process	GO:0045333	6	cellular respiration	0.0628094	X4ZEC4	Cytochrome b6 OS=Setaria italica OX=4555 GN=petB	0.74	Down	0.00073867	petB	24.394	0.772	0.828	0.851	0.911	0.84	0.915	1.379	1.343	1.248	0.965	0.97	1.003
Biological Process	GO:0045333	6	cellular respiration	0.0628094	K3XV32	phosphoenolpyruvate carboxylase 1-like [Setaria italica]	0.809	Down	3.3257e-07	LOC101778256	109.98	1.001	0.983	0.989	1.065	1.043	1.056	1.076	1.088	1.088	0.876	0.879	0.876
YG2CvsAn04C up
GO Terms Level 1	GO Terms ID	GO Terms Level	GO Terms Description	Fisher's exact test P value	Protein accession	Protein description	Ratio	Regulated Type	P value	Gene name	MW [kDa]	AN04C_1	AN04C_2	AN04C_3	AN04T_1	AN04T_2	AN04T_3	YG2C_1	YG2C_2	YG2C_3	YG2T_1	YG2T_2	YG2T_3
Biological Process	GO:0098542	6	defense response to other organism	0.0505305	K3ZM30	antimicrobial peptides-like isoform X1 [Setaria italica]	1.799	Up	0.006465	LOC101772931	39.059		0.451	0.433		0.612	0.585		0.761	0.829		2.179	2.151
Biological Process	GO:0098542	6	defense response to other organism	0.0505305	K3ZJG8	antimicrobial peptides-like isoform X2 [Setaria italica]	1.846	Up	6.2835e-05	SETIT_026721mg	30.953	0.712	0.653	0.651	0.608	0.673	0.663	1.26	1.192	1.27	1.418	1.484	1.415
Biological Process	GO:0044264	6	cellular polysaccharide metabolic process	0.080038	K3XUY5	Cellulose synthase OS=Setaria italica OX=4555 GN=LOC101768666	1.323	Up	0.0057606	LOC101768666	121.45	0.879	0.873	0.869	0.892	0.898	0.94	1.189	1.17	1.109	1.056	1.044	1.055
Biological Process	GO:0044264	6	cellular polysaccharide metabolic process	0.080038	K3YG36	probable mixed-linked glucan synthase 6 [Setaria italica]	1.216	Up	0.019718	LOC101754241	105.95	0.957	0.908		0.98	0.981		1.123	1.144		0.947	0.976
Biological Process	GO:0044264	6	cellular polysaccharide metabolic process	0.080038	K3ZQ90	Cellulose synthase OS=Setaria italica OX=4555 GN=LOC101759117	1.286	Up	0.00024357	LOC101759117	120.89	0.91	0.882	0.879	0.888	0.911	0.885	1.112	1.144	1.18	1.095	1.097	1.12
Biological Process	GO:0044264	6	cellular polysaccharide metabolic process	0.080038	K3ZQ82	Cellulose synthase OS=Setaria italica OX=4555 GN=LOC101772353	1.472	Up	1.97424e-05	LOC101772353	122.35	0.82	0.821	0.801	0.97	0.972	0.996	1.18	1.182	1.233	1.052	1.084	1.07
Biological Process	GO:0044264	6	cellular polysaccharide metabolic process	0.080038	K4A566	Cellulose synthase OS=Setaria italica OX=4555 GN=LOC101780794	2.504	Up	0.0057385	LOC101780794	121.15	0.668	0.482	0.743	0.81	0.622	0.932	1.596	1.87	1.275	0.933	1.031	1.062
Biological Process	GO:0044264	6	cellular polysaccharide metabolic process	0.080038	K3Y919	glucuronoxylan 4-O-methyltransferase 1 [Setaria italica]	1.261	Up	0.00058134	LOC101779945	32.221	0.883	0.915	0.892	0.977	1.001	1.003	1.162	1.145	1.085	0.982	1.01	1.017
Biological Process	GO:0009607	3	response to biotic stimulus	0.150637	K3ZM30	antimicrobial peptides-like isoform X1 [Setaria italica]	1.799	Up	0.006465	LOC101772931	39.059		0.451	0.433		0.612	0.585		0.761	0.829		2.179	2.151
Biological Process	GO:0009607	3	response to biotic stimulus	0.150637	K3ZJG8	antimicrobial peptides-like isoform X2 [Setaria italica]	1.846	Up	6.2835e-05	SETIT_026721mg	30.953	0.712	0.653	0.651	0.608	0.673	0.663	1.26	1.192	1.27	1.418	1.484	1.415
Biological Process	GO:0072350	8	tricarboxylic acid metabolic process	0.0612839	K4AI90	nicotianamine synthase 2 [Setaria italica]	1.524	Up	0.00158389	LOC101786975	65.431	0.875	0.879	0.872	0.818	0.824	0.823	1.355	1.29	1.357	0.961	0.961	0.975
Biological Process	GO:0072350	8	tricarboxylic acid metabolic process	0.0612839	K3ZUW1	nicotianamine synthase 3-like [Setaria italica]	1.323	Up	0.0100985	LOC101774809	36.66	0.93	0.804	0.939	0.927	0.881	0.91	1.161	1.258	1.117	0.988	1.065	1.039
Biological Process	GO:0072350	8	tricarboxylic acid metabolic process	0.0612839	K4AM48	nicotianamine synthase 1 [Zea mays]	1.637	Up	7.3763e-07	SETIT_039983mg	33.994	0.847	0.859	0.845	0.816	0.872	0.867	1.402	1.365	1.408	0.918	0.912	0.922
Biological Process	GO:0072350	8	tricarboxylic acid metabolic process	0.0612839	K3ZQE6	phosphoenolpyruvate carboxylase 2 [Setaria italica]	1.23	Up	3.6177e-07	LOC101776545	110.2	0.905	0.915	0.914	1.021	1.017	1.007	1.12	1.119	1.125	0.96	0.956	0.967
Biological Process	GO:0009206	11	purine ribonucleoside triphosphate biosynthetic process	0.14081	K3ZQF6	Plasma membrane ATPase OS=Setaria italica OX=4555 GN=LOC101782642	1.305	Up	1.75303e-05	LOC101782642	105.24	0.871	0.871	0.845	0.832	0.835	0.83	1.126	1.132	1.119	1.183	1.17	1.183
Biological Process	GO:0009206	11	purine ribonucleoside triphosphate biosynthetic process	0.14081	K4ALF3	ATP synthase CF0 subunit I (plastid) [Setaria italica]	1.21	Up	0.00076218	SETIT_039733mg	16.384	0.891	0.874	0.895	0.99	1.019	1.049	1.097	1.089	1.032	1.032	1.031	1.035
Biological Process	GO:0009206	11	purine ribonucleoside triphosphate biosynthetic process	0.14081	K3ZAS6	"hydrogen-transporting ATP synthase, rotational mechanism [Zea mays]"	1.252	Up	0.00052099	LOC101780641	14.107	0.908	0.932	0.886	0.88	0.895	0.87	1.161	1.101	1.152	1.055	1.078	1.096
Biological Process	GO:0009206	11	purine ribonucleoside triphosphate biosynthetic process	0.14081	K3XMI1	"hydrogen-transporting ATP synthase, rotational mechanism [Zea mays]"	1.213	Up	2.1003e-05	LOC101765696	19.57	0.888	0.882	0.905	0.961	0.995	0.96	1.08	1.076	1.089	1.076	1.046	1.055
Biological Process	GO:0006904	9	vesicle docking involved in exocytosis	0.067841	K3ZHC1	sec1 family domain-containing protein MIP3 [Setaria italica]	1.261	Up	0.000137368	LOC101756847	94.487	0.858	0.888	0.845	0.96	0.951	0.953	1.092	1.099	1.075	1.098	1.071	1.142
Biological Process	GO:0006904	9	vesicle docking involved in exocytosis	0.067841	K3XEL9	Exocyst complex component OS=Setaria italica OX=4555 GN=LOC101778276	1.212	Up	0.0050823	LOC101778276	88.947	0.84	0.92	0.93	1.009	1.017	1.006	1.107	1.061	1.091	1.024	1.01	1.001
Biological Process	GO:0030243	9	cellulose metabolic process	0.00546049	K3XUY5	Cellulose synthase OS=Setaria italica OX=4555 GN=LOC101768666	1.323	Up	0.0057606	LOC101768666	121.45	0.879	0.873	0.869	0.892	0.898	0.94	1.189	1.17	1.109	1.056	1.044	1.055
Biological Process	GO:0030243	9	cellulose metabolic process	0.00546049	K3YG36	probable mixed-linked glucan synthase 6 [Setaria italica]	1.216	Up	0.019718	LOC101754241	105.95	0.957	0.908		0.98	0.981		1.123	1.144		0.947	0.976
Biological Process	GO:0030243	9	cellulose metabolic process	0.00546049	K3ZQ90	Cellulose synthase OS=Setaria italica OX=4555 GN=LOC101759117	1.286	Up	0.00024357	LOC101759117	120.89	0.91	0.882	0.879	0.888	0.911	0.885	1.112	1.144	1.18	1.095	1.097	1.12
Biological Process	GO:0030243	9	cellulose metabolic process	0.00546049	K3ZQ82	Cellulose synthase OS=Setaria italica OX=4555 GN=LOC101772353	1.472	Up	1.97424e-05	LOC101772353	122.35	0.82	0.821	0.801	0.97	0.972	0.996	1.18	1.182	1.233	1.052	1.084	1.07
Biological Process	GO:0030243	9	cellulose metabolic process	0.00546049	K4A566	Cellulose synthase OS=Setaria italica OX=4555 GN=LOC101780794	2.504	Up	0.0057385	LOC101780794	121.15	0.668	0.482	0.743	0.81	0.622	0.932	1.596	1.87	1.275	0.933	1.031	1.062
Biological Process	GO:0009168	11	purine ribonucleoside monophosphate biosynthetic process	0.217502	K3ZQF6	Plasma membrane ATPase OS=Setaria italica OX=4555 GN=LOC101782642	1.305	Up	1.75303e-05	LOC101782642	105.24	0.871	0.871	0.845	0.832	0.835	0.83	1.126	1.132	1.119	1.183	1.17	1.183
Biological Process	GO:0009168	11	purine ribonucleoside monophosphate biosynthetic process	0.217502	K4ALF3	ATP synthase CF0 subunit I (plastid) [Setaria italica]	1.21	Up	0.00076218	SETIT_039733mg	16.384	0.891	0.874	0.895	0.99	1.019	1.049	1.097	1.089	1.032	1.032	1.031	1.035
Biological Process	GO:0009168	11	purine ribonucleoside monophosphate biosynthetic process	0.217502	K3ZAS6	"hydrogen-transporting ATP synthase, rotational mechanism [Zea mays]"	1.252	Up	0.00052099	LOC101780641	14.107	0.908	0.932	0.886	0.88	0.895	0.87	1.161	1.101	1.152	1.055	1.078	1.096
Biological Process	GO:0009168	11	purine ribonucleoside monophosphate biosynthetic process	0.217502	K3XMI1	"hydrogen-transporting ATP synthase, rotational mechanism [Zea mays]"	1.213	Up	2.1003e-05	LOC101765696	19.57	0.888	0.882	0.905	0.961	0.995	0.96	1.08	1.076	1.089	1.076	1.046	1.055
Biological Process	GO:0019439	5	aromatic compound catabolic process	0.00100241	K3Y557	Phenylalanine ammonia-lyase OS=Setaria italica OX=4555 GN=LOC101756700	1.822	Up	5.4371e-07	LOC101756700	91.199	0.713	0.686	0.699	0.768	0.778	0.727	1.261	1.278	1.284	1.237	1.258	1.271
Biological Process	GO:0019439	5	aromatic compound catabolic process	0.00100241	K4AJ98	DNA topoisomerase 6 subunit A OS=Setaria italica OX=4555 GN=LOC101757696	1.261	Up	0.031779	LOC101757696	48.109	0.823	0.924	0.881	0.972	1.014	0.947	1.196	0.974	1.145	1.02	1.098	1.035
Biological Process	GO:0019439	5	aromatic compound catabolic process	0.00100241	K3YQC4	Phenylalanine ammonia-lyase OS=Setaria italica OX=4555 GN=LOC101780720	1.804	Up	3.9161e-07	LOC101780720	77.803	0.756	0.777	0.749	0.833	0.85	0.84	1.371	1.378	1.368	1.031	0.999	1.001
Biological Process	GO:0019439	5	aromatic compound catabolic process	0.00100241	K3YUV7	kynurenine formamidase-like [Setaria italica]	1.234	Up	0.00060354	LOC101772991	29.465	0.891	0.842	0.899	1.097	1.115	1.036	1.074	1.097	1.078	0.953	0.966	0.998
Biological Process	GO:0019439	5	aromatic compound catabolic process	0.00100241	K3YQG1	Phenylalanine ammonia-lyase OS=Setaria italica OX=4555 GN=LOC101780319	1.479	Up	1.61608e-05	LOC101780319	75.157	0.856	0.888	0.847	0.901	0.892	0.886	1.275	1.287	1.27	0.943	0.941	0.94
Biological Process	GO:0019439	5	aromatic compound catabolic process	0.00100241	K3Y5M0	Phenylalanine ammonia-lyase OS=Setaria italica OX=4555 GN=LOC101756300	1.834	Up	1.50902e-05	LOC101756300	75.519	0.758	0.783	0.773	0.822	0.821	0.813	1.464	1.367	1.413	1.001	1.012	1.005
Biological Process	GO:0019439	5	aromatic compound catabolic process	0.00100241	K3ZHR6	Laccase OS=Setaria italica OX=4555 GN=LOC101752666	1.621	Up	0.00112264	LOC101752666	67.884	0.67		0.658	0.638		0.659	1.062		1.091	1.629		1.59
Biological Process	GO:0019439	5	aromatic compound catabolic process	0.00100241	K3YGI0	Phenylalanine ammonia-lyase OS=Setaria italica OX=4555 GN=LOC101766005	1.915	Up	4.1695e-06	LOC101766005	74.987	0.734	0.739	0.775	0.791	0.786	0.805	1.415	1.477	1.414	1.027	1.044	1.034
Biological Process	GO:0019439	5	aromatic compound catabolic process	0.00100241	K3Z8J4	endonuclease 2-like [Setaria italica]	1.269	Up	2.3571e-05	LOC101772106	32.334	0.918	0.921	0.903	0.901	0.893	0.887	1.153	1.146	1.181	1.033	1.05	1.044
Biological Process	GO:0009063	9	cellular amino acid catabolic process	0.000513602	K3Y557	Phenylalanine ammonia-lyase OS=Setaria italica OX=4555 GN=LOC101756700	1.822	Up	5.4371e-07	LOC101756700	91.199	0.713	0.686	0.699	0.768	0.778	0.727	1.261	1.278	1.284	1.237	1.258	1.271
Biological Process	GO:0009063	9	cellular amino acid catabolic process	0.000513602	K3YUV7	kynurenine formamidase-like [Setaria italica]	1.234	Up	0.00060354	LOC101772991	29.465	0.891	0.842	0.899	1.097	1.115	1.036	1.074	1.097	1.078	0.953	0.966	0.998
Biological Process	GO:0009063	9	cellular amino acid catabolic process	0.000513602	K3YQG1	Phenylalanine ammonia-lyase OS=Setaria italica OX=4555 GN=LOC101780319	1.479	Up	1.61608e-05	LOC101780319	75.157	0.856	0.888	0.847	0.901	0.892	0.886	1.275	1.287	1.27	0.943	0.941	0.94
Biological Process	GO:0009063	9	cellular amino acid catabolic process	0.000513602	K3Y5M0	Phenylalanine ammonia-lyase OS=Setaria italica OX=4555 GN=LOC101756300	1.834	Up	1.50902e-05	LOC101756300	75.519	0.758	0.783	0.773	0.822	0.821	0.813	1.464	1.367	1.413	1.001	1.012	1.005
Biological Process	GO:0009063	9	cellular amino acid catabolic process	0.000513602	K3YQC4	Phenylalanine ammonia-lyase OS=Setaria italica OX=4555 GN=LOC101780720	1.804	Up	3.9161e-07	LOC101780720	77.803	0.756	0.777	0.749	0.833	0.85	0.84	1.371	1.378	1.368	1.031	0.999	1.001
Biological Process	GO:0009063	9	cellular amino acid catabolic process	0.000513602	K3YRJ0	Aldehyde dehydrogenase OS=Setaria italica OX=4555 GN=LOC101782853	1.471	Up	1.89524e-05	LOC101782853	56.207	0.785	0.815	0.776	0.885	0.869	0.894	1.154	1.162	1.179	1.183	1.161	1.16
Biological Process	GO:0009063	9	cellular amino acid catabolic process	0.000513602	K3YGI0	Phenylalanine ammonia-lyase OS=Setaria italica OX=4555 GN=LOC101766005	1.915	Up	4.1695e-06	LOC101766005	74.987	0.734	0.739	0.775	0.791	0.786	0.805	1.415	1.477	1.414	1.027	1.044	1.034
Biological Process	GO:0072351	9	tricarboxylic acid biosynthetic process	0.000251053	K4AI90	nicotianamine synthase 2 [Setaria italica]	1.524	Up	0.00158389	LOC101786975	65.431	0.875	0.879	0.872	0.818	0.824	0.823	1.355	1.29	1.357	0.961	0.961	0.975
Biological Process	GO:0072351	9	tricarboxylic acid biosynthetic process	0.000251053	K3ZUW1	nicotianamine synthase 3-like [Setaria italica]	1.323	Up	0.0100985	LOC101774809	36.66	0.93	0.804	0.939	0.927	0.881	0.91	1.161	1.258	1.117	0.988	1.065	1.039
Biological Process	GO:0072351	9	tricarboxylic acid biosynthetic process	0.000251053	K4AM48	nicotianamine synthase 1 [Zea mays]	1.637	Up	7.3763e-07	SETIT_039983mg	33.994	0.847	0.859	0.845	0.816	0.872	0.867	1.402	1.365	1.408	0.918	0.912	0.922
Biological Process	GO:0044042	6	glucan metabolic process	0.152789	K3XUY5	Cellulose synthase OS=Setaria italica OX=4555 GN=LOC101768666	1.323	Up	0.0057606	LOC101768666	121.45	0.879	0.873	0.869	0.892	0.898	0.94	1.189	1.17	1.109	1.056	1.044	1.055
Biological Process	GO:0044042	6	glucan metabolic process	0.152789	K3YG36	probable mixed-linked glucan synthase 6 [Setaria italica]	1.216	Up	0.019718	LOC101754241	105.95	0.957	0.908		0.98	0.981		1.123	1.144		0.947	0.976
Biological Process	GO:0044042	6	glucan metabolic process	0.152789	K3ZQ90	Cellulose synthase OS=Setaria italica OX=4555 GN=LOC101759117	1.286	Up	0.00024357	LOC101759117	120.89	0.91	0.882	0.879	0.888	0.911	0.885	1.112	1.144	1.18	1.095	1.097	1.12
Biological Process	GO:0044042	6	glucan metabolic process	0.152789	K3ZQ82	Cellulose synthase OS=Setaria italica OX=4555 GN=LOC101772353	1.472	Up	1.97424e-05	LOC101772353	122.35	0.82	0.821	0.801	0.97	0.972	0.996	1.18	1.182	1.233	1.052	1.084	1.07
Biological Process	GO:0044042	6	glucan metabolic process	0.152789	K4A566	Cellulose synthase OS=Setaria italica OX=4555 GN=LOC101780794	2.504	Up	0.0057385	LOC101780794	121.15	0.668	0.482	0.743	0.81	0.622	0.932	1.596	1.87	1.275	0.933	1.031	1.062
Biological Process	GO:0044270	5	cellular nitrogen compound catabolic process	0.27709	K3YUV7	kynurenine formamidase-like [Setaria italica]	1.234	Up	0.00060354	LOC101772991	29.465	0.891	0.842	0.899	1.097	1.115	1.036	1.074	1.097	1.078	0.953	0.966	0.998
Biological Process	GO:0044270	5	cellular nitrogen compound catabolic process	0.27709	K4AJ98	DNA topoisomerase 6 subunit A OS=Setaria italica OX=4555 GN=LOC101757696	1.261	Up	0.031779	LOC101757696	48.109	0.823	0.924	0.881	0.972	1.014	0.947	1.196	0.974	1.145	1.02	1.098	1.035
Biological Process	GO:0044270	5	cellular nitrogen compound catabolic process	0.27709	K3Z8J4	endonuclease 2-like [Setaria italica]	1.269	Up	2.3571e-05	LOC101772106	32.334	0.918	0.921	0.903	0.901	0.893	0.887	1.153	1.146	1.181	1.033	1.05	1.044
Biological Process	GO:0009074	10	aromatic amino acid family catabolic process	4.07779e-05	K3Y557	Phenylalanine ammonia-lyase OS=Setaria italica OX=4555 GN=LOC101756700	1.822	Up	5.4371e-07	LOC101756700	91.199	0.713	0.686	0.699	0.768	0.778	0.727	1.261	1.278	1.284	1.237	1.258	1.271
Biological Process	GO:0009074	10	aromatic amino acid family catabolic process	4.07779e-05	K3YUV7	kynurenine formamidase-like [Setaria italica]	1.234	Up	0.00060354	LOC101772991	29.465	0.891	0.842	0.899	1.097	1.115	1.036	1.074	1.097	1.078	0.953	0.966	0.998
Biological Process	GO:0009074	10	aromatic amino acid family catabolic process	4.07779e-05	K3YQG1	Phenylalanine ammonia-lyase OS=Setaria italica OX=4555 GN=LOC101780319	1.479	Up	1.61608e-05	LOC101780319	75.157	0.856	0.888	0.847	0.901	0.892	0.886	1.275	1.287	1.27	0.943	0.941	0.94
Biological Process	GO:0009074	10	aromatic amino acid family catabolic process	4.07779e-05	K3Y5M0	Phenylalanine ammonia-lyase OS=Setaria italica OX=4555 GN=LOC101756300	1.834	Up	1.50902e-05	LOC101756300	75.519	0.758	0.783	0.773	0.822	0.821	0.813	1.464	1.367	1.413	1.001	1.012	1.005
Biological Process	GO:0009074	10	aromatic amino acid family catabolic process	4.07779e-05	K3YQC4	Phenylalanine ammonia-lyase OS=Setaria italica OX=4555 GN=LOC101780720	1.804	Up	3.9161e-07	LOC101780720	77.803	0.756	0.777	0.749	0.833	0.85	0.84	1.371	1.378	1.368	1.031	0.999	1.001
Biological Process	GO:0009074	10	aromatic amino acid family catabolic process	4.07779e-05	K3YGI0	Phenylalanine ammonia-lyase OS=Setaria italica OX=4555 GN=LOC101766005	1.915	Up	4.1695e-06	LOC101766005	74.987	0.734	0.739	0.775	0.791	0.786	0.805	1.415	1.477	1.414	1.027	1.044	1.034
Biological Process	GO:0051274	10	beta-glucan biosynthetic process	0.0289648	K3XUY5	Cellulose synthase OS=Setaria italica OX=4555 GN=LOC101768666	1.323	Up	0.0057606	LOC101768666	121.45	0.879	0.873	0.869	0.892	0.898	0.94	1.189	1.17	1.109	1.056	1.044	1.055
Biological Process	GO:0051274	10	beta-glucan biosynthetic process	0.0289648	K3YG36	probable mixed-linked glucan synthase 6 [Setaria italica]	1.216	Up	0.019718	LOC101754241	105.95	0.957	0.908		0.98	0.981		1.123	1.144		0.947	0.976
Biological Process	GO:0051274	10	beta-glucan biosynthetic process	0.0289648	K3ZQ90	Cellulose synthase OS=Setaria italica OX=4555 GN=LOC101759117	1.286	Up	0.00024357	LOC101759117	120.89	0.91	0.882	0.879	0.888	0.911	0.885	1.112	1.144	1.18	1.095	1.097	1.12
Biological Process	GO:0051274	10	beta-glucan biosynthetic process	0.0289648	K3ZQ82	Cellulose synthase OS=Setaria italica OX=4555 GN=LOC101772353	1.472	Up	1.97424e-05	LOC101772353	122.35	0.82	0.821	0.801	0.97	0.972	0.996	1.18	1.182	1.233	1.052	1.084	1.07
Biological Process	GO:0051274	10	beta-glucan biosynthetic process	0.0289648	K4A566	Cellulose synthase OS=Setaria italica OX=4555 GN=LOC101780794	2.504	Up	0.0057385	LOC101780794	121.15	0.668	0.482	0.743	0.81	0.622	0.932	1.596	1.87	1.275	0.933	1.031	1.062
Biological Process	GO:0032012	10	regulation of ARF protein signal transduction	0.00434775	K3ZPX6	brefeldin A-inhibited guanine nucleotide-exchange protein 5 [Setaria italica]	1.214	Up	4.0807e-07	LOC101760227	188.65	0.88	0.874	0.881	0.988	0.993	0.989	1.061	1.068	1.071	1.065	1.057	1.068
Biological Process	GO:0032012	10	regulation of ARF protein signal transduction	0.00434775	K4A4U0	ARF guanine-nucleotide exchange factor GNOM-like [Setaria italica]	1.201	Up	1.68769e-05	LOC101760538	158.48	0.903	0.896	0.888	0.949	0.942	0.966	1.087	1.07	1.07	1.06	1.055	1.091
Biological Process	GO:0032012	10	regulation of ARF protein signal transduction	0.00434775	K4A4R3	brefeldin A-inhibited guanine nucleotide-exchange protein 2 [Setaria italica]	1.253	Up	3.5636e-06	LOC101767857	197.69	0.884	0.888	0.895	0.939	0.97	0.936	1.112	1.102	1.127	1.051	1.044	1.065
Biological Process	GO:0006265	8	DNA topological change	0.0351363	K4AJ98	DNA topoisomerase 6 subunit A OS=Setaria italica OX=4555 GN=LOC101757696	1.261	Up	0.031779	LOC101757696	48.109	0.823	0.924	0.881	0.972	1.014	0.947	1.196	0.974	1.145	1.02	1.098	1.035
Biological Process	GO:0006265	8	DNA topological change	0.0351363	K4A5H3	"probable DNA gyrase subunit A, chloroplastic/mitochondrial [Setaria italica]"	1.521	Up	2.1412e-07	LOC101785761	101.75	0.786	0.776	0.778	0.949	0.934	0.913	1.173	1.195	1.19	1.105	1.096	1.148
Biological Process	GO:0015977	4	carbon fixation	0.0351363	X4YSW6	Ribulose bisphosphate carboxylase large chain OS=Setaria italica OX=4555 GN=rbcL	1.281	Up	2.7411e-08	rbcL	52.6	0.859	0.863	0.86	1.048	1.034	1.036	1.101	1.107	1.1	0.987	1	0.996
Biological Process	GO:0015977	4	carbon fixation	0.0351363	K3ZQE6	phosphoenolpyruvate carboxylase 2 [Setaria italica]	1.23	Up	3.6177e-07	LOC101776545	110.2	0.905	0.915	0.914	1.021	1.017	1.007	1.12	1.119	1.125	0.96	0.956	0.967
Biological Process	GO:0046500	6	S-adenosylmethionine metabolic process	0.0219939	K3Z636	S-adenosylmethionine synthase OS=Setaria italica OX=4555 GN=LOC101764969	1.451	Up	0.00186155	LOC101764969	49.47	0.855	0.857	0.852	0.828	0.899	0.886	1.264	1.201	1.255	1.039	1.046	1.057
Biological Process	GO:0046500	6	S-adenosylmethionine metabolic process	0.0219939	K3XHU5	S-adenosylmethionine synthase OS=Setaria italica OX=4555 GN=LOC101756508	1.319	Up	2.1603e-06	LOC101756508	48.163	0.873	0.886	0.868	0.837	0.85	0.87	1.167	1.151	1.147	1.126	1.116	1.115
Biological Process	GO:0042451	9	purine nucleoside biosynthetic process	0.0970859	K3Y8G3	adenosine kinase 2-like [Setaria italica]	1.402	Up	4.5139e-06	LOC101755894	37.352	0.865	0.845	0.842	0.797	0.86	0.809	1.18	1.185	1.212	1.129	1.139	1.116
Biological Process	GO:0042451	9	purine nucleoside biosynthetic process	0.0970859	K3ZQF6	Plasma membrane ATPase OS=Setaria italica OX=4555 GN=LOC101782642	1.305	Up	1.75303e-05	LOC101782642	105.24	0.871	0.871	0.845	0.832	0.835	0.83	1.126	1.132	1.119	1.183	1.17	1.183
Biological Process	GO:0042451	9	purine nucleoside biosynthetic process	0.0970859	K4ALF3	ATP synthase CF0 subunit I (plastid) [Setaria italica]	1.21	Up	0.00076218	SETIT_039733mg	16.384	0.891	0.874	0.895	0.99	1.019	1.049	1.097	1.089	1.032	1.032	1.031	1.035
Biological Process	GO:0042451	9	purine nucleoside biosynthetic process	0.0970859	K3ZAS6	"hydrogen-transporting ATP synthase, rotational mechanism [Zea mays]"	1.252	Up	0.00052099	LOC101780641	14.107	0.908	0.932	0.886	0.88	0.895	0.87	1.161	1.101	1.152	1.055	1.078	1.096
Biological Process	GO:0042451	9	purine nucleoside biosynthetic process	0.0970859	K3XMI1	"hydrogen-transporting ATP synthase, rotational mechanism [Zea mays]"	1.213	Up	2.1003e-05	LOC101765696	19.57	0.888	0.882	0.905	0.961	0.995	0.96	1.08	1.076	1.089	1.076	1.046	1.055
Biological Process	GO:0006952	4	defense response	0.0882863	K3YK37	thionin-like [Setaria italica]	1.416	Up	0.00029853	LOC101772197	14.827	0.665	0.607	0.659	1.452	1.473	1.419	0.904	0.909	0.922	1.034	1.048	1.05
Biological Process	GO:0006952	4	defense response	0.0882863	K3ZM30	antimicrobial peptides-like isoform X1 [Setaria italica]	1.799	Up	0.006465	LOC101772931	39.059		0.451	0.433		0.612	0.585		0.761	0.829		2.179	2.151
Biological Process	GO:0006952	4	defense response	0.0882863	K3ZJG8	antimicrobial peptides-like isoform X2 [Setaria italica]	1.846	Up	6.2835e-05	SETIT_026721mg	30.953	0.712	0.653	0.651	0.608	0.673	0.663	1.26	1.192	1.27	1.418	1.484	1.415
Biological Process	GO:0043648	8	dicarboxylic acid metabolic process	0.231264	K3XDN9	"glutamate synthase 1 [NADH], chloroplastic isoform X1 [Setaria italica]"	1.388	Up	3.8504e-08	LOC101785947	236.72	0.775	0.783	0.777	0.814	0.796	0.811	1.081	1.083	1.077	1.322	1.327	1.322
Biological Process	GO:0043648	8	dicarboxylic acid metabolic process	0.231264	K3XK90	Chorismate mutase OS=Setaria italica OX=4555 GN=LOC101783394	1.242	Up	8.4654e-05	LOC101783394	34.752	0.879	0.909	0.891	0.91	0.929	0.95	1.128	1.092	1.107	1.075	1.086	1.082
Biological Process	GO:0043648	8	dicarboxylic acid metabolic process	0.231264	K3YHB4	"malate dehydrogenase [NADP] 1, chloroplastic [Setaria italica]"	1.241	Up	4.2924e-05	LOC101754520	52.791	0.897	0.888	0.909	0.975	0.984	0.987	1.134	1.111	1.099	1.001	1.027	1.005
Biological Process	GO:0043648	8	dicarboxylic acid metabolic process	0.231264	K3ZRI5	Malic enzyme OS=Setaria italica OX=4555 GN=LOC101754809	1.214	Up	0.00030022	LOC101754809	69.454	0.892	0.898	0.936	0.908	0.913	0.932	1.118	1.095	1.096	1.086	1.102	1.06
Biological Process	GO:0030418	10	nicotianamine biosynthetic process	0.000251053	K4AI90	nicotianamine synthase 2 [Setaria italica]	1.524	Up	0.00158389	LOC101786975	65.431	0.875	0.879	0.872	0.818	0.824	0.823	1.355	1.29	1.357	0.961	0.961	0.975
Biological Process	GO:0030418	10	nicotianamine biosynthetic process	0.000251053	K3ZUW1	nicotianamine synthase 3-like [Setaria italica]	1.323	Up	0.0100985	LOC101774809	36.66	0.93	0.804	0.939	0.927	0.881	0.91	1.161	1.258	1.117	0.988	1.065	1.039
Biological Process	GO:0030418	10	nicotianamine biosynthetic process	0.000251053	K4AM48	nicotianamine synthase 1 [Zea mays]	1.637	Up	7.3763e-07	SETIT_039983mg	33.994	0.847	0.859	0.845	0.816	0.872	0.867	1.402	1.365	1.408	0.918	0.912	0.922
Biological Process	GO:0009142	9	nucleoside triphosphate biosynthetic process	0.190711	K3ZQF6	Plasma membrane ATPase OS=Setaria italica OX=4555 GN=LOC101782642	1.305	Up	1.75303e-05	LOC101782642	105.24	0.871	0.871	0.845	0.832	0.835	0.83	1.126	1.132	1.119	1.183	1.17	1.183
Biological Process	GO:0009142	9	nucleoside triphosphate biosynthetic process	0.190711	K4ALF3	ATP synthase CF0 subunit I (plastid) [Setaria italica]	1.21	Up	0.00076218	SETIT_039733mg	16.384	0.891	0.874	0.895	0.99	1.019	1.049	1.097	1.089	1.032	1.032	1.031	1.035
Biological Process	GO:0009142	9	nucleoside triphosphate biosynthetic process	0.190711	K3ZAS6	"hydrogen-transporting ATP synthase, rotational mechanism [Zea mays]"	1.252	Up	0.00052099	LOC101780641	14.107	0.908	0.932	0.886	0.88	0.895	0.87	1.161	1.101	1.152	1.055	1.078	1.096
Biological Process	GO:0009142	9	nucleoside triphosphate biosynthetic process	0.190711	K3XMI1	"hydrogen-transporting ATP synthase, rotational mechanism [Zea mays]"	1.213	Up	2.1003e-05	LOC101765696	19.57	0.888	0.882	0.905	0.961	0.995	0.96	1.08	1.076	1.089	1.076	1.046	1.055
Biological Process	GO:0051707	5	response to other organism	0.0505305	K3ZM30	antimicrobial peptides-like isoform X1 [Setaria italica]	1.799	Up	0.006465	LOC101772931	39.059		0.451	0.433		0.612	0.585		0.761	0.829		2.179	2.151
Biological Process	GO:0051707	5	response to other organism	0.0505305	K3ZJG8	antimicrobial peptides-like isoform X2 [Setaria italica]	1.846	Up	6.2835e-05	SETIT_026721mg	30.953	0.712	0.653	0.651	0.608	0.673	0.663	1.26	1.192	1.27	1.418	1.484	1.415
Biological Process	GO:0051273	8	beta-glucan metabolic process	0.0332496	K3XUY5	Cellulose synthase OS=Setaria italica OX=4555 GN=LOC101768666	1.323	Up	0.0057606	LOC101768666	121.45	0.879	0.873	0.869	0.892	0.898	0.94	1.189	1.17	1.109	1.056	1.044	1.055
Biological Process	GO:0051273	8	beta-glucan metabolic process	0.0332496	K3YG36	probable mixed-linked glucan synthase 6 [Setaria italica]	1.216	Up	0.019718	LOC101754241	105.95	0.957	0.908		0.98	0.981		1.123	1.144		0.947	0.976
Biological Process	GO:0051273	8	beta-glucan metabolic process	0.0332496	K3ZQ90	Cellulose synthase OS=Setaria italica OX=4555 GN=LOC101759117	1.286	Up	0.00024357	LOC101759117	120.89	0.91	0.882	0.879	0.888	0.911	0.885	1.112	1.144	1.18	1.095	1.097	1.12
Biological Process	GO:0051273	8	beta-glucan metabolic process	0.0332496	K3ZQ82	Cellulose synthase OS=Setaria italica OX=4555 GN=LOC101772353	1.472	Up	1.97424e-05	LOC101772353	122.35	0.82	0.821	0.801	0.97	0.972	0.996	1.18	1.182	1.233	1.052	1.084	1.07
Biological Process	GO:0051273	8	beta-glucan metabolic process	0.0332496	K4A566	Cellulose synthase OS=Setaria italica OX=4555 GN=LOC101780794	2.504	Up	0.0057385	LOC101780794	121.15	0.668	0.482	0.743	0.81	0.622	0.932	1.596	1.87	1.275	0.933	1.031	1.062
Biological Process	GO:0005976	5	polysaccharide metabolic process	0.115778	K3XUY5	Cellulose synthase OS=Setaria italica OX=4555 GN=LOC101768666	1.323	Up	0.0057606	LOC101768666	121.45	0.879	0.873	0.869	0.892	0.898	0.94	1.189	1.17	1.109	1.056	1.044	1.055
Biological Process	GO:0005976	5	polysaccharide metabolic process	0.115778	K3YG36	probable mixed-linked glucan synthase 6 [Setaria italica]	1.216	Up	0.019718	LOC101754241	105.95	0.957	0.908		0.98	0.981		1.123	1.144		0.947	0.976
Biological Process	GO:0005976	5	polysaccharide metabolic process	0.115778	K3ZQ90	Cellulose synthase OS=Setaria italica OX=4555 GN=LOC101759117	1.286	Up	0.00024357	LOC101759117	120.89	0.91	0.882	0.879	0.888	0.911	0.885	1.112	1.144	1.18	1.095	1.097	1.12
Biological Process	GO:0005976	5	polysaccharide metabolic process	0.115778	K3ZQ82	Cellulose synthase OS=Setaria italica OX=4555 GN=LOC101772353	1.472	Up	1.97424e-05	LOC101772353	122.35	0.82	0.821	0.801	0.97	0.972	0.996	1.18	1.182	1.233	1.052	1.084	1.07
Biological Process	GO:0005976	5	polysaccharide metabolic process	0.115778	K4A566	Cellulose synthase OS=Setaria italica OX=4555 GN=LOC101780794	2.504	Up	0.0057385	LOC101780794	121.15	0.668	0.482	0.743	0.81	0.622	0.932	1.596	1.87	1.275	0.933	1.031	1.062
Biological Process	GO:0005976	5	polysaccharide metabolic process	0.115778	K3Y919	glucuronoxylan 4-O-methyltransferase 1 [Setaria italica]	1.261	Up	0.00058134	LOC101779945	32.221	0.883	0.915	0.892	0.977	1.001	1.003	1.162	1.145	1.085	0.982	1.01	1.017
Biological Process	GO:0006886	7	intracellular protein transport	0.0458164	K3Z3N4	golgin candidate 6 [Setaria italica]	1.363	Up	0.0052584	LOC101762819	99.929	0.845	0.856	0.796	0.907	0.897	0.889	1.129	1.134	1.141	1.147	1.12	1.191
Biological Process	GO:0006886	7	intracellular protein transport	0.0458164	K3Y4M8	Clathrin heavy chain OS=Setaria italica OX=4555 GN=LOC101777651	1.351	Up	0.00022261	LOC101777651	193.65	0.824	0.883	0.835	0.932	0.93	0.923	1.168	1.126	1.139	1.084	1.072	1.077
Biological Process	GO:0006886	7	intracellular protein transport	0.0458164	K3YG20	vacuolar protein sorting-associated protein 18 homolog [Setaria italica]	1.228	Up	0.034159	LOC101767239	112.57		0.851	0.919		0.996	0.996		1.094	1.079		1.05	1.023
Biological Process	GO:0006886	7	intracellular protein transport	0.0458164	K3YKH0	mitochondrial import receptor subunit TOM9-2 [Setaria italica]	1.248	Up	0.0141366	LOC101770467	9.501		0.885	0.839		1.006	0.958		1.076	1.076		1.043	1.136
Biological Process	GO:0006886	7	intracellular protein transport	0.0458164	K3Z3S0	importin subunit beta-1-like [Setaria italica]	1.478	Up	0.0104595	LOC101766888	95.394	0.788	0.727		0.905	0.904		1.117	1.122		1.199	1.217
Biological Process	GO:0006886	7	intracellular protein transport	0.0458164	K3ZQU9	protein GRIP isoform X1 [Setaria italica]	2.896	Up	0.00060411	LOC101785854	88.87	0.62	0.577	0.451	0.773	0.77	0.69	1.495	1.52	1.757	1.119	1.141	1.11
Biological Process	GO:0006886	7	intracellular protein transport	0.0458164	K3YT65	TOM1-like protein 2 [Setaria italica]	1.241	Up	0.00032158	LOC101767496	43.609	0.866	0.902	0.886	0.987	1.01	0.966	1.12	1.067	1.106	1.032	1.023	1.032
Biological Process	GO:0006886	7	intracellular protein transport	0.0458164	K3ZQJ4	Coatomer subunit gamma OS=Setaria italica OX=4555 GN=LOC101780598	1.458	Up	1.87864e-05	LOC101780598	98.551	0.822	0.79	0.809	0.951	0.929	0.94	1.176	1.198	1.155	1.084	1.097	1.104
Biological Process	GO:0006886	7	intracellular protein transport	0.0458164	K4A5J5	Coatomer subunit gamma OS=Setaria italica OX=4555 GN=LOC101767457	1.488	Up	0.0041385	LOC101767457	100.14	0.868	0.788	0.727	0.951	0.878	0.861	1.081	1.242	1.224	1.072	1.081	1.194
Biological Process	GO:0006886	7	intracellular protein transport	0.0458164	K3Y4V3	importin beta-like SAD2 [Setaria italica]	1.378	Up	0.0127403	LOC101752763	118.22		0.801	0.856		0.931	0.945		1.159	1.124		1.149	1.084
Biological Process	GO:0006886	7	intracellular protein transport	0.0458164	K3YP84	nuclear-pore anchor isoform X2 [Setaria italica]	1.238	Up	3.5835e-05	LOC101758831	200.67	0.876	0.883	0.863	0.971	0.963	0.984	1.065	1.091	1.089	1.071	1.062	1.077
Biological Process	GO:0006886	7	intracellular protein transport	0.0458164	K4AAW3	TOM1-like protein 2 [Setaria italica]	1.23	Up	0.0193195	LOC101761743	44.302	0.778	0.915	0.87	0.937	1.028	1.002	1.106	1.01	1.036	1.194	1.055	1.084
Biological Process	GO:0006886	7	intracellular protein transport	0.0458164	K3ZGW5	Clathrin heavy chain OS=Setaria italica OX=4555 GN=LOC101782089	1.355	Up	3.994e-05	LOC101782089	193.63	0.818	0.847	0.832	0.951	0.965	0.973	1.126	1.106	1.152	1.09	1.091	1.043
Biological Process	GO:0043933	4	macromolecular complex subunit organization	0.121551	K3Y9K4	NAP1-related protein 1-like [Setaria italica]	1.505	Up	0.000101436	LOC101774928	29.251	0.798	0.839	0.769	0.813	0.849	0.841	1.2	1.195	1.227	1.194	1.123	1.168
Biological Process	GO:0043933	4	macromolecular complex subunit organization	0.121551	K4AGC6	actin-depolymerizing factor 2 [Setaria italica]	1.245	Up	0.0054162	LOC101781863	16.836	0.915	0.829	0.896	0.954	0.931	0.902	1.041	1.139	1.108	1.107	1.129	1.078
Biological Process	GO:0043933	4	macromolecular complex subunit organization	0.121551	K3Z766	nucleosome assembly protein 1;2 [Setaria italica]	1.347	Up	4.0132e-05	LOC101767418	42.444	0.815	0.847	0.852	0.843	0.847	0.857	1.14	1.13	1.116	1.21	1.182	1.189
Biological Process	GO:0043933	4	macromolecular complex subunit organization	0.121551	K3YV78	NAP1-related protein 2-like [Setaria italica]	1.697	Up	0.000101786	LOC101766402	28.4	0.758	0.752	0.688	0.861	0.871	0.818	1.235	1.216	1.278	1.204	1.165	1.224
Biological Process	GO:0043933	4	macromolecular complex subunit organization	0.121551	K4AI98	"photosystem II repair protein PSB27-H1, chloroplastic [Setaria italica]"	1.244	Up	0.00028361	LOC101763379	18.049	0.851	0.889	0.901	0.978	0.994	0.967	1.089	1.109	1.087	1.068	1.019	1.046
Biological Process	GO:0043933	4	macromolecular complex subunit organization	0.121551	K3ZGW3	proteasome-associated protein ECM29 homolog isoform X2 [Setaria italica]	1.585	Up	0.048083	LOC101754679	200.49	0.862		0.726	0.839		0.763	1.182		1.335	1.12		1.178
Biological Process	GO:0043933	4	macromolecular complex subunit organization	0.121551	K3ZQN7	Gamma-tubulin complex component OS=Setaria italica OX=4555 GN=LOC101763069	1.205	Up	0.028141	LOC101763069	93.706	0.799	0.939	0.929	0.975	0.959	1.018	1.115	1.053	1.045	1.123	1.013	1.066
Biological Process	GO:1901565	5	organonitrogen compound catabolic process	0.00738799	K3Y557	Phenylalanine ammonia-lyase OS=Setaria italica OX=4555 GN=LOC101756700	1.822	Up	5.4371e-07	LOC101756700	91.199	0.713	0.686	0.699	0.768	0.778	0.727	1.261	1.278	1.284	1.237	1.258	1.271
Biological Process	GO:1901565	5	organonitrogen compound catabolic process	0.00738799	K3YUV7	kynurenine formamidase-like [Setaria italica]	1.234	Up	0.00060354	LOC101772991	29.465	0.891	0.842	0.899	1.097	1.115	1.036	1.074	1.097	1.078	0.953	0.966	0.998
Biological Process	GO:1901565	5	organonitrogen compound catabolic process	0.00738799	K3ZV55	chitinase-like protein 1 [Setaria italica]	1.456	Up	0.00029825	LOC101781816	36.56	0.88	0.86	0.806	0.848	0.85	0.839	1.217	1.209	1.28	1.059	1.086	1.081
Biological Process	GO:1901565	5	organonitrogen compound catabolic process	0.00738799	K3YQG1	Phenylalanine ammonia-lyase OS=Setaria italica OX=4555 GN=LOC101780319	1.479	Up	1.61608e-05	LOC101780319	75.157	0.856	0.888	0.847	0.901	0.892	0.886	1.275	1.287	1.27	0.943	0.941	0.94
Biological Process	GO:1901565	5	organonitrogen compound catabolic process	0.00738799	K3Y5M0	Phenylalanine ammonia-lyase OS=Setaria italica OX=4555 GN=LOC101756300	1.834	Up	1.50902e-05	LOC101756300	75.519	0.758	0.783	0.773	0.822	0.821	0.813	1.464	1.367	1.413	1.001	1.012	1.005
Biological Process	GO:1901565	5	organonitrogen compound catabolic process	0.00738799	K3YQC4	Phenylalanine ammonia-lyase OS=Setaria italica OX=4555 GN=LOC101780720	1.804	Up	3.9161e-07	LOC101780720	77.803	0.756	0.777	0.749	0.833	0.85	0.84	1.371	1.378	1.368	1.031	0.999	1.001
Biological Process	GO:1901565	5	organonitrogen compound catabolic process	0.00738799	K3YRJ0	Aldehyde dehydrogenase OS=Setaria italica OX=4555 GN=LOC101782853	1.471	Up	1.89524e-05	LOC101782853	56.207	0.785	0.815	0.776	0.885	0.869	0.894	1.154	1.162	1.179	1.183	1.161	1.16
Biological Process	GO:1901565	5	organonitrogen compound catabolic process	0.00738799	K3YGI0	Phenylalanine ammonia-lyase OS=Setaria italica OX=4555 GN=LOC101766005	1.915	Up	4.1695e-06	LOC101766005	74.987	0.734	0.739	0.775	0.791	0.786	0.805	1.415	1.477	1.414	1.027	1.044	1.034
Biological Process	GO:1901659	6	glycosyl compound biosynthetic process	0.152789	K3Y8G3	adenosine kinase 2-like [Setaria italica]	1.402	Up	4.5139e-06	LOC101755894	37.352	0.865	0.845	0.842	0.797	0.86	0.809	1.18	1.185	1.212	1.129	1.139	1.116
Biological Process	GO:1901659	6	glycosyl compound biosynthetic process	0.152789	K3ZQF6	Plasma membrane ATPase OS=Setaria italica OX=4555 GN=LOC101782642	1.305	Up	1.75303e-05	LOC101782642	105.24	0.871	0.871	0.845	0.832	0.835	0.83	1.126	1.132	1.119	1.183	1.17	1.183
Biological Process	GO:1901659	6	glycosyl compound biosynthetic process	0.152789	K4ALF3	ATP synthase CF0 subunit I (plastid) [Setaria italica]	1.21	Up	0.00076218	SETIT_039733mg	16.384	0.891	0.874	0.895	0.99	1.019	1.049	1.097	1.089	1.032	1.032	1.031	1.035
Biological Process	GO:1901659	6	glycosyl compound biosynthetic process	0.152789	K3ZAS6	"hydrogen-transporting ATP synthase, rotational mechanism [Zea mays]"	1.252	Up	0.00052099	LOC101780641	14.107	0.908	0.932	0.886	0.88	0.895	0.87	1.161	1.101	1.152	1.055	1.078	1.096
Biological Process	GO:1901659	6	glycosyl compound biosynthetic process	0.152789	K3XMI1	"hydrogen-transporting ATP synthase, rotational mechanism [Zea mays]"	1.213	Up	2.1003e-05	LOC101765696	19.57	0.888	0.882	0.905	0.961	0.995	0.96	1.08	1.076	1.089	1.076	1.046	1.055
Biological Process	GO:0009309	6	amine biosynthetic process	0.0360134	K4AI90	nicotianamine synthase 2 [Setaria italica]	1.524	Up	0.00158389	LOC101786975	65.431	0.875	0.879	0.872	0.818	0.824	0.823	1.355	1.29	1.357	0.961	0.961	0.975
Biological Process	GO:0009309	6	amine biosynthetic process	0.0360134	K3ZUW1	nicotianamine synthase 3-like [Setaria italica]	1.323	Up	0.0100985	LOC101774809	36.66	0.93	0.804	0.939	0.927	0.881	0.91	1.161	1.258	1.117	0.988	1.065	1.039
Biological Process	GO:0009309	6	amine biosynthetic process	0.0360134	K4AM48	nicotianamine synthase 1 [Zea mays]	1.637	Up	7.3763e-07	SETIT_039983mg	33.994	0.847	0.859	0.845	0.816	0.872	0.867	1.402	1.365	1.408	0.918	0.912	0.922
Biological Process	GO:1902222	11	erythrose 4-phosphate/phosphoenolpyruvate family amino acid catabolic process	0.00010013	K3Y557	Phenylalanine ammonia-lyase OS=Setaria italica OX=4555 GN=LOC101756700	1.822	Up	5.4371e-07	LOC101756700	91.199	0.713	0.686	0.699	0.768	0.778	0.727	1.261	1.278	1.284	1.237	1.258	1.271
Biological Process	GO:1902222	11	erythrose 4-phosphate/phosphoenolpyruvate family amino acid catabolic process	0.00010013	K3YQG1	Phenylalanine ammonia-lyase OS=Setaria italica OX=4555 GN=LOC101780319	1.479	Up	1.61608e-05	LOC101780319	75.157	0.856	0.888	0.847	0.901	0.892	0.886	1.275	1.287	1.27	0.943	0.941	0.94
Biological Process	GO:1902222	11	erythrose 4-phosphate/phosphoenolpyruvate family amino acid catabolic process	0.00010013	K3Y5M0	Phenylalanine ammonia-lyase OS=Setaria italica OX=4555 GN=LOC101756300	1.834	Up	1.50902e-05	LOC101756300	75.519	0.758	0.783	0.773	0.822	0.821	0.813	1.464	1.367	1.413	1.001	1.012	1.005
Biological Process	GO:1902222	11	erythrose 4-phosphate/phosphoenolpyruvate family amino acid catabolic process	0.00010013	K3YQC4	Phenylalanine ammonia-lyase OS=Setaria italica OX=4555 GN=LOC101780720	1.804	Up	3.9161e-07	LOC101780720	77.803	0.756	0.777	0.749	0.833	0.85	0.84	1.371	1.378	1.368	1.031	0.999	1.001
Biological Process	GO:1902222	11	erythrose 4-phosphate/phosphoenolpyruvate family amino acid catabolic process	0.00010013	K3YGI0	Phenylalanine ammonia-lyase OS=Setaria italica OX=4555 GN=LOC101766005	1.915	Up	4.1695e-06	LOC101766005	74.987	0.734	0.739	0.775	0.791	0.786	0.805	1.415	1.477	1.414	1.027	1.044	1.034
Biological Process	GO:0009163	8	nucleoside biosynthetic process	0.152789	K3Y8G3	adenosine kinase 2-like [Setaria italica]	1.402	Up	4.5139e-06	LOC101755894	37.352	0.865	0.845	0.842	0.797	0.86	0.809	1.18	1.185	1.212	1.129	1.139	1.116
Biological Process	GO:0009163	8	nucleoside biosynthetic process	0.152789	K3ZQF6	Plasma membrane ATPase OS=Setaria italica OX=4555 GN=LOC101782642	1.305	Up	1.75303e-05	LOC101782642	105.24	0.871	0.871	0.845	0.832	0.835	0.83	1.126	1.132	1.119	1.183	1.17	1.183
Biological Process	GO:0009163	8	nucleoside biosynthetic process	0.152789	K4ALF3	ATP synthase CF0 subunit I (plastid) [Setaria italica]	1.21	Up	0.00076218	SETIT_039733mg	16.384	0.891	0.874	0.895	0.99	1.019	1.049	1.097	1.089	1.032	1.032	1.031	1.035
Biological Process	GO:0009163	8	nucleoside biosynthetic process	0.152789	K3ZAS6	"hydrogen-transporting ATP synthase, rotational mechanism [Zea mays]"	1.252	Up	0.00052099	LOC101780641	14.107	0.908	0.932	0.886	0.88	0.895	0.87	1.161	1.101	1.152	1.055	1.078	1.096
Biological Process	GO:0009163	8	nucleoside biosynthetic process	0.152789	K3XMI1	"hydrogen-transporting ATP synthase, rotational mechanism [Zea mays]"	1.213	Up	2.1003e-05	LOC101765696	19.57	0.888	0.882	0.905	0.961	0.995	0.96	1.08	1.076	1.089	1.076	1.046	1.055
Biological Process	GO:0006334	9	nucleosome assembly	0.0158343	K3Y9K4	NAP1-related protein 1-like [Setaria italica]	1.505	Up	0.000101436	LOC101774928	29.251	0.798	0.839	0.769	0.813	0.849	0.841	1.2	1.195	1.227	1.194	1.123	1.168
Biological Process	GO:0006334	9	nucleosome assembly	0.0158343	K3Z766	nucleosome assembly protein 1;2 [Setaria italica]	1.347	Up	4.0132e-05	LOC101767418	42.444	0.815	0.847	0.852	0.843	0.847	0.857	1.14	1.13	1.116	1.21	1.182	1.189
Biological Process	GO:0006334	9	nucleosome assembly	0.0158343	K3YV78	NAP1-related protein 2-like [Setaria italica]	1.697	Up	0.000101786	LOC101766402	28.4	0.758	0.752	0.688	0.861	0.871	0.818	1.235	1.216	1.278	1.204	1.165	1.224
Biological Process	GO:0042180	5	cellular ketone metabolic process	0.150637	K3YUV7	kynurenine formamidase-like [Setaria italica]	1.234	Up	0.00060354	LOC101772991	29.465	0.891	0.842	0.899	1.097	1.115	1.036	1.074	1.097	1.078	0.953	0.966	0.998
Biological Process	GO:0042180	5	cellular ketone metabolic process	0.150637	K3ZVH3	"probable hydroxyacylglutathione hydrolase 2, chloroplastic [Setaria italica]"	1.589	Up	0.00141691	LOC101763589	34.508	0.714	0.822	0.756	0.755	0.797	0.858	1.318	1.149	1.176	1.216	1.235	1.216
Biological Process	GO:0044262	5	cellular carbohydrate metabolic process	0.0819602	K3YG05	probable sucrose-phosphate synthase 4 [Setaria italica]	1.364	Up	0.000135919	LOC101761271	115.96	0.831	0.803	0.86	0.928	0.982	0.94	1.147	1.116	1.14	1.091	1.085	1.062
Biological Process	GO:0044262	5	cellular carbohydrate metabolic process	0.0819602	K7NFF8	Myo-inositol 1-phosphate synthase OS=Setaria italica OX=4555	1.494	Up	4.2941e-06	---	56.101	0.801	0.811	0.831	0.802	0.82	0.849	1.235	1.198	1.218	1.157	1.172	1.145
Biological Process	GO:0044262	5	cellular carbohydrate metabolic process	0.0819602	K3XUY5	Cellulose synthase OS=Setaria italica OX=4555 GN=LOC101768666	1.323	Up	0.0057606	LOC101768666	121.45	0.879	0.873	0.869	0.892	0.898	0.94	1.189	1.17	1.109	1.056	1.044	1.055
Biological Process	GO:0044262	5	cellular carbohydrate metabolic process	0.0819602	K3YG36	probable mixed-linked glucan synthase 6 [Setaria italica]	1.216	Up	0.019718	LOC101754241	105.95	0.957	0.908		0.98	0.981		1.123	1.144		0.947	0.976
Biological Process	GO:0044262	5	cellular carbohydrate metabolic process	0.0819602	K3ZQ90	Cellulose synthase OS=Setaria italica OX=4555 GN=LOC101759117	1.286	Up	0.00024357	LOC101759117	120.89	0.91	0.882	0.879	0.888	0.911	0.885	1.112	1.144	1.18	1.095	1.097	1.12
Biological Process	GO:0044262	5	cellular carbohydrate metabolic process	0.0819602	K3ZQ82	Cellulose synthase OS=Setaria italica OX=4555 GN=LOC101772353	1.472	Up	1.97424e-05	LOC101772353	122.35	0.82	0.821	0.801	0.97	0.972	0.996	1.18	1.182	1.233	1.052	1.084	1.07
Biological Process	GO:0044262	5	cellular carbohydrate metabolic process	0.0819602	K4A566	Cellulose synthase OS=Setaria italica OX=4555 GN=LOC101780794	2.504	Up	0.0057385	LOC101780794	121.15	0.668	0.482	0.743	0.81	0.622	0.932	1.596	1.87	1.275	0.933	1.031	1.062
Biological Process	GO:0044262	5	cellular carbohydrate metabolic process	0.0819602	K4A5X5	Sucrose synthase OS=Setaria italica OX=4555 GN=LOC101783222	1.508	Up	3.6264e-07	LOC101783222	92.945	0.797	0.789	0.809	0.804	0.804	0.802	1.203	1.209	1.199	1.182	1.188	1.174
Biological Process	GO:0044262	5	cellular carbohydrate metabolic process	0.0819602	K3Y919	glucuronoxylan 4-O-methyltransferase 1 [Setaria italica]	1.261	Up	0.00058134	LOC101779945	32.221	0.883	0.915	0.892	0.977	1.001	1.003	1.162	1.145	1.085	0.982	1.01	1.017
Biological Process	GO:0032784	11	regulation of DNA-templated transcription, elongation	0.0351363	K3XUX4	Transcription elongation factor SPT5 OS=Setaria italica OX=4555 GN=LOC101784024	1.286	Up	9.5466e-05	LOC101784024	124.17	0.88	0.856	0.864	0.95	0.969	0.931	1.111	1.142	1.09	1.052	1.035	1.153
Biological Process	GO:0032784	11	regulation of DNA-templated transcription, elongation	0.0351363	K3Z338	Transcription elongation factor spt6 OS=Setaria italica OX=4555 GN=LOC101768094	1.471	Up	0.000119325	LOC101768094	184.99	0.828	0.832	0.804	0.902	0.901	0.903	1.152	1.237	1.236	1.108	1.138	1.091
Biological Process	GO:0030244	11	cellulose biosynthetic process	0.00423923	K3XUY5	Cellulose synthase OS=Setaria italica OX=4555 GN=LOC101768666	1.323	Up	0.0057606	LOC101768666	121.45	0.879	0.873	0.869	0.892	0.898	0.94	1.189	1.17	1.109	1.056	1.044	1.055
Biological Process	GO:0030244	11	cellulose biosynthetic process	0.00423923	K3YG36	probable mixed-linked glucan synthase 6 [Setaria italica]	1.216	Up	0.019718	LOC101754241	105.95	0.957	0.908		0.98	0.981		1.123	1.144		0.947	0.976
Biological Process	GO:0030244	11	cellulose biosynthetic process	0.00423923	K3ZQ90	Cellulose synthase OS=Setaria italica OX=4555 GN=LOC101759117	1.286	Up	0.00024357	LOC101759117	120.89	0.91	0.882	0.879	0.888	0.911	0.885	1.112	1.144	1.18	1.095	1.097	1.12
Biological Process	GO:0030244	11	cellulose biosynthetic process	0.00423923	K3ZQ82	Cellulose synthase OS=Setaria italica OX=4555 GN=LOC101772353	1.472	Up	1.97424e-05	LOC101772353	122.35	0.82	0.821	0.801	0.97	0.972	0.996	1.18	1.182	1.233	1.052	1.084	1.07
Biological Process	GO:0030244	11	cellulose biosynthetic process	0.00423923	K4A566	Cellulose synthase OS=Setaria italica OX=4555 GN=LOC101780794	2.504	Up	0.0057385	LOC101780794	121.15	0.668	0.482	0.743	0.81	0.622	0.932	1.596	1.87	1.275	0.933	1.031	1.062
Biological Process	GO:0046903	6	secretion	0.00691081	K3ZHC1	sec1 family domain-containing protein MIP3 [Setaria italica]	1.261	Up	0.000137368	LOC101756847	94.487	0.858	0.888	0.845	0.96	0.951	0.953	1.092	1.099	1.075	1.098	1.071	1.142
Biological Process	GO:0046903	6	secretion	0.00691081	K3Z0C6	Exocyst subunit Exo70 family protein OS=Setaria italica OX=4555 GN=LOC101772056	1.439	Up	0.00020367	LOC101772056	76.155	0.87	0.818	0.834	0.922	0.923	1.009	1.247	1.221	1.16	0.968	1.047	1.009
Biological Process	GO:0046903	6	secretion	0.00691081	K4A5L6	exocyst complex component SEC3A-like [Setaria italica]	1.204	Up	0.0023237	LOC101778238	100.06	0.908	0.894	0.935	0.981	0.975	1.008	1.105	1.139	1.051	1.001	1.022	1.021
Biological Process	GO:0046903	6	secretion	0.00691081	K3XEL9	Exocyst complex component OS=Setaria italica OX=4555 GN=LOC101778276	1.212	Up	0.0050823	LOC101778276	88.947	0.84	0.92	0.93	1.009	1.017	1.006	1.107	1.061	1.091	1.024	1.01	1.001
Biological Process	GO:0046903	6	secretion	0.00691081	K3YQ80	exocyst complex component SEC6 isoform X2 [Setaria italica]	1.432	Up	0.00022084	LOC101770742	85.486	0.813	0.876	0.819	0.963	0.928	0.902	1.203	1.163	1.226	1.031	1.04	1.061
Biological Process	GO:0009145	10	purine nucleoside triphosphate biosynthetic process	0.14081	K3ZQF6	Plasma membrane ATPase OS=Setaria italica OX=4555 GN=LOC101782642	1.305	Up	1.75303e-05	LOC101782642	105.24	0.871	0.871	0.845	0.832	0.835	0.83	1.126	1.132	1.119	1.183	1.17	1.183
Biological Process	GO:0009145	10	purine nucleoside triphosphate biosynthetic process	0.14081	K4ALF3	ATP synthase CF0 subunit I (plastid) [Setaria italica]	1.21	Up	0.00076218	SETIT_039733mg	16.384	0.891	0.874	0.895	0.99	1.019	1.049	1.097	1.089	1.032	1.032	1.031	1.035
Biological Process	GO:0009145	10	purine nucleoside triphosphate biosynthetic process	0.14081	K3ZAS6	"hydrogen-transporting ATP synthase, rotational mechanism [Zea mays]"	1.252	Up	0.00052099	LOC101780641	14.107	0.908	0.932	0.886	0.88	0.895	0.87	1.161	1.101	1.152	1.055	1.078	1.096
Biological Process	GO:0009145	10	purine nucleoside triphosphate biosynthetic process	0.14081	K3XMI1	"hydrogen-transporting ATP synthase, rotational mechanism [Zea mays]"	1.213	Up	2.1003e-05	LOC101765696	19.57	0.888	0.882	0.905	0.961	0.995	0.96	1.08	1.076	1.089	1.076	1.046	1.055
Biological Process	GO:0009072	9	aromatic amino acid family metabolic process	0.00484161	K3Y557	Phenylalanine ammonia-lyase OS=Setaria italica OX=4555 GN=LOC101756700	1.822	Up	5.4371e-07	LOC101756700	91.199	0.713	0.686	0.699	0.768	0.778	0.727	1.261	1.278	1.284	1.237	1.258	1.271
Biological Process	GO:0009072	9	aromatic amino acid family metabolic process	0.00484161	K3YQC4	Phenylalanine ammonia-lyase OS=Setaria italica OX=4555 GN=LOC101780720	1.804	Up	3.9161e-07	LOC101780720	77.803	0.756	0.777	0.749	0.833	0.85	0.84	1.371	1.378	1.368	1.031	0.999	1.001
Biological Process	GO:0009072	9	aromatic amino acid family metabolic process	0.00484161	K3XK90	Chorismate mutase OS=Setaria italica OX=4555 GN=LOC101783394	1.242	Up	8.4654e-05	LOC101783394	34.752	0.879	0.909	0.891	0.91	0.929	0.95	1.128	1.092	1.107	1.075	1.086	1.082
Biological Process	GO:0009072	9	aromatic amino acid family metabolic process	0.00484161	K4A811	Phospho-2-dehydro-3-deoxyheptonate aldolase OS=Setaria italica OX=4555 GN=LOC101775939	2.215	Up	0.0064206	LOC101775939	60.061	0.584	0.638	0.728	0.837	0.924	0.895	1.458	1.433	1.428	1.062	1.007	0.983
Biological Process	GO:0009072	9	aromatic amino acid family metabolic process	0.00484161	K3YUV7	kynurenine formamidase-like [Setaria italica]	1.234	Up	0.00060354	LOC101772991	29.465	0.891	0.842	0.899	1.097	1.115	1.036	1.074	1.097	1.078	0.953	0.966	0.998
Biological Process	GO:0009072	9	aromatic amino acid family metabolic process	0.00484161	K3YQG1	Phenylalanine ammonia-lyase OS=Setaria italica OX=4555 GN=LOC101780319	1.479	Up	1.61608e-05	LOC101780319	75.157	0.856	0.888	0.847	0.901	0.892	0.886	1.275	1.287	1.27	0.943	0.941	0.94
Biological Process	GO:0009072	9	aromatic amino acid family metabolic process	0.00484161	K3Y5M0	Phenylalanine ammonia-lyase OS=Setaria italica OX=4555 GN=LOC101756300	1.834	Up	1.50902e-05	LOC101756300	75.519	0.758	0.783	0.773	0.822	0.821	0.813	1.464	1.367	1.413	1.001	1.012	1.005
Biological Process	GO:0009072	9	aromatic amino acid family metabolic process	0.00484161	K3YGI0	Phenylalanine ammonia-lyase OS=Setaria italica OX=4555 GN=LOC101766005	1.915	Up	4.1695e-06	LOC101766005	74.987	0.734	0.739	0.775	0.791	0.786	0.805	1.415	1.477	1.414	1.027	1.044	1.034
Biological Process	GO:0009894	5	regulation of catabolic process	0.000957006	K3YG22	26S proteasome non-ATPase regulatory subunit 1 homolog OS=Setaria italica OX=4555 GN=LOC101768433	1.363	Up	0.00160278	LOC101768433	107.34	0.756	0.822	0.834	0.96	0.92	0.984	1.147	1.095	1.045	1.118	1.136	1.118
Biological Process	GO:0009894	5	regulation of catabolic process	0.000957006	K3YHC0	probable 26S proteasome non-ATPase regulatory subunit 3 [Setaria italica]	1.308	Up	5.6378e-05	LOC101756132	55.589	0.847	0.869	0.862	0.998	0.992	0.979	1.15	1.101	1.122	1.01	1.059	1.036
Biological Process	GO:0009894	5	regulation of catabolic process	0.000957006	K3Y4W5	26S proteasome non-ATPase regulatory subunit 1 homolog OS=Setaria italica OX=4555 GN=LOC101760225	1.365	Up	0.000143455	LOC101760225	109.14	0.824	0.777	0.832	0.941	0.952	0.931	1.098	1.119	1.104	1.135	1.152	1.164
Biological Process	GO:0046395	8	carboxylic acid catabolic process	0.00141124	K3Y557	Phenylalanine ammonia-lyase OS=Setaria italica OX=4555 GN=LOC101756700	1.822	Up	5.4371e-07	LOC101756700	91.199	0.713	0.686	0.699	0.768	0.778	0.727	1.261	1.278	1.284	1.237	1.258	1.271
Biological Process	GO:0046395	8	carboxylic acid catabolic process	0.00141124	K3YUV7	kynurenine formamidase-like [Setaria italica]	1.234	Up	0.00060354	LOC101772991	29.465	0.891	0.842	0.899	1.097	1.115	1.036	1.074	1.097	1.078	0.953	0.966	0.998
Biological Process	GO:0046395	8	carboxylic acid catabolic process	0.00141124	K3YQG1	Phenylalanine ammonia-lyase OS=Setaria italica OX=4555 GN=LOC101780319	1.479	Up	1.61608e-05	LOC101780319	75.157	0.856	0.888	0.847	0.901	0.892	0.886	1.275	1.287	1.27	0.943	0.941	0.94
Biological Process	GO:0046395	8	carboxylic acid catabolic process	0.00141124	K3Y5M0	Phenylalanine ammonia-lyase OS=Setaria italica OX=4555 GN=LOC101756300	1.834	Up	1.50902e-05	LOC101756300	75.519	0.758	0.783	0.773	0.822	0.821	0.813	1.464	1.367	1.413	1.001	1.012	1.005
Biological Process	GO:0046395	8	carboxylic acid catabolic process	0.00141124	K3YQC4	Phenylalanine ammonia-lyase OS=Setaria italica OX=4555 GN=LOC101780720	1.804	Up	3.9161e-07	LOC101780720	77.803	0.756	0.777	0.749	0.833	0.85	0.84	1.371	1.378	1.368	1.031	0.999	1.001
Biological Process	GO:0046395	8	carboxylic acid catabolic process	0.00141124	K3YRJ0	Aldehyde dehydrogenase OS=Setaria italica OX=4555 GN=LOC101782853	1.471	Up	1.89524e-05	LOC101782853	56.207	0.785	0.815	0.776	0.885	0.869	0.894	1.154	1.162	1.179	1.183	1.161	1.16
Biological Process	GO:0046395	8	carboxylic acid catabolic process	0.00141124	K3YGI0	Phenylalanine ammonia-lyase OS=Setaria italica OX=4555 GN=LOC101766005	1.915	Up	4.1695e-06	LOC101766005	74.987	0.734	0.739	0.775	0.791	0.786	0.805	1.415	1.477	1.414	1.027	1.044	1.034
Biological Process	GO:0065004	7	protein-DNA complex assembly	0.0215776	K3Y9K4	NAP1-related protein 1-like [Setaria italica]	1.505	Up	0.000101436	LOC101774928	29.251	0.798	0.839	0.769	0.813	0.849	0.841	1.2	1.195	1.227	1.194	1.123	1.168
Biological Process	GO:0065004	7	protein-DNA complex assembly	0.0215776	K3Z766	nucleosome assembly protein 1;2 [Setaria italica]	1.347	Up	4.0132e-05	LOC101767418	42.444	0.815	0.847	0.852	0.843	0.847	0.857	1.14	1.13	1.116	1.21	1.182	1.189
Biological Process	GO:0065004	7	protein-DNA complex assembly	0.0215776	K3YV78	NAP1-related protein 2-like [Setaria italica]	1.697	Up	0.000101786	LOC101766402	28.4	0.758	0.752	0.688	0.861	0.871	0.818	1.235	1.216	1.278	1.204	1.165	1.224
Biological Process	GO:0022900	5	electron transport chain	0.224956	X4ZEC4	Cytochrome b6 OS=Setaria italica OX=4555 GN=petB	1.62	Up	0.00031864	petB	24.394	0.772	0.828	0.851	0.911	0.84	0.915	1.379	1.343	1.248	0.965	0.97	1.003
Biological Process	GO:0022900	5	electron transport chain	0.224956	K3YK57	Ferredoxin OS=Setaria italica OX=4555 GN=LOC101752738	1.749	Up	0.0060763	LOC101752738	14.375	0.69	0.698		1.253	1.333		1.266	1.161		0.817	0.839
Biological Process	GO:0022900	5	electron transport chain	0.224956	K3ZY42	Cytochrome b-c1 complex subunit 7 OS=Setaria italica OX=4555 GN=LOC101753044	1.225	Up	2.8966e-06	LOC101753044	14.451	0.905	0.896	0.887	0.937	0.92	0.935	1.097	1.093	1.103	1.065	1.087	1.08
Biological Process	GO:0046907	5	intracellular transport	0.0238495	K3Z3N4	golgin candidate 6 [Setaria italica]	1.363	Up	0.0052584	LOC101762819	99.929	0.845	0.856	0.796	0.907	0.897	0.889	1.129	1.134	1.141	1.147	1.12	1.191
Biological Process	GO:0046907	5	intracellular transport	0.0238495	K3Y4M8	Clathrin heavy chain OS=Setaria italica OX=4555 GN=LOC101777651	1.351	Up	0.00022261	LOC101777651	193.65	0.824	0.883	0.835	0.932	0.93	0.923	1.168	1.126	1.139	1.084	1.072	1.077
Biological Process	GO:0046907	5	intracellular transport	0.0238495	K3YG20	vacuolar protein sorting-associated protein 18 homolog [Setaria italica]	1.228	Up	0.034159	LOC101767239	112.57		0.851	0.919		0.996	0.996		1.094	1.079		1.05	1.023
Biological Process	GO:0046907	5	intracellular transport	0.0238495	K3YKH0	mitochondrial import receptor subunit TOM9-2 [Setaria italica]	1.248	Up	0.0141366	LOC101770467	9.501		0.885	0.839		1.006	0.958		1.076	1.076		1.043	1.136
Biological Process	GO:0046907	5	intracellular transport	0.0238495	K3Z3S0	importin subunit beta-1-like [Setaria italica]	1.478	Up	0.0104595	LOC101766888	95.394	0.788	0.727		0.905	0.904		1.117	1.122		1.199	1.217
Biological Process	GO:0046907	5	intracellular transport	0.0238495	K3ZQU9	protein GRIP isoform X1 [Setaria italica]	2.896	Up	0.00060411	LOC101785854	88.87	0.62	0.577	0.451	0.773	0.77	0.69	1.495	1.52	1.757	1.119	1.141	1.11
Biological Process	GO:0046907	5	intracellular transport	0.0238495	K3YT65	TOM1-like protein 2 [Setaria italica]	1.241	Up	0.00032158	LOC101767496	43.609	0.866	0.902	0.886	0.987	1.01	0.966	1.12	1.067	1.106	1.032	1.023	1.032
Biological Process	GO:0046907	5	intracellular transport	0.0238495	K3ZQJ4	Coatomer subunit gamma OS=Setaria italica OX=4555 GN=LOC101780598	1.458	Up	1.87864e-05	LOC101780598	98.551	0.822	0.79	0.809	0.951	0.929	0.94	1.176	1.198	1.155	1.084	1.097	1.104
Biological Process	GO:0046907	5	intracellular transport	0.0238495	K4ADE5	ran-binding protein 1 homolog b-like [Setaria italica]	1.381	Up	3.7493e-05	LOC101775947	31.527	0.813	0.855	0.832	0.989	0.984	0.973	1.166	1.143	1.144	1.033	1.034	1.03
Biological Process	GO:0046907	5	intracellular transport	0.0238495	K4A5J5	Coatomer subunit gamma OS=Setaria italica OX=4555 GN=LOC101767457	1.488	Up	0.0041385	LOC101767457	100.14	0.868	0.788	0.727	0.951	0.878	0.861	1.081	1.242	1.224	1.072	1.081	1.194
Biological Process	GO:0046907	5	intracellular transport	0.0238495	K3Y4V3	importin beta-like SAD2 [Setaria italica]	1.378	Up	0.0127403	LOC101752763	118.22		0.801	0.856		0.931	0.945		1.159	1.124		1.149	1.084
Biological Process	GO:0046907	5	intracellular transport	0.0238495	K3YP84	nuclear-pore anchor isoform X2 [Setaria italica]	1.238	Up	3.5835e-05	LOC101758831	200.67	0.876	0.883	0.863	0.971	0.963	0.984	1.065	1.091	1.089	1.071	1.062	1.077
Biological Process	GO:0046907	5	intracellular transport	0.0238495	K4A602	Vacuolar protein sorting-associated protein 35 OS=Setaria italica OX=4555 GN=LOC101756461	1.299	Up	1.50946e-05	LOC101756461	90.735	0.838	0.862	0.839	0.983	0.97	1.006	1.103	1.101	1.095	1.071	1.098	1.059
Biological Process	GO:0046907	5	intracellular transport	0.0238495	K4AAW3	TOM1-like protein 2 [Setaria italica]	1.23	Up	0.0193195	LOC101761743	44.302	0.778	0.915	0.87	0.937	1.028	1.002	1.106	1.01	1.036	1.194	1.055	1.084
Biological Process	GO:0046907	5	intracellular transport	0.0238495	K3ZGW5	Clathrin heavy chain OS=Setaria italica OX=4555 GN=LOC101782089	1.355	Up	3.994e-05	LOC101782089	193.63	0.818	0.847	0.832	0.951	0.965	0.973	1.126	1.106	1.152	1.09	1.091	1.043
Biological Process	GO:0006576	7	cellular biogenic amine metabolic process	0.0536356	K3YUV7	kynurenine formamidase-like [Setaria italica]	1.234	Up	0.00060354	LOC101772991	29.465	0.891	0.842	0.899	1.097	1.115	1.036	1.074	1.097	1.078	0.953	0.966	0.998
Biological Process	GO:0006576	7	cellular biogenic amine metabolic process	0.0536356	K4AI90	nicotianamine synthase 2 [Setaria italica]	1.524	Up	0.00158389	LOC101786975	65.431	0.875	0.879	0.872	0.818	0.824	0.823	1.355	1.29	1.357	0.961	0.961	0.975
Biological Process	GO:0006576	7	cellular biogenic amine metabolic process	0.0536356	K3ZUW1	nicotianamine synthase 3-like [Setaria italica]	1.323	Up	0.0100985	LOC101774809	36.66	0.93	0.804	0.939	0.927	0.881	0.91	1.161	1.258	1.117	0.988	1.065	1.039
Biological Process	GO:0006576	7	cellular biogenic amine metabolic process	0.0536356	K4AM48	nicotianamine synthase 1 [Zea mays]	1.637	Up	7.3763e-07	SETIT_039983mg	33.994	0.847	0.859	0.845	0.816	0.872	0.867	1.402	1.365	1.408	0.918	0.912	0.922
Biological Process	GO:0006323	7	DNA packaging	0.0158343	K3Y9K4	NAP1-related protein 1-like [Setaria italica]	1.505	Up	0.000101436	LOC101774928	29.251	0.798	0.839	0.769	0.813	0.849	0.841	1.2	1.195	1.227	1.194	1.123	1.168
Biological Process	GO:0006323	7	DNA packaging	0.0158343	K3Z766	nucleosome assembly protein 1;2 [Setaria italica]	1.347	Up	4.0132e-05	LOC101767418	42.444	0.815	0.847	0.852	0.843	0.847	0.857	1.14	1.13	1.116	1.21	1.182	1.189
Biological Process	GO:0006323	7	DNA packaging	0.0158343	K3YV78	NAP1-related protein 2-like [Setaria italica]	1.697	Up	0.000101786	LOC101766402	28.4	0.758	0.752	0.688	0.861	0.871	0.818	1.235	1.216	1.278	1.204	1.165	1.224
Biological Process	GO:0016054	6	organic acid catabolic process	0.00141124	K3Y557	Phenylalanine ammonia-lyase OS=Setaria italica OX=4555 GN=LOC101756700	1.822	Up	5.4371e-07	LOC101756700	91.199	0.713	0.686	0.699	0.768	0.778	0.727	1.261	1.278	1.284	1.237	1.258	1.271
Biological Process	GO:0016054	6	organic acid catabolic process	0.00141124	K3YUV7	kynurenine formamidase-like [Setaria italica]	1.234	Up	0.00060354	LOC101772991	29.465	0.891	0.842	0.899	1.097	1.115	1.036	1.074	1.097	1.078	0.953	0.966	0.998
Biological Process	GO:0016054	6	organic acid catabolic process	0.00141124	K3YQG1	Phenylalanine ammonia-lyase OS=Setaria italica OX=4555 GN=LOC101780319	1.479	Up	1.61608e-05	LOC101780319	75.157	0.856	0.888	0.847	0.901	0.892	0.886	1.275	1.287	1.27	0.943	0.941	0.94
Biological Process	GO:0016054	6	organic acid catabolic process	0.00141124	K3Y5M0	Phenylalanine ammonia-lyase OS=Setaria italica OX=4555 GN=LOC101756300	1.834	Up	1.50902e-05	LOC101756300	75.519	0.758	0.783	0.773	0.822	0.821	0.813	1.464	1.367	1.413	1.001	1.012	1.005
Biological Process	GO:0016054	6	organic acid catabolic process	0.00141124	K3YQC4	Phenylalanine ammonia-lyase OS=Setaria italica OX=4555 GN=LOC101780720	1.804	Up	3.9161e-07	LOC101780720	77.803	0.756	0.777	0.749	0.833	0.85	0.84	1.371	1.378	1.368	1.031	0.999	1.001
Biological Process	GO:0016054	6	organic acid catabolic process	0.00141124	K3YRJ0	Aldehyde dehydrogenase OS=Setaria italica OX=4555 GN=LOC101782853	1.471	Up	1.89524e-05	LOC101782853	56.207	0.785	0.815	0.776	0.885	0.869	0.894	1.154	1.162	1.179	1.183	1.161	1.16
Biological Process	GO:0016054	6	organic acid catabolic process	0.00141124	K3YGI0	Phenylalanine ammonia-lyase OS=Setaria italica OX=4555 GN=LOC101766005	1.915	Up	4.1695e-06	LOC101766005	74.987	0.734	0.739	0.775	0.791	0.786	0.805	1.415	1.477	1.414	1.027	1.044	1.034
Biological Process	GO:1901606	10	alpha-amino acid catabolic process	0.00147196	K3Y557	Phenylalanine ammonia-lyase OS=Setaria italica OX=4555 GN=LOC101756700	1.822	Up	5.4371e-07	LOC101756700	91.199	0.713	0.686	0.699	0.768	0.778	0.727	1.261	1.278	1.284	1.237	1.258	1.271
Biological Process	GO:1901606	10	alpha-amino acid catabolic process	0.00147196	K3YUV7	kynurenine formamidase-like [Setaria italica]	1.234	Up	0.00060354	LOC101772991	29.465	0.891	0.842	0.899	1.097	1.115	1.036	1.074	1.097	1.078	0.953	0.966	0.998
Biological Process	GO:1901606	10	alpha-amino acid catabolic process	0.00147196	K3YQG1	Phenylalanine ammonia-lyase OS=Setaria italica OX=4555 GN=LOC101780319	1.479	Up	1.61608e-05	LOC101780319	75.157	0.856	0.888	0.847	0.901	0.892	0.886	1.275	1.287	1.27	0.943	0.941	0.94
Biological Process	GO:1901606	10	alpha-amino acid catabolic process	0.00147196	K3Y5M0	Phenylalanine ammonia-lyase OS=Setaria italica OX=4555 GN=LOC101756300	1.834	Up	1.50902e-05	LOC101756300	75.519	0.758	0.783	0.773	0.822	0.821	0.813	1.464	1.367	1.413	1.001	1.012	1.005
Biological Process	GO:1901606	10	alpha-amino acid catabolic process	0.00147196	K3YQC4	Phenylalanine ammonia-lyase OS=Setaria italica OX=4555 GN=LOC101780720	1.804	Up	3.9161e-07	LOC101780720	77.803	0.756	0.777	0.749	0.833	0.85	0.84	1.371	1.378	1.368	1.031	0.999	1.001
Biological Process	GO:1901606	10	alpha-amino acid catabolic process	0.00147196	K3YGI0	Phenylalanine ammonia-lyase OS=Setaria italica OX=4555 GN=LOC101766005	1.915	Up	4.1695e-06	LOC101766005	74.987	0.734	0.739	0.775	0.791	0.786	0.805	1.415	1.477	1.414	1.027	1.044	1.034
Biological Process	GO:0006308	8	DNA catabolic process	0.0219939	K4AJ98	DNA topoisomerase 6 subunit A OS=Setaria italica OX=4555 GN=LOC101757696	1.261	Up	0.031779	LOC101757696	48.109	0.823	0.924	0.881	0.972	1.014	0.947	1.196	0.974	1.145	1.02	1.098	1.035
Biological Process	GO:0006308	8	DNA catabolic process	0.0219939	K3Z8J4	endonuclease 2-like [Setaria italica]	1.269	Up	2.3571e-05	LOC101772106	32.334	0.918	0.921	0.903	0.901	0.893	0.887	1.153	1.146	1.181	1.033	1.05	1.044
Biological Process	GO:0010646	5	regulation of cell communication	0.0360134	K3ZPX6	brefeldin A-inhibited guanine nucleotide-exchange protein 5 [Setaria italica]	1.214	Up	4.0807e-07	LOC101760227	188.65	0.88	0.874	0.881	0.988	0.993	0.989	1.061	1.068	1.071	1.065	1.057	1.068
Biological Process	GO:0010646	5	regulation of cell communication	0.0360134	K4A4U0	ARF guanine-nucleotide exchange factor GNOM-like [Setaria italica]	1.201	Up	1.68769e-05	LOC101760538	158.48	0.903	0.896	0.888	0.949	0.942	0.966	1.087	1.07	1.07	1.06	1.055	1.091
Biological Process	GO:0010646	5	regulation of cell communication	0.0360134	K4A4R3	brefeldin A-inhibited guanine nucleotide-exchange protein 2 [Setaria italica]	1.253	Up	3.5636e-06	LOC101767857	197.69	0.884	0.888	0.895	0.939	0.97	0.936	1.112	1.102	1.127	1.051	1.044	1.065
Biological Process	GO:0071103	6	DNA conformation change	0.00122172	K3Y9K4	NAP1-related protein 1-like [Setaria italica]	1.505	Up	0.000101436	LOC101774928	29.251	0.798	0.839	0.769	0.813	0.849	0.841	1.2	1.195	1.227	1.194	1.123	1.168
Biological Process	GO:0071103	6	DNA conformation change	0.00122172	K4AJ98	DNA topoisomerase 6 subunit A OS=Setaria italica OX=4555 GN=LOC101757696	1.261	Up	0.031779	LOC101757696	48.109	0.823	0.924	0.881	0.972	1.014	0.947	1.196	0.974	1.145	1.02	1.098	1.035
Biological Process	GO:0071103	6	DNA conformation change	0.00122172	K3Z766	nucleosome assembly protein 1;2 [Setaria italica]	1.347	Up	4.0132e-05	LOC101767418	42.444	0.815	0.847	0.852	0.843	0.847	0.857	1.14	1.13	1.116	1.21	1.182	1.189
Biological Process	GO:0071103	6	DNA conformation change	0.00122172	K3YV78	NAP1-related protein 2-like [Setaria italica]	1.697	Up	0.000101786	LOC101766402	28.4	0.758	0.752	0.688	0.861	0.871	0.818	1.235	1.216	1.278	1.204	1.165	1.224
Biological Process	GO:0071103	6	DNA conformation change	0.00122172	K4A5H3	"probable DNA gyrase subunit A, chloroplastic/mitochondrial [Setaria italica]"	1.521	Up	2.1412e-07	LOC101785761	101.75	0.786	0.776	0.778	0.949	0.934	0.913	1.173	1.195	1.19	1.105	1.096	1.148
Biological Process	GO:0015979	4	photosynthesis	0.123465	K3YKE5	"photosystem II 10 kDa polypeptide, chloroplastic [Setaria italica]"	1.354	Up	9.5715e-05	LOC101766967	10.536	0.813	0.778	0.829	1.124	1.161	1.185	1.094	1.097	1.085	0.986	0.999	0.921
Biological Process	GO:0015979	4	photosynthesis	0.123465	U5TXA2	Photosystem I P700 chlorophyll a apoprotein A2 OS=Setaria italica OX=4555 GN=psaB	1.367	Up	0.00066225	psaB	82.556	0.789	0.792	0.868	1.117	1.173	1.131	1.127	1.128	1.094	0.984	0.928	0.924
Biological Process	GO:0015979	4	photosynthesis	0.123465	U5TUT2	Photosystem II reaction center protein H OS=Setaria italica OX=4555 GN=psbH	1.495	Up	0.0097559	psbH	7.787		0.798	0.761		0.899	0.891		1.128	1.203		1.19	1.153
Biological Process	GO:0015979	4	photosynthesis	0.123465	K4AI98	"photosystem II repair protein PSB27-H1, chloroplastic [Setaria italica]"	1.244	Up	0.00028361	LOC101763379	18.049	0.851	0.889	0.901	0.978	0.994	0.967	1.089	1.109	1.087	1.068	1.019	1.046
Biological Process	GO:0015979	4	photosynthesis	0.123465	K3ZWW9	"oxygen-evolving enhancer protein 3-1, chloroplastic [Zea mays]"	1.269	Up	0.00130416	LOC101754665	22.441	0.862	0.837	0.853	1.046	1.05	1.019	1.079	1.079	1.081	1.009	1.014	1.039
Biological Process	GO:0006333	7	chromatin assembly or disassembly	0.0215776	K3Y9K4	NAP1-related protein 1-like [Setaria italica]	1.505	Up	0.000101436	LOC101774928	29.251	0.798	0.839	0.769	0.813	0.849	0.841	1.2	1.195	1.227	1.194	1.123	1.168
Biological Process	GO:0006333	7	chromatin assembly or disassembly	0.0215776	K3Z766	nucleosome assembly protein 1;2 [Setaria italica]	1.347	Up	4.0132e-05	LOC101767418	42.444	0.815	0.847	0.852	0.843	0.847	0.857	1.14	1.13	1.116	1.21	1.182	1.189
Biological Process	GO:0006333	7	chromatin assembly or disassembly	0.0215776	K3YV78	NAP1-related protein 2-like [Setaria italica]	1.697	Up	0.000101786	LOC101766402	28.4	0.758	0.752	0.688	0.861	0.871	0.818	1.235	1.216	1.278	1.204	1.165	1.224
Biological Process	GO:0006073	7	cellular glucan metabolic process	0.152789	K3XUY5	Cellulose synthase OS=Setaria italica OX=4555 GN=LOC101768666	1.323	Up	0.0057606	LOC101768666	121.45	0.879	0.873	0.869	0.892	0.898	0.94	1.189	1.17	1.109	1.056	1.044	1.055
Biological Process	GO:0006073	7	cellular glucan metabolic process	0.152789	K3YG36	probable mixed-linked glucan synthase 6 [Setaria italica]	1.216	Up	0.019718	LOC101754241	105.95	0.957	0.908		0.98	0.981		1.123	1.144		0.947	0.976
Biological Process	GO:0006073	7	cellular glucan metabolic process	0.152789	K3ZQ90	Cellulose synthase OS=Setaria italica OX=4555 GN=LOC101759117	1.286	Up	0.00024357	LOC101759117	120.89	0.91	0.882	0.879	0.888	0.911	0.885	1.112	1.144	1.18	1.095	1.097	1.12
Biological Process	GO:0006073	7	cellular glucan metabolic process	0.152789	K3ZQ82	Cellulose synthase OS=Setaria italica OX=4555 GN=LOC101772353	1.472	Up	1.97424e-05	LOC101772353	122.35	0.82	0.821	0.801	0.97	0.972	0.996	1.18	1.182	1.233	1.052	1.084	1.07
Biological Process	GO:0006073	7	cellular glucan metabolic process	0.152789	K4A566	Cellulose synthase OS=Setaria italica OX=4555 GN=LOC101780794	2.504	Up	0.0057385	LOC101780794	121.15	0.668	0.482	0.743	0.81	0.622	0.932	1.596	1.87	1.275	0.933	1.031	1.062
Biological Process	GO:0042401	8	cellular biogenic amine biosynthetic process	0.0360134	K4AI90	nicotianamine synthase 2 [Setaria italica]	1.524	Up	0.00158389	LOC101786975	65.431	0.875	0.879	0.872	0.818	0.824	0.823	1.355	1.29	1.357	0.961	0.961	0.975
Biological Process	GO:0042401	8	cellular biogenic amine biosynthetic process	0.0360134	K3ZUW1	nicotianamine synthase 3-like [Setaria italica]	1.323	Up	0.0100985	LOC101774809	36.66	0.93	0.804	0.939	0.927	0.881	0.91	1.161	1.258	1.117	0.988	1.065	1.039
Biological Process	GO:0042401	8	cellular biogenic amine biosynthetic process	0.0360134	K4AM48	nicotianamine synthase 1 [Zea mays]	1.637	Up	7.3763e-07	SETIT_039983mg	33.994	0.847	0.859	0.845	0.816	0.872	0.867	1.402	1.365	1.408	0.918	0.912	0.922
Biological Process	GO:0072522	6	purine-containing compound biosynthetic process	0.186507	K3Y8G3	adenosine kinase 2-like [Setaria italica]	1.402	Up	4.5139e-06	LOC101755894	37.352	0.865	0.845	0.842	0.797	0.86	0.809	1.18	1.185	1.212	1.129	1.139	1.116
Biological Process	GO:0072522	6	purine-containing compound biosynthetic process	0.186507	K3ZSL3	Inosine-5'-monophosphate dehydrogenase OS=Setaria italica OX=4555 GN=LOC101780050	1.379	Up	0.00078257	LOC101780050	51.76	0.809	0.878	0.853	0.661	0.744	0.849	1.218	1.169	1.115	1.308	1.209	1.186
Biological Process	GO:0072522	6	purine-containing compound biosynthetic process	0.186507	K3ZQF6	Plasma membrane ATPase OS=Setaria italica OX=4555 GN=LOC101782642	1.305	Up	1.75303e-05	LOC101782642	105.24	0.871	0.871	0.845	0.832	0.835	0.83	1.126	1.132	1.119	1.183	1.17	1.183
Biological Process	GO:0072522	6	purine-containing compound biosynthetic process	0.186507	K4ALF3	ATP synthase CF0 subunit I (plastid) [Setaria italica]	1.21	Up	0.00076218	SETIT_039733mg	16.384	0.891	0.874	0.895	0.99	1.019	1.049	1.097	1.089	1.032	1.032	1.031	1.035
Biological Process	GO:0072522	6	purine-containing compound biosynthetic process	0.186507	K3ZAS6	"hydrogen-transporting ATP synthase, rotational mechanism [Zea mays]"	1.252	Up	0.00052099	LOC101780641	14.107	0.908	0.932	0.886	0.88	0.895	0.87	1.161	1.101	1.152	1.055	1.078	1.096
Biological Process	GO:0072522	6	purine-containing compound biosynthetic process	0.186507	K3XMI1	"hydrogen-transporting ATP synthase, rotational mechanism [Zea mays]"	1.213	Up	2.1003e-05	LOC101765696	19.57	0.888	0.882	0.905	0.961	0.995	0.96	1.08	1.076	1.089	1.076	1.046	1.055
Biological Process	GO:0016051	6	carbohydrate biosynthetic process	0.0661762	K7NFF8	Myo-inositol 1-phosphate synthase OS=Setaria italica OX=4555	1.494	Up	4.2941e-06	---	56.101	0.801	0.811	0.831	0.802	0.82	0.849	1.235	1.198	1.218	1.157	1.172	1.145
Biological Process	GO:0016051	6	carbohydrate biosynthetic process	0.0661762	K3XUY5	Cellulose synthase OS=Setaria italica OX=4555 GN=LOC101768666	1.323	Up	0.0057606	LOC101768666	121.45	0.879	0.873	0.869	0.892	0.898	0.94	1.189	1.17	1.109	1.056	1.044	1.055
Biological Process	GO:0016051	6	carbohydrate biosynthetic process	0.0661762	K3YG36	probable mixed-linked glucan synthase 6 [Setaria italica]	1.216	Up	0.019718	LOC101754241	105.95	0.957	0.908		0.98	0.981		1.123	1.144		0.947	0.976
Biological Process	GO:0016051	6	carbohydrate biosynthetic process	0.0661762	K3ZQ90	Cellulose synthase OS=Setaria italica OX=4555 GN=LOC101759117	1.286	Up	0.00024357	LOC101759117	120.89	0.91	0.882	0.879	0.888	0.911	0.885	1.112	1.144	1.18	1.095	1.097	1.12
Biological Process	GO:0016051	6	carbohydrate biosynthetic process	0.0661762	K3ZQ82	Cellulose synthase OS=Setaria italica OX=4555 GN=LOC101772353	1.472	Up	1.97424e-05	LOC101772353	122.35	0.82	0.821	0.801	0.97	0.972	0.996	1.18	1.182	1.233	1.052	1.084	1.07
Biological Process	GO:0016051	6	carbohydrate biosynthetic process	0.0661762	K4A566	Cellulose synthase OS=Setaria italica OX=4555 GN=LOC101780794	2.504	Up	0.0057385	LOC101780794	121.15	0.668	0.482	0.743	0.81	0.622	0.932	1.596	1.87	1.275	0.933	1.031	1.062
Biological Process	GO:0016051	6	carbohydrate biosynthetic process	0.0661762	K3Y919	glucuronoxylan 4-O-methyltransferase 1 [Setaria italica]	1.261	Up	0.00058134	LOC101779945	32.221	0.883	0.915	0.892	0.977	1.001	1.003	1.162	1.145	1.085	0.982	1.01	1.017
Biological Process	GO:0000271	7	polysaccharide biosynthetic process	0.0269113	K3XUY5	Cellulose synthase OS=Setaria italica OX=4555 GN=LOC101768666	1.323	Up	0.0057606	LOC101768666	121.45	0.879	0.873	0.869	0.892	0.898	0.94	1.189	1.17	1.109	1.056	1.044	1.055
Biological Process	GO:0000271	7	polysaccharide biosynthetic process	0.0269113	K3YG36	probable mixed-linked glucan synthase 6 [Setaria italica]	1.216	Up	0.019718	LOC101754241	105.95	0.957	0.908		0.98	0.981		1.123	1.144		0.947	0.976
Biological Process	GO:0000271	7	polysaccharide biosynthetic process	0.0269113	K3ZQ90	Cellulose synthase OS=Setaria italica OX=4555 GN=LOC101759117	1.286	Up	0.00024357	LOC101759117	120.89	0.91	0.882	0.879	0.888	0.911	0.885	1.112	1.144	1.18	1.095	1.097	1.12
Biological Process	GO:0000271	7	polysaccharide biosynthetic process	0.0269113	K3ZQ82	Cellulose synthase OS=Setaria italica OX=4555 GN=LOC101772353	1.472	Up	1.97424e-05	LOC101772353	122.35	0.82	0.821	0.801	0.97	0.972	0.996	1.18	1.182	1.233	1.052	1.084	1.07
Biological Process	GO:0000271	7	polysaccharide biosynthetic process	0.0269113	K4A566	Cellulose synthase OS=Setaria italica OX=4555 GN=LOC101780794	2.504	Up	0.0057385	LOC101780794	121.15	0.668	0.482	0.743	0.81	0.622	0.932	1.596	1.87	1.275	0.933	1.031	1.062
Biological Process	GO:0000271	7	polysaccharide biosynthetic process	0.0269113	K3Y919	glucuronoxylan 4-O-methyltransferase 1 [Setaria italica]	1.261	Up	0.00058134	LOC101779945	32.221	0.883	0.915	0.892	0.977	1.001	1.003	1.162	1.145	1.085	0.982	1.01	1.017
Biological Process	GO:0046578	9	regulation of Ras protein signal transduction	0.00434775	K3ZPX6	brefeldin A-inhibited guanine nucleotide-exchange protein 5 [Setaria italica]	1.214	Up	4.0807e-07	LOC101760227	188.65	0.88	0.874	0.881	0.988	0.993	0.989	1.061	1.068	1.071	1.065	1.057	1.068
Biological Process	GO:0046578	9	regulation of Ras protein signal transduction	0.00434775	K4A4U0	ARF guanine-nucleotide exchange factor GNOM-like [Setaria italica]	1.201	Up	1.68769e-05	LOC101760538	158.48	0.903	0.896	0.888	0.949	0.942	0.966	1.087	1.07	1.07	1.06	1.055	1.091
Biological Process	GO:0046578	9	regulation of Ras protein signal transduction	0.00434775	K4A4R3	brefeldin A-inhibited guanine nucleotide-exchange protein 2 [Setaria italica]	1.253	Up	3.5636e-06	LOC101767857	197.69	0.884	0.888	0.895	0.939	0.97	0.936	1.112	1.102	1.127	1.051	1.044	1.065
Biological Process	GO:0022904	7	respiratory electron transport chain	0.0867653	X4ZEC4	Cytochrome b6 OS=Setaria italica OX=4555 GN=petB	1.62	Up	0.00031864	petB	24.394	0.772	0.828	0.851	0.911	0.84	0.915	1.379	1.343	1.248	0.965	0.97	1.003
Biological Process	GO:0022904	7	respiratory electron transport chain	0.0867653	K3ZY42	Cytochrome b-c1 complex subunit 7 OS=Setaria italica OX=4555 GN=LOC101753044	1.225	Up	2.8966e-06	LOC101753044	14.451	0.905	0.896	0.887	0.937	0.92	0.935	1.097	1.093	1.103	1.065	1.087	1.08
Biological Process	GO:0043207	4	response to external biotic stimulus	0.0505305	K3ZM30	antimicrobial peptides-like isoform X1 [Setaria italica]	1.799	Up	0.006465	LOC101772931	39.059		0.451	0.433		0.612	0.585		0.761	0.829		2.179	2.151
Biological Process	GO:0043207	4	response to external biotic stimulus	0.0505305	K3ZJG8	antimicrobial peptides-like isoform X2 [Setaria italica]	1.846	Up	6.2835e-05	SETIT_026721mg	30.953	0.712	0.653	0.651	0.608	0.673	0.663	1.26	1.192	1.27	1.418	1.484	1.415
Biological Process	GO:0009127	10	purine nucleoside monophosphate biosynthetic process	0.217502	K3ZQF6	Plasma membrane ATPase OS=Setaria italica OX=4555 GN=LOC101782642	1.305	Up	1.75303e-05	LOC101782642	105.24	0.871	0.871	0.845	0.832	0.835	0.83	1.126	1.132	1.119	1.183	1.17	1.183
Biological Process	GO:0009127	10	purine nucleoside monophosphate biosynthetic process	0.217502	K4ALF3	ATP synthase CF0 subunit I (plastid) [Setaria italica]	1.21	Up	0.00076218	SETIT_039733mg	16.384	0.891	0.874	0.895	0.99	1.019	1.049	1.097	1.089	1.032	1.032	1.031	1.035
Biological Process	GO:0009127	10	purine nucleoside monophosphate biosynthetic process	0.217502	K3ZAS6	"hydrogen-transporting ATP synthase, rotational mechanism [Zea mays]"	1.252	Up	0.00052099	LOC101780641	14.107	0.908	0.932	0.886	0.88	0.895	0.87	1.161	1.101	1.152	1.055	1.078	1.096
Biological Process	GO:0009127	10	purine nucleoside monophosphate biosynthetic process	0.217502	K3XMI1	"hydrogen-transporting ATP synthase, rotational mechanism [Zea mays]"	1.213	Up	2.1003e-05	LOC101765696	19.57	0.888	0.882	0.905	0.961	0.995	0.96	1.08	1.076	1.089	1.076	1.046	1.055
Biological Process	GO:0006357	11	regulation of transcription from RNA polymerase II promoter	0.31692	K3XUX4	Transcription elongation factor SPT5 OS=Setaria italica OX=4555 GN=LOC101784024	1.286	Up	9.5466e-05	LOC101784024	124.17	0.88	0.856	0.864	0.95	0.969	0.931	1.111	1.142	1.09	1.052	1.035	1.153
Biological Process	GO:0006357	11	regulation of transcription from RNA polymerase II promoter	0.31692	K3Z338	Transcription elongation factor spt6 OS=Setaria italica OX=4555 GN=LOC101768094	1.471	Up	0.000119325	LOC101768094	184.99	0.828	0.832	0.804	0.902	0.901	0.903	1.152	1.237	1.236	1.108	1.138	1.091
Biological Process	GO:0044282	5	small molecule catabolic process	0.00179485	K3Y557	Phenylalanine ammonia-lyase OS=Setaria italica OX=4555 GN=LOC101756700	1.822	Up	5.4371e-07	LOC101756700	91.199	0.713	0.686	0.699	0.768	0.778	0.727	1.261	1.278	1.284	1.237	1.258	1.271
Biological Process	GO:0044282	5	small molecule catabolic process	0.00179485	K3YUV7	kynurenine formamidase-like [Setaria italica]	1.234	Up	0.00060354	LOC101772991	29.465	0.891	0.842	0.899	1.097	1.115	1.036	1.074	1.097	1.078	0.953	0.966	0.998
Biological Process	GO:0044282	5	small molecule catabolic process	0.00179485	K3YQG1	Phenylalanine ammonia-lyase OS=Setaria italica OX=4555 GN=LOC101780319	1.479	Up	1.61608e-05	LOC101780319	75.157	0.856	0.888	0.847	0.901	0.892	0.886	1.275	1.287	1.27	0.943	0.941	0.94
Biological Process	GO:0044282	5	small molecule catabolic process	0.00179485	K3Y5M0	Phenylalanine ammonia-lyase OS=Setaria italica OX=4555 GN=LOC101756300	1.834	Up	1.50902e-05	LOC101756300	75.519	0.758	0.783	0.773	0.822	0.821	0.813	1.464	1.367	1.413	1.001	1.012	1.005
Biological Process	GO:0044282	5	small molecule catabolic process	0.00179485	K3YQC4	Phenylalanine ammonia-lyase OS=Setaria italica OX=4555 GN=LOC101780720	1.804	Up	3.9161e-07	LOC101780720	77.803	0.756	0.777	0.749	0.833	0.85	0.84	1.371	1.378	1.368	1.031	0.999	1.001
Biological Process	GO:0044282	5	small molecule catabolic process	0.00179485	K3ZVH3	"probable hydroxyacylglutathione hydrolase 2, chloroplastic [Setaria italica]"	1.589	Up	0.00141691	LOC101763589	34.508	0.714	0.822	0.756	0.755	0.797	0.858	1.318	1.149	1.176	1.216	1.235	1.216
Biological Process	GO:0044282	5	small molecule catabolic process	0.00179485	K3YRJ0	Aldehyde dehydrogenase OS=Setaria italica OX=4555 GN=LOC101782853	1.471	Up	1.89524e-05	LOC101782853	56.207	0.785	0.815	0.776	0.885	0.869	0.894	1.154	1.162	1.179	1.183	1.161	1.16
Biological Process	GO:0044282	5	small molecule catabolic process	0.00179485	K3YGI0	Phenylalanine ammonia-lyase OS=Setaria italica OX=4555 GN=LOC101766005	1.915	Up	4.1695e-06	LOC101766005	74.987	0.734	0.739	0.775	0.791	0.786	0.805	1.415	1.477	1.414	1.027	1.044	1.034
Biological Process	GO:0009250	9	glucan biosynthetic process	0.0603797	K3XUY5	Cellulose synthase OS=Setaria italica OX=4555 GN=LOC101768666	1.323	Up	0.0057606	LOC101768666	121.45	0.879	0.873	0.869	0.892	0.898	0.94	1.189	1.17	1.109	1.056	1.044	1.055
Biological Process	GO:0009250	9	glucan biosynthetic process	0.0603797	K3YG36	probable mixed-linked glucan synthase 6 [Setaria italica]	1.216	Up	0.019718	LOC101754241	105.95	0.957	0.908		0.98	0.981		1.123	1.144		0.947	0.976
Biological Process	GO:0009250	9	glucan biosynthetic process	0.0603797	K3ZQ90	Cellulose synthase OS=Setaria italica OX=4555 GN=LOC101759117	1.286	Up	0.00024357	LOC101759117	120.89	0.91	0.882	0.879	0.888	0.911	0.885	1.112	1.144	1.18	1.095	1.097	1.12
Biological Process	GO:0009250	9	glucan biosynthetic process	0.0603797	K3ZQ82	Cellulose synthase OS=Setaria italica OX=4555 GN=LOC101772353	1.472	Up	1.97424e-05	LOC101772353	122.35	0.82	0.821	0.801	0.97	0.972	0.996	1.18	1.182	1.233	1.052	1.084	1.07
Biological Process	GO:0009250	9	glucan biosynthetic process	0.0603797	K4A566	Cellulose synthase OS=Setaria italica OX=4555 GN=LOC101780794	2.504	Up	0.0057385	LOC101780794	121.15	0.668	0.482	0.743	0.81	0.622	0.932	1.596	1.87	1.275	0.933	1.031	1.062
Biological Process	GO:0070727	4	cellular macromolecule localization	0.0538455	K3Z3N4	golgin candidate 6 [Setaria italica]	1.363	Up	0.0052584	LOC101762819	99.929	0.845	0.856	0.796	0.907	0.897	0.889	1.129	1.134	1.141	1.147	1.12	1.191
Biological Process	GO:0070727	4	cellular macromolecule localization	0.0538455	K3Y4M8	Clathrin heavy chain OS=Setaria italica OX=4555 GN=LOC101777651	1.351	Up	0.00022261	LOC101777651	193.65	0.824	0.883	0.835	0.932	0.93	0.923	1.168	1.126	1.139	1.084	1.072	1.077
Biological Process	GO:0070727	4	cellular macromolecule localization	0.0538455	K3YG20	vacuolar protein sorting-associated protein 18 homolog [Setaria italica]	1.228	Up	0.034159	LOC101767239	112.57		0.851	0.919		0.996	0.996		1.094	1.079		1.05	1.023
Biological Process	GO:0070727	4	cellular macromolecule localization	0.0538455	K3YKH0	mitochondrial import receptor subunit TOM9-2 [Setaria italica]	1.248	Up	0.0141366	LOC101770467	9.501		0.885	0.839		1.006	0.958		1.076	1.076		1.043	1.136
Biological Process	GO:0070727	4	cellular macromolecule localization	0.0538455	K3Z3S0	importin subunit beta-1-like [Setaria italica]	1.478	Up	0.0104595	LOC101766888	95.394	0.788	0.727		0.905	0.904		1.117	1.122		1.199	1.217
Biological Process	GO:0070727	4	cellular macromolecule localization	0.0538455	K3ZQU9	protein GRIP isoform X1 [Setaria italica]	2.896	Up	0.00060411	LOC101785854	88.87	0.62	0.577	0.451	0.773	0.77	0.69	1.495	1.52	1.757	1.119	1.141	1.11
Biological Process	GO:0070727	4	cellular macromolecule localization	0.0538455	K3YT65	TOM1-like protein 2 [Setaria italica]	1.241	Up	0.00032158	LOC101767496	43.609	0.866	0.902	0.886	0.987	1.01	0.966	1.12	1.067	1.106	1.032	1.023	1.032
Biological Process	GO:0070727	4	cellular macromolecule localization	0.0538455	K3ZQJ4	Coatomer subunit gamma OS=Setaria italica OX=4555 GN=LOC101780598	1.458	Up	1.87864e-05	LOC101780598	98.551	0.822	0.79	0.809	0.951	0.929	0.94	1.176	1.198	1.155	1.084	1.097	1.104
Biological Process	GO:0070727	4	cellular macromolecule localization	0.0538455	K4A5J5	Coatomer subunit gamma OS=Setaria italica OX=4555 GN=LOC101767457	1.488	Up	0.0041385	LOC101767457	100.14	0.868	0.788	0.727	0.951	0.878	0.861	1.081	1.242	1.224	1.072	1.081	1.194
Biological Process	GO:0070727	4	cellular macromolecule localization	0.0538455	K3Y4V3	importin beta-like SAD2 [Setaria italica]	1.378	Up	0.0127403	LOC101752763	118.22		0.801	0.856		0.931	0.945		1.159	1.124		1.149	1.084
Biological Process	GO:0070727	4	cellular macromolecule localization	0.0538455	K3YP84	nuclear-pore anchor isoform X2 [Setaria italica]	1.238	Up	3.5835e-05	LOC101758831	200.67	0.876	0.883	0.863	0.971	0.963	0.984	1.065	1.091	1.089	1.071	1.062	1.077
Biological Process	GO:0070727	4	cellular macromolecule localization	0.0538455	K4AAW3	TOM1-like protein 2 [Setaria italica]	1.23	Up	0.0193195	LOC101761743	44.302	0.778	0.915	0.87	0.937	1.028	1.002	1.106	1.01	1.036	1.194	1.055	1.084
Biological Process	GO:0070727	4	cellular macromolecule localization	0.0538455	K3ZGW5	Clathrin heavy chain OS=Setaria italica OX=4555 GN=LOC101782089	1.355	Up	3.994e-05	LOC101782089	193.63	0.818	0.847	0.832	0.951	0.965	0.973	1.126	1.106	1.152	1.09	1.091	1.043
Biological Process	GO:0006108	9	malate metabolic process	0.24478	K3YHB4	"malate dehydrogenase [NADP] 1, chloroplastic [Setaria italica]"	1.241	Up	4.2924e-05	LOC101754520	52.791	0.897	0.888	0.909	0.975	0.984	0.987	1.134	1.111	1.099	1.001	1.027	1.005
Biological Process	GO:0006108	9	malate metabolic process	0.24478	K3ZRI5	Malic enzyme OS=Setaria italica OX=4555 GN=LOC101754809	1.214	Up	0.00030022	LOC101754809	69.454	0.892	0.898	0.936	0.908	0.913	0.932	1.118	1.095	1.096	1.086	1.102	1.06
Biological Process	GO:0046700	5	heterocycle catabolic process	0.259539	K3YUV7	kynurenine formamidase-like [Setaria italica]	1.234	Up	0.00060354	LOC101772991	29.465	0.891	0.842	0.899	1.097	1.115	1.036	1.074	1.097	1.078	0.953	0.966	0.998
Biological Process	GO:0046700	5	heterocycle catabolic process	0.259539	K4AJ98	DNA topoisomerase 6 subunit A OS=Setaria italica OX=4555 GN=LOC101757696	1.261	Up	0.031779	LOC101757696	48.109	0.823	0.924	0.881	0.972	1.014	0.947	1.196	0.974	1.145	1.02	1.098	1.035
Biological Process	GO:0046700	5	heterocycle catabolic process	0.259539	K3Z8J4	endonuclease 2-like [Setaria italica]	1.269	Up	2.3571e-05	LOC101772106	32.334	0.918	0.921	0.903	0.901	0.893	0.887	1.153	1.146	1.181	1.033	1.05	1.044
Biological Process	GO:0065003	5	macromolecular complex assembly	0.167429	K3Y9K4	NAP1-related protein 1-like [Setaria italica]	1.505	Up	0.000101436	LOC101774928	29.251	0.798	0.839	0.769	0.813	0.849	0.841	1.2	1.195	1.227	1.194	1.123	1.168
Biological Process	GO:0065003	5	macromolecular complex assembly	0.167429	K3Z766	nucleosome assembly protein 1;2 [Setaria italica]	1.347	Up	4.0132e-05	LOC101767418	42.444	0.815	0.847	0.852	0.843	0.847	0.857	1.14	1.13	1.116	1.21	1.182	1.189
Biological Process	GO:0065003	5	macromolecular complex assembly	0.167429	K3YV78	NAP1-related protein 2-like [Setaria italica]	1.697	Up	0.000101786	LOC101766402	28.4	0.758	0.752	0.688	0.861	0.871	0.818	1.235	1.216	1.278	1.204	1.165	1.224
Biological Process	GO:0065003	5	macromolecular complex assembly	0.167429	K4AI98	"photosystem II repair protein PSB27-H1, chloroplastic [Setaria italica]"	1.244	Up	0.00028361	LOC101763379	18.049	0.851	0.889	0.901	0.978	0.994	0.967	1.089	1.109	1.087	1.068	1.019	1.046
Biological Process	GO:0065003	5	macromolecular complex assembly	0.167429	K3ZGW3	proteasome-associated protein ECM29 homolog isoform X2 [Setaria italica]	1.585	Up	0.048083	LOC101754679	200.49	0.862		0.726	0.839		0.763	1.182		1.335	1.12		1.178
Biological Process	GO:0065003	5	macromolecular complex assembly	0.167429	K3ZQN7	Gamma-tubulin complex component OS=Setaria italica OX=4555 GN=LOC101763069	1.205	Up	0.028141	LOC101763069	93.706	0.799	0.939	0.929	0.975	0.959	1.018	1.115	1.053	1.045	1.123	1.013	1.066
Biological Process	GO:0034637	7	cellular carbohydrate biosynthetic process	0.0398405	K7NFF8	Myo-inositol 1-phosphate synthase OS=Setaria italica OX=4555	1.494	Up	4.2941e-06	---	56.101	0.801	0.811	0.831	0.802	0.82	0.849	1.235	1.198	1.218	1.157	1.172	1.145
Biological Process	GO:0034637	7	cellular carbohydrate biosynthetic process	0.0398405	K3XUY5	Cellulose synthase OS=Setaria italica OX=4555 GN=LOC101768666	1.323	Up	0.0057606	LOC101768666	121.45	0.879	0.873	0.869	0.892	0.898	0.94	1.189	1.17	1.109	1.056	1.044	1.055
Biological Process	GO:0034637	7	cellular carbohydrate biosynthetic process	0.0398405	K3YG36	probable mixed-linked glucan synthase 6 [Setaria italica]	1.216	Up	0.019718	LOC101754241	105.95	0.957	0.908		0.98	0.981		1.123	1.144		0.947	0.976
Biological Process	GO:0034637	7	cellular carbohydrate biosynthetic process	0.0398405	K3ZQ90	Cellulose synthase OS=Setaria italica OX=4555 GN=LOC101759117	1.286	Up	0.00024357	LOC101759117	120.89	0.91	0.882	0.879	0.888	0.911	0.885	1.112	1.144	1.18	1.095	1.097	1.12
Biological Process	GO:0034637	7	cellular carbohydrate biosynthetic process	0.0398405	K3ZQ82	Cellulose synthase OS=Setaria italica OX=4555 GN=LOC101772353	1.472	Up	1.97424e-05	LOC101772353	122.35	0.82	0.821	0.801	0.97	0.972	0.996	1.18	1.182	1.233	1.052	1.084	1.07
Biological Process	GO:0034637	7	cellular carbohydrate biosynthetic process	0.0398405	K4A566	Cellulose synthase OS=Setaria italica OX=4555 GN=LOC101780794	2.504	Up	0.0057385	LOC101780794	121.15	0.668	0.482	0.743	0.81	0.622	0.932	1.596	1.87	1.275	0.933	1.031	1.062
Biological Process	GO:0034637	7	cellular carbohydrate biosynthetic process	0.0398405	K3Y919	glucuronoxylan 4-O-methyltransferase 1 [Setaria italica]	1.261	Up	0.00058134	LOC101779945	32.221	0.883	0.915	0.892	0.977	1.001	1.003	1.162	1.145	1.085	0.982	1.01	1.017
Biological Process	GO:0044106	6	cellular amine metabolic process	0.0536356	K3YUV7	kynurenine formamidase-like [Setaria italica]	1.234	Up	0.00060354	LOC101772991	29.465	0.891	0.842	0.899	1.097	1.115	1.036	1.074	1.097	1.078	0.953	0.966	0.998
Biological Process	GO:0044106	6	cellular amine metabolic process	0.0536356	K4AI90	nicotianamine synthase 2 [Setaria italica]	1.524	Up	0.00158389	LOC101786975	65.431	0.875	0.879	0.872	0.818	0.824	0.823	1.355	1.29	1.357	0.961	0.961	0.975
Biological Process	GO:0044106	6	cellular amine metabolic process	0.0536356	K3ZUW1	nicotianamine synthase 3-like [Setaria italica]	1.323	Up	0.0100985	LOC101774809	36.66	0.93	0.804	0.939	0.927	0.881	0.91	1.161	1.258	1.117	0.988	1.065	1.039
Biological Process	GO:0044106	6	cellular amine metabolic process	0.0536356	K4AM48	nicotianamine synthase 1 [Zea mays]	1.637	Up	7.3763e-07	SETIT_039983mg	33.994	0.847	0.859	0.845	0.816	0.872	0.867	1.402	1.365	1.408	0.918	0.912	0.922
Biological Process	GO:0006754	12	ATP biosynthetic process	0.0874462	K3ZQF6	Plasma membrane ATPase OS=Setaria italica OX=4555 GN=LOC101782642	1.305	Up	1.75303e-05	LOC101782642	105.24	0.871	0.871	0.845	0.832	0.835	0.83	1.126	1.132	1.119	1.183	1.17	1.183
Biological Process	GO:0006754	12	ATP biosynthetic process	0.0874462	K4ALF3	ATP synthase CF0 subunit I (plastid) [Setaria italica]	1.21	Up	0.00076218	SETIT_039733mg	16.384	0.891	0.874	0.895	0.99	1.019	1.049	1.097	1.089	1.032	1.032	1.031	1.035
Biological Process	GO:0006754	12	ATP biosynthetic process	0.0874462	K3ZAS6	"hydrogen-transporting ATP synthase, rotational mechanism [Zea mays]"	1.252	Up	0.00052099	LOC101780641	14.107	0.908	0.932	0.886	0.88	0.895	0.87	1.161	1.101	1.152	1.055	1.078	1.096
Biological Process	GO:0006754	12	ATP biosynthetic process	0.0874462	K3XMI1	"hydrogen-transporting ATP synthase, rotational mechanism [Zea mays]"	1.213	Up	2.1003e-05	LOC101765696	19.57	0.888	0.882	0.905	0.961	0.995	0.96	1.08	1.076	1.089	1.076	1.046	1.055
Biological Process	GO:0051704	2	multi-organism process	0.27709	K3ZM30	antimicrobial peptides-like isoform X1 [Setaria italica]	1.799	Up	0.006465	LOC101772931	39.059		0.451	0.433		0.612	0.585		0.761	0.829		2.179	2.151
Biological Process	GO:0051704	2	multi-organism process	0.27709	K3ZJG8	antimicrobial peptides-like isoform X2 [Setaria italica]	1.846	Up	6.2835e-05	SETIT_026721mg	30.953	0.712	0.653	0.651	0.608	0.673	0.663	1.26	1.192	1.27	1.418	1.484	1.415
Biological Process	GO:0051704	2	multi-organism process	0.27709	K4A2F5	G-type lectin S-receptor-like serine/threonine-protein kinase At1g11300 [Setaria italica]	7.741	Up	0.0133995	SETIT_033053mg	54.281	0.483		0.301	0.363		0.224	2.873		3.196	0.275		0.279
Biological Process	GO:0048583	4	regulation of response to stimulus	0.0761295	K3ZPX6	brefeldin A-inhibited guanine nucleotide-exchange protein 5 [Setaria italica]	1.214	Up	4.0807e-07	LOC101760227	188.65	0.88	0.874	0.881	0.988	0.993	0.989	1.061	1.068	1.071	1.065	1.057	1.068
Biological Process	GO:0048583	4	regulation of response to stimulus	0.0761295	K4A4U0	ARF guanine-nucleotide exchange factor GNOM-like [Setaria italica]	1.201	Up	1.68769e-05	LOC101760538	158.48	0.903	0.896	0.888	0.949	0.942	0.966	1.087	1.07	1.07	1.06	1.055	1.091
Biological Process	GO:0048583	4	regulation of response to stimulus	0.0761295	K4A4R3	brefeldin A-inhibited guanine nucleotide-exchange protein 2 [Setaria italica]	1.253	Up	3.5636e-06	LOC101767857	197.69	0.884	0.888	0.895	0.939	0.97	0.936	1.112	1.102	1.127	1.051	1.044	1.065
Biological Process	GO:0015986	13	ATP synthesis coupled proton transport	0.129067	K4ALF3	ATP synthase CF0 subunit I (plastid) [Setaria italica]	1.21	Up	0.00076218	SETIT_039733mg	16.384	0.891	0.874	0.895	0.99	1.019	1.049	1.097	1.089	1.032	1.032	1.031	1.035
Biological Process	GO:0015986	13	ATP synthesis coupled proton transport	0.129067	K3ZAS6	"hydrogen-transporting ATP synthase, rotational mechanism [Zea mays]"	1.252	Up	0.00052099	LOC101780641	14.107	0.908	0.932	0.886	0.88	0.895	0.87	1.161	1.101	1.152	1.055	1.078	1.096
Biological Process	GO:0015986	13	ATP synthesis coupled proton transport	0.129067	K3XMI1	"hydrogen-transporting ATP synthase, rotational mechanism [Zea mays]"	1.213	Up	2.1003e-05	LOC101765696	19.57	0.888	0.882	0.905	0.961	0.995	0.96	1.08	1.076	1.089	1.076	1.046	1.055
Biological Process	GO:0034728	7	nucleosome organization	0.0158343	K3Y9K4	NAP1-related protein 1-like [Setaria italica]	1.505	Up	0.000101436	LOC101774928	29.251	0.798	0.839	0.769	0.813	0.849	0.841	1.2	1.195	1.227	1.194	1.123	1.168
Biological Process	GO:0034728	7	nucleosome organization	0.0158343	K3Z766	nucleosome assembly protein 1;2 [Setaria italica]	1.347	Up	4.0132e-05	LOC101767418	42.444	0.815	0.847	0.852	0.843	0.847	0.857	1.14	1.13	1.116	1.21	1.182	1.189
Biological Process	GO:0034728	7	nucleosome organization	0.0158343	K3YV78	NAP1-related protein 2-like [Setaria italica]	1.697	Up	0.000101786	LOC101766402	28.4	0.758	0.752	0.688	0.861	0.871	0.818	1.235	1.216	1.278	1.204	1.165	1.224
Biological Process	GO:0042176	7	regulation of protein catabolic process	0.000957006	K3YG22	26S proteasome non-ATPase regulatory subunit 1 homolog OS=Setaria italica OX=4555 GN=LOC101768433	1.363	Up	0.00160278	LOC101768433	107.34	0.756	0.822	0.834	0.96	0.92	0.984	1.147	1.095	1.045	1.118	1.136	1.118
Biological Process	GO:0042176	7	regulation of protein catabolic process	0.000957006	K3YHC0	probable 26S proteasome non-ATPase regulatory subunit 3 [Setaria italica]	1.308	Up	5.6378e-05	LOC101756132	55.589	0.847	0.869	0.862	0.998	0.992	0.979	1.15	1.101	1.122	1.01	1.059	1.036
Biological Process	GO:0042176	7	regulation of protein catabolic process	0.000957006	K3Y4W5	26S proteasome non-ATPase regulatory subunit 1 homolog OS=Setaria italica OX=4555 GN=LOC101760225	1.365	Up	0.000143455	LOC101760225	109.14	0.824	0.777	0.832	0.941	0.952	0.931	1.098	1.119	1.104	1.135	1.152	1.164
Biological Process	GO:0034613	5	cellular protein localization	0.0538455	K3Z3N4	golgin candidate 6 [Setaria italica]	1.363	Up	0.0052584	LOC101762819	99.929	0.845	0.856	0.796	0.907	0.897	0.889	1.129	1.134	1.141	1.147	1.12	1.191
Biological Process	GO:0034613	5	cellular protein localization	0.0538455	K3Y4M8	Clathrin heavy chain OS=Setaria italica OX=4555 GN=LOC101777651	1.351	Up	0.00022261	LOC101777651	193.65	0.824	0.883	0.835	0.932	0.93	0.923	1.168	1.126	1.139	1.084	1.072	1.077
Biological Process	GO:0034613	5	cellular protein localization	0.0538455	K3YG20	vacuolar protein sorting-associated protein 18 homolog [Setaria italica]	1.228	Up	0.034159	LOC101767239	112.57		0.851	0.919		0.996	0.996		1.094	1.079		1.05	1.023
Biological Process	GO:0034613	5	cellular protein localization	0.0538455	K3YKH0	mitochondrial import receptor subunit TOM9-2 [Setaria italica]	1.248	Up	0.0141366	LOC101770467	9.501		0.885	0.839		1.006	0.958		1.076	1.076		1.043	1.136
Biological Process	GO:0034613	5	cellular protein localization	0.0538455	K3Z3S0	importin subunit beta-1-like [Setaria italica]	1.478	Up	0.0104595	LOC101766888	95.394	0.788	0.727		0.905	0.904		1.117	1.122		1.199	1.217
Biological Process	GO:0034613	5	cellular protein localization	0.0538455	K3ZQU9	protein GRIP isoform X1 [Setaria italica]	2.896	Up	0.00060411	LOC101785854	88.87	0.62	0.577	0.451	0.773	0.77	0.69	1.495	1.52	1.757	1.119	1.141	1.11
Biological Process	GO:0034613	5	cellular protein localization	0.0538455	K3YT65	TOM1-like protein 2 [Setaria italica]	1.241	Up	0.00032158	LOC101767496	43.609	0.866	0.902	0.886	0.987	1.01	0.966	1.12	1.067	1.106	1.032	1.023	1.032
Biological Process	GO:0034613	5	cellular protein localization	0.0538455	K3ZQJ4	Coatomer subunit gamma OS=Setaria italica OX=4555 GN=LOC101780598	1.458	Up	1.87864e-05	LOC101780598	98.551	0.822	0.79	0.809	0.951	0.929	0.94	1.176	1.198	1.155	1.084	1.097	1.104
Biological Process	GO:0034613	5	cellular protein localization	0.0538455	K4A5J5	Coatomer subunit gamma OS=Setaria italica OX=4555 GN=LOC101767457	1.488	Up	0.0041385	LOC101767457	100.14	0.868	0.788	0.727	0.951	0.878	0.861	1.081	1.242	1.224	1.072	1.081	1.194
Biological Process	GO:0034613	5	cellular protein localization	0.0538455	K3Y4V3	importin beta-like SAD2 [Setaria italica]	1.378	Up	0.0127403	LOC101752763	118.22		0.801	0.856		0.931	0.945		1.159	1.124		1.149	1.084
Biological Process	GO:0034613	5	cellular protein localization	0.0538455	K3YP84	nuclear-pore anchor isoform X2 [Setaria italica]	1.238	Up	3.5835e-05	LOC101758831	200.67	0.876	0.883	0.863	0.971	0.963	0.984	1.065	1.091	1.089	1.071	1.062	1.077
Biological Process	GO:0034613	5	cellular protein localization	0.0538455	K4AAW3	TOM1-like protein 2 [Setaria italica]	1.23	Up	0.0193195	LOC101761743	44.302	0.778	0.915	0.87	0.937	1.028	1.002	1.106	1.01	1.036	1.194	1.055	1.084
Biological Process	GO:0034613	5	cellular protein localization	0.0538455	K3ZGW5	Clathrin heavy chain OS=Setaria italica OX=4555 GN=LOC101782089	1.355	Up	3.994e-05	LOC101782089	193.63	0.818	0.847	0.832	0.951	0.965	0.973	1.126	1.106	1.152	1.09	1.091	1.043
Biological Process	GO:0009308	5	amine metabolic process	0.0289648	K3YUV7	kynurenine formamidase-like [Setaria italica]	1.234	Up	0.00060354	LOC101772991	29.465	0.891	0.842	0.899	1.097	1.115	1.036	1.074	1.097	1.078	0.953	0.966	0.998
Biological Process	GO:0009308	5	amine metabolic process	0.0289648	K4AI90	nicotianamine synthase 2 [Setaria italica]	1.524	Up	0.00158389	LOC101786975	65.431	0.875	0.879	0.872	0.818	0.824	0.823	1.355	1.29	1.357	0.961	0.961	0.975
Biological Process	GO:0009308	5	amine metabolic process	0.0289648	K3ZUW1	nicotianamine synthase 3-like [Setaria italica]	1.323	Up	0.0100985	LOC101774809	36.66	0.93	0.804	0.939	0.927	0.881	0.91	1.161	1.258	1.117	0.988	1.065	1.039
Biological Process	GO:0009308	5	amine metabolic process	0.0289648	K4AM48	nicotianamine synthase 1 [Zea mays]	1.637	Up	7.3763e-07	SETIT_039983mg	33.994	0.847	0.859	0.845	0.816	0.872	0.867	1.402	1.365	1.408	0.918	0.912	0.922
Biological Process	GO:0009308	5	amine metabolic process	0.0289648	K3YQA0	Amine oxidase OS=Setaria italica OX=4555 GN=LOC101757997	1.207	Up	1.78087e-05	LOC101757997	81.778	0.928	0.913	0.913	0.887	0.889	0.893	1.099	1.106	1.119	1.109	1.089	1.091
Biological Process	GO:0048278	6	vesicle docking	0.107031	K3ZHC1	sec1 family domain-containing protein MIP3 [Setaria italica]	1.261	Up	0.000137368	LOC101756847	94.487	0.858	0.888	0.845	0.96	0.951	0.953	1.092	1.099	1.075	1.098	1.071	1.142
Biological Process	GO:0048278	6	vesicle docking	0.107031	K3XEL9	Exocyst complex component OS=Setaria italica OX=4555 GN=LOC101778276	1.212	Up	0.0050823	LOC101778276	88.947	0.84	0.92	0.93	1.009	1.017	1.006	1.107	1.061	1.091	1.024	1.01	1.001
Biological Process	GO:0006996	4	organelle organization	0.0123252	K3Y9K4	NAP1-related protein 1-like [Setaria italica]	1.505	Up	0.000101436	LOC101774928	29.251	0.798	0.839	0.769	0.813	0.849	0.841	1.2	1.195	1.227	1.194	1.123	1.168
Biological Process	GO:0006996	4	organelle organization	0.0123252	K4AJ98	DNA topoisomerase 6 subunit A OS=Setaria italica OX=4555 GN=LOC101757696	1.261	Up	0.031779	LOC101757696	48.109	0.823	0.924	0.881	0.972	1.014	0.947	1.196	0.974	1.145	1.02	1.098	1.035
Biological Process	GO:0006996	4	organelle organization	0.0123252	K3Z3N4	golgin candidate 6 [Setaria italica]	1.363	Up	0.0052584	LOC101762819	99.929	0.845	0.856	0.796	0.907	0.897	0.889	1.129	1.134	1.141	1.147	1.12	1.191
Biological Process	GO:0006996	4	organelle organization	0.0123252	K3YV78	NAP1-related protein 2-like [Setaria italica]	1.697	Up	0.000101786	LOC101766402	28.4	0.758	0.752	0.688	0.861	0.871	0.818	1.235	1.216	1.278	1.204	1.165	1.224
Biological Process	GO:0006996	4	organelle organization	0.0123252	K3YFX6	structural maintenance of chromosomes protein 1 [Setaria italica]	1.481	Up	0.0066779	LOC101773711	131.64	0.755	0.804		0.931	0.922		1.163	1.146		1.109	1.116
Biological Process	GO:0006996	4	organelle organization	0.0123252	K3XE05	Chromatin-remodeling complex ATPase OS=Setaria italica OX=4555 GN=LOC101759212	1.261	Up	0.00085726	LOC101759212	127.83	0.886	0.932	0.892	1.044	0.86	0.998	1.101	1.181	1.134	0.981	1.031	0.985
Biological Process	GO:0006996	4	organelle organization	0.0123252	K3ZRH3	ATP-dependent DNA helicase 2 subunit KU70 [Setaria italica]	1.413	Up	0.00074132	LOC101785603	70.425		0.834	0.819		0.899	0.918		1.165	1.171		1.109	1.099
Biological Process	GO:0006996	4	organelle organization	0.0123252	K4AGC6	actin-depolymerizing factor 2 [Setaria italica]	1.245	Up	0.0054162	LOC101781863	16.836	0.915	0.829	0.896	0.954	0.931	0.902	1.041	1.139	1.108	1.107	1.129	1.078
Biological Process	GO:0006996	4	organelle organization	0.0123252	K3Z766	nucleosome assembly protein 1;2 [Setaria italica]	1.347	Up	4.0132e-05	LOC101767418	42.444	0.815	0.847	0.852	0.843	0.847	0.857	1.14	1.13	1.116	1.21	1.182	1.189
Biological Process	GO:0006996	4	organelle organization	0.0123252	K4A5H3	"probable DNA gyrase subunit A, chloroplastic/mitochondrial [Setaria italica]"	1.521	Up	2.1412e-07	LOC101785761	101.75	0.786	0.776	0.778	0.949	0.934	0.913	1.173	1.195	1.19	1.105	1.096	1.148
Biological Process	GO:0006996	4	organelle organization	0.0123252	K3Z368	Structural maintenance of chromosomes protein OS=Setaria italica OX=4555 GN=LOC101784009	1.603	Up	0.0026591	LOC101784009	149	0.758	0.678	0.822	0.928	0.925	0.942	1.235	1.279	1.105	1.041	1.072	1.061
Biological Process	GO:0006996	4	organelle organization	0.0123252	K3YFZ2	peroxisome biogenesis protein 1 [Setaria italica]	1.259	Up	0.024938	LOC101768044	119.94	0.905	0.825	0.738	1.084	1.133	1.073	0.993	1.015	1.099	1.031	1.046	1.107
Biological Process	GO:0006996	4	organelle organization	0.0123252	K3ZQN7	Gamma-tubulin complex component OS=Setaria italica OX=4555 GN=LOC101763069	1.205	Up	0.028141	LOC101763069	93.706	0.799	0.939	0.929	0.975	0.959	1.018	1.115	1.053	1.045	1.123	1.013	1.066
Biological Process	GO:0023051	4	regulation of signaling	0.0360134	K3ZPX6	brefeldin A-inhibited guanine nucleotide-exchange protein 5 [Setaria italica]	1.214	Up	4.0807e-07	LOC101760227	188.65	0.88	0.874	0.881	0.988	0.993	0.989	1.061	1.068	1.071	1.065	1.057	1.068
Biological Process	GO:0023051	4	regulation of signaling	0.0360134	K4A4U0	ARF guanine-nucleotide exchange factor GNOM-like [Setaria italica]	1.201	Up	1.68769e-05	LOC101760538	158.48	0.903	0.896	0.888	0.949	0.942	0.966	1.087	1.07	1.07	1.06	1.055	1.091
Biological Process	GO:0023051	4	regulation of signaling	0.0360134	K4A4R3	brefeldin A-inhibited guanine nucleotide-exchange protein 2 [Setaria italica]	1.253	Up	3.5636e-06	LOC101767857	197.69	0.884	0.888	0.895	0.939	0.97	0.936	1.112	1.102	1.127	1.051	1.044	1.065
Biological Process	GO:0006413	9	translational initiation	0.268872	K3ZQG9	Eukaryotic translation initiation factor 3 subunit C OS=Setaria italica OX=4555 GN=LOC101760068	1.253	Up	1.942e-07	LOC101760068	105.68	0.901	0.891	0.9	0.946	0.984	0.945	1.123	1.125	1.125	1.025	1.044	1.053
Biological Process	GO:0006413	9	translational initiation	0.268872	K4A6E4	Eukaryotic translation initiation factor 3 subunit B OS=Setaria italica OX=4555 GN=LOC101753504	1.219	Up	4.0278e-05	LOC101753504	83.152	0.893	0.869	0.876	0.904	0.902	0.932	1.077	1.08	1.059	1.151	1.132	1.126
Biological Process	GO:0071824	5	protein-DNA complex subunit organization	0.0215776	K3Y9K4	NAP1-related protein 1-like [Setaria italica]	1.505	Up	0.000101436	LOC101774928	29.251	0.798	0.839	0.769	0.813	0.849	0.841	1.2	1.195	1.227	1.194	1.123	1.168
Biological Process	GO:0071824	5	protein-DNA complex subunit organization	0.0215776	K3Z766	nucleosome assembly protein 1;2 [Setaria italica]	1.347	Up	4.0132e-05	LOC101767418	42.444	0.815	0.847	0.852	0.843	0.847	0.857	1.14	1.13	1.116	1.21	1.182	1.189
Biological Process	GO:0071824	5	protein-DNA complex subunit organization	0.0215776	K3YV78	NAP1-related protein 2-like [Setaria italica]	1.697	Up	0.000101786	LOC101766402	28.4	0.758	0.752	0.688	0.861	0.871	0.818	1.235	1.216	1.278	1.204	1.165	1.224
Biological Process	GO:0033692	8	cellular polysaccharide biosynthetic process	0.0269113	K3XUY5	Cellulose synthase OS=Setaria italica OX=4555 GN=LOC101768666	1.323	Up	0.0057606	LOC101768666	121.45	0.879	0.873	0.869	0.892	0.898	0.94	1.189	1.17	1.109	1.056	1.044	1.055
Biological Process	GO:0033692	8	cellular polysaccharide biosynthetic process	0.0269113	K3YG36	probable mixed-linked glucan synthase 6 [Setaria italica]	1.216	Up	0.019718	LOC101754241	105.95	0.957	0.908		0.98	0.981		1.123	1.144		0.947	0.976
Biological Process	GO:0033692	8	cellular polysaccharide biosynthetic process	0.0269113	K3ZQ90	Cellulose synthase OS=Setaria italica OX=4555 GN=LOC101759117	1.286	Up	0.00024357	LOC101759117	120.89	0.91	0.882	0.879	0.888	0.911	0.885	1.112	1.144	1.18	1.095	1.097	1.12
Biological Process	GO:0033692	8	cellular polysaccharide biosynthetic process	0.0269113	K3ZQ82	Cellulose synthase OS=Setaria italica OX=4555 GN=LOC101772353	1.472	Up	1.97424e-05	LOC101772353	122.35	0.82	0.821	0.801	0.97	0.972	0.996	1.18	1.182	1.233	1.052	1.084	1.07
Biological Process	GO:0033692	8	cellular polysaccharide biosynthetic process	0.0269113	K4A566	Cellulose synthase OS=Setaria italica OX=4555 GN=LOC101780794	2.504	Up	0.0057385	LOC101780794	121.15	0.668	0.482	0.743	0.81	0.622	0.932	1.596	1.87	1.275	0.933	1.031	1.062
Biological Process	GO:0033692	8	cellular polysaccharide biosynthetic process	0.0269113	K3Y919	glucuronoxylan 4-O-methyltransferase 1 [Setaria italica]	1.261	Up	0.00058134	LOC101779945	32.221	0.883	0.915	0.892	0.977	1.001	1.003	1.162	1.145	1.085	0.982	1.01	1.017
Biological Process	GO:0015985	10	energy coupled proton transport, down electrochemical gradient	0.129067	K4ALF3	ATP synthase CF0 subunit I (plastid) [Setaria italica]	1.21	Up	0.00076218	SETIT_039733mg	16.384	0.891	0.874	0.895	0.99	1.019	1.049	1.097	1.089	1.032	1.032	1.031	1.035
Biological Process	GO:0015985	10	energy coupled proton transport, down electrochemical gradient	0.129067	K3ZAS6	"hydrogen-transporting ATP synthase, rotational mechanism [Zea mays]"	1.252	Up	0.00052099	LOC101780641	14.107	0.908	0.932	0.886	0.88	0.895	0.87	1.161	1.101	1.152	1.055	1.078	1.096
Biological Process	GO:0015985	10	energy coupled proton transport, down electrochemical gradient	0.129067	K3XMI1	"hydrogen-transporting ATP synthase, rotational mechanism [Zea mays]"	1.213	Up	2.1003e-05	LOC101765696	19.57	0.888	0.882	0.905	0.961	0.995	0.96	1.08	1.076	1.089	1.076	1.046	1.055
Biological Process	GO:0032940	7	secretion by cell	0.00546049	K3ZHC1	sec1 family domain-containing protein MIP3 [Setaria italica]	1.261	Up	0.000137368	LOC101756847	94.487	0.858	0.888	0.845	0.96	0.951	0.953	1.092	1.099	1.075	1.098	1.071	1.142
Biological Process	GO:0032940	7	secretion by cell	0.00546049	K3Z0C6	Exocyst subunit Exo70 family protein OS=Setaria italica OX=4555 GN=LOC101772056	1.439	Up	0.00020367	LOC101772056	76.155	0.87	0.818	0.834	0.922	0.923	1.009	1.247	1.221	1.16	0.968	1.047	1.009
Biological Process	GO:0032940	7	secretion by cell	0.00546049	K4A5L6	exocyst complex component SEC3A-like [Setaria italica]	1.204	Up	0.0023237	LOC101778238	100.06	0.908	0.894	0.935	0.981	0.975	1.008	1.105	1.139	1.051	1.001	1.022	1.021
Biological Process	GO:0032940	7	secretion by cell	0.00546049	K3XEL9	Exocyst complex component OS=Setaria italica OX=4555 GN=LOC101778276	1.212	Up	0.0050823	LOC101778276	88.947	0.84	0.92	0.93	1.009	1.017	1.006	1.107	1.061	1.091	1.024	1.01	1.001
Biological Process	GO:0032940	7	secretion by cell	0.00546049	K3YQ80	exocyst complex component SEC6 isoform X2 [Setaria italica]	1.432	Up	0.00022084	LOC101770742	85.486	0.813	0.876	0.819	0.963	0.928	0.902	1.203	1.163	1.226	1.031	1.04	1.061
Biological Process	GO:0006563	11	L-serine metabolic process	0.31692	K3ZHT0	Serine hydroxymethyltransferase OS=Setaria italica OX=4555 GN=LOC101760495	1.256	Up	9.5047e-05	LOC101760495	65.478	0.932	0.937	0.897	0.918	0.916	0.912	1.166	1.15	1.159	0.973	1.013	0.991
Biological Process	GO:0006563	11	L-serine metabolic process	0.31692	K3XXZ3	cysteine synthase-like [Setaria italica]	1.202	Up	0.00092067	LOC101785643	37.084	0.893	0.878	0.938	0.902	0.913	0.902	1.073	1.098	1.084	1.145	1.118	1.097
Biological Process	GO:0006325	6	chromatin organization	0.107424	K3Y9K4	NAP1-related protein 1-like [Setaria italica]	1.505	Up	0.000101436	LOC101774928	29.251	0.798	0.839	0.769	0.813	0.849	0.841	1.2	1.195	1.227	1.194	1.123	1.168
Biological Process	GO:0006325	6	chromatin organization	0.107424	K3Z766	nucleosome assembly protein 1;2 [Setaria italica]	1.347	Up	4.0132e-05	LOC101767418	42.444	0.815	0.847	0.852	0.843	0.847	0.857	1.14	1.13	1.116	1.21	1.182	1.189
Biological Process	GO:0006325	6	chromatin organization	0.107424	K3YV78	NAP1-related protein 2-like [Setaria italica]	1.697	Up	0.000101786	LOC101766402	28.4	0.758	0.752	0.688	0.861	0.871	0.818	1.235	1.216	1.278	1.204	1.165	1.224
Biological Process	GO:0006325	6	chromatin organization	0.107424	K3XE05	Chromatin-remodeling complex ATPase OS=Setaria italica OX=4555 GN=LOC101759212	1.261	Up	0.00085726	LOC101759212	127.83	0.886	0.932	0.892	1.044	0.86	0.998	1.101	1.181	1.134	0.981	1.031	0.985
Biological Process	GO:0048193	6	Golgi vesicle transport	0.294754	K3ZQU9	protein GRIP isoform X1 [Setaria italica]	2.896	Up	0.00060411	LOC101785854	88.87	0.62	0.577	0.451	0.773	0.77	0.69	1.495	1.52	1.757	1.119	1.141	1.11
Biological Process	GO:0048193	6	Golgi vesicle transport	0.294754	K3Z3N4	golgin candidate 6 [Setaria italica]	1.363	Up	0.0052584	LOC101762819	99.929	0.845	0.856	0.796	0.907	0.897	0.889	1.129	1.134	1.141	1.147	1.12	1.191
Biological Process	GO:0048193	6	Golgi vesicle transport	0.294754	K3Z324	MAG2-interacting protein 2 isoform X2 [Setaria italica]	1.296	Up	0.00078178	SETIT_020942mg	272.25	0.831	0.891	0.884	0.939	0.977	0.942	1.165	1.098	1.115	1.073	1.043	1.067
Biological Process	GO:0022406	4	membrane docking	0.107031	K3ZHC1	sec1 family domain-containing protein MIP3 [Setaria italica]	1.261	Up	0.000137368	LOC101756847	94.487	0.858	0.888	0.845	0.96	0.951	0.953	1.092	1.099	1.075	1.098	1.071	1.142
Biological Process	GO:0022406	4	membrane docking	0.107031	K3XEL9	Exocyst complex component OS=Setaria italica OX=4555 GN=LOC101778276	1.212	Up	0.0050823	LOC101778276	88.947	0.84	0.92	0.93	1.009	1.017	1.006	1.107	1.061	1.091	1.024	1.01	1.001
Biological Process	GO:0043623	7	cellular protein complex assembly	0.259539	K4AI98	"photosystem II repair protein PSB27-H1, chloroplastic [Setaria italica]"	1.244	Up	0.00028361	LOC101763379	18.049	0.851	0.889	0.901	0.978	0.994	0.967	1.089	1.109	1.087	1.068	1.019	1.046
Biological Process	GO:0043623	7	cellular protein complex assembly	0.259539	K3ZGW3	proteasome-associated protein ECM29 homolog isoform X2 [Setaria italica]	1.585	Up	0.048083	LOC101754679	200.49	0.862		0.726	0.839		0.763	1.182		1.335	1.12		1.178
Biological Process	GO:0043623	7	cellular protein complex assembly	0.259539	K3ZQN7	Gamma-tubulin complex component OS=Setaria italica OX=4555 GN=LOC101763069	1.205	Up	0.028141	LOC101763069	93.706	0.799	0.939	0.929	0.975	0.959	1.018	1.115	1.053	1.045	1.123	1.013	1.066
Biological Process	GO:0034622	6	cellular macromolecular complex assembly	0.123756	K3Y9K4	NAP1-related protein 1-like [Setaria italica]	1.505	Up	0.000101436	LOC101774928	29.251	0.798	0.839	0.769	0.813	0.849	0.841	1.2	1.195	1.227	1.194	1.123	1.168
Biological Process	GO:0034622	6	cellular macromolecular complex assembly	0.123756	K3Z766	nucleosome assembly protein 1;2 [Setaria italica]	1.347	Up	4.0132e-05	LOC101767418	42.444	0.815	0.847	0.852	0.843	0.847	0.857	1.14	1.13	1.116	1.21	1.182	1.189
Biological Process	GO:0034622	6	cellular macromolecular complex assembly	0.123756	K3YV78	NAP1-related protein 2-like [Setaria italica]	1.697	Up	0.000101786	LOC101766402	28.4	0.758	0.752	0.688	0.861	0.871	0.818	1.235	1.216	1.278	1.204	1.165	1.224
Biological Process	GO:0034622	6	cellular macromolecular complex assembly	0.123756	K4AI98	"photosystem II repair protein PSB27-H1, chloroplastic [Setaria italica]"	1.244	Up	0.00028361	LOC101763379	18.049	0.851	0.889	0.901	0.978	0.994	0.967	1.089	1.109	1.087	1.068	1.019	1.046
Biological Process	GO:0034622	6	cellular macromolecular complex assembly	0.123756	K3ZGW3	proteasome-associated protein ECM29 homolog isoform X2 [Setaria italica]	1.585	Up	0.048083	LOC101754679	200.49	0.862		0.726	0.839		0.763	1.182		1.335	1.12		1.178
Biological Process	GO:0034622	6	cellular macromolecular complex assembly	0.123756	K3ZQN7	Gamma-tubulin complex component OS=Setaria italica OX=4555 GN=LOC101763069	1.205	Up	0.028141	LOC101763069	93.706	0.799	0.939	0.929	0.975	0.959	1.018	1.115	1.053	1.045	1.123	1.013	1.066
Biological Process	GO:0050832	7	defense response to fungus	0.0505305	K3ZM30	antimicrobial peptides-like isoform X1 [Setaria italica]	1.799	Up	0.006465	LOC101772931	39.059		0.451	0.433		0.612	0.585		0.761	0.829		2.179	2.151
Biological Process	GO:0050832	7	defense response to fungus	0.0505305	K3ZJG8	antimicrobial peptides-like isoform X2 [Setaria italica]	1.846	Up	6.2835e-05	SETIT_026721mg	30.953	0.712	0.653	0.651	0.608	0.673	0.663	1.26	1.192	1.27	1.418	1.484	1.415
Biological Process	GO:0006558	11	L-phenylalanine metabolic process	0.00173873	K3Y557	Phenylalanine ammonia-lyase OS=Setaria italica OX=4555 GN=LOC101756700	1.822	Up	5.4371e-07	LOC101756700	91.199	0.713	0.686	0.699	0.768	0.778	0.727	1.261	1.278	1.284	1.237	1.258	1.271
Biological Process	GO:0006558	11	L-phenylalanine metabolic process	0.00173873	K3YQG1	Phenylalanine ammonia-lyase OS=Setaria italica OX=4555 GN=LOC101780319	1.479	Up	1.61608e-05	LOC101780319	75.157	0.856	0.888	0.847	0.901	0.892	0.886	1.275	1.287	1.27	0.943	0.941	0.94
Biological Process	GO:0006558	11	L-phenylalanine metabolic process	0.00173873	K3Y5M0	Phenylalanine ammonia-lyase OS=Setaria italica OX=4555 GN=LOC101756300	1.834	Up	1.50902e-05	LOC101756300	75.519	0.758	0.783	0.773	0.822	0.821	0.813	1.464	1.367	1.413	1.001	1.012	1.005
Biological Process	GO:0006558	11	L-phenylalanine metabolic process	0.00173873	K3YQC4	Phenylalanine ammonia-lyase OS=Setaria italica OX=4555 GN=LOC101780720	1.804	Up	3.9161e-07	LOC101780720	77.803	0.756	0.777	0.749	0.833	0.85	0.84	1.371	1.378	1.368	1.031	0.999	1.001
Biological Process	GO:0006558	11	L-phenylalanine metabolic process	0.00173873	K3YGI0	Phenylalanine ammonia-lyase OS=Setaria italica OX=4555 GN=LOC101766005	1.915	Up	4.1695e-06	LOC101766005	74.987	0.734	0.739	0.775	0.791	0.786	0.805	1.415	1.477	1.414	1.027	1.044	1.034
Biological Process	GO:0046129	10	purine ribonucleoside biosynthetic process	0.0970859	K3Y8G3	adenosine kinase 2-like [Setaria italica]	1.402	Up	4.5139e-06	LOC101755894	37.352	0.865	0.845	0.842	0.797	0.86	0.809	1.18	1.185	1.212	1.129	1.139	1.116
Biological Process	GO:0046129	10	purine ribonucleoside biosynthetic process	0.0970859	K3ZQF6	Plasma membrane ATPase OS=Setaria italica OX=4555 GN=LOC101782642	1.305	Up	1.75303e-05	LOC101782642	105.24	0.871	0.871	0.845	0.832	0.835	0.83	1.126	1.132	1.119	1.183	1.17	1.183
Biological Process	GO:0046129	10	purine ribonucleoside biosynthetic process	0.0970859	K4ALF3	ATP synthase CF0 subunit I (plastid) [Setaria italica]	1.21	Up	0.00076218	SETIT_039733mg	16.384	0.891	0.874	0.895	0.99	1.019	1.049	1.097	1.089	1.032	1.032	1.031	1.035
Biological Process	GO:0046129	10	purine ribonucleoside biosynthetic process	0.0970859	K3ZAS6	"hydrogen-transporting ATP synthase, rotational mechanism [Zea mays]"	1.252	Up	0.00052099	LOC101780641	14.107	0.908	0.932	0.886	0.88	0.895	0.87	1.161	1.101	1.152	1.055	1.078	1.096
Biological Process	GO:0046129	10	purine ribonucleoside biosynthetic process	0.0970859	K3XMI1	"hydrogen-transporting ATP synthase, rotational mechanism [Zea mays]"	1.213	Up	2.1003e-05	LOC101765696	19.57	0.888	0.882	0.905	0.961	0.995	0.96	1.08	1.076	1.089	1.076	1.046	1.055
Biological Process	GO:0015031	6	protein transport	0.0698377	K3Z3N4	golgin candidate 6 [Setaria italica]	1.363	Up	0.0052584	LOC101762819	99.929	0.845	0.856	0.796	0.907	0.897	0.889	1.129	1.134	1.141	1.147	1.12	1.191
Biological Process	GO:0015031	6	protein transport	0.0698377	K3Y4M8	Clathrin heavy chain OS=Setaria italica OX=4555 GN=LOC101777651	1.351	Up	0.00022261	LOC101777651	193.65	0.824	0.883	0.835	0.932	0.93	0.923	1.168	1.126	1.139	1.084	1.072	1.077
Biological Process	GO:0015031	6	protein transport	0.0698377	K3YG20	vacuolar protein sorting-associated protein 18 homolog [Setaria italica]	1.228	Up	0.034159	LOC101767239	112.57		0.851	0.919		0.996	0.996		1.094	1.079		1.05	1.023
Biological Process	GO:0015031	6	protein transport	0.0698377	K3YKH0	mitochondrial import receptor subunit TOM9-2 [Setaria italica]	1.248	Up	0.0141366	LOC101770467	9.501		0.885	0.839		1.006	0.958		1.076	1.076		1.043	1.136
Biological Process	GO:0015031	6	protein transport	0.0698377	K3Z3S0	importin subunit beta-1-like [Setaria italica]	1.478	Up	0.0104595	LOC101766888	95.394	0.788	0.727		0.905	0.904		1.117	1.122		1.199	1.217
Biological Process	GO:0015031	6	protein transport	0.0698377	K3ZQU9	protein GRIP isoform X1 [Setaria italica]	2.896	Up	0.00060411	LOC101785854	88.87	0.62	0.577	0.451	0.773	0.77	0.69	1.495	1.52	1.757	1.119	1.141	1.11
Biological Process	GO:0015031	6	protein transport	0.0698377	K3YT65	TOM1-like protein 2 [Setaria italica]	1.241	Up	0.00032158	LOC101767496	43.609	0.866	0.902	0.886	0.987	1.01	0.966	1.12	1.067	1.106	1.032	1.023	1.032
Biological Process	GO:0015031	6	protein transport	0.0698377	K3ZQJ4	Coatomer subunit gamma OS=Setaria italica OX=4555 GN=LOC101780598	1.458	Up	1.87864e-05	LOC101780598	98.551	0.822	0.79	0.809	0.951	0.929	0.94	1.176	1.198	1.155	1.084	1.097	1.104
Biological Process	GO:0015031	6	protein transport	0.0698377	K4A5J5	Coatomer subunit gamma OS=Setaria italica OX=4555 GN=LOC101767457	1.488	Up	0.0041385	LOC101767457	100.14	0.868	0.788	0.727	0.951	0.878	0.861	1.081	1.242	1.224	1.072	1.081	1.194
Biological Process	GO:0015031	6	protein transport	0.0698377	K3Y4V3	importin beta-like SAD2 [Setaria italica]	1.378	Up	0.0127403	LOC101752763	118.22		0.801	0.856		0.931	0.945		1.159	1.124		1.149	1.084
Biological Process	GO:0015031	6	protein transport	0.0698377	K3YP84	nuclear-pore anchor isoform X2 [Setaria italica]	1.238	Up	3.5835e-05	LOC101758831	200.67	0.876	0.883	0.863	0.971	0.963	0.984	1.065	1.091	1.089	1.071	1.062	1.077
Biological Process	GO:0015031	6	protein transport	0.0698377	K4A602	Vacuolar protein sorting-associated protein 35 OS=Setaria italica OX=4555 GN=LOC101756461	1.299	Up	1.50946e-05	LOC101756461	90.735	0.838	0.862	0.839	0.983	0.97	1.006	1.103	1.101	1.095	1.071	1.098	1.059
Biological Process	GO:0015031	6	protein transport	0.0698377	K4AAW3	TOM1-like protein 2 [Setaria italica]	1.23	Up	0.0193195	LOC101761743	44.302	0.778	0.915	0.87	0.937	1.028	1.002	1.106	1.01	1.036	1.194	1.055	1.084
Biological Process	GO:0015031	6	protein transport	0.0698377	K3ZGW5	Clathrin heavy chain OS=Setaria italica OX=4555 GN=LOC101782089	1.355	Up	3.994e-05	LOC101782089	193.63	0.818	0.847	0.832	0.951	0.965	0.973	1.126	1.106	1.152	1.09	1.091	1.043
Biological Process	GO:0006559	12	L-phenylalanine catabolic process	0.00010013	K3Y557	Phenylalanine ammonia-lyase OS=Setaria italica OX=4555 GN=LOC101756700	1.822	Up	5.4371e-07	LOC101756700	91.199	0.713	0.686	0.699	0.768	0.778	0.727	1.261	1.278	1.284	1.237	1.258	1.271
Biological Process	GO:0006559	12	L-phenylalanine catabolic process	0.00010013	K3YQG1	Phenylalanine ammonia-lyase OS=Setaria italica OX=4555 GN=LOC101780319	1.479	Up	1.61608e-05	LOC101780319	75.157	0.856	0.888	0.847	0.901	0.892	0.886	1.275	1.287	1.27	0.943	0.941	0.94
Biological Process	GO:0006559	12	L-phenylalanine catabolic process	0.00010013	K3Y5M0	Phenylalanine ammonia-lyase OS=Setaria italica OX=4555 GN=LOC101756300	1.834	Up	1.50902e-05	LOC101756300	75.519	0.758	0.783	0.773	0.822	0.821	0.813	1.464	1.367	1.413	1.001	1.012	1.005
Biological Process	GO:0006559	12	L-phenylalanine catabolic process	0.00010013	K3YQC4	Phenylalanine ammonia-lyase OS=Setaria italica OX=4555 GN=LOC101780720	1.804	Up	3.9161e-07	LOC101780720	77.803	0.756	0.777	0.749	0.833	0.85	0.84	1.371	1.378	1.368	1.031	0.999	1.001
Biological Process	GO:0006559	12	L-phenylalanine catabolic process	0.00010013	K3YGI0	Phenylalanine ammonia-lyase OS=Setaria italica OX=4555 GN=LOC101766005	1.915	Up	4.1695e-06	LOC101766005	74.987	0.734	0.739	0.775	0.791	0.786	0.805	1.415	1.477	1.414	1.027	1.044	1.034
Biological Process	GO:0009605	3	response to external stimulus	0.0215776	K3ZM30	antimicrobial peptides-like isoform X1 [Setaria italica]	1.799	Up	0.006465	LOC101772931	39.059		0.451	0.433		0.612	0.585		0.761	0.829		2.179	2.151
Biological Process	GO:0009605	3	response to external stimulus	0.0215776	K4A530	Phytochrome OS=Setaria italica OX=4555 GN=LOC101775110	1.232	Up	0.0093217	LOC101775110	125.44	0.918	0.824	0.914	0.907	0.905	1.003	1.052	1.15	1.071	1.128	1.129	1.053
Biological Process	GO:0009605	3	response to external stimulus	0.0215776	K3ZJG8	antimicrobial peptides-like isoform X2 [Setaria italica]	1.846	Up	6.2835e-05	SETIT_026721mg	30.953	0.712	0.653	0.651	0.608	0.673	0.663	1.26	1.192	1.27	1.418	1.484	1.415
Biological Process	GO:0005985	8	sucrose metabolic process	0.173561	K3YG05	probable sucrose-phosphate synthase 4 [Setaria italica]	1.364	Up	0.000135919	LOC101761271	115.96	0.831	0.803	0.86	0.928	0.982	0.94	1.147	1.116	1.14	1.091	1.085	1.062
Biological Process	GO:0005985	8	sucrose metabolic process	0.173561	K4A5X5	Sucrose synthase OS=Setaria italica OX=4555 GN=LOC101783222	1.508	Up	3.6264e-07	LOC101783222	92.945	0.797	0.789	0.809	0.804	0.804	0.802	1.203	1.209	1.199	1.182	1.188	1.174
Biological Process	GO:0051056	8	regulation of small GTPase mediated signal transduction	0.00434775	K3ZPX6	brefeldin A-inhibited guanine nucleotide-exchange protein 5 [Setaria italica]	1.214	Up	4.0807e-07	LOC101760227	188.65	0.88	0.874	0.881	0.988	0.993	0.989	1.061	1.068	1.071	1.065	1.057	1.068
Biological Process	GO:0051056	8	regulation of small GTPase mediated signal transduction	0.00434775	K4A4U0	ARF guanine-nucleotide exchange factor GNOM-like [Setaria italica]	1.201	Up	1.68769e-05	LOC101760538	158.48	0.903	0.896	0.888	0.949	0.942	0.966	1.087	1.07	1.07	1.06	1.055	1.091
Biological Process	GO:0051056	8	regulation of small GTPase mediated signal transduction	0.00434775	K4A4R3	brefeldin A-inhibited guanine nucleotide-exchange protein 2 [Setaria italica]	1.253	Up	3.5636e-06	LOC101767857	197.69	0.884	0.888	0.895	0.939	0.97	0.936	1.112	1.102	1.127	1.051	1.044	1.065
Biological Process	GO:0009620	6	response to fungus	0.0505305	K3ZM30	antimicrobial peptides-like isoform X1 [Setaria italica]	1.799	Up	0.006465	LOC101772931	39.059		0.451	0.433		0.612	0.585		0.761	0.829		2.179	2.151
Biological Process	GO:0009620	6	response to fungus	0.0505305	K3ZJG8	antimicrobial peptides-like isoform X2 [Setaria italica]	1.846	Up	6.2835e-05	SETIT_026721mg	30.953	0.712	0.653	0.651	0.608	0.673	0.663	1.26	1.192	1.27	1.418	1.484	1.415
Biological Process	GO:0030417	9	nicotianamine metabolic process	0.000251053	K4AI90	nicotianamine synthase 2 [Setaria italica]	1.524	Up	0.00158389	LOC101786975	65.431	0.875	0.879	0.872	0.818	0.824	0.823	1.355	1.29	1.357	0.961	0.961	0.975
Biological Process	GO:0030417	9	nicotianamine metabolic process	0.000251053	K3ZUW1	nicotianamine synthase 3-like [Setaria italica]	1.323	Up	0.0100985	LOC101774809	36.66	0.93	0.804	0.939	0.927	0.881	0.91	1.161	1.258	1.117	0.988	1.065	1.039
Biological Process	GO:0030417	9	nicotianamine metabolic process	0.000251053	K4AM48	nicotianamine synthase 1 [Zea mays]	1.637	Up	7.3763e-07	SETIT_039983mg	33.994	0.847	0.859	0.845	0.816	0.872	0.867	1.402	1.365	1.408	0.918	0.912	0.922
Biological Process	GO:0097435	4	supramolecular fiber organization	0.220779	K4AGC6	actin-depolymerizing factor 2 [Setaria italica]	1.245	Up	0.0054162	LOC101781863	16.836	0.915	0.829	0.896	0.954	0.931	0.902	1.041	1.139	1.108	1.107	1.129	1.078
Biological Process	GO:0097435	4	supramolecular fiber organization	0.220779	K3ZQN7	Gamma-tubulin complex component OS=Setaria italica OX=4555 GN=LOC101763069	1.205	Up	0.028141	LOC101763069	93.706	0.799	0.939	0.929	0.975	0.959	1.018	1.115	1.053	1.045	1.123	1.013	1.066
Biological Process	GO:0009201	10	ribonucleoside triphosphate biosynthetic process	0.190711	K3ZQF6	Plasma membrane ATPase OS=Setaria italica OX=4555 GN=LOC101782642	1.305	Up	1.75303e-05	LOC101782642	105.24	0.871	0.871	0.845	0.832	0.835	0.83	1.126	1.132	1.119	1.183	1.17	1.183
Biological Process	GO:0009201	10	ribonucleoside triphosphate biosynthetic process	0.190711	K4ALF3	ATP synthase CF0 subunit I (plastid) [Setaria italica]	1.21	Up	0.00076218	SETIT_039733mg	16.384	0.891	0.874	0.895	0.99	1.019	1.049	1.097	1.089	1.032	1.032	1.031	1.035
Biological Process	GO:0009201	10	ribonucleoside triphosphate biosynthetic process	0.190711	K3ZAS6	"hydrogen-transporting ATP synthase, rotational mechanism [Zea mays]"	1.252	Up	0.00052099	LOC101780641	14.107	0.908	0.932	0.886	0.88	0.895	0.87	1.161	1.101	1.152	1.055	1.078	1.096
[truncated: 2,504 more rows]
