# Supplementary material for: Phosphoproteomic Profiling Reveals Early Salt-Responsive Mechanisms in Two Foxtail Millet Cultivars
Source: Front Plant Sci. 2021 Sep 20;12:712257. doi: 10.3389/fpls.2021.712257 (PMC8488109; doi:10.3389/fpls.2021.712257)
Supplement: Supplementary Table 7 — GO functional cluster statistics and list of DRPPs in the biological process in four comparison groups, AN04TvsAN04C, YG2CvsAN04C, YG2TvsAN04T, and YG2TvsYG2C. [file Table_7.XLSX]

## Sheet: GO enrichment
An04NvsAN04C up
GO Terms Level 1	GO Terms Description	GO Terms Level	GO Terms ID	Mapping	Background	All Mapping	All Background	Fold Enrichment	Fisher' exact test P value	-log10(p value)	Related Protein
Biological Process	chromatin assembly or disassembly	7	GO:0006333	3	8	86	2391	10.43	0.00220803	2.66	K3ZW07 K3XVS4 K3Z766
	nucleosome organization	7	GO:0034728	3	8	86	2391	10.43	0.00220803	2.66	K3ZW07 K3XVS4 K3Z766
	protein-DNA complex assembly	7	GO:0065004	3	9	86	2391	9.27	0.00322635	2.49	K3ZW07 K3XVS4 K3Z766
	DNA packaging	7	GO:0006323	3	9	86	2391	9.27	0.00322635	2.49	K3ZW07 K3XVS4 K3Z766
	DNA conformation change	6	GO:0071103	3	12	86	2391	6.95	0.00781276	2.11	K3ZW07 K3XVS4 K3Z766
	peptide biosynthetic process	7	GO:0043043	10	117	86	2391	2.38	0.00807876	2.09	K3ZW65 K3YAJ2 K3Z1L7 K3YSD3 K3Z925 K3XM46 K3ZWC0 K3XMS1 K4A6E4 K3YKA4
	cellular macromolecular complex assembly	6	GO:0034622	4	24	86	2391	4.63	0.00955944	2.02	K3ZW07 K4AKQ0 K3XVS4 K3Z766
	peptide metabolic process	6	GO:0006518	10	120	86	2391	2.32	0.00961968	2.02	K3ZW65 K3YAJ2 K3Z1L7 K3YSD3 K3Z925 K3XM46 K3ZWC0 K3XMS1 K4A6E4 K3YKA4
	amide biosynthetic process	6	GO:0043604	10	121	86	2391	2.3	0.0101806	1.99	K3ZW65 K3YAJ2 K3Z1L7 K3YSD3 K3Z925 K3XM46 K3ZWC0 K3XMS1 K4A6E4 K3YKA4
	chromatin organization	6	GO:0006325	4	30	86	2391	3.71	0.0209325	1.68	K3ZW07 K3XVS4 K3Z766 K3YGQ0
An04TvsAN04C down
GO Terms Level 1	GO Terms Description	GO Terms Level	GO Terms ID	Mapping	Background	All Mapping	All Background	Fold Enrichment	Fisher' exact test P value	-log10(p value)	Related Protein
Biological Process	ion transmembrane transport	6	GO:0034220	6	49	90	2391	3.25	0.00912617	2.04	K3Z3F7 K3YD82 K3ZEF2 K3Z4K5 K3Y5D3 K3Y4U8
	metal ion transport	7	GO:0030001	6	55	90	2391	2.9	0.0157946	1.8	K3Z3F7 K3YD82 K3XUY1 K3YWC1 K3Y5D3 K3Y4U8
	cation transmembrane transport	7	GO:0098655	5	45	90	2391	2.95	0.0251656	1.6	K3Z3F7 K3YD82 K3ZEF2 K3Y5D3 K3Y4U8
	cation transport	6	GO:0006812	7	88	90	2391	2.11	0.0451039	1.35	K3Z3F7 K3YD82 K3ZEF2 K3XUY1 K3YWC1 K3Y5D3 K3Y4U8
YG2TvsYG2C up
GO Terms Level 1	GO Terms Description	GO Terms Level	GO Terms ID	Mapping	Background	All Mapping	All Background	Fold Enrichment	Fisher' exact test P value	-log10(p value)	Related Protein
Biological Process	disaccharide metabolic process	7	GO:0005984	6	20	153	2391	4.69	0.0011391	2.94	K3YG05 K3YG75 K4A5Y9 K3XVC3 K4A5X5 K3YPW1
	oligosaccharide metabolic process	6	GO:0009311	6	20	153	2391	4.69	0.0011391	2.94	K3YG05 K3YG75 K4A5Y9 K3XVC3 K4A5X5 K3YPW1
	cellular amine metabolic process	6	GO:0044106	3	6	153	2391	7.81	0.00445315	2.35	K4AI90 K4AM48 K3Z1I0
	cellular biogenic amine metabolic process	7	GO:0006576	3	6	153	2391	7.81	0.00445315	2.35	K4AI90 K4AM48 K3Z1I0
	purine-containing compound salvage	7	GO:0043101	2	3	153	2391	10.42	0.0116945	1.93	K3ZQR0 K3Z3R9
	ammonium transport	7	GO:0015696	2	4	153	2391	7.81	0.0224086	1.65	K3ZEF2 K3Y6U6
	amine biosynthetic process	6	GO:0009309	2	4	153	2391	7.81	0.0224086	1.65	K4AI90 K4AM48
	protein transport	6	GO:0015031	10	80	153	2391	1.95	0.0289873	1.54	K3XF11 K3Z5X3 K3YGC0 K3ZQJ4 K3Z895 K3YT65 K3YGK0 K3ZHU5 K3XDY7 K3ZHV4
	ribose phosphate biosynthetic process	7	GO:0046390	4	22	153	2391	2.84	0.0477648	1.32	K3ZQF6 K3ZQR0 K3Z4W5 K3Z3R9
	organophosphate biosynthetic process	6	GO:0090407	5	32	153	2391	2.44	0.0497488	1.3	K3ZSL3 K3ZQF6 K3ZQR0 K3Z4W5 K3Z3R9
YG2TvsYG2C down
GO Terms Level 1	GO Terms Description	GO Terms Level	GO Terms ID	Mapping	Background	All Mapping	All Background	Fold Enrichment	Fisher' exact test P value	-log10(p value)	Related Protein
Biological Process	ion transmembrane transport	6	GO:0034220	6	49	100	2391	2.93	0.0149588	1.83	K3ZQP9 K3YD82 K3ZQN3 K3Z4K5 K3Y4T5 K3Z2G6
	inorganic ion transmembrane transport	7	GO:0098660	5	41	100	2391	2.92	0.0262286	1.58	K3ZQP9 K3YD82 K3ZQN3 K3Y4T5 K3Z2G6
	cation transmembrane transport	7	GO:0098655	5	45	100	2391	2.66	0.037514	1.43	K3ZQP9 K3YD82 K3ZQN3 K3Y4T5 K3Z2G6
	ribonucleoprotein complex assembly	7	GO:0022618	2	8	100	2391	5.98	0.0411296	1.39	K3YSW3 K3ZUP5
YG2CvsAn04C up
GO Terms Level 1	GO Terms Description	GO Terms Level	GO Terms ID	Mapping	Background	All Mapping	All Background	Fold Enrichment	Fisher' exact test P value	-log10(p value)	Related Protein
Biological Process	cellular macromolecule biosynthetic process	6	GO:0034645	25	219	126	2391	2.17	0.000110885	3.96	K3ZQG9 K3XLL7 K4AF78 K3XX63 K4A566 K3YYI9 K3Z925 K3ZWC0 K3ZQ90 K3YGQ0 K3YKA4 K3ZQ81 K4A884 K3Z1L7 K3ZBN4 K3ZAK7 K3YSD3 K3Y7W6 K4A6K1 K3XMS1 K4A562 K3Y9X5 K4A6E4 K3Y919 K3ZTV6
	peptide biosynthetic process	7	GO:0043043	16	117	126	2391	2.6	0.000293133	3.53	K3ZQG9 K3XLL7 K4AF78 K3YYI9 K3Z925 K3ZWC0 K3YKA4 K3Z1L7 K3ZAK7 K3ZBN4 K3YSD3 K3Y7W6 K3XMS1 K3Y9X5 K4A6E4 K3ZTV6
	peptide metabolic process	6	GO:0006518	16	120	126	2391	2.53	0.00039448	3.4	K3ZQG9 K3XLL7 K4AF78 K3YYI9 K3Z925 K3ZWC0 K3YKA4 K3Z1L7 K3ZAK7 K3ZBN4 K3YSD3 K3Y7W6 K3XMS1 K3Y9X5 K4A6E4 K3ZTV6
	amide biosynthetic process	6	GO:0043604	16	121	126	2391	2.51	0.0004344	3.36	K3ZQG9 K3XLL7 K4AF78 K3YYI9 K3Z925 K3ZWC0 K3YKA4 K3Z1L7 K3ZAK7 K3ZBN4 K3YSD3 K3Y7W6 K3XMS1 K3Y9X5 K4A6E4 K3ZTV6
	polysaccharide biosynthetic process	7	GO:0000271	5	23	126	2391	4.13	0.00586377	2.23	K3ZQ81 K3ZQ90 K4A562 K4A566 K3Y919
	cellular polysaccharide metabolic process	6	GO:0044264	5	24	126	2391	3.95	0.00709961	2.15	K3ZQ81 K3ZQ90 K4A562 K4A566 K3Y919
	inorganic ion transmembrane transport	7	GO:0098660	6	41	126	2391	2.78	0.0186964	1.73	K3ZQP9 K3YD82 K3ZQN3 K4A5W9 K3Y5D3 K3Z2G6
	monovalent inorganic cation transport	7	GO:0015672	6	43	126	2391	2.65	0.0232664	1.63	K3ZQP9 K3YD82 K3ZQN3 K4A5W9 K3Y5D3 K3Z2G6
	cellular glucan metabolic process	7	GO:0006073	4	22	126	2391	3.45	0.0256795	1.59	K3ZQ81 K3ZQ90 K4A562 K4A566
	glucan metabolic process	6	GO:0044042	4	22	126	2391	3.45	0.0256795	1.59	K3ZQ81 K3ZQ90 K4A562 K4A566
	cellular carbohydrate biosynthetic process	7	GO:0034637	5	33	126	2391	2.88	0.0271394	1.57	K3ZQ81 K3ZQ90 K4A562 K4A566 K3Y919
	cation transmembrane transport	7	GO:0098655	6	45	126	2391	2.53	0.0285351	1.54	K3ZQP9 K3YD82 K3ZQN3 K4A5W9 K3Y5D3 K3Z2G6
	carbohydrate biosynthetic process	6	GO:0016051	5	36	126	2391	2.64	0.0380321	1.42	K3ZQ81 K3ZQ90 K4A562 K4A566 K3Y919
	ion transmembrane transport	6	GO:0034220	6	49	126	2391	2.32	0.0413061	1.38	K3ZQP9 K3YD82 K3ZQN3 K4A5W9 K3Y5D3 K3Z2G6
YG2CvsAn04C down
GO Terms Level 1	GO Terms Description	GO Terms Level	GO Terms ID	Mapping	Background	All Mapping	All Background	Fold Enrichment	Fisher' exact test P value	-log10(p value)	Related Protein
Biological Process	cellular protein complex disassembly	7	GO:0043624	3	3	177	2391	13.51	0.000399329	3.4	K4AA60 K4AGC6 K3ZTE0
	protein complex disassembly	6	GO:0043241	3	3	177	2391	13.51	0.000399329	3.4	K4AA60 K4AGC6 K3ZTE0
	amine biosynthetic process	6	GO:0009309	3	4	177	2391	10.13	0.00151002	2.82	K4AI90 K3ZUW1 K4AM48
	disaccharide metabolic process	7	GO:0005984	6	20	177	2391	4.05	0.00244028	2.61	K3YG05 K3YG75 K4A5Y9 K3XVC3 K3XEC1 K4A5X5
	oligosaccharide metabolic process	6	GO:0009311	6	20	177	2391	4.05	0.00244028	2.61	K3YG05 K3YG75 K4A5Y9 K3XVC3 K3XEC1 K4A5X5
	cellular amine metabolic process	6	GO:0044106	3	6	177	2391	6.75	0.00675161	2.17	K4AI90 K3ZUW1 K4AM48
	cellular biogenic amine metabolic process	7	GO:0006576	3	6	177	2391	6.75	0.00675161	2.17	K4AI90 K3ZUW1 K4AM48
	purine-containing compound salvage	7	GO:0043101	2	3	177	2391	9.01	0.0155556	1.81	K3ZQR0 K3Z3R9
	ammonium transport	7	GO:0015696	2	4	177	2391	6.75	0.0296011	1.53	K3ZEF2 K3Y6U6
	protein transport	6	GO:0015031	11	80	177	2391	1.86	0.0310527	1.51	K3XF11 K3Z3N4 K4A7J8 K3ZQJ4 K3Z895 K3YT65 K3YGK0 K3ZHU5 K3YP84 K3XDY7 K3ZGW5
	nucleoside phosphate metabolic process	7	GO:0006753	9	61	177	2391	1.99	0.0329219	1.48	K3XI16 K3ZDH8 K3Z3R9 K3ZSL3 K3ZQF6 K3ZQR0 K3Z4W5 K3YRZ4 K4AGM9
	ribose phosphate metabolic process	6	GO:0019693	8	54	177	2391	2	0.0423071	1.37	K3XI16 K3ZDH8 K3Z3R9 K3ZQF6 K3ZQR0 K3Z4W5 K3YRZ4 K4AGM9
YG2TvsAn04T up
GO Terms Level 1	GO Terms Description	GO Terms Level	GO Terms ID	Mapping	Background	All Mapping	All Background	Fold Enrichment	Fisher' exact test P value	-log10(p value)	Related Protein
Biological Process	cellular macromolecule biosynthetic process	6	GO:0034645	25	219	151	2391	1.81	0.00195582	2.71	K3ZQG9 K3ZW65 K4A4Z6 K3ZH35 K3XX63 K4A566 K3Z925 K3ZWC0 K3ZHE1 K3YGQ0 K4AD55 K3YX73 K3YVJ8 K4A884 K3Z1L7 K3YSD3 K3Y7W6 K4AAQ4 K4A6K1 K4AFG0 K3XMS1 K3YJR7 K3Y9X5 K4A6E4 K3ZTV6
	peptide biosynthetic process	7	GO:0043043	16	117	151	2391	2.17	0.00221117	2.66	K3YVJ8 K3ZQG9 K3ZW65 K3Z1L7 K3YSD3 K3Z925 K4AAQ4 K3Y7W6 K4AFG0 K3XMS1 K3ZWC0 K3YJR7 K3YX73 K3Y9X5 K3ZTV6 K4A6E4
	peptide metabolic process	6	GO:0006518	16	120	151	2391	2.11	0.00288613	2.54	K3YVJ8 K3ZQG9 K3ZW65 K3Z1L7 K3YSD3 K3Z925 K4AAQ4 K3Y7W6 K4AFG0 K3XMS1 K3ZWC0 K3YJR7 K3YX73 K3Y9X5 K3ZTV6 K4A6E4
	amide biosynthetic process	6	GO:0043604	16	121	151	2391	2.09	0.00314604	2.5	K3YVJ8 K3ZQG9 K3ZW65 K3Z1L7 K3YSD3 K3Z925 K4AAQ4 K3Y7W6 K4AFG0 K3XMS1 K3ZWC0 K3YJR7 K3YX73 K3Y9X5 K3ZTV6 K4A6E4
	purine-containing compound salvage	7	GO:0043101	2	3	151	2391	10.56	0.0113964	1.94	K3ZQR0 K3Z3R9
	cellular response to hormone stimulus	6	GO:0032870	2	4	151	2391	7.92	0.02185	1.66	K3ZQ56 K3Z3A3
	hormone-mediated signaling pathway	7	GO:0009755	2	4	151	2391	7.92	0.02185	1.66	K3ZQ56 K3Z3A3
	disaccharide metabolic process	7	GO:0005984	4	20	151	2391	3.17	0.0334787	1.48	K3XV88 K3ZH55 K4A5Y9 K3XVC3
	oligosaccharide metabolic process	6	GO:0009311	4	20	151	2391	3.17	0.0334787	1.48	K3XV88 K3ZH55 K4A5Y9 K3XVC3
YG2TvsAn04T down
GO Terms Level 1	GO Terms Description	GO Terms Level	GO Terms ID	Mapping	Background	All Mapping	All Background	Fold Enrichment	Fisher' exact test P value	-log10(p value)	Related Protein
Biological Process	chromatin assembly or disassembly	7	GO:0006333	3	8	135	2391	6.64	0.00799516	2.1	K3ZW07 K3XVS4 K3Z766
	nucleosome organization	7	GO:0034728	3	8	135	2391	6.64	0.00799516	2.1	K3ZW07 K3XVS4 K3Z766
	cellular macromolecular complex assembly	6	GO:0034622	5	24	135	2391	3.69	0.00948234	2.02	K3ZW07 K3XVS4 K3Z766 K3ZWG3 K3YSW3
	protein-DNA complex assembly	7	GO:0065004	3	9	135	2391	5.9	0.0115021	1.94	K3ZW07 K3XVS4 K3Z766
	DNA packaging	7	GO:0006323	3	9	135	2391	5.9	0.0115021	1.94	K3ZW07 K3XVS4 K3Z766
	disaccharide metabolic process	7	GO:0005984	4	20	135	2391	3.54	0.0232247	1.63	K3YG05 K3ZH55 K4A5Y9 K4A5X5
	oligosaccharide metabolic process	6	GO:0009311	4	20	135	2391	3.54	0.0232247	1.63	K3YG05 K3ZH55 K4A5Y9 K4A5X5
	DNA conformation change	6	GO:0071103	3	12	135	2391	4.43	0.0265949	1.58	K3ZW07 K3XVS4 K3Z766

## Sheet: DEPP list
An04TvsAN04C up
GO Terms Level 1	GO Terms ID	GO Terms Level	GO Terms Description	Fisher's exact test P value	Protein accession	Position	Ratio	Regulated Type	P value	Amino acid	Protein description	Gene name	AN04C_1	AN04C_2	AN04C_3	AN04T_1	AN04T_2	AN04T_3	YG2C_1	YG2C_2	YG2C_3	YG2T_1	YG2T_2	YG2T_3
Biological Process	GO:0044085	3	cellular component biogenesis	0.0862143	K3ZW07	191	1.283	Up	0.0135994	S	histone H1-like [Setaria italica]	LOC101779531	0.851	0.847	0.979	1.152	1.071	1.211	1.079	1.217	0.844	1.146	1.159	0.932
Biological Process	GO:0044085	3	cellular component biogenesis	0.0862143	K3ZW07	259	1.781	Up	0.00031656	S	histone H1-like [Setaria italica]	LOC101779531	0.747	0.798	0.859	1.401	1.371	1.509	1.138	1.111	0.842	0.9	0.833	0.717
Biological Process	GO:0044085	3	cellular component biogenesis	0.0862143	K3ZW07	236	1.424	Up	0.00038137	T	histone H1-like [Setaria italica]	LOC101779531	0.813	0.81	0.888	1.174	1.183	1.218	1.124	1.09	0.893	1.152	1.159	1.022
Biological Process	GO:0044085	3	cellular component biogenesis	0.0862143	K4AKQ0	417	1.232	Up	0.03888	S	putative clathrin assembly protein At2g25430 [Setaria italica]	LOC101762301		0.829	0.89		1.083	1.034		1.085	1.084		0.992	0.964
Biological Process	GO:0044085	3	cellular component biogenesis	0.0862143	K3XVS4	48	1.369	Up	8e-05	S	"""""""nascent polypeptide-associated complex subunit alpha, muscle-specific form-like [Setaria italica]"""""""	LOC101780399	0.896	0.912	0.885	1.196	1.268	1.224	0.915	0.886	0.904	1.007	0.982	1.017
Biological Process	GO:0044085	3	cellular component biogenesis	0.0862143	K3Z766	127	1.215	Up	0.00051792	S	nucleosome assembly protein 1;2 [Setaria italica]	LOC101767418	0.912	0.911	0.964	1.138	1.126	1.123	1.054	1.127	1.07	0.916	0.865	0.874
Biological Process	GO:0006091	4	generation of precursor metabolites and energy	0.334253	K3YTL8	42	1.314	Up	0.00073896	S	Fructose-bisphosphate aldolase	LOC101754112	0.886	0.909	0.93	1.252	1.182	1.147	0.885	0.916	0.951	1.003	0.989	0.997
Biological Process	GO:0006091	4	generation of precursor metabolites and energy	0.334253	K3YTL8	41	1.305	Up	4.2905e-05	S	Fructose-bisphosphate aldolase	LOC101754112	0.882	0.879	0.898	1.138	1.185	1.147	0.842	0.835	0.864	1.141	1.084	1.099
Biological Process	GO:0006091	4	generation of precursor metabolites and energy	0.334253	K3ZDH8	581	1.253	Up	0.034822	S	ATP-dependent 6-phosphofructokinase	LOC101762810	0.884	0.867		1.143	1.051		0.931	0.824		1.05	1.245
Biological Process	GO:0065003	5	macromolecular complex assembly	0.00955944	K3ZW07	191	1.283	Up	0.0135994	S	histone H1-like [Setaria italica]	LOC101779531	0.851	0.847	0.979	1.152	1.071	1.211	1.079	1.217	0.844	1.146	1.159	0.932
Biological Process	GO:0065003	5	macromolecular complex assembly	0.00955944	K3ZW07	259	1.781	Up	0.00031656	S	histone H1-like [Setaria italica]	LOC101779531	0.747	0.798	0.859	1.401	1.371	1.509	1.138	1.111	0.842	0.9	0.833	0.717
Biological Process	GO:0065003	5	macromolecular complex assembly	0.00955944	K3ZW07	236	1.424	Up	0.00038137	T	histone H1-like [Setaria italica]	LOC101779531	0.813	0.81	0.888	1.174	1.183	1.218	1.124	1.09	0.893	1.152	1.159	1.022
Biological Process	GO:0065003	5	macromolecular complex assembly	0.00955944	K4AKQ0	417	1.232	Up	0.03888	S	putative clathrin assembly protein At2g25430 [Setaria italica]	LOC101762301		0.829	0.89		1.083	1.034		1.085	1.084		0.992	0.964
Biological Process	GO:0065003	5	macromolecular complex assembly	0.00955944	K3XVS4	48	1.369	Up	8e-05	S	"""""""nascent polypeptide-associated complex subunit alpha, muscle-specific form-like [Setaria italica]"""""""	LOC101780399	0.896	0.912	0.885	1.196	1.268	1.224	0.915	0.886	0.904	1.007	0.982	1.017
Biological Process	GO:0065003	5	macromolecular complex assembly	0.00955944	K3Z766	127	1.215	Up	0.00051792	S	nucleosome assembly protein 1;2 [Setaria italica]	LOC101767418	0.912	0.911	0.964	1.138	1.126	1.123	1.054	1.127	1.07	0.916	0.865	0.874
Biological Process	GO:0019693	6	ribose phosphate metabolic process	0.307079	K3YTL8	42	1.314	Up	0.00073896	S	Fructose-bisphosphate aldolase	LOC101754112	0.886	0.909	0.93	1.252	1.182	1.147	0.885	0.916	0.951	1.003	0.989	0.997
Biological Process	GO:0019693	6	ribose phosphate metabolic process	0.307079	K3YTL8	41	1.305	Up	4.2905e-05	S	Fructose-bisphosphate aldolase	LOC101754112	0.882	0.879	0.898	1.138	1.185	1.147	0.842	0.835	0.864	1.141	1.084	1.099
Biological Process	GO:0019693	6	ribose phosphate metabolic process	0.307079	K3YG40	888	1.258	Up	0.0052002	T	Plasma membrane ATPase	LOC101763833	0.85	0.953	0.958	1.155	1.13	1.189	0.958	0.972	0.953	1.079	0.966	0.938
Biological Process	GO:0019693	6	ribose phosphate metabolic process	0.307079	K3ZDH8	581	1.253	Up	0.034822	S	ATP-dependent 6-phosphofructokinase	LOC101762810	0.884	0.867		1.143	1.051		0.931	0.824		1.05	1.245
Biological Process	GO:0034637	7	cellular carbohydrate biosynthetic process	0.334253	K4A562	129	1.277	Up	0.000162609	Y	Cellulose synthase	LOC101765933	0.811	0.813		1.04	1.034		1.084	1.044		1.088	1.136
Biological Process	GO:0034637	7	cellular carbohydrate biosynthetic process	0.334253	K4A562	122	1.334	Up	0.0150788	S	Cellulose synthase	LOC101765933	0.817	0.801		1.116	1.042		1.034	1.043		1.066	1.143
Biological Process	GO:0034637	7	cellular carbohydrate biosynthetic process	0.334253	K3YPW1	33	1.22	Up	0.020963	S	"""""""probable alpha,alpha-trehalose-phosphate synthase [UDP-forming] 11 [Setaria italica]"""""""	LOC101768584		0.901	0.921		1.141	1.081		1.026	1.057		0.997	0.969
Biological Process	GO:0034637	7	cellular carbohydrate biosynthetic process	0.334253	K3YPW1	846	1.209	Up	0.00026188	S	"""""""probable alpha,alpha-trehalose-phosphate synthase [UDP-forming] 11 [Setaria italica]"""""""	LOC101768584	0.974	0.967	0.928	1.15	1.153	1.166	0.848	0.899	0.902	1.021	1.025	1.005
Biological Process	GO:0034637	7	cellular carbohydrate biosynthetic process	0.334253	K3YPW1	842	1.246	Up	0.0027968	S	"""""""probable alpha,alpha-trehalose-phosphate synthase [UDP-forming] 11 [Setaria italica]"""""""	LOC101768584	0.911	0.955	0.966	1.243	1.135	1.151	0.775	0.891	0.862	1.057	1.057	1.012
Biological Process	GO:0006396	8	RNA processing	0.227304	K3YGD8	269	1.235	Up	0.003241	S	RNA-binding protein 25 isoform X1 [Setaria italica]	LOC101768993	0.891	0.812	0.876	1.028	1.093	1.065	1.167	1.156	1.171	0.894	0.983	0.948
Biological Process	GO:0006396	8	RNA processing	0.227304	K4A802	60	1.24	Up	0.004719	S	RNA-binding protein 39-like [Setaria italica]	LOC101779868	0.898		0.898	1.13		1.097	1.127		1.167	0.894		0.87
Biological Process	GO:0006396	8	RNA processing	0.227304	K3Z5A5	181	1.321	Up	0.000179119	S	polypyrimidine tract-binding protein homolog 3 [Setaria italica]	LOC101759441	0.842	0.851	0.863	1.169	1.109	1.098	1.112	1.064	1.154	0.915	1.015	0.925
Biological Process	GO:0006396	8	RNA processing	0.227304	K3Z5A5	440	1.21	Up	0.0120008	S	polypyrimidine tract-binding protein homolog 3 [Setaria italica]	LOC101759441	0.898	0.932		1.096	1.118		0.969	0.91		1.044	1.066
Biological Process	GO:0006396	8	RNA processing	0.227304	K3Z2A2	48	1.208	Up	0.037825	S	RNA-binding protein 8A [Setaria italica]	LOC101779089	0.892	0.961		1.111	1.128		1.025	0.956		0.986	0.958
Biological Process	GO:0006396	8	RNA processing	0.227304	K3XG47	431	1.216	Up	0.002224	S	la-related protein 1A [Setaria italica]	LOC101772037	0.946	0.943	0.993	1.208	1.178	1.119	0.82	0.847	0.936	1.019	1.016	0.924
Biological Process	GO:0006396	8	RNA processing	0.227304	K3XG47	437	1.264	Up	0.00021712	S	la-related protein 1A [Setaria italica]	LOC101772037	0.884	0.921	0.931	1.144	1.174	1.14	0.964	0.995	1.033	1.018	0.929	0.886
Biological Process	GO:1901575	4	organic substance catabolic process	0.214047	K3YTL8	42	1.314	Up	0.00073896	S	Fructose-bisphosphate aldolase	LOC101754112	0.886	0.909	0.93	1.252	1.182	1.147	0.885	0.916	0.951	1.003	0.989	0.997
Biological Process	GO:1901575	4	organic substance catabolic process	0.214047	K3YTL8	41	1.305	Up	4.2905e-05	S	Fructose-bisphosphate aldolase	LOC101754112	0.882	0.879	0.898	1.138	1.185	1.147	0.842	0.835	0.864	1.141	1.084	1.099
Biological Process	GO:1901575	4	organic substance catabolic process	0.214047	K3Z3D3	31	1.618	Up	1.2134e-06	S	ubiquitin carboxyl-terminal hydrolase 26 [Setaria italica]	LOC101785227	0.713	0.715	0.699	1.17	1.137	1.135	0.625	0.544	0.562	1.471	1.558	1.561
Biological Process	GO:1901575	4	organic substance catabolic process	0.214047	K3ZDH8	581	1.253	Up	0.034822	S	ATP-dependent 6-phosphofructokinase	LOC101762810	0.884	0.867		1.143	1.051		0.931	0.824		1.05	1.245
Biological Process	GO:1901575	4	organic substance catabolic process	0.214047	K3ZR52	211	1.225	Up	0.00064172	S	ubiquitin carboxyl-terminal hydrolase 24 [Setaria italica]	LOC101776300	0.906	0.866	0.905	1.102	1.116	1.062	1.023	1.019	1.044	0.951	1.061	0.949
Biological Process	GO:1901575	4	organic substance catabolic process	0.214047	K3XK89	7	1.225	Up	0.007962	S	cytidine deaminase 1-like [Setaria italica]	LOC101753281	0.9	0.99	0.928	1.133	1.101	1.219	1.023	0.898	0.919	1.02	1.015	0.963
Biological Process	GO:0009161	9	ribonucleoside monophosphate metabolic process	0.181146	K3YTL8	42	1.314	Up	0.00073896	S	Fructose-bisphosphate aldolase	LOC101754112	0.886	0.909	0.93	1.252	1.182	1.147	0.885	0.916	0.951	1.003	0.989	0.997
Biological Process	GO:0009161	9	ribonucleoside monophosphate metabolic process	0.181146	K3YTL8	41	1.305	Up	4.2905e-05	S	Fructose-bisphosphate aldolase	LOC101754112	0.882	0.879	0.898	1.138	1.185	1.147	0.842	0.835	0.864	1.141	1.084	1.099
Biological Process	GO:0009161	9	ribonucleoside monophosphate metabolic process	0.181146	K3YG40	888	1.258	Up	0.0052002	T	Plasma membrane ATPase	LOC101763833	0.85	0.953	0.958	1.155	1.13	1.189	0.958	0.972	0.953	1.079	0.966	0.938
Biological Process	GO:0009161	9	ribonucleoside monophosphate metabolic process	0.181146	K3ZDH8	581	1.253	Up	0.034822	S	ATP-dependent 6-phosphofructokinase	LOC101762810	0.884	0.867		1.143	1.051		0.931	0.824		1.05	1.245
Biological Process	GO:0016071	8	mRNA metabolic process	0.209025	K3YGD8	269	1.235	Up	0.003241	S	RNA-binding protein 25 isoform X1 [Setaria italica]	LOC101768993	0.891	0.812	0.876	1.028	1.093	1.065	1.167	1.156	1.171	0.894	0.983	0.948
Biological Process	GO:0016071	8	mRNA metabolic process	0.209025	K4A802	60	1.24	Up	0.004719	S	RNA-binding protein 39-like [Setaria italica]	LOC101779868	0.898		0.898	1.13		1.097	1.127		1.167	0.894		0.87
Biological Process	GO:0016071	8	mRNA metabolic process	0.209025	K3Z5A5	181	1.321	Up	0.000179119	S	polypyrimidine tract-binding protein homolog 3 [Setaria italica]	LOC101759441	0.842	0.851	0.863	1.169	1.109	1.098	1.112	1.064	1.154	0.915	1.015	0.925
Biological Process	GO:0016071	8	mRNA metabolic process	0.209025	K3Z5A5	440	1.21	Up	0.0120008	S	polypyrimidine tract-binding protein homolog 3 [Setaria italica]	LOC101759441	0.898	0.932		1.096	1.118		0.969	0.91		1.044	1.066
Biological Process	GO:0034728	7	nucleosome organization	0.00220803	K3ZW07	191	1.283	Up	0.0135994	S	histone H1-like [Setaria italica]	LOC101779531	0.851	0.847	0.979	1.152	1.071	1.211	1.079	1.217	0.844	1.146	1.159	0.932
Biological Process	GO:0034728	7	nucleosome organization	0.00220803	K3ZW07	259	1.781	Up	0.00031656	S	histone H1-like [Setaria italica]	LOC101779531	0.747	0.798	0.859	1.401	1.371	1.509	1.138	1.111	0.842	0.9	0.833	0.717
Biological Process	GO:0034728	7	nucleosome organization	0.00220803	K3ZW07	236	1.424	Up	0.00038137	T	histone H1-like [Setaria italica]	LOC101779531	0.813	0.81	0.888	1.174	1.183	1.218	1.124	1.09	0.893	1.152	1.159	1.022
Biological Process	GO:0034728	7	nucleosome organization	0.00220803	K3XVS4	48	1.369	Up	8e-05	S	"""""""nascent polypeptide-associated complex subunit alpha, muscle-specific form-like [Setaria italica]"""""""	LOC101780399	0.896	0.912	0.885	1.196	1.268	1.224	0.915	0.886	0.904	1.007	0.982	1.017
Biological Process	GO:0034728	7	nucleosome organization	0.00220803	K3Z766	127	1.215	Up	0.00051792	S	nucleosome assembly protein 1;2 [Setaria italica]	LOC101767418	0.912	0.911	0.964	1.138	1.126	1.123	1.054	1.127	1.07	0.916	0.865	0.874
Biological Process	GO:0009259	9	ribonucleotide metabolic process	0.267226	K3YTL8	42	1.314	Up	0.00073896	S	Fructose-bisphosphate aldolase	LOC101754112	0.886	0.909	0.93	1.252	1.182	1.147	0.885	0.916	0.951	1.003	0.989	0.997
Biological Process	GO:0009259	9	ribonucleotide metabolic process	0.267226	K3YTL8	41	1.305	Up	4.2905e-05	S	Fructose-bisphosphate aldolase	LOC101754112	0.882	0.879	0.898	1.138	1.185	1.147	0.842	0.835	0.864	1.141	1.084	1.099
Biological Process	GO:0009259	9	ribonucleotide metabolic process	0.267226	K3YG40	888	1.258	Up	0.0052002	T	Plasma membrane ATPase	LOC101763833	0.85	0.953	0.958	1.155	1.13	1.189	0.958	0.972	0.953	1.079	0.966	0.938
Biological Process	GO:0009259	9	ribonucleotide metabolic process	0.267226	K3ZDH8	581	1.253	Up	0.034822	S	ATP-dependent 6-phosphofructokinase	LOC101762810	0.884	0.867		1.143	1.051		0.931	0.824		1.05	1.245
Biological Process	GO:0044248	4	cellular catabolic process	0.258554	K3Z3D3	31	1.618	Up	1.2134e-06	S	ubiquitin carboxyl-terminal hydrolase 26 [Setaria italica]	LOC101785227	0.713	0.715	0.699	1.17	1.137	1.135	0.625	0.544	0.562	1.471	1.558	1.561
Biological Process	GO:0044248	4	cellular catabolic process	0.258554	K3YTJ1	208	1.239	Up	0.0005589	S	Autophagy protein 5	LOC101758408	0.961	0.909	0.951	1.14	1.163	1.192	0.969	0.886	0.895	0.95	1.066	0.998
Biological Process	GO:0044248	4	cellular catabolic process	0.258554	K3ZR52	211	1.225	Up	0.00064172	S	ubiquitin carboxyl-terminal hydrolase 24 [Setaria italica]	LOC101776300	0.906	0.866	0.905	1.102	1.116	1.062	1.023	1.019	1.044	0.951	1.061	0.949
Biological Process	GO:0044248	4	cellular catabolic process	0.258554	K3XK89	7	1.225	Up	0.007962	S	cytidine deaminase 1-like [Setaria italica]	LOC101753281	0.9	0.99	0.928	1.133	1.101	1.219	1.023	0.898	0.919	1.02	1.015	0.963
Biological Process	GO:0009141	8	nucleoside triphosphate metabolic process	0.19962	K3YTL8	42	1.314	Up	0.00073896	S	Fructose-bisphosphate aldolase	LOC101754112	0.886	0.909	0.93	1.252	1.182	1.147	0.885	0.916	0.951	1.003	0.989	0.997
Biological Process	GO:0009141	8	nucleoside triphosphate metabolic process	0.19962	K3YTL8	41	1.305	Up	4.2905e-05	S	Fructose-bisphosphate aldolase	LOC101754112	0.882	0.879	0.898	1.138	1.185	1.147	0.842	0.835	0.864	1.141	1.084	1.099
Biological Process	GO:0009141	8	nucleoside triphosphate metabolic process	0.19962	K3YG40	888	1.258	Up	0.0052002	T	Plasma membrane ATPase	LOC101763833	0.85	0.953	0.958	1.155	1.13	1.189	0.958	0.972	0.953	1.079	0.966	0.938
Biological Process	GO:0009141	8	nucleoside triphosphate metabolic process	0.19962	K3ZDH8	581	1.253	Up	0.034822	S	ATP-dependent 6-phosphofructokinase	LOC101762810	0.884	0.867		1.143	1.051		0.931	0.824		1.05	1.245
Biological Process	GO:0006163	9	purine nucleotide metabolic process	0.28709	K3YTL8	42	1.314	Up	0.00073896	S	Fructose-bisphosphate aldolase	LOC101754112	0.886	0.909	0.93	1.252	1.182	1.147	0.885	0.916	0.951	1.003	0.989	0.997
Biological Process	GO:0006163	9	purine nucleotide metabolic process	0.28709	K3YTL8	41	1.305	Up	4.2905e-05	S	Fructose-bisphosphate aldolase	LOC101754112	0.882	0.879	0.898	1.138	1.185	1.147	0.842	0.835	0.864	1.141	1.084	1.099
Biological Process	GO:0006163	9	purine nucleotide metabolic process	0.28709	K3YG40	888	1.258	Up	0.0052002	T	Plasma membrane ATPase	LOC101763833	0.85	0.953	0.958	1.155	1.13	1.189	0.958	0.972	0.953	1.079	0.966	0.938
Biological Process	GO:0006163	9	purine nucleotide metabolic process	0.28709	K3ZDH8	581	1.253	Up	0.034822	S	ATP-dependent 6-phosphofructokinase	LOC101762810	0.884	0.867		1.143	1.051		0.931	0.824		1.05	1.245
Biological Process	GO:0006996	4	organelle organization	0.234695	K3ZW07	191	1.283	Up	0.0135994	S	histone H1-like [Setaria italica]	LOC101779531	0.851	0.847	0.979	1.152	1.071	1.211	1.079	1.217	0.844	1.146	1.159	0.932
Biological Process	GO:0006996	4	organelle organization	0.234695	K3ZW07	259	1.781	Up	0.00031656	S	histone H1-like [Setaria italica]	LOC101779531	0.747	0.798	0.859	1.401	1.371	1.509	1.138	1.111	0.842	0.9	0.833	0.717
Biological Process	GO:0006996	4	organelle organization	0.234695	K3ZW07	236	1.424	Up	0.00038137	T	histone H1-like [Setaria italica]	LOC101779531	0.813	0.81	0.888	1.174	1.183	1.218	1.124	1.09	0.893	1.152	1.159	1.022
Biological Process	GO:0006996	4	organelle organization	0.234695	K3XVS4	48	1.369	Up	8e-05	S	"""""""nascent polypeptide-associated complex subunit alpha, muscle-specific form-like [Setaria italica]"""""""	LOC101780399	0.896	0.912	0.885	1.196	1.268	1.224	0.915	0.886	0.904	1.007	0.982	1.017
Biological Process	GO:0006996	4	organelle organization	0.234695	K3Z766	127	1.215	Up	0.00051792	S	nucleosome assembly protein 1;2 [Setaria italica]	LOC101767418	0.912	0.911	0.964	1.138	1.126	1.123	1.054	1.127	1.07	0.916	0.865	0.874
Biological Process	GO:0006996	4	organelle organization	0.234695	K3YGQ0	627	1.213	Up	0.0098377	S	protein PAF1 homolog [Setaria italica]	LOC101766547	0.922	0.931	0.924	1.081	1.139	1.149	0.941	0.901	0.892	1.045	0.966	1.122
Biological Process	GO:0070646	9	protein modification by small protein removal	0.173143	K3Z3D3	31	1.618	Up	1.2134e-06	S	ubiquitin carboxyl-terminal hydrolase 26 [Setaria italica]	LOC101785227	0.713	0.715	0.699	1.17	1.137	1.135	0.625	0.544	0.562	1.471	1.558	1.561
Biological Process	GO:0070646	9	protein modification by small protein removal	0.173143	K3ZR52	211	1.225	Up	0.00064172	S	ubiquitin carboxyl-terminal hydrolase 24 [Setaria italica]	LOC101776300	0.906	0.866	0.905	1.102	1.116	1.062	1.023	1.019	1.044	0.951	1.061	0.949
Biological Process	GO:0046031	11	ADP metabolic process	0.147486	K3YTL8	42	1.314	Up	0.00073896	S	Fructose-bisphosphate aldolase	LOC101754112	0.886	0.909	0.93	1.252	1.182	1.147	0.885	0.916	0.951	1.003	0.989	0.997
Biological Process	GO:0046031	11	ADP metabolic process	0.147486	K3YTL8	41	1.305	Up	4.2905e-05	S	Fructose-bisphosphate aldolase	LOC101754112	0.882	0.879	0.898	1.138	1.185	1.147	0.842	0.835	0.864	1.141	1.084	1.099
Biological Process	GO:0046031	11	ADP metabolic process	0.147486	K3ZDH8	581	1.253	Up	0.034822	S	ATP-dependent 6-phosphofructokinase	LOC101762810	0.884	0.867		1.143	1.051		0.931	0.824		1.05	1.245
Biological Process	GO:0005984	7	disaccharide metabolic process	0.160217	K3YG05	706	1.308	Up	0.0019849	S	probable sucrose-phosphate synthase 4 [Setaria italica]	LOC101761271	0.98	1.036	0.967	1.359	1.225	1.317	0.881	0.893	0.858	0.864	0.912	0.916
Biological Process	GO:0005984	7	disaccharide metabolic process	0.160217	K3YG05	714	1.524	Up	0.00020096	S	probable sucrose-phosphate synthase 4 [Setaria italica]	LOC101761271	0.899	0.97	0.893	1.454	1.367	1.387	0.768	0.788	0.789	0.954	0.937	0.983
Biological Process	GO:0005984	7	disaccharide metabolic process	0.160217	K3YPW1	33	1.22	Up	0.020963	S	"""""""probable alpha,alpha-trehalose-phosphate synthase [UDP-forming] 11 [Setaria italica]"""""""	LOC101768584		0.901	0.921		1.141	1.081		1.026	1.057		0.997	0.969
Biological Process	GO:0005984	7	disaccharide metabolic process	0.160217	K3YPW1	846	1.209	Up	0.00026188	S	"""""""probable alpha,alpha-trehalose-phosphate synthase [UDP-forming] 11 [Setaria italica]"""""""	LOC101768584	0.974	0.967	0.928	1.15	1.153	1.166	0.848	0.899	0.902	1.021	1.025	1.005
Biological Process	GO:0005984	7	disaccharide metabolic process	0.160217	K3YPW1	842	1.246	Up	0.0027968	S	"""""""probable alpha,alpha-trehalose-phosphate synthase [UDP-forming] 11 [Setaria italica]"""""""	LOC101768584	0.911	0.955	0.966	1.243	1.135	1.151	0.775	0.891	0.862	1.057	1.057	1.012
Biological Process	GO:0072524	5	pyridine-containing compound metabolic process	0.266796	K3YTL8	42	1.314	Up	0.00073896	S	Fructose-bisphosphate aldolase	LOC101754112	0.886	0.909	0.93	1.252	1.182	1.147	0.885	0.916	0.951	1.003	0.989	0.997
Biological Process	GO:0072524	5	pyridine-containing compound metabolic process	0.266796	K3YTL8	41	1.305	Up	4.2905e-05	S	Fructose-bisphosphate aldolase	LOC101754112	0.882	0.879	0.898	1.138	1.185	1.147	0.842	0.835	0.864	1.141	1.084	1.099
Biological Process	GO:0072524	5	pyridine-containing compound metabolic process	0.266796	K3ZDH8	581	1.253	Up	0.034822	S	ATP-dependent 6-phosphofructokinase	LOC101762810	0.884	0.867		1.143	1.051		0.931	0.824		1.05	1.245
Biological Process	GO:0006413	9	translational initiation	0.0122708	K3XM46	53	2.161	Up	0.0055421	S	Translation machinery-associated protein 22	LOC101765831	0.707		0.674	1.414		1.57	0.833		0.715	1.054		1.072
Biological Process	GO:0006413	9	translational initiation	0.0122708	K3YSD3	213	1.273	Up	0.00081892	S	eukaryotic translation initiation factor 5 [Setaria italica]	LOC101775019	0.898	0.917	0.85	1.113	1.117	1.163	1.065	1.059	1.094	0.931	0.904	0.912
Biological Process	GO:0006413	9	translational initiation	0.0122708	K4A6E4	695	1.297	Up	0.0040575	Y	Eukaryotic translation initiation factor 3 subunit B	LOC101753504	0.688	0.675	0.717	0.969	0.882	0.847	1.283	1.245	1.302	0.993	1.124	1.075
Biological Process	GO:0071824	5	protein-DNA complex subunit organization	0.00322635	K3ZW07	191	1.283	Up	0.0135994	S	histone H1-like [Setaria italica]	LOC101779531	0.851	0.847	0.979	1.152	1.071	1.211	1.079	1.217	0.844	1.146	1.159	0.932
Biological Process	GO:0071824	5	protein-DNA complex subunit organization	0.00322635	K3ZW07	259	1.781	Up	0.00031656	S	histone H1-like [Setaria italica]	LOC101779531	0.747	0.798	0.859	1.401	1.371	1.509	1.138	1.111	0.842	0.9	0.833	0.717
Biological Process	GO:0071824	5	protein-DNA complex subunit organization	0.00322635	K3ZW07	236	1.424	Up	0.00038137	T	histone H1-like [Setaria italica]	LOC101779531	0.813	0.81	0.888	1.174	1.183	1.218	1.124	1.09	0.893	1.152	1.159	1.022
Biological Process	GO:0071824	5	protein-DNA complex subunit organization	0.00322635	K3XVS4	48	1.369	Up	8e-05	S	"""""""nascent polypeptide-associated complex subunit alpha, muscle-specific form-like [Setaria italica]"""""""	LOC101780399	0.896	0.912	0.885	1.196	1.268	1.224	0.915	0.886	0.904	1.007	0.982	1.017
Biological Process	GO:0071824	5	protein-DNA complex subunit organization	0.00322635	K3Z766	127	1.215	Up	0.00051792	S	nucleosome assembly protein 1;2 [Setaria italica]	LOC101767418	0.912	0.911	0.964	1.138	1.126	1.123	1.054	1.127	1.07	0.916	0.865	0.874
Biological Process	GO:0006733	6	oxidoreduction coenzyme metabolic process	0.226228	K3YTL8	42	1.314	Up	0.00073896	S	Fructose-bisphosphate aldolase	LOC101754112	0.886	0.909	0.93	1.252	1.182	1.147	0.885	0.916	0.951	1.003	0.989	0.997
Biological Process	GO:0006733	6	oxidoreduction coenzyme metabolic process	0.226228	K3YTL8	41	1.305	Up	4.2905e-05	S	Fructose-bisphosphate aldolase	LOC101754112	0.882	0.879	0.898	1.138	1.185	1.147	0.842	0.835	0.864	1.141	1.084	1.099
Biological Process	GO:0006733	6	oxidoreduction coenzyme metabolic process	0.226228	K3ZDH8	581	1.253	Up	0.034822	S	ATP-dependent 6-phosphofructokinase	LOC101762810	0.884	0.867		1.143	1.051		0.931	0.824		1.05	1.245
Biological Process	GO:0043043	7	peptide biosynthetic process	0.00807876	K3ZW65	257	1.33	Up	0.000123271	S	60S ribosomal protein L8 [Setaria italica]	LOC101785583	0.848	0.83	0.879	1.113	1.137	1.152	0.978	0.961	0.98	1.101	1.063	1.038
Biological Process	GO:0043043	7	peptide biosynthetic process	0.00807876	K3YAJ2	147	1.361	Up	0.00047908	S	60S ribosomal protein L17-like [Setaria italica]	LOC101778599	0.832	0.823		1.122	1.131		0.968	1.013		1.07	1.057
Biological Process	GO:0043043	7	peptide biosynthetic process	0.00807876	K3Z1L7	7	1.992	Up	0.00066449	S	Ribosomal protein L37	LOC101765315	0.596	0.493	0.474	1.041	1.007	1.066	1.857	2.781	2.854	1.256	1.641	1.642
Biological Process	GO:0043043	7	peptide biosynthetic process	0.00807876	K3YSD3	213	1.273	Up	0.00081892	S	eukaryotic translation initiation factor 5 [Setaria italica]	LOC101775019	0.898	0.917	0.85	1.113	1.117	1.163	1.065	1.059	1.094	0.931	0.904	0.912
Biological Process	GO:0043043	7	peptide biosynthetic process	0.00807876	K3Z925	240	1.544	Up	1.7665e-06	S	40S ribosomal protein S6	LOC101784158	0.714	0.714	0.73	1.12	1.123	1.09	1.088	1.057	1.112	1.134	1.166	1.169
Biological Process	GO:0043043	7	peptide biosynthetic process	0.00807876	K3Z925	237	1.635	Up	1.74262e-05	S	40S ribosomal protein S6	LOC101784158	0.708	0.688	0.694	1.124	1.179	1.114	1.107	1.021	1.07	1.123	1.155	1.219
Biological Process	GO:0043043	7	peptide biosynthetic process	0.00807876	K3Z925	241	1.58	Up	0.0037438	T	40S ribosomal protein S6	LOC101784158	0.705	0.657	0.767	1.086	1.254	1.023	1.148	0.952	1.224	1.146	1.158	1.119
Biological Process	GO:0043043	7	peptide biosynthetic process	0.00807876	K3XM46	53	2.161	Up	0.0055421	S	Translation machinery-associated protein 22	LOC101765831	0.707		0.674	1.414		1.57	0.833		0.715	1.054		1.072
Biological Process	GO:0043043	7	peptide biosynthetic process	0.00807876	K3ZWC0	240	1.516	Up	3.9137e-05	S	40S ribosomal protein S6	LOC101782633	0.696	0.735	0.737	1.102	1.11	1.075	1.051	1.103	1.143	1.231	1.131	1.143
Biological Process	GO:0043043	7	peptide biosynthetic process	0.00807876	K3ZWC0	237	1.653	Up	0.005359	S	40S ribosomal protein S6	LOC101782633	0.68	0.675	0.685	1.148	1.179	1.045	1.028	1.041	1.142	1.211	1.171	1.259
Biological Process	GO:0043043	7	peptide biosynthetic process	0.00807876	K3ZWC0	241	1.417	Up	0.00068217	S	40S ribosomal protein S6	LOC101782633	0.711	0.786	0.735	1.011	1.089	1.062	1.202	1.127	1.177	1.21	1.068	1.136
Biological Process	GO:0043043	7	peptide biosynthetic process	0.00807876	K3ZWC0	249	1.207	Up	0.028844	T	40S ribosomal protein S6	LOC101782633	0.77		0.726	0.916		0.89	1.041		1.224	1.38		1.346
Biological Process	GO:0043043	7	peptide biosynthetic process	0.00807876	K3XMS1	152	1.293	Up	0.011185	S	60S ribosomal protein L26-1-like [Setaria italica]	LOC101758804		0.788	0.746		0.993	0.99		1.092	1.123		1.272	1.287
Biological Process	GO:0043043	7	peptide biosynthetic process	0.00807876	K4A6E4	695	1.297	Up	0.0040575	Y	Eukaryotic translation initiation factor 3 subunit B	LOC101753504	0.688	0.675	0.717	0.969	0.882	0.847	1.283	1.245	1.302	0.993	1.124	1.075
Biological Process	GO:0043043	7	peptide biosynthetic process	0.00807876	K3YKA4	12	1.493	Up	0.0191433	S	60S ribosomal protein L34-like [Setaria italica]	LOC101776281	0.75	0.738		1.049	1.172		1.389	1.426		1.218	1.014
Biological Process	GO:0009199	9	ribonucleoside triphosphate metabolic process	0.190324	K3YTL8	42	1.314	Up	0.00073896	S	Fructose-bisphosphate aldolase	LOC101754112	0.886	0.909	0.93	1.252	1.182	1.147	0.885	0.916	0.951	1.003	0.989	0.997
Biological Process	GO:0009199	9	ribonucleoside triphosphate metabolic process	0.190324	K3YTL8	41	1.305	Up	4.2905e-05	S	Fructose-bisphosphate aldolase	LOC101754112	0.882	0.879	0.898	1.138	1.185	1.147	0.842	0.835	0.864	1.141	1.084	1.099
Biological Process	GO:0009199	9	ribonucleoside triphosphate metabolic process	0.190324	K3YG40	888	1.258	Up	0.0052002	T	Plasma membrane ATPase	LOC101763833	0.85	0.953	0.958	1.155	1.13	1.189	0.958	0.972	0.953	1.079	0.966	0.938
Biological Process	GO:0009199	9	ribonucleoside triphosphate metabolic process	0.190324	K3ZDH8	581	1.253	Up	0.034822	S	ATP-dependent 6-phosphofructokinase	LOC101762810	0.884	0.867		1.143	1.051		0.931	0.824		1.05	1.245
Biological Process	GO:0016052	5	carbohydrate catabolic process	0.186235	K3YTL8	42	1.314	Up	0.00073896	S	Fructose-bisphosphate aldolase	LOC101754112	0.886	0.909	0.93	1.252	1.182	1.147	0.885	0.916	0.951	1.003	0.989	0.997
Biological Process	GO:0016052	5	carbohydrate catabolic process	0.186235	K3YTL8	41	1.305	Up	4.2905e-05	S	Fructose-bisphosphate aldolase	LOC101754112	0.882	0.879	0.898	1.138	1.185	1.147	0.842	0.835	0.864	1.141	1.084	1.099
Biological Process	GO:0016052	5	carbohydrate catabolic process	0.186235	K3ZDH8	581	1.253	Up	0.034822	S	ATP-dependent 6-phosphofructokinase	LOC101762810	0.884	0.867		1.143	1.051		0.931	0.824		1.05	1.245
Biological Process	GO:0044723	5	single-organism carbohydrate metabolic process	0.152214	K3YG05	706	1.308	Up	0.0019849	S	probable sucrose-phosphate synthase 4 [Setaria italica]	LOC101761271	0.98	1.036	0.967	1.359	1.225	1.317	0.881	0.893	0.858	0.864	0.912	0.916
Biological Process	GO:0044723	5	single-organism carbohydrate metabolic process	0.152214	K3YG05	714	1.524	Up	0.00020096	S	probable sucrose-phosphate synthase 4 [Setaria italica]	LOC101761271	0.899	0.97	0.893	1.454	1.367	1.387	0.768	0.788	0.789	0.954	0.937	0.983
Biological Process	GO:0044723	5	single-organism carbohydrate metabolic process	0.152214	K3YTL8	42	1.314	Up	0.00073896	S	Fructose-bisphosphate aldolase	LOC101754112	0.886	0.909	0.93	1.252	1.182	1.147	0.885	0.916	0.951	1.003	0.989	0.997
Biological Process	GO:0044723	5	single-organism carbohydrate metabolic process	0.152214	K3YTL8	41	1.305	Up	4.2905e-05	S	Fructose-bisphosphate aldolase	LOC101754112	0.882	0.879	0.898	1.138	1.185	1.147	0.842	0.835	0.864	1.141	1.084	1.099
Biological Process	GO:0044723	5	single-organism carbohydrate metabolic process	0.152214	K3ZDH8	581	1.253	Up	0.034822	S	ATP-dependent 6-phosphofructokinase	LOC101762810	0.884	0.867		1.143	1.051		0.931	0.824		1.05	1.245
Biological Process	GO:0044723	5	single-organism carbohydrate metabolic process	0.152214	K4A562	129	1.277	Up	0.000162609	Y	Cellulose synthase	LOC101765933	0.811	0.813		1.04	1.034		1.084	1.044		1.088	1.136
Biological Process	GO:0044723	5	single-organism carbohydrate metabolic process	0.152214	K4A562	122	1.334	Up	0.0150788	S	Cellulose synthase	LOC101765933	0.817	0.801		1.116	1.042		1.034	1.043		1.066	1.143
Biological Process	GO:0044723	5	single-organism carbohydrate metabolic process	0.152214	K3YPW1	33	1.22	Up	0.020963	S	"""""""probable alpha,alpha-trehalose-phosphate synthase [UDP-forming] 11 [Setaria italica]"""""""	LOC101768584		0.901	0.921		1.141	1.081		1.026	1.057		0.997	0.969
Biological Process	GO:0044723	5	single-organism carbohydrate metabolic process	0.152214	K3YPW1	846	1.209	Up	0.00026188	S	"""""""probable alpha,alpha-trehalose-phosphate synthase [UDP-forming] 11 [Setaria italica]"""""""	LOC101768584	0.974	0.967	0.928	1.15	1.153	1.166	0.848	0.899	0.902	1.021	1.025	1.005
Biological Process	GO:0044723	5	single-organism carbohydrate metabolic process	0.152214	K3YPW1	842	1.246	Up	0.0027968	S	"""""""probable alpha,alpha-trehalose-phosphate synthase [UDP-forming] 11 [Setaria italica]"""""""	LOC101768584	0.911	0.955	0.966	1.243	1.135	1.151	0.775	0.891	0.862	1.057	1.057	1.012
Biological Process	GO:0006325	6	chromatin organization	0.0209325	K3ZW07	191	1.283	Up	0.0135994	S	histone H1-like [Setaria italica]	LOC101779531	0.851	0.847	0.979	1.152	1.071	1.211	1.079	1.217	0.844	1.146	1.159	0.932
Biological Process	GO:0006325	6	chromatin organization	0.0209325	K3ZW07	259	1.781	Up	0.00031656	S	histone H1-like [Setaria italica]	LOC101779531	0.747	0.798	0.859	1.401	1.371	1.509	1.138	1.111	0.842	0.9	0.833	0.717
Biological Process	GO:0006325	6	chromatin organization	0.0209325	K3ZW07	236	1.424	Up	0.00038137	T	histone H1-like [Setaria italica]	LOC101779531	0.813	0.81	0.888	1.174	1.183	1.218	1.124	1.09	0.893	1.152	1.159	1.022
Biological Process	GO:0006325	6	chromatin organization	0.0209325	K3XVS4	48	1.369	Up	8e-05	S	"""""""nascent polypeptide-associated complex subunit alpha, muscle-specific form-like [Setaria italica]"""""""	LOC101780399	0.896	0.912	0.885	1.196	1.268	1.224	0.915	0.886	0.904	1.007	0.982	1.017
Biological Process	GO:0006325	6	chromatin organization	0.0209325	K3Z766	127	1.215	Up	0.00051792	S	nucleosome assembly protein 1;2 [Setaria italica]	LOC101767418	0.912	0.911	0.964	1.138	1.126	1.123	1.054	1.127	1.07	0.916	0.865	0.874
Biological Process	GO:0006325	6	chromatin organization	0.0209325	K3YGQ0	627	1.213	Up	0.0098377	S	protein PAF1 homolog [Setaria italica]	LOC101766547	0.922	0.931	0.924	1.081	1.139	1.149	0.941	0.901	0.892	1.045	0.966	1.122
Biological Process	GO:0071805	10	potassium ion transmembrane transport	0.110795	K3ZQP9	15	1.257	Up	0.00066026	S	Potassium transporter	LOC101774663	0.851	0.851	0.902	1.074	1.121	1.077	1.054	1.033	1.035	1.045	1.017	0.995
Biological Process	GO:0071805	10	potassium ion transmembrane transport	0.110795	K3ZR67	587	1.42	Up	0.0150616	S	Potassium transporter	LOC101764133	0.907		0.859	1.296		1.211	0.863		0.956	0.965		0.993
Biological Process	GO:0016043	3	cellular component organization	0.182121	K3ZW07	191	1.283	Up	0.0135994	S	histone H1-like [Setaria italica]	LOC101779531	0.851	0.847	0.979	1.152	1.071	1.211	1.079	1.217	0.844	1.146	1.159	0.932
Biological Process	GO:0016043	3	cellular component organization	0.182121	K3ZW07	259	1.781	Up	0.00031656	S	histone H1-like [Setaria italica]	LOC101779531	0.747	0.798	0.859	1.401	1.371	1.509	1.138	1.111	0.842	0.9	0.833	0.717
Biological Process	GO:0016043	3	cellular component organization	0.182121	K3ZW07	236	1.424	Up	0.00038137	T	histone H1-like [Setaria italica]	LOC101779531	0.813	0.81	0.888	1.174	1.183	1.218	1.124	1.09	0.893	1.152	1.159	1.022
Biological Process	GO:0016043	3	cellular component organization	0.182121	K4AKQ0	417	1.232	Up	0.03888	S	putative clathrin assembly protein At2g25430 [Setaria italica]	LOC101762301		0.829	0.89		1.083	1.034		1.085	1.084		0.992	0.964
Biological Process	GO:0016043	3	cellular component organization	0.182121	K3XVS4	48	1.369	Up	8e-05	S	"""""""nascent polypeptide-associated complex subunit alpha, muscle-specific form-like [Setaria italica]"""""""	LOC101780399	0.896	0.912	0.885	1.196	1.268	1.224	0.915	0.886	0.904	1.007	0.982	1.017
Biological Process	GO:0016043	3	cellular component organization	0.182121	K3Z766	127	1.215	Up	0.00051792	S	nucleosome assembly protein 1;2 [Setaria italica]	LOC101767418	0.912	0.911	0.964	1.138	1.126	1.123	1.054	1.127	1.07	0.916	0.865	0.874
Biological Process	GO:0016043	3	cellular component organization	0.182121	K3YGQ0	627	1.213	Up	0.0098377	S	protein PAF1 homolog [Setaria italica]	LOC101766547	0.922	0.931	0.924	1.081	1.139	1.149	0.941	0.901	0.892	1.045	0.966	1.122
Biological Process	GO:1901566	5	organonitrogen compound biosynthetic process	0.0391035	K3ZW65	257	1.33	Up	0.000123271	S	60S ribosomal protein L8 [Setaria italica]	LOC101785583	0.848	0.83	0.879	1.113	1.137	1.152	0.978	0.961	0.98	1.101	1.063	1.038
Biological Process	GO:1901566	5	organonitrogen compound biosynthetic process	0.0391035	K3YAJ2	147	1.361	Up	0.00047908	S	60S ribosomal protein L17-like [Setaria italica]	LOC101778599	0.832	0.823		1.122	1.131		0.968	1.013		1.07	1.057
Biological Process	GO:1901566	5	organonitrogen compound biosynthetic process	0.0391035	K3Z3W7	181	1.224	Up	0.020078	S	Delta-1-pyrroline-5-carboxylate synthase	LOC101765114	0.844	0.789	0.87	1.015	1.03	1.019	0.916	0.905	0.945	1.203	1.251	1.156
Biological Process	GO:1901566	5	organonitrogen compound biosynthetic process	0.0391035	K3Z1L7	7	1.992	Up	0.00066449	S	Ribosomal protein L37	LOC101765315	0.596	0.493	0.474	1.041	1.007	1.066	1.857	2.781	2.854	1.256	1.641	1.642
Biological Process	GO:1901566	5	organonitrogen compound biosynthetic process	0.0391035	K3YSD3	213	1.273	Up	0.00081892	S	eukaryotic translation initiation factor 5 [Setaria italica]	LOC101775019	0.898	0.917	0.85	1.113	1.117	1.163	1.065	1.059	1.094	0.931	0.904	0.912
Biological Process	GO:1901566	5	organonitrogen compound biosynthetic process	0.0391035	K3Z925	240	1.544	Up	1.7665e-06	S	40S ribosomal protein S6	LOC101784158	0.714	0.714	0.73	1.12	1.123	1.09	1.088	1.057	1.112	1.134	1.166	1.169
Biological Process	GO:1901566	5	organonitrogen compound biosynthetic process	0.0391035	K3Z925	237	1.635	Up	1.74262e-05	S	40S ribosomal protein S6	LOC101784158	0.708	0.688	0.694	1.124	1.179	1.114	1.107	1.021	1.07	1.123	1.155	1.219
Biological Process	GO:1901566	5	organonitrogen compound biosynthetic process	0.0391035	K3Z925	241	1.58	Up	0.0037438	T	40S ribosomal protein S6	LOC101784158	0.705	0.657	0.767	1.086	1.254	1.023	1.148	0.952	1.224	1.146	1.158	1.119
Biological Process	GO:1901566	5	organonitrogen compound biosynthetic process	0.0391035	K3XM46	53	2.161	Up	0.0055421	S	Translation machinery-associated protein 22	LOC101765831	0.707		0.674	1.414		1.57	0.833		0.715	1.054		1.072
Biological Process	GO:1901566	5	organonitrogen compound biosynthetic process	0.0391035	K3YG40	888	1.258	Up	0.0052002	T	Plasma membrane ATPase	LOC101763833	0.85	0.953	0.958	1.155	1.13	1.189	0.958	0.972	0.953	1.079	0.966	0.938
Biological Process	GO:1901566	5	organonitrogen compound biosynthetic process	0.0391035	K3ZWC0	240	1.516	Up	3.9137e-05	S	40S ribosomal protein S6	LOC101782633	0.696	0.735	0.737	1.102	1.11	1.075	1.051	1.103	1.143	1.231	1.131	1.143
Biological Process	GO:1901566	5	organonitrogen compound biosynthetic process	0.0391035	K3ZWC0	237	1.653	Up	0.005359	S	40S ribosomal protein S6	LOC101782633	0.68	0.675	0.685	1.148	1.179	1.045	1.028	1.041	1.142	1.211	1.171	1.259
Biological Process	GO:1901566	5	organonitrogen compound biosynthetic process	0.0391035	K3ZWC0	241	1.417	Up	0.00068217	S	40S ribosomal protein S6	LOC101782633	0.711	0.786	0.735	1.011	1.089	1.062	1.202	1.127	1.177	1.21	1.068	1.136
Biological Process	GO:1901566	5	organonitrogen compound biosynthetic process	0.0391035	K3ZWC0	249	1.207	Up	0.028844	T	40S ribosomal protein S6	LOC101782633	0.77		0.726	0.916		0.89	1.041		1.224	1.38		1.346
Biological Process	GO:1901566	5	organonitrogen compound biosynthetic process	0.0391035	K3XMS1	152	1.293	Up	0.011185	S	60S ribosomal protein L26-1-like [Setaria italica]	LOC101758804		0.788	0.746		0.993	0.99		1.092	1.123		1.272	1.287
Biological Process	GO:1901566	5	organonitrogen compound biosynthetic process	0.0391035	K4A6E4	695	1.297	Up	0.0040575	Y	Eukaryotic translation initiation factor 3 subunit B	LOC101753504	0.688	0.675	0.717	0.969	0.882	0.847	1.283	1.245	1.302	0.993	1.124	1.075
Biological Process	GO:1901566	5	organonitrogen compound biosynthetic process	0.0391035	K3YKA4	12	1.493	Up	0.0191433	S	60S ribosomal protein L34-like [Setaria italica]	LOC101776281	0.75	0.738		1.049	1.172		1.389	1.426		1.218	1.014
Biological Process	GO:0006090	9	pyruvate metabolic process	0.173143	K3YTL8	42	1.314	Up	0.00073896	S	Fructose-bisphosphate aldolase	LOC101754112	0.886	0.909	0.93	1.252	1.182	1.147	0.885	0.916	0.951	1.003	0.989	0.997
Biological Process	GO:0006090	9	pyruvate metabolic process	0.173143	K3YTL8	41	1.305	Up	4.2905e-05	S	Fructose-bisphosphate aldolase	LOC101754112	0.882	0.879	0.898	1.138	1.185	1.147	0.842	0.835	0.864	1.141	1.084	1.099
Biological Process	GO:0006090	9	pyruvate metabolic process	0.173143	K3ZDH8	581	1.253	Up	0.034822	S	ATP-dependent 6-phosphofructokinase	LOC101762810	0.884	0.867		1.143	1.051		0.931	0.824		1.05	1.245
Biological Process	GO:0009311	6	oligosaccharide metabolic process	0.160217	K3YG05	706	1.308	Up	0.0019849	S	probable sucrose-phosphate synthase 4 [Setaria italica]	LOC101761271	0.98	1.036	0.967	1.359	1.225	1.317	0.881	0.893	0.858	0.864	0.912	0.916
Biological Process	GO:0009311	6	oligosaccharide metabolic process	0.160217	K3YG05	714	1.524	Up	0.00020096	S	probable sucrose-phosphate synthase 4 [Setaria italica]	LOC101761271	0.899	0.97	0.893	1.454	1.367	1.387	0.768	0.788	0.789	0.954	0.937	0.983
Biological Process	GO:0009311	6	oligosaccharide metabolic process	0.160217	K3YPW1	33	1.22	Up	0.020963	S	"""""""probable alpha,alpha-trehalose-phosphate synthase [UDP-forming] 11 [Setaria italica]"""""""	LOC101768584		0.901	0.921		1.141	1.081		1.026	1.057		0.997	0.969
Biological Process	GO:0009311	6	oligosaccharide metabolic process	0.160217	K3YPW1	846	1.209	Up	0.00026188	S	"""""""probable alpha,alpha-trehalose-phosphate synthase [UDP-forming] 11 [Setaria italica]"""""""	LOC101768584	0.974	0.967	0.928	1.15	1.153	1.166	0.848	0.899	0.902	1.021	1.025	1.005
Biological Process	GO:0009311	6	oligosaccharide metabolic process	0.160217	K3YPW1	842	1.246	Up	0.0027968	S	"""""""probable alpha,alpha-trehalose-phosphate synthase [UDP-forming] 11 [Setaria italica]"""""""	LOC101768584	0.911	0.955	0.966	1.243	1.135	1.151	0.775	0.891	0.862	1.057	1.057	1.012
Biological Process	GO:0009059	5	macromolecule biosynthetic process	0.0889847	K3ZW65	257	1.33	Up	0.000123271	S	60S ribosomal protein L8 [Setaria italica]	LOC101785583	0.848	0.83	0.879	1.113	1.137	1.152	0.978	0.961	0.98	1.101	1.063	1.038
Biological Process	GO:0009059	5	macromolecule biosynthetic process	0.0889847	K3YAJ2	147	1.361	Up	0.00047908	S	60S ribosomal protein L17-like [Setaria italica]	LOC101778599	0.832	0.823		1.122	1.131		0.968	1.013		1.07	1.057
Biological Process	GO:0009059	5	macromolecule biosynthetic process	0.0889847	K3Z1L7	7	1.992	Up	0.00066449	S	Ribosomal protein L37	LOC101765315	0.596	0.493	0.474	1.041	1.007	1.066	1.857	2.781	2.854	1.256	1.641	1.642
Biological Process	GO:0009059	5	macromolecule biosynthetic process	0.0889847	K3YSD3	213	1.273	Up	0.00081892	S	eukaryotic translation initiation factor 5 [Setaria italica]	LOC101775019	0.898	0.917	0.85	1.113	1.117	1.163	1.065	1.059	1.094	0.931	0.904	0.912
Biological Process	GO:0009059	5	macromolecule biosynthetic process	0.0889847	K3Z925	240	1.544	Up	1.7665e-06	S	40S ribosomal protein S6	LOC101784158	0.714	0.714	0.73	1.12	1.123	1.09	1.088	1.057	1.112	1.134	1.166	1.169
Biological Process	GO:0009059	5	macromolecule biosynthetic process	0.0889847	K3Z925	237	1.635	Up	1.74262e-05	S	40S ribosomal protein S6	LOC101784158	0.708	0.688	0.694	1.124	1.179	1.114	1.107	1.021	1.07	1.123	1.155	1.219
Biological Process	GO:0009059	5	macromolecule biosynthetic process	0.0889847	K3Z925	241	1.58	Up	0.0037438	T	40S ribosomal protein S6	LOC101784158	0.705	0.657	0.767	1.086	1.254	1.023	1.148	0.952	1.224	1.146	1.158	1.119
Biological Process	GO:0009059	5	macromolecule biosynthetic process	0.0889847	K3XM46	53	2.161	Up	0.0055421	S	Translation machinery-associated protein 22	LOC101765831	0.707		0.674	1.414		1.57	0.833		0.715	1.054		1.072
Biological Process	GO:0009059	5	macromolecule biosynthetic process	0.0889847	K3ZWC0	240	1.516	Up	3.9137e-05	S	40S ribosomal protein S6	LOC101782633	0.696	0.735	0.737	1.102	1.11	1.075	1.051	1.103	1.143	1.231	1.131	1.143
Biological Process	GO:0009059	5	macromolecule biosynthetic process	0.0889847	K3ZWC0	237	1.653	Up	0.005359	S	40S ribosomal protein S6	LOC101782633	0.68	0.675	0.685	1.148	1.179	1.045	1.028	1.041	1.142	1.211	1.171	1.259
Biological Process	GO:0009059	5	macromolecule biosynthetic process	0.0889847	K3ZWC0	241	1.417	Up	0.00068217	S	40S ribosomal protein S6	LOC101782633	0.711	0.786	0.735	1.011	1.089	1.062	1.202	1.127	1.177	1.21	1.068	1.136
Biological Process	GO:0009059	5	macromolecule biosynthetic process	0.0889847	K3ZWC0	249	1.207	Up	0.028844	T	40S ribosomal protein S6	LOC101782633	0.77		0.726	0.916		0.89	1.041		1.224	1.38		1.346
Biological Process	GO:0009059	5	macromolecule biosynthetic process	0.0889847	K3XMS1	152	1.293	Up	0.011185	S	60S ribosomal protein L26-1-like [Setaria italica]	LOC101758804		0.788	0.746		0.993	0.99		1.092	1.123		1.272	1.287
Biological Process	GO:0009059	5	macromolecule biosynthetic process	0.0889847	K3YGQ0	627	1.213	Up	0.0098377	S	protein PAF1 homolog [Setaria italica]	LOC101766547	0.922	0.931	0.924	1.081	1.139	1.149	0.941	0.901	0.892	1.045	0.966	1.122
Biological Process	GO:0009059	5	macromolecule biosynthetic process	0.0889847	K4A562	129	1.277	Up	0.000162609	Y	Cellulose synthase	LOC101765933	0.811	0.813		1.04	1.034		1.084	1.044		1.088	1.136
Biological Process	GO:0009059	5	macromolecule biosynthetic process	0.0889847	K4A562	122	1.334	Up	0.0150788	S	Cellulose synthase	LOC101765933	0.817	0.801		1.116	1.042		1.034	1.043		1.066	1.143
Biological Process	GO:0009059	5	macromolecule biosynthetic process	0.0889847	K4A6E4	695	1.297	Up	0.0040575	Y	Eukaryotic translation initiation factor 3 subunit B	LOC101753504	0.688	0.675	0.717	0.969	0.882	0.847	1.283	1.245	1.302	0.993	1.124	1.075
Biological Process	GO:0009059	5	macromolecule biosynthetic process	0.0889847	K3YKA4	12	1.493	Up	0.0191433	S	60S ribosomal protein L34-like [Setaria italica]	LOC101776281	0.75	0.738		1.049	1.172		1.389	1.426		1.218	1.014
Biological Process	GO:0046034	11	ATP metabolic process	0.137375	K3YTL8	42	1.314	Up	0.00073896	S	Fructose-bisphosphate aldolase	LOC101754112	0.886	0.909	0.93	1.252	1.182	1.147	0.885	0.916	0.951	1.003	0.989	0.997
Biological Process	GO:0046034	11	ATP metabolic process	0.137375	K3YTL8	41	1.305	Up	4.2905e-05	S	Fructose-bisphosphate aldolase	LOC101754112	0.882	0.879	0.898	1.138	1.185	1.147	0.842	0.835	0.864	1.141	1.084	1.099
Biological Process	GO:0046034	11	ATP metabolic process	0.137375	K3YG40	888	1.258	Up	0.0052002	T	Plasma membrane ATPase	LOC101763833	0.85	0.953	0.958	1.155	1.13	1.189	0.958	0.972	0.953	1.079	0.966	0.938
Biological Process	GO:0046034	11	ATP metabolic process	0.137375	K3ZDH8	581	1.253	Up	0.034822	S	ATP-dependent 6-phosphofructokinase	LOC101762810	0.884	0.867		1.143	1.051		0.931	0.824		1.05	1.245
Biological Process	GO:0034622	6	cellular macromolecular complex assembly	0.00955944	K3ZW07	191	1.283	Up	0.0135994	S	histone H1-like [Setaria italica]	LOC101779531	0.851	0.847	0.979	1.152	1.071	1.211	1.079	1.217	0.844	1.146	1.159	0.932
Biological Process	GO:0034622	6	cellular macromolecular complex assembly	0.00955944	K3ZW07	259	1.781	Up	0.00031656	S	histone H1-like [Setaria italica]	LOC101779531	0.747	0.798	0.859	1.401	1.371	1.509	1.138	1.111	0.842	0.9	0.833	0.717
Biological Process	GO:0034622	6	cellular macromolecular complex assembly	0.00955944	K3ZW07	236	1.424	Up	0.00038137	T	histone H1-like [Setaria italica]	LOC101779531	0.813	0.81	0.888	1.174	1.183	1.218	1.124	1.09	0.893	1.152	1.159	1.022
Biological Process	GO:0034622	6	cellular macromolecular complex assembly	0.00955944	K4AKQ0	417	1.232	Up	0.03888	S	putative clathrin assembly protein At2g25430 [Setaria italica]	LOC101762301		0.829	0.89		1.083	1.034		1.085	1.084		0.992	0.964
Biological Process	GO:0034622	6	cellular macromolecular complex assembly	0.00955944	K3XVS4	48	1.369	Up	8e-05	S	"""""""nascent polypeptide-associated complex subunit alpha, muscle-specific form-like [Setaria italica]"""""""	LOC101780399	0.896	0.912	0.885	1.196	1.268	1.224	0.915	0.886	0.904	1.007	0.982	1.017
Biological Process	GO:0034622	6	cellular macromolecular complex assembly	0.00955944	K3Z766	127	1.215	Up	0.00051792	S	nucleosome assembly protein 1;2 [Setaria italica]	LOC101767418	0.912	0.911	0.964	1.138	1.126	1.123	1.054	1.127	1.07	0.916	0.865	0.874
Biological Process	GO:0019941	9	modification-dependent protein catabolic process	0.334253	K3Z3D3	31	1.618	Up	1.2134e-06	S	ubiquitin carboxyl-terminal hydrolase 26 [Setaria italica]	LOC101785227	0.713	0.715	0.699	1.17	1.137	1.135	0.625	0.544	0.562	1.471	1.558	1.561
Biological Process	GO:0019941	9	modification-dependent protein catabolic process	0.334253	K3ZR52	211	1.225	Up	0.00064172	S	ubiquitin carboxyl-terminal hydrolase 24 [Setaria italica]	LOC101776300	0.906	0.866	0.905	1.102	1.116	1.062	1.023	1.019	1.044	0.951	1.061	0.949
Biological Process	GO:0043933	4	macromolecular complex subunit organization	0.0145461	K3ZW07	191	1.283	Up	0.0135994	S	histone H1-like [Setaria italica]	LOC101779531	0.851	0.847	0.979	1.152	1.071	1.211	1.079	1.217	0.844	1.146	1.159	0.932
Biological Process	GO:0043933	4	macromolecular complex subunit organization	0.0145461	K3ZW07	259	1.781	Up	0.00031656	S	histone H1-like [Setaria italica]	LOC101779531	0.747	0.798	0.859	1.401	1.371	1.509	1.138	1.111	0.842	0.9	0.833	0.717
Biological Process	GO:0043933	4	macromolecular complex subunit organization	0.0145461	K3ZW07	236	1.424	Up	0.00038137	T	histone H1-like [Setaria italica]	LOC101779531	0.813	0.81	0.888	1.174	1.183	1.218	1.124	1.09	0.893	1.152	1.159	1.022
Biological Process	GO:0043933	4	macromolecular complex subunit organization	0.0145461	K4AKQ0	417	1.232	Up	0.03888	S	putative clathrin assembly protein At2g25430 [Setaria italica]	LOC101762301		0.829	0.89		1.083	1.034		1.085	1.084		0.992	0.964
Biological Process	GO:0043933	4	macromolecular complex subunit organization	0.0145461	K3XVS4	48	1.369	Up	8e-05	S	"""""""nascent polypeptide-associated complex subunit alpha, muscle-specific form-like [Setaria italica]"""""""	LOC101780399	0.896	0.912	0.885	1.196	1.268	1.224	0.915	0.886	0.904	1.007	0.982	1.017
Biological Process	GO:0043933	4	macromolecular complex subunit organization	0.0145461	K3Z766	127	1.215	Up	0.00051792	S	nucleosome assembly protein 1;2 [Setaria italica]	LOC101767418	0.912	0.911	0.964	1.138	1.126	1.123	1.054	1.127	1.07	0.916	0.865	0.874
Biological Process	GO:0046128	9	purine ribonucleoside metabolic process	0.247548	K3YTL8	42	1.314	Up	0.00073896	S	Fructose-bisphosphate aldolase	LOC101754112	0.886	0.909	0.93	1.252	1.182	1.147	0.885	0.916	0.951	1.003	0.989	0.997
Biological Process	GO:0046128	9	purine ribonucleoside metabolic process	0.247548	K3YTL8	41	1.305	Up	4.2905e-05	S	Fructose-bisphosphate aldolase	LOC101754112	0.882	0.879	0.898	1.138	1.185	1.147	0.842	0.835	0.864	1.141	1.084	1.099
Biological Process	GO:0046128	9	purine ribonucleoside metabolic process	0.247548	K3YG40	888	1.258	Up	0.0052002	T	Plasma membrane ATPase	LOC101763833	0.85	0.953	0.958	1.155	1.13	1.189	0.958	0.972	0.953	1.079	0.966	0.938
Biological Process	GO:0046128	9	purine ribonucleoside metabolic process	0.247548	K3ZDH8	581	1.253	Up	0.034822	S	ATP-dependent 6-phosphofructokinase	LOC101762810	0.884	0.867		1.143	1.051		0.931	0.824		1.05	1.245
Biological Process	GO:0044271	5	cellular nitrogen compound biosynthetic process	0.0776424	K3ZW65	257	1.33	Up	0.000123271	S	60S ribosomal protein L8 [Setaria italica]	LOC101785583	0.848	0.83	0.879	1.113	1.137	1.152	0.978	0.961	0.98	1.101	1.063	1.038
Biological Process	GO:0044271	5	cellular nitrogen compound biosynthetic process	0.0776424	K3YAJ2	147	1.361	Up	0.00047908	S	60S ribosomal protein L17-like [Setaria italica]	LOC101778599	0.832	0.823		1.122	1.131		0.968	1.013		1.07	1.057
Biological Process	GO:0044271	5	cellular nitrogen compound biosynthetic process	0.0776424	K3Z1L7	7	1.992	Up	0.00066449	S	Ribosomal protein L37	LOC101765315	0.596	0.493	0.474	1.041	1.007	1.066	1.857	2.781	2.854	1.256	1.641	1.642
Biological Process	GO:0044271	5	cellular nitrogen compound biosynthetic process	0.0776424	K3YSD3	213	1.273	Up	0.00081892	S	eukaryotic translation initiation factor 5 [Setaria italica]	LOC101775019	0.898	0.917	0.85	1.113	1.117	1.163	1.065	1.059	1.094	0.931	0.904	0.912
Biological Process	GO:0044271	5	cellular nitrogen compound biosynthetic process	0.0776424	K3Z925	240	1.544	Up	1.7665e-06	S	40S ribosomal protein S6	LOC101784158	0.714	0.714	0.73	1.12	1.123	1.09	1.088	1.057	1.112	1.134	1.166	1.169
Biological Process	GO:0044271	5	cellular nitrogen compound biosynthetic process	0.0776424	K3Z925	237	1.635	Up	1.74262e-05	S	40S ribosomal protein S6	LOC101784158	0.708	0.688	0.694	1.124	1.179	1.114	1.107	1.021	1.07	1.123	1.155	1.219
Biological Process	GO:0044271	5	cellular nitrogen compound biosynthetic process	0.0776424	K3Z925	241	1.58	Up	0.0037438	T	40S ribosomal protein S6	LOC101784158	0.705	0.657	0.767	1.086	1.254	1.023	1.148	0.952	1.224	1.146	1.158	1.119
Biological Process	GO:0044271	5	cellular nitrogen compound biosynthetic process	0.0776424	K3XM46	53	2.161	Up	0.0055421	S	Translation machinery-associated protein 22	LOC101765831	0.707		0.674	1.414		1.57	0.833		0.715	1.054		1.072
Biological Process	GO:0044271	5	cellular nitrogen compound biosynthetic process	0.0776424	K3YG40	888	1.258	Up	0.0052002	T	Plasma membrane ATPase	LOC101763833	0.85	0.953	0.958	1.155	1.13	1.189	0.958	0.972	0.953	1.079	0.966	0.938
Biological Process	GO:0044271	5	cellular nitrogen compound biosynthetic process	0.0776424	K3ZWC0	240	1.516	Up	3.9137e-05	S	40S ribosomal protein S6	LOC101782633	0.696	0.735	0.737	1.102	1.11	1.075	1.051	1.103	1.143	1.231	1.131	1.143
Biological Process	GO:0044271	5	cellular nitrogen compound biosynthetic process	0.0776424	K3ZWC0	237	1.653	Up	0.005359	S	40S ribosomal protein S6	LOC101782633	0.68	0.675	0.685	1.148	1.179	1.045	1.028	1.041	1.142	1.211	1.171	1.259
Biological Process	GO:0044271	5	cellular nitrogen compound biosynthetic process	0.0776424	K3ZWC0	241	1.417	Up	0.00068217	S	40S ribosomal protein S6	LOC101782633	0.711	0.786	0.735	1.011	1.089	1.062	1.202	1.127	1.177	1.21	1.068	1.136
Biological Process	GO:0044271	5	cellular nitrogen compound biosynthetic process	0.0776424	K3ZWC0	249	1.207	Up	0.028844	T	40S ribosomal protein S6	LOC101782633	0.77		0.726	0.916		0.89	1.041		1.224	1.38		1.346
Biological Process	GO:0044271	5	cellular nitrogen compound biosynthetic process	0.0776424	K3XMS1	152	1.293	Up	0.011185	S	60S ribosomal protein L26-1-like [Setaria italica]	LOC101758804		0.788	0.746		0.993	0.99		1.092	1.123		1.272	1.287
Biological Process	GO:0044271	5	cellular nitrogen compound biosynthetic process	0.0776424	K3YGQ0	627	1.213	Up	0.0098377	S	protein PAF1 homolog [Setaria italica]	LOC101766547	0.922	0.931	0.924	1.081	1.139	1.149	0.941	0.901	0.892	1.045	0.966	1.122
Biological Process	GO:0044271	5	cellular nitrogen compound biosynthetic process	0.0776424	K4A6E4	695	1.297	Up	0.0040575	Y	Eukaryotic translation initiation factor 3 subunit B	LOC101753504	0.688	0.675	0.717	0.969	0.882	0.847	1.283	1.245	1.302	0.993	1.124	1.075
Biological Process	GO:0044271	5	cellular nitrogen compound biosynthetic process	0.0776424	K3YKA4	12	1.493	Up	0.0191433	S	60S ribosomal protein L34-like [Setaria italica]	LOC101776281	0.75	0.738		1.049	1.172		1.389	1.426		1.218	1.014
Biological Process	GO:0034645	6	cellular macromolecule biosynthetic process	0.0889847	K3ZW65	257	1.33	Up	0.000123271	S	60S ribosomal protein L8 [Setaria italica]	LOC101785583	0.848	0.83	0.879	1.113	1.137	1.152	0.978	0.961	0.98	1.101	1.063	1.038
Biological Process	GO:0034645	6	cellular macromolecule biosynthetic process	0.0889847	K3YAJ2	147	1.361	Up	0.00047908	S	60S ribosomal protein L17-like [Setaria italica]	LOC101778599	0.832	0.823		1.122	1.131		0.968	1.013		1.07	1.057
Biological Process	GO:0034645	6	cellular macromolecule biosynthetic process	0.0889847	K3Z1L7	7	1.992	Up	0.00066449	S	Ribosomal protein L37	LOC101765315	0.596	0.493	0.474	1.041	1.007	1.066	1.857	2.781	2.854	1.256	1.641	1.642
Biological Process	GO:0034645	6	cellular macromolecule biosynthetic process	0.0889847	K3YSD3	213	1.273	Up	0.00081892	S	eukaryotic translation initiation factor 5 [Setaria italica]	LOC101775019	0.898	0.917	0.85	1.113	1.117	1.163	1.065	1.059	1.094	0.931	0.904	0.912
Biological Process	GO:0034645	6	cellular macromolecule biosynthetic process	0.0889847	K3Z925	240	1.544	Up	1.7665e-06	S	40S ribosomal protein S6	LOC101784158	0.714	0.714	0.73	1.12	1.123	1.09	1.088	1.057	1.112	1.134	1.166	1.169
Biological Process	GO:0034645	6	cellular macromolecule biosynthetic process	0.0889847	K3Z925	237	1.635	Up	1.74262e-05	S	40S ribosomal protein S6	LOC101784158	0.708	0.688	0.694	1.124	1.179	1.114	1.107	1.021	1.07	1.123	1.155	1.219
Biological Process	GO:0034645	6	cellular macromolecule biosynthetic process	0.0889847	K3Z925	241	1.58	Up	0.0037438	T	40S ribosomal protein S6	LOC101784158	0.705	0.657	0.767	1.086	1.254	1.023	1.148	0.952	1.224	1.146	1.158	1.119
Biological Process	GO:0034645	6	cellular macromolecule biosynthetic process	0.0889847	K3XM46	53	2.161	Up	0.0055421	S	Translation machinery-associated protein 22	LOC101765831	0.707		0.674	1.414		1.57	0.833		0.715	1.054		1.072
Biological Process	GO:0034645	6	cellular macromolecule biosynthetic process	0.0889847	K3ZWC0	240	1.516	Up	3.9137e-05	S	40S ribosomal protein S6	LOC101782633	0.696	0.735	0.737	1.102	1.11	1.075	1.051	1.103	1.143	1.231	1.131	1.143
Biological Process	GO:0034645	6	cellular macromolecule biosynthetic process	0.0889847	K3ZWC0	237	1.653	Up	0.005359	S	40S ribosomal protein S6	LOC101782633	0.68	0.675	0.685	1.148	1.179	1.045	1.028	1.041	1.142	1.211	1.171	1.259
Biological Process	GO:0034645	6	cellular macromolecule biosynthetic process	0.0889847	K3ZWC0	241	1.417	Up	0.00068217	S	40S ribosomal protein S6	LOC101782633	0.711	0.786	0.735	1.011	1.089	1.062	1.202	1.127	1.177	1.21	1.068	1.136
Biological Process	GO:0034645	6	cellular macromolecule biosynthetic process	0.0889847	K3ZWC0	249	1.207	Up	0.028844	T	40S ribosomal protein S6	LOC101782633	0.77		0.726	0.916		0.89	1.041		1.224	1.38		1.346
Biological Process	GO:0034645	6	cellular macromolecule biosynthetic process	0.0889847	K3XMS1	152	1.293	Up	0.011185	S	60S ribosomal protein L26-1-like [Setaria italica]	LOC101758804		0.788	0.746		0.993	0.99		1.092	1.123		1.272	1.287
Biological Process	GO:0034645	6	cellular macromolecule biosynthetic process	0.0889847	K3YGQ0	627	1.213	Up	0.0098377	S	protein PAF1 homolog [Setaria italica]	LOC101766547	0.922	0.931	0.924	1.081	1.139	1.149	0.941	0.901	0.892	1.045	0.966	1.122
Biological Process	GO:0034645	6	cellular macromolecule biosynthetic process	0.0889847	K4A562	129	1.277	Up	0.000162609	Y	Cellulose synthase	LOC101765933	0.811	0.813		1.04	1.034		1.084	1.044		1.088	1.136
Biological Process	GO:0034645	6	cellular macromolecule biosynthetic process	0.0889847	K4A562	122	1.334	Up	0.0150788	S	Cellulose synthase	LOC101765933	0.817	0.801		1.116	1.042		1.034	1.043		1.066	1.143
Biological Process	GO:0034645	6	cellular macromolecule biosynthetic process	0.0889847	K4A6E4	695	1.297	Up	0.0040575	Y	Eukaryotic translation initiation factor 3 subunit B	LOC101753504	0.688	0.675	0.717	0.969	0.882	0.847	1.283	1.245	1.302	0.993	1.124	1.075
Biological Process	GO:0034645	6	cellular macromolecule biosynthetic process	0.0889847	K3YKA4	12	1.493	Up	0.0191433	S	60S ribosomal protein L34-like [Setaria italica]	LOC101776281	0.75	0.738		1.049	1.172		1.389	1.426		1.218	1.014
Biological Process	GO:0010467	5	gene expression	0.0182718	K3ZW65	257	1.33	Up	0.000123271	S	60S ribosomal protein L8 [Setaria italica]	LOC101785583	0.848	0.83	0.879	1.113	1.137	1.152	0.978	0.961	0.98	1.101	1.063	1.038
Biological Process	GO:0010467	5	gene expression	0.0182718	K3YAJ2	147	1.361	Up	0.00047908	S	60S ribosomal protein L17-like [Setaria italica]	LOC101778599	0.832	0.823		1.122	1.131		0.968	1.013		1.07	1.057
Biological Process	GO:0010467	5	gene expression	0.0182718	K3YGD8	269	1.235	Up	0.003241	S	RNA-binding protein 25 isoform X1 [Setaria italica]	LOC101768993	0.891	0.812	0.876	1.028	1.093	1.065	1.167	1.156	1.171	0.894	0.983	0.948
Biological Process	GO:0010467	5	gene expression	0.0182718	K3Z925	240	1.544	Up	1.7665e-06	S	40S ribosomal protein S6	LOC101784158	0.714	0.714	0.73	1.12	1.123	1.09	1.088	1.057	1.112	1.134	1.166	1.169
Biological Process	GO:0010467	5	gene expression	0.0182718	K3Z925	237	1.635	Up	1.74262e-05	S	40S ribosomal protein S6	LOC101784158	0.708	0.688	0.694	1.124	1.179	1.114	1.107	1.021	1.07	1.123	1.155	1.219
Biological Process	GO:0010467	5	gene expression	0.0182718	K3Z925	241	1.58	Up	0.0037438	T	40S ribosomal protein S6	LOC101784158	0.705	0.657	0.767	1.086	1.254	1.023	1.148	0.952	1.224	1.146	1.158	1.119
Biological Process	GO:0010467	5	gene expression	0.0182718	K3XM46	53	2.161	Up	0.0055421	S	Translation machinery-associated protein 22	LOC101765831	0.707		0.674	1.414		1.57	0.833		0.715	1.054		1.072
Biological Process	GO:0010467	5	gene expression	0.0182718	K3ZWC0	240	1.516	Up	3.9137e-05	S	40S ribosomal protein S6	LOC101782633	0.696	0.735	0.737	1.102	1.11	1.075	1.051	1.103	1.143	1.231	1.131	1.143
Biological Process	GO:0010467	5	gene expression	0.0182718	K3ZWC0	237	1.653	Up	0.005359	S	40S ribosomal protein S6	LOC101782633	0.68	0.675	0.685	1.148	1.179	1.045	1.028	1.041	1.142	1.211	1.171	1.259
Biological Process	GO:0010467	5	gene expression	0.0182718	K3ZWC0	241	1.417	Up	0.00068217	S	40S ribosomal protein S6	LOC101782633	0.711	0.786	0.735	1.011	1.089	1.062	1.202	1.127	1.177	1.21	1.068	1.136
Biological Process	GO:0010467	5	gene expression	0.0182718	K3ZWC0	249	1.207	Up	0.028844	T	40S ribosomal protein S6	LOC101782633	0.77		0.726	0.916		0.89	1.041		1.224	1.38		1.346
Biological Process	GO:0010467	5	gene expression	0.0182718	K3YGQ0	627	1.213	Up	0.0098377	S	protein PAF1 homolog [Setaria italica]	LOC101766547	0.922	0.931	0.924	1.081	1.139	1.149	0.941	0.901	0.892	1.045	0.966	1.122
Biological Process	GO:0010467	5	gene expression	0.0182718	K3Z2A2	48	1.208	Up	0.037825	S	RNA-binding protein 8A [Setaria italica]	LOC101779089	0.892	0.961		1.111	1.128		1.025	0.956		0.986	0.958
Biological Process	GO:0010467	5	gene expression	0.0182718	K3YKA4	12	1.493	Up	0.0191433	S	60S ribosomal protein L34-like [Setaria italica]	LOC101776281	0.75	0.738		1.049	1.172		1.389	1.426		1.218	1.014
Biological Process	GO:0010467	5	gene expression	0.0182718	K4A802	60	1.24	Up	0.004719	S	RNA-binding protein 39-like [Setaria italica]	LOC101779868	0.898		0.898	1.13		1.097	1.127		1.167	0.894		0.87
Biological Process	GO:0010467	5	gene expression	0.0182718	K3Z1L7	7	1.992	Up	0.00066449	S	Ribosomal protein L37	LOC101765315	0.596	0.493	0.474	1.041	1.007	1.066	1.857	2.781	2.854	1.256	1.641	1.642
Biological Process	GO:0010467	5	gene expression	0.0182718	K3YSD3	213	1.273	Up	0.00081892	S	eukaryotic translation initiation factor 5 [Setaria italica]	LOC101775019	0.898	0.917	0.85	1.113	1.117	1.163	1.065	1.059	1.094	0.931	0.904	0.912
Biological Process	GO:0010467	5	gene expression	0.0182718	K3XG47	431	1.216	Up	0.002224	S	la-related protein 1A [Setaria italica]	LOC101772037	0.946	0.943	0.993	1.208	1.178	1.119	0.82	0.847	0.936	1.019	1.016	0.924
Biological Process	GO:0010467	5	gene expression	0.0182718	K3XG47	437	1.264	Up	0.00021712	S	la-related protein 1A [Setaria italica]	LOC101772037	0.884	0.921	0.931	1.144	1.174	1.14	0.964	0.995	1.033	1.018	0.929	0.886
Biological Process	GO:0010467	5	gene expression	0.0182718	K3XMS1	152	1.293	Up	0.011185	S	60S ribosomal protein L26-1-like [Setaria italica]	LOC101758804		0.788	0.746		0.993	0.99		1.092	1.123		1.272	1.287
Biological Process	GO:0010467	5	gene expression	0.0182718	K3Z5A5	181	1.321	Up	0.000179119	S	polypyrimidine tract-binding protein homolog 3 [Setaria italica]	LOC101759441	0.842	0.851	0.863	1.169	1.109	1.098	1.112	1.064	1.154	0.915	1.015	0.925
Biological Process	GO:0010467	5	gene expression	0.0182718	K3Z5A5	440	1.21	Up	0.0120008	S	polypyrimidine tract-binding protein homolog 3 [Setaria italica]	LOC101759441	0.898	0.932		1.096	1.118		0.969	0.91		1.044	1.066
Biological Process	GO:0010467	5	gene expression	0.0182718	K4A6E4	695	1.297	Up	0.0040575	Y	Eukaryotic translation initiation factor 3 subunit B	LOC101753504	0.688	0.675	0.717	0.969	0.882	0.847	1.283	1.245	1.302	0.993	1.124	1.075
Biological Process	GO:0043604	6	amide biosynthetic process	0.0101806	K3ZW65	257	1.33	Up	0.000123271	S	60S ribosomal protein L8 [Setaria italica]	LOC101785583	0.848	0.83	0.879	1.113	1.137	1.152	0.978	0.961	0.98	1.101	1.063	1.038
Biological Process	GO:0043604	6	amide biosynthetic process	0.0101806	K3YAJ2	147	1.361	Up	0.00047908	S	60S ribosomal protein L17-like [Setaria italica]	LOC101778599	0.832	0.823		1.122	1.131		0.968	1.013		1.07	1.057
Biological Process	GO:0043604	6	amide biosynthetic process	0.0101806	K3Z1L7	7	1.992	Up	0.00066449	S	Ribosomal protein L37	LOC101765315	0.596	0.493	0.474	1.041	1.007	1.066	1.857	2.781	2.854	1.256	1.641	1.642
Biological Process	GO:0043604	6	amide biosynthetic process	0.0101806	K3YSD3	213	1.273	Up	0.00081892	S	eukaryotic translation initiation factor 5 [Setaria italica]	LOC101775019	0.898	0.917	0.85	1.113	1.117	1.163	1.065	1.059	1.094	0.931	0.904	0.912
Biological Process	GO:0043604	6	amide biosynthetic process	0.0101806	K3Z925	240	1.544	Up	1.7665e-06	S	40S ribosomal protein S6	LOC101784158	0.714	0.714	0.73	1.12	1.123	1.09	1.088	1.057	1.112	1.134	1.166	1.169
Biological Process	GO:0043604	6	amide biosynthetic process	0.0101806	K3Z925	237	1.635	Up	1.74262e-05	S	40S ribosomal protein S6	LOC101784158	0.708	0.688	0.694	1.124	1.179	1.114	1.107	1.021	1.07	1.123	1.155	1.219
Biological Process	GO:0043604	6	amide biosynthetic process	0.0101806	K3Z925	241	1.58	Up	0.0037438	T	40S ribosomal protein S6	LOC101784158	0.705	0.657	0.767	1.086	1.254	1.023	1.148	0.952	1.224	1.146	1.158	1.119
Biological Process	GO:0043604	6	amide biosynthetic process	0.0101806	K3XM46	53	2.161	Up	0.0055421	S	Translation machinery-associated protein 22	LOC101765831	0.707		0.674	1.414		1.57	0.833		0.715	1.054		1.072
Biological Process	GO:0043604	6	amide biosynthetic process	0.0101806	K3ZWC0	240	1.516	Up	3.9137e-05	S	40S ribosomal protein S6	LOC101782633	0.696	0.735	0.737	1.102	1.11	1.075	1.051	1.103	1.143	1.231	1.131	1.143
Biological Process	GO:0043604	6	amide biosynthetic process	0.0101806	K3ZWC0	237	1.653	Up	0.005359	S	40S ribosomal protein S6	LOC101782633	0.68	0.675	0.685	1.148	1.179	1.045	1.028	1.041	1.142	1.211	1.171	1.259
Biological Process	GO:0043604	6	amide biosynthetic process	0.0101806	K3ZWC0	241	1.417	Up	0.00068217	S	40S ribosomal protein S6	LOC101782633	0.711	0.786	0.735	1.011	1.089	1.062	1.202	1.127	1.177	1.21	1.068	1.136
Biological Process	GO:0043604	6	amide biosynthetic process	0.0101806	K3ZWC0	249	1.207	Up	0.028844	T	40S ribosomal protein S6	LOC101782633	0.77		0.726	0.916		0.89	1.041		1.224	1.38		1.346
Biological Process	GO:0043604	6	amide biosynthetic process	0.0101806	K3XMS1	152	1.293	Up	0.011185	S	60S ribosomal protein L26-1-like [Setaria italica]	LOC101758804		0.788	0.746		0.993	0.99		1.092	1.123		1.272	1.287
Biological Process	GO:0043604	6	amide biosynthetic process	0.0101806	K4A6E4	695	1.297	Up	0.0040575	Y	Eukaryotic translation initiation factor 3 subunit B	LOC101753504	0.688	0.675	0.717	0.969	0.882	0.847	1.283	1.245	1.302	0.993	1.124	1.075
Biological Process	GO:0043604	6	amide biosynthetic process	0.0101806	K3YKA4	12	1.493	Up	0.0191433	S	60S ribosomal protein L34-like [Setaria italica]	LOC101776281	0.75	0.738		1.049	1.172		1.389	1.426		1.218	1.014
Biological Process	GO:0009056	3	catabolic process	0.14759	K3YTL8	42	1.314	Up	0.00073896	S	Fructose-bisphosphate aldolase	LOC101754112	0.886	0.909	0.93	1.252	1.182	1.147	0.885	0.916	0.951	1.003	0.989	0.997
Biological Process	GO:0009056	3	catabolic process	0.14759	K3YTL8	41	1.305	Up	4.2905e-05	S	Fructose-bisphosphate aldolase	LOC101754112	0.882	0.879	0.898	1.138	1.185	1.147	0.842	0.835	0.864	1.141	1.084	1.099
Biological Process	GO:0009056	3	catabolic process	0.14759	K3Z3D3	31	1.618	Up	1.2134e-06	S	ubiquitin carboxyl-terminal hydrolase 26 [Setaria italica]	LOC101785227	0.713	0.715	0.699	1.17	1.137	1.135	0.625	0.544	0.562	1.471	1.558	1.561
Biological Process	GO:0009056	3	catabolic process	0.14759	K3ZDH8	581	1.253	Up	0.034822	S	ATP-dependent 6-phosphofructokinase	LOC101762810	0.884	0.867		1.143	1.051		0.931	0.824		1.05	1.245
Biological Process	GO:0009056	3	catabolic process	0.14759	K3YTJ1	208	1.239	Up	0.0005589	S	Autophagy protein 5	LOC101758408	0.961	0.909	0.951	1.14	1.163	1.192	0.969	0.886	0.895	0.95	1.066	0.998
Biological Process	GO:0009056	3	catabolic process	0.14759	K3ZR52	211	1.225	Up	0.00064172	S	ubiquitin carboxyl-terminal hydrolase 24 [Setaria italica]	LOC101776300	0.906	0.866	0.905	1.102	1.116	1.062	1.023	1.019	1.044	0.951	1.061	0.949
Biological Process	GO:0009056	3	catabolic process	0.14759	K3XK89	7	1.225	Up	0.007962	S	cytidine deaminase 1-like [Setaria italica]	LOC101753281	0.9	0.99	0.928	1.133	1.101	1.219	1.023	0.898	0.919	1.02	1.015	0.963
Biological Process	GO:0009116	7	nucleoside metabolic process	0.126976	K3YTL8	42	1.314	Up	0.00073896	S	Fructose-bisphosphate aldolase	LOC101754112	0.886	0.909	0.93	1.252	1.182	1.147	0.885	0.916	0.951	1.003	0.989	0.997
Biological Process	GO:0009116	7	nucleoside metabolic process	0.126976	K3YTL8	41	1.305	Up	4.2905e-05	S	Fructose-bisphosphate aldolase	LOC101754112	0.882	0.879	0.898	1.138	1.185	1.147	0.842	0.835	0.864	1.141	1.084	1.099
Biological Process	GO:0009116	7	nucleoside metabolic process	0.126976	K3YG40	888	1.258	Up	0.0052002	T	Plasma membrane ATPase	LOC101763833	0.85	0.953	0.958	1.155	1.13	1.189	0.958	0.972	0.953	1.079	0.966	0.938
Biological Process	GO:0009116	7	nucleoside metabolic process	0.126976	K3ZDH8	581	1.253	Up	0.034822	S	ATP-dependent 6-phosphofructokinase	LOC101762810	0.884	0.867		1.143	1.051		0.931	0.824		1.05	1.245
Biological Process	GO:0009116	7	nucleoside metabolic process	0.126976	K3XK89	7	1.225	Up	0.007962	S	cytidine deaminase 1-like [Setaria italica]	LOC101753281	0.9	0.99	0.928	1.133	1.101	1.219	1.023	0.898	0.919	1.02	1.015	0.963
Biological Process	GO:0006165	10	nucleoside diphosphate phosphorylation	0.199463	K3YTL8	42	1.314	Up	0.00073896	S	Fructose-bisphosphate aldolase	LOC101754112	0.886	0.909	0.93	1.252	1.182	1.147	0.885	0.916	0.951	1.003	0.989	0.997
Biological Process	GO:0006165	10	nucleoside diphosphate phosphorylation	0.199463	K3YTL8	41	1.305	Up	4.2905e-05	S	Fructose-bisphosphate aldolase	LOC101754112	0.882	0.879	0.898	1.138	1.185	1.147	0.842	0.835	0.864	1.141	1.084	1.099
Biological Process	GO:0006165	10	nucleoside diphosphate phosphorylation	0.199463	K3ZDH8	581	1.253	Up	0.034822	S	ATP-dependent 6-phosphofructokinase	LOC101762810	0.884	0.867		1.143	1.051		0.931	0.824		1.05	1.245
Biological Process	GO:0019362	9	pyridine nucleotide metabolic process	0.226228	K3YTL8	42	1.314	Up	0.00073896	S	Fructose-bisphosphate aldolase	LOC101754112	0.886	0.909	0.93	1.252	1.182	1.147	0.885	0.916	0.951	1.003	0.989	0.997
Biological Process	GO:0019362	9	pyridine nucleotide metabolic process	0.226228	K3YTL8	41	1.305	Up	4.2905e-05	S	Fructose-bisphosphate aldolase	LOC101754112	0.882	0.879	0.898	1.138	1.185	1.147	0.842	0.835	0.864	1.141	1.084	1.099
Biological Process	GO:0019362	9	pyridine nucleotide metabolic process	0.226228	K3ZDH8	581	1.253	Up	0.034822	S	ATP-dependent 6-phosphofructokinase	LOC101762810	0.884	0.867		1.143	1.051		0.931	0.824		1.05	1.245
Biological Process	GO:0006518	6	peptide metabolic process	0.00961968	K3ZW65	257	1.33	Up	0.000123271	S	60S ribosomal protein L8 [Setaria italica]	LOC101785583	0.848	0.83	0.879	1.113	1.137	1.152	0.978	0.961	0.98	1.101	1.063	1.038
Biological Process	GO:0006518	6	peptide metabolic process	0.00961968	K3YAJ2	147	1.361	Up	0.00047908	S	60S ribosomal protein L17-like [Setaria italica]	LOC101778599	0.832	0.823		1.122	1.131		0.968	1.013		1.07	1.057
Biological Process	GO:0006518	6	peptide metabolic process	0.00961968	K3Z1L7	7	1.992	Up	0.00066449	S	Ribosomal protein L37	LOC101765315	0.596	0.493	0.474	1.041	1.007	1.066	1.857	2.781	2.854	1.256	1.641	1.642
Biological Process	GO:0006518	6	peptide metabolic process	0.00961968	K3YSD3	213	1.273	Up	0.00081892	S	eukaryotic translation initiation factor 5 [Setaria italica]	LOC101775019	0.898	0.917	0.85	1.113	1.117	1.163	1.065	1.059	1.094	0.931	0.904	0.912
Biological Process	GO:0006518	6	peptide metabolic process	0.00961968	K3Z925	240	1.544	Up	1.7665e-06	S	40S ribosomal protein S6	LOC101784158	0.714	0.714	0.73	1.12	1.123	1.09	1.088	1.057	1.112	1.134	1.166	1.169
Biological Process	GO:0006518	6	peptide metabolic process	0.00961968	K3Z925	237	1.635	Up	1.74262e-05	S	40S ribosomal protein S6	LOC101784158	0.708	0.688	0.694	1.124	1.179	1.114	1.107	1.021	1.07	1.123	1.155	1.219
Biological Process	GO:0006518	6	peptide metabolic process	0.00961968	K3Z925	241	1.58	Up	0.0037438	T	40S ribosomal protein S6	LOC101784158	0.705	0.657	0.767	1.086	1.254	1.023	1.148	0.952	1.224	1.146	1.158	1.119
Biological Process	GO:0006518	6	peptide metabolic process	0.00961968	K3XM46	53	2.161	Up	0.0055421	S	Translation machinery-associated protein 22	LOC101765831	0.707		0.674	1.414		1.57	0.833		0.715	1.054		1.072
Biological Process	GO:0006518	6	peptide metabolic process	0.00961968	K3ZWC0	240	1.516	Up	3.9137e-05	S	40S ribosomal protein S6	LOC101782633	0.696	0.735	0.737	1.102	1.11	1.075	1.051	1.103	1.143	1.231	1.131	1.143
Biological Process	GO:0006518	6	peptide metabolic process	0.00961968	K3ZWC0	237	1.653	Up	0.005359	S	40S ribosomal protein S6	LOC101782633	0.68	0.675	0.685	1.148	1.179	1.045	1.028	1.041	1.142	1.211	1.171	1.259
Biological Process	GO:0006518	6	peptide metabolic process	0.00961968	K3ZWC0	241	1.417	Up	0.00068217	S	40S ribosomal protein S6	LOC101782633	0.711	0.786	0.735	1.011	1.089	1.062	1.202	1.127	1.177	1.21	1.068	1.136
Biological Process	GO:0006518	6	peptide metabolic process	0.00961968	K3ZWC0	249	1.207	Up	0.028844	T	40S ribosomal protein S6	LOC101782633	0.77		0.726	0.916		0.89	1.041		1.224	1.38		1.346
Biological Process	GO:0006518	6	peptide metabolic process	0.00961968	K3XMS1	152	1.293	Up	0.011185	S	60S ribosomal protein L26-1-like [Setaria italica]	LOC101758804		0.788	0.746		0.993	0.99		1.092	1.123		1.272	1.287
Biological Process	GO:0006518	6	peptide metabolic process	0.00961968	K4A6E4	695	1.297	Up	0.0040575	Y	Eukaryotic translation initiation factor 3 subunit B	LOC101753504	0.688	0.675	0.717	0.969	0.882	0.847	1.283	1.245	1.302	0.993	1.124	1.075
Biological Process	GO:0006518	6	peptide metabolic process	0.00961968	K3YKA4	12	1.493	Up	0.0191433	S	60S ribosomal protein L34-like [Setaria italica]	LOC101776281	0.75	0.738		1.049	1.172		1.389	1.426		1.218	1.014
Biological Process	GO:0006096	13	glycolytic process	0.147486	K3YTL8	42	1.314	Up	0.00073896	S	Fructose-bisphosphate aldolase	LOC101754112	0.886	0.909	0.93	1.252	1.182	1.147	0.885	0.916	0.951	1.003	0.989	0.997
Biological Process	GO:0006096	13	glycolytic process	0.147486	K3YTL8	41	1.305	Up	4.2905e-05	S	Fructose-bisphosphate aldolase	LOC101754112	0.882	0.879	0.898	1.138	1.185	1.147	0.842	0.835	0.864	1.141	1.084	1.099
Biological Process	GO:0006096	13	glycolytic process	0.147486	K3ZDH8	581	1.253	Up	0.034822	S	ATP-dependent 6-phosphofructokinase	LOC101762810	0.884	0.867		1.143	1.051		0.931	0.824		1.05	1.245
Biological Process	GO:0009185	9	ribonucleoside diphosphate metabolic process	0.147486	K3YTL8	42	1.314	Up	0.00073896	S	Fructose-bisphosphate aldolase	LOC101754112	0.886	0.909	0.93	1.252	1.182	1.147	0.885	0.916	0.951	1.003	0.989	0.997
Biological Process	GO:0009185	9	ribonucleoside diphosphate metabolic process	0.147486	K3YTL8	41	1.305	Up	4.2905e-05	S	Fructose-bisphosphate aldolase	LOC101754112	0.882	0.879	0.898	1.138	1.185	1.147	0.842	0.835	0.864	1.141	1.084	1.099
Biological Process	GO:0009185	9	ribonucleoside diphosphate metabolic process	0.147486	K3ZDH8	581	1.253	Up	0.034822	S	ATP-dependent 6-phosphofructokinase	LOC101762810	0.884	0.867		1.143	1.051		0.931	0.824		1.05	1.245
Biological Process	GO:0006334	9	nucleosome assembly	0.00220803	K3ZW07	191	1.283	Up	0.0135994	S	histone H1-like [Setaria italica]	LOC101779531	0.851	0.847	0.979	1.152	1.071	1.211	1.079	1.217	0.844	1.146	1.159	0.932
Biological Process	GO:0006334	9	nucleosome assembly	0.00220803	K3ZW07	259	1.781	Up	0.00031656	S	histone H1-like [Setaria italica]	LOC101779531	0.747	0.798	0.859	1.401	1.371	1.509	1.138	1.111	0.842	0.9	0.833	0.717
Biological Process	GO:0006334	9	nucleosome assembly	0.00220803	K3ZW07	236	1.424	Up	0.00038137	T	histone H1-like [Setaria italica]	LOC101779531	0.813	0.81	0.888	1.174	1.183	1.218	1.124	1.09	0.893	1.152	1.159	1.022
Biological Process	GO:0006334	9	nucleosome assembly	0.00220803	K3XVS4	48	1.369	Up	8e-05	S	"""""""nascent polypeptide-associated complex subunit alpha, muscle-specific form-like [Setaria italica]"""""""	LOC101780399	0.896	0.912	0.885	1.196	1.268	1.224	0.915	0.886	0.904	1.007	0.982	1.017
Biological Process	GO:0006334	9	nucleosome assembly	0.00220803	K3Z766	127	1.215	Up	0.00051792	S	nucleosome assembly protein 1;2 [Setaria italica]	LOC101767418	0.912	0.911	0.964	1.138	1.126	1.123	1.054	1.127	1.07	0.916	0.865	0.874
Biological Process	GO:0044262	5	cellular carbohydrate metabolic process	0.2378	K3YG05	706	1.308	Up	0.0019849	S	probable sucrose-phosphate synthase 4 [Setaria italica]	LOC101761271	0.98	1.036	0.967	1.359	1.225	1.317	0.881	0.893	0.858	0.864	0.912	0.916
Biological Process	GO:0044262	5	cellular carbohydrate metabolic process	0.2378	K3YG05	714	1.524	Up	0.00020096	S	probable sucrose-phosphate synthase 4 [Setaria italica]	LOC101761271	0.899	0.97	0.893	1.454	1.367	1.387	0.768	0.788	0.789	0.954	0.937	0.983
Biological Process	GO:0044262	5	cellular carbohydrate metabolic process	0.2378	K4A562	129	1.277	Up	0.000162609	Y	Cellulose synthase	LOC101765933	0.811	0.813		1.04	1.034		1.084	1.044		1.088	1.136
Biological Process	GO:0044262	5	cellular carbohydrate metabolic process	0.2378	K4A562	122	1.334	Up	0.0150788	S	Cellulose synthase	LOC101765933	0.817	0.801		1.116	1.042		1.034	1.043		1.066	1.143
Biological Process	GO:0044262	5	cellular carbohydrate metabolic process	0.2378	K3YPW1	33	1.22	Up	0.020963	S	"""""""probable alpha,alpha-trehalose-phosphate synthase [UDP-forming] 11 [Setaria italica]"""""""	LOC101768584		0.901	0.921		1.141	1.081		1.026	1.057		0.997	0.969
Biological Process	GO:0044262	5	cellular carbohydrate metabolic process	0.2378	K3YPW1	846	1.209	Up	0.00026188	S	"""""""probable alpha,alpha-trehalose-phosphate synthase [UDP-forming] 11 [Setaria italica]"""""""	LOC101768584	0.974	0.967	0.928	1.15	1.153	1.166	0.848	0.899	0.902	1.021	1.025	1.005
Biological Process	GO:0044262	5	cellular carbohydrate metabolic process	0.2378	K3YPW1	842	1.246	Up	0.0027968	S	"""""""probable alpha,alpha-trehalose-phosphate synthase [UDP-forming] 11 [Setaria italica]"""""""	LOC101768584	0.911	0.955	0.966	1.243	1.135	1.151	0.775	0.891	0.862	1.057	1.057	1.012
Biological Process	GO:0009179	10	purine ribonucleoside diphosphate metabolic process	0.147486	K3YTL8	42	1.314	Up	0.00073896	S	Fructose-bisphosphate aldolase	LOC101754112	0.886	0.909	0.93	1.252	1.182	1.147	0.885	0.916	0.951	1.003	0.989	0.997
Biological Process	GO:0009179	10	purine ribonucleoside diphosphate metabolic process	0.147486	K3YTL8	41	1.305	Up	4.2905e-05	S	Fructose-bisphosphate aldolase	LOC101754112	0.882	0.879	0.898	1.138	1.185	1.147	0.842	0.835	0.864	1.141	1.084	1.099
Biological Process	GO:0009179	10	purine ribonucleoside diphosphate metabolic process	0.147486	K3ZDH8	581	1.253	Up	0.034822	S	ATP-dependent 6-phosphofructokinase	LOC101762810	0.884	0.867		1.143	1.051		0.931	0.824		1.05	1.245
Biological Process	GO:0009205	10	purine ribonucleoside triphosphate metabolic process	0.181146	K3YTL8	42	1.314	Up	0.00073896	S	Fructose-bisphosphate aldolase	LOC101754112	0.886	0.909	0.93	1.252	1.182	1.147	0.885	0.916	0.951	1.003	0.989	0.997
Biological Process	GO:0009205	10	purine ribonucleoside triphosphate metabolic process	0.181146	K3YTL8	41	1.305	Up	4.2905e-05	S	Fructose-bisphosphate aldolase	LOC101754112	0.882	0.879	0.898	1.138	1.185	1.147	0.842	0.835	0.864	1.141	1.084	1.099
Biological Process	GO:0009205	10	purine ribonucleoside triphosphate metabolic process	0.181146	K3YG40	888	1.258	Up	0.0052002	T	Plasma membrane ATPase	LOC101763833	0.85	0.953	0.958	1.155	1.13	1.189	0.958	0.972	0.953	1.079	0.966	0.938
Biological Process	GO:0009205	10	purine ribonucleoside triphosphate metabolic process	0.181146	K3ZDH8	581	1.253	Up	0.034822	S	ATP-dependent 6-phosphofructokinase	LOC101762810	0.884	0.867		1.143	1.051		0.931	0.824		1.05	1.245
Biological Process	GO:0072521	5	purine-containing compound metabolic process	0.3171	K3YTL8	42	1.314	Up	0.00073896	S	Fructose-bisphosphate aldolase	LOC101754112	0.886	0.909	0.93	1.252	1.182	1.147	0.885	0.916	0.951	1.003	0.989	0.997
Biological Process	GO:0072521	5	purine-containing compound metabolic process	0.3171	K3YTL8	41	1.305	Up	4.2905e-05	S	Fructose-bisphosphate aldolase	LOC101754112	0.882	0.879	0.898	1.138	1.185	1.147	0.842	0.835	0.864	1.141	1.084	1.099
Biological Process	GO:0072521	5	purine-containing compound metabolic process	0.3171	K3YG40	888	1.258	Up	0.0052002	T	Plasma membrane ATPase	LOC101763833	0.85	0.953	0.958	1.155	1.13	1.189	0.958	0.972	0.953	1.079	0.966	0.938
Biological Process	GO:0072521	5	purine-containing compound metabolic process	0.3171	K3ZDH8	581	1.253	Up	0.034822	S	ATP-dependent 6-phosphofructokinase	LOC101762810	0.884	0.867		1.143	1.051		0.931	0.824		1.05	1.245
Biological Process	GO:0006732	5	coenzyme metabolic process	0.373962	K3YTL8	42	1.314	Up	0.00073896	S	Fructose-bisphosphate aldolase	LOC101754112	0.886	0.909	0.93	1.252	1.182	1.147	0.885	0.916	0.951	1.003	0.989	0.997
Biological Process	GO:0006732	5	coenzyme metabolic process	0.373962	K3YTL8	41	1.305	Up	4.2905e-05	S	Fructose-bisphosphate aldolase	LOC101754112	0.882	0.879	0.898	1.138	1.185	1.147	0.842	0.835	0.864	1.141	1.084	1.099
Biological Process	GO:0006732	5	coenzyme metabolic process	0.373962	K3ZDH8	581	1.253	Up	0.034822	S	ATP-dependent 6-phosphofructokinase	LOC101762810	0.884	0.867		1.143	1.051		0.931	0.824		1.05	1.245
Biological Process	GO:0065004	7	protein-DNA complex assembly	0.00322635	K3ZW07	191	1.283	Up	0.0135994	S	histone H1-like [Setaria italica]	LOC101779531	0.851	0.847	0.979	1.152	1.071	1.211	1.079	1.217	0.844	1.146	1.159	0.932
Biological Process	GO:0065004	7	protein-DNA complex assembly	0.00322635	K3ZW07	259	1.781	Up	0.00031656	S	histone H1-like [Setaria italica]	LOC101779531	0.747	0.798	0.859	1.401	1.371	1.509	1.138	1.111	0.842	0.9	0.833	0.717
Biological Process	GO:0065004	7	protein-DNA complex assembly	0.00322635	K3ZW07	236	1.424	Up	0.00038137	T	histone H1-like [Setaria italica]	LOC101779531	0.813	0.81	0.888	1.174	1.183	1.218	1.124	1.09	0.893	1.152	1.159	1.022
Biological Process	GO:0065004	7	protein-DNA complex assembly	0.00322635	K3XVS4	48	1.369	Up	8e-05	S	"""""""nascent polypeptide-associated complex subunit alpha, muscle-specific form-like [Setaria italica]"""""""	LOC101780399	0.896	0.912	0.885	1.196	1.268	1.224	0.915	0.886	0.904	1.007	0.982	1.017
Biological Process	GO:0065004	7	protein-DNA complex assembly	0.00322635	K3Z766	127	1.215	Up	0.00051792	S	nucleosome assembly protein 1;2 [Setaria italica]	LOC101767418	0.912	0.911	0.964	1.138	1.126	1.123	1.054	1.127	1.07	0.916	0.865	0.874
Biological Process	GO:0009126	9	purine nucleoside monophosphate metabolic process	0.181146	K3YTL8	42	1.314	Up	0.00073896	S	Fructose-bisphosphate aldolase	LOC101754112	0.886	0.909	0.93	1.252	1.182	1.147	0.885	0.916	0.951	1.003	0.989	0.997
Biological Process	GO:0009126	9	purine nucleoside monophosphate metabolic process	0.181146	K3YTL8	41	1.305	Up	4.2905e-05	S	Fructose-bisphosphate aldolase	LOC101754112	0.882	0.879	0.898	1.138	1.185	1.147	0.842	0.835	0.864	1.141	1.084	1.099
Biological Process	GO:0009126	9	purine nucleoside monophosphate metabolic process	0.181146	K3YG40	888	1.258	Up	0.0052002	T	Plasma membrane ATPase	LOC101763833	0.85	0.953	0.958	1.155	1.13	1.189	0.958	0.972	0.953	1.079	0.966	0.938
Biological Process	GO:0009126	9	purine nucleoside monophosphate metabolic process	0.181146	K3ZDH8	581	1.253	Up	0.034822	S	ATP-dependent 6-phosphofructokinase	LOC101762810	0.884	0.867		1.143	1.051		0.931	0.824		1.05	1.245
Biological Process	GO:0046496	10	nicotinamide nucleotide metabolic process	0.226228	K3YTL8	42	1.314	Up	0.00073896	S	Fructose-bisphosphate aldolase	LOC101754112	0.886	0.909	0.93	1.252	1.182	1.147	0.885	0.916	0.951	1.003	0.989	0.997
Biological Process	GO:0046496	10	nicotinamide nucleotide metabolic process	0.226228	K3YTL8	41	1.305	Up	4.2905e-05	S	Fructose-bisphosphate aldolase	LOC101754112	0.882	0.879	0.898	1.138	1.185	1.147	0.842	0.835	0.864	1.141	1.084	1.099
Biological Process	GO:0046496	10	nicotinamide nucleotide metabolic process	0.226228	K3ZDH8	581	1.253	Up	0.034822	S	ATP-dependent 6-phosphofructokinase	LOC101762810	0.884	0.867		1.143	1.051		0.931	0.824		1.05	1.245
Biological Process	GO:0071804	9	cellular potassium ion transport	0.110795	K3ZQP9	15	1.257	Up	0.00066026	S	Potassium transporter	LOC101774663	0.851	0.851	0.902	1.074	1.121	1.077	1.054	1.033	1.035	1.045	1.017	0.995
Biological Process	GO:0071804	9	cellular potassium ion transport	0.110795	K3ZR67	587	1.42	Up	0.0150616	S	Potassium transporter	LOC101764133	0.907		0.859	1.296		1.211	0.863		0.956	0.965		0.993
Biological Process	GO:0006323	7	DNA packaging	0.00322635	K3ZW07	191	1.283	Up	0.0135994	S	histone H1-like [Setaria italica]	LOC101779531	0.851	0.847	0.979	1.152	1.071	1.211	1.079	1.217	0.844	1.146	1.159	0.932
Biological Process	GO:0006323	7	DNA packaging	0.00322635	K3ZW07	259	1.781	Up	0.00031656	S	histone H1-like [Setaria italica]	LOC101779531	0.747	0.798	0.859	1.401	1.371	1.509	1.138	1.111	0.842	0.9	0.833	0.717
Biological Process	GO:0006323	7	DNA packaging	0.00322635	K3ZW07	236	1.424	Up	0.00038137	T	histone H1-like [Setaria italica]	LOC101779531	0.813	0.81	0.888	1.174	1.183	1.218	1.124	1.09	0.893	1.152	1.159	1.022
Biological Process	GO:0006323	7	DNA packaging	0.00322635	K3XVS4	48	1.369	Up	8e-05	S	"""""""nascent polypeptide-associated complex subunit alpha, muscle-specific form-like [Setaria italica]"""""""	LOC101780399	0.896	0.912	0.885	1.196	1.268	1.224	0.915	0.886	0.904	1.007	0.982	1.017
Biological Process	GO:0006323	7	DNA packaging	0.00322635	K3Z766	127	1.215	Up	0.00051792	S	nucleosome assembly protein 1;2 [Setaria italica]	LOC101767418	0.912	0.911	0.964	1.138	1.126	1.123	1.054	1.127	1.07	0.916	0.865	0.874
Biological Process	GO:0009119	8	ribonucleoside metabolic process	0.102786	K3YTL8	42	1.314	Up	0.00073896	S	Fructose-bisphosphate aldolase	LOC101754112	0.886	0.909	0.93	1.252	1.182	1.147	0.885	0.916	0.951	1.003	0.989	0.997
Biological Process	GO:0009119	8	ribonucleoside metabolic process	0.102786	K3YTL8	41	1.305	Up	4.2905e-05	S	Fructose-bisphosphate aldolase	LOC101754112	0.882	0.879	0.898	1.138	1.185	1.147	0.842	0.835	0.864	1.141	1.084	1.099
Biological Process	GO:0009119	8	ribonucleoside metabolic process	0.102786	K3YG40	888	1.258	Up	0.0052002	T	Plasma membrane ATPase	LOC101763833	0.85	0.953	0.958	1.155	1.13	1.189	0.958	0.972	0.953	1.079	0.966	0.938
Biological Process	GO:0009119	8	ribonucleoside metabolic process	0.102786	K3ZDH8	581	1.253	Up	0.034822	S	ATP-dependent 6-phosphofructokinase	LOC101762810	0.884	0.867		1.143	1.051		0.931	0.824		1.05	1.245
Biological Process	GO:0009119	8	ribonucleoside metabolic process	0.102786	K3XK89	7	1.225	Up	0.007962	S	cytidine deaminase 1-like [Setaria italica]	LOC101753281	0.9	0.99	0.928	1.133	1.101	1.219	1.023	0.898	0.919	1.02	1.015	0.963
Biological Process	GO:0007017	3	microtubule-based process	0.19962	K3ZT92	349	1.249	Up	0.00065789	T	Tubulin alpha chain	LOC101753745	0.99	0.932	0.943	1.207	1.212	1.16	0.717	0.662	0.77	1.089	1.156	1.1
Biological Process	GO:0007017	3	microtubule-based process	0.19962	K4A9X4	349	1.615	Up	0.00022223	T	Tubulin alpha chain	LOC101763383	0.94	0.847	0.904	1.385	1.469	1.492	0.67	0.619	0.566	1.055	1.079	1.079
Biological Process	GO:0007017	3	microtubule-based process	0.19962	K4AA57	349	1.412	Up	3.9467e-05	T	Tubulin alpha chain	LOC101761206	0.889	0.906	0.901	1.237	1.262	1.309	0.627	0.626	0.659	1.263	1.235	1.123
Biological Process	GO:0051276	5	chromosome organization	0.0532717	K3ZW07	191	1.283	Up	0.0135994	S	histone H1-like [Setaria italica]	LOC101779531	0.851	0.847	0.979	1.152	1.071	1.211	1.079	1.217	0.844	1.146	1.159	0.932
Biological Process	GO:0051276	5	chromosome organization	0.0532717	K3ZW07	259	1.781	Up	0.00031656	S	histone H1-like [Setaria italica]	LOC101779531	0.747	0.798	0.859	1.401	1.371	1.509	1.138	1.111	0.842	0.9	0.833	0.717
Biological Process	GO:0051276	5	chromosome organization	0.0532717	K3ZW07	236	1.424	Up	0.00038137	T	histone H1-like [Setaria italica]	LOC101779531	0.813	0.81	0.888	1.174	1.183	1.218	1.124	1.09	0.893	1.152	1.159	1.022
Biological Process	GO:0051276	5	chromosome organization	0.0532717	K3XVS4	48	1.369	Up	8e-05	S	"""""""nascent polypeptide-associated complex subunit alpha, muscle-specific form-like [Setaria italica]"""""""	LOC101780399	0.896	0.912	0.885	1.196	1.268	1.224	0.915	0.886	0.904	1.007	0.982	1.017
Biological Process	GO:0051276	5	chromosome organization	0.0532717	K3Z766	127	1.215	Up	0.00051792	S	nucleosome assembly protein 1;2 [Setaria italica]	LOC101767418	0.912	0.911	0.964	1.138	1.126	1.123	1.054	1.127	1.07	0.916	0.865	0.874
Biological Process	GO:0051276	5	chromosome organization	0.0532717	K3YGQ0	627	1.213	Up	0.0098377	S	protein PAF1 homolog [Setaria italica]	LOC101766547	0.922	0.931	0.924	1.081	1.139	1.149	0.941	0.901	0.892	1.045	0.966	1.122
Biological Process	GO:0009123	8	nucleoside monophosphate metabolic process	0.181146	K3YTL8	42	1.314	Up	0.00073896	S	Fructose-bisphosphate aldolase	LOC101754112	0.886	0.909	0.93	1.252	1.182	1.147	0.885	0.916	0.951	1.003	0.989	0.997
Biological Process	GO:0009123	8	nucleoside monophosphate metabolic process	0.181146	K3YTL8	41	1.305	Up	4.2905e-05	S	Fructose-bisphosphate aldolase	LOC101754112	0.882	0.879	0.898	1.138	1.185	1.147	0.842	0.835	0.864	1.141	1.084	1.099
Biological Process	GO:0009123	8	nucleoside monophosphate metabolic process	0.181146	K3YG40	888	1.258	Up	0.0052002	T	Plasma membrane ATPase	LOC101763833	0.85	0.953	0.958	1.155	1.13	1.189	0.958	0.972	0.953	1.079	0.966	0.938
Biological Process	GO:0009123	8	nucleoside monophosphate metabolic process	0.181146	K3ZDH8	581	1.253	Up	0.034822	S	ATP-dependent 6-phosphofructokinase	LOC101762810	0.884	0.867		1.143	1.051		0.931	0.824		1.05	1.245
Biological Process	GO:1901564	4	organonitrogen compound metabolic process	0.049994	K3ZDH8	581	1.253	Up	0.034822	S	ATP-dependent 6-phosphofructokinase	LOC101762810	0.884	0.867		1.143	1.051		0.931	0.824		1.05	1.245
Biological Process	GO:1901564	4	organonitrogen compound metabolic process	0.049994	K3ZW65	257	1.33	Up	0.000123271	S	60S ribosomal protein L8 [Setaria italica]	LOC101785583	0.848	0.83	0.879	1.113	1.137	1.152	0.978	0.961	0.98	1.101	1.063	1.038
Biological Process	GO:1901564	4	organonitrogen compound metabolic process	0.049994	K3YAJ2	147	1.361	Up	0.00047908	S	60S ribosomal protein L17-like [Setaria italica]	LOC101778599	0.832	0.823		1.122	1.131		0.968	1.013		1.07	1.057
Biological Process	GO:1901564	4	organonitrogen compound metabolic process	0.049994	K3Z3W7	181	1.224	Up	0.020078	S	Delta-1-pyrroline-5-carboxylate synthase	LOC101765114	0.844	0.789	0.87	1.015	1.03	1.019	0.916	0.905	0.945	1.203	1.251	1.156
Biological Process	GO:1901564	4	organonitrogen compound metabolic process	0.049994	K3Z1L7	7	1.992	Up	0.00066449	S	Ribosomal protein L37	LOC101765315	0.596	0.493	0.474	1.041	1.007	1.066	1.857	2.781	2.854	1.256	1.641	1.642
Biological Process	GO:1901564	4	organonitrogen compound metabolic process	0.049994	K3YSD3	213	1.273	Up	0.00081892	S	eukaryotic translation initiation factor 5 [Setaria italica]	LOC101775019	0.898	0.917	0.85	1.113	1.117	1.163	1.065	1.059	1.094	0.931	0.904	0.912
Biological Process	GO:1901564	4	organonitrogen compound metabolic process	0.049994	K3Z925	240	1.544	Up	1.7665e-06	S	40S ribosomal protein S6	LOC101784158	0.714	0.714	0.73	1.12	1.123	1.09	1.088	1.057	1.112	1.134	1.166	1.169
Biological Process	GO:1901564	4	organonitrogen compound metabolic process	0.049994	K3Z925	237	1.635	Up	1.74262e-05	S	40S ribosomal protein S6	LOC101784158	0.708	0.688	0.694	1.124	1.179	1.114	1.107	1.021	1.07	1.123	1.155	1.219
Biological Process	GO:1901564	4	organonitrogen compound metabolic process	0.049994	K3Z925	241	1.58	Up	0.0037438	T	40S ribosomal protein S6	LOC101784158	0.705	0.657	0.767	1.086	1.254	1.023	1.148	0.952	1.224	1.146	1.158	1.119
Biological Process	GO:1901564	4	organonitrogen compound metabolic process	0.049994	K3YTL8	42	1.314	Up	0.00073896	S	Fructose-bisphosphate aldolase	LOC101754112	0.886	0.909	0.93	1.252	1.182	1.147	0.885	0.916	0.951	1.003	0.989	0.997
Biological Process	GO:1901564	4	organonitrogen compound metabolic process	0.049994	K3YTL8	41	1.305	Up	4.2905e-05	S	Fructose-bisphosphate aldolase	LOC101754112	0.882	0.879	0.898	1.138	1.185	1.147	0.842	0.835	0.864	1.141	1.084	1.099
Biological Process	GO:1901564	4	organonitrogen compound metabolic process	0.049994	K3XM46	53	2.161	Up	0.0055421	S	Translation machinery-associated protein 22	LOC101765831	0.707		0.674	1.414		1.57	0.833		0.715	1.054		1.072
Biological Process	GO:1901564	4	organonitrogen compound metabolic process	0.049994	K3XMS1	152	1.293	Up	0.011185	S	60S ribosomal protein L26-1-like [Setaria italica]	LOC101758804		0.788	0.746		0.993	0.99		1.092	1.123		1.272	1.287
Biological Process	GO:1901564	4	organonitrogen compound metabolic process	0.049994	K3YG40	888	1.258	Up	0.0052002	T	Plasma membrane ATPase	LOC101763833	0.85	0.953	0.958	1.155	1.13	1.189	0.958	0.972	0.953	1.079	0.966	0.938
Biological Process	GO:1901564	4	organonitrogen compound metabolic process	0.049994	K3ZWC0	240	1.516	Up	3.9137e-05	S	40S ribosomal protein S6	LOC101782633	0.696	0.735	0.737	1.102	1.11	1.075	1.051	1.103	1.143	1.231	1.131	1.143
Biological Process	GO:1901564	4	organonitrogen compound metabolic process	0.049994	K3ZWC0	237	1.653	Up	0.005359	S	40S ribosomal protein S6	LOC101782633	0.68	0.675	0.685	1.148	1.179	1.045	1.028	1.041	1.142	1.211	1.171	1.259
Biological Process	GO:1901564	4	organonitrogen compound metabolic process	0.049994	K3ZWC0	241	1.417	Up	0.00068217	S	40S ribosomal protein S6	LOC101782633	0.711	0.786	0.735	1.011	1.089	1.062	1.202	1.127	1.177	1.21	1.068	1.136
Biological Process	GO:1901564	4	organonitrogen compound metabolic process	0.049994	K3ZWC0	249	1.207	Up	0.028844	T	40S ribosomal protein S6	LOC101782633	0.77		0.726	0.916		0.89	1.041		1.224	1.38		1.346
Biological Process	GO:1901564	4	organonitrogen compound metabolic process	0.049994	K3XK89	7	1.225	Up	0.007962	S	cytidine deaminase 1-like [Setaria italica]	LOC101753281	0.9	0.99	0.928	1.133	1.101	1.219	1.023	0.898	0.919	1.02	1.015	0.963
Biological Process	GO:1901564	4	organonitrogen compound metabolic process	0.049994	K4A6E4	695	1.297	Up	0.0040575	Y	Eukaryotic translation initiation factor 3 subunit B	LOC101753504	0.688	0.675	0.717	0.969	0.882	0.847	1.283	1.245	1.302	0.993	1.124	1.075
Biological Process	GO:1901564	4	organonitrogen compound metabolic process	0.049994	K3YKA4	12	1.493	Up	0.0191433	S	60S ribosomal protein L34-like [Setaria italica]	LOC101776281	0.75	0.738		1.049	1.172		1.389	1.426		1.218	1.014
Biological Process	GO:0006757	12	ATP generation from ADP	0.147486	K3YTL8	42	1.314	Up	0.00073896	S	Fructose-bisphosphate aldolase	LOC101754112	0.886	0.909	0.93	1.252	1.182	1.147	0.885	0.916	0.951	1.003	0.989	0.997
Biological Process	GO:0006757	12	ATP generation from ADP	0.147486	K3YTL8	41	1.305	Up	4.2905e-05	S	Fructose-bisphosphate aldolase	LOC101754112	0.882	0.879	0.898	1.138	1.185	1.147	0.842	0.835	0.864	1.141	1.084	1.099
Biological Process	GO:0006757	12	ATP generation from ADP	0.147486	K3ZDH8	581	1.253	Up	0.034822	S	ATP-dependent 6-phosphofructokinase	LOC101762810	0.884	0.867		1.143	1.051		0.931	0.824		1.05	1.245
Biological Process	GO:0042278	8	purine nucleoside metabolic process	0.247548	K3YTL8	42	1.314	Up	0.00073896	S	Fructose-bisphosphate aldolase	LOC101754112	0.886	0.909	0.93	1.252	1.182	1.147	0.885	0.916	0.951	1.003	0.989	0.997
Biological Process	GO:0042278	8	purine nucleoside metabolic process	0.247548	K3YTL8	41	1.305	Up	4.2905e-05	S	Fructose-bisphosphate aldolase	LOC101754112	0.882	0.879	0.898	1.138	1.185	1.147	0.842	0.835	0.864	1.141	1.084	1.099
Biological Process	GO:0042278	8	purine nucleoside metabolic process	0.247548	K3YG40	888	1.258	Up	0.0052002	T	Plasma membrane ATPase	LOC101763833	0.85	0.953	0.958	1.155	1.13	1.189	0.958	0.972	0.953	1.079	0.966	0.938
Biological Process	GO:0042278	8	purine nucleoside metabolic process	0.247548	K3ZDH8	581	1.253	Up	0.034822	S	ATP-dependent 6-phosphofructokinase	LOC101762810	0.884	0.867		1.143	1.051		0.931	0.824		1.05	1.245
Biological Process	GO:0009167	10	purine ribonucleoside monophosphate metabolic process	0.181146	K3YTL8	42	1.314	Up	0.00073896	S	Fructose-bisphosphate aldolase	LOC101754112	0.886	0.909	0.93	1.252	1.182	1.147	0.885	0.916	0.951	1.003	0.989	0.997
Biological Process	GO:0009167	10	purine ribonucleoside monophosphate metabolic process	0.181146	K3YTL8	41	1.305	Up	4.2905e-05	S	Fructose-bisphosphate aldolase	LOC101754112	0.882	0.879	0.898	1.138	1.185	1.147	0.842	0.835	0.864	1.141	1.084	1.099
Biological Process	GO:0009167	10	purine ribonucleoside monophosphate metabolic process	0.181146	K3YG40	888	1.258	Up	0.0052002	T	Plasma membrane ATPase	LOC101763833	0.85	0.953	0.958	1.155	1.13	1.189	0.958	0.972	0.953	1.079	0.966	0.938
Biological Process	GO:0009167	10	purine ribonucleoside monophosphate metabolic process	0.181146	K3ZDH8	581	1.253	Up	0.034822	S	ATP-dependent 6-phosphofructokinase	LOC101762810	0.884	0.867		1.143	1.051		0.931	0.824		1.05	1.245
Biological Process	GO:0046939	9	nucleotide phosphorylation	0.199463	K3YTL8	42	1.314	Up	0.00073896	S	Fructose-bisphosphate aldolase	LOC101754112	0.886	0.909	0.93	1.252	1.182	1.147	0.885	0.916	0.951	1.003	0.989	0.997
Biological Process	GO:0046939	9	nucleotide phosphorylation	0.199463	K3YTL8	41	1.305	Up	4.2905e-05	S	Fructose-bisphosphate aldolase	LOC101754112	0.882	0.879	0.898	1.138	1.185	1.147	0.842	0.835	0.864	1.141	1.084	1.099
Biological Process	GO:0046939	9	nucleotide phosphorylation	0.199463	K3ZDH8	581	1.253	Up	0.034822	S	ATP-dependent 6-phosphofructokinase	LOC101762810	0.884	0.867		1.143	1.051		0.931	0.824		1.05	1.245
Biological Process	GO:0009135	9	purine nucleoside diphosphate metabolic process	0.147486	K3YTL8	42	1.314	Up	0.00073896	S	Fructose-bisphosphate aldolase	LOC101754112	0.886	0.909	0.93	1.252	1.182	1.147	0.885	0.916	0.951	1.003	0.989	0.997
Biological Process	GO:0009135	9	purine nucleoside diphosphate metabolic process	0.147486	K3YTL8	41	1.305	Up	4.2905e-05	S	Fructose-bisphosphate aldolase	LOC101754112	0.882	0.879	0.898	1.138	1.185	1.147	0.842	0.835	0.864	1.141	1.084	1.099
Biological Process	GO:0009135	9	purine nucleoside diphosphate metabolic process	0.147486	K3ZDH8	581	1.253	Up	0.034822	S	ATP-dependent 6-phosphofructokinase	LOC101762810	0.884	0.867		1.143	1.051		0.931	0.824		1.05	1.245
Biological Process	GO:0006813	8	potassium ion transport	0.199463	K3ZQP9	15	1.257	Up	0.00066026	S	Potassium transporter	LOC101774663	0.851	0.851	0.902	1.074	1.121	1.077	1.054	1.033	1.035	1.045	1.017	0.995
Biological Process	GO:0006813	8	potassium ion transport	0.199463	K3ZR67	587	1.42	Up	0.0150616	S	Potassium transporter	LOC101764133	0.907		0.859	1.296		1.211	0.863		0.956	0.965		0.993
Biological Process	GO:0022607	4	cellular component assembly	0.0127339	K3ZW07	191	1.283	Up	0.0135994	S	histone H1-like [Setaria italica]	LOC101779531	0.851	0.847	0.979	1.152	1.071	1.211	1.079	1.217	0.844	1.146	1.159	0.932
Biological Process	GO:0022607	4	cellular component assembly	0.0127339	K3ZW07	259	1.781	Up	0.00031656	S	histone H1-like [Setaria italica]	LOC101779531	0.747	0.798	0.859	1.401	1.371	1.509	1.138	1.111	0.842	0.9	0.833	0.717
Biological Process	GO:0022607	4	cellular component assembly	0.0127339	K3ZW07	236	1.424	Up	0.00038137	T	histone H1-like [Setaria italica]	LOC101779531	0.813	0.81	0.888	1.174	1.183	1.218	1.124	1.09	0.893	1.152	1.159	1.022
Biological Process	GO:0022607	4	cellular component assembly	0.0127339	K4AKQ0	417	1.232	Up	0.03888	S	putative clathrin assembly protein At2g25430 [Setaria italica]	LOC101762301		0.829	0.89		1.083	1.034		1.085	1.084		0.992	0.964
Biological Process	GO:0022607	4	cellular component assembly	0.0127339	K3XVS4	48	1.369	Up	8e-05	S	"""""""nascent polypeptide-associated complex subunit alpha, muscle-specific form-like [Setaria italica]"""""""	LOC101780399	0.896	0.912	0.885	1.196	1.268	1.224	0.915	0.886	0.904	1.007	0.982	1.017
Biological Process	GO:0022607	4	cellular component assembly	0.0127339	K3Z766	127	1.215	Up	0.00051792	S	nucleosome assembly protein 1;2 [Setaria italica]	LOC101767418	0.912	0.911	0.964	1.138	1.126	1.123	1.054	1.127	1.07	0.916	0.865	0.874
Biological Process	GO:0006412	8	translation	0.00761018	K3ZW65	257	1.33	Up	0.000123271	S	60S ribosomal protein L8 [Setaria italica]	LOC101785583	0.848	0.83	0.879	1.113	1.137	1.152	0.978	0.961	0.98	1.101	1.063	1.038
Biological Process	GO:0006412	8	translation	0.00761018	K3YAJ2	147	1.361	Up	0.00047908	S	60S ribosomal protein L17-like [Setaria italica]	LOC101778599	0.832	0.823		1.122	1.131		0.968	1.013		1.07	1.057
Biological Process	GO:0006412	8	translation	0.00761018	K3Z1L7	7	1.992	Up	0.00066449	S	Ribosomal protein L37	LOC101765315	0.596	0.493	0.474	1.041	1.007	1.066	1.857	2.781	2.854	1.256	1.641	1.642
Biological Process	GO:0006412	8	translation	0.00761018	K3YSD3	213	1.273	Up	0.00081892	S	eukaryotic translation initiation factor 5 [Setaria italica]	LOC101775019	0.898	0.917	0.85	1.113	1.117	1.163	1.065	1.059	1.094	0.931	0.904	0.912
Biological Process	GO:0006412	8	translation	0.00761018	K3Z925	240	1.544	Up	1.7665e-06	S	40S ribosomal protein S6	LOC101784158	0.714	0.714	0.73	1.12	1.123	1.09	1.088	1.057	1.112	1.134	1.166	1.169
Biological Process	GO:0006412	8	translation	0.00761018	K3Z925	237	1.635	Up	1.74262e-05	S	40S ribosomal protein S6	LOC101784158	0.708	0.688	0.694	1.124	1.179	1.114	1.107	1.021	1.07	1.123	1.155	1.219
Biological Process	GO:0006412	8	translation	0.00761018	K3Z925	241	1.58	Up	0.0037438	T	40S ribosomal protein S6	LOC101784158	0.705	0.657	0.767	1.086	1.254	1.023	1.148	0.952	1.224	1.146	1.158	1.119
Biological Process	GO:0006412	8	translation	0.00761018	K3XM46	53	2.161	Up	0.0055421	S	Translation machinery-associated protein 22	LOC101765831	0.707		0.674	1.414		1.57	0.833		0.715	1.054		1.072
Biological Process	GO:0006412	8	translation	0.00761018	K3ZWC0	240	1.516	Up	3.9137e-05	S	40S ribosomal protein S6	LOC101782633	0.696	0.735	0.737	1.102	1.11	1.075	1.051	1.103	1.143	1.231	1.131	1.143
Biological Process	GO:0006412	8	translation	0.00761018	K3ZWC0	237	1.653	Up	0.005359	S	40S ribosomal protein S6	LOC101782633	0.68	0.675	0.685	1.148	1.179	1.045	1.028	1.041	1.142	1.211	1.171	1.259
Biological Process	GO:0006412	8	translation	0.00761018	K3ZWC0	241	1.417	Up	0.00068217	S	40S ribosomal protein S6	LOC101782633	0.711	0.786	0.735	1.011	1.089	1.062	1.202	1.127	1.177	1.21	1.068	1.136
Biological Process	GO:0006412	8	translation	0.00761018	K3ZWC0	249	1.207	Up	0.028844	T	40S ribosomal protein S6	LOC101782633	0.77		0.726	0.916		0.89	1.041		1.224	1.38		1.346
Biological Process	GO:0006412	8	translation	0.00761018	K3XMS1	152	1.293	Up	0.011185	S	60S ribosomal protein L26-1-like [Setaria italica]	LOC101758804		0.788	0.746		0.993	0.99		1.092	1.123		1.272	1.287
Biological Process	GO:0006412	8	translation	0.00761018	K4A6E4	695	1.297	Up	0.0040575	Y	Eukaryotic translation initiation factor 3 subunit B	LOC101753504	0.688	0.675	0.717	0.969	0.882	0.847	1.283	1.245	1.302	0.993	1.124	1.075
Biological Process	GO:0006412	8	translation	0.00761018	K3YKA4	12	1.493	Up	0.0191433	S	60S ribosomal protein L34-like [Setaria italica]	LOC101776281	0.75	0.738		1.049	1.172		1.389	1.426		1.218	1.014
Biological Process	GO:0031497	8	chromatin assembly	0.00220803	K3ZW07	191	1.283	Up	0.0135994	S	histone H1-like [Setaria italica]	LOC101779531	0.851	0.847	0.979	1.152	1.071	1.211	1.079	1.217	0.844	1.146	1.159	0.932
Biological Process	GO:0031497	8	chromatin assembly	0.00220803	K3ZW07	259	1.781	Up	0.00031656	S	histone H1-like [Setaria italica]	LOC101779531	0.747	0.798	0.859	1.401	1.371	1.509	1.138	1.111	0.842	0.9	0.833	0.717
Biological Process	GO:0031497	8	chromatin assembly	0.00220803	K3ZW07	236	1.424	Up	0.00038137	T	histone H1-like [Setaria italica]	LOC101779531	0.813	0.81	0.888	1.174	1.183	1.218	1.124	1.09	0.893	1.152	1.159	1.022
Biological Process	GO:0031497	8	chromatin assembly	0.00220803	K3XVS4	48	1.369	Up	8e-05	S	"""""""nascent polypeptide-associated complex subunit alpha, muscle-specific form-like [Setaria italica]"""""""	LOC101780399	0.896	0.912	0.885	1.196	1.268	1.224	0.915	0.886	0.904	1.007	0.982	1.017
Biological Process	GO:0031497	8	chromatin assembly	0.00220803	K3Z766	127	1.215	Up	0.00051792	S	nucleosome assembly protein 1;2 [Setaria italica]	LOC101767418	0.912	0.911	0.964	1.138	1.126	1.123	1.054	1.127	1.07	0.916	0.865	0.874
Biological Process	GO:0071103	6	DNA conformation change	0.00781276	K3ZW07	191	1.283	Up	0.0135994	S	histone H1-like [Setaria italica]	LOC101779531	0.851	0.847	0.979	1.152	1.071	1.211	1.079	1.217	0.844	1.146	1.159	0.932
Biological Process	GO:0071103	6	DNA conformation change	0.00781276	K3ZW07	259	1.781	Up	0.00031656	S	histone H1-like [Setaria italica]	LOC101779531	0.747	0.798	0.859	1.401	1.371	1.509	1.138	1.111	0.842	0.9	0.833	0.717
Biological Process	GO:0071103	6	DNA conformation change	0.00781276	K3ZW07	236	1.424	Up	0.00038137	T	histone H1-like [Setaria italica]	LOC101779531	0.813	0.81	0.888	1.174	1.183	1.218	1.124	1.09	0.893	1.152	1.159	1.022
Biological Process	GO:0071103	6	DNA conformation change	0.00781276	K3XVS4	48	1.369	Up	8e-05	S	"""""""nascent polypeptide-associated complex subunit alpha, muscle-specific form-like [Setaria italica]"""""""	LOC101780399	0.896	0.912	0.885	1.196	1.268	1.224	0.915	0.886	0.904	1.007	0.982	1.017
Biological Process	GO:0071103	6	DNA conformation change	0.00781276	K3Z766	127	1.215	Up	0.00051792	S	nucleosome assembly protein 1;2 [Setaria italica]	LOC101767418	0.912	0.911	0.964	1.138	1.126	1.123	1.054	1.127	1.07	0.916	0.865	0.874
Biological Process	GO:0006333	7	chromatin assembly or disassembly	0.00220803	K3ZW07	191	1.283	Up	0.0135994	S	histone H1-like [Setaria italica]	LOC101779531	0.851	0.847	0.979	1.152	1.071	1.211	1.079	1.217	0.844	1.146	1.159	0.932
Biological Process	GO:0006333	7	chromatin assembly or disassembly	0.00220803	K3ZW07	259	1.781	Up	0.00031656	S	histone H1-like [Setaria italica]	LOC101779531	0.747	0.798	0.859	1.401	1.371	1.509	1.138	1.111	0.842	0.9	0.833	0.717
Biological Process	GO:0006333	7	chromatin assembly or disassembly	0.00220803	K3ZW07	236	1.424	Up	0.00038137	T	histone H1-like [Setaria italica]	LOC101779531	0.813	0.81	0.888	1.174	1.183	1.218	1.124	1.09	0.893	1.152	1.159	1.022
Biological Process	GO:0006333	7	chromatin assembly or disassembly	0.00220803	K3XVS4	48	1.369	Up	8e-05	S	"""""""nascent polypeptide-associated complex subunit alpha, muscle-specific form-like [Setaria italica]"""""""	LOC101780399	0.896	0.912	0.885	1.196	1.268	1.224	0.915	0.886	0.904	1.007	0.982	1.017
Biological Process	GO:0006333	7	chromatin assembly or disassembly	0.00220803	K3Z766	127	1.215	Up	0.00051792	S	nucleosome assembly protein 1;2 [Setaria italica]	LOC101767418	0.912	0.911	0.964	1.138	1.126	1.123	1.054	1.127	1.07	0.916	0.865	0.874
Biological Process	GO:0006511	10	ubiquitin-dependent protein catabolic process	0.334253	K3Z3D3	31	1.618	Up	1.2134e-06	S	ubiquitin carboxyl-terminal hydrolase 26 [Setaria italica]	LOC101785227	0.713	0.715	0.699	1.17	1.137	1.135	0.625	0.544	0.562	1.471	1.558	1.561
Biological Process	GO:0006511	10	ubiquitin-dependent protein catabolic process	0.334253	K3ZR52	211	1.225	Up	0.00064172	S	ubiquitin carboxyl-terminal hydrolase 24 [Setaria italica]	LOC101776300	0.906	0.866	0.905	1.102	1.116	1.062	1.023	1.019	1.044	0.951	1.061	0.949
Biological Process	GO:0043603	5	cellular amide metabolic process	0.0140908	K3ZW65	257	1.33	Up	0.000123271	S	60S ribosomal protein L8 [Setaria italica]	LOC101785583	0.848	0.83	0.879	1.113	1.137	1.152	0.978	0.961	0.98	1.101	1.063	1.038
Biological Process	GO:0043603	5	cellular amide metabolic process	0.0140908	K3YAJ2	147	1.361	Up	0.00047908	S	60S ribosomal protein L17-like [Setaria italica]	LOC101778599	0.832	0.823		1.122	1.131		0.968	1.013		1.07	1.057
Biological Process	GO:0043603	5	cellular amide metabolic process	0.0140908	K3Z1L7	7	1.992	Up	0.00066449	S	Ribosomal protein L37	LOC101765315	0.596	0.493	0.474	1.041	1.007	1.066	1.857	2.781	2.854	1.256	1.641	1.642
Biological Process	GO:0043603	5	cellular amide metabolic process	0.0140908	K3YSD3	213	1.273	Up	0.00081892	S	eukaryotic translation initiation factor 5 [Setaria italica]	LOC101775019	0.898	0.917	0.85	1.113	1.117	1.163	1.065	1.059	1.094	0.931	0.904	0.912
Biological Process	GO:0043603	5	cellular amide metabolic process	0.0140908	K3Z925	240	1.544	Up	1.7665e-06	S	40S ribosomal protein S6	LOC101784158	0.714	0.714	0.73	1.12	1.123	1.09	1.088	1.057	1.112	1.134	1.166	1.169
Biological Process	GO:0043603	5	cellular amide metabolic process	0.0140908	K3Z925	237	1.635	Up	1.74262e-05	S	40S ribosomal protein S6	LOC101784158	0.708	0.688	0.694	1.124	1.179	1.114	1.107	1.021	1.07	1.123	1.155	1.219
Biological Process	GO:0043603	5	cellular amide metabolic process	0.0140908	K3Z925	241	1.58	Up	0.0037438	T	40S ribosomal protein S6	LOC101784158	0.705	0.657	0.767	1.086	1.254	1.023	1.148	0.952	1.224	1.146	1.158	1.119
Biological Process	GO:0043603	5	cellular amide metabolic process	0.0140908	K3XM46	53	2.161	Up	0.0055421	S	Translation machinery-associated protein 22	LOC101765831	0.707		0.674	1.414		1.57	0.833		0.715	1.054		1.072
Biological Process	GO:0043603	5	cellular amide metabolic process	0.0140908	K3ZWC0	240	1.516	Up	3.9137e-05	S	40S ribosomal protein S6	LOC101782633	0.696	0.735	0.737	1.102	1.11	1.075	1.051	1.103	1.143	1.231	1.131	1.143
Biological Process	GO:0043603	5	cellular amide metabolic process	0.0140908	K3ZWC0	237	1.653	Up	0.005359	S	40S ribosomal protein S6	LOC101782633	0.68	0.675	0.685	1.148	1.179	1.045	1.028	1.041	1.142	1.211	1.171	1.259
Biological Process	GO:0043603	5	cellular amide metabolic process	0.0140908	K3ZWC0	241	1.417	Up	0.00068217	S	40S ribosomal protein S6	LOC101782633	0.711	0.786	0.735	1.011	1.089	1.062	1.202	1.127	1.177	1.21	1.068	1.136
Biological Process	GO:0043603	5	cellular amide metabolic process	0.0140908	K3ZWC0	249	1.207	Up	0.028844	T	40S ribosomal protein S6	LOC101782633	0.77		0.726	0.916		0.89	1.041		1.224	1.38		1.346
Biological Process	GO:0043603	5	cellular amide metabolic process	0.0140908	K3XMS1	152	1.293	Up	0.011185	S	60S ribosomal protein L26-1-like [Setaria italica]	LOC101758804		0.788	0.746		0.993	0.99		1.092	1.123		1.272	1.287
Biological Process	GO:0043603	5	cellular amide metabolic process	0.0140908	K4A6E4	695	1.297	Up	0.0040575	Y	Eukaryotic translation initiation factor 3 subunit B	LOC101753504	0.688	0.675	0.717	0.969	0.882	0.847	1.283	1.245	1.302	0.993	1.124	1.075
Biological Process	GO:0043603	5	cellular amide metabolic process	0.0140908	K3YKA4	12	1.493	Up	0.0191433	S	60S ribosomal protein L34-like [Setaria italica]	LOC101776281	0.75	0.738		1.049	1.172		1.389	1.426		1.218	1.014
Biological Process	GO:0006397	9	mRNA processing	0.154421	K3YGD8	269	1.235	Up	0.003241	S	RNA-binding protein 25 isoform X1 [Setaria italica]	LOC101768993	0.891	0.812	0.876	1.028	1.093	1.065	1.167	1.156	1.171	0.894	0.983	0.948
Biological Process	GO:0006397	9	mRNA processing	0.154421	K4A802	60	1.24	Up	0.004719	S	RNA-binding protein 39-like [Setaria italica]	LOC101779868	0.898		0.898	1.13		1.097	1.127		1.167	0.894		0.87
Biological Process	GO:0006397	9	mRNA processing	0.154421	K3Z5A5	181	1.321	Up	0.000179119	S	polypyrimidine tract-binding protein homolog 3 [Setaria italica]	LOC101759441	0.842	0.851	0.863	1.169	1.109	1.098	1.112	1.064	1.154	0.915	1.015	0.925
Biological Process	GO:0006397	9	mRNA processing	0.154421	K3Z5A5	440	1.21	Up	0.0120008	S	polypyrimidine tract-binding protein homolog 3 [Setaria italica]	LOC101759441	0.898	0.932		1.096	1.118		0.969	0.91		1.044	1.066
Biological Process	GO:1901657	5	glycosyl compound metabolic process	0.126976	K3YTL8	42	1.314	Up	0.00073896	S	Fructose-bisphosphate aldolase	LOC101754112	0.886	0.909	0.93	1.252	1.182	1.147	0.885	0.916	0.951	1.003	0.989	0.997
Biological Process	GO:1901657	5	glycosyl compound metabolic process	0.126976	K3YTL8	41	1.305	Up	4.2905e-05	S	Fructose-bisphosphate aldolase	LOC101754112	0.882	0.879	0.898	1.138	1.185	1.147	0.842	0.835	0.864	1.141	1.084	1.099
Biological Process	GO:1901657	5	glycosyl compound metabolic process	0.126976	K3YG40	888	1.258	Up	0.0052002	T	Plasma membrane ATPase	LOC101763833	0.85	0.953	0.958	1.155	1.13	1.189	0.958	0.972	0.953	1.079	0.966	0.938
Biological Process	GO:1901657	5	glycosyl compound metabolic process	0.126976	K3ZDH8	581	1.253	Up	0.034822	S	ATP-dependent 6-phosphofructokinase	LOC101762810	0.884	0.867		1.143	1.051		0.931	0.824		1.05	1.245
Biological Process	GO:1901657	5	glycosyl compound metabolic process	0.126976	K3XK89	7	1.225	Up	0.007962	S	cytidine deaminase 1-like [Setaria italica]	LOC101753281	0.9	0.99	0.928	1.133	1.101	1.219	1.023	0.898	0.919	1.02	1.015	0.963
Biological Process	GO:0016051	6	carbohydrate biosynthetic process	0.373962	K4A562	129	1.277	Up	0.000162609	Y	Cellulose synthase	LOC101765933	0.811	0.813		1.04	1.034		1.084	1.044		1.088	1.136
Biological Process	GO:0016051	6	carbohydrate biosynthetic process	0.373962	K4A562	122	1.334	Up	0.0150788	S	Cellulose synthase	LOC101765933	0.817	0.801		1.116	1.042		1.034	1.043		1.066	1.143
Biological Process	GO:0016051	6	carbohydrate biosynthetic process	0.373962	K3YPW1	33	1.22	Up	0.020963	S	"""""""probable alpha,alpha-trehalose-phosphate synthase [UDP-forming] 11 [Setaria italica]"""""""	LOC101768584		0.901	0.921		1.141	1.081		1.026	1.057		0.997	0.969
Biological Process	GO:0016051	6	carbohydrate biosynthetic process	0.373962	K3YPW1	846	1.209	Up	0.00026188	S	"""""""probable alpha,alpha-trehalose-phosphate synthase [UDP-forming] 11 [Setaria italica]"""""""	LOC101768584	0.974	0.967	0.928	1.15	1.153	1.166	0.848	0.899	0.902	1.021	1.025	1.005
Biological Process	GO:0016051	6	carbohydrate biosynthetic process	0.373962	K3YPW1	842	1.246	Up	0.0027968	S	"""""""probable alpha,alpha-trehalose-phosphate synthase [UDP-forming] 11 [Setaria italica]"""""""	LOC101768584	0.911	0.955	0.966	1.243	1.135	1.151	0.775	0.891	0.862	1.057	1.057	1.012
Biological Process	GO:0016579	10	protein deubiquitination	0.173143	K3Z3D3	31	1.618	Up	1.2134e-06	S	ubiquitin carboxyl-terminal hydrolase 26 [Setaria italica]	LOC101785227	0.713	0.715	0.699	1.17	1.137	1.135	0.625	0.544	0.562	1.471	1.558	1.561
Biological Process	GO:0016579	10	protein deubiquitination	0.173143	K3ZR52	211	1.225	Up	0.00064172	S	ubiquitin carboxyl-terminal hydrolase 24 [Setaria italica]	LOC101776300	0.906	0.866	0.905	1.102	1.116	1.062	1.023	1.019	1.044	0.951	1.061	0.949
Biological Process	GO:0009144	9	purine nucleoside triphosphate metabolic process	0.181146	K3YTL8	42	1.314	Up	0.00073896	S	Fructose-bisphosphate aldolase	LOC101754112	0.886	0.909	0.93	1.252	1.182	1.147	0.885	0.916	0.951	1.003	0.989	0.997
Biological Process	GO:0009144	9	purine nucleoside triphosphate metabolic process	0.181146	K3YTL8	41	1.305	Up	4.2905e-05	S	Fructose-bisphosphate aldolase	LOC101754112	0.882	0.879	0.898	1.138	1.185	1.147	0.842	0.835	0.864	1.141	1.084	1.099
Biological Process	GO:0009144	9	purine nucleoside triphosphate metabolic process	0.181146	K3YG40	888	1.258	Up	0.0052002	T	Plasma membrane ATPase	LOC101763833	0.85	0.953	0.958	1.155	1.13	1.189	0.958	0.972	0.953	1.079	0.966	0.938
Biological Process	GO:0009144	9	purine nucleoside triphosphate metabolic process	0.181146	K3ZDH8	581	1.253	Up	0.034822	S	ATP-dependent 6-phosphofructokinase	LOC101762810	0.884	0.867		1.143	1.051		0.931	0.824		1.05	1.245
Biological Process	GO:0055086	6	nucleobase-containing small molecule metabolic process	0.22687	K3YTL8	42	1.314	Up	0.00073896	S	Fructose-bisphosphate aldolase	LOC101754112	0.886	0.909	0.93	1.252	1.182	1.147	0.885	0.916	0.951	1.003	0.989	0.997
Biological Process	GO:0055086	6	nucleobase-containing small molecule metabolic process	0.22687	K3YTL8	41	1.305	Up	4.2905e-05	S	Fructose-bisphosphate aldolase	LOC101754112	0.882	0.879	0.898	1.138	1.185	1.147	0.842	0.835	0.864	1.141	1.084	1.099
Biological Process	GO:0055086	6	nucleobase-containing small molecule metabolic process	0.22687	K3YG40	888	1.258	Up	0.0052002	T	Plasma membrane ATPase	LOC101763833	0.85	0.953	0.958	1.155	1.13	1.189	0.958	0.972	0.953	1.079	0.966	0.938
Biological Process	GO:0055086	6	nucleobase-containing small molecule metabolic process	0.22687	K3ZDH8	581	1.253	Up	0.034822	S	ATP-dependent 6-phosphofructokinase	LOC101762810	0.884	0.867		1.143	1.051		0.931	0.824		1.05	1.245
Biological Process	GO:0055086	6	nucleobase-containing small molecule metabolic process	0.22687	K3XK89	7	1.225	Up	0.007962	S	cytidine deaminase 1-like [Setaria italica]	LOC101753281	0.9	0.99	0.928	1.133	1.101	1.219	1.023	0.898	0.919	1.02	1.015	0.963
Biological Process	GO:0009132	8	nucleoside diphosphate metabolic process	0.199463	K3YTL8	42	1.314	Up	0.00073896	S	Fructose-bisphosphate aldolase	LOC101754112	0.886	0.909	0.93	1.252	1.182	1.147	0.885	0.916	0.951	1.003	0.989	0.997
Biological Process	GO:0009132	8	nucleoside diphosphate metabolic process	0.199463	K3YTL8	41	1.305	Up	4.2905e-05	S	Fructose-bisphosphate aldolase	LOC101754112	0.882	0.879	0.898	1.138	1.185	1.147	0.842	0.835	0.864	1.141	1.084	1.099
Biological Process	GO:0009132	8	nucleoside diphosphate metabolic process	0.199463	K3ZDH8	581	1.253	Up	0.034822	S	ATP-dependent 6-phosphofructokinase	LOC101762810	0.884	0.867		1.143	1.051		0.931	0.824		1.05	1.245
Biological Process	GO:0043632	7	modification-dependent macromolecule catabolic process	0.334253	K3Z3D3	31	1.618	Up	1.2134e-06	S	ubiquitin carboxyl-terminal hydrolase 26 [Setaria italica]	LOC101785227	0.713	0.715	0.699	1.17	1.137	1.135	0.625	0.544	0.562	1.471	1.558	1.561
Biological Process	GO:0043632	7	modification-dependent macromolecule catabolic process	0.334253	K3ZR52	211	1.225	Up	0.00064172	S	ubiquitin carboxyl-terminal hydrolase 24 [Setaria italica]	LOC101776300	0.906	0.866	0.905	1.102	1.116	1.062	1.023	1.019	1.044	0.951	1.061	0.949
Biological Process	GO:0044724	6	single-organism carbohydrate catabolic process	0.160217	K3YTL8	42	1.314	Up	0.00073896	S	Fructose-bisphosphate aldolase	LOC101754112	0.886	0.909	0.93	1.252	1.182	1.147	0.885	0.916	0.951	1.003	0.989	0.997
Biological Process	GO:0044724	6	single-organism carbohydrate catabolic process	0.160217	K3YTL8	41	1.305	Up	4.2905e-05	S	Fructose-bisphosphate aldolase	LOC101754112	0.882	0.879	0.898	1.138	1.185	1.147	0.842	0.835	0.864	1.141	1.084	1.099
Biological Process	GO:0044724	6	single-organism carbohydrate catabolic process	0.160217	K3ZDH8	581	1.253	Up	0.034822	S	ATP-dependent 6-phosphofructokinase	LOC101762810	0.884	0.867		1.143	1.051		0.931	0.824		1.05	1.245
Biological Process	GO:0044712	4	single-organism catabolic process	0.137375	K3YTL8	42	1.314	Up	0.00073896	S	Fructose-bisphosphate aldolase	LOC101754112	0.886	0.909	0.93	1.252	1.182	1.147	0.885	0.916	0.951	1.003	0.989	0.997
Biological Process	GO:0044712	4	single-organism catabolic process	0.137375	K3YTL8	41	1.305	Up	4.2905e-05	S	Fructose-bisphosphate aldolase	LOC101754112	0.882	0.879	0.898	1.138	1.185	1.147	0.842	0.835	0.864	1.141	1.084	1.099
Biological Process	GO:0044712	4	single-organism catabolic process	0.137375	K3ZDH8	581	1.253	Up	0.034822	S	ATP-dependent 6-phosphofructokinase	LOC101762810	0.884	0.867		1.143	1.051		0.931	0.824		1.05	1.245
Biological Process	GO:0044712	4	single-organism catabolic process	0.137375	K3XK89	7	1.225	Up	0.007962	S	cytidine deaminase 1-like [Setaria italica]	LOC101753281	0.9	0.99	0.928	1.133	1.101	1.219	1.023	0.898	0.919	1.02	1.015	0.963
Biological Process	GO:0009150	10	purine ribonucleotide metabolic process	0.257359	K3YTL8	42	1.314	Up	0.00073896	S	Fructose-bisphosphate aldolase	LOC101754112	0.886	0.909	0.93	1.252	1.182	1.147	0.885	0.916	0.951	1.003	0.989	0.997
Biological Process	GO:0009150	10	purine ribonucleotide metabolic process	0.257359	K3YTL8	41	1.305	Up	4.2905e-05	S	Fructose-bisphosphate aldolase	LOC101754112	0.882	0.879	0.898	1.138	1.185	1.147	0.842	0.835	0.864	1.141	1.084	1.099
Biological Process	GO:0009150	10	purine ribonucleotide metabolic process	0.257359	K3YG40	888	1.258	Up	0.0052002	T	Plasma membrane ATPase	LOC101763833	0.85	0.953	0.958	1.155	1.13	1.189	0.958	0.972	0.953	1.079	0.966	0.938
Biological Process	GO:0009150	10	purine ribonucleotide metabolic process	0.257359	K3ZDH8	581	1.253	Up	0.034822	S	ATP-dependent 6-phosphofructokinase	LOC101762810	0.884	0.867		1.143	1.051		0.931	0.824		1.05	1.245
An04TvsAN04C down
GO Terms Level 1	GO Terms ID	GO Terms Level	GO Terms Description	Fisher's exact test P value	Protein accession	Position	Ratio	Regulated Type	P value	Amino acid	Protein description	Gene name	AN04C_1	AN04C_2	AN04C_3	AN04T_1	AN04T_2	AN04T_3	YG2C_1	YG2C_2	YG2C_3	YG2T_1	YG2T_2	YG2T_3
Biological Process	GO:0065003	5	macromolecular complex assembly	0.227767	K3Z766	98	0.812	Down	0.027019	S	nucleosome assembly protein 1;2 [Setaria italica]	LOC101767418	1.314		1.243	1.06		1.016	0.843		0.902	0.888		0.895
Biological Process	GO:0065003	5	macromolecular complex assembly	0.227767	K3YSW3	362	0.579	Down	0.035896	S	putative RNA-binding protein Luc7-like 2 [Setaria italica]	LOC101763704	1.506	1.759		1.014	0.877		0.675	0.578		0.809	0.75
Biological Process	GO:0006810	4	transport	0.000813239	K3Z3F7	30	0.831	Down	0.00165589	S	Calcium-transporting ATPase	LOC101773894	1.136	1.133	1.162	0.967	0.977	0.907	0.771	0.777	0.817	1.134	1.135	1.133
Biological Process	GO:0006810	4	transport	0.000813239	K3YUP4	286	0.742	Down	0.008078	S	aquaporin PIP2-4 [Setaria italica]	LOC101753029	1.038	1.005	0.975	0.768	0.663	0.807	1.064	1.153	1.052	1.126	1.123	1.12
Biological Process	GO:0006810	4	transport	0.000813239	K3YUP4	283	0.739	Down	0.0053786	S	aquaporin PIP2-4 [Setaria italica]	LOC101753029	1.025	1.005	0.959	0.785	0.663	0.761	1.11	1.153	1.107	1.087	1.123	1.128
Biological Process	GO:0006810	4	transport	0.000813239	K3YR20	215	0.768	Down	0.0134211	S	Auxin efflux carrier component	LOC101754121	1.109	1.203	1.109	0.971	0.799	0.856	0.871	0.838	0.928	1.033	1.12	1.066
Biological Process	GO:0006810	4	transport	0.000813239	K3YQY8	45	0.762	Down	0.00195705	T	protein NRT1/ PTR FAMILY 8.3-like [Setaria italica]	LOC101762607	1.188	1.215		0.919	0.911		0.834	0.84		1.057	1.014
Biological Process	GO:0006810	4	transport	0.000813239	K3YQY8	65	0.823	Down	0.0135778	T	protein NRT1/ PTR FAMILY 8.3-like [Setaria italica]	LOC101762607	1.163	1.189		0.948	0.987		0.901	0.941		0.989	0.871
Biological Process	GO:0006810	4	transport	0.000813239	K3YQY8	48	0.762	Down	0.00195705	T	protein NRT1/ PTR FAMILY 8.3-like [Setaria italica]	LOC101762607	1.188	1.215		0.919	0.911		0.834	0.84		1.057	1.014
Biological Process	GO:0006810	4	transport	0.000813239	K3YQ69	146	0.806	Down	0.0087607	S	putative multidrug resistance protein [Setaria italica]	SETIT_016411mg	1.034	1.153	1.037	0.89	0.82	0.889	1.035	1.025	1.075	1.006	1.008	0.981
Biological Process	GO:0006810	4	transport	0.000813239	K3YQK4	30	0.808	Down	0.047575	S	iron-phytosiderophore transporter yellow stripe 1 [Setaria italica]	LOC101766679		1.174	1.073		0.923	0.892		0.928	1.033		1.002	1.005
Biological Process	GO:0006810	4	transport	0.000813239	K3ZVT2	281	0.717	Down	0.0028186	S	aquaporin PIP2-6-like [Setaria italica]	LOC101755885	0.973	0.995	1.018	0.725	0.648	0.767	1.244	1.266	1.106	1.157	1.225	1.133
Biological Process	GO:0006810	4	transport	0.000813239	K3ZVT2	286	0.733	Down	0.0061047	S	aquaporin PIP2-6-like [Setaria italica]	LOC101755885	0.973	0.995	1.018	0.774	0.648	0.767	1.217	1.266	1.106	1.122	1.225	1.133
Biological Process	GO:0006810	4	transport	0.000813239	K3YQ91	395	0.828	Down	0.00140395	S	monosaccharide-sensing protein 2-like [Setaria italica]	LOC101777192	1.124	1.101	1.074	0.947	0.896	0.888	1.018	1.112	1.055	0.992	0.967	1.005
Biological Process	GO:0006810	4	transport	0.000813239	K3YQ91	380	0.83	Down	0.0079637	T	monosaccharide-sensing protein 2-like [Setaria italica]	LOC101777192	1.197	1.092	1.214	1.003	0.944	0.96	0.922	1.021	0.931	0.935	1.011	0.857
Biological Process	GO:0006810	4	transport	0.000813239	K3YQ91	331	0.786	Down	0.004205	S	monosaccharide-sensing protein 2-like [Setaria italica]	LOC101777192	1.218	1.218	1.09	0.945	0.933	0.892	1.033	1.081	1.042	0.854	0.795	0.991
Biological Process	GO:0006810	4	transport	0.000813239	K3ZVT1	281	0.671	Down	0.00057811	S	aquaporin PIP2-6 [Setaria italica]	LOC101756292	1.016	1.034	0.994	0.677	0.729	0.638	1.206	1.212	1.156	1.203	1.154	1.224
Biological Process	GO:0006810	4	transport	0.000813239	K3ZVT1	284	0.654	Down	0.00030297	S	aquaporin PIP2-6 [Setaria italica]	LOC101756292	1.023	1.055	1.023	0.662	0.723	0.644	1.191	1.135	1.086	1.227	1.195	1.245
Biological Process	GO:0006810	4	transport	0.000813239	K4A585	4	0.71	Down	8.1425e-05	S	AP-2 complex subunit alpha	LOC101780687	1.191	1.172	1.186	0.818	0.874	0.827	1.188	1.171	1.198	0.832	0.804	0.812
Biological Process	GO:0006810	4	transport	0.000813239	K3Z111	482	0.765	Down	0.0068961	S	high-affinity nitrate transporter 2.1 [Setaria italica]	SETIT_020228mg	1.369	1.325	1.162	0.967	1.01	0.972	0.897	0.937	0.992	0.838	0.822	0.89
Biological Process	GO:0006810	4	transport	0.000813239	K3Z111	480	0.77	Down	0.00051875	S	high-affinity nitrate transporter 2.1 [Setaria italica]	SETIT_020228mg	1.249	1.284	1.202	0.972	0.978	0.927	0.942	0.995	1.004	0.874	0.81	0.877
Biological Process	GO:0006810	4	transport	0.000813239	K3Z111	491	0.784	Down	0.0156984	S	high-affinity nitrate transporter 2.1 [Setaria italica]	SETIT_020228mg	1.245	1.317	1.185	0.978	0.974	0.986	0.92	0.929	0.932	0.897	0.86	0.929
Biological Process	GO:0006810	4	transport	0.000813239	K3YP84	1669	0.828	Down	2.4004e-06	S	nuclear-pore anchor isoform X2 [Setaria italica]	LOC101758831	1.244	1.259	1.261	1.046	1.033	1.037	0.919	0.904	0.895	0.868	0.869	0.867
Biological Process	GO:0006810	4	transport	0.000813239	K3YP84	1663	0.807	Down	0.00090154	S	nuclear-pore anchor isoform X2 [Setaria italica]	LOC101758831	1.197	1.262	1.293	1.021	0.993	1.013	0.984	0.888	0.892	0.868	0.914	0.864
Biological Process	GO:0006810	4	transport	0.000813239	K4A6A7	319	0.733	Down	0.00017971	S	monosaccharide-sensing protein 2-like [Setaria italica]	LOC101773781	1.185	1.11	1.144	0.829	0.863	0.829	1.153	1.182	1.173	0.865	0.892	0.873
Biological Process	GO:0006810	4	transport	0.000813239	K4A6A7	333	0.648	Down	0.0007551	S	monosaccharide-sensing protein 2-like [Setaria italica]	LOC101773781	1.289	1.186	1.343	0.83	0.863	0.781	1.148	1.167	1.205	0.767	0.83	0.698
Biological Process	GO:0006810	4	transport	0.000813239	K4A6A7	457	0.549	Down	1.3181e-06	S	monosaccharide-sensing protein 2-like [Setaria italica]	LOC101773781	1.317	1.273	1.265	0.717	0.703	0.695	1.409	1.446	1.495	0.612	0.647	0.599
Biological Process	GO:0006810	4	transport	0.000813239	K4A6A7	330	0.687	Down	0.0031036	S	monosaccharide-sensing protein 2-like [Setaria italica]	LOC101773781	1.276	1.154	1.352	0.9	0.893	0.804	1.095	1.14	1.18	0.762	0.856	0.689
Biological Process	GO:0006810	4	transport	0.000813239	K4A6A7	266	0.674	Down	0.00124392	S	monosaccharide-sensing protein 2-like [Setaria italica]	LOC101773781	1.169	1.231	1.189	0.883	0.767	0.77	1.106	1.325	1.413	0.873	0.737	0.675
Biological Process	GO:0006810	4	transport	0.000813239	K4AAW3	35	0.802	Down	0.013698	S	TOM1-like protein 2 [Setaria italica]	LOC101761743	1.249	1.067	1.115	0.958	0.887	0.905	0.927	0.99	0.952	0.925	1.054	1.045
Biological Process	GO:0006810	4	transport	0.000813239	K3YD82	694	0.673	Down	0.02536	S	Potassium transporter	LOC101766299	1.752	1.537	1.218	1.043	0.946	1.042	0.598	0.654	0.736	0.734	0.876	1.073
Biological Process	GO:0006810	4	transport	0.000813239	K3YD82	692	0.639	Down	0.0029794	S	Potassium transporter	LOC101766299	1.621	1.532	1.457	1.092	0.879	0.977	0.59	0.679	0.612	0.825	0.923	1.022
Biological Process	GO:0006810	4	transport	0.000813239	K3YD82	691	0.647	Down	0.0023434	S	Potassium transporter	LOC101766299	1.621	1.513	1.457	1.092	0.902	0.977	0.59	0.67	0.612	0.825	0.932	1.022
Biological Process	GO:0006810	4	transport	0.000813239	K3Y958	285	0.682	Down	0.0057423	S	aquaporin PIP2-5 [Setaria italica]	LOC101761554	1.315	1.063	1.187	0.769	0.865	0.797	0.947	1.03	1.016	0.982	1.053	1.013
Biological Process	GO:0006810	4	transport	0.000813239	K3YKH0	3	0.831	Down	0.041863	S	mitochondrial import receptor subunit TOM9-2 [Setaria italica]	LOC101770467		1.179	1.226		0.965	1.033		1.02	1.028		0.872	0.79
Biological Process	GO:0006810	4	transport	0.000813239	K4A5B0	251	0.744	Down	0.0149196	S	nuclear pore complex protein NUP96-like [Setaria italica]	LOC101763385		1.397	1.303		0.993	1.015		0.888	0.904		0.847	0.891
Biological Process	GO:0006810	4	transport	0.000813239	K4A5B0	249	0.697	Down	0.048058	S	nuclear pore complex protein NUP96-like [Setaria italica]	LOC101763385	1.392	1.47		0.998	0.997		0.844	0.815		0.83	0.866
Biological Process	GO:0006810	4	transport	0.000813239	K3YT65	35	0.827	Down	0.00181757	S	TOM1-like protein 2 [Setaria italica]	LOC101767496	1.126	1.099	1.103	0.937	0.873	0.943	0.891	0.959	0.933	1.068	1.079	1.049
Biological Process	GO:0006810	4	transport	0.000813239	K3ZEF2	477	0.768	Down	0.0010204	T	Ammonium transporter	LOC101759162	1.476	1.423	1.44	1.133	1.048	1.151	0.481	0.527	0.556	0.693	0.83	0.703
Biological Process	GO:0006810	4	transport	0.000813239	K3ZT77	443	0.822	Down	0.005181	T	nuclear pore complex protein NUP50A-like [Setaria italica]	LOC101763443	1.048	1.049	1.15	0.859	0.907	0.902	1.021	0.961	0.94	1.061	1.08	1.006
Biological Process	GO:0006810	4	transport	0.000813239	K3XUY1	1080	0.722	Down	0.0075021	S	cadmium/zinc-transporting ATPase HMA3-like [Setaria italica]	LOC101761756		1.144	1.189		0.86	0.825		1.074	1.106		0.951	0.925
Biological Process	GO:0006810	4	transport	0.000813239	K3Z4K5	24	0.806	Down	0.0043563	S	"""""""cationic amino acid transporter 2, vacuolar-like [Setaria italica]"""""""	LOC101758075	1.152	1.103	1.08	0.877	0.858	0.953	1.093	1.103	1.144	0.894	0.94	0.833
Biological Process	GO:0006810	4	transport	0.000813239	K3YWC1	26	0.762	Down	0.00068412	S	copper transport protein CCH [Setaria italica]	101776929	1.287		1.27	0.972		0.977	0.951		0.918	0.875		0.939
Biological Process	GO:0006810	4	transport	0.000813239	K3YWC1	41	0.657	Down	0.0063625	S	copper transport protein CCH [Setaria italica]	101776929	1.259	1.516	1.317	0.956	0.796	0.935	1.006	1.044	0.992	0.865	0.934	0.9
Biological Process	GO:0006810	4	transport	0.000813239	K3Y4U8	141	0.722	Down	0.022601	S	Calcium-transporting ATPase	LOC101784796		1.034	1.113		0.801	0.749		1.147	1.084		1.049	1.102
Biological Process	GO:0006810	4	transport	0.000813239	K3XDY7	589	0.822	Down	0.0129812	S	dentin sialophosphoprotein-like [Zea mays]	LOC101772173	1.281	1.21	1.136	0.938	1.039	1.004	0.725	0.774	0.76	1.056	0.952	1.098
Biological Process	GO:0006810	4	transport	0.000813239	K3XDY7	746	0.748	Down	0.02372	S	dentin sialophosphoprotein-like [Zea mays]	LOC101772173	1.139	0.998	1.13	0.87	0.704	0.87	0.837	0.932	0.868	1.135	1.261	1.113
Biological Process	GO:0006810	4	transport	0.000813239	K3Y5D3	675	0.779	Down	0.0088229	S	Potassium transporter	LOC101765477	1.011	0.966	0.945	0.797	0.792	0.686	1.119	1.143	1.345	1.15	1.21	1.18
Biological Process	GO:0006810	4	transport	0.000813239	K3Y5D3	673	0.751	Down	0.0021604	T	Potassium transporter	LOC101765477	1.024	0.981	1.016	0.816	0.725	0.728	1.11	1.195	1.194	1.117	1.22	1.212
Biological Process	GO:0006810	4	transport	0.000813239	K3Y5D3	672	0.792	Down	0.0041956	S	Potassium transporter	LOC101765477	1.033	0.979	0.979	0.824	0.81	0.735	1.122	1.13	1.224	1.083	1.184	1.212
Biological Process	GO:0006810	4	transport	0.000813239	K3Y5D3	689	0.802	Down	0.03198	S	Potassium transporter	LOC101765477		0.976	1.037		0.829	0.786		1.044	1.131		1.278	1.172
Biological Process	GO:0006810	4	transport	0.000813239	K3Y5D3	679	0.785	Down	0.0044583	S	Potassium transporter	LOC101765477	1.048	0.994	0.971	0.816	0.815	0.733	1.087	1.116	1.207	1.12	1.174	1.25
Biological Process	GO:0098662	8	inorganic cation transmembrane transport	0.0658555	K3Z3F7	30	0.831	Down	0.00165589	S	Calcium-transporting ATPase	LOC101773894	1.136	1.133	1.162	0.967	0.977	0.907	0.771	0.777	0.817	1.134	1.135	1.133
Biological Process	GO:0098662	8	inorganic cation transmembrane transport	0.0658555	K3YD82	694	0.673	Down	0.02536	S	Potassium transporter	LOC101766299	1.752	1.537	1.218	1.043	0.946	1.042	0.598	0.654	0.736	0.734	0.876	1.073
Biological Process	GO:0098662	8	inorganic cation transmembrane transport	0.0658555	K3YD82	692	0.639	Down	0.0029794	S	Potassium transporter	LOC101766299	1.621	1.532	1.457	1.092	0.879	0.977	0.59	0.679	0.612	0.825	0.923	1.022
Biological Process	GO:0098662	8	inorganic cation transmembrane transport	0.0658555	K3YD82	691	0.647	Down	0.0023434	S	Potassium transporter	LOC101766299	1.621	1.513	1.457	1.092	0.902	0.977	0.59	0.67	0.612	0.825	0.932	1.022
Biological Process	GO:0098662	8	inorganic cation transmembrane transport	0.0658555	K3Y5D3	675	0.779	Down	0.0088229	S	Potassium transporter	LOC101765477	1.011	0.966	0.945	0.797	0.792	0.686	1.119	1.143	1.345	1.15	1.21	1.18
Biological Process	GO:0098662	8	inorganic cation transmembrane transport	0.0658555	K3Y5D3	673	0.751	Down	0.0021604	T	Potassium transporter	LOC101765477	1.024	0.981	1.016	0.816	0.725	0.728	1.11	1.195	1.194	1.117	1.22	1.212
Biological Process	GO:0098662	8	inorganic cation transmembrane transport	0.0658555	K3Y5D3	672	0.792	Down	0.0041956	S	Potassium transporter	LOC101765477	1.033	0.979	0.979	0.824	0.81	0.735	1.122	1.13	1.224	1.083	1.184	1.212
Biological Process	GO:0098662	8	inorganic cation transmembrane transport	0.0658555	K3Y5D3	689	0.802	Down	0.03198	S	Potassium transporter	LOC101765477		0.976	1.037		0.829	0.786		1.044	1.131		1.278	1.172
Biological Process	GO:0098662	8	inorganic cation transmembrane transport	0.0658555	K3Y5D3	679	0.785	Down	0.0044583	S	Potassium transporter	LOC101765477	1.048	0.994	0.971	0.816	0.815	0.733	1.087	1.116	1.207	1.12	1.174	1.25
Biological Process	GO:0098662	8	inorganic cation transmembrane transport	0.0658555	K3Y4U8	141	0.722	Down	0.022601	S	Calcium-transporting ATPase	LOC101784796		1.034	1.113		0.801	0.749		1.147	1.084		1.049	1.102
Biological Process	GO:0034220	6	ion transmembrane transport	0.00912617	K3Z3F7	30	0.831	Down	0.00165589	S	Calcium-transporting ATPase	LOC101773894	1.136	1.133	1.162	0.967	0.977	0.907	0.771	0.777	0.817	1.134	1.135	1.133
Biological Process	GO:0034220	6	ion transmembrane transport	0.00912617	K3YD82	694	0.673	Down	0.02536	S	Potassium transporter	LOC101766299	1.752	1.537	1.218	1.043	0.946	1.042	0.598	0.654	0.736	0.734	0.876	1.073
Biological Process	GO:0034220	6	ion transmembrane transport	0.00912617	K3YD82	692	0.639	Down	0.0029794	S	Potassium transporter	LOC101766299	1.621	1.532	1.457	1.092	0.879	0.977	0.59	0.679	0.612	0.825	0.923	1.022
Biological Process	GO:0034220	6	ion transmembrane transport	0.00912617	K3YD82	691	0.647	Down	0.0023434	S	Potassium transporter	LOC101766299	1.621	1.513	1.457	1.092	0.902	0.977	0.59	0.67	0.612	0.825	0.932	1.022
Biological Process	GO:0034220	6	ion transmembrane transport	0.00912617	K3ZEF2	477	0.768	Down	0.0010204	T	Ammonium transporter	LOC101759162	1.476	1.423	1.44	1.133	1.048	1.151	0.481	0.527	0.556	0.693	0.83	0.703
Biological Process	GO:0034220	6	ion transmembrane transport	0.00912617	K3Z4K5	24	0.806	Down	0.0043563	S	"""""""cationic amino acid transporter 2, vacuolar-like [Setaria italica]"""""""	LOC101758075	1.152	1.103	1.08	0.877	0.858	0.953	1.093	1.103	1.144	0.894	0.94	0.833
Biological Process	GO:0034220	6	ion transmembrane transport	0.00912617	K3Y5D3	675	0.779	Down	0.0088229	S	Potassium transporter	LOC101765477	1.011	0.966	0.945	0.797	0.792	0.686	1.119	1.143	1.345	1.15	1.21	1.18
Biological Process	GO:0034220	6	ion transmembrane transport	0.00912617	K3Y5D3	673	0.751	Down	0.0021604	T	Potassium transporter	LOC101765477	1.024	0.981	1.016	0.816	0.725	0.728	1.11	1.195	1.194	1.117	1.22	1.212
Biological Process	GO:0034220	6	ion transmembrane transport	0.00912617	K3Y5D3	672	0.792	Down	0.0041956	S	Potassium transporter	LOC101765477	1.033	0.979	0.979	0.824	0.81	0.735	1.122	1.13	1.224	1.083	1.184	1.212
Biological Process	GO:0034220	6	ion transmembrane transport	0.00912617	K3Y5D3	689	0.802	Down	0.03198	S	Potassium transporter	LOC101765477		0.976	1.037		0.829	0.786		1.044	1.131		1.278	1.172
Biological Process	GO:0034220	6	ion transmembrane transport	0.00912617	K3Y5D3	679	0.785	Down	0.0044583	S	Potassium transporter	LOC101765477	1.048	0.994	0.971	0.816	0.815	0.733	1.087	1.116	1.207	1.12	1.174	1.25
Biological Process	GO:0034220	6	ion transmembrane transport	0.00912617	K3Y4U8	141	0.722	Down	0.022601	S	Calcium-transporting ATPase	LOC101784796		1.034	1.113		0.801	0.749		1.147	1.084		1.049	1.102
Biological Process	GO:0030001	7	metal ion transport	0.0157946	K3Z3F7	30	0.831	Down	0.00165589	S	Calcium-transporting ATPase	LOC101773894	1.136	1.133	1.162	0.967	0.977	0.907	0.771	0.777	0.817	1.134	1.135	1.133
Biological Process	GO:0030001	7	metal ion transport	0.0157946	K3YD82	694	0.673	Down	0.02536	S	Potassium transporter	LOC101766299	1.752	1.537	1.218	1.043	0.946	1.042	0.598	0.654	0.736	0.734	0.876	1.073
Biological Process	GO:0030001	7	metal ion transport	0.0157946	K3YD82	692	0.639	Down	0.0029794	S	Potassium transporter	LOC101766299	1.621	1.532	1.457	1.092	0.879	0.977	0.59	0.679	0.612	0.825	0.923	1.022
Biological Process	GO:0030001	7	metal ion transport	0.0157946	K3YD82	691	0.647	Down	0.0023434	S	Potassium transporter	LOC101766299	1.621	1.513	1.457	1.092	0.902	0.977	0.59	0.67	0.612	0.825	0.932	1.022
Biological Process	GO:0030001	7	metal ion transport	0.0157946	K3XUY1	1080	0.722	Down	0.0075021	S	cadmium/zinc-transporting ATPase HMA3-like [Setaria italica]	LOC101761756		1.144	1.189		0.86	0.825		1.074	1.106		0.951	0.925
Biological Process	GO:0030001	7	metal ion transport	0.0157946	K3YWC1	26	0.762	Down	0.00068412	S	copper transport protein CCH [Setaria italica]	101776929	1.287		1.27	0.972		0.977	0.951		0.918	0.875		0.939
Biological Process	GO:0030001	7	metal ion transport	0.0157946	K3YWC1	41	0.657	Down	0.0063625	S	copper transport protein CCH [Setaria italica]	101776929	1.259	1.516	1.317	0.956	0.796	0.935	1.006	1.044	0.992	0.865	0.934	0.9
Biological Process	GO:0030001	7	metal ion transport	0.0157946	K3Y5D3	675	0.779	Down	0.0088229	S	Potassium transporter	LOC101765477	1.011	0.966	0.945	0.797	0.792	0.686	1.119	1.143	1.345	1.15	1.21	1.18
Biological Process	GO:0030001	7	metal ion transport	0.0157946	K3Y5D3	673	0.751	Down	0.0021604	T	Potassium transporter	LOC101765477	1.024	0.981	1.016	0.816	0.725	0.728	1.11	1.195	1.194	1.117	1.22	1.212
Biological Process	GO:0030001	7	metal ion transport	0.0157946	K3Y5D3	672	0.792	Down	0.0041956	S	Potassium transporter	LOC101765477	1.033	0.979	0.979	0.824	0.81	0.735	1.122	1.13	1.224	1.083	1.184	1.212
Biological Process	GO:0030001	7	metal ion transport	0.0157946	K3Y5D3	689	0.802	Down	0.03198	S	Potassium transporter	LOC101765477		0.976	1.037		0.829	0.786		1.044	1.131		1.278	1.172
Biological Process	GO:0030001	7	metal ion transport	0.0157946	K3Y5D3	679	0.785	Down	0.0044583	S	Potassium transporter	LOC101765477	1.048	0.994	0.971	0.816	0.815	0.733	1.087	1.116	1.207	1.12	1.174	1.25
Biological Process	GO:0030001	7	metal ion transport	0.0157946	K3Y4U8	141	0.722	Down	0.022601	S	Calcium-transporting ATPase	LOC101784796		1.034	1.113		0.801	0.749		1.147	1.084		1.049	1.102
Biological Process	GO:0016570	8	histone modification	0.14535	K3XWK3	420	0.783	Down	0.0048584	S	Histone deacetylase	LOC101756624	1.051		1.018	0.805		0.815	1.127		1.043	1.046		1.125
Biological Process	GO:0016570	8	histone modification	0.14535	K3YGQ0	600	0.786	Down	0.0117035	S	protein PAF1 homolog [Setaria italica]	LOC101766547	1.042	1.165	1.178	0.953	0.838	0.87	0.915	0.83	0.841	1.067	1.08	1.182
Biological Process	GO:0048519	4	negative regulation of biological process	0.172171	K3Y4U1	204	0.793	Down	0.00047981	S	XS domain protein [Medicago truncatula]	LOC101761434	1.088	1.11	1.159	0.904	0.89	0.867	0.985	0.96	0.979	1.038	1.06	1.022
Biological Process	GO:0048519	4	negative regulation of biological process	0.172171	K3Y4U1	536	0.819	Down	0.026144	S	XS domain protein [Medicago truncatula]	LOC101761434	1.043	1.044	1.15	0.889	0.875	0.887	1.008	0.992	0.97	1.073	1.11	1.019
Biological Process	GO:0048519	4	negative regulation of biological process	0.172171	K3Y4U1	470	0.806	Down	0.0002239	S	XS domain protein [Medicago truncatula]	LOC101761434	1.054	1.074	1.108	0.879	0.875	0.854	0.987	1.013	0.941	1.092	1.059	1.118
Biological Process	GO:0048519	4	negative regulation of biological process	0.172171	K3Y4U1	390	0.743	Down	0.00102143	S	XS domain protein [Medicago truncatula]	LOC101761434	1.132	1.095	1.211	0.834	0.837	0.882	1.075	1.06	1.005	0.975	1.032	0.935
Biological Process	GO:0048519	4	negative regulation of biological process	0.172171	K3Y4U1	473	0.831	Down	0.024203	Y	XS domain protein [Medicago truncatula]	LOC101761434	1.031	0.975	1.144	0.883	0.836	0.9	0.976	1.071	0.896	1.123	1.143	1.086
Biological Process	GO:0048519	4	negative regulation of biological process	0.172171	K3XDZ2	36	0.779	Down	0.0051409	S	mitotic spindle checkpoint protein MAD1 [Setaria italica]	LOC101781507	1.116	1.06	1.121	0.855	0.856	0.857	1.01	1.013	1.015	1.002	1.04	1.03
Biological Process	GO:0034613	5	cellular protein localization	0.115365	K3YT65	35	0.827	Down	0.00181757	S	TOM1-like protein 2 [Setaria italica]	LOC101767496	1.126	1.099	1.103	0.937	0.873	0.943	0.891	0.959	0.933	1.068	1.079	1.049
Biological Process	GO:0034613	5	cellular protein localization	0.115365	K4A585	4	0.71	Down	8.1425e-05	S	AP-2 complex subunit alpha	LOC101780687	1.191	1.172	1.186	0.818	0.874	0.827	1.188	1.171	1.198	0.832	0.804	0.812
Biological Process	GO:0034613	5	cellular protein localization	0.115365	K3YP84	1669	0.828	Down	2.4004e-06	S	nuclear-pore anchor isoform X2 [Setaria italica]	LOC101758831	1.244	1.259	1.261	1.046	1.033	1.037	0.919	0.904	0.895	0.868	0.869	0.867
Biological Process	GO:0034613	5	cellular protein localization	0.115365	K3YP84	1663	0.807	Down	0.00090154	S	nuclear-pore anchor isoform X2 [Setaria italica]	LOC101758831	1.197	1.262	1.293	1.021	0.993	1.013	0.984	0.888	0.892	0.868	0.914	0.864
Biological Process	GO:0034613	5	cellular protein localization	0.115365	K4AAW3	35	0.802	Down	0.013698	S	TOM1-like protein 2 [Setaria italica]	LOC101761743	1.249	1.067	1.115	0.958	0.887	0.905	0.927	0.99	0.952	0.925	1.054	1.045
Biological Process	GO:0034613	5	cellular protein localization	0.115365	K3YKH0	3	0.831	Down	0.041863	S	mitochondrial import receptor subunit TOM9-2 [Setaria italica]	LOC101770467		1.179	1.226		0.965	1.033		1.02	1.028		0.872	0.79
Biological Process	GO:0070588	10	calcium ion transmembrane transport	0.033845	K3Z3F7	30	0.831	Down	0.00165589	S	Calcium-transporting ATPase	LOC101773894	1.136	1.133	1.162	0.967	0.977	0.907	0.771	0.777	0.817	1.134	1.135	1.133
Biological Process	GO:0070588	10	calcium ion transmembrane transport	0.033845	K3Y4U8	141	0.722	Down	0.022601	S	Calcium-transporting ATPase	LOC101784796		1.034	1.113		0.801	0.749		1.147	1.084		1.049	1.102
Biological Process	GO:0006996	4	organelle organization	0.0429692	K3XV51	803	0.8	Down	0.0043604	S	villin-4 [Setaria italica]	LOC101760687	1.007	1.04	1.031	0.812	0.772	0.878	1.147	1.196	1.056	1.035	1.02	1.034
Biological Process	GO:0006996	4	organelle organization	0.0429692	K3XV51	788	0.759	Down	0.00172191	S	villin-4 [Setaria italica]	LOC101760687	1.016	1.077	0.998	0.763	0.756	0.828	1.196	1.177	1.168	1.027	1.014	1.013
Biological Process	GO:0006996	4	organelle organization	0.0429692	K3YR08	408	0.807	Down	0.021143	S	microtubule-associated protein 70-2 [Setaria italica]	LOC101773970	1.097	1.07		0.9	0.849		1.085	1.089		0.935	0.999
Biological Process	GO:0006996	4	organelle organization	0.0429692	K3Z766	98	0.812	Down	0.027019	S	nucleosome assembly protein 1;2 [Setaria italica]	LOC101767418	1.314		1.243	1.06		1.016	0.843		0.902	0.888		0.895
Biological Process	GO:0006996	4	organelle organization	0.0429692	K3XWK3	420	0.783	Down	0.0048584	S	Histone deacetylase	LOC101756624	1.051		1.018	0.805		0.815	1.127		1.043	1.046		1.125
Biological Process	GO:0006996	4	organelle organization	0.0429692	K3Z4Y6	392	0.819	Down	9.732e-05	S	microtubule-associated protein 70-1 [Setaria italica]	LOC101763366	1.019	1.038	1.019	0.846	0.851	0.821	1.13	1.126	1.103	0.993	0.981	1.05
Biological Process	GO:0006996	4	organelle organization	0.0429692	K3YGQ0	600	0.786	Down	0.0117035	S	protein PAF1 homolog [Setaria italica]	LOC101766547	1.042	1.165	1.178	0.953	0.838	0.87	0.915	0.83	0.841	1.067	1.08	1.182
Biological Process	GO:0070838	8	divalent metal ion transport	0.107139	K3Z3F7	30	0.831	Down	0.00165589	S	Calcium-transporting ATPase	LOC101773894	1.136	1.133	1.162	0.967	0.977	0.907	0.771	0.777	0.817	1.134	1.135	1.133
Biological Process	GO:0070838	8	divalent metal ion transport	0.107139	K3Y4U8	141	0.722	Down	0.022601	S	Calcium-transporting ATPase	LOC101784796		1.034	1.113		0.801	0.749		1.147	1.084		1.049	1.102
Biological Process	GO:0005984	7	disaccharide metabolic process	0.172171	K4A5Y9	11	0.651	Down	0.00033856	S	Sucrose synthase	LOC101784175	1.148	1.249	1.159	0.732	0.787	0.797	0.848	0.83	0.853	1.261	1.114	1.177
Biological Process	GO:0005984	7	disaccharide metabolic process	0.172171	K3XVC3	10	0.538	Down	0.00011548	S	Sucrose synthase	LOC101759310	1.367	1.348	1.291	0.741	0.666	0.748	0.502	0.555	0.53	1.313	1.334	1.34
Biological Process	GO:0033036	3	macromolecule localization	0.124761	K3YT65	35	0.827	Down	0.00181757	S	TOM1-like protein 2 [Setaria italica]	LOC101767496	1.126	1.099	1.103	0.937	0.873	0.943	0.891	0.959	0.933	1.068	1.079	1.049
Biological Process	GO:0033036	3	macromolecule localization	0.124761	K4A585	4	0.71	Down	8.1425e-05	S	AP-2 complex subunit alpha	LOC101780687	1.191	1.172	1.186	0.818	0.874	0.827	1.188	1.171	1.198	0.832	0.804	0.812
Biological Process	GO:0033036	3	macromolecule localization	0.124761	K3YP84	1669	0.828	Down	2.4004e-06	S	nuclear-pore anchor isoform X2 [Setaria italica]	LOC101758831	1.244	1.259	1.261	1.046	1.033	1.037	0.919	0.904	0.895	0.868	0.869	0.867
Biological Process	GO:0033036	3	macromolecule localization	0.124761	K3YP84	1663	0.807	Down	0.00090154	S	nuclear-pore anchor isoform X2 [Setaria italica]	LOC101758831	1.197	1.262	1.293	1.021	0.993	1.013	0.984	0.888	0.892	0.868	0.914	0.864
Biological Process	GO:0033036	3	macromolecule localization	0.124761	K3XDY7	589	0.822	Down	0.0129812	S	dentin sialophosphoprotein-like [Zea mays]	LOC101772173	1.281	1.21	1.136	0.938	1.039	1.004	0.725	0.774	0.76	1.056	0.952	1.098
Biological Process	GO:0033036	3	macromolecule localization	0.124761	K3XDY7	746	0.748	Down	0.02372	S	dentin sialophosphoprotein-like [Zea mays]	LOC101772173	1.139	0.998	1.13	0.87	0.704	0.87	0.837	0.932	0.868	1.135	1.261	1.113
Biological Process	GO:0033036	3	macromolecule localization	0.124761	K4AAW3	35	0.802	Down	0.013698	S	TOM1-like protein 2 [Setaria italica]	LOC101761743	1.249	1.067	1.115	0.958	0.887	0.905	0.927	0.99	0.952	0.925	1.054	1.045
Biological Process	GO:0033036	3	macromolecule localization	0.124761	K3YKH0	3	0.831	Down	0.041863	S	mitochondrial import receptor subunit TOM9-2 [Setaria italica]	LOC101770467		1.179	1.226		0.965	1.033		1.02	1.028		0.872	0.79
Biological Process	GO:0006325	6	chromatin organization	0.100857	K3Z766	98	0.812	Down	0.027019	S	nucleosome assembly protein 1;2 [Setaria italica]	LOC101767418	1.314		1.243	1.06		1.016	0.843		0.902	0.888		0.895
Biological Process	GO:0006325	6	chromatin organization	0.100857	K3XWK3	420	0.783	Down	0.0048584	S	Histone deacetylase	LOC101756624	1.051		1.018	0.805		0.815	1.127		1.043	1.046		1.125
Biological Process	GO:0006325	6	chromatin organization	0.100857	K3YGQ0	600	0.786	Down	0.0117035	S	protein PAF1 homolog [Setaria italica]	LOC101766547	1.042	1.165	1.178	0.953	0.838	0.87	0.915	0.83	0.841	1.067	1.08	1.182
Biological Process	GO:0071805	10	potassium ion transmembrane transport	0.119553	K3YD82	694	0.673	Down	0.02536	S	Potassium transporter	LOC101766299	1.752	1.537	1.218	1.043	0.946	1.042	0.598	0.654	0.736	0.734	0.876	1.073
Biological Process	GO:0071805	10	potassium ion transmembrane transport	0.119553	K3YD82	692	0.639	Down	0.0029794	S	Potassium transporter	LOC101766299	1.621	1.532	1.457	1.092	0.879	0.977	0.59	0.679	0.612	0.825	0.923	1.022
Biological Process	GO:0071805	10	potassium ion transmembrane transport	0.119553	K3YD82	691	0.647	Down	0.0023434	S	Potassium transporter	LOC101766299	1.621	1.513	1.457	1.092	0.902	0.977	0.59	0.67	0.612	0.825	0.932	1.022
Biological Process	GO:0071805	10	potassium ion transmembrane transport	0.119553	K3Y5D3	675	0.779	Down	0.0088229	S	Potassium transporter	LOC101765477	1.011	0.966	0.945	0.797	0.792	0.686	1.119	1.143	1.345	1.15	1.21	1.18
Biological Process	GO:0071805	10	potassium ion transmembrane transport	0.119553	K3Y5D3	673	0.751	Down	0.0021604	T	Potassium transporter	LOC101765477	1.024	0.981	1.016	0.816	0.725	0.728	1.11	1.195	1.194	1.117	1.22	1.212
Biological Process	GO:0071805	10	potassium ion transmembrane transport	0.119553	K3Y5D3	672	0.792	Down	0.0041956	S	Potassium transporter	LOC101765477	1.033	0.979	0.979	0.824	0.81	0.735	1.122	1.13	1.224	1.083	1.184	1.212
Biological Process	GO:0071805	10	potassium ion transmembrane transport	0.119553	K3Y5D3	689	0.802	Down	0.03198	S	Potassium transporter	LOC101765477		0.976	1.037		0.829	0.786		1.044	1.131		1.278	1.172
Biological Process	GO:0071805	10	potassium ion transmembrane transport	0.119553	K3Y5D3	679	0.785	Down	0.0044583	S	Potassium transporter	LOC101765477	1.048	0.994	0.971	0.816	0.815	0.733	1.087	1.116	1.207	1.12	1.174	1.25
Biological Process	GO:0016043	3	cellular component organization	0.0363159	K3XV51	803	0.8	Down	0.0043604	S	villin-4 [Setaria italica]	LOC101760687	1.007	1.04	1.031	0.812	0.772	0.878	1.147	1.196	1.056	1.035	1.02	1.034
Biological Process	GO:0016043	3	cellular component organization	0.0363159	K3XV51	788	0.759	Down	0.00172191	S	villin-4 [Setaria italica]	LOC101760687	1.016	1.077	0.998	0.763	0.756	0.828	1.196	1.177	1.168	1.027	1.014	1.013
Biological Process	GO:0016043	3	cellular component organization	0.0363159	K3YR08	408	0.807	Down	0.021143	S	microtubule-associated protein 70-2 [Setaria italica]	LOC101773970	1.097	1.07		0.9	0.849		1.085	1.089		0.935	0.999
Biological Process	GO:0016043	3	cellular component organization	0.0363159	K3Z766	98	0.812	Down	0.027019	S	nucleosome assembly protein 1;2 [Setaria italica]	LOC101767418	1.314		1.243	1.06		1.016	0.843		0.902	0.888		0.895
Biological Process	GO:0016043	3	cellular component organization	0.0363159	K3XWK3	420	0.783	Down	0.0048584	S	Histone deacetylase	LOC101756624	1.051		1.018	0.805		0.815	1.127		1.043	1.046		1.125
Biological Process	GO:0016043	3	cellular component organization	0.0363159	K3Z4Y6	392	0.819	Down	9.732e-05	S	microtubule-associated protein 70-1 [Setaria italica]	LOC101763366	1.019	1.038	1.019	0.846	0.851	0.821	1.13	1.126	1.103	0.993	0.981	1.05
Biological Process	GO:0016043	3	cellular component organization	0.0363159	K3YGQ0	600	0.786	Down	0.0117035	S	protein PAF1 homolog [Setaria italica]	LOC101766547	1.042	1.165	1.178	0.953	0.838	0.87	0.915	0.83	0.841	1.067	1.08	1.182
Biological Process	GO:0016043	3	cellular component organization	0.0363159	K3YSW3	362	0.579	Down	0.035896	S	putative RNA-binding protein Luc7-like 2 [Setaria italica]	LOC101763704	1.506	1.759		1.014	0.877		0.675	0.578		0.809	0.75
Biological Process	GO:0072511	7	divalent inorganic cation transport	0.107139	K3Z3F7	30	0.831	Down	0.00165589	S	Calcium-transporting ATPase	LOC101773894	1.136	1.133	1.162	0.967	0.977	0.907	0.771	0.777	0.817	1.134	1.135	1.133
Biological Process	GO:0072511	7	divalent inorganic cation transport	0.107139	K3Y4U8	141	0.722	Down	0.022601	S	Calcium-transporting ATPase	LOC101784796		1.034	1.113		0.801	0.749		1.147	1.084		1.049	1.102
Biological Process	GO:0006886	7	intracellular protein transport	0.115365	K3YT65	35	0.827	Down	0.00181757	S	TOM1-like protein 2 [Setaria italica]	LOC101767496	1.126	1.099	1.103	0.937	0.873	0.943	0.891	0.959	0.933	1.068	1.079	1.049
Biological Process	GO:0006886	7	intracellular protein transport	0.115365	K4A585	4	0.71	Down	8.1425e-05	S	AP-2 complex subunit alpha	LOC101780687	1.191	1.172	1.186	0.818	0.874	0.827	1.188	1.171	1.198	0.832	0.804	0.812
Biological Process	GO:0006886	7	intracellular protein transport	0.115365	K3YP84	1669	0.828	Down	2.4004e-06	S	nuclear-pore anchor isoform X2 [Setaria italica]	LOC101758831	1.244	1.259	1.261	1.046	1.033	1.037	0.919	0.904	0.895	0.868	0.869	0.867
Biological Process	GO:0006886	7	intracellular protein transport	0.115365	K3YP84	1663	0.807	Down	0.00090154	S	nuclear-pore anchor isoform X2 [Setaria italica]	LOC101758831	1.197	1.262	1.293	1.021	0.993	1.013	0.984	0.888	0.892	0.868	0.914	0.864
Biological Process	GO:0006886	7	intracellular protein transport	0.115365	K4AAW3	35	0.802	Down	0.013698	S	TOM1-like protein 2 [Setaria italica]	LOC101761743	1.249	1.067	1.115	0.958	0.887	0.905	0.927	0.99	0.952	0.925	1.054	1.045
Biological Process	GO:0006886	7	intracellular protein transport	0.115365	K3YKH0	3	0.831	Down	0.041863	S	mitochondrial import receptor subunit TOM9-2 [Setaria italica]	LOC101770467		1.179	1.226		0.965	1.033		1.02	1.028		0.872	0.79
Biological Process	GO:0009311	6	oligosaccharide metabolic process	0.172171	K4A5Y9	11	0.651	Down	0.00033856	S	Sucrose synthase	LOC101784175	1.148	1.249	1.159	0.732	0.787	0.797	0.848	0.83	0.853	1.261	1.114	1.177
Biological Process	GO:0009311	6	oligosaccharide metabolic process	0.172171	K3XVC3	10	0.538	Down	0.00011548	S	Sucrose synthase	LOC101759310	1.367	1.348	1.291	0.741	0.666	0.748	0.502	0.555	0.53	1.313	1.334	1.34
Biological Process	GO:0034622	6	cellular macromolecular complex assembly	0.227767	K3Z766	98	0.812	Down	0.027019	S	nucleosome assembly protein 1;2 [Setaria italica]	LOC101767418	1.314		1.243	1.06		1.016	0.843		0.902	0.888		0.895
Biological Process	GO:0034622	6	cellular macromolecular complex assembly	0.227767	K3YSW3	362	0.579	Down	0.035896	S	putative RNA-binding protein Luc7-like 2 [Setaria italica]	LOC101763704	1.506	1.759		1.014	0.877		0.675	0.578		0.809	0.75
Biological Process	GO:0043933	4	macromolecular complex subunit organization	0.270264	K3Z766	98	0.812	Down	0.027019	S	nucleosome assembly protein 1;2 [Setaria italica]	LOC101767418	1.314		1.243	1.06		1.016	0.843		0.902	0.888		0.895
Biological Process	GO:0043933	4	macromolecular complex subunit organization	0.270264	K3YSW3	362	0.579	Down	0.035896	S	putative RNA-binding protein Luc7-like 2 [Setaria italica]	LOC101763704	1.506	1.759		1.014	0.877		0.675	0.578		0.809	0.75
Biological Process	GO:0071840	2	cellular component organization or biogenesis	0.0970199	K3XV51	803	0.8	Down	0.0043604	S	villin-4 [Setaria italica]	LOC101760687	1.007	1.04	1.031	0.812	0.772	0.878	1.147	1.196	1.056	1.035	1.02	1.034
Biological Process	GO:0071840	2	cellular component organization or biogenesis	0.0970199	K3XV51	788	0.759	Down	0.00172191	S	villin-4 [Setaria italica]	LOC101760687	1.016	1.077	0.998	0.763	0.756	0.828	1.196	1.177	1.168	1.027	1.014	1.013
Biological Process	GO:0071840	2	cellular component organization or biogenesis	0.0970199	K3YR08	408	0.807	Down	0.021143	S	microtubule-associated protein 70-2 [Setaria italica]	LOC101773970	1.097	1.07		0.9	0.849		1.085	1.089		0.935	0.999
Biological Process	GO:0071840	2	cellular component organization or biogenesis	0.0970199	K3Z766	98	0.812	Down	0.027019	S	nucleosome assembly protein 1;2 [Setaria italica]	LOC101767418	1.314		1.243	1.06		1.016	0.843		0.902	0.888		0.895
Biological Process	GO:0071840	2	cellular component organization or biogenesis	0.0970199	K3XWK3	420	0.783	Down	0.0048584	S	Histone deacetylase	LOC101756624	1.051		1.018	0.805		0.815	1.127		1.043	1.046		1.125
Biological Process	GO:0071840	2	cellular component organization or biogenesis	0.0970199	K3Z4Y6	392	0.819	Down	9.732e-05	S	microtubule-associated protein 70-1 [Setaria italica]	LOC101763366	1.019	1.038	1.019	0.846	0.851	0.821	1.13	1.126	1.103	0.993	0.981	1.05
Biological Process	GO:0071840	2	cellular component organization or biogenesis	0.0970199	K3YGQ0	600	0.786	Down	0.0117035	S	protein PAF1 homolog [Setaria italica]	LOC101766547	1.042	1.165	1.178	0.953	0.838	0.87	0.915	0.83	0.841	1.067	1.08	1.182
Biological Process	GO:0071840	2	cellular component organization or biogenesis	0.0970199	K3YSW3	362	0.579	Down	0.035896	S	putative RNA-binding protein Luc7-like 2 [Setaria italica]	LOC101763704	1.506	1.759		1.014	0.877		0.675	0.578		0.809	0.75
Biological Process	GO:0015031	6	protein transport	0.077728	K3YT65	35	0.827	Down	0.00181757	S	TOM1-like protein 2 [Setaria italica]	LOC101767496	1.126	1.099	1.103	0.937	0.873	0.943	0.891	0.959	0.933	1.068	1.079	1.049
Biological Process	GO:0015031	6	protein transport	0.077728	K4A585	4	0.71	Down	8.1425e-05	S	AP-2 complex subunit alpha	LOC101780687	1.191	1.172	1.186	0.818	0.874	0.827	1.188	1.171	1.198	0.832	0.804	0.812
Biological Process	GO:0015031	6	protein transport	0.077728	K3YP84	1669	0.828	Down	2.4004e-06	S	nuclear-pore anchor isoform X2 [Setaria italica]	LOC101758831	1.244	1.259	1.261	1.046	1.033	1.037	0.919	0.904	0.895	0.868	0.869	0.867
Biological Process	GO:0015031	6	protein transport	0.077728	K3YP84	1663	0.807	Down	0.00090154	S	nuclear-pore anchor isoform X2 [Setaria italica]	LOC101758831	1.197	1.262	1.293	1.021	0.993	1.013	0.984	0.888	0.892	0.868	0.914	0.864
Biological Process	GO:0015031	6	protein transport	0.077728	K3XDY7	589	0.822	Down	0.0129812	S	dentin sialophosphoprotein-like [Zea mays]	LOC101772173	1.281	1.21	1.136	0.938	1.039	1.004	0.725	0.774	0.76	1.056	0.952	1.098
Biological Process	GO:0015031	6	protein transport	0.077728	K3XDY7	746	0.748	Down	0.02372	S	dentin sialophosphoprotein-like [Zea mays]	LOC101772173	1.139	0.998	1.13	0.87	0.704	0.87	0.837	0.932	0.868	1.135	1.261	1.113
Biological Process	GO:0015031	6	protein transport	0.077728	K4AAW3	35	0.802	Down	0.013698	S	TOM1-like protein 2 [Setaria italica]	LOC101761743	1.249	1.067	1.115	0.958	0.887	0.905	0.927	0.99	0.952	0.925	1.054	1.045
Biological Process	GO:0015031	6	protein transport	0.077728	K3YKH0	3	0.831	Down	0.041863	S	mitochondrial import receptor subunit TOM9-2 [Setaria italica]	LOC101770467		1.179	1.226		0.965	1.033		1.02	1.028		0.872	0.79
Biological Process	GO:0005985	8	sucrose metabolic process	0.0617973	K4A5Y9	11	0.651	Down	0.00033856	S	Sucrose synthase	LOC101784175	1.148	1.249	1.159	0.732	0.787	0.797	0.848	0.83	0.853	1.261	1.114	1.177
Biological Process	GO:0005985	8	sucrose metabolic process	0.0617973	K3XVC3	10	0.538	Down	0.00011548	S	Sucrose synthase	LOC101759310	1.367	1.348	1.291	0.741	0.666	0.748	0.502	0.555	0.53	1.313	1.334	1.34
Biological Process	GO:0044262	5	cellular carbohydrate metabolic process	0.259163	K4A5Y9	11	0.651	Down	0.00033856	S	Sucrose synthase	LOC101784175	1.148	1.249	1.159	0.732	0.787	0.797	0.848	0.83	0.853	1.261	1.114	1.177
Biological Process	GO:0044262	5	cellular carbohydrate metabolic process	0.259163	K3XVC3	10	0.538	Down	0.00011548	S	Sucrose synthase	LOC101759310	1.367	1.348	1.291	0.741	0.666	0.748	0.502	0.555	0.53	1.313	1.334	1.34
Biological Process	GO:0044262	5	cellular carbohydrate metabolic process	0.259163	K3ZQ90	243	0.768	Down	0.006124	S	Cellulose synthase	LOC101759117	1.066	1.178	1.167	0.84	0.839	0.942	1.328	1.153	1.064	0.771	0.823	0.812
Biological Process	GO:0044262	5	cellular carbohydrate metabolic process	0.259163	K3ZQ90	244	0.768	Down	0.006124	T	Cellulose synthase	LOC101759117	1.066	1.178	1.167	0.84	0.839	0.942	1.328	1.153	1.064	0.771	0.823	0.812
Biological Process	GO:0044262	5	cellular carbohydrate metabolic process	0.259163	K3ZQ90	129	0.737	Down	0.00044215	Y	Cellulose synthase	LOC101759117	0.923	0.994	0.999	0.735	0.708	0.706	1.433	1.409	1.403	0.865	0.823	0.787
Biological Process	GO:0008104	4	protein localization	0.077728	K3YT65	35	0.827	Down	0.00181757	S	TOM1-like protein 2 [Setaria italica]	LOC101767496	1.126	1.099	1.103	0.937	0.873	0.943	0.891	0.959	0.933	1.068	1.079	1.049
Biological Process	GO:0008104	4	protein localization	0.077728	K4A585	4	0.71	Down	8.1425e-05	S	AP-2 complex subunit alpha	LOC101780687	1.191	1.172	1.186	0.818	0.874	0.827	1.188	1.171	1.198	0.832	0.804	0.812
Biological Process	GO:0008104	4	protein localization	0.077728	K3YP84	1669	0.828	Down	2.4004e-06	S	nuclear-pore anchor isoform X2 [Setaria italica]	LOC101758831	1.244	1.259	1.261	1.046	1.033	1.037	0.919	0.904	0.895	0.868	0.869	0.867
Biological Process	GO:0008104	4	protein localization	0.077728	K3YP84	1663	0.807	Down	0.00090154	S	nuclear-pore anchor isoform X2 [Setaria italica]	LOC101758831	1.197	1.262	1.293	1.021	0.993	1.013	0.984	0.888	0.892	0.868	0.914	0.864
Biological Process	GO:0008104	4	protein localization	0.077728	K3XDY7	589	0.822	Down	0.0129812	S	dentin sialophosphoprotein-like [Zea mays]	LOC101772173	1.281	1.21	1.136	0.938	1.039	1.004	0.725	0.774	0.76	1.056	0.952	1.098
Biological Process	GO:0008104	4	protein localization	0.077728	K3XDY7	746	0.748	Down	0.02372	S	dentin sialophosphoprotein-like [Zea mays]	LOC101772173	1.139	0.998	1.13	0.87	0.704	0.87	0.837	0.932	0.868	1.135	1.261	1.113
Biological Process	GO:0008104	4	protein localization	0.077728	K4AAW3	35	0.802	Down	0.013698	S	TOM1-like protein 2 [Setaria italica]	LOC101761743	1.249	1.067	1.115	0.958	0.887	0.905	0.927	0.99	0.952	0.925	1.054	1.045
Biological Process	GO:0008104	4	protein localization	0.077728	K3YKH0	3	0.831	Down	0.041863	S	mitochondrial import receptor subunit TOM9-2 [Setaria italica]	LOC101770467		1.179	1.226		0.965	1.033		1.02	1.028		0.872	0.79
Biological Process	GO:0046907	5	intracellular transport	0.063652	K3YT65	35	0.827	Down	0.00181757	S	TOM1-like protein 2 [Setaria italica]	LOC101767496	1.126	1.099	1.103	0.937	0.873	0.943	0.891	0.959	0.933	1.068	1.079	1.049
Biological Process	GO:0046907	5	intracellular transport	0.063652	K3ZT77	443	0.822	Down	0.005181	T	nuclear pore complex protein NUP50A-like [Setaria italica]	LOC101763443	1.048	1.049	1.15	0.859	0.907	0.902	1.021	0.961	0.94	1.061	1.08	1.006
Biological Process	GO:0046907	5	intracellular transport	0.063652	K4A585	4	0.71	Down	8.1425e-05	S	AP-2 complex subunit alpha	LOC101780687	1.191	1.172	1.186	0.818	0.874	0.827	1.188	1.171	1.198	0.832	0.804	0.812
Biological Process	GO:0046907	5	intracellular transport	0.063652	K3YP84	1669	0.828	Down	2.4004e-06	S	nuclear-pore anchor isoform X2 [Setaria italica]	LOC101758831	1.244	1.259	1.261	1.046	1.033	1.037	0.919	0.904	0.895	0.868	0.869	0.867
Biological Process	GO:0046907	5	intracellular transport	0.063652	K3YP84	1663	0.807	Down	0.00090154	S	nuclear-pore anchor isoform X2 [Setaria italica]	LOC101758831	1.197	1.262	1.293	1.021	0.993	1.013	0.984	0.888	0.892	0.868	0.914	0.864
Biological Process	GO:0046907	5	intracellular transport	0.063652	K4AAW3	35	0.802	Down	0.013698	S	TOM1-like protein 2 [Setaria italica]	LOC101761743	1.249	1.067	1.115	0.958	0.887	0.905	0.927	0.99	0.952	0.925	1.054	1.045
Biological Process	GO:0046907	5	intracellular transport	0.063652	K3YKH0	3	0.831	Down	0.041863	S	mitochondrial import receptor subunit TOM9-2 [Setaria italica]	LOC101770467		1.179	1.226		0.965	1.033		1.02	1.028		0.872	0.79
Biological Process	GO:0071804	9	cellular potassium ion transport	0.119553	K3YD82	694	0.673	Down	0.02536	S	Potassium transporter	LOC101766299	1.752	1.537	1.218	1.043	0.946	1.042	0.598	0.654	0.736	0.734	0.876	1.073
Biological Process	GO:0071804	9	cellular potassium ion transport	0.119553	K3YD82	692	0.639	Down	0.0029794	S	Potassium transporter	LOC101766299	1.621	1.532	1.457	1.092	0.879	0.977	0.59	0.679	0.612	0.825	0.923	1.022
Biological Process	GO:0071804	9	cellular potassium ion transport	0.119553	K3YD82	691	0.647	Down	0.0023434	S	Potassium transporter	LOC101766299	1.621	1.513	1.457	1.092	0.902	0.977	0.59	0.67	0.612	0.825	0.932	1.022
Biological Process	GO:0071804	9	cellular potassium ion transport	0.119553	K3Y5D3	675	0.779	Down	0.0088229	S	Potassium transporter	LOC101765477	1.011	0.966	0.945	0.797	0.792	0.686	1.119	1.143	1.345	1.15	1.21	1.18
Biological Process	GO:0071804	9	cellular potassium ion transport	0.119553	K3Y5D3	673	0.751	Down	0.0021604	T	Potassium transporter	LOC101765477	1.024	0.981	1.016	0.816	0.725	0.728	1.11	1.195	1.194	1.117	1.22	1.212
Biological Process	GO:0071804	9	cellular potassium ion transport	0.119553	K3Y5D3	672	0.792	Down	0.0041956	S	Potassium transporter	LOC101765477	1.033	0.979	0.979	0.824	0.81	0.735	1.122	1.13	1.224	1.083	1.184	1.212
Biological Process	GO:0071804	9	cellular potassium ion transport	0.119553	K3Y5D3	689	0.802	Down	0.03198	S	Potassium transporter	LOC101765477		0.976	1.037		0.829	0.786		1.044	1.131		1.278	1.172
Biological Process	GO:0071804	9	cellular potassium ion transport	0.119553	K3Y5D3	679	0.785	Down	0.0044583	S	Potassium transporter	LOC101765477	1.048	0.994	0.971	0.816	0.815	0.733	1.087	1.116	1.207	1.12	1.174	1.25
Biological Process	GO:0016569	7	covalent chromatin modification	0.14535	K3XWK3	420	0.783	Down	0.0048584	S	Histone deacetylase	LOC101756624	1.051		1.018	0.805		0.815	1.127		1.043	1.046		1.125
Biological Process	GO:0016569	7	covalent chromatin modification	0.14535	K3YGQ0	600	0.786	Down	0.0117035	S	protein PAF1 homolog [Setaria italica]	LOC101766547	1.042	1.165	1.178	0.953	0.838	0.87	0.915	0.83	0.841	1.067	1.08	1.182
Biological Process	GO:0007010	5	cytoskeleton organization	0.0202401	K3XV51	803	0.8	Down	0.0043604	S	villin-4 [Setaria italica]	LOC101760687	1.007	1.04	1.031	0.812	0.772	0.878	1.147	1.196	1.056	1.035	1.02	1.034
Biological Process	GO:0007010	5	cytoskeleton organization	0.0202401	K3XV51	788	0.759	Down	0.00172191	S	villin-4 [Setaria italica]	LOC101760687	1.016	1.077	0.998	0.763	0.756	0.828	1.196	1.177	1.168	1.027	1.014	1.013
Biological Process	GO:0007010	5	cytoskeleton organization	0.0202401	K3YR08	408	0.807	Down	0.021143	S	microtubule-associated protein 70-2 [Setaria italica]	LOC101773970	1.097	1.07		0.9	0.849		1.085	1.089		0.935	0.999
Biological Process	GO:0007010	5	cytoskeleton organization	0.0202401	K3Z4Y6	392	0.819	Down	9.732e-05	S	microtubule-associated protein 70-1 [Setaria italica]	LOC101763366	1.019	1.038	1.019	0.846	0.851	0.821	1.13	1.126	1.103	0.993	0.981	1.05
Biological Process	GO:0071702	5	organic substance transport	0.0933013	K3YT65	35	0.827	Down	0.00181757	S	TOM1-like protein 2 [Setaria italica]	LOC101767496	1.126	1.099	1.103	0.937	0.873	0.943	0.891	0.959	0.933	1.068	1.079	1.049
Biological Process	GO:0071702	5	organic substance transport	0.0933013	K4A585	4	0.71	Down	8.1425e-05	S	AP-2 complex subunit alpha	LOC101780687	1.191	1.172	1.186	0.818	0.874	0.827	1.188	1.171	1.198	0.832	0.804	0.812
Biological Process	GO:0071702	5	organic substance transport	0.0933013	K3Z4K5	24	0.806	Down	0.0043563	S	"""""""cationic amino acid transporter 2, vacuolar-like [Setaria italica]"""""""	LOC101758075	1.152	1.103	1.08	0.877	0.858	0.953	1.093	1.103	1.144	0.894	0.94	0.833
Biological Process	GO:0071702	5	organic substance transport	0.0933013	K3YP84	1669	0.828	Down	2.4004e-06	S	nuclear-pore anchor isoform X2 [Setaria italica]	LOC101758831	1.244	1.259	1.261	1.046	1.033	1.037	0.919	0.904	0.895	0.868	0.869	0.867
Biological Process	GO:0071702	5	organic substance transport	0.0933013	K3YP84	1663	0.807	Down	0.00090154	S	nuclear-pore anchor isoform X2 [Setaria italica]	LOC101758831	1.197	1.262	1.293	1.021	0.993	1.013	0.984	0.888	0.892	0.868	0.914	0.864
Biological Process	GO:0071702	5	organic substance transport	0.0933013	K3XDY7	589	0.822	Down	0.0129812	S	dentin sialophosphoprotein-like [Zea mays]	LOC101772173	1.281	1.21	1.136	0.938	1.039	1.004	0.725	0.774	0.76	1.056	0.952	1.098
Biological Process	GO:0071702	5	organic substance transport	0.0933013	K3XDY7	746	0.748	Down	0.02372	S	dentin sialophosphoprotein-like [Zea mays]	LOC101772173	1.139	0.998	1.13	0.87	0.704	0.87	0.837	0.932	0.868	1.135	1.261	1.113
Biological Process	GO:0071702	5	organic substance transport	0.0933013	K4AAW3	35	0.802	Down	0.013698	S	TOM1-like protein 2 [Setaria italica]	LOC101761743	1.249	1.067	1.115	0.958	0.887	0.905	0.927	0.99	0.952	0.925	1.054	1.045
Biological Process	GO:0071702	5	organic substance transport	0.0933013	K3YKH0	3	0.831	Down	0.041863	S	mitochondrial import receptor subunit TOM9-2 [Setaria italica]	LOC101770467		1.179	1.226		0.965	1.033		1.02	1.028		0.872	0.79
Biological Process	GO:0045184	5	establishment of protein localization	0.077728	K3YT65	35	0.827	Down	0.00181757	S	TOM1-like protein 2 [Setaria italica]	LOC101767496	1.126	1.099	1.103	0.937	0.873	0.943	0.891	0.959	0.933	1.068	1.079	1.049
Biological Process	GO:0045184	5	establishment of protein localization	0.077728	K4A585	4	0.71	Down	8.1425e-05	S	AP-2 complex subunit alpha	LOC101780687	1.191	1.172	1.186	0.818	0.874	0.827	1.188	1.171	1.198	0.832	0.804	0.812
Biological Process	GO:0045184	5	establishment of protein localization	0.077728	K3YP84	1669	0.828	Down	2.4004e-06	S	nuclear-pore anchor isoform X2 [Setaria italica]	LOC101758831	1.244	1.259	1.261	1.046	1.033	1.037	0.919	0.904	0.895	0.868	0.869	0.867
Biological Process	GO:0045184	5	establishment of protein localization	0.077728	K3YP84	1663	0.807	Down	0.00090154	S	nuclear-pore anchor isoform X2 [Setaria italica]	LOC101758831	1.197	1.262	1.293	1.021	0.993	1.013	0.984	0.888	0.892	0.868	0.914	0.864
Biological Process	GO:0045184	5	establishment of protein localization	0.077728	K3XDY7	589	0.822	Down	0.0129812	S	dentin sialophosphoprotein-like [Zea mays]	LOC101772173	1.281	1.21	1.136	0.938	1.039	1.004	0.725	0.774	0.76	1.056	0.952	1.098
Biological Process	GO:0045184	5	establishment of protein localization	0.077728	K3XDY7	746	0.748	Down	0.02372	S	dentin sialophosphoprotein-like [Zea mays]	LOC101772173	1.139	0.998	1.13	0.87	0.704	0.87	0.837	0.932	0.868	1.135	1.261	1.113
Biological Process	GO:0045184	5	establishment of protein localization	0.077728	K4AAW3	35	0.802	Down	0.013698	S	TOM1-like protein 2 [Setaria italica]	LOC101761743	1.249	1.067	1.115	0.958	0.887	0.905	0.927	0.99	0.952	0.925	1.054	1.045
Biological Process	GO:0045184	5	establishment of protein localization	0.077728	K3YKH0	3	0.831	Down	0.041863	S	mitochondrial import receptor subunit TOM9-2 [Setaria italica]	LOC101770467		1.179	1.226		0.965	1.033		1.02	1.028		0.872	0.79
Biological Process	GO:0055085	5	transmembrane transport	0.0358768	K3Z3F7	30	0.831	Down	0.00165589	S	Calcium-transporting ATPase	LOC101773894	1.136	1.133	1.162	0.967	0.977	0.907	0.771	0.777	0.817	1.134	1.135	1.133
Biological Process	GO:0055085	5	transmembrane transport	0.0358768	K3YD82	694	0.673	Down	0.02536	S	Potassium transporter	LOC101766299	1.752	1.537	1.218	1.043	0.946	1.042	0.598	0.654	0.736	0.734	0.876	1.073
Biological Process	GO:0055085	5	transmembrane transport	0.0358768	K3YD82	692	0.639	Down	0.0029794	S	Potassium transporter	LOC101766299	1.621	1.532	1.457	1.092	0.879	0.977	0.59	0.679	0.612	0.825	0.923	1.022
Biological Process	GO:0055085	5	transmembrane transport	0.0358768	K3YD82	691	0.647	Down	0.0023434	S	Potassium transporter	LOC101766299	1.621	1.513	1.457	1.092	0.902	0.977	0.59	0.67	0.612	0.825	0.932	1.022
Biological Process	GO:0055085	5	transmembrane transport	0.0358768	K3YR20	215	0.768	Down	0.0134211	S	Auxin efflux carrier component	LOC101754121	1.109	1.203	1.109	0.971	0.799	0.856	0.871	0.838	0.928	1.033	1.12	1.066
Biological Process	GO:0055085	5	transmembrane transport	0.0358768	K3YQ69	146	0.806	Down	0.0087607	S	putative multidrug resistance protein [Setaria italica]	SETIT_016411mg	1.034	1.153	1.037	0.89	0.82	0.889	1.035	1.025	1.075	1.006	1.008	0.981
Biological Process	GO:0055085	5	transmembrane transport	0.0358768	K3YQK4	30	0.808	Down	0.047575	S	iron-phytosiderophore transporter yellow stripe 1 [Setaria italica]	LOC101766679		1.174	1.073		0.923	0.892		0.928	1.033		1.002	1.005
Biological Process	GO:0055085	5	transmembrane transport	0.0358768	K3YQ91	395	0.828	Down	0.00140395	S	monosaccharide-sensing protein 2-like [Setaria italica]	LOC101777192	1.124	1.101	1.074	0.947	0.896	0.888	1.018	1.112	1.055	0.992	0.967	1.005
Biological Process	GO:0055085	5	transmembrane transport	0.0358768	K3YQ91	380	0.83	Down	0.0079637	T	monosaccharide-sensing protein 2-like [Setaria italica]	LOC101777192	1.197	1.092	1.214	1.003	0.944	0.96	0.922	1.021	0.931	0.935	1.011	0.857
Biological Process	GO:0055085	5	transmembrane transport	0.0358768	K3YQ91	331	0.786	Down	0.004205	S	monosaccharide-sensing protein 2-like [Setaria italica]	LOC101777192	1.218	1.218	1.09	0.945	0.933	0.892	1.033	1.081	1.042	0.854	0.795	0.991
Biological Process	GO:0055085	5	transmembrane transport	0.0358768	K3ZEF2	477	0.768	Down	0.0010204	T	Ammonium transporter	LOC101759162	1.476	1.423	1.44	1.133	1.048	1.151	0.481	0.527	0.556	0.693	0.83	0.703
Biological Process	GO:0055085	5	transmembrane transport	0.0358768	K3Z111	482	0.765	Down	0.0068961	S	high-affinity nitrate transporter 2.1 [Setaria italica]	SETIT_020228mg	1.369	1.325	1.162	0.967	1.01	0.972	0.897	0.937	0.992	0.838	0.822	0.89
Biological Process	GO:0055085	5	transmembrane transport	0.0358768	K3Z111	480	0.77	Down	0.00051875	S	high-affinity nitrate transporter 2.1 [Setaria italica]	SETIT_020228mg	1.249	1.284	1.202	0.972	0.978	0.927	0.942	0.995	1.004	0.874	0.81	0.877
Biological Process	GO:0055085	5	transmembrane transport	0.0358768	K3Z111	491	0.784	Down	0.0156984	S	high-affinity nitrate transporter 2.1 [Setaria italica]	SETIT_020228mg	1.245	1.317	1.185	0.978	0.974	0.986	0.92	0.929	0.932	0.897	0.86	0.929
Biological Process	GO:0055085	5	transmembrane transport	0.0358768	K3Z4K5	24	0.806	Down	0.0043563	S	"""""""cationic amino acid transporter 2, vacuolar-like [Setaria italica]"""""""	LOC101758075	1.152	1.103	1.08	0.877	0.858	0.953	1.093	1.103	1.144	0.894	0.94	0.833
Biological Process	GO:0055085	5	transmembrane transport	0.0358768	K3Y4U8	141	0.722	Down	0.022601	S	Calcium-transporting ATPase	LOC101784796		1.034	1.113		0.801	0.749		1.147	1.084		1.049	1.102
Biological Process	GO:0055085	5	transmembrane transport	0.0358768	K3Y5D3	675	0.779	Down	0.0088229	S	Potassium transporter	LOC101765477	1.011	0.966	0.945	0.797	0.792	0.686	1.119	1.143	1.345	1.15	1.21	1.18
Biological Process	GO:0055085	5	transmembrane transport	0.0358768	K3Y5D3	673	0.751	Down	0.0021604	T	Potassium transporter	LOC101765477	1.024	0.981	1.016	0.816	0.725	0.728	1.11	1.195	1.194	1.117	1.22	1.212
Biological Process	GO:0055085	5	transmembrane transport	0.0358768	K3Y5D3	672	0.792	Down	0.0041956	S	Potassium transporter	LOC101765477	1.033	0.979	0.979	0.824	0.81	0.735	1.122	1.13	1.224	1.083	1.184	1.212
Biological Process	GO:0055085	5	transmembrane transport	0.0358768	K3Y5D3	689	0.802	Down	0.03198	S	Potassium transporter	LOC101765477		0.976	1.037		0.829	0.786		1.044	1.131		1.278	1.172
Biological Process	GO:0055085	5	transmembrane transport	0.0358768	K3Y5D3	679	0.785	Down	0.0044583	S	Potassium transporter	LOC101765477	1.048	0.994	0.971	0.816	0.815	0.733	1.087	1.116	1.207	1.12	1.174	1.25
Biological Process	GO:0055085	5	transmembrane transport	0.0358768	K4A6A7	319	0.733	Down	0.00017971	S	monosaccharide-sensing protein 2-like [Setaria italica]	LOC101773781	1.185	1.11	1.144	0.829	0.863	0.829	1.153	1.182	1.173	0.865	0.892	0.873
Biological Process	GO:0055085	5	transmembrane transport	0.0358768	K4A6A7	333	0.648	Down	0.0007551	S	monosaccharide-sensing protein 2-like [Setaria italica]	LOC101773781	1.289	1.186	1.343	0.83	0.863	0.781	1.148	1.167	1.205	0.767	0.83	0.698
Biological Process	GO:0055085	5	transmembrane transport	0.0358768	K4A6A7	457	0.549	Down	1.3181e-06	S	monosaccharide-sensing protein 2-like [Setaria italica]	LOC101773781	1.317	1.273	1.265	0.717	0.703	0.695	1.409	1.446	1.495	0.612	0.647	0.599
Biological Process	GO:0055085	5	transmembrane transport	0.0358768	K4A6A7	330	0.687	Down	0.0031036	S	monosaccharide-sensing protein 2-like [Setaria italica]	LOC101773781	1.276	1.154	1.352	0.9	0.893	0.804	1.095	1.14	1.18	0.762	0.856	0.689
Biological Process	GO:0055085	5	transmembrane transport	0.0358768	K4A6A7	266	0.674	Down	0.00124392	S	monosaccharide-sensing protein 2-like [Setaria italica]	LOC101773781	1.169	1.231	1.189	0.883	0.767	0.77	1.106	1.325	1.413	0.873	0.737	0.675
Biological Process	GO:0051276	5	chromosome organization	0.188973	K3Z766	98	0.812	Down	0.027019	S	nucleosome assembly protein 1;2 [Setaria italica]	LOC101767418	1.314		1.243	1.06		1.016	0.843		0.902	0.888		0.895
Biological Process	GO:0051276	5	chromosome organization	0.188973	K3XWK3	420	0.783	Down	0.0048584	S	Histone deacetylase	LOC101756624	1.051		1.018	0.805		0.815	1.127		1.043	1.046		1.125
Biological Process	GO:0051276	5	chromosome organization	0.188973	K3YGQ0	600	0.786	Down	0.0117035	S	protein PAF1 homolog [Setaria italica]	LOC101766547	1.042	1.165	1.178	0.953	0.838	0.87	0.915	0.83	0.841	1.067	1.08	1.182
Biological Process	GO:0006811	5	ion transport	0.0817748	K3Z3F7	30	0.831	Down	0.00165589	S	Calcium-transporting ATPase	LOC101773894	1.136	1.133	1.162	0.967	0.977	0.907	0.771	0.777	0.817	1.134	1.135	1.133
Biological Process	GO:0006811	5	ion transport	0.0817748	K3YD82	694	0.673	Down	0.02536	S	Potassium transporter	LOC101766299	1.752	1.537	1.218	1.043	0.946	1.042	0.598	0.654	0.736	0.734	0.876	1.073
Biological Process	GO:0006811	5	ion transport	0.0817748	K3YD82	692	0.639	Down	0.0029794	S	Potassium transporter	LOC101766299	1.621	1.532	1.457	1.092	0.879	0.977	0.59	0.679	0.612	0.825	0.923	1.022
Biological Process	GO:0006811	5	ion transport	0.0817748	K3YD82	691	0.647	Down	0.0023434	S	Potassium transporter	LOC101766299	1.621	1.513	1.457	1.092	0.902	0.977	0.59	0.67	0.612	0.825	0.932	1.022
Biological Process	GO:0006811	5	ion transport	0.0817748	K3ZEF2	477	0.768	Down	0.0010204	T	Ammonium transporter	LOC101759162	1.476	1.423	1.44	1.133	1.048	1.151	0.481	0.527	0.556	0.693	0.83	0.703
Biological Process	GO:0006811	5	ion transport	0.0817748	K3XUY1	1080	0.722	Down	0.0075021	S	cadmium/zinc-transporting ATPase HMA3-like [Setaria italica]	LOC101761756		1.144	1.189		0.86	0.825		1.074	1.106		0.951	0.925
Biological Process	GO:0006811	5	ion transport	0.0817748	K3YWC1	26	0.762	Down	0.00068412	S	copper transport protein CCH [Setaria italica]	101776929	1.287		1.27	0.972		0.977	0.951		0.918	0.875		0.939
Biological Process	GO:0006811	5	ion transport	0.0817748	K3YWC1	41	0.657	Down	0.0063625	S	copper transport protein CCH [Setaria italica]	101776929	1.259	1.516	1.317	0.956	0.796	0.935	1.006	1.044	0.992	0.865	0.934	0.9
Biological Process	GO:0006811	5	ion transport	0.0817748	K3Z4K5	24	0.806	Down	0.0043563	S	"""""""cationic amino acid transporter 2, vacuolar-like [Setaria italica]"""""""	LOC101758075	1.152	1.103	1.08	0.877	0.858	0.953	1.093	1.103	1.144	0.894	0.94	0.833
Biological Process	GO:0006811	5	ion transport	0.0817748	K3Y4U8	141	0.722	Down	0.022601	S	Calcium-transporting ATPase	LOC101784796		1.034	1.113		0.801	0.749		1.147	1.084		1.049	1.102
Biological Process	GO:0006811	5	ion transport	0.0817748	K3Y5D3	675	0.779	Down	0.0088229	S	Potassium transporter	LOC101765477	1.011	0.966	0.945	0.797	0.792	0.686	1.119	1.143	1.345	1.15	1.21	1.18
Biological Process	GO:0006811	5	ion transport	0.0817748	K3Y5D3	673	0.751	Down	0.0021604	T	Potassium transporter	LOC101765477	1.024	0.981	1.016	0.816	0.725	0.728	1.11	1.195	1.194	1.117	1.22	1.212
Biological Process	GO:0006811	5	ion transport	0.0817748	K3Y5D3	672	0.792	Down	0.0041956	S	Potassium transporter	LOC101765477	1.033	0.979	0.979	0.824	0.81	0.735	1.122	1.13	1.224	1.083	1.184	1.212
Biological Process	GO:0006811	5	ion transport	0.0817748	K3Y5D3	689	0.802	Down	0.03198	S	Potassium transporter	LOC101765477		0.976	1.037		0.829	0.786		1.044	1.131		1.278	1.172
Biological Process	GO:0006811	5	ion transport	0.0817748	K3Y5D3	679	0.785	Down	0.0044583	S	Potassium transporter	LOC101765477	1.048	0.994	0.971	0.816	0.815	0.733	1.087	1.116	1.207	1.12	1.174	1.25
Biological Process	GO:0051179	2	localization	0.000882405	K3Z3F7	30	0.831	Down	0.00165589	S	Calcium-transporting ATPase	LOC101773894	1.136	1.133	1.162	0.967	0.977	0.907	0.771	0.777	0.817	1.134	1.135	1.133
Biological Process	GO:0051179	2	localization	0.000882405	K3YUP4	286	0.742	Down	0.008078	S	aquaporin PIP2-4 [Setaria italica]	LOC101753029	1.038	1.005	0.975	0.768	0.663	0.807	1.064	1.153	1.052	1.126	1.123	1.12
Biological Process	GO:0051179	2	localization	0.000882405	K3YUP4	283	0.739	Down	0.0053786	S	aquaporin PIP2-4 [Setaria italica]	LOC101753029	1.025	1.005	0.959	0.785	0.663	0.761	1.11	1.153	1.107	1.087	1.123	1.128
Biological Process	GO:0051179	2	localization	0.000882405	K3YR20	215	0.768	Down	0.0134211	S	Auxin efflux carrier component	LOC101754121	1.109	1.203	1.109	0.971	0.799	0.856	0.871	0.838	0.928	1.033	1.12	1.066
Biological Process	GO:0051179	2	localization	0.000882405	K3YQY8	45	0.762	Down	0.00195705	T	protein NRT1/ PTR FAMILY 8.3-like [Setaria italica]	LOC101762607	1.188	1.215		0.919	0.911		0.834	0.84		1.057	1.014
Biological Process	GO:0051179	2	localization	0.000882405	K3YQY8	65	0.823	Down	0.0135778	T	protein NRT1/ PTR FAMILY 8.3-like [Setaria italica]	LOC101762607	1.163	1.189		0.948	0.987		0.901	0.941		0.989	0.871
Biological Process	GO:0051179	2	localization	0.000882405	K3YQY8	48	0.762	Down	0.00195705	T	protein NRT1/ PTR FAMILY 8.3-like [Setaria italica]	LOC101762607	1.188	1.215		0.919	0.911		0.834	0.84		1.057	1.014
Biological Process	GO:0051179	2	localization	0.000882405	K3YQ69	146	0.806	Down	0.0087607	S	putative multidrug resistance protein [Setaria italica]	SETIT_016411mg	1.034	1.153	1.037	0.89	0.82	0.889	1.035	1.025	1.075	1.006	1.008	0.981
Biological Process	GO:0051179	2	localization	0.000882405	K3YQK4	30	0.808	Down	0.047575	S	iron-phytosiderophore transporter yellow stripe 1 [Setaria italica]	LOC101766679		1.174	1.073		0.923	0.892		0.928	1.033		1.002	1.005
Biological Process	GO:0051179	2	localization	0.000882405	K3ZVT2	281	0.717	Down	0.0028186	S	aquaporin PIP2-6-like [Setaria italica]	LOC101755885	0.973	0.995	1.018	0.725	0.648	0.767	1.244	1.266	1.106	1.157	1.225	1.133
Biological Process	GO:0051179	2	localization	0.000882405	K3ZVT2	286	0.733	Down	0.0061047	S	aquaporin PIP2-6-like [Setaria italica]	LOC101755885	0.973	0.995	1.018	0.774	0.648	0.767	1.217	1.266	1.106	1.122	1.225	1.133
Biological Process	GO:0051179	2	localization	0.000882405	K3YQ91	395	0.828	Down	0.00140395	S	monosaccharide-sensing protein 2-like [Setaria italica]	LOC101777192	1.124	1.101	1.074	0.947	0.896	0.888	1.018	1.112	1.055	0.992	0.967	1.005
Biological Process	GO:0051179	2	localization	0.000882405	K3YQ91	380	0.83	Down	0.0079637	T	monosaccharide-sensing protein 2-like [Setaria italica]	LOC101777192	1.197	1.092	1.214	1.003	0.944	0.96	0.922	1.021	0.931	0.935	1.011	0.857
Biological Process	GO:0051179	2	localization	0.000882405	K3YQ91	331	0.786	Down	0.004205	S	monosaccharide-sensing protein 2-like [Setaria italica]	LOC101777192	1.218	1.218	1.09	0.945	0.933	0.892	1.033	1.081	1.042	0.854	0.795	0.991
Biological Process	GO:0051179	2	localization	0.000882405	K3ZVT1	281	0.671	Down	0.00057811	S	aquaporin PIP2-6 [Setaria italica]	LOC101756292	1.016	1.034	0.994	0.677	0.729	0.638	1.206	1.212	1.156	1.203	1.154	1.224
Biological Process	GO:0051179	2	localization	0.000882405	K3ZVT1	284	0.654	Down	0.00030297	S	aquaporin PIP2-6 [Setaria italica]	LOC101756292	1.023	1.055	1.023	0.662	0.723	0.644	1.191	1.135	1.086	1.227	1.195	1.245
Biological Process	GO:0051179	2	localization	0.000882405	K4A585	4	0.71	Down	8.1425e-05	S	AP-2 complex subunit alpha	LOC101780687	1.191	1.172	1.186	0.818	0.874	0.827	1.188	1.171	1.198	0.832	0.804	0.812
Biological Process	GO:0051179	2	localization	0.000882405	K3Z111	482	0.765	Down	0.0068961	S	high-affinity nitrate transporter 2.1 [Setaria italica]	SETIT_020228mg	1.369	1.325	1.162	0.967	1.01	0.972	0.897	0.937	0.992	0.838	0.822	0.89
Biological Process	GO:0051179	2	localization	0.000882405	K3Z111	480	0.77	Down	0.00051875	S	high-affinity nitrate transporter 2.1 [Setaria italica]	SETIT_020228mg	1.249	1.284	1.202	0.972	0.978	0.927	0.942	0.995	1.004	0.874	0.81	0.877
Biological Process	GO:0051179	2	localization	0.000882405	K3Z111	491	0.784	Down	0.0156984	S	high-affinity nitrate transporter 2.1 [Setaria italica]	SETIT_020228mg	1.245	1.317	1.185	0.978	0.974	0.986	0.92	0.929	0.932	0.897	0.86	0.929
Biological Process	GO:0051179	2	localization	0.000882405	K3YP84	1669	0.828	Down	2.4004e-06	S	nuclear-pore anchor isoform X2 [Setaria italica]	LOC101758831	1.244	1.259	1.261	1.046	1.033	1.037	0.919	0.904	0.895	0.868	0.869	0.867
Biological Process	GO:0051179	2	localization	0.000882405	K3YP84	1663	0.807	Down	0.00090154	S	nuclear-pore anchor isoform X2 [Setaria italica]	LOC101758831	1.197	1.262	1.293	1.021	0.993	1.013	0.984	0.888	0.892	0.868	0.914	0.864
Biological Process	GO:0051179	2	localization	0.000882405	K4A6A7	319	0.733	Down	0.00017971	S	monosaccharide-sensing protein 2-like [Setaria italica]	LOC101773781	1.185	1.11	1.144	0.829	0.863	0.829	1.153	1.182	1.173	0.865	0.892	0.873
Biological Process	GO:0051179	2	localization	0.000882405	K4A6A7	333	0.648	Down	0.0007551	S	monosaccharide-sensing protein 2-like [Setaria italica]	LOC101773781	1.289	1.186	1.343	0.83	0.863	0.781	1.148	1.167	1.205	0.767	0.83	0.698
Biological Process	GO:0051179	2	localization	0.000882405	K4A6A7	457	0.549	Down	1.3181e-06	S	monosaccharide-sensing protein 2-like [Setaria italica]	LOC101773781	1.317	1.273	1.265	0.717	0.703	0.695	1.409	1.446	1.495	0.612	0.647	0.599
Biological Process	GO:0051179	2	localization	0.000882405	K4A6A7	330	0.687	Down	0.0031036	S	monosaccharide-sensing protein 2-like [Setaria italica]	LOC101773781	1.276	1.154	1.352	0.9	0.893	0.804	1.095	1.14	1.18	0.762	0.856	0.689
Biological Process	GO:0051179	2	localization	0.000882405	K4A6A7	266	0.674	Down	0.00124392	S	monosaccharide-sensing protein 2-like [Setaria italica]	LOC101773781	1.169	1.231	1.189	0.883	0.767	0.77	1.106	1.325	1.413	0.873	0.737	0.675
Biological Process	GO:0051179	2	localization	0.000882405	K4AAW3	35	0.802	Down	0.013698	S	TOM1-like protein 2 [Setaria italica]	LOC101761743	1.249	1.067	1.115	0.958	0.887	0.905	0.927	0.99	0.952	0.925	1.054	1.045
Biological Process	GO:0051179	2	localization	0.000882405	K3YD82	694	0.673	Down	0.02536	S	Potassium transporter	LOC101766299	1.752	1.537	1.218	1.043	0.946	1.042	0.598	0.654	0.736	0.734	0.876	1.073
Biological Process	GO:0051179	2	localization	0.000882405	K3YD82	692	0.639	Down	0.0029794	S	Potassium transporter	LOC101766299	1.621	1.532	1.457	1.092	0.879	0.977	0.59	0.679	0.612	0.825	0.923	1.022
Biological Process	GO:0051179	2	localization	0.000882405	K3YD82	691	0.647	Down	0.0023434	S	Potassium transporter	LOC101766299	1.621	1.513	1.457	1.092	0.902	0.977	0.59	0.67	0.612	0.825	0.932	1.022
Biological Process	GO:0051179	2	localization	0.000882405	K3Y958	285	0.682	Down	0.0057423	S	aquaporin PIP2-5 [Setaria italica]	LOC101761554	1.315	1.063	1.187	0.769	0.865	0.797	0.947	1.03	1.016	0.982	1.053	1.013
Biological Process	GO:0051179	2	localization	0.000882405	K3YKH0	3	0.831	Down	0.041863	S	mitochondrial import receptor subunit TOM9-2 [Setaria italica]	LOC101770467		1.179	1.226		0.965	1.033		1.02	1.028		0.872	0.79
Biological Process	GO:0051179	2	localization	0.000882405	K4A5B0	251	0.744	Down	0.0149196	S	nuclear pore complex protein NUP96-like [Setaria italica]	LOC101763385		1.397	1.303		0.993	1.015		0.888	0.904		0.847	0.891
Biological Process	GO:0051179	2	localization	0.000882405	K4A5B0	249	0.697	Down	0.048058	S	nuclear pore complex protein NUP96-like [Setaria italica]	LOC101763385	1.392	1.47		0.998	0.997		0.844	0.815		0.83	0.866
Biological Process	GO:0051179	2	localization	0.000882405	K3YT65	35	0.827	Down	0.00181757	S	TOM1-like protein 2 [Setaria italica]	LOC101767496	1.126	1.099	1.103	0.937	0.873	0.943	0.891	0.959	0.933	1.068	1.079	1.049
Biological Process	GO:0051179	2	localization	0.000882405	K3ZEF2	477	0.768	Down	0.0010204	T	Ammonium transporter	LOC101759162	1.476	1.423	1.44	1.133	1.048	1.151	0.481	0.527	0.556	0.693	0.83	0.703
Biological Process	GO:0051179	2	localization	0.000882405	K3ZT77	443	0.822	Down	0.005181	T	nuclear pore complex protein NUP50A-like [Setaria italica]	LOC101763443	1.048	1.049	1.15	0.859	0.907	0.902	1.021	0.961	0.94	1.061	1.08	1.006
Biological Process	GO:0051179	2	localization	0.000882405	K3XUY1	1080	0.722	Down	0.0075021	S	cadmium/zinc-transporting ATPase HMA3-like [Setaria italica]	LOC101761756		1.144	1.189		0.86	0.825		1.074	1.106		0.951	0.925
Biological Process	GO:0051179	2	localization	0.000882405	K3Z4K5	24	0.806	Down	0.0043563	S	"""""""cationic amino acid transporter 2, vacuolar-like [Setaria italica]"""""""	LOC101758075	1.152	1.103	1.08	0.877	0.858	0.953	1.093	1.103	1.144	0.894	0.94	0.833
Biological Process	GO:0051179	2	localization	0.000882405	K3YWC1	26	0.762	Down	0.00068412	S	copper transport protein CCH [Setaria italica]	101776929	1.287		1.27	0.972		0.977	0.951		0.918	0.875		0.939
Biological Process	GO:0051179	2	localization	0.000882405	K3YWC1	41	0.657	Down	0.0063625	S	copper transport protein CCH [Setaria italica]	101776929	1.259	1.516	1.317	0.956	0.796	0.935	1.006	1.044	0.992	0.865	0.934	0.9
Biological Process	GO:0051179	2	localization	0.000882405	K3Y4U8	141	0.722	Down	0.022601	S	Calcium-transporting ATPase	LOC101784796		1.034	1.113		0.801	0.749		1.147	1.084		1.049	1.102
Biological Process	GO:0051179	2	localization	0.000882405	K3XDY7	589	0.822	Down	0.0129812	S	dentin sialophosphoprotein-like [Zea mays]	LOC101772173	1.281	1.21	1.136	0.938	1.039	1.004	0.725	0.774	0.76	1.056	0.952	1.098
Biological Process	GO:0051179	2	localization	0.000882405	K3XDY7	746	0.748	Down	0.02372	S	dentin sialophosphoprotein-like [Zea mays]	LOC101772173	1.139	0.998	1.13	0.87	0.704	0.87	0.837	0.932	0.868	1.135	1.261	1.113
Biological Process	GO:0051179	2	localization	0.000882405	K3Y5D3	675	0.779	Down	0.0088229	S	Potassium transporter	LOC101765477	1.011	0.966	0.945	0.797	0.792	0.686	1.119	1.143	1.345	1.15	1.21	1.18
Biological Process	GO:0051179	2	localization	0.000882405	K3Y5D3	673	0.751	Down	0.0021604	T	Potassium transporter	LOC101765477	1.024	0.981	1.016	0.816	0.725	0.728	1.11	1.195	1.194	1.117	1.22	1.212
Biological Process	GO:0051179	2	localization	0.000882405	K3Y5D3	672	0.792	Down	0.0041956	S	Potassium transporter	LOC101765477	1.033	0.979	0.979	0.824	0.81	0.735	1.122	1.13	1.224	1.083	1.184	1.212
Biological Process	GO:0051179	2	localization	0.000882405	K3Y5D3	689	0.802	Down	0.03198	S	Potassium transporter	LOC101765477		0.976	1.037		0.829	0.786		1.044	1.131		1.278	1.172
Biological Process	GO:0051179	2	localization	0.000882405	K3Y5D3	679	0.785	Down	0.0044583	S	Potassium transporter	LOC101765477	1.048	0.994	0.971	0.816	0.815	0.733	1.087	1.116	1.207	1.12	1.174	1.25
Biological Process	GO:0051234	3	establishment of localization	0.000813239	K3Z3F7	30	0.831	Down	0.00165589	S	Calcium-transporting ATPase	LOC101773894	1.136	1.133	1.162	0.967	0.977	0.907	0.771	0.777	0.817	1.134	1.135	1.133
Biological Process	GO:0051234	3	establishment of localization	0.000813239	K3YUP4	286	0.742	Down	0.008078	S	aquaporin PIP2-4 [Setaria italica]	LOC101753029	1.038	1.005	0.975	0.768	0.663	0.807	1.064	1.153	1.052	1.126	1.123	1.12
Biological Process	GO:0051234	3	establishment of localization	0.000813239	K3YUP4	283	0.739	Down	0.0053786	S	aquaporin PIP2-4 [Setaria italica]	LOC101753029	1.025	1.005	0.959	0.785	0.663	0.761	1.11	1.153	1.107	1.087	1.123	1.128
Biological Process	GO:0051234	3	establishment of localization	0.000813239	K3YR20	215	0.768	Down	0.0134211	S	Auxin efflux carrier component	LOC101754121	1.109	1.203	1.109	0.971	0.799	0.856	0.871	0.838	0.928	1.033	1.12	1.066
Biological Process	GO:0051234	3	establishment of localization	0.000813239	K3YQY8	45	0.762	Down	0.00195705	T	protein NRT1/ PTR FAMILY 8.3-like [Setaria italica]	LOC101762607	1.188	1.215		0.919	0.911		0.834	0.84		1.057	1.014
Biological Process	GO:0051234	3	establishment of localization	0.000813239	K3YQY8	65	0.823	Down	0.0135778	T	protein NRT1/ PTR FAMILY 8.3-like [Setaria italica]	LOC101762607	1.163	1.189		0.948	0.987		0.901	0.941		0.989	0.871
Biological Process	GO:0051234	3	establishment of localization	0.000813239	K3YQY8	48	0.762	Down	0.00195705	T	protein NRT1/ PTR FAMILY 8.3-like [Setaria italica]	LOC101762607	1.188	1.215		0.919	0.911		0.834	0.84		1.057	1.014
Biological Process	GO:0051234	3	establishment of localization	0.000813239	K3YQ69	146	0.806	Down	0.0087607	S	putative multidrug resistance protein [Setaria italica]	SETIT_016411mg	1.034	1.153	1.037	0.89	0.82	0.889	1.035	1.025	1.075	1.006	1.008	0.981
Biological Process	GO:0051234	3	establishment of localization	0.000813239	K3YQK4	30	0.808	Down	0.047575	S	iron-phytosiderophore transporter yellow stripe 1 [Setaria italica]	LOC101766679		1.174	1.073		0.923	0.892		0.928	1.033		1.002	1.005
Biological Process	GO:0051234	3	establishment of localization	0.000813239	K3ZVT2	281	0.717	Down	0.0028186	S	aquaporin PIP2-6-like [Setaria italica]	LOC101755885	0.973	0.995	1.018	0.725	0.648	0.767	1.244	1.266	1.106	1.157	1.225	1.133
Biological Process	GO:0051234	3	establishment of localization	0.000813239	K3ZVT2	286	0.733	Down	0.0061047	S	aquaporin PIP2-6-like [Setaria italica]	LOC101755885	0.973	0.995	1.018	0.774	0.648	0.767	1.217	1.266	1.106	1.122	1.225	1.133
Biological Process	GO:0051234	3	establishment of localization	0.000813239	K3YQ91	395	0.828	Down	0.00140395	S	monosaccharide-sensing protein 2-like [Setaria italica]	LOC101777192	1.124	1.101	1.074	0.947	0.896	0.888	1.018	1.112	1.055	0.992	0.967	1.005
Biological Process	GO:0051234	3	establishment of localization	0.000813239	K3YQ91	380	0.83	Down	0.0079637	T	monosaccharide-sensing protein 2-like [Setaria italica]	LOC101777192	1.197	1.092	1.214	1.003	0.944	0.96	0.922	1.021	0.931	0.935	1.011	0.857
Biological Process	GO:0051234	3	establishment of localization	0.000813239	K3YQ91	331	0.786	Down	0.004205	S	monosaccharide-sensing protein 2-like [Setaria italica]	LOC101777192	1.218	1.218	1.09	0.945	0.933	0.892	1.033	1.081	1.042	0.854	0.795	0.991
Biological Process	GO:0051234	3	establishment of localization	0.000813239	K3ZVT1	281	0.671	Down	0.00057811	S	aquaporin PIP2-6 [Setaria italica]	LOC101756292	1.016	1.034	0.994	0.677	0.729	0.638	1.206	1.212	1.156	1.203	1.154	1.224
Biological Process	GO:0051234	3	establishment of localization	0.000813239	K3ZVT1	284	0.654	Down	0.00030297	S	aquaporin PIP2-6 [Setaria italica]	LOC101756292	1.023	1.055	1.023	0.662	0.723	0.644	1.191	1.135	1.086	1.227	1.195	1.245
Biological Process	GO:0051234	3	establishment of localization	0.000813239	K4A585	4	0.71	Down	8.1425e-05	S	AP-2 complex subunit alpha	LOC101780687	1.191	1.172	1.186	0.818	0.874	0.827	1.188	1.171	1.198	0.832	0.804	0.812
Biological Process	GO:0051234	3	establishment of localization	0.000813239	K3Z111	482	0.765	Down	0.0068961	S	high-affinity nitrate transporter 2.1 [Setaria italica]	SETIT_020228mg	1.369	1.325	1.162	0.967	1.01	0.972	0.897	0.937	0.992	0.838	0.822	0.89
Biological Process	GO:0051234	3	establishment of localization	0.000813239	K3Z111	480	0.77	Down	0.00051875	S	high-affinity nitrate transporter 2.1 [Setaria italica]	SETIT_020228mg	1.249	1.284	1.202	0.972	0.978	0.927	0.942	0.995	1.004	0.874	0.81	0.877
Biological Process	GO:0051234	3	establishment of localization	0.000813239	K3Z111	491	0.784	Down	0.0156984	S	high-affinity nitrate transporter 2.1 [Setaria italica]	SETIT_020228mg	1.245	1.317	1.185	0.978	0.974	0.986	0.92	0.929	0.932	0.897	0.86	0.929
Biological Process	GO:0051234	3	establishment of localization	0.000813239	K3YP84	1669	0.828	Down	2.4004e-06	S	nuclear-pore anchor isoform X2 [Setaria italica]	LOC101758831	1.244	1.259	1.261	1.046	1.033	1.037	0.919	0.904	0.895	0.868	0.869	0.867
Biological Process	GO:0051234	3	establishment of localization	0.000813239	K3YP84	1663	0.807	Down	0.00090154	S	nuclear-pore anchor isoform X2 [Setaria italica]	LOC101758831	1.197	1.262	1.293	1.021	0.993	1.013	0.984	0.888	0.892	0.868	0.914	0.864
Biological Process	GO:0051234	3	establishment of localization	0.000813239	K4A6A7	319	0.733	Down	0.00017971	S	monosaccharide-sensing protein 2-like [Setaria italica]	LOC101773781	1.185	1.11	1.144	0.829	0.863	0.829	1.153	1.182	1.173	0.865	0.892	0.873
Biological Process	GO:0051234	3	establishment of localization	0.000813239	K4A6A7	333	0.648	Down	0.0007551	S	monosaccharide-sensing protein 2-like [Setaria italica]	LOC101773781	1.289	1.186	1.343	0.83	0.863	0.781	1.148	1.167	1.205	0.767	0.83	0.698
Biological Process	GO:0051234	3	establishment of localization	0.000813239	K4A6A7	457	0.549	Down	1.3181e-06	S	monosaccharide-sensing protein 2-like [Setaria italica]	LOC101773781	1.317	1.273	1.265	0.717	0.703	0.695	1.409	1.446	1.495	0.612	0.647	0.599
Biological Process	GO:0051234	3	establishment of localization	0.000813239	K4A6A7	330	0.687	Down	0.0031036	S	monosaccharide-sensing protein 2-like [Setaria italica]	LOC101773781	1.276	1.154	1.352	0.9	0.893	0.804	1.095	1.14	1.18	0.762	0.856	0.689
Biological Process	GO:0051234	3	establishment of localization	0.000813239	K4A6A7	266	0.674	Down	0.00124392	S	monosaccharide-sensing protein 2-like [Setaria italica]	LOC101773781	1.169	1.231	1.189	0.883	0.767	0.77	1.106	1.325	1.413	0.873	0.737	0.675
Biological Process	GO:0051234	3	establishment of localization	0.000813239	K4AAW3	35	0.802	Down	0.013698	S	TOM1-like protein 2 [Setaria italica]	LOC101761743	1.249	1.067	1.115	0.958	0.887	0.905	0.927	0.99	0.952	0.925	1.054	1.045
Biological Process	GO:0051234	3	establishment of localization	0.000813239	K3YD82	694	0.673	Down	0.02536	S	Potassium transporter	LOC101766299	1.752	1.537	1.218	1.043	0.946	1.042	0.598	0.654	0.736	0.734	0.876	1.073
Biological Process	GO:0051234	3	establishment of localization	0.000813239	K3YD82	692	0.639	Down	0.0029794	S	Potassium transporter	LOC101766299	1.621	1.532	1.457	1.092	0.879	0.977	0.59	0.679	0.612	0.825	0.923	1.022
Biological Process	GO:0051234	3	establishment of localization	0.000813239	K3YD82	691	0.647	Down	0.0023434	S	Potassium transporter	LOC101766299	1.621	1.513	1.457	1.092	0.902	0.977	0.59	0.67	0.612	0.825	0.932	1.022
Biological Process	GO:0051234	3	establishment of localization	0.000813239	K3Y958	285	0.682	Down	0.0057423	S	aquaporin PIP2-5 [Setaria italica]	LOC101761554	1.315	1.063	1.187	0.769	0.865	0.797	0.947	1.03	1.016	0.982	1.053	1.013
Biological Process	GO:0051234	3	establishment of localization	0.000813239	K3YKH0	3	0.831	Down	0.041863	S	mitochondrial import receptor subunit TOM9-2 [Setaria italica]	LOC101770467		1.179	1.226		0.965	1.033		1.02	1.028		0.872	0.79
Biological Process	GO:0051234	3	establishment of localization	0.000813239	K4A5B0	251	0.744	Down	0.0149196	S	nuclear pore complex protein NUP96-like [Setaria italica]	LOC101763385		1.397	1.303		0.993	1.015		0.888	0.904		0.847	0.891
Biological Process	GO:0051234	3	establishment of localization	0.000813239	K4A5B0	249	0.697	Down	0.048058	S	nuclear pore complex protein NUP96-like [Setaria italica]	LOC101763385	1.392	1.47		0.998	0.997		0.844	0.815		0.83	0.866
Biological Process	GO:0051234	3	establishment of localization	0.000813239	K3YT65	35	0.827	Down	0.00181757	S	TOM1-like protein 2 [Setaria italica]	LOC101767496	1.126	1.099	1.103	0.937	0.873	0.943	0.891	0.959	0.933	1.068	1.079	1.049
Biological Process	GO:0051234	3	establishment of localization	0.000813239	K3ZEF2	477	0.768	Down	0.0010204	T	Ammonium transporter	LOC101759162	1.476	1.423	1.44	1.133	1.048	1.151	0.481	0.527	0.556	0.693	0.83	0.703
Biological Process	GO:0051234	3	establishment of localization	0.000813239	K3ZT77	443	0.822	Down	0.005181	T	nuclear pore complex protein NUP50A-like [Setaria italica]	LOC101763443	1.048	1.049	1.15	0.859	0.907	0.902	1.021	0.961	0.94	1.061	1.08	1.006
Biological Process	GO:0051234	3	establishment of localization	0.000813239	K3XUY1	1080	0.722	Down	0.0075021	S	cadmium/zinc-transporting ATPase HMA3-like [Setaria italica]	LOC101761756		1.144	1.189		0.86	0.825		1.074	1.106		0.951	0.925
Biological Process	GO:0051234	3	establishment of localization	0.000813239	K3Z4K5	24	0.806	Down	0.0043563	S	"""""""cationic amino acid transporter 2, vacuolar-like [Setaria italica]"""""""	LOC101758075	1.152	1.103	1.08	0.877	0.858	0.953	1.093	1.103	1.144	0.894	0.94	0.833
Biological Process	GO:0051234	3	establishment of localization	0.000813239	K3YWC1	26	0.762	Down	0.00068412	S	copper transport protein CCH [Setaria italica]	101776929	1.287		1.27	0.972		0.977	0.951		0.918	0.875		0.939
Biological Process	GO:0051234	3	establishment of localization	0.000813239	K3YWC1	41	0.657	Down	0.0063625	S	copper transport protein CCH [Setaria italica]	101776929	1.259	1.516	1.317	0.956	0.796	0.935	1.006	1.044	0.992	0.865	0.934	0.9
Biological Process	GO:0051234	3	establishment of localization	0.000813239	K3Y4U8	141	0.722	Down	0.022601	S	Calcium-transporting ATPase	LOC101784796		1.034	1.113		0.801	0.749		1.147	1.084		1.049	1.102
Biological Process	GO:0051234	3	establishment of localization	0.000813239	K3XDY7	589	0.822	Down	0.0129812	S	dentin sialophosphoprotein-like [Zea mays]	LOC101772173	1.281	1.21	1.136	0.938	1.039	1.004	0.725	0.774	0.76	1.056	0.952	1.098
Biological Process	GO:0051234	3	establishment of localization	0.000813239	K3XDY7	746	0.748	Down	0.02372	S	dentin sialophosphoprotein-like [Zea mays]	LOC101772173	1.139	0.998	1.13	0.87	0.704	0.87	0.837	0.932	0.868	1.135	1.261	1.113
Biological Process	GO:0051234	3	establishment of localization	0.000813239	K3Y5D3	675	0.779	Down	0.0088229	S	Potassium transporter	LOC101765477	1.011	0.966	0.945	0.797	0.792	0.686	1.119	1.143	1.345	1.15	1.21	1.18
Biological Process	GO:0051234	3	establishment of localization	0.000813239	K3Y5D3	673	0.751	Down	0.0021604	T	Potassium transporter	LOC101765477	1.024	0.981	1.016	0.816	0.725	0.728	1.11	1.195	1.194	1.117	1.22	1.212
Biological Process	GO:0051234	3	establishment of localization	0.000813239	K3Y5D3	672	0.792	Down	0.0041956	S	Potassium transporter	LOC101765477	1.033	0.979	0.979	0.824	0.81	0.735	1.122	1.13	1.224	1.083	1.184	1.212
Biological Process	GO:0051234	3	establishment of localization	0.000813239	K3Y5D3	689	0.802	Down	0.03198	S	Potassium transporter	LOC101765477		0.976	1.037		0.829	0.786		1.044	1.131		1.278	1.172
Biological Process	GO:0051234	3	establishment of localization	0.000813239	K3Y5D3	679	0.785	Down	0.0044583	S	Potassium transporter	LOC101765477	1.048	0.994	0.971	0.816	0.815	0.733	1.087	1.116	1.207	1.12	1.174	1.25
Biological Process	GO:0006813	8	potassium ion transport	0.2137	K3YD82	694	0.673	Down	0.02536	S	Potassium transporter	LOC101766299	1.752	1.537	1.218	1.043	0.946	1.042	0.598	0.654	0.736	0.734	0.876	1.073
Biological Process	GO:0006813	8	potassium ion transport	0.2137	K3YD82	692	0.639	Down	0.0029794	S	Potassium transporter	LOC101766299	1.621	1.532	1.457	1.092	0.879	0.977	0.59	0.679	0.612	0.825	0.923	1.022
Biological Process	GO:0006813	8	potassium ion transport	0.2137	K3YD82	691	0.647	Down	0.0023434	S	Potassium transporter	LOC101766299	1.621	1.513	1.457	1.092	0.902	0.977	0.59	0.67	0.612	0.825	0.932	1.022
Biological Process	GO:0006813	8	potassium ion transport	0.2137	K3Y5D3	675	0.779	Down	0.0088229	S	Potassium transporter	LOC101765477	1.011	0.966	0.945	0.797	0.792	0.686	1.119	1.143	1.345	1.15	1.21	1.18
Biological Process	GO:0006813	8	potassium ion transport	0.2137	K3Y5D3	673	0.751	Down	0.0021604	T	Potassium transporter	LOC101765477	1.024	0.981	1.016	0.816	0.725	0.728	1.11	1.195	1.194	1.117	1.22	1.212
Biological Process	GO:0006813	8	potassium ion transport	0.2137	K3Y5D3	672	0.792	Down	0.0041956	S	Potassium transporter	LOC101765477	1.033	0.979	0.979	0.824	0.81	0.735	1.122	1.13	1.224	1.083	1.184	1.212
Biological Process	GO:0006813	8	potassium ion transport	0.2137	K3Y5D3	689	0.802	Down	0.03198	S	Potassium transporter	LOC101765477		0.976	1.037		0.829	0.786		1.044	1.131		1.278	1.172
Biological Process	GO:0006813	8	potassium ion transport	0.2137	K3Y5D3	679	0.785	Down	0.0044583	S	Potassium transporter	LOC101765477	1.048	0.994	0.971	0.816	0.815	0.733	1.087	1.116	1.207	1.12	1.174	1.25
Biological Process	GO:0051649	4	establishment of localization in cell	0.063652	K3YT65	35	0.827	Down	0.00181757	S	TOM1-like protein 2 [Setaria italica]	LOC101767496	1.126	1.099	1.103	0.937	0.873	0.943	0.891	0.959	0.933	1.068	1.079	1.049
Biological Process	GO:0051649	4	establishment of localization in cell	0.063652	K3ZT77	443	0.822	Down	0.005181	T	nuclear pore complex protein NUP50A-like [Setaria italica]	LOC101763443	1.048	1.049	1.15	0.859	0.907	0.902	1.021	0.961	0.94	1.061	1.08	1.006
Biological Process	GO:0051649	4	establishment of localization in cell	0.063652	K4A585	4	0.71	Down	8.1425e-05	S	AP-2 complex subunit alpha	LOC101780687	1.191	1.172	1.186	0.818	0.874	0.827	1.188	1.171	1.198	0.832	0.804	0.812
Biological Process	GO:0051649	4	establishment of localization in cell	0.063652	K3YP84	1669	0.828	Down	2.4004e-06	S	nuclear-pore anchor isoform X2 [Setaria italica]	LOC101758831	1.244	1.259	1.261	1.046	1.033	1.037	0.919	0.904	0.895	0.868	0.869	0.867
Biological Process	GO:0051649	4	establishment of localization in cell	0.063652	K3YP84	1663	0.807	Down	0.00090154	S	nuclear-pore anchor isoform X2 [Setaria italica]	LOC101758831	1.197	1.262	1.293	1.021	0.993	1.013	0.984	0.888	0.892	0.868	0.914	0.864
Biological Process	GO:0051649	4	establishment of localization in cell	0.063652	K4AAW3	35	0.802	Down	0.013698	S	TOM1-like protein 2 [Setaria italica]	LOC101761743	1.249	1.067	1.115	0.958	0.887	0.905	0.927	0.99	0.952	0.925	1.054	1.045
Biological Process	GO:0051649	4	establishment of localization in cell	0.063652	K3YKH0	3	0.831	Down	0.041863	S	mitochondrial import receptor subunit TOM9-2 [Setaria italica]	LOC101770467		1.179	1.226		0.965	1.033		1.02	1.028		0.872	0.79
Biological Process	GO:0022607	4	cellular component assembly	0.256072	K3Z766	98	0.812	Down	0.027019	S	nucleosome assembly protein 1;2 [Setaria italica]	LOC101767418	1.314		1.243	1.06		1.016	0.843		0.902	0.888		0.895
Biological Process	GO:0022607	4	cellular component assembly	0.256072	K3YSW3	362	0.579	Down	0.035896	S	putative RNA-binding protein Luc7-like 2 [Setaria italica]	LOC101763704	1.506	1.759		1.014	0.877		0.675	0.578		0.809	0.75
Biological Process	GO:0098655	7	cation transmembrane transport	0.0251656	K3Z3F7	30	0.831	Down	0.00165589	S	Calcium-transporting ATPase	LOC101773894	1.136	1.133	1.162	0.967	0.977	0.907	0.771	0.777	0.817	1.134	1.135	1.133
Biological Process	GO:0098655	7	cation transmembrane transport	0.0251656	K3YD82	694	0.673	Down	0.02536	S	Potassium transporter	LOC101766299	1.752	1.537	1.218	1.043	0.946	1.042	0.598	0.654	0.736	0.734	0.876	1.073
Biological Process	GO:0098655	7	cation transmembrane transport	0.0251656	K3YD82	692	0.639	Down	0.0029794	S	Potassium transporter	LOC101766299	1.621	1.532	1.457	1.092	0.879	0.977	0.59	0.679	0.612	0.825	0.923	1.022
Biological Process	GO:0098655	7	cation transmembrane transport	0.0251656	K3YD82	691	0.647	Down	0.0023434	S	Potassium transporter	LOC101766299	1.621	1.513	1.457	1.092	0.902	0.977	0.59	0.67	0.612	0.825	0.932	1.022
Biological Process	GO:0098655	7	cation transmembrane transport	0.0251656	K3ZEF2	477	0.768	Down	0.0010204	T	Ammonium transporter	LOC101759162	1.476	1.423	1.44	1.133	1.048	1.151	0.481	0.527	0.556	0.693	0.83	0.703
Biological Process	GO:0098655	7	cation transmembrane transport	0.0251656	K3Y5D3	675	0.779	Down	0.0088229	S	Potassium transporter	LOC101765477	1.011	0.966	0.945	0.797	0.792	0.686	1.119	1.143	1.345	1.15	1.21	1.18
Biological Process	GO:0098655	7	cation transmembrane transport	0.0251656	K3Y5D3	673	0.751	Down	0.0021604	T	Potassium transporter	LOC101765477	1.024	0.981	1.016	0.816	0.725	0.728	1.11	1.195	1.194	1.117	1.22	1.212
Biological Process	GO:0098655	7	cation transmembrane transport	0.0251656	K3Y5D3	672	0.792	Down	0.0041956	S	Potassium transporter	LOC101765477	1.033	0.979	0.979	0.824	0.81	0.735	1.122	1.13	1.224	1.083	1.184	1.212
Biological Process	GO:0098655	7	cation transmembrane transport	0.0251656	K3Y5D3	689	0.802	Down	0.03198	S	Potassium transporter	LOC101765477		0.976	1.037		0.829	0.786		1.044	1.131		1.278	1.172
Biological Process	GO:0098655	7	cation transmembrane transport	0.0251656	K3Y5D3	679	0.785	Down	0.0044583	S	Potassium transporter	LOC101765477	1.048	0.994	0.971	0.816	0.815	0.733	1.087	1.116	1.207	1.12	1.174	1.25
Biological Process	GO:0098655	7	cation transmembrane transport	0.0251656	K3Y4U8	141	0.722	Down	0.022601	S	Calcium-transporting ATPase	LOC101784796		1.034	1.113		0.801	0.749		1.147	1.084		1.049	1.102
Biological Process	GO:0006812	6	cation transport	0.0451039	K3Z3F7	30	0.831	Down	0.00165589	S	Calcium-transporting ATPase	LOC101773894	1.136	1.133	1.162	0.967	0.977	0.907	0.771	0.777	0.817	1.134	1.135	1.133
Biological Process	GO:0006812	6	cation transport	0.0451039	K3YD82	694	0.673	Down	0.02536	S	Potassium transporter	LOC101766299	1.752	1.537	1.218	1.043	0.946	1.042	0.598	0.654	0.736	0.734	0.876	1.073
Biological Process	GO:0006812	6	cation transport	0.0451039	K3YD82	692	0.639	Down	0.0029794	S	Potassium transporter	LOC101766299	1.621	1.532	1.457	1.092	0.879	0.977	0.59	0.679	0.612	0.825	0.923	1.022
Biological Process	GO:0006812	6	cation transport	0.0451039	K3YD82	691	0.647	Down	0.0023434	S	Potassium transporter	LOC101766299	1.621	1.513	1.457	1.092	0.902	0.977	0.59	0.67	0.612	0.825	0.932	1.022
Biological Process	GO:0006812	6	cation transport	0.0451039	K3ZEF2	477	0.768	Down	0.0010204	T	Ammonium transporter	LOC101759162	1.476	1.423	1.44	1.133	1.048	1.151	0.481	0.527	0.556	0.693	0.83	0.703
Biological Process	GO:0006812	6	cation transport	0.0451039	K3XUY1	1080	0.722	Down	0.0075021	S	cadmium/zinc-transporting ATPase HMA3-like [Setaria italica]	LOC101761756		1.144	1.189		0.86	0.825		1.074	1.106		0.951	0.925
Biological Process	GO:0006812	6	cation transport	0.0451039	K3YWC1	26	0.762	Down	0.00068412	S	copper transport protein CCH [Setaria italica]	101776929	1.287		1.27	0.972		0.977	0.951		0.918	0.875		0.939
Biological Process	GO:0006812	6	cation transport	0.0451039	K3YWC1	41	0.657	Down	0.0063625	S	copper transport protein CCH [Setaria italica]	101776929	1.259	1.516	1.317	0.956	0.796	0.935	1.006	1.044	0.992	0.865	0.934	0.9
Biological Process	GO:0006812	6	cation transport	0.0451039	K3Y5D3	675	0.779	Down	0.0088229	S	Potassium transporter	LOC101765477	1.011	0.966	0.945	0.797	0.792	0.686	1.119	1.143	1.345	1.15	1.21	1.18
Biological Process	GO:0006812	6	cation transport	0.0451039	K3Y5D3	673	0.751	Down	0.0021604	T	Potassium transporter	LOC101765477	1.024	0.981	1.016	0.816	0.725	0.728	1.11	1.195	1.194	1.117	1.22	1.212
Biological Process	GO:0006812	6	cation transport	0.0451039	K3Y5D3	672	0.792	Down	0.0041956	S	Potassium transporter	LOC101765477	1.033	0.979	0.979	0.824	0.81	0.735	1.122	1.13	1.224	1.083	1.184	1.212
Biological Process	GO:0006812	6	cation transport	0.0451039	K3Y5D3	689	0.802	Down	0.03198	S	Potassium transporter	LOC101765477		0.976	1.037		0.829	0.786		1.044	1.131		1.278	1.172
Biological Process	GO:0006812	6	cation transport	0.0451039	K3Y5D3	679	0.785	Down	0.0044583	S	Potassium transporter	LOC101765477	1.048	0.994	0.971	0.816	0.815	0.733	1.087	1.116	1.207	1.12	1.174	1.25
Biological Process	GO:0006812	6	cation transport	0.0451039	K3Y4U8	141	0.722	Down	0.022601	S	Calcium-transporting ATPase	LOC101784796		1.034	1.113		0.801	0.749		1.147	1.084		1.049	1.102
Biological Process	GO:0006816	9	calcium ion transport	0.0424649	K3Z3F7	30	0.831	Down	0.00165589	S	Calcium-transporting ATPase	LOC101773894	1.136	1.133	1.162	0.967	0.977	0.907	0.771	0.777	0.817	1.134	1.135	1.133
Biological Process	GO:0006816	9	calcium ion transport	0.0424649	K3Y4U8	141	0.722	Down	0.022601	S	Calcium-transporting ATPase	LOC101784796		1.034	1.113		0.801	0.749		1.147	1.084		1.049	1.102
Biological Process	GO:0098660	7	inorganic ion transmembrane transport	0.0658555	K3Z3F7	30	0.831	Down	0.00165589	S	Calcium-transporting ATPase	LOC101773894	1.136	1.133	1.162	0.967	0.977	0.907	0.771	0.777	0.817	1.134	1.135	1.133
Biological Process	GO:0098660	7	inorganic ion transmembrane transport	0.0658555	K3YD82	694	0.673	Down	0.02536	S	Potassium transporter	LOC101766299	1.752	1.537	1.218	1.043	0.946	1.042	0.598	0.654	0.736	0.734	0.876	1.073
Biological Process	GO:0098660	7	inorganic ion transmembrane transport	0.0658555	K3YD82	692	0.639	Down	0.0029794	S	Potassium transporter	LOC101766299	1.621	1.532	1.457	1.092	0.879	0.977	0.59	0.679	0.612	0.825	0.923	1.022
Biological Process	GO:0098660	7	inorganic ion transmembrane transport	0.0658555	K3YD82	691	0.647	Down	0.0023434	S	Potassium transporter	LOC101766299	1.621	1.513	1.457	1.092	0.902	0.977	0.59	0.67	0.612	0.825	0.932	1.022
Biological Process	GO:0098660	7	inorganic ion transmembrane transport	0.0658555	K3Y5D3	675	0.779	Down	0.0088229	S	Potassium transporter	LOC101765477	1.011	0.966	0.945	0.797	0.792	0.686	1.119	1.143	1.345	1.15	1.21	1.18
Biological Process	GO:0098660	7	inorganic ion transmembrane transport	0.0658555	K3Y5D3	673	0.751	Down	0.0021604	T	Potassium transporter	LOC101765477	1.024	0.981	1.016	0.816	0.725	0.728	1.11	1.195	1.194	1.117	1.22	1.212
Biological Process	GO:0098660	7	inorganic ion transmembrane transport	0.0658555	K3Y5D3	672	0.792	Down	0.0041956	S	Potassium transporter	LOC101765477	1.033	0.979	0.979	0.824	0.81	0.735	1.122	1.13	1.224	1.083	1.184	1.212
Biological Process	GO:0098660	7	inorganic ion transmembrane transport	0.0658555	K3Y5D3	689	0.802	Down	0.03198	S	Potassium transporter	LOC101765477		0.976	1.037		0.829	0.786		1.044	1.131		1.278	1.172
Biological Process	GO:0098660	7	inorganic ion transmembrane transport	0.0658555	K3Y5D3	679	0.785	Down	0.0044583	S	Potassium transporter	LOC101765477	1.048	0.994	0.971	0.816	0.815	0.733	1.087	1.116	1.207	1.12	1.174	1.25
Biological Process	GO:0098660	7	inorganic ion transmembrane transport	0.0658555	K3Y4U8	141	0.722	Down	0.022601	S	Calcium-transporting ATPase	LOC101784796		1.034	1.113		0.801	0.749		1.147	1.084		1.049	1.102
Biological Process	GO:0051641	3	cellular localization	0.0670166	K3YT65	35	0.827	Down	0.00181757	S	TOM1-like protein 2 [Setaria italica]	LOC101767496	1.126	1.099	1.103	0.937	0.873	0.943	0.891	0.959	0.933	1.068	1.079	1.049
Biological Process	GO:0051641	3	cellular localization	0.0670166	K3ZT77	443	0.822	Down	0.005181	T	nuclear pore complex protein NUP50A-like [Setaria italica]	LOC101763443	1.048	1.049	1.15	0.859	0.907	0.902	1.021	0.961	0.94	1.061	1.08	1.006
Biological Process	GO:0051641	3	cellular localization	0.0670166	K4A585	4	0.71	Down	8.1425e-05	S	AP-2 complex subunit alpha	LOC101780687	1.191	1.172	1.186	0.818	0.874	0.827	1.188	1.171	1.198	0.832	0.804	0.812
Biological Process	GO:0051641	3	cellular localization	0.0670166	K3YP84	1669	0.828	Down	2.4004e-06	S	nuclear-pore anchor isoform X2 [Setaria italica]	LOC101758831	1.244	1.259	1.261	1.046	1.033	1.037	0.919	0.904	0.895	0.868	0.869	0.867
Biological Process	GO:0051641	3	cellular localization	0.0670166	K3YP84	1663	0.807	Down	0.00090154	S	nuclear-pore anchor isoform X2 [Setaria italica]	LOC101758831	1.197	1.262	1.293	1.021	0.993	1.013	0.984	0.888	0.892	0.868	0.914	0.864
Biological Process	GO:0051641	3	cellular localization	0.0670166	K4AAW3	35	0.802	Down	0.013698	S	TOM1-like protein 2 [Setaria italica]	LOC101761743	1.249	1.067	1.115	0.958	0.887	0.905	0.927	0.99	0.952	0.925	1.054	1.045
Biological Process	GO:0051641	3	cellular localization	0.0670166	K3YKH0	3	0.831	Down	0.041863	S	mitochondrial import receptor subunit TOM9-2 [Setaria italica]	LOC101770467		1.179	1.226		0.965	1.033		1.02	1.028		0.872	0.79
Biological Process	GO:0070727	4	cellular macromolecule localization	0.115365	K3YT65	35	0.827	Down	0.00181757	S	TOM1-like protein 2 [Setaria italica]	LOC101767496	1.126	1.099	1.103	0.937	0.873	0.943	0.891	0.959	0.933	1.068	1.079	1.049
Biological Process	GO:0070727	4	cellular macromolecule localization	0.115365	K4A585	4	0.71	Down	8.1425e-05	S	AP-2 complex subunit alpha	LOC101780687	1.191	1.172	1.186	0.818	0.874	0.827	1.188	1.171	1.198	0.832	0.804	0.812
Biological Process	GO:0070727	4	cellular macromolecule localization	0.115365	K3YP84	1669	0.828	Down	2.4004e-06	S	nuclear-pore anchor isoform X2 [Setaria italica]	LOC101758831	1.244	1.259	1.261	1.046	1.033	1.037	0.919	0.904	0.895	0.868	0.869	0.867
Biological Process	GO:0070727	4	cellular macromolecule localization	0.115365	K3YP84	1663	0.807	Down	0.00090154	S	nuclear-pore anchor isoform X2 [Setaria italica]	LOC101758831	1.197	1.262	1.293	1.021	0.993	1.013	0.984	0.888	0.892	0.868	0.914	0.864
Biological Process	GO:0070727	4	cellular macromolecule localization	0.115365	K4AAW3	35	0.802	Down	0.013698	S	TOM1-like protein 2 [Setaria italica]	LOC101761743	1.249	1.067	1.115	0.958	0.887	0.905	0.927	0.99	0.952	0.925	1.054	1.045
Biological Process	GO:0070727	4	cellular macromolecule localization	0.115365	K3YKH0	3	0.831	Down	0.041863	S	mitochondrial import receptor subunit TOM9-2 [Setaria italica]	LOC101770467		1.179	1.226		0.965	1.033		1.02	1.028		0.872	0.79
Biological Process	GO:0071705	5	nitrogen compound transport	0.132305	K3ZEF2	477	0.768	Down	0.0010204	T	Ammonium transporter	LOC101759162	1.476	1.423	1.44	1.133	1.048	1.151	0.481	0.527	0.556	0.693	0.83	0.703
Biological Process	GO:0071705	5	nitrogen compound transport	0.132305	K3Z4K5	24	0.806	Down	0.0043563	S	"""""""cationic amino acid transporter 2, vacuolar-like [Setaria italica]"""""""	LOC101758075	1.152	1.103	1.08	0.877	0.858	0.953	1.093	1.103	1.144	0.894	0.94	0.833
YG2TvsYG2C up
GO Terms Level 1	GO Terms ID	GO Terms Level	GO Terms Description	Fisher's exact test P value	Protein accession	Position	Ratio	Regulated Type	P value	Amino acid	Protein description	Gene name	AN04C_1	AN04C_2	AN04C_3	AN04T_1	AN04T_2	AN04T_3	YG2C_1	YG2C_2	YG2C_3	YG2T_1	YG2T_2	YG2T_3
Biological Process	GO:1901137	5	carbohydrate derivative biosynthetic process	0.19534	K3ZQF6	938	1.354	Up	0.0102838	S	Plasma membrane ATPase	LOC101782642	1.132		1.189	0.964		1.019	0.781		0.802	1.102		1.042
Biological Process	GO:1901137	5	carbohydrate derivative biosynthetic process	0.19534	K3ZQR0	136	1.203	Up	0.00144095	S	probable AMP deaminase [Setaria italica]	LOC101752649	0.938	0.93	0.968	0.766	0.804	0.776	1.055	0.995	1.031	1.234	1.271	1.201
Biological Process	GO:1901137	5	carbohydrate derivative biosynthetic process	0.19534	K3ZQR0	179	1.901	Up	0.0021778	S	probable AMP deaminase [Setaria italica]	LOC101752649	0.964	0.914	0.928	0.926	0.918	0.907	0.836	0.656	0.686	1.244	1.496	1.401
Biological Process	GO:1901137	5	carbohydrate derivative biosynthetic process	0.19534	K3Z4W5	216	1.368	Up	1.98399e-05	S	CTP synthase	LOC101775508	1.224	1.142	1.189	1.233	1.239	1.193	0.659	0.666	0.671	0.889	0.914	0.927
Biological Process	GO:1901137	5	carbohydrate derivative biosynthetic process	0.19534	K3Z3R9	78	1.824	Up	0.00047651	S	probable AMP deaminase [Setaria italica]	LOC101757820	0.989	0.972	0.947	1.051	1.012	1.051	0.67	0.776	0.653	1.285	1.226	1.317
Biological Process	GO:1901607	10	alpha-amino acid biosynthetic process	0.229566	K3XDN9	553	1.386	Up	0.0047218	S	"""""""glutamate synthase 1 [NADH], chloroplastic isoform X1 [Setaria italica]"""""""	LOC101785947	0.817	0.824	0.918	0.961	0.974	1.01	0.852	0.859	0.86	1.221	1.206	1.136
Biological Process	GO:1901607	10	alpha-amino acid biosynthetic process	0.229566	K3Z3W7	180	1.242	Up	0.00131866	S	Delta-1-pyrroline-5-carboxylate synthase	LOC101765114	0.87		0.883	1.025		1.04	0.93		0.925	1.16		1.143
Biological Process	GO:1901607	10	alpha-amino acid biosynthetic process	0.229566	K3Z3W7	181	1.305	Up	0.00052469	S	Delta-1-pyrroline-5-carboxylate synthase	LOC101765114	0.844	0.789	0.87	1.015	1.03	1.019	0.916	0.905	0.945	1.203	1.251	1.156
Biological Process	GO:1901607	10	alpha-amino acid biosynthetic process	0.229566	K3ZI14	264	1.413	Up	0.0023429	S	Probable bifunctional methylthioribulose-1-phosphate dehydratase/enolase-phosphatase E1	LOC101776717	0.934	0.939		1.142	1.105		0.784	0.81		1.122	1.131
Biological Process	GO:0019693	6	ribose phosphate metabolic process	0.127442	K3YTL8	41	1.308	Up	0.000124745	S	Fructose-bisphosphate aldolase	LOC101754112	0.882	0.879	0.898	1.138	1.185	1.147	0.842	0.835	0.864	1.141	1.084	1.099
Biological Process	GO:0019693	6	ribose phosphate metabolic process	0.127442	K3ZQF6	938	1.354	Up	0.0102838	S	Plasma membrane ATPase	LOC101782642	1.132		1.189	0.964		1.019	0.781		0.802	1.102		1.042
Biological Process	GO:0019693	6	ribose phosphate metabolic process	0.127442	K3ZQR0	136	1.203	Up	0.00144095	S	probable AMP deaminase [Setaria italica]	LOC101752649	0.938	0.93	0.968	0.766	0.804	0.776	1.055	0.995	1.031	1.234	1.271	1.201
Biological Process	GO:0019693	6	ribose phosphate metabolic process	0.127442	K3ZQR0	179	1.901	Up	0.0021778	S	probable AMP deaminase [Setaria italica]	LOC101752649	0.964	0.914	0.928	0.926	0.918	0.907	0.836	0.656	0.686	1.244	1.496	1.401
Biological Process	GO:0019693	6	ribose phosphate metabolic process	0.127442	K3ZDH8	583	1.543	Up	0.000120913	S	ATP-dependent 6-phosphofructokinase	LOC101762810	0.946	0.89	0.929	1.005	1.067	1.047	0.816	0.758	0.813	1.215	1.269	1.2
Biological Process	GO:0019693	6	ribose phosphate metabolic process	0.127442	K3ZDH8	580	1.373	Up	0.0017388	S	ATP-dependent 6-phosphofructokinase	LOC101762810	0.951	0.894	0.904	1.073	1.054	1.028	0.875	0.871	0.813	1.098	1.175	1.24
Biological Process	GO:0019693	6	ribose phosphate metabolic process	0.127442	K3ZDH8	570	1.521	Up	0.00056165	Y	ATP-dependent 6-phosphofructokinase	LOC101762810	1.018	1.005	1.04	1.051	1.004	0.986	0.811	0.779	0.73	1.112	1.193	1.224
Biological Process	GO:0019693	6	ribose phosphate metabolic process	0.127442	K3ZDH8	569	1.897	Up	5.6362e-05	S	ATP-dependent 6-phosphofructokinase	LOC101762810	1.063	1.043	1.08	0.934	0.927	0.899	0.639	0.709	0.705	1.323	1.286	1.285
Biological Process	GO:0019693	6	ribose phosphate metabolic process	0.127442	K3Z4W5	216	1.368	Up	1.98399e-05	S	CTP synthase	LOC101775508	1.224	1.142	1.189	1.233	1.239	1.193	0.659	0.666	0.671	0.889	0.914	0.927
Biological Process	GO:0019693	6	ribose phosphate metabolic process	0.127442	K3Z3R9	78	1.824	Up	0.00047651	S	probable AMP deaminase [Setaria italica]	LOC101757820	0.989	0.972	0.947	1.051	1.012	1.051	0.67	0.776	0.653	1.285	1.226	1.317
Biological Process	GO:0044106	6	cellular amine metabolic process	0.00445315	K4AI90	305	1.475	Up	0.0180357	S	nicotianamine synthase 2 [Setaria italica]	LOC101786975	1.083	1.323		1.351	1.132		0.678	0.734		1.078	1.005
Biological Process	GO:0044106	6	cellular amine metabolic process	0.00445315	K4AM48	284	1.476	Up	1.81464e-05	S	nicotianamine synthase 1 [Zea mays]	SETIT_039983mg	1.077	1.141	1.078	1.213	1.087	1.142	0.76	0.785	0.75	1.136	1.111	1.141
Biological Process	GO:0044106	6	cellular amine metabolic process	0.00445315	K3Z1I0	24	1.294	Up	0.0042836	S	spermine synthase-like [Setaria italica]	LOC101771514	0.993	1.037	0.899	1.038	1.046	1.099	0.87	0.88	0.803	1.094	1.041	1.168
Biological Process	GO:0044106	6	cellular amine metabolic process	0.00445315	K3Z1I0	19	1.298	Up	0.049902	S	spermine synthase-like [Setaria italica]	LOC101771514	0.98		0.844	1.024		1.101	0.908		0.84	1.082		1.187
Biological Process	GO:0072350	8	tricarboxylic acid metabolic process	0.248713	K4AI90	305	1.475	Up	0.0180357	S	nicotianamine synthase 2 [Setaria italica]	LOC101786975	1.083	1.323		1.351	1.132		0.678	0.734		1.078	1.005
Biological Process	GO:0072350	8	tricarboxylic acid metabolic process	0.248713	K4AM48	284	1.476	Up	1.81464e-05	S	nicotianamine synthase 1 [Zea mays]	SETIT_039983mg	1.077	1.141	1.078	1.213	1.087	1.142	0.76	0.785	0.75	1.136	1.111	1.141
Biological Process	GO:0009168	11	purine ribonucleoside monophosphate biosynthetic process	0.0778527	K3ZQF6	938	1.354	Up	0.0102838	S	Plasma membrane ATPase	LOC101782642	1.132		1.189	0.964		1.019	0.781		0.802	1.102		1.042
Biological Process	GO:0009168	11	purine ribonucleoside monophosphate biosynthetic process	0.0778527	K3ZQR0	136	1.203	Up	0.00144095	S	probable AMP deaminase [Setaria italica]	LOC101752649	0.938	0.93	0.968	0.766	0.804	0.776	1.055	0.995	1.031	1.234	1.271	1.201
Biological Process	GO:0009168	11	purine ribonucleoside monophosphate biosynthetic process	0.0778527	K3ZQR0	179	1.901	Up	0.0021778	S	probable AMP deaminase [Setaria italica]	LOC101752649	0.964	0.914	0.928	0.926	0.918	0.907	0.836	0.656	0.686	1.244	1.496	1.401
Biological Process	GO:0009168	11	purine ribonucleoside monophosphate biosynthetic process	0.0778527	K3Z3R9	78	1.824	Up	0.00047651	S	probable AMP deaminase [Setaria italica]	LOC101757820	0.989	0.972	0.947	1.051	1.012	1.051	0.67	0.776	0.653	1.285	1.226	1.317
Biological Process	GO:0019439	5	aromatic compound catabolic process	0.297502	K3YQC4	392	1.479	Up	0.0042429	S	Phenylalanine ammonia-lyase	LOC101780720	1.399	1.234		1.181	1.229		0.68	0.7		0.999	1.042
Biological Process	GO:0019439	5	aromatic compound catabolic process	0.297502	K3YQC4	10	1.287	Up	2.3832e-05	S	Phenylalanine ammonia-lyase	LOC101780720	1.234	1.263	1.282	1.167	1.085	1.18	0.773	0.8	0.776	1.014	1.01	0.999
Biological Process	GO:0019439	5	aromatic compound catabolic process	0.297502	K3YGI0	549	1.321	Up	0.00112023	S	Phenylalanine ammonia-lyase	LOC101766005	1.364	1.311	1.243	1.229	1.144	1.066	0.718	0.751	0.802	0.993	0.989	1.019
Biological Process	GO:0009161	9	ribonucleoside monophosphate metabolic process	0.117517	K3YTL8	41	1.308	Up	0.000124745	S	Fructose-bisphosphate aldolase	LOC101754112	0.882	0.879	0.898	1.138	1.185	1.147	0.842	0.835	0.864	1.141	1.084	1.099
Biological Process	GO:0009161	9	ribonucleoside monophosphate metabolic process	0.117517	K3ZQF6	938	1.354	Up	0.0102838	S	Plasma membrane ATPase	LOC101782642	1.132		1.189	0.964		1.019	0.781		0.802	1.102		1.042
Biological Process	GO:0009161	9	ribonucleoside monophosphate metabolic process	0.117517	K3ZQR0	136	1.203	Up	0.00144095	S	probable AMP deaminase [Setaria italica]	LOC101752649	0.938	0.93	0.968	0.766	0.804	0.776	1.055	0.995	1.031	1.234	1.271	1.201
Biological Process	GO:0009161	9	ribonucleoside monophosphate metabolic process	0.117517	K3ZQR0	179	1.901	Up	0.0021778	S	probable AMP deaminase [Setaria italica]	LOC101752649	0.964	0.914	0.928	0.926	0.918	0.907	0.836	0.656	0.686	1.244	1.496	1.401
Biological Process	GO:0009161	9	ribonucleoside monophosphate metabolic process	0.117517	K3ZDH8	583	1.543	Up	0.000120913	S	ATP-dependent 6-phosphofructokinase	LOC101762810	0.946	0.89	0.929	1.005	1.067	1.047	0.816	0.758	0.813	1.215	1.269	1.2
Biological Process	GO:0009161	9	ribonucleoside monophosphate metabolic process	0.117517	K3ZDH8	580	1.373	Up	0.0017388	S	ATP-dependent 6-phosphofructokinase	LOC101762810	0.951	0.894	0.904	1.073	1.054	1.028	0.875	0.871	0.813	1.098	1.175	1.24
Biological Process	GO:0009161	9	ribonucleoside monophosphate metabolic process	0.117517	K3ZDH8	570	1.521	Up	0.00056165	Y	ATP-dependent 6-phosphofructokinase	LOC101762810	1.018	1.005	1.04	1.051	1.004	0.986	0.811	0.779	0.73	1.112	1.193	1.224
Biological Process	GO:0009161	9	ribonucleoside monophosphate metabolic process	0.117517	K3ZDH8	569	1.897	Up	5.6362e-05	S	ATP-dependent 6-phosphofructokinase	LOC101762810	1.063	1.043	1.08	0.934	0.927	0.899	0.639	0.709	0.705	1.323	1.286	1.285
Biological Process	GO:0009161	9	ribonucleoside monophosphate metabolic process	0.117517	K3Z3R9	78	1.824	Up	0.00047651	S	probable AMP deaminase [Setaria italica]	LOC101757820	0.989	0.972	0.947	1.051	1.012	1.051	0.67	0.776	0.653	1.285	1.226	1.317
Biological Process	GO:0046351	8	disaccharide biosynthetic process	0.130625	K3YG75	843	1.447	Up	4.3223e-05	S	"""""""probable alpha,alpha-trehalose-phosphate synthase [UDP-forming] 9 [Setaria italica]"""""""	LOC101765726	0.967	1.009	1.042	1.152	1.183	1.117	0.72	0.748	0.748	1.09	1.038	1.079
Biological Process	GO:0046351	8	disaccharide biosynthetic process	0.130625	K3YPW1	842	1.237	Up	0.0086174	S	"""""""probable alpha,alpha-trehalose-phosphate synthase [UDP-forming] 11 [Setaria italica]"""""""	LOC101768584	0.911	0.955	0.966	1.243	1.135	1.151	0.775	0.891	0.862	1.057	1.057	1.012
Biological Process	GO:0009063	9	cellular amino acid catabolic process	0.108918	K3YQC4	392	1.479	Up	0.0042429	S	Phenylalanine ammonia-lyase	LOC101780720	1.399	1.234		1.181	1.229		0.68	0.7		0.999	1.042
Biological Process	GO:0009063	9	cellular amino acid catabolic process	0.108918	K3YQC4	10	1.287	Up	2.3832e-05	S	Phenylalanine ammonia-lyase	LOC101780720	1.234	1.263	1.282	1.167	1.085	1.18	0.773	0.8	0.776	1.014	1.01	0.999
Biological Process	GO:0009063	9	cellular amino acid catabolic process	0.108918	K3YGI0	549	1.321	Up	0.00112023	S	Phenylalanine ammonia-lyase	LOC101766005	1.364	1.311	1.243	1.229	1.144	1.066	0.718	0.751	0.802	0.993	0.989	1.019
Biological Process	GO:0072351	9	tricarboxylic acid biosynthetic process	0.0116945	K4AI90	305	1.475	Up	0.0180357	S	nicotianamine synthase 2 [Setaria italica]	LOC101786975	1.083	1.323		1.351	1.132		0.678	0.734		1.078	1.005
Biological Process	GO:0072351	9	tricarboxylic acid biosynthetic process	0.0116945	K4AM48	284	1.476	Up	1.81464e-05	S	nicotianamine synthase 1 [Zea mays]	SETIT_039983mg	1.077	1.141	1.078	1.213	1.087	1.142	0.76	0.785	0.75	1.136	1.111	1.141
Biological Process	GO:0034220	6	ion transmembrane transport	0.201117	K3Z3F7	30	1.438	Up	0.0024819	S	Calcium-transporting ATPase	LOC101773894	1.136	1.133	1.162	0.967	0.977	0.907	0.771	0.777	0.817	1.134	1.135	1.133
Biological Process	GO:0034220	6	ion transmembrane transport	0.201117	K3YD82	692	1.473	Up	0.0067583	S	Potassium transporter	LOC101766299	1.621	1.532	1.457	1.092	0.879	0.977	0.59	0.679	0.612	0.825	0.923	1.022
Biological Process	GO:0034220	6	ion transmembrane transport	0.201117	K3YD82	691	1.485	Up	0.0056619	S	Potassium transporter	LOC101766299	1.621	1.513	1.457	1.092	0.902	0.977	0.59	0.67	0.612	0.825	0.932	1.022
Biological Process	GO:0034220	6	ion transmembrane transport	0.201117	K3ZEF2	477	1.423	Up	0.008042	T	Ammonium transporter	LOC101759162	1.476	1.423	1.44	1.133	1.048	1.151	0.481	0.527	0.556	0.693	0.83	0.703
Biological Process	GO:0034220	6	ion transmembrane transport	0.201117	K3Y5D3	145	1.245	Up	0.020041	S	Potassium transporter	LOC101765477	1.002	0.93	0.912	0.831	0.866	0.732	1.04	1.017	1.129	1.211	1.321	1.433
Biological Process	GO:0034220	6	ion transmembrane transport	0.201117	K3Y6U6	452	1.731	Up	0.000163138	T	Ammonium transporter	LOC101768332	1.084	1.047	1.056	1.05	1.014	1.11	0.679	0.755	0.665	1.229	1.192	1.213
Biological Process	GO:0009259	9	ribonucleotide metabolic process	0.0962842	K3YTL8	41	1.308	Up	0.000124745	S	Fructose-bisphosphate aldolase	LOC101754112	0.882	0.879	0.898	1.138	1.185	1.147	0.842	0.835	0.864	1.141	1.084	1.099
Biological Process	GO:0009259	9	ribonucleotide metabolic process	0.0962842	K3ZQF6	938	1.354	Up	0.0102838	S	Plasma membrane ATPase	LOC101782642	1.132		1.189	0.964		1.019	0.781		0.802	1.102		1.042
Biological Process	GO:0009259	9	ribonucleotide metabolic process	0.0962842	K3ZQR0	136	1.203	Up	0.00144095	S	probable AMP deaminase [Setaria italica]	LOC101752649	0.938	0.93	0.968	0.766	0.804	0.776	1.055	0.995	1.031	1.234	1.271	1.201
Biological Process	GO:0009259	9	ribonucleotide metabolic process	0.0962842	K3ZQR0	179	1.901	Up	0.0021778	S	probable AMP deaminase [Setaria italica]	LOC101752649	0.964	0.914	0.928	0.926	0.918	0.907	0.836	0.656	0.686	1.244	1.496	1.401
Biological Process	GO:0009259	9	ribonucleotide metabolic process	0.0962842	K3ZDH8	583	1.543	Up	0.000120913	S	ATP-dependent 6-phosphofructokinase	LOC101762810	0.946	0.89	0.929	1.005	1.067	1.047	0.816	0.758	0.813	1.215	1.269	1.2
Biological Process	GO:0009259	9	ribonucleotide metabolic process	0.0962842	K3ZDH8	580	1.373	Up	0.0017388	S	ATP-dependent 6-phosphofructokinase	LOC101762810	0.951	0.894	0.904	1.073	1.054	1.028	0.875	0.871	0.813	1.098	1.175	1.24
Biological Process	GO:0009259	9	ribonucleotide metabolic process	0.0962842	K3ZDH8	570	1.521	Up	0.00056165	Y	ATP-dependent 6-phosphofructokinase	LOC101762810	1.018	1.005	1.04	1.051	1.004	0.986	0.811	0.779	0.73	1.112	1.193	1.224
Biological Process	GO:0009259	9	ribonucleotide metabolic process	0.0962842	K3ZDH8	569	1.897	Up	5.6362e-05	S	ATP-dependent 6-phosphofructokinase	LOC101762810	1.063	1.043	1.08	0.934	0.927	0.899	0.639	0.709	0.705	1.323	1.286	1.285
Biological Process	GO:0009259	9	ribonucleotide metabolic process	0.0962842	K3Z4W5	216	1.368	Up	1.98399e-05	S	CTP synthase	LOC101775508	1.224	1.142	1.189	1.233	1.239	1.193	0.659	0.666	0.671	0.889	0.914	0.927
Biological Process	GO:0009259	9	ribonucleotide metabolic process	0.0962842	K3Z3R9	78	1.824	Up	0.00047651	S	probable AMP deaminase [Setaria italica]	LOC101757820	0.989	0.972	0.947	1.051	1.012	1.051	0.67	0.776	0.653	1.285	1.226	1.317
Biological Process	GO:0032264	13	IMP salvage	0.00406965	K3ZQR0	136	1.203	Up	0.00144095	S	probable AMP deaminase [Setaria italica]	LOC101752649	0.938	0.93	0.968	0.766	0.804	0.776	1.055	0.995	1.031	1.234	1.271	1.201
Biological Process	GO:0032264	13	IMP salvage	0.00406965	K3ZQR0	179	1.901	Up	0.0021778	S	probable AMP deaminase [Setaria italica]	LOC101752649	0.964	0.914	0.928	0.926	0.918	0.907	0.836	0.656	0.686	1.244	1.496	1.401
Biological Process	GO:0032264	13	IMP salvage	0.00406965	K3Z3R9	78	1.824	Up	0.00047651	S	probable AMP deaminase [Setaria italica]	LOC101757820	0.989	0.972	0.947	1.051	1.012	1.051	0.67	0.776	0.653	1.285	1.226	1.317
Biological Process	GO:0034613	5	cellular protein localization	0.0701436	K3YT65	390	1.295	Up	0.0029643	S	TOM1-like protein 2 [Setaria italica]	LOC101767496		1.132	1.102		1.15	1.173		0.769	0.771		0.983	1.011
Biological Process	GO:0034613	5	cellular protein localization	0.0701436	K3Z895	73	1.35	Up	1.60527e-05	S	Clathrin light chain	LOC101761841	0.906	0.926	0.971	1.055	1.054	1.022	0.854	0.861	0.874	1.174	1.144	1.177
Biological Process	GO:0034613	5	cellular protein localization	0.0701436	K3ZQJ4	614	1.258	Up	4.219e-05	S	Coatomer subunit gamma	LOC101780598	1.107	1.22	1.11	1.089	1.084	1.166	0.807	0.79	0.79	1.02	0.989	0.993
Biological Process	GO:0034613	5	cellular protein localization	0.0701436	K3XF11	274	1.414	Up	0.00023634	S	target of Myb protein 1-like [Setaria italica]	LOC101770169	0.839	0.858	0.903	1.001	0.974	1.103	0.882	0.897	0.851	1.246	1.285	1.188
Biological Process	GO:0034613	5	cellular protein localization	0.0701436	K3Z5X3	38	1.278	Up	0.0119585	S	target of Myb protein 1-like [Setaria italica]	LOC101781311		0.927	0.908		1.182	1.19		0.802	0.842		1.063	1.038
Biological Process	GO:0034613	5	cellular protein localization	0.0701436	K3ZHU5	512	1.707	Up	0.000101615	S	Signal recognition particle subunit SRP68	LOC101755371	0.907	0.901	0.944	0.99	1.003	0.994	0.725	0.749	0.796	1.327	1.31	1.238
Biological Process	GO:0034613	5	cellular protein localization	0.0701436	K3ZHU5	509	1.475	Up	0.00069622	S	Signal recognition particle subunit SRP68	LOC101755371	0.875	0.882	0.889	1.023	1.014	1.046	0.85	0.878	0.772	1.219	1.205	1.263
Biological Process	GO:0034613	5	cellular protein localization	0.0701436	K3YGC0	674	1.309	Up	8.0607e-05	S	conserved oligomeric Golgi complex subunit 3 [Setaria italica]	LOC101766413		0.96	0.91		0.999	1.02		0.889	0.887		1.16	1.165
Biological Process	GO:0034613	5	cellular protein localization	0.0701436	K3ZHV4	347	1.259	Up	0.0070377	Y	TOM1-like protein 2 [Setaria italica]	LOC101781037	0.98	1.017		0.946	0.97		0.909	0.877		1.133	1.116
Biological Process	GO:0009308	5	amine metabolic process	0.0113335	K4AI90	305	1.475	Up	0.0180357	S	nicotianamine synthase 2 [Setaria italica]	LOC101786975	1.083	1.323		1.351	1.132		0.678	0.734		1.078	1.005
Biological Process	GO:0009308	5	amine metabolic process	0.0113335	K4AM48	284	1.476	Up	1.81464e-05	S	nicotianamine synthase 1 [Zea mays]	SETIT_039983mg	1.077	1.141	1.078	1.213	1.087	1.142	0.76	0.785	0.75	1.136	1.111	1.141
Biological Process	GO:0009308	5	amine metabolic process	0.0113335	K3Z1I0	24	1.294	Up	0.0042836	S	spermine synthase-like [Setaria italica]	LOC101771514	0.993	1.037	0.899	1.038	1.046	1.099	0.87	0.88	0.803	1.094	1.041	1.168
Biological Process	GO:0009308	5	amine metabolic process	0.0113335	K3Z1I0	19	1.298	Up	0.049902	S	spermine synthase-like [Setaria italica]	LOC101771514	0.98		0.844	1.024		1.101	0.908		0.84	1.082		1.187
Biological Process	GO:0044711	4	single-organism biosynthetic process	0.0749596	K4AI90	305	1.475	Up	0.0180357	S	nicotianamine synthase 2 [Setaria italica]	LOC101786975	1.083	1.323		1.351	1.132		0.678	0.734		1.078	1.005
Biological Process	GO:0044711	4	single-organism biosynthetic process	0.0749596	K3YG75	843	1.447	Up	4.3223e-05	S	"""""""probable alpha,alpha-trehalose-phosphate synthase [UDP-forming] 9 [Setaria italica]"""""""	LOC101765726	0.967	1.009	1.042	1.152	1.183	1.117	0.72	0.748	0.748	1.09	1.038	1.079
Biological Process	GO:0044711	4	single-organism biosynthetic process	0.0749596	K3XDN9	553	1.386	Up	0.0047218	S	"""""""glutamate synthase 1 [NADH], chloroplastic isoform X1 [Setaria italica]"""""""	LOC101785947	0.817	0.824	0.918	0.961	0.974	1.01	0.852	0.859	0.86	1.221	1.206	1.136
Biological Process	GO:0044711	4	single-organism biosynthetic process	0.0749596	K3YQ79	70	1.374	Up	1.7573e-07	S	Acetyl-coenzyme A synthetase	LOC101767488	0.967	0.967	0.987	1.017	1.02	1.012	0.844	0.841	0.836	1.157	1.162	1.146
Biological Process	GO:0044711	4	single-organism biosynthetic process	0.0749596	K3Z3W7	180	1.242	Up	0.00131866	S	Delta-1-pyrroline-5-carboxylate synthase	LOC101765114	0.87		0.883	1.025		1.04	0.93		0.925	1.16		1.143
Biological Process	GO:0044711	4	single-organism biosynthetic process	0.0749596	K3Z3W7	181	1.305	Up	0.00052469	S	Delta-1-pyrroline-5-carboxylate synthase	LOC101765114	0.844	0.789	0.87	1.015	1.03	1.019	0.916	0.905	0.945	1.203	1.251	1.156
Biological Process	GO:0044711	4	single-organism biosynthetic process	0.0749596	K3Z3R9	78	1.824	Up	0.00047651	S	probable AMP deaminase [Setaria italica]	LOC101757820	0.989	0.972	0.947	1.051	1.012	1.051	0.67	0.776	0.653	1.285	1.226	1.317
Biological Process	GO:0044711	4	single-organism biosynthetic process	0.0749596	K3ZI14	264	1.413	Up	0.0023429	S	Probable bifunctional methylthioribulose-1-phosphate dehydratase/enolase-phosphatase E1	LOC101776717	0.934	0.939		1.142	1.105		0.784	0.81		1.122	1.131
Biological Process	GO:0044711	4	single-organism biosynthetic process	0.0749596	K3YPW1	842	1.237	Up	0.0086174	S	"""""""probable alpha,alpha-trehalose-phosphate synthase [UDP-forming] 11 [Setaria italica]"""""""	LOC101768584	0.911	0.955	0.966	1.243	1.135	1.151	0.775	0.891	0.862	1.057	1.057	1.012
Biological Process	GO:0044711	4	single-organism biosynthetic process	0.0749596	K3ZSL3	411	1.278	Up	0.0030827	S	Inosine-5'-monophosphate dehydrogenase	LOC101780050	1.288	1.239	1.281	1.59	1.394	1.213	0.69	0.675	0.693	0.815	0.892	0.924
Biological Process	GO:0044711	4	single-organism biosynthetic process	0.0749596	K3ZQF6	938	1.354	Up	0.0102838	S	Plasma membrane ATPase	LOC101782642	1.132		1.189	0.964		1.019	0.781		0.802	1.102		1.042
Biological Process	GO:0044711	4	single-organism biosynthetic process	0.0749596	K3ZQR0	136	1.203	Up	0.00144095	S	probable AMP deaminase [Setaria italica]	LOC101752649	0.938	0.93	0.968	0.766	0.804	0.776	1.055	0.995	1.031	1.234	1.271	1.201
Biological Process	GO:0044711	4	single-organism biosynthetic process	0.0749596	K3ZQR0	179	1.901	Up	0.0021778	S	probable AMP deaminase [Setaria italica]	LOC101752649	0.964	0.914	0.928	0.926	0.918	0.907	0.836	0.656	0.686	1.244	1.496	1.401
Biological Process	GO:0044711	4	single-organism biosynthetic process	0.0749596	K4AM48	284	1.476	Up	1.81464e-05	S	nicotianamine synthase 1 [Zea mays]	SETIT_039983mg	1.077	1.141	1.078	1.213	1.087	1.142	0.76	0.785	0.75	1.136	1.111	1.141
Biological Process	GO:0044711	4	single-organism biosynthetic process	0.0749596	K3Z4W5	216	1.368	Up	1.98399e-05	S	CTP synthase	LOC101775508	1.224	1.142	1.189	1.233	1.239	1.193	0.659	0.666	0.671	0.889	0.914	0.927
Biological Process	GO:0006414	9	translational elongation	0.0220884	K3ZY88	102	1.327	Up	0.00069741	S	60S acidic ribosomal protein P2A [Setaria italica]	LOC101782345	1.025	1.006	1.034	1.177	1.118	1.081	0.758	0.811	0.835	1.045	1.075	1.07
Biological Process	GO:0006414	9	translational elongation	0.0220884	K3YLC1	112	1.439	Up	0.0034641	S	60S acidic ribosomal protein P1 [Setaria italica]	LOC101785419	1.101	1.117	1.133	1.113	1.171	1.221	0.719	0.714	0.672	1.012	1.007	1.01
Biological Process	GO:0006414	9	translational elongation	0.0220884	K3YLC1	119	1.311	Up	0.0112381	S	60S acidic ribosomal protein P1 [Setaria italica]	LOC101785419	1.137	1.144		1.141	1.129		0.726	0.749		0.943	0.99
Biological Process	GO:0006414	9	translational elongation	0.0220884	K3Y023	117	1.366	Up	0.0096408	S	60S acidic ribosomal protein P3 [Setaria italica]	LOC101759468	1.245	1.246		1.162	1.113		0.639	0.674		0.883	0.911
Biological Process	GO:0006414	9	translational elongation	0.0220884	K3Y023	110	1.344	Up	0.0059968	S	60S acidic ribosomal protein P3 [Setaria italica]	LOC101759468	1.102	1.095	1.178	1.207	1.116	1.229	0.687	0.774	0.65	0.946	0.982	0.91
Biological Process	GO:0009074	10	aromatic amino acid family catabolic process	0.0357903	K3YQC4	392	1.479	Up	0.0042429	S	Phenylalanine ammonia-lyase	LOC101780720	1.399	1.234		1.181	1.229		0.68	0.7		0.999	1.042
Biological Process	GO:0009074	10	aromatic amino acid family catabolic process	0.0357903	K3YQC4	10	1.287	Up	2.3832e-05	S	Phenylalanine ammonia-lyase	LOC101780720	1.234	1.263	1.282	1.167	1.085	1.18	0.773	0.8	0.776	1.014	1.01	0.999
Biological Process	GO:0009074	10	aromatic amino acid family catabolic process	0.0357903	K3YGI0	549	1.321	Up	0.00112023	S	Phenylalanine ammonia-lyase	LOC101766005	1.364	1.311	1.243	1.229	1.144	1.066	0.718	0.751	0.802	0.993	0.989	1.019
Biological Process	GO:1901293	8	nucleoside phosphate biosynthetic process	0.0257609	K3ZSL3	411	1.278	Up	0.0030827	S	Inosine-5'-monophosphate dehydrogenase	LOC101780050	1.288	1.239	1.281	1.59	1.394	1.213	0.69	0.675	0.693	0.815	0.892	0.924
Biological Process	GO:1901293	8	nucleoside phosphate biosynthetic process	0.0257609	K3ZQF6	938	1.354	Up	0.0102838	S	Plasma membrane ATPase	LOC101782642	1.132		1.189	0.964		1.019	0.781		0.802	1.102		1.042
Biological Process	GO:1901293	8	nucleoside phosphate biosynthetic process	0.0257609	K3ZQR0	136	1.203	Up	0.00144095	S	probable AMP deaminase [Setaria italica]	LOC101752649	0.938	0.93	0.968	0.766	0.804	0.776	1.055	0.995	1.031	1.234	1.271	1.201
Biological Process	GO:1901293	8	nucleoside phosphate biosynthetic process	0.0257609	K3ZQR0	179	1.901	Up	0.0021778	S	probable AMP deaminase [Setaria italica]	LOC101752649	0.964	0.914	0.928	0.926	0.918	0.907	0.836	0.656	0.686	1.244	1.496	1.401
Biological Process	GO:1901293	8	nucleoside phosphate biosynthetic process	0.0257609	K3Z4W5	216	1.368	Up	1.98399e-05	S	CTP synthase	LOC101775508	1.224	1.142	1.189	1.233	1.239	1.193	0.659	0.666	0.671	0.889	0.914	0.927
Biological Process	GO:1901293	8	nucleoside phosphate biosynthetic process	0.0257609	K3Z3R9	78	1.824	Up	0.00047651	S	probable AMP deaminase [Setaria italica]	LOC101757820	0.989	0.972	0.947	1.051	1.012	1.051	0.67	0.776	0.653	1.285	1.226	1.317
Biological Process	GO:0009312	7	oligosaccharide biosynthetic process	0.130625	K3YG75	843	1.447	Up	4.3223e-05	S	"""""""probable alpha,alpha-trehalose-phosphate synthase [UDP-forming] 9 [Setaria italica]"""""""	LOC101765726	0.967	1.009	1.042	1.152	1.183	1.117	0.72	0.748	0.748	1.09	1.038	1.079
Biological Process	GO:0009312	7	oligosaccharide biosynthetic process	0.130625	K3YPW1	842	1.237	Up	0.0086174	S	"""""""probable alpha,alpha-trehalose-phosphate synthase [UDP-forming] 11 [Setaria italica]"""""""	LOC101768584	0.911	0.955	0.966	1.243	1.135	1.151	0.775	0.891	0.862	1.057	1.057	1.012
Biological Process	GO:0006163	9	purine nucleotide metabolic process	0.1113	K3YTL8	41	1.308	Up	0.000124745	S	Fructose-bisphosphate aldolase	LOC101754112	0.882	0.879	0.898	1.138	1.185	1.147	0.842	0.835	0.864	1.141	1.084	1.099
Biological Process	GO:0006163	9	purine nucleotide metabolic process	0.1113	K3ZSL3	411	1.278	Up	0.0030827	S	Inosine-5'-monophosphate dehydrogenase	LOC101780050	1.288	1.239	1.281	1.59	1.394	1.213	0.69	0.675	0.693	0.815	0.892	0.924
Biological Process	GO:0006163	9	purine nucleotide metabolic process	0.1113	K3ZQF6	938	1.354	Up	0.0102838	S	Plasma membrane ATPase	LOC101782642	1.132		1.189	0.964		1.019	0.781		0.802	1.102		1.042
Biological Process	GO:0006163	9	purine nucleotide metabolic process	0.1113	K3ZQR0	136	1.203	Up	0.00144095	S	probable AMP deaminase [Setaria italica]	LOC101752649	0.938	0.93	0.968	0.766	0.804	0.776	1.055	0.995	1.031	1.234	1.271	1.201
Biological Process	GO:0006163	9	purine nucleotide metabolic process	0.1113	K3ZQR0	179	1.901	Up	0.0021778	S	probable AMP deaminase [Setaria italica]	LOC101752649	0.964	0.914	0.928	0.926	0.918	0.907	0.836	0.656	0.686	1.244	1.496	1.401
Biological Process	GO:0006163	9	purine nucleotide metabolic process	0.1113	K3ZDH8	583	1.543	Up	0.000120913	S	ATP-dependent 6-phosphofructokinase	LOC101762810	0.946	0.89	0.929	1.005	1.067	1.047	0.816	0.758	0.813	1.215	1.269	1.2
Biological Process	GO:0006163	9	purine nucleotide metabolic process	0.1113	K3ZDH8	580	1.373	Up	0.0017388	S	ATP-dependent 6-phosphofructokinase	LOC101762810	0.951	0.894	0.904	1.073	1.054	1.028	0.875	0.871	0.813	1.098	1.175	1.24
Biological Process	GO:0006163	9	purine nucleotide metabolic process	0.1113	K3ZDH8	570	1.521	Up	0.00056165	Y	ATP-dependent 6-phosphofructokinase	LOC101762810	1.018	1.005	1.04	1.051	1.004	0.986	0.811	0.779	0.73	1.112	1.193	1.224
Biological Process	GO:0006163	9	purine nucleotide metabolic process	0.1113	K3ZDH8	569	1.897	Up	5.6362e-05	S	ATP-dependent 6-phosphofructokinase	LOC101762810	1.063	1.043	1.08	0.934	0.927	0.899	0.639	0.709	0.705	1.323	1.286	1.285
Biological Process	GO:0006163	9	purine nucleotide metabolic process	0.1113	K3Z3R9	78	1.824	Up	0.00047651	S	probable AMP deaminase [Setaria italica]	LOC101757820	0.989	0.972	0.947	1.051	1.012	1.051	0.67	0.776	0.653	1.285	1.226	1.317
Biological Process	GO:0009260	10	ribonucleotide biosynthetic process	0.0477648	K3ZQF6	938	1.354	Up	0.0102838	S	Plasma membrane ATPase	LOC101782642	1.132		1.189	0.964		1.019	0.781		0.802	1.102		1.042
Biological Process	GO:0009260	10	ribonucleotide biosynthetic process	0.0477648	K3ZQR0	136	1.203	Up	0.00144095	S	probable AMP deaminase [Setaria italica]	LOC101752649	0.938	0.93	0.968	0.766	0.804	0.776	1.055	0.995	1.031	1.234	1.271	1.201
Biological Process	GO:0009260	10	ribonucleotide biosynthetic process	0.0477648	K3ZQR0	179	1.901	Up	0.0021778	S	probable AMP deaminase [Setaria italica]	LOC101752649	0.964	0.914	0.928	0.926	0.918	0.907	0.836	0.656	0.686	1.244	1.496	1.401
Biological Process	GO:0009260	10	ribonucleotide biosynthetic process	0.0477648	K3Z4W5	216	1.368	Up	1.98399e-05	S	CTP synthase	LOC101775508	1.224	1.142	1.189	1.233	1.239	1.193	0.659	0.666	0.671	0.889	0.914	0.927
Biological Process	GO:0009260	10	ribonucleotide biosynthetic process	0.0477648	K3Z3R9	78	1.824	Up	0.00047651	S	probable AMP deaminase [Setaria italica]	LOC101757820	0.989	0.972	0.947	1.051	1.012	1.051	0.67	0.776	0.653	1.285	1.226	1.317
Biological Process	GO:0005991	8	trehalose metabolic process	0.108918	K3YG75	843	1.447	Up	4.3223e-05	S	"""""""probable alpha,alpha-trehalose-phosphate synthase [UDP-forming] 9 [Setaria italica]"""""""	LOC101765726	0.967	1.009	1.042	1.152	1.183	1.117	0.72	0.748	0.748	1.09	1.038	1.079
Biological Process	GO:0005991	8	trehalose metabolic process	0.108918	K3YPW1	842	1.237	Up	0.0086174	S	"""""""probable alpha,alpha-trehalose-phosphate synthase [UDP-forming] 11 [Setaria italica]"""""""	LOC101768584	0.911	0.955	0.966	1.243	1.135	1.151	0.775	0.891	0.862	1.057	1.057	1.012
Biological Process	GO:0046031	11	ADP metabolic process	0.345808	K3YTL8	41	1.308	Up	0.000124745	S	Fructose-bisphosphate aldolase	LOC101754112	0.882	0.879	0.898	1.138	1.185	1.147	0.842	0.835	0.864	1.141	1.084	1.099
Biological Process	GO:0046031	11	ADP metabolic process	0.345808	K3ZDH8	583	1.543	Up	0.000120913	S	ATP-dependent 6-phosphofructokinase	LOC101762810	0.946	0.89	0.929	1.005	1.067	1.047	0.816	0.758	0.813	1.215	1.269	1.2
Biological Process	GO:0046031	11	ADP metabolic process	0.345808	K3ZDH8	580	1.373	Up	0.0017388	S	ATP-dependent 6-phosphofructokinase	LOC101762810	0.951	0.894	0.904	1.073	1.054	1.028	0.875	0.871	0.813	1.098	1.175	1.24
Biological Process	GO:0046031	11	ADP metabolic process	0.345808	K3ZDH8	570	1.521	Up	0.00056165	Y	ATP-dependent 6-phosphofructokinase	LOC101762810	1.018	1.005	1.04	1.051	1.004	0.986	0.811	0.779	0.73	1.112	1.193	1.224
Biological Process	GO:0046031	11	ADP metabolic process	0.345808	K3ZDH8	569	1.897	Up	5.6362e-05	S	ATP-dependent 6-phosphofructokinase	LOC101762810	1.063	1.043	1.08	0.934	0.927	0.899	0.639	0.709	0.705	1.323	1.286	1.285
Biological Process	GO:0016053	6	organic acid biosynthetic process	0.167614	K4AI90	305	1.475	Up	0.0180357	S	nicotianamine synthase 2 [Setaria italica]	LOC101786975	1.083	1.323		1.351	1.132		0.678	0.734		1.078	1.005
Biological Process	GO:0016053	6	organic acid biosynthetic process	0.167614	K3XDN9	553	1.386	Up	0.0047218	S	"""""""glutamate synthase 1 [NADH], chloroplastic isoform X1 [Setaria italica]"""""""	LOC101785947	0.817	0.824	0.918	0.961	0.974	1.01	0.852	0.859	0.86	1.221	1.206	1.136
Biological Process	GO:0016053	6	organic acid biosynthetic process	0.167614	K4AM48	284	1.476	Up	1.81464e-05	S	nicotianamine synthase 1 [Zea mays]	SETIT_039983mg	1.077	1.141	1.078	1.213	1.087	1.142	0.76	0.785	0.75	1.136	1.111	1.141
Biological Process	GO:0016053	6	organic acid biosynthetic process	0.167614	K3Z3W7	180	1.242	Up	0.00131866	S	Delta-1-pyrroline-5-carboxylate synthase	LOC101765114	0.87		0.883	1.025		1.04	0.93		0.925	1.16		1.143
Biological Process	GO:0016053	6	organic acid biosynthetic process	0.167614	K3Z3W7	181	1.305	Up	0.00052469	S	Delta-1-pyrroline-5-carboxylate synthase	LOC101765114	0.844	0.789	0.87	1.015	1.03	1.019	0.916	0.905	0.945	1.203	1.251	1.156
Biological Process	GO:0016053	6	organic acid biosynthetic process	0.167614	K3ZI14	264	1.413	Up	0.0023429	S	Probable bifunctional methylthioribulose-1-phosphate dehydratase/enolase-phosphatase E1	LOC101776717	0.934	0.939		1.142	1.105		0.784	0.81		1.122	1.131
Biological Process	GO:0005984	7	disaccharide metabolic process	0.0011391	K3YG05	740	1.335	Up	0.00028463	S	probable sucrose-phosphate synthase 4 [Setaria italica]	LOC101761271	1.029	1.005	1.023	1.183	1.086	1.098	0.795	0.835	0.798	1.041	1.098	1.103
Biological Process	GO:0005984	7	disaccharide metabolic process	0.0011391	K3YG05	714	1.226	Up	0.00024498	S	probable sucrose-phosphate synthase 4 [Setaria italica]	LOC101761271	0.899	0.97	0.893	1.454	1.367	1.387	0.768	0.788	0.789	0.954	0.937	0.983
Biological Process	GO:0005984	7	disaccharide metabolic process	0.0011391	K3YG75	843	1.447	Up	4.3223e-05	S	"""""""probable alpha,alpha-trehalose-phosphate synthase [UDP-forming] 9 [Setaria italica]"""""""	LOC101765726	0.967	1.009	1.042	1.152	1.183	1.117	0.72	0.748	0.748	1.09	1.038	1.079
Biological Process	GO:0005984	7	disaccharide metabolic process	0.0011391	K4A5Y9	11	1.403	Up	0.00078186	S	Sucrose synthase	LOC101784175	1.148	1.249	1.159	0.732	0.787	0.797	0.848	0.83	0.853	1.261	1.114	1.177
Biological Process	GO:0005984	7	disaccharide metabolic process	0.0011391	K3XVC3	10	2.512	Up	3.189e-06	S	Sucrose synthase	LOC101759310	1.367	1.348	1.291	0.741	0.666	0.748	0.502	0.555	0.53	1.313	1.334	1.34
Biological Process	GO:0005984	7	disaccharide metabolic process	0.0011391	K4A5X5	11	1.601	Up	5.8385e-05	S	Sucrose synthase	LOC101783222	1.099	1.236	1.193	1.057	0.974	0.943	0.748	0.718	0.698	1.14	1.131	1.194
Biological Process	GO:0005984	7	disaccharide metabolic process	0.0011391	K4A5X5	15	1.532	Up	0.00064392	S	Sucrose synthase	LOC101783222	1.099	1.209	1.193	1.057	1.011	0.943	0.748	0.777	0.698	1.14	1.072	1.194
Biological Process	GO:0005984	7	disaccharide metabolic process	0.0011391	K3YPW1	842	1.237	Up	0.0086174	S	"""""""probable alpha,alpha-trehalose-phosphate synthase [UDP-forming] 11 [Setaria italica]"""""""	LOC101768584	0.911	0.955	0.966	1.243	1.135	1.151	0.775	0.891	0.862	1.057	1.057	1.012
Biological Process	GO:0009156	10	ribonucleoside monophosphate biosynthetic process	0.0778527	K3ZQF6	938	1.354	Up	0.0102838	S	Plasma membrane ATPase	LOC101782642	1.132		1.189	0.964		1.019	0.781		0.802	1.102		1.042
Biological Process	GO:0009156	10	ribonucleoside monophosphate biosynthetic process	0.0778527	K3ZQR0	136	1.203	Up	0.00144095	S	probable AMP deaminase [Setaria italica]	LOC101752649	0.938	0.93	0.968	0.766	0.804	0.776	1.055	0.995	1.031	1.234	1.271	1.201
Biological Process	GO:0009156	10	ribonucleoside monophosphate biosynthetic process	0.0778527	K3ZQR0	179	1.901	Up	0.0021778	S	probable AMP deaminase [Setaria italica]	LOC101752649	0.964	0.914	0.928	0.926	0.918	0.907	0.836	0.656	0.686	1.244	1.496	1.401
Biological Process	GO:0009156	10	ribonucleoside monophosphate biosynthetic process	0.0778527	K3Z3R9	78	1.824	Up	0.00047651	S	probable AMP deaminase [Setaria italica]	LOC101757820	0.989	0.972	0.947	1.051	1.012	1.051	0.67	0.776	0.653	1.285	1.226	1.317
Biological Process	GO:0006413	9	translational initiation	0.00973431	K3XLR6	11	1.215	Up	0.00072168	S	eukaryotic translation initiation factor 4E-1 [Setaria italica]	LOC101759765	1.124	1.082	1.042	1.149	1.129	1.137	0.781	0.819	0.813	0.956	0.972	1.005
Biological Process	GO:0006413	9	translational initiation	0.00973431	K4AEN4	74	1.264	Up	0.021762	Y	eukaryotic translation initiation factor NCBP [Setaria italica]	LOC101752992	0.872		0.83	1.011		1.016	0.945		0.921	1.141		1.218
Biological Process	GO:0006413	9	translational initiation	0.00973431	K3YSD3	219	1.288	Up	0.0022	S	eukaryotic translation initiation factor 5 [Setaria italica]	LOC101775019	1.03	1.052	1.003	0.972	0.99	0.961	0.84	0.824	0.922	1.133	1.093	1.104
Biological Process	GO:0006413	9	translational initiation	0.00973431	K4A6E4	689	1.403	Up	0.0022977	S	Eukaryotic translation initiation factor 3 subunit B	LOC101753504	0.983	1.085	1.037	0.869	0.843	0.868	0.909	0.783	0.867	1.157	1.247	1.187
Biological Process	GO:0033036	3	macromolecule localization	0.0281396	K3XF11	274	1.414	Up	0.00023634	S	target of Myb protein 1-like [Setaria italica]	LOC101770169	0.839	0.858	0.903	1.001	0.974	1.103	0.882	0.897	0.851	1.246	1.285	1.188
Biological Process	GO:0033036	3	macromolecule localization	0.0281396	K3Z5X3	38	1.278	Up	0.0119585	S	target of Myb protein 1-like [Setaria italica]	LOC101781311		0.927	0.908		1.182	1.19		0.802	0.842		1.063	1.038
Biological Process	GO:0033036	3	macromolecule localization	0.0281396	K3YGC0	674	1.309	Up	8.0607e-05	S	conserved oligomeric Golgi complex subunit 3 [Setaria italica]	LOC101766413		0.96	0.91		0.999	1.02		0.889	0.887		1.16	1.165
Biological Process	GO:0033036	3	macromolecule localization	0.0281396	K3ZQJ4	614	1.258	Up	4.219e-05	S	Coatomer subunit gamma	LOC101780598	1.107	1.22	1.11	1.089	1.084	1.166	0.807	0.79	0.79	1.02	0.989	0.993
Biological Process	GO:0033036	3	macromolecule localization	0.0281396	K3Z895	73	1.35	Up	1.60527e-05	S	Clathrin light chain	LOC101761841	0.906	0.926	0.971	1.055	1.054	1.022	0.854	0.861	0.874	1.174	1.144	1.177
Biological Process	GO:0033036	3	macromolecule localization	0.0281396	K3YT65	390	1.295	Up	0.0029643	S	TOM1-like protein 2 [Setaria italica]	LOC101767496		1.132	1.102		1.15	1.173		0.769	0.771		0.983	1.011
Biological Process	GO:0033036	3	macromolecule localization	0.0281396	K3YGK0	667	1.203	Up	0.0023647	S	IST1-like protein [Zea mays]	LOC101771389	1.13	1.071	1.104	1.029	1.063	1.005	0.822	0.824	0.891	1.025	1.022	1.006
Biological Process	GO:0033036	3	macromolecule localization	0.0281396	K3YGK0	522	1.262	Up	0.0034426	S	IST1-like protein [Zea mays]	LOC101771389	0.976	0.905	0.954	1.027	1.045	1.022	0.936	0.886	0.853	1.068	1.147	1.162
Biological Process	GO:0033036	3	macromolecule localization	0.0281396	K3YGK0	518	1.228	Up	0.00077748	S	IST1-like protein [Zea mays]	LOC101771389	0.997	0.909	1.025	1.009	1.039	1.016	0.916	0.891	0.881	1.082	1.143	1.077
Biological Process	GO:0033036	3	macromolecule localization	0.0281396	K3ZHU5	512	1.707	Up	0.000101615	S	Signal recognition particle subunit SRP68	LOC101755371	0.907	0.901	0.944	0.99	1.003	0.994	0.725	0.749	0.796	1.327	1.31	1.238
Biological Process	GO:0033036	3	macromolecule localization	0.0281396	K3ZHU5	509	1.475	Up	0.00069622	S	Signal recognition particle subunit SRP68	LOC101755371	0.875	0.882	0.889	1.023	1.014	1.046	0.85	0.878	0.772	1.219	1.205	1.263
Biological Process	GO:0033036	3	macromolecule localization	0.0281396	K4A4Z1	46	1.33	Up	0.0038609	S	Phospholipid-transporting ATPase	LOC101777430	1.109	1.033		0.911	0.899		0.85	0.864		1.122	1.158
Biological Process	GO:0033036	3	macromolecule localization	0.0281396	K3XDY7	589	1.375	Up	0.0024817	S	dentin sialophosphoprotein-like [Zea mays]	LOC101772173	1.281	1.21	1.136	0.938	1.039	1.004	0.725	0.774	0.76	1.056	0.952	1.098
Biological Process	GO:0033036	3	macromolecule localization	0.0281396	K3XDY7	839	1.331	Up	0.00171559	S	dentin sialophosphoprotein-like [Zea mays]	LOC101772173	0.978	0.934	0.936	0.793	0.83	0.804	0.89	0.975	0.949	1.292	1.183	1.271
Biological Process	GO:0033036	3	macromolecule localization	0.0281396	K3XDY7	746	1.331	Up	0.0046752	S	dentin sialophosphoprotein-like [Zea mays]	LOC101772173	1.139	0.998	1.13	0.87	0.704	0.87	0.837	0.932	0.868	1.135	1.261	1.113
Biological Process	GO:0033036	3	macromolecule localization	0.0281396	K3XDY7	1065	1.315	Up	0.00067928	S	dentin sialophosphoprotein-like [Zea mays]	LOC101772173	1.029	0.978	0.969	1.04	1.056	1.124	0.822	0.87	0.8	1.102	1.061	1.114
Biological Process	GO:0033036	3	macromolecule localization	0.0281396	K3ZHV4	347	1.259	Up	0.0070377	Y	TOM1-like protein 2 [Setaria italica]	LOC101781037	0.98	1.017		0.946	0.97		0.909	0.877		1.133	1.116
Biological Process	GO:0044723	5	single-organism carbohydrate metabolic process	0.128644	K3YG75	843	1.447	Up	4.3223e-05	S	"""""""probable alpha,alpha-trehalose-phosphate synthase [UDP-forming] 9 [Setaria italica]"""""""	LOC101765726	0.967	1.009	1.042	1.152	1.183	1.117	0.72	0.748	0.748	1.09	1.038	1.079
Biological Process	GO:0044723	5	single-organism carbohydrate metabolic process	0.128644	K3ZDH8	583	1.543	Up	0.000120913	S	ATP-dependent 6-phosphofructokinase	LOC101762810	0.946	0.89	0.929	1.005	1.067	1.047	0.816	0.758	0.813	1.215	1.269	1.2
Biological Process	GO:0044723	5	single-organism carbohydrate metabolic process	0.128644	K3ZDH8	580	1.373	Up	0.0017388	S	ATP-dependent 6-phosphofructokinase	LOC101762810	0.951	0.894	0.904	1.073	1.054	1.028	0.875	0.871	0.813	1.098	1.175	1.24
Biological Process	GO:0044723	5	single-organism carbohydrate metabolic process	0.128644	K3ZDH8	570	1.521	Up	0.00056165	Y	ATP-dependent 6-phosphofructokinase	LOC101762810	1.018	1.005	1.04	1.051	1.004	0.986	0.811	0.779	0.73	1.112	1.193	1.224
Biological Process	GO:0044723	5	single-organism carbohydrate metabolic process	0.128644	K3ZDH8	569	1.897	Up	5.6362e-05	S	ATP-dependent 6-phosphofructokinase	LOC101762810	1.063	1.043	1.08	0.934	0.927	0.899	0.639	0.709	0.705	1.323	1.286	1.285
Biological Process	GO:0044723	5	single-organism carbohydrate metabolic process	0.128644	K3YPW1	842	1.237	Up	0.0086174	S	"""""""probable alpha,alpha-trehalose-phosphate synthase [UDP-forming] 11 [Setaria italica]"""""""	LOC101768584	0.911	0.955	0.966	1.243	1.135	1.151	0.775	0.891	0.862	1.057	1.057	1.012
Biological Process	GO:0044723	5	single-organism carbohydrate metabolic process	0.128644	K3YTL8	41	1.308	Up	0.000124745	S	Fructose-bisphosphate aldolase	LOC101754112	0.882	0.879	0.898	1.138	1.185	1.147	0.842	0.835	0.864	1.141	1.084	1.099
Biological Process	GO:0044723	5	single-organism carbohydrate metabolic process	0.128644	K3YG05	740	1.335	Up	0.00028463	S	probable sucrose-phosphate synthase 4 [Setaria italica]	LOC101761271	1.029	1.005	1.023	1.183	1.086	1.098	0.795	0.835	0.798	1.041	1.098	1.103
Biological Process	GO:0044723	5	single-organism carbohydrate metabolic process	0.128644	K3YG05	714	1.226	Up	0.00024498	S	probable sucrose-phosphate synthase 4 [Setaria italica]	LOC101761271	0.899	0.97	0.893	1.454	1.367	1.387	0.768	0.788	0.789	0.954	0.937	0.983
Biological Process	GO:0044723	5	single-organism carbohydrate metabolic process	0.128644	K4A5Y9	11	1.403	Up	0.00078186	S	Sucrose synthase	LOC101784175	1.148	1.249	1.159	0.732	0.787	0.797	0.848	0.83	0.853	1.261	1.114	1.177
Biological Process	GO:0044723	5	single-organism carbohydrate metabolic process	0.128644	K3XVC3	10	2.512	Up	3.189e-06	S	Sucrose synthase	LOC101759310	1.367	1.348	1.291	0.741	0.666	0.748	0.502	0.555	0.53	1.313	1.334	1.34
Biological Process	GO:0044723	5	single-organism carbohydrate metabolic process	0.128644	K4A5X5	11	1.601	Up	5.8385e-05	S	Sucrose synthase	LOC101783222	1.099	1.236	1.193	1.057	0.974	0.943	0.748	0.718	0.698	1.14	1.131	1.194
Biological Process	GO:0044723	5	single-organism carbohydrate metabolic process	0.128644	K4A5X5	15	1.532	Up	0.00064392	S	Sucrose synthase	LOC101783222	1.099	1.209	1.193	1.057	1.011	0.943	0.748	0.777	0.698	1.14	1.072	1.194
Biological Process	GO:0046394	8	carboxylic acid biosynthetic process	0.167614	K4AI90	305	1.475	Up	0.0180357	S	nicotianamine synthase 2 [Setaria italica]	LOC101786975	1.083	1.323		1.351	1.132		0.678	0.734		1.078	1.005
Biological Process	GO:0046394	8	carboxylic acid biosynthetic process	0.167614	K3XDN9	553	1.386	Up	0.0047218	S	"""""""glutamate synthase 1 [NADH], chloroplastic isoform X1 [Setaria italica]"""""""	LOC101785947	0.817	0.824	0.918	0.961	0.974	1.01	0.852	0.859	0.86	1.221	1.206	1.136
Biological Process	GO:0046394	8	carboxylic acid biosynthetic process	0.167614	K4AM48	284	1.476	Up	1.81464e-05	S	nicotianamine synthase 1 [Zea mays]	SETIT_039983mg	1.077	1.141	1.078	1.213	1.087	1.142	0.76	0.785	0.75	1.136	1.111	1.141
Biological Process	GO:0046394	8	carboxylic acid biosynthetic process	0.167614	K3Z3W7	180	1.242	Up	0.00131866	S	Delta-1-pyrroline-5-carboxylate synthase	LOC101765114	0.87		0.883	1.025		1.04	0.93		0.925	1.16		1.143
Biological Process	GO:0046394	8	carboxylic acid biosynthetic process	0.167614	K3Z3W7	181	1.305	Up	0.00052469	S	Delta-1-pyrroline-5-carboxylate synthase	LOC101765114	0.844	0.789	0.87	1.015	1.03	1.019	0.916	0.905	0.945	1.203	1.251	1.156
Biological Process	GO:0046394	8	carboxylic acid biosynthetic process	0.167614	K3ZI14	264	1.413	Up	0.0023429	S	Probable bifunctional methylthioribulose-1-phosphate dehydratase/enolase-phosphatase E1	LOC101776717	0.934	0.939		1.142	1.105		0.784	0.81		1.122	1.131
Biological Process	GO:0043094	4	cellular metabolic compound salvage	0.00098044	K3ZQR0	136	1.203	Up	0.00144095	S	probable AMP deaminase [Setaria italica]	LOC101752649	0.938	0.93	0.968	0.766	0.804	0.776	1.055	0.995	1.031	1.234	1.271	1.201
Biological Process	GO:0043094	4	cellular metabolic compound salvage	0.00098044	K3ZQR0	179	1.901	Up	0.0021778	S	probable AMP deaminase [Setaria italica]	LOC101752649	0.964	0.914	0.928	0.926	0.918	0.907	0.836	0.656	0.686	1.244	1.496	1.401
Biological Process	GO:0043094	4	cellular metabolic compound salvage	0.00098044	K3Z3R9	78	1.824	Up	0.00047651	S	probable AMP deaminase [Setaria italica]	LOC101757820	0.989	0.972	0.947	1.051	1.012	1.051	0.67	0.776	0.653	1.285	1.226	1.317
Biological Process	GO:0043094	4	cellular metabolic compound salvage	0.00098044	K3ZI14	264	1.413	Up	0.0023429	S	Probable bifunctional methylthioribulose-1-phosphate dehydratase/enolase-phosphatase E1	LOC101776717	0.934	0.939		1.142	1.105		0.784	0.81		1.122	1.131
Biological Process	GO:0032940	7	secretion by cell	0.369577	K4A745	495	1.215	Up	0.0144768	S	SEC1 family transport protein SLY1 [Setaria italica]	LOC101763651	1.218	1.017	0.951	0.996	1.083	1.044	0.809	0.847	0.926	0.993	1.064	1.08
Biological Process	GO:0032940	7	secretion by cell	0.369577	K3Z0C6	182	1.375	Up	0.00055794	S	Exocyst subunit Exo70 family protein	LOC101772056	1.246	1.192	1.181	1.12	1.099	1.038	0.718	0.785	0.762	1.029	1.011	1.074
Biological Process	GO:0071805	10	potassium ion transmembrane transport	0.273122	K3YD82	692	1.473	Up	0.0067583	S	Potassium transporter	LOC101766299	1.621	1.532	1.457	1.092	0.879	0.977	0.59	0.679	0.612	0.825	0.923	1.022
Biological Process	GO:0071805	10	potassium ion transmembrane transport	0.273122	K3YD82	691	1.485	Up	0.0056619	S	Potassium transporter	LOC101766299	1.621	1.513	1.457	1.092	0.902	0.977	0.59	0.67	0.612	0.825	0.932	1.022
Biological Process	GO:0071805	10	potassium ion transmembrane transport	0.273122	K3Y5D3	145	1.245	Up	0.020041	S	Potassium transporter	LOC101765477	1.002	0.93	0.912	0.831	0.866	0.732	1.04	1.017	1.129	1.211	1.321	1.433
Biological Process	GO:0043173	10	nucleotide salvage	0.00406965	K3ZQR0	136	1.203	Up	0.00144095	S	probable AMP deaminase [Setaria italica]	LOC101752649	0.938	0.93	0.968	0.766	0.804	0.776	1.055	0.995	1.031	1.234	1.271	1.201
Biological Process	GO:0043173	10	nucleotide salvage	0.00406965	K3ZQR0	179	1.901	Up	0.0021778	S	probable AMP deaminase [Setaria italica]	LOC101752649	0.964	0.914	0.928	0.926	0.918	0.907	0.836	0.656	0.686	1.244	1.496	1.401
Biological Process	GO:0043173	10	nucleotide salvage	0.00406965	K3Z3R9	78	1.824	Up	0.00047651	S	probable AMP deaminase [Setaria italica]	LOC101757820	0.989	0.972	0.947	1.051	1.012	1.051	0.67	0.776	0.653	1.285	1.226	1.317
Biological Process	GO:0030418	10	nicotianamine biosynthetic process	0.0116945	K4AI90	305	1.475	Up	0.0180357	S	nicotianamine synthase 2 [Setaria italica]	LOC101786975	1.083	1.323		1.351	1.132		0.678	0.734		1.078	1.005
Biological Process	GO:0030418	10	nicotianamine biosynthetic process	0.0116945	K4AM48	284	1.476	Up	1.81464e-05	S	nicotianamine synthase 1 [Zea mays]	SETIT_039983mg	1.077	1.141	1.078	1.213	1.087	1.142	0.76	0.785	0.75	1.136	1.111	1.141
Biological Process	GO:0009165	9	nucleotide biosynthetic process	0.0257609	K3ZSL3	411	1.278	Up	0.0030827	S	Inosine-5'-monophosphate dehydrogenase	LOC101780050	1.288	1.239	1.281	1.59	1.394	1.213	0.69	0.675	0.693	0.815	0.892	0.924
Biological Process	GO:0009165	9	nucleotide biosynthetic process	0.0257609	K3ZQF6	938	1.354	Up	0.0102838	S	Plasma membrane ATPase	LOC101782642	1.132		1.189	0.964		1.019	0.781		0.802	1.102		1.042
Biological Process	GO:0009165	9	nucleotide biosynthetic process	0.0257609	K3ZQR0	136	1.203	Up	0.00144095	S	probable AMP deaminase [Setaria italica]	LOC101752649	0.938	0.93	0.968	0.766	0.804	0.776	1.055	0.995	1.031	1.234	1.271	1.201
Biological Process	GO:0009165	9	nucleotide biosynthetic process	0.0257609	K3ZQR0	179	1.901	Up	0.0021778	S	probable AMP deaminase [Setaria italica]	LOC101752649	0.964	0.914	0.928	0.926	0.918	0.907	0.836	0.656	0.686	1.244	1.496	1.401
Biological Process	GO:0009165	9	nucleotide biosynthetic process	0.0257609	K3Z4W5	216	1.368	Up	1.98399e-05	S	CTP synthase	LOC101775508	1.224	1.142	1.189	1.233	1.239	1.193	0.659	0.666	0.671	0.889	0.914	0.927
Biological Process	GO:0009165	9	nucleotide biosynthetic process	0.0257609	K3Z3R9	78	1.824	Up	0.00047651	S	probable AMP deaminase [Setaria italica]	LOC101757820	0.989	0.972	0.947	1.051	1.012	1.051	0.67	0.776	0.653	1.285	1.226	1.317
Biological Process	GO:0009142	9	nucleoside triphosphate biosynthetic process	0.273122	K3ZQF6	938	1.354	Up	0.0102838	S	Plasma membrane ATPase	LOC101782642	1.132		1.189	0.964		1.019	0.781		0.802	1.102		1.042
Biological Process	GO:0009142	9	nucleoside triphosphate biosynthetic process	0.273122	K3Z4W5	216	1.368	Up	1.98399e-05	S	CTP synthase	LOC101775508	1.224	1.142	1.189	1.233	1.239	1.193	0.659	0.666	0.671	0.889	0.914	0.927
Biological Process	GO:0048193	6	Golgi vesicle transport	0.130625	K3Y8T2	278	1.221	Up	0.0022232	S	rhomboid-like protein 19 [Setaria italica]	LOC101772488	0.999	1.041	1.082	1.064	1.006	1.032	0.879	0.86	0.886	1.095	1.098	1.011
Biological Process	GO:0048193	6	Golgi vesicle transport	0.130625	K3ZX76	9	1.252	Up	0.0193612	S	Trafficking protein particle complex subunit	LOC101768867	0.966		1.027	1.07		1.09	0.84		0.853	1.092		1.027
Biological Process	GO:1901566	5	organonitrogen compound biosynthetic process	0.0177193	K4AIU7	169	1.505	Up	0.0054601	Y	40S ribosomal protein S17-2-like [Setaria italica]	LOC101763924	1.1	1.044		1.116	1.111		0.688	0.731		1.069	1.066
Biological Process	GO:1901566	5	organonitrogen compound biosynthetic process	0.0177193	K4AI90	305	1.475	Up	0.0180357	S	nicotianamine synthase 2 [Setaria italica]	LOC101786975	1.083	1.323		1.351	1.132		0.678	0.734		1.078	1.005
Biological Process	GO:1901566	5	organonitrogen compound biosynthetic process	0.0177193	K3XDN9	553	1.386	Up	0.0047218	S	"""""""glutamate synthase 1 [NADH], chloroplastic isoform X1 [Setaria italica]"""""""	LOC101785947	0.817	0.824	0.918	0.961	0.974	1.01	0.852	0.859	0.86	1.221	1.206	1.136
Biological Process	GO:1901566	5	organonitrogen compound biosynthetic process	0.0177193	K3YLC1	112	1.439	Up	0.0034641	S	60S acidic ribosomal protein P1 [Setaria italica]	LOC101785419	1.101	1.117	1.133	1.113	1.171	1.221	0.719	0.714	0.672	1.012	1.007	1.01
Biological Process	GO:1901566	5	organonitrogen compound biosynthetic process	0.0177193	K3YLC1	119	1.311	Up	0.0112381	S	60S acidic ribosomal protein P1 [Setaria italica]	LOC101785419	1.137	1.144		1.141	1.129		0.726	0.749		0.943	0.99
Biological Process	GO:1901566	5	organonitrogen compound biosynthetic process	0.0177193	K3YWR6	10	1.201	Up	0.0072188	T	60S ribosomal protein L31 [Setaria italica]	LOC101753151	1.008	0.914	1.066	1.025	1.094	1.04	0.876	0.887	0.898	1.092	1.111	0.992
Biological Process	GO:1901566	5	organonitrogen compound biosynthetic process	0.0177193	K3ZI14	264	1.413	Up	0.0023429	S	Probable bifunctional methylthioribulose-1-phosphate dehydratase/enolase-phosphatase E1	LOC101776717	0.934	0.939		1.142	1.105		0.784	0.81		1.122	1.131
Biological Process	GO:1901566	5	organonitrogen compound biosynthetic process	0.0177193	K3ZSL3	411	1.278	Up	0.0030827	S	Inosine-5'-monophosphate dehydrogenase	LOC101780050	1.288	1.239	1.281	1.59	1.394	1.213	0.69	0.675	0.693	0.815	0.892	0.924
Biological Process	GO:1901566	5	organonitrogen compound biosynthetic process	0.0177193	K3Z925	246	1.21	Up	0.0020402	S	40S ribosomal protein S6	LOC101784158	0.908	0.716	0.801	0.838	1.024	0.995	1.093	1.042	1.014	1.235	1.302	1.273
Biological Process	GO:1901566	5	organonitrogen compound biosynthetic process	0.0177193	K3Z925	231	1.382	Up	0.0030152	S	40S ribosomal protein S6	LOC101784158	0.922	0.903	0.823	0.96	1.019	0.951	0.916	0.857	0.942	1.192	1.204	1.357
Biological Process	GO:1901566	5	organonitrogen compound biosynthetic process	0.0177193	K3Z925	229	1.353	Up	6.016e-05	S	40S ribosomal protein S6	LOC101784158	0.827	0.808	0.787	0.818	0.857	0.862	1.062	1.016	1.059	1.392	1.414	1.438
Biological Process	GO:1901566	5	organonitrogen compound biosynthetic process	0.0177193	K3ZQF6	938	1.354	Up	0.0102838	S	Plasma membrane ATPase	LOC101782642	1.132		1.189	0.964		1.019	0.781		0.802	1.102		1.042
Biological Process	GO:1901566	5	organonitrogen compound biosynthetic process	0.0177193	K4AEN4	74	1.264	Up	0.021762	Y	eukaryotic translation initiation factor NCBP [Setaria italica]	LOC101752992	0.872		0.83	1.011		1.016	0.945		0.921	1.141		1.218
Biological Process	GO:1901566	5	organonitrogen compound biosynthetic process	0.0177193	K3ZY88	102	1.327	Up	0.00069741	S	60S acidic ribosomal protein P2A [Setaria italica]	LOC101782345	1.025	1.006	1.034	1.177	1.118	1.081	0.758	0.811	0.835	1.045	1.075	1.07
Biological Process	GO:1901566	5	organonitrogen compound biosynthetic process	0.0177193	K3XLR6	11	1.215	Up	0.00072168	S	eukaryotic translation initiation factor 4E-1 [Setaria italica]	LOC101759765	1.124	1.082	1.042	1.149	1.129	1.137	0.781	0.819	0.813	0.956	0.972	1.005
Biological Process	GO:1901566	5	organonitrogen compound biosynthetic process	0.0177193	K3Z3W7	180	1.242	Up	0.00131866	S	Delta-1-pyrroline-5-carboxylate synthase	LOC101765114	0.87		0.883	1.025		1.04	0.93		0.925	1.16		1.143
Biological Process	GO:1901566	5	organonitrogen compound biosynthetic process	0.0177193	K3Z3W7	181	1.305	Up	0.00052469	S	Delta-1-pyrroline-5-carboxylate synthase	LOC101765114	0.844	0.789	0.87	1.015	1.03	1.019	0.916	0.905	0.945	1.203	1.251	1.156
Biological Process	GO:1901566	5	organonitrogen compound biosynthetic process	0.0177193	K3Z3R9	78	1.824	Up	0.00047651	S	probable AMP deaminase [Setaria italica]	LOC101757820	0.989	0.972	0.947	1.051	1.012	1.051	0.67	0.776	0.653	1.285	1.226	1.317
Biological Process	GO:1901566	5	organonitrogen compound biosynthetic process	0.0177193	K3YSD3	219	1.288	Up	0.0022	S	eukaryotic translation initiation factor 5 [Setaria italica]	LOC101775019	1.03	1.052	1.003	0.972	0.99	0.961	0.84	0.824	0.922	1.133	1.093	1.104
Biological Process	GO:1901566	5	organonitrogen compound biosynthetic process	0.0177193	K3ZQR0	136	1.203	Up	0.00144095	S	probable AMP deaminase [Setaria italica]	LOC101752649	0.938	0.93	0.968	0.766	0.804	0.776	1.055	0.995	1.031	1.234	1.271	1.201
Biological Process	GO:1901566	5	organonitrogen compound biosynthetic process	0.0177193	K3ZQR0	179	1.901	Up	0.0021778	S	probable AMP deaminase [Setaria italica]	LOC101752649	0.964	0.914	0.928	0.926	0.918	0.907	0.836	0.656	0.686	1.244	1.496	1.401
Biological Process	GO:1901566	5	organonitrogen compound biosynthetic process	0.0177193	K4AM48	284	1.476	Up	1.81464e-05	S	nicotianamine synthase 1 [Zea mays]	SETIT_039983mg	1.077	1.141	1.078	1.213	1.087	1.142	0.76	0.785	0.75	1.136	1.111	1.141
Biological Process	GO:1901566	5	organonitrogen compound biosynthetic process	0.0177193	K3Z4W5	216	1.368	Up	1.98399e-05	S	CTP synthase	LOC101775508	1.224	1.142	1.189	1.233	1.239	1.193	0.659	0.666	0.671	0.889	0.914	0.927
Biological Process	GO:1901566	5	organonitrogen compound biosynthetic process	0.0177193	K3Y023	117	1.366	Up	0.0096408	S	60S acidic ribosomal protein P3 [Setaria italica]	LOC101759468	1.245	1.246		1.162	1.113		0.639	0.674		0.883	0.911
Biological Process	GO:1901566	5	organonitrogen compound biosynthetic process	0.0177193	K3Y023	110	1.344	Up	0.0059968	S	60S acidic ribosomal protein P3 [Setaria italica]	LOC101759468	1.102	1.095	1.178	1.207	1.116	1.229	0.687	0.774	0.65	0.946	0.982	0.91
Biological Process	GO:1901566	5	organonitrogen compound biosynthetic process	0.0177193	K4A6E4	689	1.403	Up	0.0022977	S	Eukaryotic translation initiation factor 3 subunit B	LOC101753504	0.983	1.085	1.037	0.869	0.843	0.868	0.909	0.783	0.867	1.157	1.247	1.187
Biological Process	GO:0006886	7	intracellular protein transport	0.0701436	K3YT65	390	1.295	Up	0.0029643	S	TOM1-like protein 2 [Setaria italica]	LOC101767496		1.132	1.102		1.15	1.173		0.769	0.771		0.983	1.011
Biological Process	GO:0006886	7	intracellular protein transport	0.0701436	K3Z895	73	1.35	Up	1.60527e-05	S	Clathrin light chain	LOC101761841	0.906	0.926	0.971	1.055	1.054	1.022	0.854	0.861	0.874	1.174	1.144	1.177
Biological Process	GO:0006886	7	intracellular protein transport	0.0701436	K3ZQJ4	614	1.258	Up	4.219e-05	S	Coatomer subunit gamma	LOC101780598	1.107	1.22	1.11	1.089	1.084	1.166	0.807	0.79	0.79	1.02	0.989	0.993
Biological Process	GO:0006886	7	intracellular protein transport	0.0701436	K3XF11	274	1.414	Up	0.00023634	S	target of Myb protein 1-like [Setaria italica]	LOC101770169	0.839	0.858	0.903	1.001	0.974	1.103	0.882	0.897	0.851	1.246	1.285	1.188
Biological Process	GO:0006886	7	intracellular protein transport	0.0701436	K3Z5X3	38	1.278	Up	0.0119585	S	target of Myb protein 1-like [Setaria italica]	LOC101781311		0.927	0.908		1.182	1.19		0.802	0.842		1.063	1.038
Biological Process	GO:0006886	7	intracellular protein transport	0.0701436	K3ZHU5	512	1.707	Up	0.000101615	S	Signal recognition particle subunit SRP68	LOC101755371	0.907	0.901	0.944	0.99	1.003	0.994	0.725	0.749	0.796	1.327	1.31	1.238
Biological Process	GO:0006886	7	intracellular protein transport	0.0701436	K3ZHU5	509	1.475	Up	0.00069622	S	Signal recognition particle subunit SRP68	LOC101755371	0.875	0.882	0.889	1.023	1.014	1.046	0.85	0.878	0.772	1.219	1.205	1.263
Biological Process	GO:0006886	7	intracellular protein transport	0.0701436	K3YGC0	674	1.309	Up	8.0607e-05	S	conserved oligomeric Golgi complex subunit 3 [Setaria italica]	LOC101766413		0.96	0.91		0.999	1.02		0.889	0.887		1.16	1.165
Biological Process	GO:0006886	7	intracellular protein transport	0.0701436	K3ZHV4	347	1.259	Up	0.0070377	Y	TOM1-like protein 2 [Setaria italica]	LOC101781037	0.98	1.017		0.946	0.97		0.909	0.877		1.133	1.116
Biological Process	GO:0009311	6	oligosaccharide metabolic process	0.0011391	K3YG05	740	1.335	Up	0.00028463	S	probable sucrose-phosphate synthase 4 [Setaria italica]	LOC101761271	1.029	1.005	1.023	1.183	1.086	1.098	0.795	0.835	0.798	1.041	1.098	1.103
Biological Process	GO:0009311	6	oligosaccharide metabolic process	0.0011391	K3YG05	714	1.226	Up	0.00024498	S	probable sucrose-phosphate synthase 4 [Setaria italica]	LOC101761271	0.899	0.97	0.893	1.454	1.367	1.387	0.768	0.788	0.789	0.954	0.937	0.983
Biological Process	GO:0009311	6	oligosaccharide metabolic process	0.0011391	K3YG75	843	1.447	Up	4.3223e-05	S	"""""""probable alpha,alpha-trehalose-phosphate synthase [UDP-forming] 9 [Setaria italica]"""""""	LOC101765726	0.967	1.009	1.042	1.152	1.183	1.117	0.72	0.748	0.748	1.09	1.038	1.079
Biological Process	GO:0009311	6	oligosaccharide metabolic process	0.0011391	K4A5Y9	11	1.403	Up	0.00078186	S	Sucrose synthase	LOC101784175	1.148	1.249	1.159	0.732	0.787	0.797	0.848	0.83	0.853	1.261	1.114	1.177
Biological Process	GO:0009311	6	oligosaccharide metabolic process	0.0011391	K3XVC3	10	2.512	Up	3.189e-06	S	Sucrose synthase	LOC101759310	1.367	1.348	1.291	0.741	0.666	0.748	0.502	0.555	0.53	1.313	1.334	1.34
Biological Process	GO:0009311	6	oligosaccharide metabolic process	0.0011391	K4A5X5	11	1.601	Up	5.8385e-05	S	Sucrose synthase	LOC101783222	1.099	1.236	1.193	1.057	0.974	0.943	0.748	0.718	0.698	1.14	1.131	1.194
Biological Process	GO:0009311	6	oligosaccharide metabolic process	0.0011391	K4A5X5	15	1.532	Up	0.00064392	S	Sucrose synthase	LOC101783222	1.099	1.209	1.193	1.057	1.011	0.943	0.748	0.777	0.698	1.14	1.072	1.194
Biological Process	GO:0009311	6	oligosaccharide metabolic process	0.0011391	K3YPW1	842	1.237	Up	0.0086174	S	"""""""probable alpha,alpha-trehalose-phosphate synthase [UDP-forming] 11 [Setaria italica]"""""""	LOC101768584	0.911	0.955	0.966	1.243	1.135	1.151	0.775	0.891	0.862	1.057	1.057	1.012
Biological Process	GO:0009064	10	glutamine family amino acid metabolic process	0.200263	K3XDN9	553	1.386	Up	0.0047218	S	"""""""glutamate synthase 1 [NADH], chloroplastic isoform X1 [Setaria italica]"""""""	LOC101785947	0.817	0.824	0.918	0.961	0.974	1.01	0.852	0.859	0.86	1.221	1.206	1.136
Biological Process	GO:0009064	10	glutamine family amino acid metabolic process	0.200263	K3Z3W7	180	1.242	Up	0.00131866	S	Delta-1-pyrroline-5-carboxylate synthase	LOC101765114	0.87		0.883	1.025		1.04	0.93		0.925	1.16		1.143
Biological Process	GO:0009064	10	glutamine family amino acid metabolic process	0.200263	K3Z3W7	181	1.305	Up	0.00052469	S	Delta-1-pyrroline-5-carboxylate synthase	LOC101765114	0.844	0.789	0.87	1.015	1.03	1.019	0.916	0.905	0.945	1.203	1.251	1.156
Biological Process	GO:0009124	9	nucleoside monophosphate biosynthetic process	0.0778527	K3ZQF6	938	1.354	Up	0.0102838	S	Plasma membrane ATPase	LOC101782642	1.132		1.189	0.964		1.019	0.781		0.802	1.102		1.042
Biological Process	GO:0009124	9	nucleoside monophosphate biosynthetic process	0.0778527	K3ZQR0	136	1.203	Up	0.00144095	S	probable AMP deaminase [Setaria italica]	LOC101752649	0.938	0.93	0.968	0.766	0.804	0.776	1.055	0.995	1.031	1.234	1.271	1.201
Biological Process	GO:0009124	9	nucleoside monophosphate biosynthetic process	0.0778527	K3ZQR0	179	1.901	Up	0.0021778	S	probable AMP deaminase [Setaria italica]	LOC101752649	0.964	0.914	0.928	0.926	0.918	0.907	0.836	0.656	0.686	1.244	1.496	1.401
Biological Process	GO:0009124	9	nucleoside monophosphate biosynthetic process	0.0778527	K3Z3R9	78	1.824	Up	0.00047651	S	probable AMP deaminase [Setaria italica]	LOC101757820	0.989	0.972	0.947	1.051	1.012	1.051	0.67	0.776	0.653	1.285	1.226	1.317
Biological Process	GO:0032261	11	purine nucleotide salvage	0.00406965	K3ZQR0	136	1.203	Up	0.00144095	S	probable AMP deaminase [Setaria italica]	LOC101752649	0.938	0.93	0.968	0.766	0.804	0.776	1.055	0.995	1.031	1.234	1.271	1.201
Biological Process	GO:0032261	11	purine nucleotide salvage	0.00406965	K3ZQR0	179	1.901	Up	0.0021778	S	probable AMP deaminase [Setaria italica]	LOC101752649	0.964	0.914	0.928	0.926	0.918	0.907	0.836	0.656	0.686	1.244	1.496	1.401
Biological Process	GO:0032261	11	purine nucleotide salvage	0.00406965	K3Z3R9	78	1.824	Up	0.00047651	S	probable AMP deaminase [Setaria italica]	LOC101757820	0.989	0.972	0.947	1.051	1.012	1.051	0.67	0.776	0.653	1.285	1.226	1.317
Biological Process	GO:0006558	11	L-phenylalanine metabolic process	0.0357903	K3YQC4	392	1.479	Up	0.0042429	S	Phenylalanine ammonia-lyase	LOC101780720	1.399	1.234		1.181	1.229		0.68	0.7		0.999	1.042
Biological Process	GO:0006558	11	L-phenylalanine metabolic process	0.0357903	K3YQC4	10	1.287	Up	2.3832e-05	S	Phenylalanine ammonia-lyase	LOC101780720	1.234	1.263	1.282	1.167	1.085	1.18	0.773	0.8	0.776	1.014	1.01	0.999
Biological Process	GO:0006558	11	L-phenylalanine metabolic process	0.0357903	K3YGI0	549	1.321	Up	0.00112023	S	Phenylalanine ammonia-lyase	LOC101766005	1.364	1.311	1.243	1.229	1.144	1.066	0.718	0.751	0.802	0.993	0.989	1.019
Biological Process	GO:1901565	5	organonitrogen compound catabolic process	0.176487	K3YQC4	392	1.479	Up	0.0042429	S	Phenylalanine ammonia-lyase	LOC101780720	1.399	1.234		1.181	1.229		0.68	0.7		0.999	1.042
Biological Process	GO:1901565	5	organonitrogen compound catabolic process	0.176487	K3YQC4	10	1.287	Up	2.3832e-05	S	Phenylalanine ammonia-lyase	LOC101780720	1.234	1.263	1.282	1.167	1.085	1.18	0.773	0.8	0.776	1.014	1.01	0.999
Biological Process	GO:1901565	5	organonitrogen compound catabolic process	0.176487	K3YGI0	549	1.321	Up	0.00112023	S	Phenylalanine ammonia-lyase	LOC101766005	1.364	1.311	1.243	1.229	1.144	1.066	0.718	0.751	0.802	0.993	0.989	1.019
Biological Process	GO:0044271	5	cellular nitrogen compound biosynthetic process	0.015043	K3ZRS2	587	1.223	Up	0.0117844	S	protein SCAI homolog isoform X1 [Setaria italica]	LOC101783577		1.008	1.012		1.135	1.227		0.84	0.808		1.018	0.997
Biological Process	GO:0044271	5	cellular nitrogen compound biosynthetic process	0.015043	K4AIU7	169	1.505	Up	0.0054601	Y	40S ribosomal protein S17-2-like [Setaria italica]	LOC101763924	1.1	1.044		1.116	1.111		0.688	0.731		1.069	1.066
Biological Process	GO:0044271	5	cellular nitrogen compound biosynthetic process	0.015043	K4AI90	305	1.475	Up	0.0180357	S	nicotianamine synthase 2 [Setaria italica]	LOC101786975	1.083	1.323		1.351	1.132		0.678	0.734		1.078	1.005
Biological Process	GO:0044271	5	cellular nitrogen compound biosynthetic process	0.015043	K3YLC1	112	1.439	Up	0.0034641	S	60S acidic ribosomal protein P1 [Setaria italica]	LOC101785419	1.101	1.117	1.133	1.113	1.171	1.221	0.719	0.714	0.672	1.012	1.007	1.01
Biological Process	GO:0044271	5	cellular nitrogen compound biosynthetic process	0.015043	K3YLC1	119	1.311	Up	0.0112381	S	60S acidic ribosomal protein P1 [Setaria italica]	LOC101785419	1.137	1.144		1.141	1.129		0.726	0.749		0.943	0.99
Biological Process	GO:0044271	5	cellular nitrogen compound biosynthetic process	0.015043	K4A4Z6	889	1.413	Up	0.031455	Y	DNA-directed RNA polymerase subunit beta	LOC101780789	1.096		0.897	0.915		0.86	0.843		0.902	1.168		1.298
Biological Process	GO:0044271	5	cellular nitrogen compound biosynthetic process	0.015043	K3YWR6	10	1.201	Up	0.0072188	T	60S ribosomal protein L31 [Setaria italica]	LOC101753151	1.008	0.914	1.066	1.025	1.094	1.04	0.876	0.887	0.898	1.092	1.111	0.992
Biological Process	GO:0044271	5	cellular nitrogen compound biosynthetic process	0.015043	K3ZSL3	411	1.278	Up	0.0030827	S	Inosine-5'-monophosphate dehydrogenase	LOC101780050	1.288	1.239	1.281	1.59	1.394	1.213	0.69	0.675	0.693	0.815	0.892	0.924
Biological Process	GO:0044271	5	cellular nitrogen compound biosynthetic process	0.015043	K3Z925	246	1.21	Up	0.0020402	S	40S ribosomal protein S6	LOC101784158	0.908	0.716	0.801	0.838	1.024	0.995	1.093	1.042	1.014	1.235	1.302	1.273
Biological Process	GO:0044271	5	cellular nitrogen compound biosynthetic process	0.015043	K3Z925	231	1.382	Up	0.0030152	S	40S ribosomal protein S6	LOC101784158	0.922	0.903	0.823	0.96	1.019	0.951	0.916	0.857	0.942	1.192	1.204	1.357
Biological Process	GO:0044271	5	cellular nitrogen compound biosynthetic process	0.015043	K3Z925	229	1.353	Up	6.016e-05	S	40S ribosomal protein S6	LOC101784158	0.827	0.808	0.787	0.818	0.857	0.862	1.062	1.016	1.059	1.392	1.414	1.438
Biological Process	GO:0044271	5	cellular nitrogen compound biosynthetic process	0.015043	K3ZQF6	938	1.354	Up	0.0102838	S	Plasma membrane ATPase	LOC101782642	1.132		1.189	0.964		1.019	0.781		0.802	1.102		1.042
Biological Process	GO:0044271	5	cellular nitrogen compound biosynthetic process	0.015043	K3YGQ0	600	1.287	Up	0.0047413	S	protein PAF1 homolog [Setaria italica]	LOC101766547	1.042	1.165	1.178	0.953	0.838	0.87	0.915	0.83	0.841	1.067	1.08	1.182
Biological Process	GO:0044271	5	cellular nitrogen compound biosynthetic process	0.015043	K3XGY1	498	1.213	Up	0.045843	S	transcription initiation factor TFIID subunit 12-like [Setaria italica]	LOC101769642	0.982	1.016	0.993	1.064	0.895	1.043	0.85	1.038	0.878	1.171	1.058	1.127
Biological Process	GO:0044271	5	cellular nitrogen compound biosynthetic process	0.015043	K4AEN4	74	1.264	Up	0.021762	Y	eukaryotic translation initiation factor NCBP [Setaria italica]	LOC101752992	0.872		0.83	1.011		1.016	0.945		0.921	1.141		1.218
Biological Process	GO:0044271	5	cellular nitrogen compound biosynthetic process	0.015043	K3ZY88	102	1.327	Up	0.00069741	S	60S acidic ribosomal protein P2A [Setaria italica]	LOC101782345	1.025	1.006	1.034	1.177	1.118	1.081	0.758	0.811	0.835	1.045	1.075	1.07
Biological Process	GO:0044271	5	cellular nitrogen compound biosynthetic process	0.015043	K3XLR6	11	1.215	Up	0.00072168	S	eukaryotic translation initiation factor 4E-1 [Setaria italica]	LOC101759765	1.124	1.082	1.042	1.149	1.129	1.137	0.781	0.819	0.813	0.956	0.972	1.005
Biological Process	GO:0044271	5	cellular nitrogen compound biosynthetic process	0.015043	K3Z3R9	78	1.824	Up	0.00047651	S	probable AMP deaminase [Setaria italica]	LOC101757820	0.989	0.972	0.947	1.051	1.012	1.051	0.67	0.776	0.653	1.285	1.226	1.317
Biological Process	GO:0044271	5	cellular nitrogen compound biosynthetic process	0.015043	K3YSD3	219	1.288	Up	0.0022	S	eukaryotic translation initiation factor 5 [Setaria italica]	LOC101775019	1.03	1.052	1.003	0.972	0.99	0.961	0.84	0.824	0.922	1.133	1.093	1.104
Biological Process	GO:0044271	5	cellular nitrogen compound biosynthetic process	0.015043	K3ZQR0	136	1.203	Up	0.00144095	S	probable AMP deaminase [Setaria italica]	LOC101752649	0.938	0.93	0.968	0.766	0.804	0.776	1.055	0.995	1.031	1.234	1.271	1.201
Biological Process	GO:0044271	5	cellular nitrogen compound biosynthetic process	0.015043	K3ZQR0	179	1.901	Up	0.0021778	S	probable AMP deaminase [Setaria italica]	LOC101752649	0.964	0.914	0.928	0.926	0.918	0.907	0.836	0.656	0.686	1.244	1.496	1.401
Biological Process	GO:0044271	5	cellular nitrogen compound biosynthetic process	0.015043	K4AM48	284	1.476	Up	1.81464e-05	S	nicotianamine synthase 1 [Zea mays]	SETIT_039983mg	1.077	1.141	1.078	1.213	1.087	1.142	0.76	0.785	0.75	1.136	1.111	1.141
Biological Process	GO:0044271	5	cellular nitrogen compound biosynthetic process	0.015043	K3YG56	53	1.201	Up	0.039104	S	Nitrate reductase	LOC101760744	1.234	1.12	1.116	0.988	1.247	1.163	0.817	0.768	0.923	1.059	0.959	0.994
Biological Process	GO:0044271	5	cellular nitrogen compound biosynthetic process	0.015043	K3YG56	623	1.407	Up	0.021175	S	Nitrate reductase	LOC101760744	1.18	0.897	0.856	0.924	0.967	1.168	0.767	0.892	0.894	1.192	1.194	1.205
Biological Process	GO:0044271	5	cellular nitrogen compound biosynthetic process	0.015043	K3YG56	620	1.407	Up	0.021175	S	Nitrate reductase	LOC101760744	1.18	0.897	0.856	0.924	0.967	1.168	0.767	0.892	0.894	1.192	1.194	1.205
Biological Process	GO:0044271	5	cellular nitrogen compound biosynthetic process	0.015043	K3Z4W5	216	1.368	Up	1.98399e-05	S	CTP synthase	LOC101775508	1.224	1.142	1.189	1.233	1.239	1.193	0.659	0.666	0.671	0.889	0.914	0.927
Biological Process	GO:0044271	5	cellular nitrogen compound biosynthetic process	0.015043	K3Y023	117	1.366	Up	0.0096408	S	60S acidic ribosomal protein P3 [Setaria italica]	LOC101759468	1.245	1.246		1.162	1.113		0.639	0.674		0.883	0.911
Biological Process	GO:0044271	5	cellular nitrogen compound biosynthetic process	0.015043	K3Y023	110	1.344	Up	0.0059968	S	60S acidic ribosomal protein P3 [Setaria italica]	LOC101759468	1.102	1.095	1.178	1.207	1.116	1.229	0.687	0.774	0.65	0.946	0.982	0.91
Biological Process	GO:0044271	5	cellular nitrogen compound biosynthetic process	0.015043	K4A6E4	689	1.403	Up	0.0022977	S	Eukaryotic translation initiation factor 3 subunit B	LOC101753504	0.983	1.085	1.037	0.869	0.843	0.868	0.909	0.783	0.867	1.157	1.247	1.187
Biological Process	GO:0009152	11	purine ribonucleotide biosynthetic process	0.147022	K3ZQF6	938	1.354	Up	0.0102838	S	Plasma membrane ATPase	LOC101782642	1.132		1.189	0.964		1.019	0.781		0.802	1.102		1.042
Biological Process	GO:0009152	11	purine ribonucleotide biosynthetic process	0.147022	K3ZQR0	136	1.203	Up	0.00144095	S	probable AMP deaminase [Setaria italica]	LOC101752649	0.938	0.93	0.968	0.766	0.804	0.776	1.055	0.995	1.031	1.234	1.271	1.201
Biological Process	GO:0009152	11	purine ribonucleotide biosynthetic process	0.147022	K3ZQR0	179	1.901	Up	0.0021778	S	probable AMP deaminase [Setaria italica]	LOC101752649	0.964	0.914	0.928	0.926	0.918	0.907	0.836	0.656	0.686	1.244	1.496	1.401
Biological Process	GO:0009152	11	purine ribonucleotide biosynthetic process	0.147022	K3Z3R9	78	1.824	Up	0.00047651	S	probable AMP deaminase [Setaria italica]	LOC101757820	0.989	0.972	0.947	1.051	1.012	1.051	0.67	0.776	0.653	1.285	1.226	1.317
Biological Process	GO:1901659	6	glycosyl compound biosynthetic process	0.345808	K3ZQF6	938	1.354	Up	0.0102838	S	Plasma membrane ATPase	LOC101782642	1.132		1.189	0.964		1.019	0.781		0.802	1.102		1.042
Biological Process	GO:1901659	6	glycosyl compound biosynthetic process	0.345808	K3Z4W5	216	1.368	Up	1.98399e-05	S	CTP synthase	LOC101775508	1.224	1.142	1.189	1.233	1.239	1.193	0.659	0.666	0.671	0.889	0.914	0.927
Biological Process	GO:0009309	6	amine biosynthetic process	0.0224086	K4AI90	305	1.475	Up	0.0180357	S	nicotianamine synthase 2 [Setaria italica]	LOC101786975	1.083	1.323		1.351	1.132		0.678	0.734		1.078	1.005
Biological Process	GO:0009309	6	amine biosynthetic process	0.0224086	K4AM48	284	1.476	Up	1.81464e-05	S	nicotianamine synthase 1 [Zea mays]	SETIT_039983mg	1.077	1.141	1.078	1.213	1.087	1.142	0.76	0.785	0.75	1.136	1.111	1.141
Biological Process	GO:0043101	7	purine-containing compound salvage	0.0116945	K3ZQR0	136	1.203	Up	0.00144095	S	probable AMP deaminase [Setaria italica]	LOC101752649	0.938	0.93	0.968	0.766	0.804	0.776	1.055	0.995	1.031	1.234	1.271	1.201
Biological Process	GO:0043101	7	purine-containing compound salvage	0.0116945	K3ZQR0	179	1.901	Up	0.0021778	S	probable AMP deaminase [Setaria italica]	LOC101752649	0.964	0.914	0.928	0.926	0.918	0.907	0.836	0.656	0.686	1.244	1.496	1.401
Biological Process	GO:0043101	7	purine-containing compound salvage	0.0116945	K3Z3R9	78	1.824	Up	0.00047651	S	probable AMP deaminase [Setaria italica]	LOC101757820	0.989	0.972	0.947	1.051	1.012	1.051	0.67	0.776	0.653	1.285	1.226	1.317
Biological Process	GO:1902222	11	erythrose 4-phosphate/phosphoenolpyruvate family amino acid catabolic process	0.0357903	K3YQC4	392	1.479	Up	0.0042429	S	Phenylalanine ammonia-lyase	LOC101780720	1.399	1.234		1.181	1.229		0.68	0.7		0.999	1.042
Biological Process	GO:1902222	11	erythrose 4-phosphate/phosphoenolpyruvate family amino acid catabolic process	0.0357903	K3YQC4	10	1.287	Up	2.3832e-05	S	Phenylalanine ammonia-lyase	LOC101780720	1.234	1.263	1.282	1.167	1.085	1.18	0.773	0.8	0.776	1.014	1.01	0.999
Biological Process	GO:1902222	11	erythrose 4-phosphate/phosphoenolpyruvate family amino acid catabolic process	0.0357903	K3YGI0	549	1.321	Up	0.00112023	S	Phenylalanine ammonia-lyase	LOC101766005	1.364	1.311	1.243	1.229	1.144	1.066	0.718	0.751	0.802	0.993	0.989	1.019
Biological Process	GO:0006096	13	glycolytic process	0.345808	K3YTL8	41	1.308	Up	0.000124745	S	Fructose-bisphosphate aldolase	LOC101754112	0.882	0.879	0.898	1.138	1.185	1.147	0.842	0.835	0.864	1.141	1.084	1.099
Biological Process	GO:0006096	13	glycolytic process	0.345808	K3ZDH8	583	1.543	Up	0.000120913	S	ATP-dependent 6-phosphofructokinase	LOC101762810	0.946	0.89	0.929	1.005	1.067	1.047	0.816	0.758	0.813	1.215	1.269	1.2
Biological Process	GO:0006096	13	glycolytic process	0.345808	K3ZDH8	580	1.373	Up	0.0017388	S	ATP-dependent 6-phosphofructokinase	LOC101762810	0.951	0.894	0.904	1.073	1.054	1.028	0.875	0.871	0.813	1.098	1.175	1.24
Biological Process	GO:0006096	13	glycolytic process	0.345808	K3ZDH8	570	1.521	Up	0.00056165	Y	ATP-dependent 6-phosphofructokinase	LOC101762810	1.018	1.005	1.04	1.051	1.004	0.986	0.811	0.779	0.73	1.112	1.193	1.224
Biological Process	GO:0006096	13	glycolytic process	0.345808	K3ZDH8	569	1.897	Up	5.6362e-05	S	ATP-dependent 6-phosphofructokinase	LOC101762810	1.063	1.043	1.08	0.934	0.927	0.899	0.639	0.709	0.705	1.323	1.286	1.285
Biological Process	GO:0009163	8	nucleoside biosynthetic process	0.345808	K3ZQF6	938	1.354	Up	0.0102838	S	Plasma membrane ATPase	LOC101782642	1.132		1.189	0.964		1.019	0.781		0.802	1.102		1.042
Biological Process	GO:0009163	8	nucleoside biosynthetic process	0.345808	K3Z4W5	216	1.368	Up	1.98399e-05	S	CTP synthase	LOC101775508	1.224	1.142	1.189	1.233	1.239	1.193	0.659	0.666	0.671	0.889	0.914	0.927
Biological Process	GO:0009185	9	ribonucleoside diphosphate metabolic process	0.345808	K3YTL8	41	1.308	Up	0.000124745	S	Fructose-bisphosphate aldolase	LOC101754112	0.882	0.879	0.898	1.138	1.185	1.147	0.842	0.835	0.864	1.141	1.084	1.099
Biological Process	GO:0009185	9	ribonucleoside diphosphate metabolic process	0.345808	K3ZDH8	583	1.543	Up	0.000120913	S	ATP-dependent 6-phosphofructokinase	LOC101762810	0.946	0.89	0.929	1.005	1.067	1.047	0.816	0.758	0.813	1.215	1.269	1.2
Biological Process	GO:0009185	9	ribonucleoside diphosphate metabolic process	0.345808	K3ZDH8	580	1.373	Up	0.0017388	S	ATP-dependent 6-phosphofructokinase	LOC101762810	0.951	0.894	0.904	1.073	1.054	1.028	0.875	0.871	0.813	1.098	1.175	1.24
Biological Process	GO:0009185	9	ribonucleoside diphosphate metabolic process	0.345808	K3ZDH8	570	1.521	Up	0.00056165	Y	ATP-dependent 6-phosphofructokinase	LOC101762810	1.018	1.005	1.04	1.051	1.004	0.986	0.811	0.779	0.73	1.112	1.193	1.224
Biological Process	GO:0009185	9	ribonucleoside diphosphate metabolic process	0.345808	K3ZDH8	569	1.897	Up	5.6362e-05	S	ATP-dependent 6-phosphofructokinase	LOC101762810	1.063	1.043	1.08	0.934	0.927	0.899	0.639	0.709	0.705	1.323	1.286	1.285
Biological Process	GO:0009084	11	glutamine family amino acid biosynthetic process	0.0690708	K3XDN9	553	1.386	Up	0.0047218	S	"""""""glutamate synthase 1 [NADH], chloroplastic isoform X1 [Setaria italica]"""""""	LOC101785947	0.817	0.824	0.918	0.961	0.974	1.01	0.852	0.859	0.86	1.221	1.206	1.136
Biological Process	GO:0009084	11	glutamine family amino acid biosynthetic process	0.0690708	K3Z3W7	180	1.242	Up	0.00131866	S	Delta-1-pyrroline-5-carboxylate synthase	LOC101765114	0.87		0.883	1.025		1.04	0.93		0.925	1.16		1.143
Biological Process	GO:0009084	11	glutamine family amino acid biosynthetic process	0.0690708	K3Z3W7	181	1.305	Up	0.00052469	S	Delta-1-pyrroline-5-carboxylate synthase	LOC101765114	0.844	0.789	0.87	1.015	1.03	1.019	0.916	0.905	0.945	1.203	1.251	1.156
Biological Process	GO:0015031	6	protein transport	0.0289873	K3XF11	274	1.414	Up	0.00023634	S	target of Myb protein 1-like [Setaria italica]	LOC101770169	0.839	0.858	0.903	1.001	0.974	1.103	0.882	0.897	0.851	1.246	1.285	1.188
Biological Process	GO:0015031	6	protein transport	0.0289873	K3Z5X3	38	1.278	Up	0.0119585	S	target of Myb protein 1-like [Setaria italica]	LOC101781311		0.927	0.908		1.182	1.19		0.802	0.842		1.063	1.038
Biological Process	GO:0015031	6	protein transport	0.0289873	K3YGC0	674	1.309	Up	8.0607e-05	S	conserved oligomeric Golgi complex subunit 3 [Setaria italica]	LOC101766413		0.96	0.91		0.999	1.02		0.889	0.887		1.16	1.165
Biological Process	GO:0015031	6	protein transport	0.0289873	K3ZQJ4	614	1.258	Up	4.219e-05	S	Coatomer subunit gamma	LOC101780598	1.107	1.22	1.11	1.089	1.084	1.166	0.807	0.79	0.79	1.02	0.989	0.993
Biological Process	GO:0015031	6	protein transport	0.0289873	K3Z895	73	1.35	Up	1.60527e-05	S	Clathrin light chain	LOC101761841	0.906	0.926	0.971	1.055	1.054	1.022	0.854	0.861	0.874	1.174	1.144	1.177
Biological Process	GO:0015031	6	protein transport	0.0289873	K3YT65	390	1.295	Up	0.0029643	S	TOM1-like protein 2 [Setaria italica]	LOC101767496		1.132	1.102		1.15	1.173		0.769	0.771		0.983	1.011
Biological Process	GO:0015031	6	protein transport	0.0289873	K3YGK0	667	1.203	Up	0.0023647	S	IST1-like protein [Zea mays]	LOC101771389	1.13	1.071	1.104	1.029	1.063	1.005	0.822	0.824	0.891	1.025	1.022	1.006
Biological Process	GO:0015031	6	protein transport	0.0289873	K3YGK0	522	1.262	Up	0.0034426	S	IST1-like protein [Zea mays]	LOC101771389	0.976	0.905	0.954	1.027	1.045	1.022	0.936	0.886	0.853	1.068	1.147	1.162
Biological Process	GO:0015031	6	protein transport	0.0289873	K3YGK0	518	1.228	Up	0.00077748	S	IST1-like protein [Zea mays]	LOC101771389	0.997	0.909	1.025	1.009	1.039	1.016	0.916	0.891	0.881	1.082	1.143	1.077
Biological Process	GO:0015031	6	protein transport	0.0289873	K3ZHU5	512	1.707	Up	0.000101615	S	Signal recognition particle subunit SRP68	LOC101755371	0.907	0.901	0.944	0.99	1.003	0.994	0.725	0.749	0.796	1.327	1.31	1.238
Biological Process	GO:0015031	6	protein transport	0.0289873	K3ZHU5	509	1.475	Up	0.00069622	S	Signal recognition particle subunit SRP68	LOC101755371	0.875	0.882	0.889	1.023	1.014	1.046	0.85	0.878	0.772	1.219	1.205	1.263
Biological Process	GO:0015031	6	protein transport	0.0289873	K3XDY7	589	1.375	Up	0.0024817	S	dentin sialophosphoprotein-like [Zea mays]	LOC101772173	1.281	1.21	1.136	0.938	1.039	1.004	0.725	0.774	0.76	1.056	0.952	1.098
Biological Process	GO:0015031	6	protein transport	0.0289873	K3XDY7	839	1.331	Up	0.00171559	S	dentin sialophosphoprotein-like [Zea mays]	LOC101772173	0.978	0.934	0.936	0.793	0.83	0.804	0.89	0.975	0.949	1.292	1.183	1.271
Biological Process	GO:0015031	6	protein transport	0.0289873	K3XDY7	746	1.331	Up	0.0046752	S	dentin sialophosphoprotein-like [Zea mays]	LOC101772173	1.139	0.998	1.13	0.87	0.704	0.87	0.837	0.932	0.868	1.135	1.261	1.113
Biological Process	GO:0015031	6	protein transport	0.0289873	K3XDY7	1065	1.315	Up	0.00067928	S	dentin sialophosphoprotein-like [Zea mays]	LOC101772173	1.029	0.978	0.969	1.04	1.056	1.124	0.822	0.87	0.8	1.102	1.061	1.114
Biological Process	GO:0015031	6	protein transport	0.0289873	K3ZHV4	347	1.259	Up	0.0070377	Y	TOM1-like protein 2 [Setaria italica]	LOC101781037	0.98	1.017		0.946	0.97		0.909	0.877		1.133	1.116
Biological Process	GO:0044272	5	sulfur compound biosynthetic process	0.248713	K3YQ79	70	1.374	Up	1.7573e-07	S	Acetyl-coenzyme A synthetase	LOC101767488	0.967	0.967	0.987	1.017	1.02	1.012	0.844	0.841	0.836	1.157	1.162	1.146
Biological Process	GO:0044272	5	sulfur compound biosynthetic process	0.248713	K3ZI14	264	1.413	Up	0.0023429	S	Probable bifunctional methylthioribulose-1-phosphate dehydratase/enolase-phosphatase E1	LOC101776717	0.934	0.939		1.142	1.105		0.784	0.81		1.122	1.131
Biological Process	GO:0006559	12	L-phenylalanine catabolic process	0.0357903	K3YQC4	392	1.479	Up	0.0042429	S	Phenylalanine ammonia-lyase	LOC101780720	1.399	1.234		1.181	1.229		0.68	0.7		0.999	1.042
Biological Process	GO:0006559	12	L-phenylalanine catabolic process	0.0357903	K3YQC4	10	1.287	Up	2.3832e-05	S	Phenylalanine ammonia-lyase	LOC101780720	1.234	1.263	1.282	1.167	1.085	1.18	0.773	0.8	0.776	1.014	1.01	0.999
Biological Process	GO:0006559	12	L-phenylalanine catabolic process	0.0357903	K3YGI0	549	1.321	Up	0.00112023	S	Phenylalanine ammonia-lyase	LOC101766005	1.364	1.311	1.243	1.229	1.144	1.066	0.718	0.751	0.802	0.993	0.989	1.019
Biological Process	GO:0046390	7	ribose phosphate biosynthetic process	0.0477648	K3ZQF6	938	1.354	Up	0.0102838	S	Plasma membrane ATPase	LOC101782642	1.132		1.189	0.964		1.019	0.781		0.802	1.102		1.042
Biological Process	GO:0046390	7	ribose phosphate biosynthetic process	0.0477648	K3ZQR0	136	1.203	Up	0.00144095	S	probable AMP deaminase [Setaria italica]	LOC101752649	0.938	0.93	0.968	0.766	0.804	0.776	1.055	0.995	1.031	1.234	1.271	1.201
Biological Process	GO:0046390	7	ribose phosphate biosynthetic process	0.0477648	K3ZQR0	179	1.901	Up	0.0021778	S	probable AMP deaminase [Setaria italica]	LOC101752649	0.964	0.914	0.928	0.926	0.918	0.907	0.836	0.656	0.686	1.244	1.496	1.401
Biological Process	GO:0046390	7	ribose phosphate biosynthetic process	0.0477648	K3Z4W5	216	1.368	Up	1.98399e-05	S	CTP synthase	LOC101775508	1.224	1.142	1.189	1.233	1.239	1.193	0.659	0.666	0.671	0.889	0.914	0.927
Biological Process	GO:0046390	7	ribose phosphate biosynthetic process	0.0477648	K3Z3R9	78	1.824	Up	0.00047651	S	probable AMP deaminase [Setaria italica]	LOC101757820	0.989	0.972	0.947	1.051	1.012	1.051	0.67	0.776	0.653	1.285	1.226	1.317
Biological Process	GO:0005985	8	sucrose metabolic process	0.00373304	K3YG05	740	1.335	Up	0.00028463	S	probable sucrose-phosphate synthase 4 [Setaria italica]	LOC101761271	1.029	1.005	1.023	1.183	1.086	1.098	0.795	0.835	0.798	1.041	1.098	1.103
Biological Process	GO:0005985	8	sucrose metabolic process	0.00373304	K3YG05	714	1.226	Up	0.00024498	S	probable sucrose-phosphate synthase 4 [Setaria italica]	LOC101761271	0.899	0.97	0.893	1.454	1.367	1.387	0.768	0.788	0.789	0.954	0.937	0.983
Biological Process	GO:0005985	8	sucrose metabolic process	0.00373304	K4A5Y9	11	1.403	Up	0.00078186	S	Sucrose synthase	LOC101784175	1.148	1.249	1.159	0.732	0.787	0.797	0.848	0.83	0.853	1.261	1.114	1.177
Biological Process	GO:0005985	8	sucrose metabolic process	0.00373304	K3XVC3	10	2.512	Up	3.189e-06	S	Sucrose synthase	LOC101759310	1.367	1.348	1.291	0.741	0.666	0.748	0.502	0.555	0.53	1.313	1.334	1.34
Biological Process	GO:0005985	8	sucrose metabolic process	0.00373304	K4A5X5	11	1.601	Up	5.8385e-05	S	Sucrose synthase	LOC101783222	1.099	1.236	1.193	1.057	0.974	0.943	0.748	0.718	0.698	1.14	1.131	1.194
Biological Process	GO:0005985	8	sucrose metabolic process	0.00373304	K4A5X5	15	1.532	Up	0.00064392	S	Sucrose synthase	LOC101783222	1.099	1.209	1.193	1.057	1.011	0.943	0.748	0.777	0.698	1.14	1.072	1.194
Biological Process	GO:0044262	5	cellular carbohydrate metabolic process	0.0759614	K3YG05	740	1.335	Up	0.00028463	S	probable sucrose-phosphate synthase 4 [Setaria italica]	LOC101761271	1.029	1.005	1.023	1.183	1.086	1.098	0.795	0.835	0.798	1.041	1.098	1.103
Biological Process	GO:0044262	5	cellular carbohydrate metabolic process	0.0759614	K3YG05	714	1.226	Up	0.00024498	S	probable sucrose-phosphate synthase 4 [Setaria italica]	LOC101761271	0.899	0.97	0.893	1.454	1.367	1.387	0.768	0.788	0.789	0.954	0.937	0.983
Biological Process	GO:0044262	5	cellular carbohydrate metabolic process	0.0759614	K3YG75	843	1.447	Up	4.3223e-05	S	"""""""probable alpha,alpha-trehalose-phosphate synthase [UDP-forming] 9 [Setaria italica]"""""""	LOC101765726	0.967	1.009	1.042	1.152	1.183	1.117	0.72	0.748	0.748	1.09	1.038	1.079
Biological Process	GO:0044262	5	cellular carbohydrate metabolic process	0.0759614	K4A5Y9	11	1.403	Up	0.00078186	S	Sucrose synthase	LOC101784175	1.148	1.249	1.159	0.732	0.787	0.797	0.848	0.83	0.853	1.261	1.114	1.177
Biological Process	GO:0044262	5	cellular carbohydrate metabolic process	0.0759614	K3XVC3	10	2.512	Up	3.189e-06	S	Sucrose synthase	LOC101759310	1.367	1.348	1.291	0.741	0.666	0.748	0.502	0.555	0.53	1.313	1.334	1.34
Biological Process	GO:0044262	5	cellular carbohydrate metabolic process	0.0759614	K4A5X5	11	1.601	Up	5.8385e-05	S	Sucrose synthase	LOC101783222	1.099	1.236	1.193	1.057	0.974	0.943	0.748	0.718	0.698	1.14	1.131	1.194
Biological Process	GO:0044262	5	cellular carbohydrate metabolic process	0.0759614	K4A5X5	15	1.532	Up	0.00064392	S	Sucrose synthase	LOC101783222	1.099	1.209	1.193	1.057	1.011	0.943	0.748	0.777	0.698	1.14	1.072	1.194
Biological Process	GO:0044262	5	cellular carbohydrate metabolic process	0.0759614	K3YPW1	842	1.237	Up	0.0086174	S	"""""""probable alpha,alpha-trehalose-phosphate synthase [UDP-forming] 11 [Setaria italica]"""""""	LOC101768584	0.911	0.955	0.966	1.243	1.135	1.151	0.775	0.891	0.862	1.057	1.057	1.012
Biological Process	GO:0009408	5	response to heat	0.0357903	K4AAF2	25	1.681	Up	7.7639e-07	S	dnaJ protein homolog [Setaria italica]	LOC101776188	1.085	1.031	1.078	1.17	1.176	1.201	0.659	0.663	0.649	1.091	1.126	1.096
Biological Process	GO:0009408	5	response to heat	0.0357903	K3YSS7	26	1.408	Up	2.3963e-05	S	dnaJ protein homolog 2-like [Setaria italica]	LOC101783812	1.106	1.07	1.072	1.198	1.191	1.261	0.71	0.731	0.693	1.003	1.008	0.994
Biological Process	GO:0008104	4	protein localization	0.0289873	K3XF11	274	1.414	Up	0.00023634	S	target of Myb protein 1-like [Setaria italica]	LOC101770169	0.839	0.858	0.903	1.001	0.974	1.103	0.882	0.897	0.851	1.246	1.285	1.188
Biological Process	GO:0008104	4	protein localization	0.0289873	K3Z5X3	38	1.278	Up	0.0119585	S	target of Myb protein 1-like [Setaria italica]	LOC101781311		0.927	0.908		1.182	1.19		0.802	0.842		1.063	1.038
Biological Process	GO:0008104	4	protein localization	0.0289873	K3YGC0	674	1.309	Up	8.0607e-05	S	conserved oligomeric Golgi complex subunit 3 [Setaria italica]	LOC101766413		0.96	0.91		0.999	1.02		0.889	0.887		1.16	1.165
Biological Process	GO:0008104	4	protein localization	0.0289873	K3ZQJ4	614	1.258	Up	4.219e-05	S	Coatomer subunit gamma	LOC101780598	1.107	1.22	1.11	1.089	1.084	1.166	0.807	0.79	0.79	1.02	0.989	0.993
Biological Process	GO:0008104	4	protein localization	0.0289873	K3Z895	73	1.35	Up	1.60527e-05	S	Clathrin light chain	LOC101761841	0.906	0.926	0.971	1.055	1.054	1.022	0.854	0.861	0.874	1.174	1.144	1.177
Biological Process	GO:0008104	4	protein localization	0.0289873	K3YT65	390	1.295	Up	0.0029643	S	TOM1-like protein 2 [Setaria italica]	LOC101767496		1.132	1.102		1.15	1.173		0.769	0.771		0.983	1.011
Biological Process	GO:0008104	4	protein localization	0.0289873	K3YGK0	667	1.203	Up	0.0023647	S	IST1-like protein [Zea mays]	LOC101771389	1.13	1.071	1.104	1.029	1.063	1.005	0.822	0.824	0.891	1.025	1.022	1.006
Biological Process	GO:0008104	4	protein localization	0.0289873	K3YGK0	522	1.262	Up	0.0034426	S	IST1-like protein [Zea mays]	LOC101771389	0.976	0.905	0.954	1.027	1.045	1.022	0.936	0.886	0.853	1.068	1.147	1.162
Biological Process	GO:0008104	4	protein localization	0.0289873	K3YGK0	518	1.228	Up	0.00077748	S	IST1-like protein [Zea mays]	LOC101771389	0.997	0.909	1.025	1.009	1.039	1.016	0.916	0.891	0.881	1.082	1.143	1.077
Biological Process	GO:0008104	4	protein localization	0.0289873	K3ZHU5	512	1.707	Up	0.000101615	S	Signal recognition particle subunit SRP68	LOC101755371	0.907	0.901	0.944	0.99	1.003	0.994	0.725	0.749	0.796	1.327	1.31	1.238
Biological Process	GO:0008104	4	protein localization	0.0289873	K3ZHU5	509	1.475	Up	0.00069622	S	Signal recognition particle subunit SRP68	LOC101755371	0.875	0.882	0.889	1.023	1.014	1.046	0.85	0.878	0.772	1.219	1.205	1.263
Biological Process	GO:0008104	4	protein localization	0.0289873	K3XDY7	589	1.375	Up	0.0024817	S	dentin sialophosphoprotein-like [Zea mays]	LOC101772173	1.281	1.21	1.136	0.938	1.039	1.004	0.725	0.774	0.76	1.056	0.952	1.098
Biological Process	GO:0008104	4	protein localization	0.0289873	K3XDY7	839	1.331	Up	0.00171559	S	dentin sialophosphoprotein-like [Zea mays]	LOC101772173	0.978	0.934	0.936	0.793	0.83	0.804	0.89	0.975	0.949	1.292	1.183	1.271
Biological Process	GO:0008104	4	protein localization	0.0289873	K3XDY7	746	1.331	Up	0.0046752	S	dentin sialophosphoprotein-like [Zea mays]	LOC101772173	1.139	0.998	1.13	0.87	0.704	0.87	0.837	0.932	0.868	1.135	1.261	1.113
Biological Process	GO:0008104	4	protein localization	0.0289873	K3XDY7	1065	1.315	Up	0.00067928	S	dentin sialophosphoprotein-like [Zea mays]	LOC101772173	1.029	0.978	0.969	1.04	1.056	1.124	0.822	0.87	0.8	1.102	1.061	1.114
Biological Process	GO:0008104	4	protein localization	0.0289873	K3ZHV4	347	1.259	Up	0.0070377	Y	TOM1-like protein 2 [Setaria italica]	LOC101781037	0.98	1.017		0.946	0.97		0.909	0.877		1.133	1.116
Biological Process	GO:0046903	6	secretion	0.369577	K4A745	495	1.215	Up	0.0144768	S	SEC1 family transport protein SLY1 [Setaria italica]	LOC101763651	1.218	1.017	0.951	0.996	1.083	1.044	0.809	0.847	0.926	0.993	1.064	1.08
Biological Process	GO:0046903	6	secretion	0.369577	K3Z0C6	182	1.375	Up	0.00055794	S	Exocyst subunit Exo70 family protein	LOC101772056	1.246	1.192	1.181	1.12	1.099	1.038	0.718	0.785	0.762	1.029	1.011	1.074
Biological Process	GO:0009072	9	aromatic amino acid family metabolic process	0.224386	K3YQC4	392	1.479	Up	0.0042429	S	Phenylalanine ammonia-lyase	LOC101780720	1.399	1.234		1.181	1.229		0.68	0.7		0.999	1.042
Biological Process	GO:0009072	9	aromatic amino acid family metabolic process	0.224386	K3YQC4	10	1.287	Up	2.3832e-05	S	Phenylalanine ammonia-lyase	LOC101780720	1.234	1.263	1.282	1.167	1.085	1.18	0.773	0.8	0.776	1.014	1.01	0.999
Biological Process	GO:0009072	9	aromatic amino acid family metabolic process	0.224386	K3YGI0	549	1.321	Up	0.00112023	S	Phenylalanine ammonia-lyase	LOC101766005	1.364	1.311	1.243	1.229	1.144	1.066	0.718	0.751	0.802	0.993	0.989	1.019
Biological Process	GO:0009179	10	purine ribonucleoside diphosphate metabolic process	0.345808	K3YTL8	41	1.308	Up	0.000124745	S	Fructose-bisphosphate aldolase	LOC101754112	0.882	0.879	0.898	1.138	1.185	1.147	0.842	0.835	0.864	1.141	1.084	1.099
Biological Process	GO:0009179	10	purine ribonucleoside diphosphate metabolic process	0.345808	K3ZDH8	583	1.543	Up	0.000120913	S	ATP-dependent 6-phosphofructokinase	LOC101762810	0.946	0.89	0.929	1.005	1.067	1.047	0.816	0.758	0.813	1.215	1.269	1.2
Biological Process	GO:0009179	10	purine ribonucleoside diphosphate metabolic process	0.345808	K3ZDH8	580	1.373	Up	0.0017388	S	ATP-dependent 6-phosphofructokinase	LOC101762810	0.951	0.894	0.904	1.073	1.054	1.028	0.875	0.871	0.813	1.098	1.175	1.24
Biological Process	GO:0009179	10	purine ribonucleoside diphosphate metabolic process	0.345808	K3ZDH8	570	1.521	Up	0.00056165	Y	ATP-dependent 6-phosphofructokinase	LOC101762810	1.018	1.005	1.04	1.051	1.004	0.986	0.811	0.779	0.73	1.112	1.193	1.224
Biological Process	GO:0009179	10	purine ribonucleoside diphosphate metabolic process	0.345808	K3ZDH8	569	1.897	Up	5.6362e-05	S	ATP-dependent 6-phosphofructokinase	LOC101762810	1.063	1.043	1.08	0.934	0.927	0.899	0.639	0.709	0.705	1.323	1.286	1.285
Biological Process	GO:0018130	5	heterocycle biosynthetic process	0.0188123	K3ZRS2	587	1.223	Up	0.0117844	S	protein SCAI homolog isoform X1 [Setaria italica]	LOC101783577		1.008	1.012		1.135	1.227		0.84	0.808		1.018	0.997
Biological Process	GO:0018130	5	heterocycle biosynthetic process	0.0188123	K4AI90	305	1.475	Up	0.0180357	S	nicotianamine synthase 2 [Setaria italica]	LOC101786975	1.083	1.323		1.351	1.132		0.678	0.734		1.078	1.005
Biological Process	GO:0018130	5	heterocycle biosynthetic process	0.0188123	K4A4Z6	889	1.413	Up	0.031455	Y	DNA-directed RNA polymerase subunit beta	LOC101780789	1.096		0.897	0.915		0.86	0.843		0.902	1.168		1.298
Biological Process	GO:0018130	5	heterocycle biosynthetic process	0.0188123	K3Z3W7	180	1.242	Up	0.00131866	S	Delta-1-pyrroline-5-carboxylate synthase	LOC101765114	0.87		0.883	1.025		1.04	0.93		0.925	1.16		1.143
Biological Process	GO:0018130	5	heterocycle biosynthetic process	0.0188123	K3Z3W7	181	1.305	Up	0.00052469	S	Delta-1-pyrroline-5-carboxylate synthase	LOC101765114	0.844	0.789	0.87	1.015	1.03	1.019	0.916	0.905	0.945	1.203	1.251	1.156
Biological Process	GO:0018130	5	heterocycle biosynthetic process	0.0188123	K3Z3R9	78	1.824	Up	0.00047651	S	probable AMP deaminase [Setaria italica]	LOC101757820	0.989	0.972	0.947	1.051	1.012	1.051	0.67	0.776	0.653	1.285	1.226	1.317
Biological Process	GO:0018130	5	heterocycle biosynthetic process	0.0188123	K3ZSL3	411	1.278	Up	0.0030827	S	Inosine-5'-monophosphate dehydrogenase	LOC101780050	1.288	1.239	1.281	1.59	1.394	1.213	0.69	0.675	0.693	0.815	0.892	0.924
Biological Process	GO:0018130	5	heterocycle biosynthetic process	0.0188123	K3ZQF6	938	1.354	Up	0.0102838	S	Plasma membrane ATPase	LOC101782642	1.132		1.189	0.964		1.019	0.781		0.802	1.102		1.042
Biological Process	GO:0018130	5	heterocycle biosynthetic process	0.0188123	K3ZQR0	136	1.203	Up	0.00144095	S	probable AMP deaminase [Setaria italica]	LOC101752649	0.938	0.93	0.968	0.766	0.804	0.776	1.055	0.995	1.031	1.234	1.271	1.201
Biological Process	GO:0018130	5	heterocycle biosynthetic process	0.0188123	K3ZQR0	179	1.901	Up	0.0021778	S	probable AMP deaminase [Setaria italica]	LOC101752649	0.964	0.914	0.928	0.926	0.918	0.907	0.836	0.656	0.686	1.244	1.496	1.401
Biological Process	GO:0018130	5	heterocycle biosynthetic process	0.0188123	K3YGQ0	600	1.287	Up	0.0047413	S	protein PAF1 homolog [Setaria italica]	LOC101766547	1.042	1.165	1.178	0.953	0.838	0.87	0.915	0.83	0.841	1.067	1.08	1.182
Biological Process	GO:0018130	5	heterocycle biosynthetic process	0.0188123	K4AM48	284	1.476	Up	1.81464e-05	S	nicotianamine synthase 1 [Zea mays]	SETIT_039983mg	1.077	1.141	1.078	1.213	1.087	1.142	0.76	0.785	0.75	1.136	1.111	1.141
Biological Process	GO:0018130	5	heterocycle biosynthetic process	0.0188123	K3Z4W5	216	1.368	Up	1.98399e-05	S	CTP synthase	LOC101775508	1.224	1.142	1.189	1.233	1.239	1.193	0.659	0.666	0.671	0.889	0.914	0.927
Biological Process	GO:0018130	5	heterocycle biosynthetic process	0.0188123	K3XGY1	498	1.213	Up	0.045843	S	transcription initiation factor TFIID subunit 12-like [Setaria italica]	LOC101769642	0.982	1.016	0.993	1.064	0.895	1.043	0.85	1.038	0.878	1.171	1.058	1.127
Biological Process	GO:0015696	7	ammonium transport	0.0224086	K3ZEF2	477	1.423	Up	0.008042	T	Ammonium transporter	LOC101759162	1.476	1.423	1.44	1.133	1.048	1.151	0.481	0.527	0.556	0.693	0.83	0.703
Biological Process	GO:0015696	7	ammonium transport	0.0224086	K3Y6U6	452	1.731	Up	0.000163138	T	Ammonium transporter	LOC101768332	1.084	1.047	1.056	1.05	1.014	1.11	0.679	0.755	0.665	1.229	1.192	1.213
Biological Process	GO:0072521	5	purine-containing compound metabolic process	0.13592	K3YTL8	41	1.308	Up	0.000124745	S	Fructose-bisphosphate aldolase	LOC101754112	0.882	0.879	0.898	1.138	1.185	1.147	0.842	0.835	0.864	1.141	1.084	1.099
Biological Process	GO:0072521	5	purine-containing compound metabolic process	0.13592	K3ZSL3	411	1.278	Up	0.0030827	S	Inosine-5'-monophosphate dehydrogenase	LOC101780050	1.288	1.239	1.281	1.59	1.394	1.213	0.69	0.675	0.693	0.815	0.892	0.924
Biological Process	GO:0072521	5	purine-containing compound metabolic process	0.13592	K3ZQF6	938	1.354	Up	0.0102838	S	Plasma membrane ATPase	LOC101782642	1.132		1.189	0.964		1.019	0.781		0.802	1.102		1.042
Biological Process	GO:0072521	5	purine-containing compound metabolic process	0.13592	K3ZQR0	136	1.203	Up	0.00144095	S	probable AMP deaminase [Setaria italica]	LOC101752649	0.938	0.93	0.968	0.766	0.804	0.776	1.055	0.995	1.031	1.234	1.271	1.201
Biological Process	GO:0072521	5	purine-containing compound metabolic process	0.13592	K3ZQR0	179	1.901	Up	0.0021778	S	probable AMP deaminase [Setaria italica]	LOC101752649	0.964	0.914	0.928	0.926	0.918	0.907	0.836	0.656	0.686	1.244	1.496	1.401
Biological Process	GO:0072521	5	purine-containing compound metabolic process	0.13592	K3ZDH8	583	1.543	Up	0.000120913	S	ATP-dependent 6-phosphofructokinase	LOC101762810	0.946	0.89	0.929	1.005	1.067	1.047	0.816	0.758	0.813	1.215	1.269	1.2
Biological Process	GO:0072521	5	purine-containing compound metabolic process	0.13592	K3ZDH8	580	1.373	Up	0.0017388	S	ATP-dependent 6-phosphofructokinase	LOC101762810	0.951	0.894	0.904	1.073	1.054	1.028	0.875	0.871	0.813	1.098	1.175	1.24
Biological Process	GO:0072521	5	purine-containing compound metabolic process	0.13592	K3ZDH8	570	1.521	Up	0.00056165	Y	ATP-dependent 6-phosphofructokinase	LOC101762810	1.018	1.005	1.04	1.051	1.004	0.986	0.811	0.779	0.73	1.112	1.193	1.224
Biological Process	GO:0072521	5	purine-containing compound metabolic process	0.13592	K3ZDH8	569	1.897	Up	5.6362e-05	S	ATP-dependent 6-phosphofructokinase	LOC101762810	1.063	1.043	1.08	0.934	0.927	0.899	0.639	0.709	0.705	1.323	1.286	1.285
Biological Process	GO:0072521	5	purine-containing compound metabolic process	0.13592	K3Z3R9	78	1.824	Up	0.00047651	S	probable AMP deaminase [Setaria italica]	LOC101757820	0.989	0.972	0.947	1.051	1.012	1.051	0.67	0.776	0.653	1.285	1.226	1.317
Biological Process	GO:0046395	8	carboxylic acid catabolic process	0.108918	K3YQC4	392	1.479	Up	0.0042429	S	Phenylalanine ammonia-lyase	LOC101780720	1.399	1.234		1.181	1.229		0.68	0.7		0.999	1.042
Biological Process	GO:0046395	8	carboxylic acid catabolic process	0.108918	K3YQC4	10	1.287	Up	2.3832e-05	S	Phenylalanine ammonia-lyase	LOC101780720	1.234	1.263	1.282	1.167	1.085	1.18	0.773	0.8	0.776	1.014	1.01	0.999
Biological Process	GO:0046395	8	carboxylic acid catabolic process	0.108918	K3YGI0	549	1.321	Up	0.00112023	S	Phenylalanine ammonia-lyase	LOC101766005	1.364	1.311	1.243	1.229	1.144	1.066	0.718	0.751	0.802	0.993	0.989	1.019
Biological Process	GO:0090407	6	organophosphate biosynthetic process	0.0497488	K3ZSL3	411	1.278	Up	0.0030827	S	Inosine-5'-monophosphate dehydrogenase	LOC101780050	1.288	1.239	1.281	1.59	1.394	1.213	0.69	0.675	0.693	0.815	0.892	0.924
Biological Process	GO:0090407	6	organophosphate biosynthetic process	0.0497488	K3ZQF6	938	1.354	Up	0.0102838	S	Plasma membrane ATPase	LOC101782642	1.132		1.189	0.964		1.019	0.781		0.802	1.102		1.042
Biological Process	GO:0090407	6	organophosphate biosynthetic process	0.0497488	K3ZQR0	136	1.203	Up	0.00144095	S	probable AMP deaminase [Setaria italica]	LOC101752649	0.938	0.93	0.968	0.766	0.804	0.776	1.055	0.995	1.031	1.234	1.271	1.201
Biological Process	GO:0090407	6	organophosphate biosynthetic process	0.0497488	K3ZQR0	179	1.901	Up	0.0021778	S	probable AMP deaminase [Setaria italica]	LOC101752649	0.964	0.914	0.928	0.926	0.918	0.907	0.836	0.656	0.686	1.244	1.496	1.401
Biological Process	GO:0090407	6	organophosphate biosynthetic process	0.0497488	K3Z4W5	216	1.368	Up	1.98399e-05	S	CTP synthase	LOC101775508	1.224	1.142	1.189	1.233	1.239	1.193	0.659	0.666	0.671	0.889	0.914	0.927
Biological Process	GO:0090407	6	organophosphate biosynthetic process	0.0497488	K3Z3R9	78	1.824	Up	0.00047651	S	probable AMP deaminase [Setaria italica]	LOC101757820	0.989	0.972	0.947	1.051	1.012	1.051	0.67	0.776	0.653	1.285	1.226	1.317
Biological Process	GO:0030417	9	nicotianamine metabolic process	0.0116945	K4AI90	305	1.475	Up	0.0180357	S	nicotianamine synthase 2 [Setaria italica]	LOC101786975	1.083	1.323		1.351	1.132		0.678	0.734		1.078	1.005
Biological Process	GO:0030417	9	nicotianamine metabolic process	0.0116945	K4AM48	284	1.476	Up	1.81464e-05	S	nicotianamine synthase 1 [Zea mays]	SETIT_039983mg	1.077	1.141	1.078	1.213	1.087	1.142	0.76	0.785	0.75	1.136	1.111	1.141
Biological Process	GO:0009126	9	purine nucleoside monophosphate metabolic process	0.117517	K3YTL8	41	1.308	Up	0.000124745	S	Fructose-bisphosphate aldolase	LOC101754112	0.882	0.879	0.898	1.138	1.185	1.147	0.842	0.835	0.864	1.141	1.084	1.099
Biological Process	GO:0009126	9	purine nucleoside monophosphate metabolic process	0.117517	K3ZQF6	938	1.354	Up	0.0102838	S	Plasma membrane ATPase	LOC101782642	1.132		1.189	0.964		1.019	0.781		0.802	1.102		1.042
Biological Process	GO:0009126	9	purine nucleoside monophosphate metabolic process	0.117517	K3ZQR0	136	1.203	Up	0.00144095	S	probable AMP deaminase [Setaria italica]	LOC101752649	0.938	0.93	0.968	0.766	0.804	0.776	1.055	0.995	1.031	1.234	1.271	1.201
Biological Process	GO:0009126	9	purine nucleoside monophosphate metabolic process	0.117517	K3ZQR0	179	1.901	Up	0.0021778	S	probable AMP deaminase [Setaria italica]	LOC101752649	0.964	0.914	0.928	0.926	0.918	0.907	0.836	0.656	0.686	1.244	1.496	1.401
Biological Process	GO:0009126	9	purine nucleoside monophosphate metabolic process	0.117517	K3ZDH8	583	1.543	Up	0.000120913	S	ATP-dependent 6-phosphofructokinase	LOC101762810	0.946	0.89	0.929	1.005	1.067	1.047	0.816	0.758	0.813	1.215	1.269	1.2
Biological Process	GO:0009126	9	purine nucleoside monophosphate metabolic process	0.117517	K3ZDH8	580	1.373	Up	0.0017388	S	ATP-dependent 6-phosphofructokinase	LOC101762810	0.951	0.894	0.904	1.073	1.054	1.028	0.875	0.871	0.813	1.098	1.175	1.24
Biological Process	GO:0009126	9	purine nucleoside monophosphate metabolic process	0.117517	K3ZDH8	570	1.521	Up	0.00056165	Y	ATP-dependent 6-phosphofructokinase	LOC101762810	1.018	1.005	1.04	1.051	1.004	0.986	0.811	0.779	0.73	1.112	1.193	1.224
Biological Process	GO:0009126	9	purine nucleoside monophosphate metabolic process	0.117517	K3ZDH8	569	1.897	Up	5.6362e-05	S	ATP-dependent 6-phosphofructokinase	LOC101762810	1.063	1.043	1.08	0.934	0.927	0.899	0.639	0.709	0.705	1.323	1.286	1.285
Biological Process	GO:0009126	9	purine nucleoside monophosphate metabolic process	0.117517	K3Z3R9	78	1.824	Up	0.00047651	S	probable AMP deaminase [Setaria italica]	LOC101757820	0.989	0.972	0.947	1.051	1.012	1.051	0.67	0.776	0.653	1.285	1.226	1.317
Biological Process	GO:0006164	10	purine nucleotide biosynthetic process	0.0550419	K3ZSL3	411	1.278	Up	0.0030827	S	Inosine-5'-monophosphate dehydrogenase	LOC101780050	1.288	1.239	1.281	1.59	1.394	1.213	0.69	0.675	0.693	0.815	0.892	0.924
Biological Process	GO:0006164	10	purine nucleotide biosynthetic process	0.0550419	K3ZQF6	938	1.354	Up	0.0102838	S	Plasma membrane ATPase	LOC101782642	1.132		1.189	0.964		1.019	0.781		0.802	1.102		1.042
Biological Process	GO:0006164	10	purine nucleotide biosynthetic process	0.0550419	K3ZQR0	136	1.203	Up	0.00144095	S	probable AMP deaminase [Setaria italica]	LOC101752649	0.938	0.93	0.968	0.766	0.804	0.776	1.055	0.995	1.031	1.234	1.271	1.201
Biological Process	GO:0006164	10	purine nucleotide biosynthetic process	0.0550419	K3ZQR0	179	1.901	Up	0.0021778	S	probable AMP deaminase [Setaria italica]	LOC101752649	0.964	0.914	0.928	0.926	0.918	0.907	0.836	0.656	0.686	1.244	1.496	1.401
Biological Process	GO:0006164	10	purine nucleotide biosynthetic process	0.0550419	K3Z3R9	78	1.824	Up	0.00047651	S	probable AMP deaminase [Setaria italica]	LOC101757820	0.989	0.972	0.947	1.051	1.012	1.051	0.67	0.776	0.653	1.285	1.226	1.317
Biological Process	GO:1901362	5	organic cyclic compound biosynthetic process	0.0309152	K3ZRS2	587	1.223	Up	0.0117844	S	protein SCAI homolog isoform X1 [Setaria italica]	LOC101783577		1.008	1.012		1.135	1.227		0.84	0.808		1.018	0.997
Biological Process	GO:1901362	5	organic cyclic compound biosynthetic process	0.0309152	K4AI90	305	1.475	Up	0.0180357	S	nicotianamine synthase 2 [Setaria italica]	LOC101786975	1.083	1.323		1.351	1.132		0.678	0.734		1.078	1.005
Biological Process	GO:1901362	5	organic cyclic compound biosynthetic process	0.0309152	K4A4Z6	889	1.413	Up	0.031455	Y	DNA-directed RNA polymerase subunit beta	LOC101780789	1.096		0.897	0.915		0.86	0.843		0.902	1.168		1.298
Biological Process	GO:1901362	5	organic cyclic compound biosynthetic process	0.0309152	K3Z3W7	180	1.242	Up	0.00131866	S	Delta-1-pyrroline-5-carboxylate synthase	LOC101765114	0.87		0.883	1.025		1.04	0.93		0.925	1.16		1.143
Biological Process	GO:1901362	5	organic cyclic compound biosynthetic process	0.0309152	K3Z3W7	181	1.305	Up	0.00052469	S	Delta-1-pyrroline-5-carboxylate synthase	LOC101765114	0.844	0.789	0.87	1.015	1.03	1.019	0.916	0.905	0.945	1.203	1.251	1.156
Biological Process	GO:1901362	5	organic cyclic compound biosynthetic process	0.0309152	K3Z3R9	78	1.824	Up	0.00047651	S	probable AMP deaminase [Setaria italica]	LOC101757820	0.989	0.972	0.947	1.051	1.012	1.051	0.67	0.776	0.653	1.285	1.226	1.317
Biological Process	GO:1901362	5	organic cyclic compound biosynthetic process	0.0309152	K3ZSL3	411	1.278	Up	0.0030827	S	Inosine-5'-monophosphate dehydrogenase	LOC101780050	1.288	1.239	1.281	1.59	1.394	1.213	0.69	0.675	0.693	0.815	0.892	0.924
Biological Process	GO:1901362	5	organic cyclic compound biosynthetic process	0.0309152	K3ZQF6	938	1.354	Up	0.0102838	S	Plasma membrane ATPase	LOC101782642	1.132		1.189	0.964		1.019	0.781		0.802	1.102		1.042
Biological Process	GO:1901362	5	organic cyclic compound biosynthetic process	0.0309152	K3ZQR0	136	1.203	Up	0.00144095	S	probable AMP deaminase [Setaria italica]	LOC101752649	0.938	0.93	0.968	0.766	0.804	0.776	1.055	0.995	1.031	1.234	1.271	1.201
Biological Process	GO:1901362	5	organic cyclic compound biosynthetic process	0.0309152	K3ZQR0	179	1.901	Up	0.0021778	S	probable AMP deaminase [Setaria italica]	LOC101752649	0.964	0.914	0.928	0.926	0.918	0.907	0.836	0.656	0.686	1.244	1.496	1.401
Biological Process	GO:1901362	5	organic cyclic compound biosynthetic process	0.0309152	K3YGQ0	600	1.287	Up	0.0047413	S	protein PAF1 homolog [Setaria italica]	LOC101766547	1.042	1.165	1.178	0.953	0.838	0.87	0.915	0.83	0.841	1.067	1.08	1.182
Biological Process	GO:1901362	5	organic cyclic compound biosynthetic process	0.0309152	K4AM48	284	1.476	Up	1.81464e-05	S	nicotianamine synthase 1 [Zea mays]	SETIT_039983mg	1.077	1.141	1.078	1.213	1.087	1.142	0.76	0.785	0.75	1.136	1.111	1.141
Biological Process	GO:1901362	5	organic cyclic compound biosynthetic process	0.0309152	K3Z4W5	216	1.368	Up	1.98399e-05	S	CTP synthase	LOC101775508	1.224	1.142	1.189	1.233	1.239	1.193	0.659	0.666	0.671	0.889	0.914	0.927
Biological Process	GO:1901362	5	organic cyclic compound biosynthetic process	0.0309152	K3XGY1	498	1.213	Up	0.045843	S	transcription initiation factor TFIID subunit 12-like [Setaria italica]	LOC101769642	0.982	1.016	0.993	1.064	0.895	1.043	0.85	1.038	0.878	1.171	1.058	1.127
Biological Process	GO:0009201	10	ribonucleoside triphosphate biosynthetic process	0.273122	K3ZQF6	938	1.354	Up	0.0102838	S	Plasma membrane ATPase	LOC101782642	1.132		1.189	0.964		1.019	0.781		0.802	1.102		1.042
Biological Process	GO:0009201	10	ribonucleoside triphosphate biosynthetic process	0.273122	K3Z4W5	216	1.368	Up	1.98399e-05	S	CTP synthase	LOC101775508	1.224	1.142	1.189	1.233	1.239	1.193	0.659	0.666	0.671	0.889	0.914	0.927
Biological Process	GO:0046907	5	intracellular transport	0.0504658	K3XF11	274	1.414	Up	0.00023634	S	target of Myb protein 1-like [Setaria italica]	LOC101770169	0.839	0.858	0.903	1.001	0.974	1.103	0.882	0.897	0.851	1.246	1.285	1.188
Biological Process	GO:0046907	5	intracellular transport	0.0504658	K3Z5X3	38	1.278	Up	0.0119585	S	target of Myb protein 1-like [Setaria italica]	LOC101781311		0.927	0.908		1.182	1.19		0.802	0.842		1.063	1.038
Biological Process	GO:0046907	5	intracellular transport	0.0504658	K3YGC0	674	1.309	Up	8.0607e-05	S	conserved oligomeric Golgi complex subunit 3 [Setaria italica]	LOC101766413		0.96	0.91		0.999	1.02		0.889	0.887		1.16	1.165
Biological Process	GO:0046907	5	intracellular transport	0.0504658	K3ZQJ4	614	1.258	Up	4.219e-05	S	Coatomer subunit gamma	LOC101780598	1.107	1.22	1.11	1.089	1.084	1.166	0.807	0.79	0.79	1.02	0.989	0.993
Biological Process	GO:0046907	5	intracellular transport	0.0504658	K3Z895	73	1.35	Up	1.60527e-05	S	Clathrin light chain	LOC101761841	0.906	0.926	0.971	1.055	1.054	1.022	0.854	0.861	0.874	1.174	1.144	1.177
Biological Process	GO:0046907	5	intracellular transport	0.0504658	K3YT65	390	1.295	Up	0.0029643	S	TOM1-like protein 2 [Setaria italica]	LOC101767496		1.132	1.102		1.15	1.173		0.769	0.771		0.983	1.011
Biological Process	GO:0046907	5	intracellular transport	0.0504658	K4ADE5	252	1.229	Up	1.61163e-05	S	ran-binding protein 1 homolog b-like [Setaria italica]	LOC101775947	0.866	0.822	0.865	0.994	0.997	1.016	0.941	0.965	0.954	1.176	1.173	1.165
Biological Process	GO:0046907	5	intracellular transport	0.0504658	K3ZHU5	512	1.707	Up	0.000101615	S	Signal recognition particle subunit SRP68	LOC101755371	0.907	0.901	0.944	0.99	1.003	0.994	0.725	0.749	0.796	1.327	1.31	1.238
Biological Process	GO:0046907	5	intracellular transport	0.0504658	K3ZHU5	509	1.475	Up	0.00069622	S	Signal recognition particle subunit SRP68	LOC101755371	0.875	0.882	0.889	1.023	1.014	1.046	0.85	0.878	0.772	1.219	1.205	1.263
Biological Process	GO:0046907	5	intracellular transport	0.0504658	K3ZHV4	347	1.259	Up	0.0070377	Y	TOM1-like protein 2 [Setaria italica]	LOC101781037	0.98	1.017		0.946	0.97		0.909	0.877		1.133	1.116
Biological Process	GO:0009628	3	response to abiotic stimulus	0.200263	K4AAF2	25	1.681	Up	7.7639e-07	S	dnaJ protein homolog [Setaria italica]	LOC101776188	1.085	1.031	1.078	1.17	1.176	1.201	0.659	0.663	0.649	1.091	1.126	1.096
Biological Process	GO:0009628	3	response to abiotic stimulus	0.200263	K3YSS7	26	1.408	Up	2.3963e-05	S	dnaJ protein homolog 2-like [Setaria italica]	LOC101783812	1.106	1.07	1.072	1.198	1.191	1.261	0.71	0.731	0.693	1.003	1.008	0.994
Biological Process	GO:0071804	9	cellular potassium ion transport	0.273122	K3YD82	692	1.473	Up	0.0067583	S	Potassium transporter	LOC101766299	1.621	1.532	1.457	1.092	0.879	0.977	0.59	0.679	0.612	0.825	0.923	1.022
Biological Process	GO:0071804	9	cellular potassium ion transport	0.273122	K3YD82	691	1.485	Up	0.0056619	S	Potassium transporter	LOC101766299	1.621	1.513	1.457	1.092	0.902	0.977	0.59	0.67	0.612	0.825	0.932	1.022
Biological Process	GO:0071804	9	cellular potassium ion transport	0.273122	K3Y5D3	145	1.245	Up	0.020041	S	Potassium transporter	LOC101765477	1.002	0.93	0.912	0.831	0.866	0.732	1.04	1.017	1.129	1.211	1.321	1.433
Biological Process	GO:0006576	7	cellular biogenic amine metabolic process	0.00445315	K4AI90	305	1.475	Up	0.0180357	S	nicotianamine synthase 2 [Setaria italica]	LOC101786975	1.083	1.323		1.351	1.132		0.678	0.734		1.078	1.005
Biological Process	GO:0006576	7	cellular biogenic amine metabolic process	0.00445315	K4AM48	284	1.476	Up	1.81464e-05	S	nicotianamine synthase 1 [Zea mays]	SETIT_039983mg	1.077	1.141	1.078	1.213	1.087	1.142	0.76	0.785	0.75	1.136	1.111	1.141
Biological Process	GO:0006576	7	cellular biogenic amine metabolic process	0.00445315	K3Z1I0	24	1.294	Up	0.0042836	S	spermine synthase-like [Setaria italica]	LOC101771514	0.993	1.037	0.899	1.038	1.046	1.099	0.87	0.88	0.803	1.094	1.041	1.168
Biological Process	GO:0006576	7	cellular biogenic amine metabolic process	0.00445315	K3Z1I0	19	1.298	Up	0.049902	S	spermine synthase-like [Setaria italica]	LOC101771514	0.98		0.844	1.024		1.101	0.908		0.84	1.082		1.187
Biological Process	GO:0005992	9	trehalose biosynthetic process	0.108918	K3YG75	843	1.447	Up	4.3223e-05	S	"""""""probable alpha,alpha-trehalose-phosphate synthase [UDP-forming] 9 [Setaria italica]"""""""	LOC101765726	0.967	1.009	1.042	1.152	1.183	1.117	0.72	0.748	0.748	1.09	1.038	1.079
Biological Process	GO:0005992	9	trehalose biosynthetic process	0.108918	K3YPW1	842	1.237	Up	0.0086174	S	"""""""probable alpha,alpha-trehalose-phosphate synthase [UDP-forming] 11 [Setaria italica]"""""""	LOC101768584	0.911	0.955	0.966	1.243	1.135	1.151	0.775	0.891	0.862	1.057	1.057	1.012
Biological Process	GO:0007010	5	cytoskeleton organization	0.273122	K3XE63	846	1.643	Up	0.0083046	S	villin-3-like [Setaria italica]	LOC101780713	0.85	0.928	0.862	0.867	0.827	0.95	0.854	0.711	0.958	1.414	1.494	1.238
Biological Process	GO:0007010	5	cytoskeleton organization	0.273122	K3XYQ4	142	1.261	Up	0.00026301	S	villin-4-like isoform X2 [Oryza brachyantha]	SETIT_007062mg	0.953	0.969	0.939	0.94	0.954	0.995	0.944	0.891	0.911	1.145	1.176	1.143
Biological Process	GO:0016192	5	vesicle-mediated transport	0.156757	K3Y8T2	278	1.221	Up	0.0022232	S	rhomboid-like protein 19 [Setaria italica]	LOC101772488	0.999	1.041	1.082	1.064	1.006	1.032	0.879	0.86	0.886	1.095	1.098	1.011
Biological Process	GO:0016192	5	vesicle-mediated transport	0.156757	K3Z895	73	1.35	Up	1.60527e-05	S	Clathrin light chain	LOC101761841	0.906	0.926	0.971	1.055	1.054	1.022	0.854	0.861	0.874	1.174	1.144	1.177
Biological Process	GO:0016192	5	vesicle-mediated transport	0.156757	K3ZQJ4	614	1.258	Up	4.219e-05	S	Coatomer subunit gamma	LOC101780598	1.107	1.22	1.11	1.089	1.084	1.166	0.807	0.79	0.79	1.02	0.989	0.993
Biological Process	GO:0016192	5	vesicle-mediated transport	0.156757	K4A745	495	1.215	Up	0.0144768	S	SEC1 family transport protein SLY1 [Setaria italica]	LOC101763651	1.218	1.017	0.951	0.996	1.083	1.044	0.809	0.847	0.926	0.993	1.064	1.08
Biological Process	GO:0016192	5	vesicle-mediated transport	0.156757	K3ZX76	9	1.252	Up	0.0193612	S	Trafficking protein particle complex subunit	LOC101768867	0.966		1.027	1.07		1.09	0.84		0.853	1.092		1.027
Biological Process	GO:0016192	5	vesicle-mediated transport	0.156757	K3XSA9	331	1.22	Up	0.000136279	S	VAMP-like protein YKT61 [Setaria italica]	LOC101753832	1.051	1.064	1.096	1.017	0.994	0.979	0.881	0.87	0.845	1.045	1.055	1.067
Biological Process	GO:0016192	5	vesicle-mediated transport	0.156757	K3Z0C6	182	1.375	Up	0.00055794	S	Exocyst subunit Exo70 family protein	LOC101772056	1.246	1.192	1.181	1.12	1.099	1.038	0.718	0.785	0.762	1.029	1.011	1.074
Biological Process	GO:0034654	6	nucleobase-containing compound biosynthetic process	0.0619734	K3ZRS2	587	1.223	Up	0.0117844	S	protein SCAI homolog isoform X1 [Setaria italica]	LOC101783577		1.008	1.012		1.135	1.227		0.84	0.808		1.018	0.997
Biological Process	GO:0034654	6	nucleobase-containing compound biosynthetic process	0.0619734	K4A4Z6	889	1.413	Up	0.031455	Y	DNA-directed RNA polymerase subunit beta	LOC101780789	1.096		0.897	0.915		0.86	0.843		0.902	1.168		1.298
Biological Process	GO:0034654	6	nucleobase-containing compound biosynthetic process	0.0619734	K3Z3R9	78	1.824	Up	0.00047651	S	probable AMP deaminase [Setaria italica]	LOC101757820	0.989	0.972	0.947	1.051	1.012	1.051	0.67	0.776	0.653	1.285	1.226	1.317
Biological Process	GO:0034654	6	nucleobase-containing compound biosynthetic process	0.0619734	K3ZSL3	411	1.278	Up	0.0030827	S	Inosine-5'-monophosphate dehydrogenase	LOC101780050	1.288	1.239	1.281	1.59	1.394	1.213	0.69	0.675	0.693	0.815	0.892	0.924
Biological Process	GO:0034654	6	nucleobase-containing compound biosynthetic process	0.0619734	K3ZQF6	938	1.354	Up	0.0102838	S	Plasma membrane ATPase	LOC101782642	1.132		1.189	0.964		1.019	0.781		0.802	1.102		1.042
Biological Process	GO:0034654	6	nucleobase-containing compound biosynthetic process	0.0619734	K3ZQR0	136	1.203	Up	0.00144095	S	probable AMP deaminase [Setaria italica]	LOC101752649	0.938	0.93	0.968	0.766	0.804	0.776	1.055	0.995	1.031	1.234	1.271	1.201
Biological Process	GO:0034654	6	nucleobase-containing compound biosynthetic process	0.0619734	K3ZQR0	179	1.901	Up	0.0021778	S	probable AMP deaminase [Setaria italica]	LOC101752649	0.964	0.914	0.928	0.926	0.918	0.907	0.836	0.656	0.686	1.244	1.496	1.401
Biological Process	GO:0034654	6	nucleobase-containing compound biosynthetic process	0.0619734	K3YGQ0	600	1.287	Up	0.0047413	S	protein PAF1 homolog [Setaria italica]	LOC101766547	1.042	1.165	1.178	0.953	0.838	0.87	0.915	0.83	0.841	1.067	1.08	1.182
Biological Process	GO:0034654	6	nucleobase-containing compound biosynthetic process	0.0619734	K3XGY1	498	1.213	Up	0.045843	S	transcription initiation factor TFIID subunit 12-like [Setaria italica]	LOC101769642	0.982	1.016	0.993	1.064	0.895	1.043	0.85	1.038	0.878	1.171	1.058	1.127
Biological Process	GO:0034654	6	nucleobase-containing compound biosynthetic process	0.0619734	K3Z4W5	216	1.368	Up	1.98399e-05	S	CTP synthase	LOC101775508	1.224	1.142	1.189	1.233	1.239	1.193	0.659	0.666	0.671	0.889	0.914	0.927
Biological Process	GO:0071702	5	organic substance transport	0.0648187	K3XF11	274	1.414	Up	0.00023634	S	target of Myb protein 1-like [Setaria italica]	LOC101770169	0.839	0.858	0.903	1.001	0.974	1.103	0.882	0.897	0.851	1.246	1.285	1.188
Biological Process	GO:0071702	5	organic substance transport	0.0648187	K3Z5X3	38	1.278	Up	0.0119585	S	target of Myb protein 1-like [Setaria italica]	LOC101781311		0.927	0.908		1.182	1.19		0.802	0.842		1.063	1.038
Biological Process	GO:0071702	5	organic substance transport	0.0648187	K3YGC0	674	1.309	Up	8.0607e-05	S	conserved oligomeric Golgi complex subunit 3 [Setaria italica]	LOC101766413		0.96	0.91		0.999	1.02		0.889	0.887		1.16	1.165
Biological Process	GO:0071702	5	organic substance transport	0.0648187	K3ZQJ4	614	1.258	Up	4.219e-05	S	Coatomer subunit gamma	LOC101780598	1.107	1.22	1.11	1.089	1.084	1.166	0.807	0.79	0.79	1.02	0.989	0.993
Biological Process	GO:0071702	5	organic substance transport	0.0648187	K3Z895	73	1.35	Up	1.60527e-05	S	Clathrin light chain	LOC101761841	0.906	0.926	0.971	1.055	1.054	1.022	0.854	0.861	0.874	1.174	1.144	1.177
Biological Process	GO:0071702	5	organic substance transport	0.0648187	K3YT65	390	1.295	Up	0.0029643	S	TOM1-like protein 2 [Setaria italica]	LOC101767496		1.132	1.102		1.15	1.173		0.769	0.771		0.983	1.011
Biological Process	GO:0071702	5	organic substance transport	0.0648187	K3YGK0	667	1.203	Up	0.0023647	S	IST1-like protein [Zea mays]	LOC101771389	1.13	1.071	1.104	1.029	1.063	1.005	0.822	0.824	0.891	1.025	1.022	1.006
Biological Process	GO:0071702	5	organic substance transport	0.0648187	K3YGK0	522	1.262	Up	0.0034426	S	IST1-like protein [Zea mays]	LOC101771389	0.976	0.905	0.954	1.027	1.045	1.022	0.936	0.886	0.853	1.068	1.147	1.162
Biological Process	GO:0071702	5	organic substance transport	0.0648187	K3YGK0	518	1.228	Up	0.00077748	S	IST1-like protein [Zea mays]	LOC101771389	0.997	0.909	1.025	1.009	1.039	1.016	0.916	0.891	0.881	1.082	1.143	1.077
Biological Process	GO:0071702	5	organic substance transport	0.0648187	K3ZHU5	512	1.707	Up	0.000101615	S	Signal recognition particle subunit SRP68	LOC101755371	0.907	0.901	0.944	0.99	1.003	0.994	0.725	0.749	0.796	1.327	1.31	1.238
Biological Process	GO:0071702	5	organic substance transport	0.0648187	K3ZHU5	509	1.475	Up	0.00069622	S	Signal recognition particle subunit SRP68	LOC101755371	0.875	0.882	0.889	1.023	1.014	1.046	0.85	0.878	0.772	1.219	1.205	1.263
Biological Process	GO:0071702	5	organic substance transport	0.0648187	K4A4Z1	46	1.33	Up	0.0038609	S	Phospholipid-transporting ATPase	LOC101777430	1.109	1.033		0.911	0.899		0.85	0.864		1.122	1.158
Biological Process	GO:0071702	5	organic substance transport	0.0648187	K3XDY7	589	1.375	Up	0.0024817	S	dentin sialophosphoprotein-like [Zea mays]	LOC101772173	1.281	1.21	1.136	0.938	1.039	1.004	0.725	0.774	0.76	1.056	0.952	1.098
Biological Process	GO:0071702	5	organic substance transport	0.0648187	K3XDY7	839	1.331	Up	0.00171559	S	dentin sialophosphoprotein-like [Zea mays]	LOC101772173	0.978	0.934	0.936	0.793	0.83	0.804	0.89	0.975	0.949	1.292	1.183	1.271
Biological Process	GO:0071702	5	organic substance transport	0.0648187	K3XDY7	746	1.331	Up	0.0046752	S	dentin sialophosphoprotein-like [Zea mays]	LOC101772173	1.139	0.998	1.13	0.87	0.704	0.87	0.837	0.932	0.868	1.135	1.261	1.113
Biological Process	GO:0071702	5	organic substance transport	0.0648187	K3XDY7	1065	1.315	Up	0.00067928	S	dentin sialophosphoprotein-like [Zea mays]	LOC101772173	1.029	0.978	0.969	1.04	1.056	1.124	0.822	0.87	0.8	1.102	1.061	1.114
Biological Process	GO:0071702	5	organic substance transport	0.0648187	K3ZHV4	347	1.259	Up	0.0070377	Y	TOM1-like protein 2 [Setaria italica]	LOC101781037	0.98	1.017		0.946	0.97		0.909	0.877		1.133	1.116
Biological Process	GO:0042455	9	ribonucleoside biosynthetic process	0.345808	K3ZQF6	938	1.354	Up	0.0102838	S	Plasma membrane ATPase	LOC101782642	1.132		1.189	0.964		1.019	0.781		0.802	1.102		1.042
Biological Process	GO:0042455	9	ribonucleoside biosynthetic process	0.345808	K3Z4W5	216	1.368	Up	1.98399e-05	S	CTP synthase	LOC101775508	1.224	1.142	1.189	1.233	1.239	1.193	0.659	0.666	0.671	0.889	0.914	0.927
Biological Process	GO:1901605	9	alpha-amino acid metabolic process	0.15698	K3XDN9	553	1.386	Up	0.0047218	S	"""""""glutamate synthase 1 [NADH], chloroplastic isoform X1 [Setaria italica]"""""""	LOC101785947	0.817	0.824	0.918	0.961	0.974	1.01	0.852	0.859	0.86	1.221	1.206	1.136
Biological Process	GO:1901605	9	alpha-amino acid metabolic process	0.15698	K3YQC4	392	1.479	Up	0.0042429	S	Phenylalanine ammonia-lyase	LOC101780720	1.399	1.234		1.181	1.229		0.68	0.7		0.999	1.042
Biological Process	GO:1901605	9	alpha-amino acid metabolic process	0.15698	K3YQC4	10	1.287	Up	2.3832e-05	S	Phenylalanine ammonia-lyase	LOC101780720	1.234	1.263	1.282	1.167	1.085	1.18	0.773	0.8	0.776	1.014	1.01	0.999
Biological Process	GO:1901605	9	alpha-amino acid metabolic process	0.15698	K3YGI0	549	1.321	Up	0.00112023	S	Phenylalanine ammonia-lyase	LOC101766005	1.364	1.311	1.243	1.229	1.144	1.066	0.718	0.751	0.802	0.993	0.989	1.019
Biological Process	GO:1901605	9	alpha-amino acid metabolic process	0.15698	K3Z3W7	180	1.242	Up	0.00131866	S	Delta-1-pyrroline-5-carboxylate synthase	LOC101765114	0.87		0.883	1.025		1.04	0.93		0.925	1.16		1.143
Biological Process	GO:1901605	9	alpha-amino acid metabolic process	0.15698	K3Z3W7	181	1.305	Up	0.00052469	S	Delta-1-pyrroline-5-carboxylate synthase	LOC101765114	0.844	0.789	0.87	1.015	1.03	1.019	0.916	0.905	0.945	1.203	1.251	1.156
Biological Process	GO:1901605	9	alpha-amino acid metabolic process	0.15698	K3ZI14	264	1.413	Up	0.0023429	S	Probable bifunctional methylthioribulose-1-phosphate dehydratase/enolase-phosphatase E1	LOC101776717	0.934	0.939		1.142	1.105		0.784	0.81		1.122	1.131
Biological Process	GO:0045184	5	establishment of protein localization	0.0289873	K3XF11	274	1.414	Up	0.00023634	S	target of Myb protein 1-like [Setaria italica]	LOC101770169	0.839	0.858	0.903	1.001	0.974	1.103	0.882	0.897	0.851	1.246	1.285	1.188
Biological Process	GO:0045184	5	establishment of protein localization	0.0289873	K3Z5X3	38	1.278	Up	0.0119585	S	target of Myb protein 1-like [Setaria italica]	LOC101781311		0.927	0.908		1.182	1.19		0.802	0.842		1.063	1.038
Biological Process	GO:0045184	5	establishment of protein localization	0.0289873	K3YGC0	674	1.309	Up	8.0607e-05	S	conserved oligomeric Golgi complex subunit 3 [Setaria italica]	LOC101766413		0.96	0.91		0.999	1.02		0.889	0.887		1.16	1.165
Biological Process	GO:0045184	5	establishment of protein localization	0.0289873	K3ZQJ4	614	1.258	Up	4.219e-05	S	Coatomer subunit gamma	LOC101780598	1.107	1.22	1.11	1.089	1.084	1.166	0.807	0.79	0.79	1.02	0.989	0.993
Biological Process	GO:0045184	5	establishment of protein localization	0.0289873	K3Z895	73	1.35	Up	1.60527e-05	S	Clathrin light chain	LOC101761841	0.906	0.926	0.971	1.055	1.054	1.022	0.854	0.861	0.874	1.174	1.144	1.177
Biological Process	GO:0045184	5	establishment of protein localization	0.0289873	K3YT65	390	1.295	Up	0.0029643	S	TOM1-like protein 2 [Setaria italica]	LOC101767496		1.132	1.102		1.15	1.173		0.769	0.771		0.983	1.011
Biological Process	GO:0045184	5	establishment of protein localization	0.0289873	K3YGK0	667	1.203	Up	0.0023647	S	IST1-like protein [Zea mays]	LOC101771389	1.13	1.071	1.104	1.029	1.063	1.005	0.822	0.824	0.891	1.025	1.022	1.006
Biological Process	GO:0045184	5	establishment of protein localization	0.0289873	K3YGK0	522	1.262	Up	0.0034426	S	IST1-like protein [Zea mays]	LOC101771389	0.976	0.905	0.954	1.027	1.045	1.022	0.936	0.886	0.853	1.068	1.147	1.162
Biological Process	GO:0045184	5	establishment of protein localization	0.0289873	K3YGK0	518	1.228	Up	0.00077748	S	IST1-like protein [Zea mays]	LOC101771389	0.997	0.909	1.025	1.009	1.039	1.016	0.916	0.891	0.881	1.082	1.143	1.077
Biological Process	GO:0045184	5	establishment of protein localization	0.0289873	K3ZHU5	512	1.707	Up	0.000101615	S	Signal recognition particle subunit SRP68	LOC101755371	0.907	0.901	0.944	0.99	1.003	0.994	0.725	0.749	0.796	1.327	1.31	1.238
Biological Process	GO:0045184	5	establishment of protein localization	0.0289873	K3ZHU5	509	1.475	Up	0.00069622	S	Signal recognition particle subunit SRP68	LOC101755371	0.875	0.882	0.889	1.023	1.014	1.046	0.85	0.878	0.772	1.219	1.205	1.263
Biological Process	GO:0045184	5	establishment of protein localization	0.0289873	K3XDY7	589	1.375	Up	0.0024817	S	dentin sialophosphoprotein-like [Zea mays]	LOC101772173	1.281	1.21	1.136	0.938	1.039	1.004	0.725	0.774	0.76	1.056	0.952	1.098
Biological Process	GO:0045184	5	establishment of protein localization	0.0289873	K3XDY7	839	1.331	Up	0.00171559	S	dentin sialophosphoprotein-like [Zea mays]	LOC101772173	0.978	0.934	0.936	0.793	0.83	0.804	0.89	0.975	0.949	1.292	1.183	1.271
Biological Process	GO:0045184	5	establishment of protein localization	0.0289873	K3XDY7	746	1.331	Up	0.0046752	S	dentin sialophosphoprotein-like [Zea mays]	LOC101772173	1.139	0.998	1.13	0.87	0.704	0.87	0.837	0.932	0.868	1.135	1.261	1.113
Biological Process	GO:0045184	5	establishment of protein localization	0.0289873	K3XDY7	1065	1.315	Up	0.00067928	S	dentin sialophosphoprotein-like [Zea mays]	LOC101772173	1.029	0.978	0.969	1.04	1.056	1.124	0.822	0.87	0.8	1.102	1.061	1.114
Biological Process	GO:0045184	5	establishment of protein localization	0.0289873	K3ZHV4	347	1.259	Up	0.0070377	Y	TOM1-like protein 2 [Setaria italica]	LOC101781037	0.98	1.017		0.946	0.97		0.909	0.877		1.133	1.116
Biological Process	GO:0016054	6	organic acid catabolic process	0.108918	K3YQC4	392	1.479	Up	0.0042429	S	Phenylalanine ammonia-lyase	LOC101780720	1.399	1.234		1.181	1.229		0.68	0.7		0.999	1.042
Biological Process	GO:0016054	6	organic acid catabolic process	0.108918	K3YQC4	10	1.287	Up	2.3832e-05	S	Phenylalanine ammonia-lyase	LOC101780720	1.234	1.263	1.282	1.167	1.085	1.18	0.773	0.8	0.776	1.014	1.01	0.999
Biological Process	GO:0016054	6	organic acid catabolic process	0.108918	K3YGI0	549	1.321	Up	0.00112023	S	Phenylalanine ammonia-lyase	LOC101766005	1.364	1.311	1.243	1.229	1.144	1.066	0.718	0.751	0.802	0.993	0.989	1.019
Biological Process	GO:1901564	4	organonitrogen compound metabolic process	0.0163321	K4AIU7	169	1.505	Up	0.0054601	Y	40S ribosomal protein S17-2-like [Setaria italica]	LOC101763924	1.1	1.044		1.116	1.111		0.688	0.731		1.069	1.066
Biological Process	GO:1901564	4	organonitrogen compound metabolic process	0.0163321	K4AI90	305	1.475	Up	0.0180357	S	nicotianamine synthase 2 [Setaria italica]	LOC101786975	1.083	1.323		1.351	1.132		0.678	0.734		1.078	1.005
Biological Process	GO:1901564	4	organonitrogen compound metabolic process	0.0163321	K3XDN9	553	1.386	Up	0.0047218	S	"""""""glutamate synthase 1 [NADH], chloroplastic isoform X1 [Setaria italica]"""""""	LOC101785947	0.817	0.824	0.918	0.961	0.974	1.01	0.852	0.859	0.86	1.221	1.206	1.136
Biological Process	GO:1901564	4	organonitrogen compound metabolic process	0.0163321	K3YLC1	112	1.439	Up	0.0034641	S	60S acidic ribosomal protein P1 [Setaria italica]	LOC101785419	1.101	1.117	1.133	1.113	1.171	1.221	0.719	0.714	0.672	1.012	1.007	1.01
Biological Process	GO:1901564	4	organonitrogen compound metabolic process	0.0163321	K3YLC1	119	1.311	Up	0.0112381	S	60S acidic ribosomal protein P1 [Setaria italica]	LOC101785419	1.137	1.144		1.141	1.129		0.726	0.749		0.943	0.99
Biological Process	GO:1901564	4	organonitrogen compound metabolic process	0.0163321	K3YWR6	10	1.201	Up	0.0072188	T	60S ribosomal protein L31 [Setaria italica]	LOC101753151	1.008	0.914	1.066	1.025	1.094	1.04	0.876	0.887	0.898	1.092	1.111	0.992
Biological Process	GO:1901564	4	organonitrogen compound metabolic process	0.0163321	K3Z1I0	24	1.294	Up	0.0042836	S	spermine synthase-like [Setaria italica]	LOC101771514	0.993	1.037	0.899	1.038	1.046	1.099	0.87	0.88	0.803	1.094	1.041	1.168
Biological Process	GO:1901564	4	organonitrogen compound metabolic process	0.0163321	K3Z1I0	19	1.298	Up	0.049902	S	spermine synthase-like [Setaria italica]	LOC101771514	0.98		0.844	1.024		1.101	0.908		0.84	1.082		1.187
Biological Process	GO:1901564	4	organonitrogen compound metabolic process	0.0163321	K3ZI14	264	1.413	Up	0.0023429	S	Probable bifunctional methylthioribulose-1-phosphate dehydratase/enolase-phosphatase E1	LOC101776717	0.934	0.939		1.142	1.105		0.784	0.81		1.122	1.131
Biological Process	GO:1901564	4	organonitrogen compound metabolic process	0.0163321	K3Z925	246	1.21	Up	0.0020402	S	40S ribosomal protein S6	LOC101784158	0.908	0.716	0.801	0.838	1.024	0.995	1.093	1.042	1.014	1.235	1.302	1.273
Biological Process	GO:1901564	4	organonitrogen compound metabolic process	0.0163321	K3Z925	231	1.382	Up	0.0030152	S	40S ribosomal protein S6	LOC101784158	0.922	0.903	0.823	0.96	1.019	0.951	0.916	0.857	0.942	1.192	1.204	1.357
Biological Process	GO:1901564	4	organonitrogen compound metabolic process	0.0163321	K3Z925	229	1.353	Up	6.016e-05	S	40S ribosomal protein S6	LOC101784158	0.827	0.808	0.787	0.818	0.857	0.862	1.062	1.016	1.059	1.392	1.414	1.438
Biological Process	GO:1901564	4	organonitrogen compound metabolic process	0.0163321	K3ZSL3	411	1.278	Up	0.0030827	S	Inosine-5'-monophosphate dehydrogenase	LOC101780050	1.288	1.239	1.281	1.59	1.394	1.213	0.69	0.675	0.693	0.815	0.892	0.924
Biological Process	GO:1901564	4	organonitrogen compound metabolic process	0.0163321	K3ZQF6	938	1.354	Up	0.0102838	S	Plasma membrane ATPase	LOC101782642	1.132		1.189	0.964		1.019	0.781		0.802	1.102		1.042
Biological Process	GO:1901564	4	organonitrogen compound metabolic process	0.0163321	K3YGI0	549	1.321	Up	0.00112023	S	Phenylalanine ammonia-lyase	LOC101766005	1.364	1.311	1.243	1.229	1.144	1.066	0.718	0.751	0.802	0.993	0.989	1.019
Biological Process	GO:1901564	4	organonitrogen compound metabolic process	0.0163321	K4AEN4	74	1.264	Up	0.021762	Y	eukaryotic translation initiation factor NCBP [Setaria italica]	LOC101752992	0.872		0.83	1.011		1.016	0.945		0.921	1.141		1.218
Biological Process	GO:1901564	4	organonitrogen compound metabolic process	0.0163321	K3XID0	388	1.321	Up	0.0064229	S	alkaline phytoceramidase (APHC) [Medicago truncatula]	LOC101773401	1.056	1.045	1.06	0.817	0.941	0.934	0.891	0.804	0.898	1.213	1.154	1.059
Biological Process	GO:1901564	4	organonitrogen compound metabolic process	0.0163321	K3ZY88	102	1.327	Up	0.00069741	S	60S acidic ribosomal protein P2A [Setaria italica]	LOC101782345	1.025	1.006	1.034	1.177	1.118	1.081	0.758	0.811	0.835	1.045	1.075	1.07
Biological Process	GO:1901564	4	organonitrogen compound metabolic process	0.0163321	K3XLR6	11	1.215	Up	0.00072168	S	eukaryotic translation initiation factor 4E-1 [Setaria italica]	LOC101759765	1.124	1.082	1.042	1.149	1.129	1.137	0.781	0.819	0.813	0.956	0.972	1.005
Biological Process	GO:1901564	4	organonitrogen compound metabolic process	0.0163321	K3YQC4	392	1.479	Up	0.0042429	S	Phenylalanine ammonia-lyase	LOC101780720	1.399	1.234		1.181	1.229		0.68	0.7		0.999	1.042
Biological Process	GO:1901564	4	organonitrogen compound metabolic process	0.0163321	K3YQC4	10	1.287	Up	2.3832e-05	S	Phenylalanine ammonia-lyase	LOC101780720	1.234	1.263	1.282	1.167	1.085	1.18	0.773	0.8	0.776	1.014	1.01	0.999
Biological Process	GO:1901564	4	organonitrogen compound metabolic process	0.0163321	K3ZDH8	583	1.543	Up	0.000120913	S	ATP-dependent 6-phosphofructokinase	LOC101762810	0.946	0.89	0.929	1.005	1.067	1.047	0.816	0.758	0.813	1.215	1.269	1.2
Biological Process	GO:1901564	4	organonitrogen compound metabolic process	0.0163321	K3ZDH8	580	1.373	Up	0.0017388	S	ATP-dependent 6-phosphofructokinase	LOC101762810	0.951	0.894	0.904	1.073	1.054	1.028	0.875	0.871	0.813	1.098	1.175	1.24
Biological Process	GO:1901564	4	organonitrogen compound metabolic process	0.0163321	K3ZDH8	570	1.521	Up	0.00056165	Y	ATP-dependent 6-phosphofructokinase	LOC101762810	1.018	1.005	1.04	1.051	1.004	0.986	0.811	0.779	0.73	1.112	1.193	1.224
Biological Process	GO:1901564	4	organonitrogen compound metabolic process	0.0163321	K3ZDH8	569	1.897	Up	5.6362e-05	S	ATP-dependent 6-phosphofructokinase	LOC101762810	1.063	1.043	1.08	0.934	0.927	0.899	0.639	0.709	0.705	1.323	1.286	1.285
Biological Process	GO:1901564	4	organonitrogen compound metabolic process	0.0163321	K3Z3W7	180	1.242	Up	0.00131866	S	Delta-1-pyrroline-5-carboxylate synthase	LOC101765114	0.87		0.883	1.025		1.04	0.93		0.925	1.16		1.143
Biological Process	GO:1901564	4	organonitrogen compound metabolic process	0.0163321	K3Z3W7	181	1.305	Up	0.00052469	S	Delta-1-pyrroline-5-carboxylate synthase	LOC101765114	0.844	0.789	0.87	1.015	1.03	1.019	0.916	0.905	0.945	1.203	1.251	1.156
Biological Process	GO:1901564	4	organonitrogen compound metabolic process	0.0163321	K3Z3R9	78	1.824	Up	0.00047651	S	probable AMP deaminase [Setaria italica]	LOC101757820	0.989	0.972	0.947	1.051	1.012	1.051	0.67	0.776	0.653	1.285	1.226	1.317
Biological Process	GO:1901564	4	organonitrogen compound metabolic process	0.0163321	K3YSD3	219	1.288	Up	0.0022	S	eukaryotic translation initiation factor 5 [Setaria italica]	LOC101775019	1.03	1.052	1.003	0.972	0.99	0.961	0.84	0.824	0.922	1.133	1.093	1.104
Biological Process	GO:1901564	4	organonitrogen compound metabolic process	0.0163321	K3YTL8	41	1.308	Up	0.000124745	S	Fructose-bisphosphate aldolase	LOC101754112	0.882	0.879	0.898	1.138	1.185	1.147	0.842	0.835	0.864	1.141	1.084	1.099
Biological Process	GO:1901564	4	organonitrogen compound metabolic process	0.0163321	K3ZQR0	136	1.203	Up	0.00144095	S	probable AMP deaminase [Setaria italica]	LOC101752649	0.938	0.93	0.968	0.766	0.804	0.776	1.055	0.995	1.031	1.234	1.271	1.201
Biological Process	GO:1901564	4	organonitrogen compound metabolic process	0.0163321	K3ZQR0	179	1.901	Up	0.0021778	S	probable AMP deaminase [Setaria italica]	LOC101752649	0.964	0.914	0.928	0.926	0.918	0.907	0.836	0.656	0.686	1.244	1.496	1.401
Biological Process	GO:1901564	4	organonitrogen compound metabolic process	0.0163321	K4AM48	284	1.476	Up	1.81464e-05	S	nicotianamine synthase 1 [Zea mays]	SETIT_039983mg	1.077	1.141	1.078	1.213	1.087	1.142	0.76	0.785	0.75	1.136	1.111	1.141
Biological Process	GO:1901564	4	organonitrogen compound metabolic process	0.0163321	K3Z4W5	216	1.368	Up	1.98399e-05	S	CTP synthase	LOC101775508	1.224	1.142	1.189	1.233	1.239	1.193	0.659	0.666	0.671	0.889	0.914	0.927
Biological Process	GO:1901564	4	organonitrogen compound metabolic process	0.0163321	K3Y023	117	1.366	Up	0.0096408	S	60S acidic ribosomal protein P3 [Setaria italica]	LOC101759468	1.245	1.246		1.162	1.113		0.639	0.674		0.883	0.911
Biological Process	GO:1901564	4	organonitrogen compound metabolic process	0.0163321	K3Y023	110	1.344	Up	0.0059968	S	60S acidic ribosomal protein P3 [Setaria italica]	LOC101759468	1.102	1.095	1.178	1.207	1.116	1.229	0.687	0.774	0.65	0.946	0.982	0.91
Biological Process	GO:1901564	4	organonitrogen compound metabolic process	0.0163321	K4A6E4	689	1.403	Up	0.0022977	S	Eukaryotic translation initiation factor 3 subunit B	LOC101753504	0.983	1.085	1.037	0.869	0.843	0.868	0.909	0.783	0.867	1.157	1.247	1.187
Biological Process	GO:0009123	8	nucleoside monophosphate metabolic process	0.117517	K3YTL8	41	1.308	Up	0.000124745	S	Fructose-bisphosphate aldolase	LOC101754112	0.882	0.879	0.898	1.138	1.185	1.147	0.842	0.835	0.864	1.141	1.084	1.099
Biological Process	GO:0009123	8	nucleoside monophosphate metabolic process	0.117517	K3ZQF6	938	1.354	Up	0.0102838	S	Plasma membrane ATPase	LOC101782642	1.132		1.189	0.964		1.019	0.781		0.802	1.102		1.042
Biological Process	GO:0009123	8	nucleoside monophosphate metabolic process	0.117517	K3ZQR0	136	1.203	Up	0.00144095	S	probable AMP deaminase [Setaria italica]	LOC101752649	0.938	0.93	0.968	0.766	0.804	0.776	1.055	0.995	1.031	1.234	1.271	1.201
Biological Process	GO:0009123	8	nucleoside monophosphate metabolic process	0.117517	K3ZQR0	179	1.901	Up	0.0021778	S	probable AMP deaminase [Setaria italica]	LOC101752649	0.964	0.914	0.928	0.926	0.918	0.907	0.836	0.656	0.686	1.244	1.496	1.401
Biological Process	GO:0009123	8	nucleoside monophosphate metabolic process	0.117517	K3ZDH8	583	1.543	Up	0.000120913	S	ATP-dependent 6-phosphofructokinase	LOC101762810	0.946	0.89	0.929	1.005	1.067	1.047	0.816	0.758	0.813	1.215	1.269	1.2
Biological Process	GO:0009123	8	nucleoside monophosphate metabolic process	0.117517	K3ZDH8	580	1.373	Up	0.0017388	S	ATP-dependent 6-phosphofructokinase	LOC101762810	0.951	0.894	0.904	1.073	1.054	1.028	0.875	0.871	0.813	1.098	1.175	1.24
Biological Process	GO:0009123	8	nucleoside monophosphate metabolic process	0.117517	K3ZDH8	570	1.521	Up	0.00056165	Y	ATP-dependent 6-phosphofructokinase	LOC101762810	1.018	1.005	1.04	1.051	1.004	0.986	0.811	0.779	0.73	1.112	1.193	1.224
Biological Process	GO:0009123	8	nucleoside monophosphate metabolic process	0.117517	K3ZDH8	569	1.897	Up	5.6362e-05	S	ATP-dependent 6-phosphofructokinase	LOC101762810	1.063	1.043	1.08	0.934	0.927	0.899	0.639	0.709	0.705	1.323	1.286	1.285
Biological Process	GO:0009123	8	nucleoside monophosphate metabolic process	0.117517	K3Z3R9	78	1.824	Up	0.00047651	S	probable AMP deaminase [Setaria italica]	LOC101757820	0.989	0.972	0.947	1.051	1.012	1.051	0.67	0.776	0.653	1.285	1.226	1.317
Biological Process	GO:0006887	8	exocytosis	0.369577	K4A745	495	1.215	Up	0.0144768	S	SEC1 family transport protein SLY1 [Setaria italica]	LOC101763651	1.218	1.017	0.951	0.996	1.083	1.044	0.809	0.847	0.926	0.993	1.064	1.08
Biological Process	GO:0006887	8	exocytosis	0.369577	K3Z0C6	182	1.375	Up	0.00055794	S	Exocyst subunit Exo70 family protein	LOC101772056	1.246	1.192	1.181	1.12	1.099	1.038	0.718	0.785	0.762	1.029	1.011	1.074
Biological Process	GO:0006757	12	ATP generation from ADP	0.345808	K3YTL8	41	1.308	Up	0.000124745	S	Fructose-bisphosphate aldolase	LOC101754112	0.882	0.879	0.898	1.138	1.185	1.147	0.842	0.835	0.864	1.141	1.084	1.099
Biological Process	GO:0006757	12	ATP generation from ADP	0.345808	K3ZDH8	583	1.543	Up	0.000120913	S	ATP-dependent 6-phosphofructokinase	LOC101762810	0.946	0.89	0.929	1.005	1.067	1.047	0.816	0.758	0.813	1.215	1.269	1.2
Biological Process	GO:0006757	12	ATP generation from ADP	0.345808	K3ZDH8	580	1.373	Up	0.0017388	S	ATP-dependent 6-phosphofructokinase	LOC101762810	0.951	0.894	0.904	1.073	1.054	1.028	0.875	0.871	0.813	1.098	1.175	1.24
Biological Process	GO:0006757	12	ATP generation from ADP	0.345808	K3ZDH8	570	1.521	Up	0.00056165	Y	ATP-dependent 6-phosphofructokinase	LOC101762810	1.018	1.005	1.04	1.051	1.004	0.986	0.811	0.779	0.73	1.112	1.193	1.224
Biological Process	GO:0006757	12	ATP generation from ADP	0.345808	K3ZDH8	569	1.897	Up	5.6362e-05	S	ATP-dependent 6-phosphofructokinase	LOC101762810	1.063	1.043	1.08	0.934	0.927	0.899	0.639	0.709	0.705	1.323	1.286	1.285
Biological Process	GO:1901606	10	alpha-amino acid catabolic process	0.108918	K3YQC4	392	1.479	Up	0.0042429	S	Phenylalanine ammonia-lyase	LOC101780720	1.399	1.234		1.181	1.229		0.68	0.7		0.999	1.042
Biological Process	GO:1901606	10	alpha-amino acid catabolic process	0.108918	K3YQC4	10	1.287	Up	2.3832e-05	S	Phenylalanine ammonia-lyase	LOC101780720	1.234	1.263	1.282	1.167	1.085	1.18	0.773	0.8	0.776	1.014	1.01	0.999
Biological Process	GO:1901606	10	alpha-amino acid catabolic process	0.108918	K3YGI0	549	1.321	Up	0.00112023	S	Phenylalanine ammonia-lyase	LOC101766005	1.364	1.311	1.243	1.229	1.144	1.066	0.718	0.751	0.802	0.993	0.989	1.019
Biological Process	GO:0009167	10	purine ribonucleoside monophosphate metabolic process	0.117517	K3YTL8	41	1.308	Up	0.000124745	S	Fructose-bisphosphate aldolase	LOC101754112	0.882	0.879	0.898	1.138	1.185	1.147	0.842	0.835	0.864	1.141	1.084	1.099
Biological Process	GO:0009167	10	purine ribonucleoside monophosphate metabolic process	0.117517	K3ZQF6	938	1.354	Up	0.0102838	S	Plasma membrane ATPase	LOC101782642	1.132		1.189	0.964		1.019	0.781		0.802	1.102		1.042
Biological Process	GO:0009167	10	purine ribonucleoside monophosphate metabolic process	0.117517	K3ZQR0	136	1.203	Up	0.00144095	S	probable AMP deaminase [Setaria italica]	LOC101752649	0.938	0.93	0.968	0.766	0.804	0.776	1.055	0.995	1.031	1.234	1.271	1.201
Biological Process	GO:0009167	10	purine ribonucleoside monophosphate metabolic process	0.117517	K3ZQR0	179	1.901	Up	0.0021778	S	probable AMP deaminase [Setaria italica]	LOC101752649	0.964	0.914	0.928	0.926	0.918	0.907	0.836	0.656	0.686	1.244	1.496	1.401
Biological Process	GO:0009167	10	purine ribonucleoside monophosphate metabolic process	0.117517	K3ZDH8	583	1.543	Up	0.000120913	S	ATP-dependent 6-phosphofructokinase	LOC101762810	0.946	0.89	0.929	1.005	1.067	1.047	0.816	0.758	0.813	1.215	1.269	1.2
Biological Process	GO:0009167	10	purine ribonucleoside monophosphate metabolic process	0.117517	K3ZDH8	580	1.373	Up	0.0017388	S	ATP-dependent 6-phosphofructokinase	LOC101762810	0.951	0.894	0.904	1.073	1.054	1.028	0.875	0.871	0.813	1.098	1.175	1.24
Biological Process	GO:0009167	10	purine ribonucleoside monophosphate metabolic process	0.117517	K3ZDH8	570	1.521	Up	0.00056165	Y	ATP-dependent 6-phosphofructokinase	LOC101762810	1.018	1.005	1.04	1.051	1.004	0.986	0.811	0.779	0.73	1.112	1.193	1.224
Biological Process	GO:0009167	10	purine ribonucleoside monophosphate metabolic process	0.117517	K3ZDH8	569	1.897	Up	5.6362e-05	S	ATP-dependent 6-phosphofructokinase	LOC101762810	1.063	1.043	1.08	0.934	0.927	0.899	0.639	0.709	0.705	1.323	1.286	1.285
Biological Process	GO:0009167	10	purine ribonucleoside monophosphate metabolic process	0.117517	K3Z3R9	78	1.824	Up	0.00047651	S	probable AMP deaminase [Setaria italica]	LOC101757820	0.989	0.972	0.947	1.051	1.012	1.051	0.67	0.776	0.653	1.285	1.226	1.317
Biological Process	GO:0009117	8	nucleotide metabolic process	0.0912205	K3YTL8	41	1.308	Up	0.000124745	S	Fructose-bisphosphate aldolase	LOC101754112	0.882	0.879	0.898	1.138	1.185	1.147	0.842	0.835	0.864	1.141	1.084	1.099
Biological Process	GO:0009117	8	nucleotide metabolic process	0.0912205	K3ZSL3	411	1.278	Up	0.0030827	S	Inosine-5'-monophosphate dehydrogenase	LOC101780050	1.288	1.239	1.281	1.59	1.394	1.213	0.69	0.675	0.693	0.815	0.892	0.924
Biological Process	GO:0009117	8	nucleotide metabolic process	0.0912205	K3ZQF6	938	1.354	Up	0.0102838	S	Plasma membrane ATPase	LOC101782642	1.132		1.189	0.964		1.019	0.781		0.802	1.102		1.042
Biological Process	GO:0009117	8	nucleotide metabolic process	0.0912205	K3ZQR0	136	1.203	Up	0.00144095	S	probable AMP deaminase [Setaria italica]	LOC101752649	0.938	0.93	0.968	0.766	0.804	0.776	1.055	0.995	1.031	1.234	1.271	1.201
Biological Process	GO:0009117	8	nucleotide metabolic process	0.0912205	K3ZQR0	179	1.901	Up	0.0021778	S	probable AMP deaminase [Setaria italica]	LOC101752649	0.964	0.914	0.928	0.926	0.918	0.907	0.836	0.656	0.686	1.244	1.496	1.401
Biological Process	GO:0009117	8	nucleotide metabolic process	0.0912205	K3ZDH8	583	1.543	Up	0.000120913	S	ATP-dependent 6-phosphofructokinase	LOC101762810	0.946	0.89	0.929	1.005	1.067	1.047	0.816	0.758	0.813	1.215	1.269	1.2
Biological Process	GO:0009117	8	nucleotide metabolic process	0.0912205	K3ZDH8	580	1.373	Up	0.0017388	S	ATP-dependent 6-phosphofructokinase	LOC101762810	0.951	0.894	0.904	1.073	1.054	1.028	0.875	0.871	0.813	1.098	1.175	1.24
Biological Process	GO:0009117	8	nucleotide metabolic process	0.0912205	K3ZDH8	570	1.521	Up	0.00056165	Y	ATP-dependent 6-phosphofructokinase	LOC101762810	1.018	1.005	1.04	1.051	1.004	0.986	0.811	0.779	0.73	1.112	1.193	1.224
Biological Process	GO:0009117	8	nucleotide metabolic process	0.0912205	K3ZDH8	569	1.897	Up	5.6362e-05	S	ATP-dependent 6-phosphofructokinase	LOC101762810	1.063	1.043	1.08	0.934	0.927	0.899	0.639	0.709	0.705	1.323	1.286	1.285
Biological Process	GO:0009117	8	nucleotide metabolic process	0.0912205	K3Z4W5	216	1.368	Up	1.98399e-05	S	CTP synthase	LOC101775508	1.224	1.142	1.189	1.233	1.239	1.193	0.659	0.666	0.671	0.889	0.914	0.927
Biological Process	GO:0009117	8	nucleotide metabolic process	0.0912205	K3Z3R9	78	1.824	Up	0.00047651	S	probable AMP deaminase [Setaria italica]	LOC101757820	0.989	0.972	0.947	1.051	1.012	1.051	0.67	0.776	0.653	1.285	1.226	1.317
Biological Process	GO:0009135	9	purine nucleoside diphosphate metabolic process	0.345808	K3YTL8	41	1.308	Up	0.000124745	S	Fructose-bisphosphate aldolase	LOC101754112	0.882	0.879	0.898	1.138	1.185	1.147	0.842	0.835	0.864	1.141	1.084	1.099
Biological Process	GO:0009135	9	purine nucleoside diphosphate metabolic process	0.345808	K3ZDH8	583	1.543	Up	0.000120913	S	ATP-dependent 6-phosphofructokinase	LOC101762810	0.946	0.89	0.929	1.005	1.067	1.047	0.816	0.758	0.813	1.215	1.269	1.2
Biological Process	GO:0009135	9	purine nucleoside diphosphate metabolic process	0.345808	K3ZDH8	580	1.373	Up	0.0017388	S	ATP-dependent 6-phosphofructokinase	LOC101762810	0.951	0.894	0.904	1.073	1.054	1.028	0.875	0.871	0.813	1.098	1.175	1.24
Biological Process	GO:0009135	9	purine nucleoside diphosphate metabolic process	0.345808	K3ZDH8	570	1.521	Up	0.00056165	Y	ATP-dependent 6-phosphofructokinase	LOC101762810	1.018	1.005	1.04	1.051	1.004	0.986	0.811	0.779	0.73	1.112	1.193	1.224
Biological Process	GO:0009135	9	purine nucleoside diphosphate metabolic process	0.345808	K3ZDH8	569	1.897	Up	5.6362e-05	S	ATP-dependent 6-phosphofructokinase	LOC101762810	1.063	1.043	1.08	0.934	0.927	0.899	0.639	0.709	0.705	1.323	1.286	1.285
Biological Process	GO:0046040	11	IMP metabolic process	0.0224086	K3ZQR0	136	1.203	Up	0.00144095	S	probable AMP deaminase [Setaria italica]	LOC101752649	0.938	0.93	0.968	0.766	0.804	0.776	1.055	0.995	1.031	1.234	1.271	1.201
Biological Process	GO:0046040	11	IMP metabolic process	0.0224086	K3ZQR0	179	1.901	Up	0.0021778	S	probable AMP deaminase [Setaria italica]	LOC101752649	0.964	0.914	0.928	0.926	0.918	0.907	0.836	0.656	0.686	1.244	1.496	1.401
Biological Process	GO:0046040	11	IMP metabolic process	0.0224086	K3Z3R9	78	1.824	Up	0.00047651	S	probable AMP deaminase [Setaria italica]	LOC101757820	0.989	0.972	0.947	1.051	1.012	1.051	0.67	0.776	0.653	1.285	1.226	1.317
Biological Process	GO:0006457	3	protein folding	0.19534	K4AAF2	25	1.681	Up	7.7639e-07	S	dnaJ protein homolog [Setaria italica]	LOC101776188	1.085	1.031	1.078	1.17	1.176	1.201	0.659	0.663	0.649	1.091	1.126	1.096
Biological Process	GO:0006457	3	protein folding	0.19534	K3ZHY5	271	1.446	Up	0.00123667	Y	T-complex protein 1 subunit theta [Setaria italica]	LOC101786286	0.904		0.89	1.052		1.026	0.827		0.848	1.207		1.215
Biological Process	GO:0006457	3	protein folding	0.19534	K3ZHY5	264	1.37	Up	0.00012095	S	T-complex protein 1 subunit theta [Setaria italica]	LOC101786286	0.919	0.933	0.92	1.08	1.031	1.054	0.872	0.827	0.846	1.131	1.19	1.166
Biological Process	GO:0006457	3	protein folding	0.19534	K3YSS7	26	1.408	Up	2.3963e-05	S	dnaJ protein homolog 2-like [Setaria italica]	LOC101783812	1.106	1.07	1.072	1.198	1.191	1.261	0.71	0.731	0.693	1.003	1.008	0.994
Biological Process	GO:0006457	3	protein folding	0.19534	K3XWA7	533	1.341	Up	0.002542	S	T-complex protein 1 subunit epsilon	LOC101782963	0.981	0.919	1.014	0.989	1.003	0.992	0.879	0.827	0.901	1.168	1.235	1.093
Biological Process	GO:0051649	4	establishment of localization in cell	0.0504658	K3XF11	274	1.414	Up	0.00023634	S	target of Myb protein 1-like [Setaria italica]	LOC101770169	0.839	0.858	0.903	1.001	0.974	1.103	0.882	0.897	0.851	1.246	1.285	1.188
Biological Process	GO:0051649	4	establishment of localization in cell	0.0504658	K3Z5X3	38	1.278	Up	0.0119585	S	target of Myb protein 1-like [Setaria italica]	LOC101781311		0.927	0.908		1.182	1.19		0.802	0.842		1.063	1.038
Biological Process	GO:0051649	4	establishment of localization in cell	0.0504658	K3YGC0	674	1.309	Up	8.0607e-05	S	conserved oligomeric Golgi complex subunit 3 [Setaria italica]	LOC101766413		0.96	0.91		0.999	1.02		0.889	0.887		1.16	1.165
Biological Process	GO:0051649	4	establishment of localization in cell	0.0504658	K3ZQJ4	614	1.258	Up	4.219e-05	S	Coatomer subunit gamma	LOC101780598	1.107	1.22	1.11	1.089	1.084	1.166	0.807	0.79	0.79	1.02	0.989	0.993
Biological Process	GO:0051649	4	establishment of localization in cell	0.0504658	K3Z895	73	1.35	Up	1.60527e-05	S	Clathrin light chain	LOC101761841	0.906	0.926	0.971	1.055	1.054	1.022	0.854	0.861	0.874	1.174	1.144	1.177
Biological Process	GO:0051649	4	establishment of localization in cell	0.0504658	K3YT65	390	1.295	Up	0.0029643	S	TOM1-like protein 2 [Setaria italica]	LOC101767496		1.132	1.102		1.15	1.173		0.769	0.771		0.983	1.011
Biological Process	GO:0051649	4	establishment of localization in cell	0.0504658	K4ADE5	252	1.229	Up	1.61163e-05	S	ran-binding protein 1 homolog b-like [Setaria italica]	LOC101775947	0.866	0.822	0.865	0.994	0.997	1.016	0.941	0.965	0.954	1.176	1.173	1.165
Biological Process	GO:0051649	4	establishment of localization in cell	0.0504658	K3ZHU5	512	1.707	Up	0.000101615	S	Signal recognition particle subunit SRP68	LOC101755371	0.907	0.901	0.944	0.99	1.003	0.994	0.725	0.749	0.796	1.327	1.31	1.238
Biological Process	GO:0051649	4	establishment of localization in cell	0.0504658	K3ZHU5	509	1.475	Up	0.00069622	S	Signal recognition particle subunit SRP68	LOC101755371	0.875	0.882	0.889	1.023	1.014	1.046	0.85	0.878	0.772	1.219	1.205	1.263
Biological Process	GO:0051649	4	establishment of localization in cell	0.0504658	K3ZHV4	347	1.259	Up	0.0070377	Y	TOM1-like protein 2 [Setaria italica]	LOC101781037	0.98	1.017		0.946	0.97		0.909	0.877		1.133	1.116
Biological Process	GO:0006753	7	nucleoside phosphate metabolic process	0.0912205	K3YTL8	41	1.308	Up	0.000124745	S	Fructose-bisphosphate aldolase	LOC101754112	0.882	0.879	0.898	1.138	1.185	1.147	0.842	0.835	0.864	1.141	1.084	1.099
Biological Process	GO:0006753	7	nucleoside phosphate metabolic process	0.0912205	K3ZSL3	411	1.278	Up	0.0030827	S	Inosine-5'-monophosphate dehydrogenase	LOC101780050	1.288	1.239	1.281	1.59	1.394	1.213	0.69	0.675	0.693	0.815	0.892	0.924
Biological Process	GO:0006753	7	nucleoside phosphate metabolic process	0.0912205	K3ZQF6	938	1.354	Up	0.0102838	S	Plasma membrane ATPase	LOC101782642	1.132		1.189	0.964		1.019	0.781		0.802	1.102		1.042
Biological Process	GO:0006753	7	nucleoside phosphate metabolic process	0.0912205	K3ZQR0	136	1.203	Up	0.00144095	S	probable AMP deaminase [Setaria italica]	LOC101752649	0.938	0.93	0.968	0.766	0.804	0.776	1.055	0.995	1.031	1.234	1.271	1.201
Biological Process	GO:0006753	7	nucleoside phosphate metabolic process	0.0912205	K3ZQR0	179	1.901	Up	0.0021778	S	probable AMP deaminase [Setaria italica]	LOC101752649	0.964	0.914	0.928	0.926	0.918	0.907	0.836	0.656	0.686	1.244	1.496	1.401
Biological Process	GO:0006753	7	nucleoside phosphate metabolic process	0.0912205	K3ZDH8	583	1.543	Up	0.000120913	S	ATP-dependent 6-phosphofructokinase	LOC101762810	0.946	0.89	0.929	1.005	1.067	1.047	0.816	0.758	0.813	1.215	1.269	1.2
Biological Process	GO:0006753	7	nucleoside phosphate metabolic process	0.0912205	K3ZDH8	580	1.373	Up	0.0017388	S	ATP-dependent 6-phosphofructokinase	LOC101762810	0.951	0.894	0.904	1.073	1.054	1.028	0.875	0.871	0.813	1.098	1.175	1.24
Biological Process	GO:0006753	7	nucleoside phosphate metabolic process	0.0912205	K3ZDH8	570	1.521	Up	0.00056165	Y	ATP-dependent 6-phosphofructokinase	LOC101762810	1.018	1.005	1.04	1.051	1.004	0.986	0.811	0.779	0.73	1.112	1.193	1.224
Biological Process	GO:0006753	7	nucleoside phosphate metabolic process	0.0912205	K3ZDH8	569	1.897	Up	5.6362e-05	S	ATP-dependent 6-phosphofructokinase	LOC101762810	1.063	1.043	1.08	0.934	0.927	0.899	0.639	0.709	0.705	1.323	1.286	1.285
Biological Process	GO:0006753	7	nucleoside phosphate metabolic process	0.0912205	K3Z4W5	216	1.368	Up	1.98399e-05	S	CTP synthase	LOC101775508	1.224	1.142	1.189	1.233	1.239	1.193	0.659	0.666	0.671	0.889	0.914	0.927
Biological Process	GO:0006753	7	nucleoside phosphate metabolic process	0.0912205	K3Z3R9	78	1.824	Up	0.00047651	S	probable AMP deaminase [Setaria italica]	LOC101757820	0.989	0.972	0.947	1.051	1.012	1.051	0.67	0.776	0.653	1.285	1.226	1.317
Biological Process	GO:1901361	5	organic cyclic compound catabolic process	0.297502	K3YQC4	392	1.479	Up	0.0042429	S	Phenylalanine ammonia-lyase	LOC101780720	1.399	1.234		1.181	1.229		0.68	0.7		0.999	1.042
Biological Process	GO:1901361	5	organic cyclic compound catabolic process	0.297502	K3YQC4	10	1.287	Up	2.3832e-05	S	Phenylalanine ammonia-lyase	LOC101780720	1.234	1.263	1.282	1.167	1.085	1.18	0.773	0.8	0.776	1.014	1.01	0.999
Biological Process	GO:1901361	5	organic cyclic compound catabolic process	0.297502	K3YGI0	549	1.321	Up	0.00112023	S	Phenylalanine ammonia-lyase	LOC101766005	1.364	1.311	1.243	1.229	1.144	1.066	0.718	0.751	0.802	0.993	0.989	1.019
Biological Process	GO:0098655	7	cation transmembrane transport	0.15698	K3Z3F7	30	1.438	Up	0.0024819	S	Calcium-transporting ATPase	LOC101773894	1.136	1.133	1.162	0.967	0.977	0.907	0.771	0.777	0.817	1.134	1.135	1.133
Biological Process	GO:0098655	7	cation transmembrane transport	0.15698	K3YD82	692	1.473	Up	0.0067583	S	Potassium transporter	LOC101766299	1.621	1.532	1.457	1.092	0.879	0.977	0.59	0.679	0.612	0.825	0.923	1.022
Biological Process	GO:0098655	7	cation transmembrane transport	0.15698	K3YD82	691	1.485	Up	0.0056619	S	Potassium transporter	LOC101766299	1.621	1.513	1.457	1.092	0.902	0.977	0.59	0.67	0.612	0.825	0.932	1.022
Biological Process	GO:0098655	7	cation transmembrane transport	0.15698	K3ZEF2	477	1.423	Up	0.008042	T	Ammonium transporter	LOC101759162	1.476	1.423	1.44	1.133	1.048	1.151	0.481	0.527	0.556	0.693	0.83	0.703
Biological Process	GO:0098655	7	cation transmembrane transport	0.15698	K3Y5D3	145	1.245	Up	0.020041	S	Potassium transporter	LOC101765477	1.002	0.93	0.912	0.831	0.866	0.732	1.04	1.017	1.129	1.211	1.321	1.433
Biological Process	GO:0098655	7	cation transmembrane transport	0.15698	K3Y6U6	452	1.731	Up	0.000163138	T	Ammonium transporter	LOC101768332	1.084	1.047	1.056	1.05	1.014	1.11	0.679	0.755	0.665	1.229	1.192	1.213
Biological Process	GO:0042401	8	cellular biogenic amine biosynthetic process	0.0224086	K4AI90	305	1.475	Up	0.0180357	S	nicotianamine synthase 2 [Setaria italica]	LOC101786975	1.083	1.323		1.351	1.132		0.678	0.734		1.078	1.005
Biological Process	GO:0042401	8	cellular biogenic amine biosynthetic process	0.0224086	K4AM48	284	1.476	Up	1.81464e-05	S	nicotianamine synthase 1 [Zea mays]	SETIT_039983mg	1.077	1.141	1.078	1.213	1.087	1.142	0.76	0.785	0.75	1.136	1.111	1.141
Biological Process	GO:0072522	6	purine-containing compound biosynthetic process	0.062884	K3ZSL3	411	1.278	Up	0.0030827	S	Inosine-5'-monophosphate dehydrogenase	LOC101780050	1.288	1.239	1.281	1.59	1.394	1.213	0.69	0.675	0.693	0.815	0.892	0.924
Biological Process	GO:0072522	6	purine-containing compound biosynthetic process	0.062884	K3ZQF6	938	1.354	Up	0.0102838	S	Plasma membrane ATPase	LOC101782642	1.132		1.189	0.964		1.019	0.781		0.802	1.102		1.042
Biological Process	GO:0072522	6	purine-containing compound biosynthetic process	0.062884	K3ZQR0	136	1.203	Up	0.00144095	S	probable AMP deaminase [Setaria italica]	LOC101752649	0.938	0.93	0.968	0.766	0.804	0.776	1.055	0.995	1.031	1.234	1.271	1.201
Biological Process	GO:0072522	6	purine-containing compound biosynthetic process	0.062884	K3ZQR0	179	1.901	Up	0.0021778	S	probable AMP deaminase [Setaria italica]	LOC101752649	0.964	0.914	0.928	0.926	0.918	0.907	0.836	0.656	0.686	1.244	1.496	1.401
Biological Process	GO:0072522	6	purine-containing compound biosynthetic process	0.062884	K3Z3R9	78	1.824	Up	0.00047651	S	probable AMP deaminase [Setaria italica]	LOC101757820	0.989	0.972	0.947	1.051	1.012	1.051	0.67	0.776	0.653	1.285	1.226	1.317
Biological Process	GO:0006188	12	IMP biosynthetic process	0.0224086	K3ZQR0	136	1.203	Up	0.00144095	S	probable AMP deaminase [Setaria italica]	LOC101752649	0.938	0.93	0.968	0.766	0.804	0.776	1.055	0.995	1.031	1.234	1.271	1.201
Biological Process	GO:0006188	12	IMP biosynthetic process	0.0224086	K3ZQR0	179	1.901	Up	0.0021778	S	probable AMP deaminase [Setaria italica]	LOC101752649	0.964	0.914	0.928	0.926	0.918	0.907	0.836	0.656	0.686	1.244	1.496	1.401
Biological Process	GO:0006188	12	IMP biosynthetic process	0.0224086	K3Z3R9	78	1.824	Up	0.00047651	S	probable AMP deaminase [Setaria italica]	LOC101757820	0.989	0.972	0.947	1.051	1.012	1.051	0.67	0.776	0.653	1.285	1.226	1.317
Biological Process	GO:0072488	8	ammonium transmembrane transport	0.0224086	K3ZEF2	477	1.423	Up	0.008042	T	Ammonium transporter	LOC101759162	1.476	1.423	1.44	1.133	1.048	1.151	0.481	0.527	0.556	0.693	0.83	0.703
Biological Process	GO:0072488	8	ammonium transmembrane transport	0.0224086	K3Y6U6	452	1.731	Up	0.000163138	T	Ammonium transporter	LOC101768332	1.084	1.047	1.056	1.05	1.014	1.11	0.679	0.755	0.665	1.229	1.192	1.213
Biological Process	GO:0009266	4	response to temperature stimulus	0.0357903	K4AAF2	25	1.681	Up	7.7639e-07	S	dnaJ protein homolog [Setaria italica]	LOC101776188	1.085	1.031	1.078	1.17	1.176	1.201	0.659	0.663	0.649	1.091	1.126	1.096
Biological Process	GO:0009266	4	response to temperature stimulus	0.0357903	K3YSS7	26	1.408	Up	2.3963e-05	S	dnaJ protein homolog 2-like [Setaria italica]	LOC101783812	1.106	1.07	1.072	1.198	1.191	1.261	0.71	0.731	0.693	1.003	1.008	0.994
Biological Process	GO:1902221	10	erythrose 4-phosphate/phosphoenolpyruvate family amino acid metabolic process	0.0357903	K3YQC4	392	1.479	Up	0.0042429	S	Phenylalanine ammonia-lyase	LOC101780720	1.399	1.234		1.181	1.229		0.68	0.7		0.999	1.042
Biological Process	GO:1902221	10	erythrose 4-phosphate/phosphoenolpyruvate family amino acid metabolic process	0.0357903	K3YQC4	10	1.287	Up	2.3832e-05	S	Phenylalanine ammonia-lyase	LOC101780720	1.234	1.263	1.282	1.167	1.085	1.18	0.773	0.8	0.776	1.014	1.01	0.999
Biological Process	GO:1902221	10	erythrose 4-phosphate/phosphoenolpyruvate family amino acid metabolic process	0.0357903	K3YGI0	549	1.321	Up	0.00112023	S	Phenylalanine ammonia-lyase	LOC101766005	1.364	1.311	1.243	1.229	1.144	1.066	0.718	0.751	0.802	0.993	0.989	1.019
Biological Process	GO:0055086	6	nucleobase-containing small molecule metabolic process	0.140631	K3YTL8	41	1.308	Up	0.000124745	S	Fructose-bisphosphate aldolase	LOC101754112	0.882	0.879	0.898	1.138	1.185	1.147	0.842	0.835	0.864	1.141	1.084	1.099
Biological Process	GO:0055086	6	nucleobase-containing small molecule metabolic process	0.140631	K3ZSL3	411	1.278	Up	0.0030827	S	Inosine-5'-monophosphate dehydrogenase	LOC101780050	1.288	1.239	1.281	1.59	1.394	1.213	0.69	0.675	0.693	0.815	0.892	0.924
Biological Process	GO:0055086	6	nucleobase-containing small molecule metabolic process	0.140631	K3ZQF6	938	1.354	Up	0.0102838	S	Plasma membrane ATPase	LOC101782642	1.132		1.189	0.964		1.019	0.781		0.802	1.102		1.042
Biological Process	GO:0055086	6	nucleobase-containing small molecule metabolic process	0.140631	K3ZQR0	136	1.203	Up	0.00144095	S	probable AMP deaminase [Setaria italica]	LOC101752649	0.938	0.93	0.968	0.766	0.804	0.776	1.055	0.995	1.031	1.234	1.271	1.201
Biological Process	GO:0055086	6	nucleobase-containing small molecule metabolic process	0.140631	K3ZQR0	179	1.901	Up	0.0021778	S	probable AMP deaminase [Setaria italica]	LOC101752649	0.964	0.914	0.928	0.926	0.918	0.907	0.836	0.656	0.686	1.244	1.496	1.401
Biological Process	GO:0055086	6	nucleobase-containing small molecule metabolic process	0.140631	K3ZDH8	583	1.543	Up	0.000120913	S	ATP-dependent 6-phosphofructokinase	LOC101762810	0.946	0.89	0.929	1.005	1.067	1.047	0.816	0.758	0.813	1.215	1.269	1.2
Biological Process	GO:0055086	6	nucleobase-containing small molecule metabolic process	0.140631	K3ZDH8	580	1.373	Up	0.0017388	S	ATP-dependent 6-phosphofructokinase	LOC101762810	0.951	0.894	0.904	1.073	1.054	1.028	0.875	0.871	0.813	1.098	1.175	1.24
Biological Process	GO:0055086	6	nucleobase-containing small molecule metabolic process	0.140631	K3ZDH8	570	1.521	Up	0.00056165	Y	ATP-dependent 6-phosphofructokinase	LOC101762810	1.018	1.005	1.04	1.051	1.004	0.986	0.811	0.779	0.73	1.112	1.193	1.224
Biological Process	GO:0055086	6	nucleobase-containing small molecule metabolic process	0.140631	K3ZDH8	569	1.897	Up	5.6362e-05	S	ATP-dependent 6-phosphofructokinase	LOC101762810	1.063	1.043	1.08	0.934	0.927	0.899	0.639	0.709	0.705	1.323	1.286	1.285
Biological Process	GO:0055086	6	nucleobase-containing small molecule metabolic process	0.140631	K3Z4W5	216	1.368	Up	1.98399e-05	S	CTP synthase	LOC101775508	1.224	1.142	1.189	1.233	1.239	1.193	0.659	0.666	0.671	0.889	0.914	0.927
Biological Process	GO:0055086	6	nucleobase-containing small molecule metabolic process	0.140631	K3Z3R9	78	1.824	Up	0.00047651	S	probable AMP deaminase [Setaria italica]	LOC101757820	0.989	0.972	0.947	1.051	1.012	1.051	0.67	0.776	0.653	1.285	1.226	1.317
Biological Process	GO:0044724	6	single-organism carbohydrate catabolic process	0.369577	K3YTL8	41	1.308	Up	0.000124745	S	Fructose-bisphosphate aldolase	LOC101754112	0.882	0.879	0.898	1.138	1.185	1.147	0.842	0.835	0.864	1.141	1.084	1.099
Biological Process	GO:0044724	6	single-organism carbohydrate catabolic process	0.369577	K3ZDH8	583	1.543	Up	0.000120913	S	ATP-dependent 6-phosphofructokinase	LOC101762810	0.946	0.89	0.929	1.005	1.067	1.047	0.816	0.758	0.813	1.215	1.269	1.2
Biological Process	GO:0044724	6	single-organism carbohydrate catabolic process	0.369577	K3ZDH8	580	1.373	Up	0.0017388	S	ATP-dependent 6-phosphofructokinase	LOC101762810	0.951	0.894	0.904	1.073	1.054	1.028	0.875	0.871	0.813	1.098	1.175	1.24
Biological Process	GO:0044724	6	single-organism carbohydrate catabolic process	0.369577	K3ZDH8	570	1.521	Up	0.00056165	Y	ATP-dependent 6-phosphofructokinase	LOC101762810	1.018	1.005	1.04	1.051	1.004	0.986	0.811	0.779	0.73	1.112	1.193	1.224
Biological Process	GO:0044724	6	single-organism carbohydrate catabolic process	0.369577	K3ZDH8	569	1.897	Up	5.6362e-05	S	ATP-dependent 6-phosphofructokinase	LOC101762810	1.063	1.043	1.08	0.934	0.927	0.899	0.639	0.709	0.705	1.323	1.286	1.285
Biological Process	GO:0044712	4	single-organism catabolic process	0.0760214	K3YTL8	41	1.308	Up	0.000124745	S	Fructose-bisphosphate aldolase	LOC101754112	0.882	0.879	0.898	1.138	1.185	1.147	0.842	0.835	0.864	1.141	1.084	1.099
Biological Process	GO:0044712	4	single-organism catabolic process	0.0760214	K3YQC4	392	1.479	Up	0.0042429	S	Phenylalanine ammonia-lyase	LOC101780720	1.399	1.234		1.181	1.229		0.68	0.7		0.999	1.042
Biological Process	GO:0044712	4	single-organism catabolic process	0.0760214	K3YQC4	10	1.287	Up	2.3832e-05	S	Phenylalanine ammonia-lyase	LOC101780720	1.234	1.263	1.282	1.167	1.085	1.18	0.773	0.8	0.776	1.014	1.01	0.999
Biological Process	GO:0044712	4	single-organism catabolic process	0.0760214	K3YQP1	363	1.325	Up	0.0153804	S	Sn1-specific diacylglycerol lipase alpha [Morus notabilis]	LOC101781130	0.944	0.841		1.033	1.151		0.901	0.876		1.139	1.215
Biological Process	GO:0044712	4	single-organism catabolic process	0.0760214	K3YQP1	49	1.216	Up	0.031699	S	Sn1-specific diacylglycerol lipase alpha [Morus notabilis]	LOC101781130	1.033	0.855		1.058	1.195		0.875	0.912		1.055	1.118
Biological Process	GO:0044712	4	single-organism catabolic process	0.0760214	K3ZDH8	583	1.543	Up	0.000120913	S	ATP-dependent 6-phosphofructokinase	LOC101762810	0.946	0.89	0.929	1.005	1.067	1.047	0.816	0.758	0.813	1.215	1.269	1.2
Biological Process	GO:0044712	4	single-organism catabolic process	0.0760214	K3ZDH8	580	1.373	Up	0.0017388	S	ATP-dependent 6-phosphofructokinase	LOC101762810	0.951	0.894	0.904	1.073	1.054	1.028	0.875	0.871	0.813	1.098	1.175	1.24
Biological Process	GO:0044712	4	single-organism catabolic process	0.0760214	K3ZDH8	570	1.521	Up	0.00056165	Y	ATP-dependent 6-phosphofructokinase	LOC101762810	1.018	1.005	1.04	1.051	1.004	0.986	0.811	0.779	0.73	1.112	1.193	1.224
Biological Process	GO:0044712	4	single-organism catabolic process	0.0760214	K3ZDH8	569	1.897	Up	5.6362e-05	S	ATP-dependent 6-phosphofructokinase	LOC101762810	1.063	1.043	1.08	0.934	0.927	0.899	0.639	0.709	0.705	1.323	1.286	1.285
Biological Process	GO:0044712	4	single-organism catabolic process	0.0760214	K3YGI0	549	1.321	Up	0.00112023	S	Phenylalanine ammonia-lyase	LOC101766005	1.364	1.311	1.243	1.229	1.144	1.066	0.718	0.751	0.802	0.993	0.989	1.019
Biological Process	GO:0009127	10	purine nucleoside monophosphate biosynthetic process	0.0778527	K3ZQF6	938	1.354	Up	0.0102838	S	Plasma membrane ATPase	LOC101782642	1.132		1.189	0.964		1.019	0.781		0.802	1.102		1.042
Biological Process	GO:0009127	10	purine nucleoside monophosphate biosynthetic process	0.0778527	K3ZQR0	136	1.203	Up	0.00144095	S	probable AMP deaminase [Setaria italica]	LOC101752649	0.938	0.93	0.968	0.766	0.804	0.776	1.055	0.995	1.031	1.234	1.271	1.201
Biological Process	GO:0009127	10	purine nucleoside monophosphate biosynthetic process	0.0778527	K3ZQR0	179	1.901	Up	0.0021778	S	probable AMP deaminase [Setaria italica]	LOC101752649	0.964	0.914	0.928	0.926	0.918	0.907	0.836	0.656	0.686	1.244	1.496	1.401
Biological Process	GO:0009127	10	purine nucleoside monophosphate biosynthetic process	0.0778527	K3Z3R9	78	1.824	Up	0.00047651	S	probable AMP deaminase [Setaria italica]	LOC101757820	0.989	0.972	0.947	1.051	1.012	1.051	0.67	0.776	0.653	1.285	1.226	1.317
Biological Process	GO:0044282	5	small molecule catabolic process	0.153215	K3YQC4	392	1.479	Up	0.0042429	S	Phenylalanine ammonia-lyase	LOC101780720	1.399	1.234		1.181	1.229		0.68	0.7		0.999	1.042
Biological Process	GO:0044282	5	small molecule catabolic process	0.153215	K3YQC4	10	1.287	Up	2.3832e-05	S	Phenylalanine ammonia-lyase	LOC101780720	1.234	1.263	1.282	1.167	1.085	1.18	0.773	0.8	0.776	1.014	1.01	0.999
Biological Process	GO:0044282	5	small molecule catabolic process	0.153215	K3YGI0	549	1.321	Up	0.00112023	S	Phenylalanine ammonia-lyase	LOC101766005	1.364	1.311	1.243	1.229	1.144	1.066	0.718	0.751	0.802	0.993	0.989	1.019
Biological Process	GO:0016311	6	dephosphorylation	0.273122	K3Z420	79	1.219	Up	0.0022976	S	protein-tyrosine-phosphatase MKP1 [Setaria italica]	LOC101760093	0.884	0.795	0.913	1.063	1.117	1.13	0.924	0.944	0.885	1.101	1.166	1.088
Biological Process	GO:0016311	6	dephosphorylation	0.273122	K3ZRE8	648	1.21	Up	0.0046838	S	"""""""phosphatidylinositol 3,4,5-trisphosphate 3-phosphatase and dual-specificity protein phosphatase PTEN-like [Setaria italica]"""""""	LOC101758319	1.075		1.073	0.912		0.923	0.901		0.919	1.111		1.092
Biological Process	GO:0051641	3	cellular localization	0.0541306	K3XF11	274	1.414	Up	0.00023634	S	target of Myb protein 1-like [Setaria italica]	LOC101770169	0.839	0.858	0.903	1.001	0.974	1.103	0.882	0.897	0.851	1.246	1.285	1.188
Biological Process	GO:0051641	3	cellular localization	0.0541306	K3Z5X3	38	1.278	Up	0.0119585	S	target of Myb protein 1-like [Setaria italica]	LOC101781311		0.927	0.908		1.182	1.19		0.802	0.842		1.063	1.038
Biological Process	GO:0051641	3	cellular localization	0.0541306	K3YGC0	674	1.309	Up	8.0607e-05	S	conserved oligomeric Golgi complex subunit 3 [Setaria italica]	LOC101766413		0.96	0.91		0.999	1.02		0.889	0.887		1.16	1.165
Biological Process	GO:0051641	3	cellular localization	0.0541306	K3ZQJ4	614	1.258	Up	4.219e-05	S	Coatomer subunit gamma	LOC101780598	1.107	1.22	1.11	1.089	1.084	1.166	0.807	0.79	0.79	1.02	0.989	0.993
Biological Process	GO:0051641	3	cellular localization	0.0541306	K3Z895	73	1.35	Up	1.60527e-05	S	Clathrin light chain	LOC101761841	0.906	0.926	0.971	1.055	1.054	1.022	0.854	0.861	0.874	1.174	1.144	1.177
Biological Process	GO:0051641	3	cellular localization	0.0541306	K3YT65	390	1.295	Up	0.0029643	S	TOM1-like protein 2 [Setaria italica]	LOC101767496		1.132	1.102		1.15	1.173		0.769	0.771		0.983	1.011
Biological Process	GO:0051641	3	cellular localization	0.0541306	K4ADE5	252	1.229	Up	1.61163e-05	S	ran-binding protein 1 homolog b-like [Setaria italica]	LOC101775947	0.866	0.822	0.865	0.994	0.997	1.016	0.941	0.965	0.954	1.176	1.173	1.165
Biological Process	GO:0051641	3	cellular localization	0.0541306	K3ZHU5	512	1.707	Up	0.000101615	S	Signal recognition particle subunit SRP68	LOC101755371	0.907	0.901	0.944	0.99	1.003	0.994	0.725	0.749	0.796	1.327	1.31	1.238
Biological Process	GO:0051641	3	cellular localization	0.0541306	K3ZHU5	509	1.475	Up	0.00069622	S	Signal recognition particle subunit SRP68	LOC101755371	0.875	0.882	0.889	1.023	1.014	1.046	0.85	0.878	0.772	1.219	1.205	1.263
Biological Process	GO:0051641	3	cellular localization	0.0541306	K3ZHV4	347	1.259	Up	0.0070377	Y	TOM1-like protein 2 [Setaria italica]	LOC101781037	0.98	1.017		0.946	0.97		0.909	0.877		1.133	1.116
Biological Process	GO:0070727	4	cellular macromolecule localization	0.0701436	K3YT65	390	1.295	Up	0.0029643	S	TOM1-like protein 2 [Setaria italica]	LOC101767496		1.132	1.102		1.15	1.173		0.769	0.771		0.983	1.011
Biological Process	GO:0070727	4	cellular macromolecule localization	0.0701436	K3Z895	73	1.35	Up	1.60527e-05	S	Clathrin light chain	LOC101761841	0.906	0.926	0.971	1.055	1.054	1.022	0.854	0.861	0.874	1.174	1.144	1.177
Biological Process	GO:0070727	4	cellular macromolecule localization	0.0701436	K3ZQJ4	614	1.258	Up	4.219e-05	S	Coatomer subunit gamma	LOC101780598	1.107	1.22	1.11	1.089	1.084	1.166	0.807	0.79	0.79	1.02	0.989	0.993
Biological Process	GO:0070727	4	cellular macromolecule localization	0.0701436	K3XF11	274	1.414	Up	0.00023634	S	target of Myb protein 1-like [Setaria italica]	LOC101770169	0.839	0.858	0.903	1.001	0.974	1.103	0.882	0.897	0.851	1.246	1.285	1.188
Biological Process	GO:0070727	4	cellular macromolecule localization	0.0701436	K3Z5X3	38	1.278	Up	0.0119585	S	target of Myb protein 1-like [Setaria italica]	LOC101781311		0.927	0.908		1.182	1.19		0.802	0.842		1.063	1.038
Biological Process	GO:0070727	4	cellular macromolecule localization	0.0701436	K3ZHU5	512	1.707	Up	0.000101615	S	Signal recognition particle subunit SRP68	LOC101755371	0.907	0.901	0.944	0.99	1.003	0.994	0.725	0.749	0.796	1.327	1.31	1.238
Biological Process	GO:0070727	4	cellular macromolecule localization	0.0701436	K3ZHU5	509	1.475	Up	0.00069622	S	Signal recognition particle subunit SRP68	LOC101755371	0.875	0.882	0.889	1.023	1.014	1.046	0.85	0.878	0.772	1.219	1.205	1.263
Biological Process	GO:0070727	4	cellular macromolecule localization	0.0701436	K3YGC0	674	1.309	Up	8.0607e-05	S	conserved oligomeric Golgi complex subunit 3 [Setaria italica]	LOC101766413		0.96	0.91		0.999	1.02		0.889	0.887		1.16	1.165
Biological Process	GO:0070727	4	cellular macromolecule localization	0.0701436	K3ZHV4	347	1.259	Up	0.0070377	Y	TOM1-like protein 2 [Setaria italica]	LOC101781037	0.98	1.017		0.946	0.97		0.909	0.877		1.133	1.116
Biological Process	GO:0009150	10	purine ribonucleotide metabolic process	0.201117	K3YTL8	41	1.308	Up	0.000124745	S	Fructose-bisphosphate aldolase	LOC101754112	0.882	0.879	0.898	1.138	1.185	1.147	0.842	0.835	0.864	1.141	1.084	1.099
Biological Process	GO:0009150	10	purine ribonucleotide metabolic process	0.201117	K3ZQF6	938	1.354	Up	0.0102838	S	Plasma membrane ATPase	LOC101782642	1.132		1.189	0.964		1.019	0.781		0.802	1.102		1.042
Biological Process	GO:0009150	10	purine ribonucleotide metabolic process	0.201117	K3ZQR0	136	1.203	Up	0.00144095	S	probable AMP deaminase [Setaria italica]	LOC101752649	0.938	0.93	0.968	0.766	0.804	0.776	1.055	0.995	1.031	1.234	1.271	1.201
Biological Process	GO:0009150	10	purine ribonucleotide metabolic process	0.201117	K3ZQR0	179	1.901	Up	0.0021778	S	probable AMP deaminase [Setaria italica]	LOC101752649	0.964	0.914	0.928	0.926	0.918	0.907	0.836	0.656	0.686	1.244	1.496	1.401
Biological Process	GO:0009150	10	purine ribonucleotide metabolic process	0.201117	K3ZDH8	583	1.543	Up	0.000120913	S	ATP-dependent 6-phosphofructokinase	LOC101762810	0.946	0.89	0.929	1.005	1.067	1.047	0.816	0.758	0.813	1.215	1.269	1.2
Biological Process	GO:0009150	10	purine ribonucleotide metabolic process	0.201117	K3ZDH8	580	1.373	Up	0.0017388	S	ATP-dependent 6-phosphofructokinase	LOC101762810	0.951	0.894	0.904	1.073	1.054	1.028	0.875	0.871	0.813	1.098	1.175	1.24
[truncated: 3,358 more rows]
