# Supplementary material for: Phosphoproteomic Profiling Reveals Early Salt-Responsive Mechanisms in Two Foxtail Millet Cultivars
Source: Front Plant Sci. 2021 Sep 20;12:712257. doi: 10.3389/fpls.2021.712257 (PMC8488109; doi:10.3389/fpls.2021.712257)
Supplement: Supplementary Table 8 — List of eight clusters in K-means analysis of DAPs. [file Table_8.XLSX]

## Sheet: Cluster 1
Protein accession	Protein description	Gene name	MW [kDa]	Gene	Cluster	Subcellular localization	Biological Process	Cellular Component	Molecular Function	KEGG KO No.	KEGG Gene	KEGG pathway	IPR ID	Domain description	KOG category	KOG NO.	KOG description
K3Z9N6	U6 snRNA-associated Sm-like protein LSm5 OS=Setaria italica OX=4555 GN=LOC101755385	LOC101755385	22.505		1	chloroplast				K12624	LSM5; U6 snRNA-associated Sm-like protein LSm5	sita03018 RNA degradation; sita03040 Spliceosome;	IPR033871; IPR001163; IPR010920;	Sm-like protein LSm5; LSM domain, eukaryotic/archaea-type; LSM domain;	A	KOG1775	U6 snRNA-associated Sm-like protein
K3Y5K0	helicase sen1-like [Zea mays]	101766720	82.172	Si009275m.g	1	nucleus							IPR027417;	P-loop containing nucleoside triphosphate hydrolase;	A	KOG1801	tRNA-splicing endonuclease positive effector (SEN1)
K3Z9F4	soluble inorganic pyrophosphatase-like [Setaria italica]	LOC101756590	25.534	Si023175m.g	1	nucleus	GO:0008152 metabolic process; GO:0044237 cellular metabolic process; GO:0006793 phosphorus metabolic process; GO:0009987 cellular process; GO:0006796 phosphate-containing compound metabolic process;	GO:0044424 intracellular part; GO:0005623 cell; GO:0044464 cell part; GO:0005622 intracellular; GO:0005737 cytoplasm;	GO:0000287 magnesium ion binding; GO:0004427 inorganic diphosphatase activity; GO:0016462 pyrophosphatase activity; GO:0003824 catalytic activity; GO:0005488 binding; GO:0043167 ion binding; GO:0046872 metal ion binding; GO:0043169 cation binding; GO:0016817 hydrolase activity, acting on acid anhydrides; GO:0016787 hydrolase activity; GO:0016818 hydrolase activity, acting on acid anhydrides, in p…	K01507	ppa; inorganic pyrophosphatase [EC:3.6.1.1]	sita00190 Oxidative phosphorylation;			C	KOG1626	Inorganic pyrophosphatase/Nucleosome remodeling factor, subunit NURF38
K3Y823	probable aldo-keto reductase 2 [Setaria italica]	LOC101754654	41.07	Si010364m.g	1	cytoplasm							IPR023210;	NADP-dependent oxidoreductase domain;	C	KOG1575	Voltage-gated shaker-like K+ channel, subunit beta/KCNAB
K3Y8F6	probable aldo-keto reductase 3 [Setaria italica]	LOC101755069	37.739	Si010498m.g	1	chloroplast							IPR023210;	NADP-dependent oxidoreductase domain;	C	KOG1575	Voltage-gated shaker-like K+ channel, subunit beta/KCNAB
K4AF39	non-symbiotic hemoglobin [Setaria italica]	LOC101783769	23.141	Si037496m.g	1	mitochondria			GO:0097159 organic cyclic compound binding; GO:1901363 heterocyclic compound binding; GO:0020037 heme binding; GO:0046906 tetrapyrrole binding; GO:0019825 oxygen binding; GO:0005488 binding;	K21894			IPR009050; IPR000971; IPR012292;	Globin-like; Globin; Globin/Protoglobin;	C	KOG3378	Globins and related hemoproteins
K3Z7N9	probable aldo-keto reductase 1 [Setaria italica]	LOC101759840	37.463	Si022559m.g	1	cytoplasm							IPR023210;	NADP-dependent oxidoreductase domain;	C	KOG1575	Voltage-gated shaker-like K+ channel, subunit beta/KCNAB
K3YPQ0	glycerophosphodiester phosphodiesterase GDPDL4-like [Setaria italica]	LOC101757080	100.99	Si016242m.g	1	mitochondria	GO:0044699 single-organism process; GO:0008152 metabolic process; GO:0044238 primary metabolic process; GO:0044710 single-organism metabolic process; GO:0006629 lipid metabolic process; GO:0071704 organic substance metabolic process;		GO:0008081 phosphoric diester hydrolase activity; GO:0016787 hydrolase activity; GO:0003824 catalytic activity; GO:0042578 phosphoric ester hydrolase activity; GO:0016788 hydrolase activity, acting on ester bonds;				IPR030395; IPR017946;	Glycerophosphodiester phosphodiesterase domain; PLC-like phosphodiesterase, TIM beta/alpha-barrel domain;	C	KOG2258	Glycerophosphoryl diester phosphodiesterase
K3YVB1	"zeaxanthin epoxidase, chloroplastic-like [Setaria italica]"	SETIT_018207mg	26.901		1	cytoplasm	GO:0044699 single-organism process; GO:0008152 metabolic process; GO:0055114 oxidation-reduction process; GO:0044710 single-organism metabolic process;		GO:0097159 organic cyclic compound binding; GO:1901363 heterocyclic compound binding; GO:1901265 nucleoside phosphate binding; GO:0050660 flavin adenine dinucleotide binding; GO:0003824 catalytic activity; GO:0005488 binding; GO:0043167 ion binding; GO:0043168 anion binding; GO:0000166 nucleotide binding; GO:0048037 cofactor binding; GO:0036094 small molecule binding; GO:0071949 FAD binding; GO:0…				IPR002938; IPR023753;	FAD-binding domain; FAD/NAD(P)-binding domain;	CR	KOG2614	Kynurenine 3-monooxygenase and related flavoprotein monooxygenases
K4A946	Proline dehydrogenase OS=Setaria italica OX=4555 GN=LOC101775799	LOC101775799	51.889	Si035342m.g	1	chloroplast				K00318	PRODH; proline dehydrogenase [EC:1.5.-.-]	sita00330 Arginine and proline metabolism; sita01100 Metabolic pathways; sita01110 Biosynthesis of secondary metabolites;	IPR002872; IPR029041;	Proline dehydrogenase domain; FAD-linked oxidoreductase-like;	E	KOG0186	Proline oxidase
K4ABM8	Branched-chain-amino-acid aminotransferase OS=Setaria italica OX=4555 GN=LOC101776890	LOC101776890	39.434	Si035966m.g	1	chloroplast	GO:0044281 small molecule metabolic process; GO:0044763 single-organism cellular process; GO:0006807 nitrogen compound metabolic process; GO:0044699 single-organism process; GO:0044238 primary metabolic process; GO:0044237 cellular metabolic process; GO:0071704 organic substance metabolic process; GO:0008152 metabolic process; GO:0006520 cellular amino acid metabolic process; GO:0044710 single-or…		GO:0004084 branched-chain-amino-acid transaminase activity; GO:0016769 transferase activity, transferring nitrogenous groups; GO:0008483 transaminase activity; GO:0003824 catalytic activity; GO:0016740 transferase activity;						E	KOG0975	Branched chain aminotransferase BCAT1, pyridoxal phosphate enzymes type IV superfamily
K3XX59	nicotianamine aminotransferase B-like [Setaria italica]	LOC101758101	46.653	Si006517m.g	1	cytoplasm	GO:0044281 small molecule metabolic process; GO:0044763 single-organism cellular process; GO:0006807 nitrogen compound metabolic process; GO:0044699 single-organism process; GO:0009058 biosynthetic process; GO:0044238 primary metabolic process; GO:0044237 cellular metabolic process; GO:0071704 organic substance metabolic process; GO:0008152 metabolic process; GO:0006520 cellular amino acid metabo…		GO:0097159 organic cyclic compound binding; GO:1901363 heterocyclic compound binding; GO:0016769 transferase activity, transferring nitrogenous groups; GO:0003824 catalytic activity; GO:0005488 binding; GO:0043167 ion binding; GO:0043168 anion binding; GO:0008483 transaminase activity; GO:0016740 transferase activity; GO:0048037 cofactor binding; GO:0030170 pyridoxal phosphate binding;				IPR004839; IPR015424; IPR015421; IPR015422;	Aminotransferase, class I/classII; Pyridoxal phosphate-dependent transferase; Pyridoxal phosphate-dependent transferase, major region, subdomain 1; Pyridoxal phosphate-dependent transferase, major region, subdomain 2;	E	KOG0259	Tyrosine aminotransferase
K3YPJ4	alpha-aminoadipic semialdehyde synthase isoform X1 [Setaria italica]	LOC101756273	112.66	Si016171m.g	1	plasma membrane	GO:0044699 single-organism process; GO:0008152 metabolic process; GO:0055114 oxidation-reduction process; GO:0044710 single-organism metabolic process;		GO:0003824 catalytic activity; GO:0016491 oxidoreductase activity;	K14157	AASS; alpha-aminoadipic semialdehyde synthase [EC:1.5.1.8 1.5.1.9]	sita01100 Metabolic pathways; sita01110 Biosynthesis of secondary metabolites;	IPR007698; IPR005097; IPR016040; IPR007886; IPR032095; IPR007545;	Alanine dehydrogenase/pyridine nucleotide transhydrogenase, NAD(H)-binding domain; Saccharopine dehydrogenase, NADP binding domain; NAD(P)-binding domain; Alanine dehydrogenase/pyridine nucleotide transhydrogenase, N-terminal; Saccharopine dehydrogenase, C-terminal; LOR/SDH bifunctional enzyme, conserved domain;	E	KOG0172	Lysine-ketoglutarate reductase/saccharopine dehydrogenase
K3Y657	gamma-glutamyltranspeptidase 1-like [Setaria italica]	LOC101768460	61.271	Si009697m.g	1	chloroplast	GO:0006790 sulfur compound metabolic process; GO:0008152 metabolic process; GO:0006518 peptide metabolic process; GO:0006575 cellular modified amino acid metabolic process; GO:0006749 glutathione metabolic process; GO:0006807 nitrogen compound metabolic process; GO:0034641 cellular nitrogen compound metabolic process; GO:0043603 cellular amide metabolic process; GO:0009987 cellular process; GO:00…		GO:0003840 gamma-glutamyltransferase activity; GO:0016746 transferase activity, transferring acyl groups; GO:0003824 catalytic activity; GO:0016740 transferase activity; GO:0016755 transferase activity, transferring amino-acyl groups;	K18592	GGT1_5; gamma-glutamyltranspeptidase / glutathione hydrolase / leukotriene-C4 hydrolase [EC:2.3.2.2 3.4.19.13 3.4.19.14]	sita00460 Cyanoamino acid metabolism; sita01100 Metabolic pathways; sita00480 Glutathione metabolism;	IPR029055;	Nucleophile aminohydrolases, N-terminal;	E	KOG2410	Gamma-glutamyltransferase
K4A9A1	methionine gamma-lyase [Setaria italica]	LOC101759989	50.839	Si035457m.g	1	chloroplast			GO:0097159 organic cyclic compound binding; GO:1901363 heterocyclic compound binding; GO:0003824 catalytic activity; GO:0005488 binding; GO:0043167 ion binding; GO:0043168 anion binding; GO:0048037 cofactor binding; GO:0030170 pyridoxal phosphate binding;	K01761	E4.4.1.11; methionine-gamma-lyase [EC:4.4.1.11]	sita00270 Cysteine and methionine metabolism;	IPR015424; IPR015422; IPR015421;	Pyridoxal phosphate-dependent transferase; Pyridoxal phosphate-dependent transferase, major region, subdomain 2; Pyridoxal phosphate-dependent transferase, major region, subdomain 1;	E	KOG0053	Cystathionine beta-lyases/cystathionine gamma-synthases
K3ZFJ4	rhodanese-like domain-containing protein 6 [Setaria italica]	LOC101765930	68.325	Si025346m.g	1	nucleus							IPR001763; IPR029058; IPR022111; IPR005645;	Rhodanese-like domain; Alpha/Beta hydrolase fold; Rhodanase, C-terminal; Serine hydrolase FSH;	E	KOG2551	Phospholipase/carboxyhydrolase
K3XXY0	cysteine synthase-like [Setaria italica]	LOC101753657	37.716	Si006788m.g	1	cytoplasm	GO:0000097 sulfur amino acid biosynthetic process; GO:0016053 organic acid biosynthetic process; GO:0044699 single-organism process; GO:0009058 biosynthetic process; GO:1901566 organonitrogen compound biosynthetic process; GO:0044237 cellular metabolic process; GO:0044272 sulfur compound biosynthetic process; GO:0000096 sulfur amino acid metabolic process; GO:0071704 organic substance metabolic p…		GO:0016829 lyase activity; GO:0004124 cysteine synthase activity; GO:0003824 catalytic activity; GO:0016835 carbon-oxygen lyase activity;	K01738	cysK; cysteine synthase [EC:2.5.1.47]	sita01230 Biosynthesis of amino acids; sita01100 Metabolic pathways; sita01110 Biosynthesis of secondary metabolites; sita01200 Carbon metabolism; sita00270 Cysteine and methionine metabolism;	IPR001926;	Tryptophan synthase beta subunit-like PLP-dependent enzyme;	E	KOG1252	Cystathionine beta-synthase and related enzymes
K3Y842	probable low-specificity L-threonine aldolase 1 [Setaria italica]	LOC101785445	39.831	Si010373m.g	1	cytoplasm	GO:0044281 small molecule metabolic process; GO:0044763 single-organism cellular process; GO:0006807 nitrogen compound metabolic process; GO:0044699 single-organism process; GO:0044238 primary metabolic process; GO:0044237 cellular metabolic process; GO:0071704 organic substance metabolic process; GO:0008152 metabolic process; GO:0006520 cellular amino acid metabolic process; GO:0044710 single-or…		GO:0016829 lyase activity; GO:0003824 catalytic activity;	K01620	ltaE; threonine aldolase [EC:4.1.2.48]	sita01230 Biosynthesis of amino acids; sita01100 Metabolic pathways; sita01110 Biosynthesis of secondary metabolites; sita00260 Glycine, serine and threonine metabolism;	IPR015424; IPR001597; IPR015422; IPR015421;	Pyridoxal phosphate-dependent transferase; Aromatic amino acid beta-eliminating lyase/threonine aldolase; Pyridoxal phosphate-dependent transferase, major region, subdomain 2; Pyridoxal phosphate-dependent transferase, major region, subdomain 1;	E	KOG1368	Threonine aldolase
K3Z5V4	"alanine--glyoxylate aminotransferase 2 homolog 3, mitochondrial-like [Setaria italica]"	LOC101780905	51.656	Si021883m.g	1	mitochondria			GO:0097159 organic cyclic compound binding; GO:1901363 heterocyclic compound binding; GO:0016769 transferase activity, transferring nitrogenous groups; GO:0003824 catalytic activity; GO:0005488 binding; GO:0043167 ion binding; GO:0043168 anion binding; GO:0008483 transaminase activity; GO:0016740 transferase activity; GO:0048037 cofactor binding; GO:0030170 pyridoxal phosphate binding;	K00827	AGXT2; alanine-glyoxylate transaminase / (R)-3-amino-2-methylpropionate-pyruvate transaminase [EC:2.6.1.44 2.6.1.40]	sita01100 Metabolic pathways; sita01110 Biosynthesis of secondary metabolites; sita00260 Glycine, serine and threonine metabolism; sita00280 Valine, leucine and isoleucine degradation; sita00270 Cysteine and methionine metabolism;	IPR015424; IPR015421; IPR015422;	Pyridoxal phosphate-dependent transferase; Pyridoxal phosphate-dependent transferase, major region, subdomain 1; Pyridoxal phosphate-dependent transferase, major region, subdomain 2;	E	KOG1404	Alanine-glyoxylate aminotransferase AGT2
K3YHJ4	aminoacylase-1 [Setaria italica]	LOC101785165	50.041	Si013712m.g	1	chloroplast	GO:0044281 small molecule metabolic process; GO:0044763 single-organism cellular process; GO:0044699 single-organism process; GO:0006807 nitrogen compound metabolic process; GO:0044238 primary metabolic process; GO:0044237 cellular metabolic process; GO:0071704 organic substance metabolic process; GO:0008152 metabolic process; GO:0006520 cellular amino acid metabolic process; GO:0044710 single-or…	GO:0044424 intracellular part; GO:0005623 cell; GO:0044464 cell part; GO:0005622 intracellular; GO:0005737 cytoplasm;	GO:0070011 peptidase activity, acting on L-amino acid peptides; GO:0008237 metallopeptidase activity; GO:0008233 peptidase activity; GO:0016787 hydrolase activity; GO:0004046 aminoacylase activity; GO:0016811 hydrolase activity, acting on carbon-nitrogen (but not peptide) bonds, in linear amides; GO:0003824 catalytic activity; GO:0016810 hydrolase activity, acting on carbon-nitrogen (but not pept…	K14677	ACY1; aminoacylase [EC:3.5.1.14]	sita01230 Biosynthesis of amino acids; sita01100 Metabolic pathways; sita01110 Biosynthesis of secondary metabolites;	IPR011650;	Peptidase M20, dimerisation domain;	E	KOG2275	Aminoacylase ACY1 and related metalloexopeptidases
K3YH21	nucleobase-ascorbate transporter 6-like [Setaria italica]	LOC101775318	58.378	Si013539m.g	1	plasma membrane	GO:0006810 transport; GO:0055085 transmembrane transport; GO:0051179 localization; GO:0051234 establishment of localization;	GO:0016020 membrane;	GO:0005215 transporter activity;						F	KOG1292	Xanthine/uracil transporters
K3XG82	CTP synthase OS=Setaria italica OX=4555 GN=LOC101769502	LOC101769502	61.183	Si000703m.g	1	cytoplasm	GO:0009116 nucleoside metabolic process; GO:0046132 pyrimidine ribonucleoside biosynthetic process; GO:0009147 pyrimidine nucleoside triphosphate metabolic process; GO:0009117 nucleotide metabolic process; GO:0044699 single-organism process; GO:0009163 nucleoside biosynthetic process; GO:0009058 biosynthetic process; GO:0046036 CTP metabolic process; GO:0044237 cellular metabolic process; GO:0006…		GO:0016879 ligase activity, forming carbon-nitrogen bonds; GO:0003824 catalytic activity; GO:0003883 CTP synthase activity; GO:0016874 ligase activity;				IPR017456; IPR027417; IPR017926; IPR033828; IPR029062;	CTP synthase, N-terminal; P-loop containing nucleoside triphosphate hydrolase; Glutamine amidotransferase; CTP synthase GATase domain; Class I glutamine amidotransferase-like;	F	KOG2387	CTP synthase (UTP-ammonia lyase)
K3YRW0	adenine phosphoribosyltransferase 4-like [Setaria italica]	LOC101754909	53.754		1	chloroplast	GO:0046148 pigment biosynthetic process; GO:0046083 adenine metabolic process; GO:0009116 nucleoside metabolic process; GO:0006725 cellular aromatic compound metabolic process; GO:0044699 single-organism process; GO:0009058 biosynthetic process; GO:1901566 organonitrogen compound biosynthetic process; GO:0046084 adenine biosynthetic process; GO:0044237 cellular metabolic process; GO:0043096 purin…	GO:0044424 intracellular part; GO:0005623 cell; GO:0044464 cell part; GO:0005622 intracellular; GO:0005737 cytoplasm;	GO:0003999 adenine phosphoribosyltransferase activity; GO:0016763 transferase activity, transferring pentosyl groups; GO:0016757 transferase activity, transferring glycosyl groups; GO:0003824 catalytic activity; GO:0016740 transferase activity;	K00759	APRT; adenine phosphoribosyltransferase [EC:2.4.2.7]	sita01100 Metabolic pathways; sita00230 Purine metabolism;	IPR000836; IPR029057;	Phosphoribosyltransferase domain; Phosphoribosyltransferase-like;	F	KOG1712	Adenine phosphoribosyl transferases
K3Y7K4	"3'(2'),5'-bisphosphate nucleotidase [Setaria italica]"	LOC101764411	44.615	Si010195m.g	1	chloroplast	GO:0006790 sulfur compound metabolic process; GO:0016310 phosphorylation; GO:0046486 glycerolipid metabolic process; GO:0046854 phosphatidylinositol phosphorylation; GO:0044763 single-organism cellular process; GO:0044699 single-organism process; GO:0044255 cellular lipid metabolic process; GO:0044238 primary metabolic process; GO:0044237 cellular metabolic process; GO:0006796 phosphate-containin…		GO:0008441 3'(2'),5'-bisphosphate nucleotidase activity; GO:0016787 hydrolase activity; GO:0003824 catalytic activity; GO:0042578 phosphoric ester hydrolase activity; GO:0016791 phosphatase activity; GO:0008252 nucleotidase activity; GO:0016788 hydrolase activity, acting on ester bonds;	K15422	SAL; 3'(2'), 5'-bisphosphate nucleotidase / inositol polyphosphate 1-phosphatase [EC:3.1.3.7 3.1.3.57]	sita01100 Metabolic pathways; sita04070 Phosphatidylinositol signaling system; sita00562 Inositol phosphate metabolism;			FP	KOG1528	Salt-sensitive 3'-phosphoadenosine-5'-phosphatase HAL2/SAL1
K3XZ02	probable aquaporin TIP2-2 [Setaria italica]	LOC101771871	24.952	Si007145m.g	1	plasma membrane	GO:0006810 transport; GO:0051179 localization; GO:0051234 establishment of localization;	GO:0016020 membrane;	GO:0005215 transporter activity;	K09873			IPR023271;	Aquaporin-like;	G	KOG0223	Aquaporin (major intrinsic protein family)
K3YS38	Glyceraldehyde-3-phosphate dehydrogenase OS=Setaria italica OX=4555 GN=LOC101785151	LOC101785151	51.746	Si017082m.g	1	cytoplasm	GO:0006006 glucose metabolic process; GO:0044723 single-organism carbohydrate metabolic process; GO:0008152 metabolic process; GO:0055114 oxidation-reduction process; GO:0044710 single-organism metabolic process; GO:0044281 small molecule metabolic process; GO:0005996 monosaccharide metabolic process; GO:0044699 single-organism process; GO:0044238 primary metabolic process; GO:0005975 carbohydrat…		GO:0016620 oxidoreductase activity, acting on the aldehyde or oxo group of donors, NAD or NADP as acceptor; GO:0097159 organic cyclic compound binding; GO:1901363 heterocyclic compound binding; GO:1901265 nucleoside phosphate binding; GO:0051287 NAD binding; GO:0003824 catalytic activity; GO:0005488 binding; GO:0016903 oxidoreductase activity, acting on the aldehyde or oxo group of donors; GO:005…	K00134	GAPDH; glyceraldehyde 3-phosphate dehydrogenase [EC:1.2.1.12]	sita00710 Carbon fixation in photosynthetic organisms; sita01230 Biosynthesis of amino acids; sita01100 Metabolic pathways; sita00010 Glycolysis / Gluconeogenesis; sita01110 Biosynthesis of secondary metabolites; sita01200 Carbon metabolism;	IPR020829; IPR016040; IPR020828;	Glyceraldehyde 3-phosphate dehydrogenase, catalytic domain; NAD(P)-binding domain; Glyceraldehyde 3-phosphate dehydrogenase, NAD(P) binding domain;	G	KOG0657	Glyceraldehyde 3-phosphate dehydrogenase
K3ZSG2	beta-glucosidase 29-like [Setaria italica]	LOC101765089	57.783	Si029542m.g	1	vacuolar membrane	GO:0008152 metabolic process; GO:0005975 carbohydrate metabolic process; GO:0044238 primary metabolic process; GO:0071704 organic substance metabolic process;		GO:0004553 hydrolase activity, hydrolyzing O-glycosyl compounds; GO:0016787 hydrolase activity; GO:0003824 catalytic activity; GO:0016798 hydrolase activity, acting on glycosyl bonds;	K01188	E3.2.1.21; beta-glucosidase [EC:3.2.1.21]	sita00460 Cyanoamino acid metabolism; sita01100 Metabolic pathways; sita01110 Biosynthesis of secondary metabolites; sita00940 Phenylpropanoid biosynthesis; sita00500 Starch and sucrose metabolism;	IPR017853; IPR013781;	Glycoside hydrolase superfamily; Glycoside hydrolase, catalytic domain;	G	KOG0626	Beta-glucosidase, lactase phlorizinhydrolase, and related proteins
K3YGQ6	Purple acid phosphatase OS=Setaria italica OX=4555 GN=LOC101765199	LOC101765199	69.499	Si013424m.g	1	chloroplast			GO:0003993 acid phosphatase activity; GO:0042578 phosphoric ester hydrolase activity; GO:0003824 catalytic activity; GO:0016791 phosphatase activity; GO:0005488 binding; GO:0016788 hydrolase activity, acting on ester bonds; GO:0043167 ion binding; GO:0043169 cation binding; GO:0046872 metal ion binding; GO:0016787 hydrolase activity;	K22390			IPR029052; IPR015914; IPR004843; IPR025733; IPR008963;	Metallo-dependent phosphatase-like; Purple acid phosphatase, N-terminal; Calcineurin-like phosphoesterase domain, ApaH type; Iron/zinc purple acid phosphatase-like C-terminal domain; Purple acid phosphatase-like, N-terminal;	G	KOG1378	Purple acid phosphatase
K3Y9N3	aquaporin TIP2-3 [Setaria italica]	LOC101764945	25.051	Si010925m.g	1	plasma membrane	GO:0006810 transport; GO:0051179 localization; GO:0051234 establishment of localization;	GO:0016020 membrane;	GO:0005215 transporter activity;	K09873			IPR023271;	Aquaporin-like;	G	KOG0223	Aquaporin (major intrinsic protein family)
K3YS71	UTP--glucose-1-phosphate uridylyltransferase OS=Setaria italica OX=4555 GN=LOC101760727	LOC101760727	51.564	Si017115m.g	1	cytoplasm	GO:0006725 cellular aromatic compound metabolic process; GO:1901360 organic cyclic compound metabolic process; GO:0006807 nitrogen compound metabolic process; GO:0044238 primary metabolic process; GO:0044237 cellular metabolic process; GO:0071704 organic substance metabolic process; GO:0008152 metabolic process; GO:0006011 UDP-glucose metabolic process; GO:0046483 heterocycle metabolic process; G…		GO:0016779 nucleotidyltransferase activity; GO:0003983 UTP:glucose-1-phosphate uridylyltransferase activity; GO:0003824 catalytic activity; GO:0051748 UTP-monosaccharide-1-phosphate uridylyltransferase activity; GO:0016740 transferase activity; GO:0070569 uridylyltransferase activity; GO:0016772 transferase activity, transferring phosphorus-containing groups;	K00963	UGP2; UTP--glucose-1-phosphate uridylyltransferase [EC:2.7.7.9]	sita01100 Metabolic pathways; sita00052 Galactose metabolism; sita00040 Pentose and glucuronate interconversions; sita00520 Amino sugar and nucleotide sugar metabolism; sita00500 Starch and sucrose metabolism;	IPR029044;	Nucleotide-diphospho-sugar transferases;	G	KOG2638	UDP-glucose pyrophosphorylase
K3Y6R9	beta-glucosidase 12-like [Setaria italica]	LOC101777786	57.239	Si009910m.g	1	chloroplast	GO:0008152 metabolic process; GO:0005975 carbohydrate metabolic process; GO:0044238 primary metabolic process; GO:0071704 organic substance metabolic process;		GO:0004553 hydrolase activity, hydrolyzing O-glycosyl compounds; GO:0016787 hydrolase activity; GO:0003824 catalytic activity; GO:0016798 hydrolase activity, acting on glycosyl bonds;	K01188	E3.2.1.21; beta-glucosidase [EC:3.2.1.21]	sita00460 Cyanoamino acid metabolism; sita01100 Metabolic pathways; sita01110 Biosynthesis of secondary metabolites; sita00940 Phenylpropanoid biosynthesis; sita00500 Starch and sucrose metabolism;	IPR017853; IPR013781;	Glycoside hydrolase superfamily; Glycoside hydrolase, catalytic domain;	G	KOG0626	Beta-glucosidase, lactase phlorizinhydrolase, and related proteins
K3Y892	Aldose 1-epimerase OS=Setaria italica OX=4555 GN=LOC101769952	LOC101769952	38.745	Si010433m.g	1	chloroplast	GO:0044723 single-organism carbohydrate metabolic process; GO:0008152 metabolic process; GO:0044710 single-organism metabolic process; GO:0044281 small molecule metabolic process; GO:0005996 monosaccharide metabolic process; GO:0044699 single-organism process; GO:0044238 primary metabolic process; GO:0005975 carbohydrate metabolic process; GO:0019318 hexose metabolic process; GO:0071704 organic s…		GO:0030246 carbohydrate binding; GO:0016853 isomerase activity; GO:0003824 catalytic activity; GO:0005488 binding;				IPR011013; IPR014718;	Galactose mutarotase-like domain; Glycoside hydrolase-type carbohydrate-binding;	G	KOG1604	Predicted mutarotase
K3ZWQ1	Ribulose-phosphate 3-epimerase OS=Setaria italica OX=4555 GN=LOC101768734	LOC101768734	24.178	Si031033m.g	1	cytoplasm	GO:0006739 NADP metabolic process; GO:0019362 pyridine nucleotide metabolic process; GO:0006725 cellular aromatic compound metabolic process; GO:0046496 nicotinamide nucleotide metabolic process; GO:0009117 nucleotide metabolic process; GO:0044699 single-organism process; GO:0072524 pyridine-containing compound metabolic process; GO:0044237 cellular metabolic process; GO:0006796 phosphate-contain…		GO:0016853 isomerase activity; GO:0016857 racemase and epimerase activity, acting on carbohydrates and derivatives; GO:0016854 racemase and epimerase activity; GO:0003824 catalytic activity; GO:0004750 ribulose-phosphate 3-epimerase activity;	K01783	rpe; ribulose-phosphate 3-epimerase [EC:5.1.3.1]	sita00710 Carbon fixation in photosynthetic organisms; sita01230 Biosynthesis of amino acids; sita01100 Metabolic pathways; sita00030 Pentose phosphate pathway; sita01110 Biosynthesis of secondary metabolites; sita01200 Carbon metabolism; sita00040 Pentose and glucuronate interconversions;	IPR013785; IPR011060;	Aldolase-type TIM barrel; Ribulose-phosphate binding barrel;	G	KOG3111	D-ribulose-5-phosphate 3-epimerase
K3ZVT2	aquaporin PIP2-6-like [Setaria italica]	LOC101755885	29.89	Si030713m.g	1	plasma membrane	GO:0006810 transport; GO:0051179 localization; GO:0051234 establishment of localization;	GO:0016020 membrane;	GO:0005215 transporter activity;	K09872			IPR023271;	Aquaporin-like;	G	KOG0223	Aquaporin (major intrinsic protein family)
K3ZI86	Glycosyltransferase OS=Setaria italica OX=4555 GN=LOC101769845	LOC101769845	52.503	Si026288m.g	1	chloroplast	GO:0008152 metabolic process;		GO:0016757 transferase activity, transferring glycosyl groups; GO:0016758 transferase activity, transferring hexosyl groups; GO:0003824 catalytic activity; GO:0016740 transferase activity;						GC	KOG1192	UDP-glucuronosyl and UDP-glucosyl transferase
K3YMS1	UDP-glycosyltransferase 89B2-like [Setaria italica]	---	50.03	Si015554m.g	1	chloroplast	GO:0008152 metabolic process;		GO:0016757 transferase activity, transferring glycosyl groups; GO:0016758 transferase activity, transferring hexosyl groups; GO:0003824 catalytic activity; GO:0016740 transferase activity;						GC	KOG1192	UDP-glucuronosyl and UDP-glucosyl transferase
K3ZIA7	Glycosyltransferase OS=Setaria italica OX=4555 GN=LOC101764556	LOC101764556	51.181	Si026309m.g	1	chloroplast	GO:0008152 metabolic process;		GO:0016757 transferase activity, transferring glycosyl groups; GO:0016758 transferase activity, transferring hexosyl groups; GO:0003824 catalytic activity; GO:0016740 transferase activity;	K08237					GC	KOG1192	UDP-glucuronosyl and UDP-glucosyl transferase
K3ZSQ0	7-deoxyloganetic acid glucosyltransferase-like [Setaria italica]	LOC101782343	52.246	Si029630m.g	1	extracellular	GO:0008152 metabolic process;		GO:0016757 transferase activity, transferring glycosyl groups; GO:0016758 transferase activity, transferring hexosyl groups; GO:0003824 catalytic activity; GO:0016740 transferase activity;						GC	KOG1192	UDP-glucuronosyl and UDP-glucosyl transferase
K3Y6W0	Glycosyltransferase OS=Setaria italica OX=4555 GN=LOC101758445	LOC101758445	54.35	Si009951m.g	1	cytoplasm	GO:0008152 metabolic process;		GO:0016757 transferase activity, transferring glycosyl groups; GO:0016758 transferase activity, transferring hexosyl groups; GO:0003824 catalytic activity; GO:0016740 transferase activity;						GC	KOG1192	UDP-glucuronosyl and UDP-glucosyl transferase
K4AJM4	Glycosyltransferase OS=Setaria italica OX=4555 GN=LOC101767436	LOC101767436	49.214	Si039095m.g	1	chloroplast	GO:0008152 metabolic process;		GO:0016757 transferase activity, transferring glycosyl groups; GO:0016758 transferase activity, transferring hexosyl groups; GO:0003824 catalytic activity; GO:0016740 transferase activity;						GC	KOG1192	UDP-glucuronosyl and UDP-glucosyl transferase
K3Y725	probable arabinosyltransferase ARAD1 [Setaria italica]	LOC101755628	52.295	Si010016m.g	1	chloroplast									GMW	KOG1021	Acetylglucosaminyltransferase EXT1/exostosin 1
K3Y6J1	probable glucuronosyltransferase Os04g0398600 [Setaria italica]	LOC101758851	58.408	Si009832m.g	1	chloroplast				K20870					GMW	KOG1021	Acetylglucosaminyltransferase EXT1/exostosin 1
K3ZLN1	probable pyridoxal 5'-phosphate synthase subunit PDX1.1 [Oryza sativa Japonica Group]	SETIT_027491mg	32.741	Si027491m.g	1	cytoplasm	GO:0051188 cofactor biosynthetic process; GO:0009110 vitamin biosynthetic process; GO:0006725 cellular aromatic compound metabolic process; GO:1901615 organic hydroxy compound metabolic process; GO:0042822 pyridoxal phosphate metabolic process; GO:0044699 single-organism process; GO:0009058 biosynthetic process; GO:1901566 organonitrogen compound biosynthetic process; GO:0044237 cellular metaboli…		GO:0003824 catalytic activity;				IPR033755; IPR013785; IPR011060;	PdxS/SNZ N-terminal domain; Aldolase-type TIM barrel; Ribulose-phosphate binding barrel;	H	KOG1606	Stationary phase-induced protein, SOR/SNZ family
K3ZHJ2	"long chain acyl-CoA synthetase 9, chloroplastic-like [Setaria italica]"	LOC101761049	76.76	Si026044m.g	1	chloroplast	GO:0008152 metabolic process;		GO:0003824 catalytic activity;	K01897	ACSL; long-chain acyl-CoA synthetase [EC:6.2.1.3]	sita01100 Metabolic pathways; sita04146 Peroxisome; sita00071 Fatty acid degradation; sita01212 Fatty acid metabolism;	IPR000873;	AMP-dependent synthetase/ligase;	I	KOG1180	Acyl-CoA synthetase
K3XFC1	long chain acyl-CoA synthetase 4-like [Setaria italica]	LOC101784059	73.115	Si000590m.g	1	cytoplasm	GO:0008152 metabolic process;		GO:0003824 catalytic activity;	K01897	ACSL; long-chain acyl-CoA synthetase [EC:6.2.1.3]	sita01100 Metabolic pathways; sita04146 Peroxisome; sita00071 Fatty acid degradation; sita01212 Fatty acid metabolism;	IPR000873;	AMP-dependent synthetase/ligase;	I	KOG1256	Long-chain acyl-CoA synthetases (AMP-forming)
K4AL86	lecithin-cholesterol acyltransferase-like 1 [Setaria italica]	LOC101786570	45.883	Si039666m.g	1	chloroplast	GO:0044699 single-organism process; GO:0008152 metabolic process; GO:0044238 primary metabolic process; GO:0044710 single-organism metabolic process; GO:0006629 lipid metabolic process; GO:0071704 organic substance metabolic process;		GO:0016746 transferase activity, transferring acyl groups; GO:0003824 catalytic activity; GO:0016740 transferase activity; GO:0016747 transferase activity, transferring acyl groups other than amino-acyl groups; GO:0008374 O-acyltransferase activity;	K06129	LYPLA3; lysophospholipase III [EC:3.1.1.5]	sita00564 Glycerophospholipid metabolism;	IPR029058;	Alpha/Beta hydrolase fold;	I	KOG2369	Lecithin:cholesterol acyltransferase (LCAT)/Acyl-ceramide synthase
K3YHR0	Patatin OS=Setaria italica OX=4555 GN=LOC101774516	LOC101774516	46.567	Si013779m.g	1	chloroplast	GO:0044699 single-organism process; GO:0008152 metabolic process; GO:0044238 primary metabolic process; GO:0044710 single-organism metabolic process; GO:0006629 lipid metabolic process; GO:0071704 organic substance metabolic process;						IPR016035; IPR002641;	Acyl transferase/acyl hydrolase/lysophospholipase; Patatin/Phospholipase A2-related;	I	KOG0513	Ca2+-independent phospholipase A2
K4A821	"probable acyl-activating enzyme 1, peroxisomal [Setaria italica]"	LOC101769350	59.507	Si035027m.g	1	chloroplast	GO:0008152 metabolic process;		GO:0003824 catalytic activity;				IPR025110; IPR000873;	AMP-binding enzyme C-terminal domain; AMP-dependent synthetase/ligase;	I	KOG1176	Acyl-CoA synthetase
K3ZHI6	"long chain acyl-CoA synthetase 6, peroxisomal-like isoform X2 [Setaria italica]"	LOC101771306	77.479	Si026038m.g	1	cytoplasm	GO:0008152 metabolic process;		GO:0003824 catalytic activity;	K01897	ACSL; long-chain acyl-CoA synthetase [EC:6.2.1.3]	sita01100 Metabolic pathways; sita04146 Peroxisome; sita00071 Fatty acid degradation; sita01212 Fatty acid metabolism;	IPR025110; IPR000873;	AMP-binding enzyme C-terminal domain; AMP-dependent synthetase/ligase;	I	KOG1256	Long-chain acyl-CoA synthetases (AMP-forming)
K3YHQ5	Patatin OS=Setaria italica OX=4555 GN=LOC101775186	LOC101775186	46.951	Si013774m.g	1	cytoskeleton	GO:0044699 single-organism process; GO:0008152 metabolic process; GO:0044238 primary metabolic process; GO:0044710 single-organism metabolic process; GO:0006629 lipid metabolic process; GO:0071704 organic substance metabolic process;						IPR016035; IPR002641;	Acyl transferase/acyl hydrolase/lysophospholipase; Patatin/Phospholipase A2-related;	I	KOG0513	Ca2+-independent phospholipase A2
K4A8Z0	"3-oxoacyl-[acyl-carrier-protein] synthase II, chloroplastic-like [Setaria italica]"	LOC101782136	53.042	Si035346m.g	1	extracellular	GO:0044711 single-organism biosynthetic process; GO:0016053 organic acid biosynthetic process; GO:0044281 small molecule metabolic process; GO:0044763 single-organism cellular process; GO:0044699 single-organism process; GO:0044255 cellular lipid metabolic process; GO:0009058 biosynthetic process; GO:0006631 fatty acid metabolic process; GO:0044238 primary metabolic process; GO:0044237 cellular m…		GO:0016746 transferase activity, transferring acyl groups; GO:0016747 transferase activity, transferring acyl groups other than amino-acyl groups; GO:0003824 catalytic activity; GO:0016740 transferase activity;	K09458	fabF; 3-oxoacyl-[acyl-carrier-protein] synthase II [EC:2.3.1.179]	sita01100 Metabolic pathways; sita01212 Fatty acid metabolism;	IPR016039; IPR020841; IPR014031; IPR014030;	Thiolase-like; Polyketide synthase, beta-ketoacyl synthase domain; Beta-ketoacyl synthase, C-terminal; Beta-ketoacyl synthase, N-terminal;	IQ	KOG1394	3-oxoacyl-(acyl-carrier-protein) synthase (I and II)
K4AFL1	60S ribosomal protein L18-2-like [Setaria italica]	LOC101782955	21.026	Si037668m.g	1	nucleus	GO:0006518 peptide metabolic process; GO:0043043 peptide biosynthetic process; GO:0044267 cellular protein metabolic process; GO:0006807 nitrogen compound metabolic process; GO:0009058 biosynthetic process; GO:0043603 cellular amide metabolic process; GO:0044238 primary metabolic process; GO:1901566 organonitrogen compound biosynthetic process; GO:1901576 organic substance biosynthetic process; G…	GO:0005840 ribosome; GO:0043226 organelle; GO:0043229 intracellular organelle; GO:0043232 intracellular non-membrane-bounded organelle; GO:0044464 cell part; GO:0005622 intracellular; GO:0005737 cytoplasm; GO:0032991 macromolecular complex; GO:0044424 intracellular part; GO:1990904 ribonucleoprotein complex; GO:0005623 cell; GO:0030529 intracellular ribonucleoprotein complex; GO:0044444 cytoplasm…	GO:0003735 structural constituent of ribosome; GO:0005198 structural molecule activity;	K02883	RP-L18e; large subunit ribosomal protein L18e	sita03010 Ribosome;	IPR021131;	Ribosomal protein L18e/L15P;	J	KOG1714	60s ribosomal protein L18
K3ZAK7	40S ribosomal protein S23 [Zea mays]	LOC101773276	15.676	Si023578m.g	1	cytoplasm	GO:0006518 peptide metabolic process; GO:0043043 peptide biosynthetic process; GO:0044267 cellular protein metabolic process; GO:0006807 nitrogen compound metabolic process; GO:0009058 biosynthetic process; GO:0043603 cellular amide metabolic process; GO:0044238 primary metabolic process; GO:1901566 organonitrogen compound biosynthetic process; GO:1901576 organic substance biosynthetic process; G…	GO:0005840 ribosome; GO:0043229 intracellular organelle; GO:0043232 intracellular non-membrane-bounded organelle; GO:0015935 small ribosomal subunit; GO:0044446 intracellular organelle part; GO:0005737 cytoplasm; GO:0032991 macromolecular complex; GO:0044424 intracellular part; GO:0005623 cell; GO:0044422 organelle part; GO:0043228 non-membrane-bounded organelle; GO:0043226 organelle; GO:0044391 …	GO:0003735 structural constituent of ribosome; GO:0005198 structural molecule activity;	K02973	RP-S23e; small subunit ribosomal protein S23e	sita03010 Ribosome;	IPR012340;	Nucleic acid-binding, OB-fold;	J	KOG1749	40S ribosomal protein S23
K4A177	"ribosomal protein S19, mitochondrial [Setaria italica]"	LOC101774787	15.585	Si032619m.g	1	chloroplast	GO:0006518 peptide metabolic process; GO:0043043 peptide biosynthetic process; GO:0044267 cellular protein metabolic process; GO:0006807 nitrogen compound metabolic process; GO:0009058 biosynthetic process; GO:0043603 cellular amide metabolic process; GO:0044238 primary metabolic process; GO:1901566 organonitrogen compound biosynthetic process; GO:1901576 organic substance biosynthetic process; G…	GO:0005840 ribosome; GO:0043229 intracellular organelle; GO:0043232 intracellular non-membrane-bounded organelle; GO:0015935 small ribosomal subunit; GO:0044446 intracellular organelle part; GO:0005737 cytoplasm; GO:0032991 macromolecular complex; GO:0044424 intracellular part; GO:0005623 cell; GO:0044422 organelle part; GO:0043228 non-membrane-bounded organelle; GO:0043226 organelle; GO:0044391 …	GO:0097159 organic cyclic compound binding; GO:1901363 heterocyclic compound binding; GO:0003723 RNA binding; GO:0005488 binding; GO:0003676 nucleic acid binding; GO:0005198 structural molecule activity; GO:0003735 structural constituent of ribosome;	K02965	RP-S19; small subunit ribosomal protein S19	sita03010 Ribosome;	IPR023575;	Ribosomal protein S19, superfamily;	J	KOG0899	Mitochondrial/chloroplast ribosomal protein S19
K3XZJ7	40S ribosomal protein S24 OS=Setaria italica OX=4555 GN=LOC101763254	LOC101763254	19.772	Si007358m.g	1	chloroplast	GO:0006518 peptide metabolic process; GO:0043043 peptide biosynthetic process; GO:0044267 cellular protein metabolic process; GO:0006807 nitrogen compound metabolic process; GO:0009058 biosynthetic process; GO:0043603 cellular amide metabolic process; GO:0044238 primary metabolic process; GO:1901566 organonitrogen compound biosynthetic process; GO:1901576 organic substance biosynthetic process; G…	GO:0005840 ribosome; GO:0043226 organelle; GO:0043229 intracellular organelle; GO:0043232 intracellular non-membrane-bounded organelle; GO:0044464 cell part; GO:0005622 intracellular; GO:0005737 cytoplasm; GO:0032991 macromolecular complex; GO:0044424 intracellular part; GO:1990904 ribonucleoprotein complex; GO:0005623 cell; GO:0030529 intracellular ribonucleoprotein complex; GO:0044444 cytoplasm…	GO:0097159 organic cyclic compound binding; GO:1901363 heterocyclic compound binding; GO:1901265 nucleoside phosphate binding; GO:0005488 binding; GO:0000166 nucleotide binding; GO:0005198 structural molecule activity; GO:0003735 structural constituent of ribosome; GO:0036094 small molecule binding;	K02974	RP-S24e; small subunit ribosomal protein S24e	sita03010 Ribosome;	IPR012678; IPR012677;	Ribosomal protein L23/L15e core domain; Nucleotide-binding alpha-beta plait domain;	J	KOG3424	40S ribosomal protein S24
K3YVJ8	40S ribosomal protein S8 OS=Setaria italica OX=4555 GN=LOC101766685	LOC101766685	24.808	Si018294m.g	1	chloroplast	GO:0006518 peptide metabolic process; GO:0043043 peptide biosynthetic process; GO:0044267 cellular protein metabolic process; GO:0006807 nitrogen compound metabolic process; GO:0009058 biosynthetic process; GO:0043603 cellular amide metabolic process; GO:0044238 primary metabolic process; GO:1901566 organonitrogen compound biosynthetic process; GO:1901576 organic substance biosynthetic process; G…	GO:0005840 ribosome; GO:0043226 organelle; GO:0043229 intracellular organelle; GO:0043232 intracellular non-membrane-bounded organelle; GO:0044464 cell part; GO:0005622 intracellular; GO:0005737 cytoplasm; GO:0032991 macromolecular complex; GO:0044424 intracellular part; GO:1990904 ribonucleoprotein complex; GO:0005623 cell; GO:0030529 intracellular ribonucleoprotein complex; GO:0044444 cytoplasm…	GO:0003735 structural constituent of ribosome; GO:0005198 structural molecule activity;	K02995	RP-S8e; small subunit ribosomal protein S8e	sita03010 Ribosome;			J	KOG3283	40S ribosomal protein S8
K3Z925	40S ribosomal protein S6 OS=Setaria italica OX=4555 GN=LOC101784158	LOC101784158	28.612	Si023045m.g	1	nucleus	GO:0006518 peptide metabolic process; GO:0043043 peptide biosynthetic process; GO:0044267 cellular protein metabolic process; GO:0006807 nitrogen compound metabolic process; GO:0009058 biosynthetic process; GO:0043603 cellular amide metabolic process; GO:0044238 primary metabolic process; GO:1901566 organonitrogen compound biosynthetic process; GO:1901576 organic substance biosynthetic process; G…	GO:0005840 ribosome; GO:0043226 organelle; GO:0043229 intracellular organelle; GO:0043232 intracellular non-membrane-bounded organelle; GO:0044464 cell part; GO:0005622 intracellular; GO:0005737 cytoplasm; GO:0032991 macromolecular complex; GO:0044424 intracellular part; GO:1990904 ribonucleoprotein complex; GO:0005623 cell; GO:0030529 intracellular ribonucleoprotein complex; GO:0044444 cytoplasm…	GO:0003735 structural constituent of ribosome; GO:0005198 structural molecule activity;	K02991	RP-S6e; small subunit ribosomal protein S6e	sita03010 Ribosome;			J	KOG1646	40S ribosomal protein S6
K3Z1L7	Ribosomal protein L37 OS=Setaria italica OX=4555 GN=LOC101765315	LOC101765315	10.593	Si020648m.g	1	nucleus	GO:0006518 peptide metabolic process; GO:0043043 peptide biosynthetic process; GO:0044267 cellular protein metabolic process; GO:0006807 nitrogen compound metabolic process; GO:0009058 biosynthetic process; GO:0043603 cellular amide metabolic process; GO:0044238 primary metabolic process; GO:1901566 organonitrogen compound biosynthetic process; GO:1901576 organic substance biosynthetic process; G…	GO:0005840 ribosome; GO:0043226 organelle; GO:0043229 intracellular organelle; GO:0043232 intracellular non-membrane-bounded organelle; GO:0044464 cell part; GO:0005622 intracellular; GO:0005737 cytoplasm; GO:0032991 macromolecular complex; GO:0044424 intracellular part; GO:1990904 ribonucleoprotein complex; GO:0005623 cell; GO:0030529 intracellular ribonucleoprotein complex; GO:0044444 cytoplasm…	GO:0003735 structural constituent of ribosome; GO:0005198 structural molecule activity;	K02922	RP-L37e; large subunit ribosomal protein L37e	sita03010 Ribosome;	IPR011332; IPR011331;	Zinc-binding ribosomal protein; Ribosomal protein L37ae/L37e;	J	KOG3475	60S ribosomal protein L37
K3XM31	60S ribosomal protein L13 OS=Setaria italica OX=4555 GN=LOC101767741	LOC101767741	23.679	Si002931m.g	1	chloroplast	GO:0006518 peptide metabolic process; GO:0043043 peptide biosynthetic process; GO:0044267 cellular protein metabolic process; GO:0006807 nitrogen compound metabolic process; GO:0009058 biosynthetic process; GO:0043603 cellular amide metabolic process; GO:0044238 primary metabolic process; GO:1901566 organonitrogen compound biosynthetic process; GO:1901576 organic substance biosynthetic process; G…	GO:0005840 ribosome; GO:0043226 organelle; GO:0043229 intracellular organelle; GO:0043232 intracellular non-membrane-bounded organelle; GO:0044464 cell part; GO:0005622 intracellular; GO:0005737 cytoplasm; GO:0032991 macromolecular complex; GO:0044424 intracellular part; GO:1990904 ribonucleoprotein complex; GO:0005623 cell; GO:0030529 intracellular ribonucleoprotein complex; GO:0044444 cytoplasm…	GO:0003735 structural constituent of ribosome; GO:0005198 structural molecule activity;	K02873	RP-L13e; large subunit ribosomal protein L13e	sita03010 Ribosome;			J	KOG3295	60S Ribosomal protein L13
K3XMS1	60S ribosomal protein L26-1-like [Setaria italica]	LOC101758804	17.499	Si003194m.g	1	chloroplast	GO:0006518 peptide metabolic process; GO:0043043 peptide biosynthetic process; GO:0044267 cellular protein metabolic process; GO:0006807 nitrogen compound metabolic process; GO:0009058 biosynthetic process; GO:0043603 cellular amide metabolic process; GO:0044238 primary metabolic process; GO:1901566 organonitrogen compound biosynthetic process; GO:1901576 organic substance biosynthetic process; G…	GO:0005840 ribosome; GO:0043229 intracellular organelle; GO:0043232 intracellular non-membrane-bounded organelle; GO:0044446 intracellular organelle part; GO:0005737 cytoplasm; GO:0032991 macromolecular complex; GO:0044424 intracellular part; GO:0005623 cell; GO:0044422 organelle part; GO:0043228 non-membrane-bounded organelle; GO:0043226 organelle; GO:0015934 large ribosomal subunit; GO:0044391 …	GO:0003735 structural constituent of ribosome; GO:0005198 structural molecule activity;	K02898	RP-L26e; large subunit ribosomal protein L26e	sita03010 Ribosome;	IPR008991; IPR014722; IPR005824;	Translation protein SH3-like domain; Ribosomal protein L2 domain 2; KOW;	J	KOG3401	60S ribosomal protein L26
K3YTD9	protein diaphanous homolog 1-like [Brachypodium distachyon]	LOC101765064	41.849	Si017254m.g	1	nucleus									J	KOG2815	Mitochondrial/choloroplast ribosomal protein S15
K3YWR4	60S ribosomal protein L35-2 [Setaria italica]	LOC101767630	14.295	Si018710m.g	1	nucleus	GO:0006518 peptide metabolic process; GO:0043043 peptide biosynthetic process; GO:0044267 cellular protein metabolic process; GO:0006807 nitrogen compound metabolic process; GO:0009058 biosynthetic process; GO:0043603 cellular amide metabolic process; GO:0044238 primary metabolic process; GO:1901566 organonitrogen compound biosynthetic process; GO:1901576 organic substance biosynthetic process; G…	GO:0005840 ribosome; GO:0043226 organelle; GO:0043229 intracellular organelle; GO:0043232 intracellular non-membrane-bounded organelle; GO:0044464 cell part; GO:0005622 intracellular; GO:0005737 cytoplasm; GO:0032991 macromolecular complex; GO:0044424 intracellular part; GO:1990904 ribonucleoprotein complex; GO:0005623 cell; GO:0030529 intracellular ribonucleoprotein complex; GO:0044444 cytoplasm…	GO:0003735 structural constituent of ribosome; GO:0005198 structural molecule activity;	K02918	RP-L35e; large subunit ribosomal protein L35e	sita03010 Ribosome;			J	KOG3436	60S ribosomal protein L35
K4AGI6	40S ribosomal protein S26 OS=Setaria italica OX=4555 GN=LOC101777555	LOC101777555	14.874	Si037993m.g	1	chloroplast	GO:0006518 peptide metabolic process; GO:0043043 peptide biosynthetic process; GO:0044267 cellular protein metabolic process; GO:0006807 nitrogen compound metabolic process; GO:0009058 biosynthetic process; GO:0043603 cellular amide metabolic process; GO:0044238 primary metabolic process; GO:1901566 organonitrogen compound biosynthetic process; GO:1901576 organic substance biosynthetic process; G…	GO:0005840 ribosome; GO:0043226 organelle; GO:0043229 intracellular organelle; GO:0043232 intracellular non-membrane-bounded organelle; GO:0044464 cell part; GO:0005622 intracellular; GO:0005737 cytoplasm; GO:0032991 macromolecular complex; GO:0044424 intracellular part; GO:1990904 ribonucleoprotein complex; GO:0005623 cell; GO:0030529 intracellular ribonucleoprotein complex; GO:0044444 cytoplasm…	GO:0003735 structural constituent of ribosome; GO:0005198 structural molecule activity;	K02976	RP-S26e; small subunit ribosomal protein S26e	sita03010 Ribosome;			J	KOG1768	40s ribosomal protein S26
K3ZWZ6	Ribosomal protein L15 OS=Setaria italica OX=4555 GN=LOC101772484	LOC101772484	24.298	Si031128m.g	1	nucleus	GO:0006518 peptide metabolic process; GO:0043043 peptide biosynthetic process; GO:0044267 cellular protein metabolic process; GO:0006807 nitrogen compound metabolic process; GO:0009058 biosynthetic process; GO:0043603 cellular amide metabolic process; GO:0044238 primary metabolic process; GO:1901566 organonitrogen compound biosynthetic process; GO:1901576 organic substance biosynthetic process; G…	GO:0005840 ribosome; GO:0043226 organelle; GO:0043229 intracellular organelle; GO:0043232 intracellular non-membrane-bounded organelle; GO:0044464 cell part; GO:0005622 intracellular; GO:0005737 cytoplasm; GO:0032991 macromolecular complex; GO:0044424 intracellular part; GO:1990904 ribonucleoprotein complex; GO:0005623 cell; GO:0030529 intracellular ribonucleoprotein complex; GO:0044444 cytoplasm…	GO:0003735 structural constituent of ribosome; GO:0005198 structural molecule activity;	K02877	RP-L15e; large subunit ribosomal protein L15e	sita03010 Ribosome;	IPR012678; IPR024794;	Ribosomal protein L23/L15e core domain; Ribosomal protein L15e core domain;	J	KOG1678	60s ribosomal protein L15
K3XMG8	D-aminoacyl-tRNA deacylase OS=Setaria italica OX=4555 GN=LOC101775548	LOC101775548	19.194	Si003091m.g	1	chloroplast	GO:1901606 alpha-amino acid catabolic process; GO:0046416 D-amino acid metabolic process; GO:0044712 single-organism catabolic process; GO:0044281 small molecule metabolic process; GO:0044763 single-organism cellular process; GO:0006807 nitrogen compound metabolic process; GO:0044699 single-organism process; GO:0044282 small molecule catabolic process; GO:0044238 primary metabolic process; GO:190…	GO:0044424 intracellular part; GO:0005623 cell; GO:0044464 cell part; GO:0005622 intracellular; GO:0005737 cytoplasm;	GO:0016787 hydrolase activity; GO:0003824 catalytic activity; GO:0016788 hydrolase activity, acting on ester bonds;	K07560			IPR023509;	D-Tyr tRNAtyr deacylase-like domain;	J	KOG3323	D-Tyr-tRNA (Tyr) deacylase
K3YSK9	protein diaphanous homolog 1-like [Brachypodium distachyon]	LOC101765064	48.635	Si017254m.g	1	chloroplast	GO:0006518 peptide metabolic process; GO:0043043 peptide biosynthetic process; GO:0044267 cellular protein metabolic process; GO:0006807 nitrogen compound metabolic process; GO:0009058 biosynthetic process; GO:0043603 cellular amide metabolic process; GO:0044238 primary metabolic process; GO:1901566 organonitrogen compound biosynthetic process; GO:1901576 organic substance biosynthetic process; G…	GO:0005840 ribosome; GO:0043226 organelle; GO:0043229 intracellular organelle; GO:0043232 intracellular non-membrane-bounded organelle; GO:0044464 cell part; GO:0005622 intracellular; GO:0005737 cytoplasm; GO:0032991 macromolecular complex; GO:0044424 intracellular part; GO:1990904 ribonucleoprotein complex; GO:0005623 cell; GO:0030529 intracellular ribonucleoprotein complex; GO:0044444 cytoplasm…	GO:0003735 structural constituent of ribosome; GO:0005198 structural molecule activity;				IPR009068;	S15/NS1, RNA-binding;	J	KOG2815	Mitochondrial/choloroplast ribosomal protein S15
K3YAB0	60S ribosomal protein L11 [Setaria italica]	LOC101768741	20.618	Si011152m.g	1	cytoplasm	GO:0006518 peptide metabolic process; GO:0043043 peptide biosynthetic process; GO:0044267 cellular protein metabolic process; GO:0006807 nitrogen compound metabolic process; GO:0009058 biosynthetic process; GO:0043603 cellular amide metabolic process; GO:0044238 primary metabolic process; GO:1901566 organonitrogen compound biosynthetic process; GO:1901576 organic substance biosynthetic process; G…	GO:0005840 ribosome; GO:0043226 organelle; GO:0043229 intracellular organelle; GO:0043232 intracellular non-membrane-bounded organelle; GO:0044464 cell part; GO:0005622 intracellular; GO:0005737 cytoplasm; GO:0032991 macromolecular complex; GO:0044424 intracellular part; GO:1990904 ribonucleoprotein complex; GO:0005623 cell; GO:0030529 intracellular ribonucleoprotein complex; GO:0044444 cytoplasm…	GO:0003735 structural constituent of ribosome; GO:0005198 structural molecule activity;	K02868	RP-L11e; large subunit ribosomal protein L11e	sita03010 Ribosome;	IPR022803; IPR031309; IPR031310;	Ribosomal protein L5 domain; Ribosomal protein L5, C-terminal; Ribosomal protein L5, N-terminal;	J	KOG0397	60S ribosomal protein L11
K3XNE0	60S ribosomal protein L36 OS=Setaria italica OX=4555 GN=LOC101757064	LOC101757064	12.435	Si003417m.g	1	cytoplasm	GO:0006518 peptide metabolic process; GO:0043043 peptide biosynthetic process; GO:0044267 cellular protein metabolic process; GO:0006807 nitrogen compound metabolic process; GO:0009058 biosynthetic process; GO:0043603 cellular amide metabolic process; GO:0044238 primary metabolic process; GO:1901566 organonitrogen compound biosynthetic process; GO:1901576 organic substance biosynthetic process; G…	GO:0005840 ribosome; GO:0043226 organelle; GO:0043229 intracellular organelle; GO:0043232 intracellular non-membrane-bounded organelle; GO:0044464 cell part; GO:0005622 intracellular; GO:0005737 cytoplasm; GO:0032991 macromolecular complex; GO:0044424 intracellular part; GO:1990904 ribonucleoprotein complex; GO:0005623 cell; GO:0030529 intracellular ribonucleoprotein complex; GO:0044444 cytoplasm…	GO:0003735 structural constituent of ribosome; GO:0005198 structural molecule activity;	K02920	RP-L36e; large subunit ribosomal protein L36e	sita03010 Ribosome;			J	KOG3452	60S ribosomal protein L36
K3YWK9	40S ribosomal protein S24 OS=Setaria italica OX=4555 GN=LOC101777605	LOC101777605	15.655	Si018655m.g	1	cytoplasm	GO:0006518 peptide metabolic process; GO:0043043 peptide biosynthetic process; GO:0044267 cellular protein metabolic process; GO:0006807 nitrogen compound metabolic process; GO:0009058 biosynthetic process; GO:0043603 cellular amide metabolic process; GO:0044238 primary metabolic process; GO:1901566 organonitrogen compound biosynthetic process; GO:1901576 organic substance biosynthetic process; G…	GO:0005840 ribosome; GO:0043226 organelle; GO:0043229 intracellular organelle; GO:0043232 intracellular non-membrane-bounded organelle; GO:0044464 cell part; GO:0005622 intracellular; GO:0005737 cytoplasm; GO:0032991 macromolecular complex; GO:0044424 intracellular part; GO:1990904 ribonucleoprotein complex; GO:0005623 cell; GO:0030529 intracellular ribonucleoprotein complex; GO:0044444 cytoplasm…	GO:0097159 organic cyclic compound binding; GO:1901363 heterocyclic compound binding; GO:1901265 nucleoside phosphate binding; GO:0005488 binding; GO:0000166 nucleotide binding; GO:0005198 structural molecule activity; GO:0003735 structural constituent of ribosome; GO:0036094 small molecule binding;	K02974	RP-S24e; small subunit ribosomal protein S24e	sita03010 Ribosome;	IPR012678; IPR012677;	Ribosomal protein L23/L15e core domain; Nucleotide-binding alpha-beta plait domain;	J	KOG3424	40S ribosomal protein S24
K4AF75	60S ribosomal protein L13 OS=Setaria italica OX=4555 GN=LOC101776591	LOC101776591	24.037	Si037532m.g	1	chloroplast	GO:0006518 peptide metabolic process; GO:0043043 peptide biosynthetic process; GO:0044267 cellular protein metabolic process; GO:0006807 nitrogen compound metabolic process; GO:0009058 biosynthetic process; GO:0043603 cellular amide metabolic process; GO:0044238 primary metabolic process; GO:1901566 organonitrogen compound biosynthetic process; GO:1901576 organic substance biosynthetic process; G…	GO:0005840 ribosome; GO:0043226 organelle; GO:0043229 intracellular organelle; GO:0043232 intracellular non-membrane-bounded organelle; GO:0044464 cell part; GO:0005622 intracellular; GO:0005737 cytoplasm; GO:0032991 macromolecular complex; GO:0044424 intracellular part; GO:1990904 ribonucleoprotein complex; GO:0005623 cell; GO:0030529 intracellular ribonucleoprotein complex; GO:0044444 cytoplasm…	GO:0003735 structural constituent of ribosome; GO:0005198 structural molecule activity;	K02873	RP-L13e; large subunit ribosomal protein L13e	sita03010 Ribosome;			J	KOG3295	60S Ribosomal protein L13
K3Y9V6	60S ribosomal protein L18-2 [Setaria italica]	LOC101785597	25.104	Si010998m.g	1	cytoplasm	GO:0006518 peptide metabolic process; GO:0043043 peptide biosynthetic process; GO:0044267 cellular protein metabolic process; GO:0006807 nitrogen compound metabolic process; GO:0009058 biosynthetic process; GO:0043603 cellular amide metabolic process; GO:0044238 primary metabolic process; GO:1901566 organonitrogen compound biosynthetic process; GO:1901576 organic substance biosynthetic process; G…	GO:0005840 ribosome; GO:0043226 organelle; GO:0043229 intracellular organelle; GO:0043232 intracellular non-membrane-bounded organelle; GO:0044464 cell part; GO:0005622 intracellular; GO:0005737 cytoplasm; GO:0032991 macromolecular complex; GO:0044424 intracellular part; GO:1990904 ribonucleoprotein complex; GO:0005623 cell; GO:0030529 intracellular ribonucleoprotein complex; GO:0044444 cytoplasm…	GO:0003735 structural constituent of ribosome; GO:0005198 structural molecule activity;	K02883	RP-L18e; large subunit ribosomal protein L18e	sita03010 Ribosome;	IPR021131;	Ribosomal protein L18e/L15P;	J	KOG1714	60s ribosomal protein L18
K3ZAT1	50S ribosomal protein L20 OS=Setaria italica OX=4555 GN=LOC101755512	LOC101755512	14.174	Si023652m.g	1	nucleus	GO:0006518 peptide metabolic process; GO:0043043 peptide biosynthetic process; GO:0044267 cellular protein metabolic process; GO:0006807 nitrogen compound metabolic process; GO:0009058 biosynthetic process; GO:0043603 cellular amide metabolic process; GO:0044238 primary metabolic process; GO:1901566 organonitrogen compound biosynthetic process; GO:1901576 organic substance biosynthetic process; G…	GO:0005840 ribosome; GO:0043226 organelle; GO:0043229 intracellular organelle; GO:0043232 intracellular non-membrane-bounded organelle; GO:0044464 cell part; GO:0005622 intracellular; GO:0005737 cytoplasm; GO:0032991 macromolecular complex; GO:0044424 intracellular part; GO:1990904 ribonucleoprotein complex; GO:0005623 cell; GO:0030529 intracellular ribonucleoprotein complex; GO:0044444 cytoplasm…	GO:0097159 organic cyclic compound binding; GO:1901363 heterocyclic compound binding; GO:0003723 RNA binding; GO:0005488 binding; GO:0003676 nucleic acid binding; GO:0005198 structural molecule activity; GO:0003735 structural constituent of ribosome; GO:0019843 rRNA binding;	K02887	RP-L20; large subunit ribosomal protein L20	sita03010 Ribosome;			J	KOG4707	Mitochondrial/chloroplast ribosomal protein L20
K3YKA4	60S ribosomal protein L34-like [Setaria italica]	LOC101776281	13.705	Si014673m.g	1	cytoplasm	GO:0006518 peptide metabolic process; GO:0043043 peptide biosynthetic process; GO:0044267 cellular protein metabolic process; GO:0006807 nitrogen compound metabolic process; GO:0009058 biosynthetic process; GO:0043603 cellular amide metabolic process; GO:0044238 primary metabolic process; GO:1901566 organonitrogen compound biosynthetic process; GO:1901576 organic substance biosynthetic process; G…	GO:0005840 ribosome; GO:0043226 organelle; GO:0043229 intracellular organelle; GO:0043232 intracellular non-membrane-bounded organelle; GO:0044464 cell part; GO:0005622 intracellular; GO:0005737 cytoplasm; GO:0032991 macromolecular complex; GO:0044424 intracellular part; GO:1990904 ribonucleoprotein complex; GO:0005623 cell; GO:0030529 intracellular ribonucleoprotein complex; GO:0044444 cytoplasm…	GO:0003735 structural constituent of ribosome; GO:0005198 structural molecule activity;	K02915	RP-L34e; large subunit ribosomal protein L34e	sita03010 Ribosome;			J	KOG1790	60s ribosomal protein L34
K3XMZ1	60S ribosomal protein L28-1-like [Setaria italica]	LOC101772572	16.394	Si003261m.g	1	chloroplast				K02903	RP-L28e; large subunit ribosomal protein L28e	sita03010 Ribosome;	IPR029004;	Ribosomal L28e/Mak16;	J	KOG3412	60S ribosomal protein L28
K3ZAC6	60S ribosomal protein L24 [Setaria italica]	LOC101758224	18.349	Si023497m.g	1	cytoplasm				K02896	RP-L24e; large subunit ribosomal protein L24e	sita03010 Ribosome;	IPR011017;	TRASH domain;	J	KOG1722	60s ribosomal protein L24
K3YV29	60S ribosomal protein L10-1-like [Setaria italica]	LOC101761124	29.036	Si018125m.g	1	chloroplast	GO:0006518 peptide metabolic process; GO:0043043 peptide biosynthetic process; GO:0044267 cellular protein metabolic process; GO:0006807 nitrogen compound metabolic process; GO:0009058 biosynthetic process; GO:0043603 cellular amide metabolic process; GO:0044238 primary metabolic process; GO:1901566 organonitrogen compound biosynthetic process; GO:1901576 organic substance biosynthetic process; G…	GO:0005840 ribosome; GO:0043226 organelle; GO:0043229 intracellular organelle; GO:0043232 intracellular non-membrane-bounded organelle; GO:0044464 cell part; GO:0005622 intracellular; GO:0005737 cytoplasm; GO:0032991 macromolecular complex; GO:0044424 intracellular part; GO:1990904 ribonucleoprotein complex; GO:0005623 cell; GO:0030529 intracellular ribonucleoprotein complex; GO:0044444 cytoplasm…	GO:0003735 structural constituent of ribosome; GO:0005198 structural molecule activity;	K02866	RP-L10e; large subunit ribosomal protein L10e	sita03010 Ribosome;	IPR016180;	Ribosomal protein L10e/L16;	J	KOG0857	60s ribosomal protein L10
K3YX36	Ribosomal protein L37 OS=Setaria italica OX=4555 GN=LOC101780565	LOC101780565	10.693	Si018832m.g	1	chloroplast	GO:0006518 peptide metabolic process; GO:0043043 peptide biosynthetic process; GO:0044267 cellular protein metabolic process; GO:0006807 nitrogen compound metabolic process; GO:0009058 biosynthetic process; GO:0043603 cellular amide metabolic process; GO:0044238 primary metabolic process; GO:1901566 organonitrogen compound biosynthetic process; GO:1901576 organic substance biosynthetic process; G…	GO:0005840 ribosome; GO:0043226 organelle; GO:0043229 intracellular organelle; GO:0043232 intracellular non-membrane-bounded organelle; GO:0044464 cell part; GO:0005622 intracellular; GO:0005737 cytoplasm; GO:0032991 macromolecular complex; GO:0044424 intracellular part; GO:1990904 ribonucleoprotein complex; GO:0005623 cell; GO:0030529 intracellular ribonucleoprotein complex; GO:0044444 cytoplasm…	GO:0003735 structural constituent of ribosome; GO:0005198 structural molecule activity;	K02922	RP-L37e; large subunit ribosomal protein L37e	sita03010 Ribosome;	IPR011332; IPR011331;	Zinc-binding ribosomal protein; Ribosomal protein L37ae/L37e;	J	KOG3475	60S ribosomal protein L37
K3XMG2	60S ribosomal protein L18a OS=Setaria italica OX=4555 GN=LOC101784873	LOC101784873	21.3	Si003085m.g	1	cytoplasm	GO:0006518 peptide metabolic process; GO:0043043 peptide biosynthetic process; GO:0044267 cellular protein metabolic process; GO:0006807 nitrogen compound metabolic process; GO:0009058 biosynthetic process; GO:0043603 cellular amide metabolic process; GO:0044238 primary metabolic process; GO:1901566 organonitrogen compound biosynthetic process; GO:1901576 organic substance biosynthetic process; G…	GO:0005840 ribosome; GO:0043226 organelle; GO:0043229 intracellular organelle; GO:0043232 intracellular non-membrane-bounded organelle; GO:0044464 cell part; GO:0005622 intracellular; GO:0005737 cytoplasm; GO:0032991 macromolecular complex; GO:0044424 intracellular part; GO:1990904 ribonucleoprotein complex; GO:0005623 cell; GO:0030529 intracellular ribonucleoprotein complex; GO:0044444 cytoplasm…	GO:0003735 structural constituent of ribosome; GO:0005198 structural molecule activity;	K02882	RP-L18Ae; large subunit ribosomal protein L18Ae	sita03010 Ribosome;	IPR023573;	Ribosomal protein 50S-L18Ae/60S-L20/60S-L18A;	J	KOG0829	60S ribosomal protein L18A
K3ZZL2	60S ribosomal protein L32-1-like [Setaria italica]	LOC101760069	15.823	Si032046m.g	1	chloroplast	GO:0006518 peptide metabolic process; GO:0043043 peptide biosynthetic process; GO:0044267 cellular protein metabolic process; GO:0006807 nitrogen compound metabolic process; GO:0009058 biosynthetic process; GO:0043603 cellular amide metabolic process; GO:0044238 primary metabolic process; GO:1901566 organonitrogen compound biosynthetic process; GO:1901576 organic substance biosynthetic process; G…	GO:0005840 ribosome; GO:0043226 organelle; GO:0043229 intracellular organelle; GO:0043232 intracellular non-membrane-bounded organelle; GO:0044464 cell part; GO:0005622 intracellular; GO:0005737 cytoplasm; GO:0032991 macromolecular complex; GO:0044424 intracellular part; GO:1990904 ribonucleoprotein complex; GO:0005623 cell; GO:0030529 intracellular ribonucleoprotein complex; GO:0044444 cytoplasm…	GO:0003735 structural constituent of ribosome; GO:0005198 structural molecule activity;	K02912	RP-L32e; large subunit ribosomal protein L32e	sita03010 Ribosome;			J	KOG0878	60S ribosomal protein L32
K3YZ28	60S ribosomal protein L27a-2-like [Setaria italica]	LOC101758959	15.924	Si019535m.g	1	cytoplasm	GO:0006518 peptide metabolic process; GO:0043043 peptide biosynthetic process; GO:0044267 cellular protein metabolic process; GO:0006807 nitrogen compound metabolic process; GO:0009058 biosynthetic process; GO:0043603 cellular amide metabolic process; GO:0044238 primary metabolic process; GO:1901566 organonitrogen compound biosynthetic process; GO:1901576 organic substance biosynthetic process; G…	GO:0005840 ribosome; GO:0043229 intracellular organelle; GO:0043232 intracellular non-membrane-bounded organelle; GO:0044446 intracellular organelle part; GO:0005737 cytoplasm; GO:0032991 macromolecular complex; GO:0044424 intracellular part; GO:0005623 cell; GO:0044422 organelle part; GO:0043228 non-membrane-bounded organelle; GO:0043226 organelle; GO:0015934 large ribosomal subunit; GO:0044391 …	GO:0003735 structural constituent of ribosome; GO:0005198 structural molecule activity;	K02900	RP-L27Ae; large subunit ribosomal protein L27Ae	sita03010 Ribosome;	IPR021131;	Ribosomal protein L18e/L15P;	J	KOG1742	60s ribosomal protein L15/L27
K3ZXL4	60S ribosomal protein L24-like [Setaria italica]	LOC101770613	18.266	Si031346m.g	1	cytoplasm				K02896	RP-L24e; large subunit ribosomal protein L24e	sita03010 Ribosome;	IPR011017;	TRASH domain;	J	KOG1722	60s ribosomal protein L24
K4AH02	60S ribosomal protein L44-like [Phoenix dactylifera]	LOC101781603	12.138	Si031424m.g	1	nucleus	GO:0006518 peptide metabolic process; GO:0043043 peptide biosynthetic process; GO:0044267 cellular protein metabolic process; GO:0006807 nitrogen compound metabolic process; GO:0009058 biosynthetic process; GO:0043603 cellular amide metabolic process; GO:0044238 primary metabolic process; GO:1901566 organonitrogen compound biosynthetic process; GO:1901576 organic substance biosynthetic process; G…	GO:0005840 ribosome; GO:0043226 organelle; GO:0043229 intracellular organelle; GO:0043232 intracellular non-membrane-bounded organelle; GO:0044464 cell part; GO:0005622 intracellular; GO:0005737 cytoplasm; GO:0032991 macromolecular complex; GO:0044424 intracellular part; GO:1990904 ribonucleoprotein complex; GO:0005623 cell; GO:0030529 intracellular ribonucleoprotein complex; GO:0044444 cytoplasm…	GO:0003735 structural constituent of ribosome; GO:0005198 structural molecule activity;	K02929	RP-L44e; large subunit ribosomal protein L44e	sita03010 Ribosome;	IPR011332;	Zinc-binding ribosomal protein;	J	KOG3464	60S ribosomal protein L44
K3YB64	60S ribosomal protein L37a isoform X2 [Oryza brachyantha]	LOC101779365	10.243	Si011458m.g	1	chloroplast	GO:0006518 peptide metabolic process; GO:0043043 peptide biosynthetic process; GO:0044267 cellular protein metabolic process; GO:0006807 nitrogen compound metabolic process; GO:0009058 biosynthetic process; GO:0043603 cellular amide metabolic process; GO:0044238 primary metabolic process; GO:1901566 organonitrogen compound biosynthetic process; GO:1901576 organic substance biosynthetic process; G…	GO:0005840 ribosome; GO:0043226 organelle; GO:0043229 intracellular organelle; GO:0043232 intracellular non-membrane-bounded organelle; GO:0044464 cell part; GO:0005622 intracellular; GO:0005737 cytoplasm; GO:0032991 macromolecular complex; GO:0044424 intracellular part; GO:1990904 ribonucleoprotein complex; GO:0005623 cell; GO:0030529 intracellular ribonucleoprotein complex; GO:0044444 cytoplasm…	GO:0003735 structural constituent of ribosome; GO:0005198 structural molecule activity;	K02921	RP-L37Ae; large subunit ribosomal protein L37Ae	sita03010 Ribosome;	IPR011332; IPR011331;	Zinc-binding ribosomal protein; Ribosomal protein L37ae/L37e;	J	KOG0402	60S ribosomal protein L37
K3ZAX9	60S ribosomal protein L36 OS=Setaria italica OX=4555 GN=LOC101785624	LOC101785624	12.571	Si023700m.g	1	cytoplasm	GO:0006518 peptide metabolic process; GO:0043043 peptide biosynthetic process; GO:0044267 cellular protein metabolic process; GO:0006807 nitrogen compound metabolic process; GO:0009058 biosynthetic process; GO:0043603 cellular amide metabolic process; GO:0044238 primary metabolic process; GO:1901566 organonitrogen compound biosynthetic process; GO:1901576 organic substance biosynthetic process; G…	GO:0005840 ribosome; GO:0043226 organelle; GO:0043229 intracellular organelle; GO:0043232 intracellular non-membrane-bounded organelle; GO:0044464 cell part; GO:0005622 intracellular; GO:0005737 cytoplasm; GO:0032991 macromolecular complex; GO:0044424 intracellular part; GO:1990904 ribonucleoprotein complex; GO:0005623 cell; GO:0030529 intracellular ribonucleoprotein complex; GO:0044444 cytoplasm…	GO:0003735 structural constituent of ribosome; GO:0005198 structural molecule activity;	K02920	RP-L36e; large subunit ribosomal protein L36e	sita03010 Ribosome;			J	KOG3452	60S ribosomal protein L36
K3ZBN4	60S ribosomal protein L29 OS=Setaria italica OX=4555 GN=LOC101761458	LOC101761458	6.9698	Si023955m.g	1	nucleus	GO:0006518 peptide metabolic process; GO:0043043 peptide biosynthetic process; GO:0044267 cellular protein metabolic process; GO:0006807 nitrogen compound metabolic process; GO:0009058 biosynthetic process; GO:0043603 cellular amide metabolic process; GO:0044238 primary metabolic process; GO:1901566 organonitrogen compound biosynthetic process; GO:1901576 organic substance biosynthetic process; G…	GO:0005840 ribosome; GO:0043226 organelle; GO:0043229 intracellular organelle; GO:0043232 intracellular non-membrane-bounded organelle; GO:0044464 cell part; GO:0005622 intracellular; GO:0005737 cytoplasm; GO:0032991 macromolecular complex; GO:0044424 intracellular part; GO:1990904 ribonucleoprotein complex; GO:0005623 cell; GO:0030529 intracellular ribonucleoprotein complex; GO:0044444 cytoplasm…	GO:0003735 structural constituent of ribosome; GO:0005198 structural molecule activity;	K02905					J	KOG3504	60S ribosomal protein L29
K3Y7W6	60S ribosomal protein L3 [Setaria italica]	LOC101769426	44.468	Si010307m.g	1	chloroplast	GO:0006518 peptide metabolic process; GO:0043043 peptide biosynthetic process; GO:0044267 cellular protein metabolic process; GO:0006807 nitrogen compound metabolic process; GO:0009058 biosynthetic process; GO:0043603 cellular amide metabolic process; GO:0044238 primary metabolic process; GO:1901566 organonitrogen compound biosynthetic process; GO:1901576 organic substance biosynthetic process; G…	GO:0005840 ribosome; GO:0043226 organelle; GO:0043229 intracellular organelle; GO:0043232 intracellular non-membrane-bounded organelle; GO:0044464 cell part; GO:0005622 intracellular; GO:0005737 cytoplasm; GO:0032991 macromolecular complex; GO:0044424 intracellular part; GO:1990904 ribonucleoprotein complex; GO:0005623 cell; GO:0030529 intracellular ribonucleoprotein complex; GO:0044444 cytoplasm…	GO:0003735 structural constituent of ribosome; GO:0005198 structural molecule activity;	K02925	RP-L3e; large subunit ribosomal protein L3e	sita03010 Ribosome;	IPR009000;	Translation protein, beta-barrel domain;	J	KOG0746	60S ribosomal protein L3 and related proteins
K3YAH3	40S ribosomal protein S11-like [Setaria italica]	LOC101785313	17.903	Si011215m.g	1	cytoplasm	GO:0006518 peptide metabolic process; GO:0043043 peptide biosynthetic process; GO:0044267 cellular protein metabolic process; GO:0006807 nitrogen compound metabolic process; GO:0009058 biosynthetic process; GO:0043603 cellular amide metabolic process; GO:0044238 primary metabolic process; GO:1901566 organonitrogen compound biosynthetic process; GO:1901576 organic substance biosynthetic process; G…	GO:0005840 ribosome; GO:0043226 organelle; GO:0043229 intracellular organelle; GO:0043232 intracellular non-membrane-bounded organelle; GO:0044464 cell part; GO:0005622 intracellular; GO:0005737 cytoplasm; GO:0032991 macromolecular complex; GO:0044424 intracellular part; GO:1990904 ribonucleoprotein complex; GO:0005623 cell; GO:0030529 intracellular ribonucleoprotein complex; GO:0044444 cytoplasm…	GO:0003735 structural constituent of ribosome; GO:0005198 structural molecule activity;	K02949	RP-S11e; small subunit ribosomal protein S11e	sita03010 Ribosome;	IPR012340; IPR032440;	Nucleic acid-binding, OB-fold; 40S ribosomal protein S11, N-terminal;	J	KOG1728	40S ribosomal protein S11
K3YAJ8	60S ribosomal protein L23A [Setaria italica]	LOC101781149	16.947	Si011236m.g	1	nucleus	GO:0006518 peptide metabolic process; GO:0043043 peptide biosynthetic process; GO:0044267 cellular protein metabolic process; GO:0006807 nitrogen compound metabolic process; GO:0009058 biosynthetic process; GO:0043603 cellular amide metabolic process; GO:0044238 primary metabolic process; GO:1901566 organonitrogen compound biosynthetic process; GO:1901576 organic substance biosynthetic process; G…	GO:0005840 ribosome; GO:0043226 organelle; GO:0043229 intracellular organelle; GO:0043232 intracellular non-membrane-bounded organelle; GO:0044464 cell part; GO:0005622 intracellular; GO:0005737 cytoplasm; GO:0032991 macromolecular complex; GO:0044424 intracellular part; GO:1990904 ribonucleoprotein complex; GO:0005623 cell; GO:0030529 intracellular ribonucleoprotein complex; GO:0044444 cytoplasm…	GO:0097159 organic cyclic compound binding; GO:1901363 heterocyclic compound binding; GO:1901265 nucleoside phosphate binding; GO:0005488 binding; GO:0000166 nucleotide binding; GO:0005198 structural molecule activity; GO:0003735 structural constituent of ribosome; GO:0036094 small molecule binding;	K02893	RP-L23Ae; large subunit ribosomal protein L23Ae	sita03010 Ribosome;	IPR012678; IPR005633; IPR012677;	Ribosomal protein L23/L15e core domain; Ribosomal protein L23/L25, N-terminal; Nucleotide-binding alpha-beta plait domain;	J	KOG1751	60s ribosomal protein L23
K3ZX77	60S ribosomal protein L18-2 [Setaria italica]	LOC101773860	20.944	Si031209m.g	1	cytoplasm	GO:0006518 peptide metabolic process; GO:0043043 peptide biosynthetic process; GO:0044267 cellular protein metabolic process; GO:0006807 nitrogen compound metabolic process; GO:0009058 biosynthetic process; GO:0043603 cellular amide metabolic process; GO:0044238 primary metabolic process; GO:1901566 organonitrogen compound biosynthetic process; GO:1901576 organic substance biosynthetic process; G…	GO:0005840 ribosome; GO:0043226 organelle; GO:0043229 intracellular organelle; GO:0043232 intracellular non-membrane-bounded organelle; GO:0044464 cell part; GO:0005622 intracellular; GO:0005737 cytoplasm; GO:0032991 macromolecular complex; GO:0044424 intracellular part; GO:1990904 ribonucleoprotein complex; GO:0005623 cell; GO:0030529 intracellular ribonucleoprotein complex; GO:0044444 cytoplasm…	GO:0003735 structural constituent of ribosome; GO:0005198 structural molecule activity;	K02883	RP-L18e; large subunit ribosomal protein L18e	sita03010 Ribosome;	IPR021131;	Ribosomal protein L18e/L15P;	J	KOG1714	60s ribosomal protein L18
K3Z9H2	60S ribosomal protein L10 [Setaria italica]	LOC101781976	24.914	Si023193m.g	1	chloroplast,mitochondria	GO:0006518 peptide metabolic process; GO:0043043 peptide biosynthetic process; GO:0044267 cellular protein metabolic process; GO:0006807 nitrogen compound metabolic process; GO:0009058 biosynthetic process; GO:0043603 cellular amide metabolic process; GO:0044238 primary metabolic process; GO:1901566 organonitrogen compound biosynthetic process; GO:1901576 organic substance biosynthetic process; G…	GO:0005840 ribosome; GO:0043226 organelle; GO:0043229 intracellular organelle; GO:0043232 intracellular non-membrane-bounded organelle; GO:0044464 cell part; GO:0005622 intracellular; GO:0005737 cytoplasm; GO:0032991 macromolecular complex; GO:0044424 intracellular part; GO:1990904 ribonucleoprotein complex; GO:0005623 cell; GO:0030529 intracellular ribonucleoprotein complex; GO:0044444 cytoplasm…	GO:0003735 structural constituent of ribosome; GO:0005198 structural molecule activity;	K02866	RP-L10e; large subunit ribosomal protein L10e	sita03010 Ribosome;	IPR016180;	Ribosomal protein L10e/L16;	J	KOG0857	60s ribosomal protein L10
K3Y9X5	40S ribosomal protein S8 OS=Setaria italica OX=4555 GN=LOC101774128	LOC101774128	24.864	Si011017m.g	1	chloroplast	GO:0006518 peptide metabolic process; GO:0043043 peptide biosynthetic process; GO:0044267 cellular protein metabolic process; GO:0006807 nitrogen compound metabolic process; GO:0009058 biosynthetic process; GO:0043603 cellular amide metabolic process; GO:0044238 primary metabolic process; GO:1901566 organonitrogen compound biosynthetic process; GO:1901576 organic substance biosynthetic process; G…	GO:0005840 ribosome; GO:0043226 organelle; GO:0043229 intracellular organelle; GO:0043232 intracellular non-membrane-bounded organelle; GO:0044464 cell part; GO:0005622 intracellular; GO:0005737 cytoplasm; GO:0032991 macromolecular complex; GO:0044424 intracellular part; GO:1990904 ribonucleoprotein complex; GO:0005623 cell; GO:0030529 intracellular ribonucleoprotein complex; GO:0044444 cytoplasm…	GO:0003735 structural constituent of ribosome; GO:0005198 structural molecule activity;	K02995	RP-S8e; small subunit ribosomal protein S8e	sita03010 Ribosome;			J	KOG3283	40S ribosomal protein S8
K3XN31	40S ribosomal protein S24 OS=Setaria italica OX=4555 GN=LOC101778417	LOC101778417	15.701	Si003304m.g	1	nucleus	GO:0006518 peptide metabolic process; GO:0043043 peptide biosynthetic process; GO:0044267 cellular protein metabolic process; GO:0006807 nitrogen compound metabolic process; GO:0009058 biosynthetic process; GO:0043603 cellular amide metabolic process; GO:0044238 primary metabolic process; GO:1901566 organonitrogen compound biosynthetic process; GO:1901576 organic substance biosynthetic process; G…	GO:0005840 ribosome; GO:0043226 organelle; GO:0043229 intracellular organelle; GO:0043232 intracellular non-membrane-bounded organelle; GO:0044464 cell part; GO:0005622 intracellular; GO:0005737 cytoplasm; GO:0032991 macromolecular complex; GO:0044424 intracellular part; GO:1990904 ribonucleoprotein complex; GO:0005623 cell; GO:0030529 intracellular ribonucleoprotein complex; GO:0044444 cytoplasm…	GO:0097159 organic cyclic compound binding; GO:1901363 heterocyclic compound binding; GO:1901265 nucleoside phosphate binding; GO:0005488 binding; GO:0000166 nucleotide binding; GO:0005198 structural molecule activity; GO:0003735 structural constituent of ribosome; GO:0036094 small molecule binding;	K02974	RP-S24e; small subunit ribosomal protein S24e	sita03010 Ribosome;	IPR012678; IPR012677;	Ribosomal protein L23/L15e core domain; Nucleotide-binding alpha-beta plait domain;	J	KOG3424	40S ribosomal protein S24
K3YIN8	60S acidic ribosomal protein P0 OS=Setaria italica OX=4555 GN=LOC101753305	LOC101753305	34.424	Si014107m.g	1	cytoplasm	GO:0044085 cellular component biogenesis; GO:0042254 ribosome biogenesis; GO:0022613 ribonucleoprotein complex biogenesis; GO:0071840 cellular component organization or biogenesis;	GO:0005623 cell; GO:0005622 intracellular; GO:0044464 cell part;		K02941	RP-LP0; large subunit ribosomal protein LP0	sita03010 Ribosome;			J	KOG0815	60S acidic ribosomal protein P0
K3XZW6	60S ribosomal protein L27 OS=Setaria italica OX=4555 GN=LOC101780658	LOC101780658	15.578		1	chloroplast	GO:0006518 peptide metabolic process; GO:0043043 peptide biosynthetic process; GO:0044267 cellular protein metabolic process; GO:0006807 nitrogen compound metabolic process; GO:0009058 biosynthetic process; GO:0043603 cellular amide metabolic process; GO:0044238 primary metabolic process; GO:1901566 organonitrogen compound biosynthetic process; GO:1901576 organic substance biosynthetic process; G…	GO:0005840 ribosome; GO:0043226 organelle; GO:0043229 intracellular organelle; GO:0043232 intracellular non-membrane-bounded organelle; GO:0044464 cell part; GO:0005622 intracellular; GO:0005737 cytoplasm; GO:0032991 macromolecular complex; GO:0044424 intracellular part; GO:1990904 ribonucleoprotein complex; GO:0005623 cell; GO:0030529 intracellular ribonucleoprotein complex; GO:0044444 cytoplasm…	GO:0003735 structural constituent of ribosome; GO:0005198 structural molecule activity;	K02901	RP-L27e; large subunit ribosomal protein L27e	sita03010 Ribosome;	IPR008991; IPR014722; IPR005824;	Translation protein SH3-like domain; Ribosomal protein L2 domain 2; KOW;	J	KOG3418	60S ribosomal protein L27
K3ZX01	Ribosomal protein L15 OS=Setaria italica OX=4555 GN=LOC101770365	LOC101770365	24.312	Si031133m.g	1	nucleus	GO:0006518 peptide metabolic process; GO:0043043 peptide biosynthetic process; GO:0044267 cellular protein metabolic process; GO:0006807 nitrogen compound metabolic process; GO:0009058 biosynthetic process; GO:0043603 cellular amide metabolic process; GO:0044238 primary metabolic process; GO:1901566 organonitrogen compound biosynthetic process; GO:1901576 organic substance biosynthetic process; G…	GO:0005840 ribosome; GO:0043226 organelle; GO:0043229 intracellular organelle; GO:0043232 intracellular non-membrane-bounded organelle; GO:0044464 cell part; GO:0005622 intracellular; GO:0005737 cytoplasm; GO:0032991 macromolecular complex; GO:0044424 intracellular part; GO:1990904 ribonucleoprotein complex; GO:0005623 cell; GO:0030529 intracellular ribonucleoprotein complex; GO:0044444 cytoplasm…	GO:0003735 structural constituent of ribosome; GO:0005198 structural molecule activity;	K02877	RP-L15e; large subunit ribosomal protein L15e	sita03010 Ribosome;	IPR012678; IPR024794;	Ribosomal protein L23/L15e core domain; Ribosomal protein L15e core domain;	J	KOG1678	60s ribosomal protein L15
K3YLR6	40S ribosomal protein S25-4-like [Setaria italica]	LOC101780855	17.681		1	nucleus				K02975	RP-S25e; small subunit ribosomal protein S25e	sita03010 Ribosome;	IPR011991;	Winged helix-turn-helix DNA-binding domain;	J	KOG1767	40S ribosomal protein S25
K3XMP3	60S ribosomal protein L24-like [Setaria italica]	LOC101759354	18.421	Si003166m.g	1	cytoplasm				K02896	RP-L24e; large subunit ribosomal protein L24e	sita03010 Ribosome;	IPR011017;	TRASH domain;	J	KOG1722	60s ribosomal protein L24
K3ZTB7	"60S ribosomal protein L2, mitochondrial-like [Setaria italica]"	106804184	47.313	Si029847m.g	1	chloroplast	GO:0006518 peptide metabolic process; GO:0043043 peptide biosynthetic process; GO:0044267 cellular protein metabolic process; GO:0006807 nitrogen compound metabolic process; GO:0009058 biosynthetic process; GO:0043603 cellular amide metabolic process; GO:0044238 primary metabolic process; GO:1901566 organonitrogen compound biosynthetic process; GO:1901576 organic substance biosynthetic process; G…	GO:0005840 ribosome; GO:0043226 organelle; GO:0043229 intracellular organelle; GO:0043232 intracellular non-membrane-bounded organelle; GO:0044464 cell part; GO:0005622 intracellular; GO:0005737 cytoplasm; GO:0032991 macromolecular complex; GO:0044424 intracellular part; GO:1990904 ribonucleoprotein complex; GO:0005623 cell; GO:0030529 intracellular ribonucleoprotein complex; GO:0044444 cytoplasm…	GO:0003735 structural constituent of ribosome; GO:0005198 structural molecule activity;				IPR008991; IPR012340; IPR022669; IPR022666; IPR014726; IPR014722;	Translation protein SH3-like domain; Nucleic acid-binding, OB-fold; Ribosomal protein L2, C-terminal; Ribosomal Proteins L2, RNA binding domain; Ribosomal protein L2, domain 3; Ribosomal protein L2 domain 2;	J	KOG0438	Mitochondrial/chloroplast ribosomal protein L2
K3XZD1	Ribosomal protein L19 OS=Setaria italica OX=4555 GN=LOC101765261	LOC101765261	24.08	Si007291m.g	1	nucleus	GO:0006518 peptide metabolic process; GO:0043043 peptide biosynthetic process; GO:0044267 cellular protein metabolic process; GO:0006807 nitrogen compound metabolic process; GO:0009058 biosynthetic process; GO:0043603 cellular amide metabolic process; GO:0044238 primary metabolic process; GO:1901566 organonitrogen compound biosynthetic process; GO:1901576 organic substance biosynthetic process; G…	GO:0005840 ribosome; GO:0043229 intracellular organelle; GO:0043232 intracellular non-membrane-bounded organelle; GO:0022625 cytosolic large ribosomal subunit; GO:0044446 intracellular organelle part; GO:0005737 cytoplasm; GO:0032991 macromolecular complex; GO:0044424 intracellular part; GO:0005829 cytosol; GO:0005623 cell; GO:0044422 organelle part; GO:0043228 non-membrane-bounded organelle; GO:…	GO:0003735 structural constituent of ribosome; GO:0005198 structural molecule activity;	K02885	RP-L19e; large subunit ribosomal protein L19e	sita03010 Ribosome;	IPR000196; IPR015974; IPR033935; IPR015972;	Ribosomal protein L19/L19e; Ribosomal protein L19/L19e, domain 3; Ribosomal protein L19, eukaryotic; Ribosomal protein L19/L19e, domain 1;	J	KOG1696	60s ribosomal protein L19
K3ZXU3	60S ribosomal protein L27a-3-like [Setaria italica]	LOC101759409	16.041	Si031425m.g	1	cytoplasm	GO:0006518 peptide metabolic process; GO:0043043 peptide biosynthetic process; GO:0044267 cellular protein metabolic process; GO:0006807 nitrogen compound metabolic process; GO:0009058 biosynthetic process; GO:0043603 cellular amide metabolic process; GO:0044238 primary metabolic process; GO:1901566 organonitrogen compound biosynthetic process; GO:1901576 organic substance biosynthetic process; G…	GO:0005840 ribosome; GO:0043229 intracellular organelle; GO:0043232 intracellular non-membrane-bounded organelle; GO:0044446 intracellular organelle part; GO:0005737 cytoplasm; GO:0032991 macromolecular complex; GO:0044424 intracellular part; GO:0005623 cell; GO:0044422 organelle part; GO:0043228 non-membrane-bounded organelle; GO:0043226 organelle; GO:0015934 large ribosomal subunit; GO:0044391 …	GO:0003735 structural constituent of ribosome; GO:0005198 structural molecule activity;	K02900	RP-L27Ae; large subunit ribosomal protein L27Ae	sita03010 Ribosome;	IPR021131;	Ribosomal protein L18e/L15P;	J	KOG1742	60s ribosomal protein L15/L27
K3YK65	60S ribosomal protein L32-1-like [Setaria italica]	LOC101770346	15.744	Si014634m.g	1	chloroplast	GO:0006518 peptide metabolic process; GO:0043043 peptide biosynthetic process; GO:0044267 cellular protein metabolic process; GO:0006807 nitrogen compound metabolic process; GO:0009058 biosynthetic process; GO:0043603 cellular amide metabolic process; GO:0044238 primary metabolic process; GO:1901566 organonitrogen compound biosynthetic process; GO:1901576 organic substance biosynthetic process; G…	GO:0005840 ribosome; GO:0043226 organelle; GO:0043229 intracellular organelle; GO:0043232 intracellular non-membrane-bounded organelle; GO:0044464 cell part; GO:0005622 intracellular; GO:0005737 cytoplasm; GO:0032991 macromolecular complex; GO:0044424 intracellular part; GO:1990904 ribonucleoprotein complex; GO:0005623 cell; GO:0030529 intracellular ribonucleoprotein complex; GO:0044444 cytoplasm…	GO:0003735 structural constituent of ribosome; GO:0005198 structural molecule activity;	K02912	RP-L32e; large subunit ribosomal protein L32e	sita03010 Ribosome;			J	KOG0878	60S ribosomal protein L32
K3ZWC0	40S ribosomal protein S6 OS=Setaria italica OX=4555 GN=LOC101782633	LOC101782633	28.547	Si030902m.g	1	nucleus	GO:0006518 peptide metabolic process; GO:0043043 peptide biosynthetic process; GO:0044267 cellular protein metabolic process; GO:0006807 nitrogen compound metabolic process; GO:0009058 biosynthetic process; GO:0043603 cellular amide metabolic process; GO:0044238 primary metabolic process; GO:1901566 organonitrogen compound biosynthetic process; GO:1901576 organic substance biosynthetic process; G…	GO:0005840 ribosome; GO:0043226 organelle; GO:0043229 intracellular organelle; GO:0043232 intracellular non-membrane-bounded organelle; GO:0044464 cell part; GO:0005622 intracellular; GO:0005737 cytoplasm; GO:0032991 macromolecular complex; GO:0044424 intracellular part; GO:1990904 ribonucleoprotein complex; GO:0005623 cell; GO:0030529 intracellular ribonucleoprotein complex; GO:0044444 cytoplasm…	GO:0003735 structural constituent of ribosome; GO:0005198 structural molecule activity;	K02991	RP-S6e; small subunit ribosomal protein S6e	sita03010 Ribosome;			J	KOG1646	40S ribosomal protein S6
K3Y2S3	40S ribosomal protein S30 OS=Setaria italica OX=4555 GN=SETIT_008503mg	SETIT_008503mg	15.622		1	nucleus	GO:0006518 peptide metabolic process; GO:0043043 peptide biosynthetic process; GO:0044267 cellular protein metabolic process; GO:0006807 nitrogen compound metabolic process; GO:0009058 biosynthetic process; GO:0043603 cellular amide metabolic process; GO:0044238 primary metabolic process; GO:1901566 organonitrogen compound biosynthetic process; GO:1901576 organic substance biosynthetic process; G…	GO:0005840 ribosome; GO:0043226 organelle; GO:0043229 intracellular organelle; GO:0043232 intracellular non-membrane-bounded organelle; GO:0044464 cell part; GO:0005622 intracellular; GO:0005737 cytoplasm; GO:0032991 macromolecular complex; GO:0044424 intracellular part; GO:1990904 ribonucleoprotein complex; GO:0005623 cell; GO:0030529 intracellular ribonucleoprotein complex; GO:0044444 cytoplasm…	GO:0003735 structural constituent of ribosome; GO:0005198 structural molecule activity;	K02983					JO	KOG0009	Ubiquitin-like/40S ribosomal S30 protein fusion
K3Y0Q8	40S ribosomal protein S30 OS=Setaria italica OX=4555 GN=LOC101779069	LOC101779069	6.9571	Si007769m.g	1	cytoplasm	GO:0006518 peptide metabolic process; GO:0043043 peptide biosynthetic process; GO:0044267 cellular protein metabolic process; GO:0006807 nitrogen compound metabolic process; GO:0009058 biosynthetic process; GO:0043603 cellular amide metabolic process; GO:0044238 primary metabolic process; GO:1901566 organonitrogen compound biosynthetic process; GO:1901576 organic substance biosynthetic process; G…	GO:0005840 ribosome; GO:0043226 organelle; GO:0043229 intracellular organelle; GO:0043232 intracellular non-membrane-bounded organelle; GO:0044464 cell part; GO:0005622 intracellular; GO:0005737 cytoplasm; GO:0032991 macromolecular complex; GO:0044424 intracellular part; GO:1990904 ribonucleoprotein complex; GO:0005623 cell; GO:0030529 intracellular ribonucleoprotein complex; GO:0044444 cytoplasm…	GO:0003735 structural constituent of ribosome; GO:0005198 structural molecule activity;	K02983					JO	KOG0009	Ubiquitin-like/40S ribosomal S30 protein fusion
K3Y7G5	General transcription factor IIH subunit OS=Setaria italica OX=4555 GN=LOC101765342	LOC101765342	47.666	Si010156m.g	1	chloroplast	GO:0033554 cellular response to stress; GO:0006725 cellular aromatic compound metabolic process; GO:0097659 nucleic acid-templated transcription; GO:0006259 DNA metabolic process; GO:0006289 nucleotide-excision repair; GO:0009058 biosynthetic process; GO:0050896 response to stimulus; GO:0044237 cellular metabolic process; GO:0071704 organic substance metabolic process; GO:0008152 metabolic proces…	GO:0043226 organelle; GO:0043229 intracellular organelle; GO:0043231 intracellular membrane-bounded organelle; GO:0005634 nucleus; GO:0044464 cell part; GO:0005622 intracellular; GO:0044446 intracellular organelle part; GO:0000439 core TFIIH complex; GO:0032991 macromolecular complex; GO:0044424 intracellular part; GO:0043234 protein complex; GO:0005623 cell; GO:0043227 membrane-bounded organelle…	GO:0046872 metal ion binding; GO:0043169 cation binding; GO:0008270 zinc ion binding; GO:0046914 transition metal ion binding; GO:0005488 binding; GO:0043167 ion binding;	K03142	TFIIH2; transcription initiation factor TFIIH subunit 2	sita03420 Nucleotide excision repair;	IPR007198; IPR007087; IPR004595; IPR002035;	Ssl1-like; Zinc finger, C2H2; TFIIH C1-like domain; von Willebrand factor, type A;	KL	KOG2807	RNA polymerase II transcription initiation/nucleotide excision repair factor TFIIH, subunit SSL1
K4A8E2	serine/threonine-protein phosphatase [Medicago truncatula]	LOC101756483	58.567	Si035148m.g	1	plasma membrane			GO:0016787 hydrolase activity; GO:0003824 catalytic activity;				IPR029052; IPR004843;	Metallo-dependent phosphatase-like; Calcineurin-like phosphoesterase domain, ApaH type;	L	KOG3662	Cell division control protein/predicted DNA repair exonuclease
K3XJ30	ervatamin-B-like [Setaria italica]	LOC101776768	40.18	Si001903m.g	1	extracellular	GO:0006508 proteolysis; GO:0008152 metabolic process; GO:0043170 macromolecule metabolic process; GO:0019538 protein metabolic process; GO:0044238 primary metabolic process; GO:0071704 organic substance metabolic process;		GO:0070011 peptidase activity, acting on L-amino acid peptides; GO:0008234 cysteine-type peptidase activity; GO:0016787 hydrolase activity; GO:0008233 peptidase activity; GO:0003824 catalytic activity;				IPR013201; IPR000668;	Cathepsin propeptide inhibitor domain (I29); Peptidase C1A, papain C-terminal;	O	KOG1543	Cysteine proteinase Cathepsin L
K3ZH40	calmodulin-interacting protein 111-like [Setaria italica]	LOC101786543	108.49	Si025892m.g	1	chloroplast			GO:0005524 ATP binding; GO:1901265 nucleoside phosphate binding; GO:0001882 nucleoside binding; GO:0043167 ion binding; GO:0000166 nucleotide binding; GO:0097159 organic cyclic compound binding; GO:1901363 heterocyclic compound binding; GO:0032549 ribonucleoside binding; GO:0097367 carbohydrate derivative binding; GO:0032553 ribonucleotide binding; GO:0005488 binding; GO:0032550 purine ribonucleo…				IPR003593; IPR003959; IPR027417;	AAA+ ATPase domain; ATPase, AAA-type, core; P-loop containing nucleoside triphosphate hydrolase;	O	KOG0733	Nuclear AAA ATPase (VCP subfamily)
K3ZL82	aspartic proteinase nepenthesin-1-like [Setaria italica]	LOC101779162	42.957	Si027338m.g	1	chloroplast	GO:0006508 proteolysis; GO:0008152 metabolic process; GO:0043170 macromolecule metabolic process; GO:0019538 protein metabolic process; GO:0044238 primary metabolic process; GO:0071704 organic substance metabolic process;		GO:0004175 endopeptidase activity; GO:0008233 peptidase activity; GO:0003824 catalytic activity; GO:0004190 aspartic-type endopeptidase activity; GO:0070011 peptidase activity, acting on L-amino acid peptides; GO:0016787 hydrolase activity; GO:0070001 aspartic-type peptidase activity;				IPR032799; IPR033121; IPR021109; IPR032861; IPR034161;	Xylanase inhibitor, C-terminal; Peptidase family A1 domain; Aspartic peptidase domain; Xylanase inhibitor, N-terminal; Pepsin-like domain, plant;	O	KOG1339	Aspartyl protease
K3XLF3	Peptidyl-prolyl cis-trans isomerase OS=Setaria italica OX=4555 GN=LOC101760420	LOC101760420	25.9	Si002726m.g	1	chloroplast	GO:0044267 cellular protein metabolic process; GO:0044238 primary metabolic process; GO:0018208 peptidyl-proline modification; GO:0000413 protein peptidyl-prolyl isomerization; GO:0044237 cellular metabolic process; GO:0071704 organic substance metabolic process; GO:0006457 protein folding; GO:0018193 peptidyl-amino acid modification; GO:0008152 metabolic process; GO:0044260 cellular macromolecul…		GO:0003755 peptidyl-prolyl cis-trans isomerase activity; GO:0016853 isomerase activity; GO:0003824 catalytic activity; GO:0016859 cis-trans isomerase activity;	K03768			IPR002130; IPR029000;	Cyclophilin-type peptidyl-prolyl cis-trans isomerase domain; Cyclophilin-like domain;	O	KOG0880	Peptidyl-prolyl cis-trans isomerase
K3XJB4	xylem cysteine proteinase 2-like [Setaria italica]	LOC101763695	38.992	Si001987m.g	1	extracellular	GO:0006508 proteolysis; GO:0008152 metabolic process; GO:0043170 macromolecule metabolic process; GO:0019538 protein metabolic process; GO:0044238 primary metabolic process; GO:0071704 organic substance metabolic process;		GO:0070011 peptidase activity, acting on L-amino acid peptides; GO:0008234 cysteine-type peptidase activity; GO:0016787 hydrolase activity; GO:0008233 peptidase activity; GO:0003824 catalytic activity;	K16290			IPR013201; IPR000668;	Cathepsin propeptide inhibitor domain (I29); Peptidase C1A, papain C-terminal;	O	KOG1543	Cysteine proteinase Cathepsin L
K3ZYP6	thioredoxin H-type 2-like [Setaria italica]	LOC101783832	8.6801	Si031567m.g	1	cytoplasm	GO:0050794 regulation of cellular process; GO:0042592 homeostatic process; GO:0065008 regulation of biological quality; GO:0050789 regulation of biological process; GO:0045454 cell redox homeostasis; GO:0044763 single-organism cellular process; GO:0019725 cellular homeostasis; GO:0044699 single-organism process; GO:0009987 cellular process; GO:0065007 biological regulation;						IPR013766; IPR012336;	Thioredoxin domain; Thioredoxin-like fold;	O	KOG0907	Thioredoxin
K3Z6C8	basic 7S globulin-like [Setaria italica]	LOC101764980	44.592	Si022097m.g	1	chloroplast							IPR032799; IPR033121; IPR021109; IPR032861; IPR033868;	Xylanase inhibitor, C-terminal; Peptidase family A1 domain; Aspartic peptidase domain; Xylanase inhibitor, N-terminal; Xylanase inhibitor I-like;	O	KOG1339	Aspartyl protease
K4A143	protein ASPARTIC PROTEASE IN GUARD CELL 2 [Setaria italica]	LOC101766999	46.16	Si032585m.g	1	chloroplast							IPR032799; IPR033121; IPR021109; IPR032861;	Xylanase inhibitor, C-terminal; Peptidase family A1 domain; Aspartic peptidase domain; Xylanase inhibitor, N-terminal;	O	KOG1339	Aspartyl protease
K3ZYM2	thioredoxin H-type 2-like [Setaria italica]	LOC101783832	9.2506	Si031567m.g	1	cytoplasm	GO:0050794 regulation of cellular process; GO:0042592 homeostatic process; GO:0065008 regulation of biological quality; GO:0050789 regulation of biological process; GO:0045454 cell redox homeostasis; GO:0044763 single-organism cellular process; GO:0019725 cellular homeostasis; GO:0044699 single-organism process; GO:0009987 cellular process; GO:0065007 biological regulation;						IPR013766; IPR012336;	Thioredoxin domain; Thioredoxin-like fold;	O	KOG0907	Thioredoxin
K3XVC0	endoplasmin homolog [Setaria italica]	LOC101762306	92.746	Si005877m.g	1	endoplasmic reticulum	GO:0006457 protein folding; GO:0006950 response to stress; GO:0050896 response to stimulus; GO:0009987 cellular process;		GO:0005524 ATP binding; GO:1901265 nucleoside phosphate binding; GO:0001882 nucleoside binding; GO:0043167 ion binding; GO:0005515 protein binding; GO:0000166 nucleotide binding; GO:0097159 organic cyclic compound binding; GO:1901363 heterocyclic compound binding; GO:0032549 ribonucleoside binding; GO:0097367 carbohydrate derivative binding; GO:0032553 ribonucleotide binding; GO:0005488 binding; …	K09487	HSP90B; heat shock protein 90kDa beta	sita04626 Plant-pathogen interaction; sita04141 Protein processing in endoplasmic reticulum;	IPR020568; IPR020575; IPR003594;	Ribosomal protein S5 domain 2-type fold; Heat shock protein Hsp90, N-terminal; Histidine kinase-like ATPase, C-terminal domain;	O	KOG0020	Endoplasmic reticulum glucose-regulated protein (GRP94/endoplasmin), HSP90 family
K3ZDK5	aspartic proteinase nepenthesin-1 [Setaria italica]	LOC101776163	47.531	Si024643m.g	1	chloroplast	GO:0006508 proteolysis; GO:0008152 metabolic process; GO:0043170 macromolecule metabolic process; GO:0019538 protein metabolic process; GO:0044238 primary metabolic process; GO:0071704 organic substance metabolic process;		GO:0004175 endopeptidase activity; GO:0008233 peptidase activity; GO:0003824 catalytic activity; GO:0004190 aspartic-type endopeptidase activity; GO:0070011 peptidase activity, acting on L-amino acid peptides; GO:0016787 hydrolase activity; GO:0070001 aspartic-type peptidase activity;				IPR032799; IPR033121; IPR021109; IPR032861; IPR034161;	Xylanase inhibitor, C-terminal; Peptidase family A1 domain; Aspartic peptidase domain; Xylanase inhibitor, N-terminal; Pepsin-like domain, plant;	O	KOG1339	Aspartyl protease
K3Y712	Carboxypeptidase OS=Setaria italica OX=4555 GN=LOC101754018	LOC101754018	53.013	Si010003m.g	1	chloroplast	GO:0006508 proteolysis; GO:0008152 metabolic process; GO:0043170 macromolecule metabolic process; GO:0019538 protein metabolic process; GO:0044238 primary metabolic process; GO:0071704 organic substance metabolic process;		GO:0004180 carboxypeptidase activity; GO:0008233 peptidase activity; GO:0008238 exopeptidase activity; GO:0003824 catalytic activity; GO:0017171 serine hydrolase activity; GO:0008236 serine-type peptidase activity; GO:0070011 peptidase activity, acting on L-amino acid peptides; GO:0016787 hydrolase activity; GO:0004185 serine-type carboxypeptidase activity; GO:0070008 serine-type exopeptidase act…				IPR029058;	Alpha/Beta hydrolase fold;	OE	KOG1282	Serine carboxypeptidases (lysosomal cathepsin A)
K3Y6U0	Carboxypeptidase OS=Setaria italica OX=4555 GN=LOC101782483	LOC101782483	55.52	Si009931m.g	1	extracellular	GO:0006508 proteolysis; GO:0008152 metabolic process; GO:0043170 macromolecule metabolic process; GO:0019538 protein metabolic process; GO:0044238 primary metabolic process; GO:0071704 organic substance metabolic process;		GO:0004180 carboxypeptidase activity; GO:0008233 peptidase activity; GO:0008238 exopeptidase activity; GO:0003824 catalytic activity; GO:0017171 serine hydrolase activity; GO:0008236 serine-type peptidase activity; GO:0070011 peptidase activity, acting on L-amino acid peptides; GO:0016787 hydrolase activity; GO:0004185 serine-type carboxypeptidase activity; GO:0070008 serine-type exopeptidase act…	K16296			IPR029058;	Alpha/Beta hydrolase fold;	OE	KOG1282	Serine carboxypeptidases (lysosomal cathepsin A)
K3YWK0	thiosulfate sulfurtransferase 18-like [Setaria italica]	LOC101758678	14.979	Si018637m.g	1	cytoplasm							IPR001763;	Rhodanese-like domain;	P	KOG1530	Rhodanese-related sulfurtransferase
K3XZI9	"thiosulfate sulfurtransferase 16, chloroplastic-like [Setaria italica]"	LOC101771623	19.395	Si007349m.g	1	chloroplast							IPR001763;	Rhodanese-like domain;	P	KOG1530	Rhodanese-related sulfurtransferase
K3XW73	L-ascorbate oxidase homolog [Setaria italica]	LOC101767592	60.849	Si006181m.g	1	vacuolar membrane	GO:0044699 single-organism process; GO:0008152 metabolic process; GO:0055114 oxidation-reduction process; GO:0044710 single-organism metabolic process;		GO:0046914 transition metal ion binding; GO:0003824 catalytic activity; GO:0005488 binding; GO:0043167 ion binding; GO:0046872 metal ion binding; GO:0043169 cation binding; GO:0005507 copper ion binding; GO:0016491 oxidoreductase activity;				IPR034273; IPR011707; IPR011706; IPR008972; IPR001117;	Ascorbate oxidase homologue, first cupredoxin domain; Multicopper oxidase, type 3; Multicopper oxidase, type 2; Cupredoxin; Multicopper oxidase, type 1;	Q	KOG1263	Multicopper oxidases
K4AMJ2	cytochrome P450 81F1-like [Setaria italica]	LOC101764041	56.998	Si040135m.g	1	chloroplast	GO:0044699 single-organism process; GO:0008152 metabolic process; GO:0055114 oxidation-reduction process; GO:0044710 single-organism metabolic process;		GO:0097159 organic cyclic compound binding; GO:1901363 heterocyclic compound binding; GO:0020037 heme binding; GO:0005506 iron ion binding; GO:0046914 transition metal ion binding; GO:0003824 catalytic activity; GO:0005488 binding; GO:0043167 ion binding; GO:0043169 cation binding; GO:0046872 metal ion binding; GO:0016705 oxidoreductase activity, acting on paired donors, with incorporation or red…	K00512	CYP17A; steroid 17alpha-monooxygenase / 17alpha-hydroxyprogesterone deacetylase [EC:1.14.14.19 1.14.14.32]	sita01100 Metabolic pathways;			Q	KOG0156	Cytochrome P450 CYP2 subfamily
K3Y6K4	cytochrome P450 71A9-like [Setaria italica]	LOC101757630	56.711	Si009845m.g	1	cytoplasm	GO:0044699 single-organism process; GO:0008152 metabolic process; GO:0055114 oxidation-reduction process; GO:0044710 single-organism metabolic process;		GO:0097159 organic cyclic compound binding; GO:1901363 heterocyclic compound binding; GO:0020037 heme binding; GO:0005506 iron ion binding; GO:0046914 transition metal ion binding; GO:0003824 catalytic activity; GO:0005488 binding; GO:0043167 ion binding; GO:0043169 cation binding; GO:0046872 metal ion binding; GO:0016705 oxidoreductase activity, acting on paired donors, with incorporation or red…	K20617					Q	KOG0156	Cytochrome P450 CYP2 subfamily
K3YMF3	indole-2-monooxygenase-like [Setaria italica]	SETIT_015432mg	56.747	Si015432m.g	1	chloroplast	GO:0044699 single-organism process; GO:0008152 metabolic process; GO:0055114 oxidation-reduction process; GO:0044710 single-organism metabolic process;		GO:0097159 organic cyclic compound binding; GO:1901363 heterocyclic compound binding; GO:0020037 heme binding; GO:0005506 iron ion binding; GO:0046914 transition metal ion binding; GO:0003824 catalytic activity; GO:0005488 binding; GO:0043167 ion binding; GO:0043169 cation binding; GO:0046872 metal ion binding; GO:0016705 oxidoreductase activity, acting on paired donors, with incorporation or red…						Q	KOG0156	Cytochrome P450 CYP2 subfamily
K3XW10	monocopper oxidase-like protein SKU5 [Setaria italica]	LOC101765799	65.603	Si006118m.g	1	plasma membrane	GO:0044699 single-organism process; GO:0008152 metabolic process; GO:0055114 oxidation-reduction process; GO:0044710 single-organism metabolic process;		GO:0046914 transition metal ion binding; GO:0003824 catalytic activity; GO:0005488 binding; GO:0043167 ion binding; GO:0046872 metal ion binding; GO:0043169 cation binding; GO:0005507 copper ion binding; GO:0016491 oxidoreductase activity;				IPR034273; IPR011707; IPR011706; IPR008972; IPR001117;	Ascorbate oxidase homologue, first cupredoxin domain; Multicopper oxidase, type 3; Multicopper oxidase, type 2; Cupredoxin; Multicopper oxidase, type 1;	Q	KOG1263	Multicopper oxidases
K3ZSJ5	cytochrome P450 76M5-like [Setaria italica]	LOC101775880	55.194	Si029575m.g	1	chloroplast	GO:0044699 single-organism process; GO:0008152 metabolic process; GO:0055114 oxidation-reduction process; GO:0044710 single-organism metabolic process;		GO:0097159 organic cyclic compound binding; GO:1901363 heterocyclic compound binding; GO:0020037 heme binding; GO:0005506 iron ion binding; GO:0046914 transition metal ion binding; GO:0003824 catalytic activity; GO:0005488 binding; GO:0043167 ion binding; GO:0043169 cation binding; GO:0046872 metal ion binding; GO:0016705 oxidoreductase activity, acting on paired donors, with incorporation or red…						Q	KOG0156	Cytochrome P450 CYP2 subfamily
K4A8U3	ent-cassadiene C2-hydroxylase-like [Setaria italica]	LOC101754716	56.068	Si035299m.g	1	chloroplast	GO:0044699 single-organism process; GO:0008152 metabolic process; GO:0055114 oxidation-reduction process; GO:0044710 single-organism metabolic process;		GO:0097159 organic cyclic compound binding; GO:1901363 heterocyclic compound binding; GO:0020037 heme binding; GO:0005506 iron ion binding; GO:0046914 transition metal ion binding; GO:0003824 catalytic activity; GO:0005488 binding; GO:0043167 ion binding; GO:0043169 cation binding; GO:0046872 metal ion binding; GO:0016705 oxidoreductase activity, acting on paired donors, with incorporation or red…						Q	KOG0156	Cytochrome P450 CYP2 subfamily
K3Z4Y3	Laccase OS=Setaria italica OX=4555 GN=LOC101760937	LOC101760937	62.696	Si021601m.g	1	extracellular	GO:0006725 cellular aromatic compound metabolic process; GO:0055114 oxidation-reduction process; GO:0044712 single-organism catabolic process; GO:0044763 single-organism cellular process; GO:1901360 organic cyclic compound metabolic process; GO:0044699 single-organism process; GO:0044237 cellular metabolic process; GO:0009698 phenylpropanoid metabolic process; GO:0071704 organic substance metabol…	GO:0048046 apoplast; GO:0005576 extracellular region;	GO:0016682 oxidoreductase activity, acting on diphenols and related substances as donors, oxygen as acceptor; GO:0046914 transition metal ion binding; GO:0016679 oxidoreductase activity, acting on diphenols and related substances as donors; GO:0003824 catalytic activity; GO:0005488 binding; GO:0043167 ion binding; GO:0046872 metal ion binding; GO:0043169 cation binding; GO:0052716 hydroquinone:ox…	K05909			IPR034289; IPR011706; IPR011707; IPR008972; IPR034285; IPR034288; IPR001117;	Laccase, third cupredoxin domain; Multicopper oxidase, type 2; Multicopper oxidase, type 3; Cupredoxin; Laccase, second cupredoxin domain; Laccase, first cupredoxin domain; Multicopper oxidase, type 1;	Q	KOG1263	Multicopper oxidases
K3ZVD7	1-aminocyclopropane-1-carboxylate oxidase-like [Setaria italica]	LOC101781010	35.704	Si030568m.g	1	cytoplasm	GO:0044699 single-organism process; GO:0008152 metabolic process; GO:0055114 oxidation-reduction process; GO:0044710 single-organism metabolic process;		GO:0003824 catalytic activity; GO:0016491 oxidoreductase activity;				IPR005123; IPR027443; IPR026992;	Oxoglutarate/iron-dependent dioxygenase; Isopenicillin N synthase-like; Non-haem dioxygenase N-terminal domain;	QR	KOG0143	Iron/ascorbate family oxidoreductases
K3Z859	1-aminocyclopropane-1-carboxylate oxidase-like [Setaria italica]	LOC101781172	34.667	Si022729m.g	1	cytoplasm	GO:0044699 single-organism process; GO:0008152 metabolic process; GO:0055114 oxidation-reduction process; GO:0044710 single-organism metabolic process;		GO:0003824 catalytic activity; GO:0016491 oxidoreductase activity;	K05933	E1.14.17.4; aminocyclopropanecarboxylate oxidase [EC:1.14.17.4]	sita01100 Metabolic pathways; sita01110 Biosynthesis of secondary metabolites; sita00270 Cysteine and methionine metabolism;	IPR027443; IPR005123; IPR026992;	Isopenicillin N synthase-like; Oxoglutarate/iron-dependent dioxygenase; Non-haem dioxygenase N-terminal domain;	QR	KOG0143	Iron/ascorbate family oxidoreductases
K3Y7R3	1-aminocyclopropane-1-carboxylate oxidase homolog 1-like [Setaria italica]	LOC101757624	44.705	Si010254m.g	1	mitochondria	GO:0044699 single-organism process; GO:0008152 metabolic process; GO:0055114 oxidation-reduction process; GO:0044710 single-organism metabolic process;		GO:0003824 catalytic activity; GO:0016491 oxidoreductase activity;				IPR027443; IPR005123; IPR026992;	Isopenicillin N synthase-like; Oxoglutarate/iron-dependent dioxygenase; Non-haem dioxygenase N-terminal domain;	QR	KOG0143	Iron/ascorbate family oxidoreductases
K3XIB9	probable sarcosine oxidase [Setaria italica]	LOC101775690	43.425	Si001641m.g	1	cytoplasm	GO:0044699 single-organism process; GO:0008152 metabolic process; GO:0055114 oxidation-reduction process; GO:0044710 single-organism metabolic process;		GO:0003824 catalytic activity; GO:0016491 oxidoreductase activity;				IPR006076; IPR023753;	FAD dependent oxidoreductase; FAD/NAD(P)-binding domain;	R	KOG2820	FAD-dependent oxidoreductase
K3YIT9	momilactone A synthase-like [Setaria italica]	LOC101784766	30.804	Si014158m.g	1	chloroplast			GO:0003824 catalytic activity; GO:0016491 oxidoreductase activity;				IPR016040;	NAD(P)-binding domain;	R	KOG0725	Reductases with broad range of substrate specificities
K3ZY59	HMG1/2-like protein [Setaria italica]	LOC101783173	13.186	Si031512m.g	1	nucleus							IPR009071;	High mobility group box domain;	R	KOG0381	HMG box-containing protein
K3ZJY8	haloacid dehalogenase-like hydrolase domain-containing protein At3g48420 [Setaria italica]	LOC101781692	20.514		1	cytoplasm	GO:0008152 metabolic process;		GO:0016787 hydrolase activity; GO:0003824 catalytic activity;				IPR023214;	HAD-like domain;	R	KOG2914	Predicted haloacid-halidohydrolase and related hydrolases
K3Z0W2	pentatricopeptide repeat-containing protein At4g02750-like [Setaria italica]	LOC101773835	74.289	Si020179m.g	1	mitochondria			GO:0005515 protein binding; GO:0005488 binding;				IPR011990;	Tetratricopeptide-like helical domain;	R	KOG4197	FOG: PPR repeat
K3XHG4	UBP1-associated protein 2A-like [Setaria italica]	LOC101772848	47.909	Si001335m.g	1	chloroplast			GO:0097159 organic cyclic compound binding; GO:1901363 heterocyclic compound binding; GO:1901265 nucleoside phosphate binding; GO:0005488 binding; GO:0003676 nucleic acid binding; GO:0000166 nucleotide binding; GO:0036094 small molecule binding;	K12741	HNRNPA1_3; heterogeneous nuclear ribonucleoprotein A1/A3	sita03040 Spliceosome;	IPR000504; IPR012677;	RNA recognition motif domain; Nucleotide-binding alpha-beta plait domain;	R	KOG0118	FOG: RRM domain
K3YIB1	momilactone A synthase-like [Setaria italica]	LOC101782874	37.085	Si013980m.g	1	chloroplast			GO:0003824 catalytic activity; GO:0016491 oxidoreductase activity;				IPR016040;	NAD(P)-binding domain;	R	KOG0725	Reductases with broad range of substrate specificities
K3Z7L0	zinc finger matrin-type protein 2 isoform X1 [Setaria italica]	LOC101775097	40.382		1	nucleus			GO:0097159 organic cyclic compound binding; GO:1901363 heterocyclic compound binding; GO:0046914 transition metal ion binding; GO:0005488 binding; GO:0003676 nucleic acid binding; GO:0043167 ion binding; GO:0046872 metal ion binding; GO:0043169 cation binding; GO:0008270 zinc ion binding;	K12848	SNU23; U4/U6.U5 tri-snRNP component SNU23	sita03040 Spliceosome;	IPR003604; IPR022755;	Zinc finger, U1-type; Zinc finger, double-stranded RNA binding;	R	KOG4727	U1-like Zn-finger protein
K3ZSS8	"pentatricopeptide repeat-containing protein PNM1, mitochondrial [Setaria italica]"	LOC101772627	53.971	Si029658m.g	1	chloroplast									R	KOG4197	FOG: PPR repeat
K3XTC5	Sulfotransferase OS=Setaria italica OX=4555 GN=LOC101761639	LOC101761639	37.598	Si005181m.g	1	cytoplasm			GO:0008146 sulfotransferase activity; GO:0016782 transferase activity, transferring sulfur-containing groups; GO:0003824 catalytic activity; GO:0016740 transferase activity;				IPR000863; IPR027417;	Sulfotransferase domain; P-loop containing nucleoside triphosphate hydrolase;	R	KOG1584	Sulfotransferase
K4AD59	haloacid dehalogenase-like hydrolase domain-containing protein Sgpp [Setaria italica]	LOC101754319	32.312	Si036816m.g	1	mitochondria	GO:0008152 metabolic process;		GO:0016787 hydrolase activity; GO:0003824 catalytic activity;				IPR023214;	HAD-like domain;	R	KOG2914	Predicted haloacid-halidohydrolase and related hydrolases
K3XFT2	pre-rRNA-processing protein las1 isoform X2 [Cajanus cajan]	LOC101771511	67.444	Si000751m.g	1	nucleus				K16912					R	KOG2425	Nuclear protein involved in cell morphogenesis and cell surface growth
K3YJ20	"endo-1,3;1,4-beta-D-glucanase-like [Setaria italica]"	LOC101785154	29.994	Si014239m.g	1	chloroplast			GO:0016787 hydrolase activity; GO:0003824 catalytic activity;				IPR029058; IPR002925;	Alpha/Beta hydrolase fold; Dienelactone hydrolase;	R	KOG3043	Predicted hydrolase related to dienelactone hydrolase
K3YSK2	embryogenesis-associated protein EMB8 [Setaria italica]	LOC101765053	47.162	Si017247m.g	1	chloroplast				K07019			IPR029058; IPR000073;	Alpha/Beta hydrolase fold; Alpha/beta hydrolase fold-1;	R	KOG1838	Alpha/beta hydrolase
K3ZIX6	probable O-methyltransferase 2 [Setaria italica]	LOC101785736	40.794	Si026529m.g	1	cytoskeleton			GO:0016741 transferase activity, transferring one-carbon groups; GO:0005515 protein binding; GO:0008171 O-methyltransferase activity; GO:0008168 methyltransferase activity; GO:0003824 catalytic activity; GO:0016740 transferase activity; GO:0005488 binding; GO:0046983 protein dimerization activity;	K16040			IPR011991; IPR012967; IPR029063; IPR001077;	Winged helix-turn-helix DNA-binding domain; Plant methyltransferase dimerisation; S-adenosyl-L-methionine-dependent methyltransferase; O-methyltransferase, family 2;	R	KOG3178	Hydroxyindole-O-methyltransferase and related SAM-dependent methyltransferases
K3YIN2	Sulfotransferase OS=Setaria italica OX=4555 GN=LOC101758298	LOC101758298	36.054		1	nucleus			GO:0008146 sulfotransferase activity; GO:0016782 transferase activity, transferring sulfur-containing groups; GO:0003824 catalytic activity; GO:0016740 transferase activity;				IPR000863; IPR027417;	Sulfotransferase domain; P-loop containing nucleoside triphosphate hydrolase;	R	KOG1584	Sulfotransferase
K3YHZ4	serine--glyoxylate aminotransferase [Setaria italica]	LOC101766283	44.058	Si013768m.g	1	cytoplasm			GO:0003824 catalytic activity;	K00830	AGXT; alanine-glyoxylate transaminase / serine-glyoxylate transaminase / serine-pyruvate transaminase [EC:2.6.1.44 2.6.1.45 2.6.1.51]	sita01100 Metabolic pathways; sita04146 Peroxisome; sita01110 Biosynthesis of secondary metabolites; sita00630 Glyoxylate and dicarboxylate metabolism; sita00260 Glycine, serine and threonine metabolism; sita01200 Carbon metabolism;	IPR015424; IPR000192; IPR015421; IPR015422;	Pyridoxal phosphate-dependent transferase; Aminotransferase class V domain; Pyridoxal phosphate-dependent transferase, major region, subdomain 1; Pyridoxal phosphate-dependent transferase, major region, subdomain 2;	R	KOG2862	Alanine-glyoxylate aminotransferase AGT1
K3ZAM3	C2 domain-containing protein At1g63220-like isoform X2 [Setaria italica]	LOC101786542	15.438	Si023588m.g	1	cytoplasm			GO:0005515 protein binding; GO:0005488 binding;				IPR000008;	C2 domain;	R	KOG1030	Predicted Ca2+-dependent phospholipid-binding protein
K3YQE6	monosaccharide-sensing protein 2-like [Setaria italica]	LOC101764106	74.82	Si016489m.g	1	plasma membrane	GO:0006810 transport; GO:0055085 transmembrane transport; GO:0051179 localization; GO:0051234 establishment of localization;	GO:0031224 intrinsic component of membrane; GO:0016020 membrane; GO:0016021 integral component of membrane; GO:0044425 membrane part;	GO:0022892 substrate-specific transporter activity; GO:0022891 substrate-specific transmembrane transporter activity; GO:0022857 transmembrane transporter activity; GO:0005215 transporter activity;				IPR020846;	Major facilitator superfamily domain;	R	KOG0254	Predicted transporter (major facilitator superfamily)
K4AFC2	probable NADPH:quinone oxidoreductase 1 [Setaria italica]	LOC101765005	21.803	Si037579m.g	1	chloroplast			GO:0003824 catalytic activity; GO:0016491 oxidoreductase activity;	K19784			IPR005025; IPR029039;	NADPH-dependent FMN reductase-like; Flavoprotein-like domain;	R	KOG4530	Predicted flavoprotein
K3ZXQ1	ankyrin repeat-containing protein P16F5.05c [Setaria italica]	LOC101767797	15.734	Si031383m.g	1	cytoplasm			GO:0005515 protein binding; GO:0005488 binding;				IPR020683;	Ankyrin repeat-containing domain;	R	KOG0504	FOG: Ankyrin repeat
K3Y9B9	momilactone A synthase-like [Setaria italica]	LOC101783295	27.919	Si010811m.g	1	cytoplasm			GO:0003824 catalytic activity; GO:0016491 oxidoreductase activity;				IPR016040;	NAD(P)-binding domain;	R	KOG0725	Reductases with broad range of substrate specificities
K3ZXH2	thioesterase family protein [Zea mays]	LOC101768606	17.739	Si031304m.g	1	chloroplast				K17362			IPR006683; IPR029069;	Thioesterase domain; HotDog domain;	R	KOG3328	HGG motif-containing thioesterase
K3XYK7	probable inositol oxygenase [Setaria italica]	LOC101786191	34.28	Si006965m.g	1	cytoplasm	GO:0044724 single-organism carbohydrate catabolic process; GO:1901615 organic hydroxy compound metabolic process; GO:0055114 oxidation-reduction process; GO:0006066 alcohol metabolic process; GO:0006020 inositol metabolic process; GO:0044275 cellular carbohydrate catabolic process; GO:0044712 single-organism catabolic process; GO:0044281 small molecule metabolic process; GO:0044763 single-organis…	GO:0044424 intracellular part; GO:0005623 cell; GO:0044464 cell part; GO:0005622 intracellular; GO:0005737 cytoplasm;	GO:0016701 oxidoreductase activity, acting on single donors with incorporation of molecular oxygen; GO:0005506 iron ion binding; GO:0046914 transition metal ion binding; GO:0003824 catalytic activity; GO:0005488 binding; GO:0050113 inositol oxygenase activity; GO:0043167 ion binding; GO:0046872 metal ion binding; GO:0043169 cation binding; GO:0016491 oxidoreductase activity;	K00469	MIOX; inositol oxygenase [EC:1.13.99.1]	sita00562 Inositol phosphate metabolism; sita00053 Ascorbate and aldarate metabolism;			R	KOG1573	Aldehyde reductase
K3ZXF7	pathogenesis-related protein PRB1-3-like [Setaria italica]	LOC101786902	18.004	Si031289m.g	1	chloroplast		GO:0005576 extracellular region;		K13449	PR1; pathogenesis-related protein 1	sita04075 Plant hormone signal transduction; sita04626 Plant-pathogen interaction; sita04016 MAPK signaling pathway - plant;	IPR034111; IPR014044;	Pathogenesis-related protein 1-like, SCP domain; CAP domain;	S	KOG3017	Defense-related protein containing SCP domain
K3ZXG5	pathogenesis-related protein 1-like [Setaria italica]	LOC101773986	17.718	Si031297m.g	1	extracellular		GO:0005576 extracellular region;		K13449	PR1; pathogenesis-related protein 1	sita04075 Plant hormone signal transduction; sita04626 Plant-pathogen interaction; sita04016 MAPK signaling pathway - plant;	IPR034111; IPR014044;	Pathogenesis-related protein 1-like, SCP domain; CAP domain;	S	KOG3017	Defense-related protein containing SCP domain
K3ZXB0	pathogenesis-related protein PRB1-3-like [Setaria italica]	LOC101773576	18.819	Si031242m.g	1	extracellular		GO:0005576 extracellular region;		K13449	PR1; pathogenesis-related protein 1	sita04075 Plant hormone signal transduction; sita04626 Plant-pathogen interaction; sita04016 MAPK signaling pathway - plant;	IPR034111; IPR014044;	Pathogenesis-related protein 1-like, SCP domain; CAP domain;	S	KOG3017	Defense-related protein containing SCP domain
K3YJW8	pathogenesis-related protein PRB1-3-like [Setaria italica]	LOC101758570	18.753	Si014537m.g	1	chloroplast		GO:0005576 extracellular region;					IPR034111; IPR014044;	Pathogenesis-related protein 1-like, SCP domain; CAP domain;	S	KOG3017	Defense-related protein containing SCP domain
K4A4M2	protein SPIRRIG [Setaria italica]	LOC101781324	390.6	Si033826m.g	1	plasma membrane			GO:0005515 protein binding; GO:0005488 binding;	K22262			IPR000409; IPR011989; IPR013320; IPR017986; IPR011993; IPR015943; IPR016024; IPR023362;	BEACH domain; Armadillo-like helical; Concanavalin A-like lectin/glucanase domain; WD40-repeat-containing domain; PH domain-like; WD40/YVTN repeat-like-containing domain; Armadillo-type fold; PH-BEACH domain;	S	KOG1788	Uncharacterized conserved protein
K3XXA3	receptor-like serine/threonine-protein kinase At3g01300 isoform X2 [Setaria italica]	LOC101776875	45.066	Si006561m.g	1	chloroplast	GO:0016310 phosphorylation; GO:0044267 cellular protein metabolic process; GO:0044238 primary metabolic process; GO:0044237 cellular metabolic process; GO:0006796 phosphate-containing compound metabolic process; GO:0071704 organic substance metabolic process; GO:0008152 metabolic process; GO:0006468 protein phosphorylation; GO:0006793 phosphorus metabolic process; GO:0044260 cellular macromolecul…		GO:0005524 ATP binding; GO:1901265 nucleoside phosphate binding; GO:0016773 phosphotransferase activity, alcohol group as acceptor; GO:0001882 nucleoside binding; GO:0043167 ion binding; GO:0004672 protein kinase activity; GO:0000166 nucleotide binding; GO:0097159 organic cyclic compound binding; GO:1901363 heterocyclic compound binding; GO:0032549 ribonucleoside binding; GO:0097367 carbohydrate …				IPR000719; IPR001245; IPR011009;	Protein kinase domain; Serine-threonine/tyrosine-protein kinase catalytic domain; Protein kinase-like domain;	T	KOG1187	Serine/threonine protein kinase
K3XG75	C-type lectin receptor-like tyrosine-protein kinase At1g52310 isoform X3 [Setaria italica]	LOC101769085	61.502	Si000884m.g	1	chloroplast	GO:0016310 phosphorylation; GO:0044267 cellular protein metabolic process; GO:0044238 primary metabolic process; GO:0044237 cellular metabolic process; GO:0006796 phosphate-containing compound metabolic process; GO:0071704 organic substance metabolic process; GO:0008152 metabolic process; GO:0006468 protein phosphorylation; GO:0006793 phosphorus metabolic process; GO:0044260 cellular macromolecul…		GO:0005524 ATP binding; GO:1901265 nucleoside phosphate binding; GO:0016773 phosphotransferase activity, alcohol group as acceptor; GO:0001882 nucleoside binding; GO:0043167 ion binding; GO:0004713 protein tyrosine kinase activity; GO:0000166 nucleotide binding; GO:0004672 protein kinase activity; GO:0097159 organic cyclic compound binding; GO:1901363 heterocyclic compound binding; GO:0032549 rib…				IPR016187; IPR001245; IPR013320; IPR011009; IPR016186; IPR001304; IPR000719; IPR020635;	C-type lectin fold; Serine-threonine/tyrosine-protein kinase catalytic domain; Concanavalin A-like lectin/glucanase domain; Protein kinase-like domain; C-type lectin-like/link domain; C-type lectin-like; Protein kinase domain; Tyrosine-protein kinase, catalytic domain;	T	KOG1187	Serine/threonine protein kinase
K3XEB9	putative disease resistance RPP13-like protein 3 isoform X1 [Setaria italica]	LOC101756098	103.19	Si000236m.g	1	plasma membrane			GO:1901265 nucleoside phosphate binding; GO:0001882 nucleoside binding; GO:0043167 ion binding; GO:0000166 nucleotide binding; GO:0097159 organic cyclic compound binding; GO:1901363 heterocyclic compound binding; GO:0032549 ribonucleoside binding; GO:0097367 carbohydrate derivative binding; GO:0032553 ribonucleotide binding; GO:0005488 binding; GO:0032550 purine ribonucleoside binding; GO:0043531…				IPR002182; IPR027417; IPR032675;	NB-ARC; P-loop containing nucleoside triphosphate hydrolase; Leucine-rich repeat domain, L domain-like;	T	KOG4658	Apoptotic ATPase
K3ZQJ8	probable LRR receptor-like serine/threonine-protein kinase At1g51810 isoform X1 [Setaria italica]	LOC101774130	97.434	Si028878m.g	1	plasma membrane	GO:0016310 phosphorylation; GO:0044267 cellular protein metabolic process; GO:0044238 primary metabolic process; GO:0044237 cellular metabolic process; GO:0006796 phosphate-containing compound metabolic process; GO:0071704 organic substance metabolic process; GO:0008152 metabolic process; GO:0006468 protein phosphorylation; GO:0006793 phosphorus metabolic process; GO:0044260 cellular macromolecul…		GO:0005524 ATP binding; GO:1901265 nucleoside phosphate binding; GO:0016773 phosphotransferase activity, alcohol group as acceptor; GO:0001882 nucleoside binding; GO:0043167 ion binding; GO:0005515 protein binding; GO:0004672 protein kinase activity; GO:0000166 nucleotide binding; GO:0097159 organic cyclic compound binding; GO:1901363 heterocyclic compound binding; GO:0032549 ribonucleoside bindi…				IPR000719; IPR001245; IPR032675; IPR024788; IPR013320; IPR011009;	Protein kinase domain; Serine-threonine/tyrosine-protein kinase catalytic domain; Leucine-rich repeat domain, L domain-like; Malectin-like carbohydrate-binding domain; Concanavalin A-like lectin/glucanase domain; Protein kinase-like domain;	T	KOG1187	Serine/threonine protein kinase
K3Z3R2	receptor-like protein kinase FERONIA [Setaria italica]	LOC101764033	95.057	Si021180m.g	1	plasma membrane	GO:0016310 phosphorylation; GO:0044267 cellular protein metabolic process; GO:0044238 primary metabolic process; GO:0044237 cellular metabolic process; GO:0006796 phosphate-containing compound metabolic process; GO:0071704 organic substance metabolic process; GO:0008152 metabolic process; GO:0006468 protein phosphorylation; GO:0006793 phosphorus metabolic process; GO:0044260 cellular macromolecul…		GO:0005524 ATP binding; GO:1901265 nucleoside phosphate binding; GO:0016773 phosphotransferase activity, alcohol group as acceptor; GO:0001882 nucleoside binding; GO:0043167 ion binding; GO:0004672 protein kinase activity; GO:0000166 nucleotide binding; GO:0097159 organic cyclic compound binding; GO:1901363 heterocyclic compound binding; GO:0032549 ribonucleoside binding; GO:0097367 carbohydrate …				IPR000719; IPR001245; IPR024788; IPR013320; IPR011009;	Protein kinase domain; Serine-threonine/tyrosine-protein kinase catalytic domain; Malectin-like carbohydrate-binding domain; Concanavalin A-like lectin/glucanase domain; Protein kinase-like domain;	T	KOG1187	Serine/threonine protein kinase
K3ZDA4	serine/threonine-protein kinase CDL1-like [Setaria italica]	LOC101779688	49.337	Si024538m.g	1	nucleus	GO:0016310 phosphorylation; GO:0044267 cellular protein metabolic process; GO:0044238 primary metabolic process; GO:0044237 cellular metabolic process; GO:0006796 phosphate-containing compound metabolic process; GO:0071704 organic substance metabolic process; GO:0008152 metabolic process; GO:0006468 protein phosphorylation; GO:0006793 phosphorus metabolic process; GO:0044260 cellular macromolecul…		GO:0005524 ATP binding; GO:1901265 nucleoside phosphate binding; GO:0016773 phosphotransferase activity, alcohol group as acceptor; GO:0001882 nucleoside binding; GO:0043167 ion binding; GO:0004672 protein kinase activity; GO:0000166 nucleotide binding; GO:0097159 organic cyclic compound binding; GO:1901363 heterocyclic compound binding; GO:0032549 ribonucleoside binding; GO:0097367 carbohydrate …				IPR000719; IPR013320; IPR011009;	Protein kinase domain; Concanavalin A-like lectin/glucanase domain; Protein kinase-like domain;	T	KOG1187	Serine/threonine protein kinase
K3ZRQ4	serine/threonine-protein kinase STY46 [Setaria italica]	LOC101761030	66.167	Si029284m.g	1	cytoplasm	GO:0016310 phosphorylation; GO:0044267 cellular protein metabolic process; GO:0044238 primary metabolic process; GO:0044237 cellular metabolic process; GO:0006796 phosphate-containing compound metabolic process; GO:0071704 organic substance metabolic process; GO:0008152 metabolic process; GO:0006468 protein phosphorylation; GO:0006793 phosphorus metabolic process; GO:0044260 cellular macromolecul…		GO:0005524 ATP binding; GO:0016597 amino acid binding; GO:1901265 nucleoside phosphate binding; GO:0016773 phosphotransferase activity, alcohol group as acceptor; GO:0001882 nucleoside binding; GO:0043167 ion binding; GO:0043177 organic acid binding; GO:0004672 protein kinase activity; GO:0000166 nucleotide binding; GO:0097159 organic cyclic compound binding; GO:1901363 heterocyclic compound bind…				IPR000719; IPR002912; IPR001245; IPR011009;	Protein kinase domain; ACT domain; Serine-threonine/tyrosine-protein kinase catalytic domain; Protein kinase-like domain;	T	KOG0192	Tyrosine kinase specific for activated (GTP-bound) p21cdc42Hs
K3ZQ30	putative disease resistance RPP13-like protein 2 isoform X2 [Setaria italica]	LOC101781947	145.82	Si028710m.g	1	nucleus	GO:0050794 regulation of cellular process; GO:0010468 regulation of gene expression; GO:0006355 regulation of transcription, DNA-templated; GO:0031326 regulation of cellular biosynthetic process; GO:0080090 regulation of primary metabolic process; GO:0060255 regulation of macromolecule metabolic process; GO:0019219 regulation of nucleobase-containing compound metabolic process; GO:0010556 regulat…		GO:0003677 DNA binding; GO:1901265 nucleoside phosphate binding; GO:0001882 nucleoside binding; GO:0043167 ion binding; GO:0000166 nucleotide binding; GO:0043565 sequence-specific DNA binding; GO:0003700 transcription factor activity, sequence-specific DNA binding; GO:0097159 organic cyclic compound binding; GO:1901363 heterocyclic compound binding; GO:0032549 ribonucleoside binding; GO:0097367 c…				IPR003657; IPR002182; IPR027417; IPR032675;	WRKY domain; NB-ARC; P-loop containing nucleoside triphosphate hydrolase; Leucine-rich repeat domain, L domain-like;	T	KOG4658	Apoptotic ATPase
K3XW55	oligopeptide transporter 7 [Setaria italica]	LOC101772679	63.105	Si005982m.g	1	plasma membrane	GO:0006810 transport; GO:0055085 transmembrane transport; GO:0051179 localization; GO:0051234 establishment of localization;								T	KOG2262	Sexual differentiation process protein ISP4
K3ZGX6	putative disease resistance protein RGA4 [Setaria italica]	LOC101782508	138.34	Si025828m.g	1	extracellular			GO:1901265 nucleoside phosphate binding; GO:0001882 nucleoside binding; GO:0043167 ion binding; GO:0000166 nucleotide binding; GO:0097159 organic cyclic compound binding; GO:1901363 heterocyclic compound binding; GO:0032549 ribonucleoside binding; GO:0097367 carbohydrate derivative binding; GO:0032553 ribonucleotide binding; GO:0005488 binding; GO:0032550 purine ribonucleoside binding; GO:0043531…				IPR002182; IPR027417; IPR032675;	NB-ARC; P-loop containing nucleoside triphosphate hydrolase; Leucine-rich repeat domain, L domain-like;	T	KOG4658	Apoptotic ATPase
K3YR72	serine/threonine-protein kinase STY46-like isoform X1 [Setaria italica]	LOC101752472	63.838	Si016766m.g	1	cytoplasm	GO:0016310 phosphorylation; GO:0044267 cellular protein metabolic process; GO:0044238 primary metabolic process; GO:0044237 cellular metabolic process; GO:0006796 phosphate-containing compound metabolic process; GO:0071704 organic substance metabolic process; GO:0008152 metabolic process; GO:0006468 protein phosphorylation; GO:0006793 phosphorus metabolic process; GO:0044260 cellular macromolecul…		GO:0005524 ATP binding; GO:0016597 amino acid binding; GO:1901265 nucleoside phosphate binding; GO:0016773 phosphotransferase activity, alcohol group as acceptor; GO:0001882 nucleoside binding; GO:0043167 ion binding; GO:0043177 organic acid binding; GO:0004672 protein kinase activity; GO:0000166 nucleotide binding; GO:0097159 organic cyclic compound binding; GO:1901363 heterocyclic compound bind…				IPR000719; IPR002912; IPR001245; IPR011009;	Protein kinase domain; ACT domain; Serine-threonine/tyrosine-protein kinase catalytic domain; Protein kinase-like domain;	T	KOG0192	Tyrosine kinase specific for activated (GTP-bound) p21cdc42Hs
K3Z2G5	disease resistance protein RPM1-like [Setaria italica]	LOC101759349	94.603	Si025945m.g	1	chloroplast			GO:1901265 nucleoside phosphate binding; GO:0001882 nucleoside binding; GO:0043167 ion binding; GO:0000166 nucleotide binding; GO:0097159 organic cyclic compound binding; GO:1901363 heterocyclic compound binding; GO:0032549 ribonucleoside binding; GO:0097367 carbohydrate derivative binding; GO:0032553 ribonucleotide binding; GO:0005488 binding; GO:0032550 purine ribonucleoside binding; GO:0043531…				IPR002182; IPR027417; IPR032675;	NB-ARC; P-loop containing nucleoside triphosphate hydrolase; Leucine-rich repeat domain, L domain-like;	T	KOG4658	Apoptotic ATPase
K3YAQ9	signal recognition particle 14 kDa protein [Setaria italica]	LOC101772624	14.885	Si011301m.g	1	nucleus	GO:0046907 intracellular transport; GO:0072599 establishment of protein localization to endoplasmic reticulum; GO:0072594 establishment of protein localization to organelle; GO:0072657 protein localization to membrane; GO:0045047 protein targeting to ER; GO:0071702 organic substance transport; GO:0006613 cotranslational protein targeting to membrane; GO:0015031 protein transport; GO:0051641 cellu…	GO:0005786 signal recognition particle, endoplasmic reticulum targeting; GO:0044464 cell part; GO:0005622 intracellular; GO:0048500 signal recognition particle; GO:0005737 cytoplasm; GO:0032991 macromolecular complex; GO:0044424 intracellular part; GO:1990904 ribonucleoprotein complex; GO:0005623 cell; GO:0030529 intracellular ribonucleoprotein complex; GO:0044444 cytoplasmic part;	GO:0097159 organic cyclic compound binding; GO:1901363 heterocyclic compound binding; GO:0005048 signal sequence binding; GO:0003723 RNA binding; GO:0042277 peptide binding; GO:0005488 binding; GO:0003676 nucleic acid binding; GO:0033218 amide binding; GO:0030942 endoplasmic reticulum signal peptide binding; GO:0008312 7S RNA binding;	K03104	SRP14; signal recognition particle subunit SRP14	sita03060 Protein export;	IPR009018;	Signal recognition particle, SRP9/SRP14 subunit;	U	KOG1761	Signal recognition particle, subunit Srp14
K3YR39	Transmembrane 9 superfamily member OS=Setaria italica OX=4555 GN=LOC101783406	LOC101783406	66.376	Si016733m.g	1	plasma membrane		GO:0031224 intrinsic component of membrane; GO:0016020 membrane; GO:0016021 integral component of membrane; GO:0044425 membrane part;		K17087			IPR020846;	Major facilitator superfamily domain;	U	KOG1277	Endosomal membrane proteins, EMP70
K3ZIR6	SEC12-like protein 2 [Setaria italica]	LOC101785744	41.723	Si026468m.g	1	chloroplast			GO:0005515 protein binding; GO:0005488 binding;	K14003	PREB; prolactin regulatory element-binding protein	sita04141 Protein processing in endoplasmic reticulum;	IPR017986; IPR015943; IPR024977;	WD40-repeat-containing domain; WD40/YVTN repeat-like-containing domain; Anaphase-promoting complex subunit 4, WD40 domain;	U	KOG0771	Prolactin regulatory element-binding protein/Protein transport protein SEC12p
K3ZUY0	probable carboxylesterase 15 isoform X1 [Setaria italica]	LOC101785298	36.071	Si030411m.g	1	cytoplasm	GO:0008152 metabolic process;		GO:0016787 hydrolase activity; GO:0003824 catalytic activity;				IPR029058; IPR013094;	Alpha/Beta hydrolase fold; Alpha/beta hydrolase fold-3;	V	KOG1515	Arylacetamide deacetylase
K3ZV45	probable carboxylesterase 15 [Setaria italica]	LOC101786104	35.128	Si030476m.g	1	cytoplasm	GO:0008152 metabolic process;		GO:0016787 hydrolase activity; GO:0003824 catalytic activity;				IPR029058; IPR013094;	Alpha/Beta hydrolase fold; Alpha/beta hydrolase fold-3;	V	KOG1515	Arylacetamide deacetylase
K3ZIV6	actin-7-like [Setaria italica]	LOC101779822	41.693	Si026509m.g	1	cytoskeleton				K10355					Z	KOG0676	Actin and related proteins
K4AFX7	Actin-related protein 2/3 complex subunit 4 OS=Setaria italica OX=4555 GN=LOC101755389	LOC101755389	19.805	Si037784m.g	1	cytoplasm	GO:0044085 cellular component biogenesis; GO:0030833 regulation of actin filament polymerization; GO:0050794 regulation of cellular process; GO:0016043 cellular component organization; GO:0034314 Arp2/3 complex-mediated actin nucleation; GO:0065008 regulation of biological quality; GO:0032273 positive regulation of protein polymerization; GO:0032956 regulation of actin cytoskeleton organization; …	GO:0043229 intracellular organelle; GO:0043232 intracellular non-membrane-bounded organelle; GO:0044430 cytoskeletal part; GO:0044446 intracellular organelle part; GO:0032991 macromolecular complex; GO:0044424 intracellular part; GO:0005623 cell; GO:0015629 actin cytoskeleton; GO:0044422 organelle part; GO:0043228 non-membrane-bounded organelle; GO:0043226 organelle; GO:0005856 cytoskeleton; GO:0…		K05755	ARPC4; actin related protein 2/3 complex, subunit 4	sita04144 Endocytosis;			Z	KOG1876	Actin-related protein Arp2/3 complex, subunit ARPC4
K3Z323	phragmoplast orienting kinesin 2 [Setaria italica]	SETIT_020941mg	308.46	Si020941m.g	1	nucleus	GO:0044763 single-organism cellular process; GO:0007018 microtubule-based movement; GO:0006928 movement of cell or subcellular component; GO:0044699 single-organism process; GO:0009987 cellular process; GO:0007017 microtubule-based process;		GO:0003774 motor activity; GO:1901265 nucleoside phosphate binding; GO:0016817 hydrolase activity, acting on acid anhydrides; GO:0005515 protein binding; GO:0016787 hydrolase activity; GO:0097159 organic cyclic compound binding; GO:1901363 heterocyclic compound binding; GO:0008092 cytoskeletal protein binding; GO:0016462 pyrophosphatase activity; GO:0003824 catalytic activity; GO:0032553 ribonucl…	K10400			IPR027417; IPR001752;	P-loop containing nucleoside triphosphate hydrolase; Kinesin motor domain;	Z	KOG4280	Kinesin-like protein
K4ACM1	Peroxidase OS=Setaria italica OX=4555 GN=LOC101757945	LOC101757945	34.071	Si036628m.g	1	plasma membrane	GO:0008152 metabolic process; GO:0042743 hydrogen peroxide metabolic process; GO:0006950 response to stress; GO:0072593 reactive oxygen species metabolic process; GO:0055114 oxidation-reduction process; GO:0044710 single-organism metabolic process; GO:0006979 response to oxidative stress; GO:0044699 single-organism process; GO:0044248 cellular catabolic process; GO:0050896 response to stimulus; G…		GO:0097159 organic cyclic compound binding; GO:1901363 heterocyclic compound binding; GO:0020037 heme binding; GO:0003824 catalytic activity; GO:0005488 binding; GO:0016209 antioxidant activity; GO:0004601 peroxidase activity; GO:0046906 tetrapyrrole binding; GO:0016491 oxidoreductase activity; GO:0016684 oxidoreductase activity, acting on peroxide as acceptor;	K00430	E1.11.1.7; peroxidase [EC:1.11.1.7]	sita01100 Metabolic pathways; sita01110 Biosynthesis of secondary metabolites; sita00940 Phenylpropanoid biosynthesis;	IPR033905; IPR002016;	Secretory peroxidase; Haem peroxidase, plant/fungal/bacterial;
K3ZJN3	R3H domain-containing protein 4-like [Setaria italica]	LOC101771700	28.64	Si026786m.g	1	nucleus,plasma membrane			GO:0097159 organic cyclic compound binding; GO:1901363 heterocyclic compound binding; GO:0005488 binding; GO:0003676 nucleic acid binding;				IPR025952; IPR001374;	R3H-associated N-terminal domain; R3H domain;
K3ZK46	keratin-associated protein 4-5-like [Setaria italica]	LOC101752547	15.877	Si026952m.g	1	extracellular
K3Z3T5	G-type lectin S-receptor-like serine/threonine-protein kinase At5g35370 [Aegilops tauschii subsp. tauschii]	SETIT_021203mg	89.855	Si021203m.g	1	plasma membrane	GO:0016310 phosphorylation; GO:0044267 cellular protein metabolic process; GO:0044238 primary metabolic process; GO:0044237 cellular metabolic process; GO:0006796 phosphate-containing compound metabolic process; GO:0071704 organic substance metabolic process; GO:0008152 metabolic process; GO:0006468 protein phosphorylation; GO:0006793 phosphorus metabolic process; GO:0044260 cellular macromolecul…		GO:0005524 ATP binding; GO:1901265 nucleoside phosphate binding; GO:0016773 phosphotransferase activity, alcohol group as acceptor; GO:0001882 nucleoside binding; GO:0043167 ion binding; GO:0000166 nucleotide binding; GO:0004672 protein kinase activity; GO:0097159 organic cyclic compound binding; GO:1901363 heterocyclic compound binding; GO:0032549 ribonucleoside binding; GO:0097367 carbohydrate …				IPR001480; IPR003609; IPR000719; IPR013320; IPR011009;	Bulb-type lectin domain; PAN/Apple domain; Protein kinase domain; Concanavalin A-like lectin/glucanase domain; Protein kinase-like domain;
K3ZVJ3	translation initiation factor IF-2-like [Setaria italica]	LOC101781551	32.115	Si030624m.g	1	cytoplasm
K3ZHJ7	lysM domain receptor-like kinase 4 [Setaria italica]	LOC101761844	72.096	Si026049m.g	1	plasma membrane	GO:0016310 phosphorylation; GO:0044267 cellular protein metabolic process; GO:0044238 primary metabolic process; GO:0044237 cellular metabolic process; GO:0006796 phosphate-containing compound metabolic process; GO:0071704 organic substance metabolic process; GO:0008152 metabolic process; GO:0006468 protein phosphorylation; GO:0006793 phosphorus metabolic process; GO:0044260 cellular macromolecul…		GO:0005524 ATP binding; GO:1901265 nucleoside phosphate binding; GO:0016773 phosphotransferase activity, alcohol group as acceptor; GO:0001882 nucleoside binding; GO:0043167 ion binding; GO:0004672 protein kinase activity; GO:0000166 nucleotide binding; GO:0097159 organic cyclic compound binding; GO:1901363 heterocyclic compound binding; GO:0032549 ribonucleoside binding; GO:0097367 carbohydrate …				IPR018392; IPR000719; IPR013320; IPR011009;	LysM domain; Protein kinase domain; Concanavalin A-like lectin/glucanase domain; Protein kinase-like domain;
K3YHW2	fasciclin-like arabinogalactan protein 2 [Setaria italica]	LOC101762611	43.73	Si013831m.g	1	chloroplast							IPR000782;	FAS1 domain;
K3ZAU6	---	LOC101780266	12.466	Si023667m.g	1	extracellular
K3XXD1	GDSL esterase/lipase At5g45910-like [Setaria italica]	LOC101768260	43.646	Si006589m.g	1	chloroplast			GO:0016787 hydrolase activity; GO:0003824 catalytic activity; GO:0016788 hydrolase activity, acting on ester bonds;				IPR001087; IPR013830;	GDSL lipase/esterase; SGNH hydrolase-type esterase domain;
K3Y2U6	protein EXORDIUM-like 1 [Setaria italica]	LOC101769607	34.286	Si008527m.g	1	chloroplast
K3YQ59	"WEB family protein At5g16730, chloroplastic [Setaria italica]"	LOC101753301	85.841	Si016401m.g	1	mitochondria
K3Y511	transcriptional corepressor SEUSS-like [Setaria italica]	LOC101761300	99.869	Si009299m.g	1	nucleus
K3Y5K1	L-type lectin-domain containing receptor kinase IX.1-like [Setaria italica]	LOC101758719	77.305	Si009489m.g	1	chloroplast	GO:0016310 phosphorylation; GO:0044267 cellular protein metabolic process; GO:0044238 primary metabolic process; GO:0044237 cellular metabolic process; GO:0006796 phosphate-containing compound metabolic process; GO:0071704 organic substance metabolic process; GO:0008152 metabolic process; GO:0006468 protein phosphorylation; GO:0006793 phosphorus metabolic process; GO:0044260 cellular macromolecul…		GO:0005524 ATP binding; GO:1901265 nucleoside phosphate binding; GO:0016773 phosphotransferase activity, alcohol group as acceptor; GO:0001882 nucleoside binding; GO:0043167 ion binding; GO:0004672 protein kinase activity; GO:0000166 nucleotide binding; GO:0097159 organic cyclic compound binding; GO:1901363 heterocyclic compound binding; GO:0032549 ribonucleoside binding; GO:0097367 carbohydrate …				IPR001220; IPR000719; IPR013320; IPR011009;	Legume lectin domain; Protein kinase domain; Concanavalin A-like lectin/glucanase domain; Protein kinase-like domain;
K3Z3H5	receptor-like protein kinase HAIKU2 [Setaria italica]	LOC101775107	103.44	Si021093m.g	1	extracellular	GO:0016310 phosphorylation; GO:0044267 cellular protein metabolic process; GO:0044238 primary metabolic process; GO:0044237 cellular metabolic process; GO:0006796 phosphate-containing compound metabolic process; GO:0071704 organic substance metabolic process; GO:0008152 metabolic process; GO:0006468 protein phosphorylation; GO:0006793 phosphorus metabolic process; GO:0044260 cellular macromolecul…		GO:0005524 ATP binding; GO:1901265 nucleoside phosphate binding; GO:0016773 phosphotransferase activity, alcohol group as acceptor; GO:0001882 nucleoside binding; GO:0043167 ion binding; GO:0005515 protein binding; GO:0004672 protein kinase activity; GO:0000166 nucleotide binding; GO:0097159 organic cyclic compound binding; GO:1901363 heterocyclic compound binding; GO:0032549 ribonucleoside bindi…				IPR000719; IPR013210; IPR032675; IPR011009;	Protein kinase domain; Leucine-rich repeat-containing N-terminal, plant-type; Leucine-rich repeat domain, L domain-like; Protein kinase-like domain;
K3YJK1	putative germin-like protein 12-4 [Setaria italica]	LOC101782868	24.315	Si014420m.g	1	extracellular			GO:0046914 transition metal ion binding; GO:0005488 binding; GO:0043167 ion binding; GO:0046872 metal ion binding; GO:0043169 cation binding; GO:0045735 nutrient reservoir activity; GO:0030145 manganese ion binding;				IPR011051; IPR006045; IPR014710;	RmlC-like cupin domain; Cupin 1; RmlC-like jelly roll fold;
K3Y7U9	Endosomal targeting BRO1-like domain-containing protein [Zea mays]	LOC101779545	43.384	Si010214m.g	1	cytoplasm							IPR004328;	BRO1 domain;
K3Y8R7	Peroxidase OS=Setaria italica OX=4555 GN=LOC101779806	LOC101779806	33.997	Si010609m.g	1	extracellular	GO:0008152 metabolic process; GO:0042743 hydrogen peroxide metabolic process; GO:0006950 response to stress; GO:0072593 reactive oxygen species metabolic process; GO:0055114 oxidation-reduction process; GO:0044710 single-organism metabolic process; GO:0006979 response to oxidative stress; GO:0044699 single-organism process; GO:0044248 cellular catabolic process; GO:0050896 response to stimulus; G…		GO:0097159 organic cyclic compound binding; GO:1901363 heterocyclic compound binding; GO:0020037 heme binding; GO:0003824 catalytic activity; GO:0005488 binding; GO:0016209 antioxidant activity; GO:0004601 peroxidase activity; GO:0046906 tetrapyrrole binding; GO:0016491 oxidoreductase activity; GO:0016684 oxidoreductase activity, acting on peroxide as acceptor;	K00430	E1.11.1.7; peroxidase [EC:1.11.1.7]	sita01100 Metabolic pathways; sita01110 Biosynthesis of secondary metabolites; sita00940 Phenylpropanoid biosynthesis;	IPR033905; IPR002016;	Secretory peroxidase; Haem peroxidase, plant/fungal/bacterial;
K3ZKK0	---	LOC101762664	9.0778	Si027106m.g	1	chloroplast
K3ZHT9	von Willebrand factor type A domain containing protein [Zea mays]	LOC101777664	64.087	Si026141m.g	1	chloroplast							IPR002035;	von Willebrand factor, type A;
K3YQ71	probable L-type lectin-domain containing receptor kinase S.5 [Setaria italica]	LOC101775851	81.567	Si016413m.g	1	plasma membrane	GO:0016310 phosphorylation; GO:0044267 cellular protein metabolic process; GO:0044238 primary metabolic process; GO:0044237 cellular metabolic process; GO:0006796 phosphate-containing compound metabolic process; GO:0071704 organic substance metabolic process; GO:0008152 metabolic process; GO:0006468 protein phosphorylation; GO:0006793 phosphorus metabolic process; GO:0044260 cellular macromolecul…		GO:0005524 ATP binding; GO:1901265 nucleoside phosphate binding; GO:0016773 phosphotransferase activity, alcohol group as acceptor; GO:0001882 nucleoside binding; GO:0043167 ion binding; GO:0004672 protein kinase activity; GO:0000166 nucleotide binding; GO:0097159 organic cyclic compound binding; GO:1901363 heterocyclic compound binding; GO:0032549 ribonucleoside binding; GO:0097367 carbohydrate …				IPR001220; IPR000719; IPR013320; IPR011009;	Legume lectin domain; Protein kinase domain; Concanavalin A-like lectin/glucanase domain; Protein kinase-like domain;
K3Z6L6	---	SETIT_022162mg	47.314	Si022162m.g	1	cytoplasm							IPR011676;	Domain of unknown function DUF1618;
K4ADS2	"expansin-like A2, partial [Setaria italica]"	LOC101770304	28.902	Si037029m.g	1	chloroplast		GO:0005576 extracellular region;					IPR009009; IPR007112; IPR007117;	RlpA-like protein, double-psi beta-barrel domain; Expansin/pollen allergen, DPBB domain; Expansin, cellulose-binding-like domain;
K4AJE0	G-type lectin S-receptor-like serine/threonine-protein kinase At1g34300 [Setaria italica]	LOC101782005	88.647	Si039007m.g	1	plasma membrane	GO:0000003 reproduction; GO:0016310 phosphorylation; GO:0022414 reproductive process; GO:0044267 cellular protein metabolic process; GO:0044763 single-organism cellular process; GO:0009875 pollen-pistil interaction; GO:0044699 single-organism process; GO:0044238 primary metabolic process; GO:0044237 cellular metabolic process; GO:0032501 multicellular organismal process; GO:0008037 cell recogniti…		GO:0005524 ATP binding; GO:1901265 nucleoside phosphate binding; GO:0016773 phosphotransferase activity, alcohol group as acceptor; GO:0001882 nucleoside binding; GO:0043167 ion binding; GO:0005515 protein binding; GO:0000166 nucleotide binding; GO:0004672 protein kinase activity; GO:0097159 organic cyclic compound binding; GO:1901363 heterocyclic compound binding; GO:0032549 ribonucleoside bindi…				IPR001480; IPR000719; IPR000858; IPR000742; IPR013320; IPR011047; IPR011009;	Bulb-type lectin domain; Protein kinase domain; S-locus glycoprotein domain; EGF-like domain; Concanavalin A-like lectin/glucanase domain; Quinoprotein alcohol dehydrogenase-like superfamily; Protein kinase-like domain;
K3XY85	Peroxidase OS=Setaria italica OX=4555 GN=LOC101783109	LOC101783109	34.519	Si006946m.g	1	chloroplast	GO:0008152 metabolic process; GO:0042743 hydrogen peroxide metabolic process; GO:0006950 response to stress; GO:0072593 reactive oxygen species metabolic process; GO:0055114 oxidation-reduction process; GO:0044710 single-organism metabolic process; GO:0006979 response to oxidative stress; GO:0044699 single-organism process; GO:0044248 cellular catabolic process; GO:0050896 response to stimulus; G…		GO:0097159 organic cyclic compound binding; GO:1901363 heterocyclic compound binding; GO:0020037 heme binding; GO:0003824 catalytic activity; GO:0005488 binding; GO:0016209 antioxidant activity; GO:0004601 peroxidase activity; GO:0046906 tetrapyrrole binding; GO:0016491 oxidoreductase activity; GO:0016684 oxidoreductase activity, acting on peroxide as acceptor;	K00430	E1.11.1.7; peroxidase [EC:1.11.1.7]	sita01100 Metabolic pathways; sita01110 Biosynthesis of secondary metabolites; sita00940 Phenylpropanoid biosynthesis;	IPR033905; IPR002016;	Secretory peroxidase; Haem peroxidase, plant/fungal/bacterial;
K3Y2W7	"alternative NAD(P)H-ubiquinone oxidoreductase C1, chloroplastic/mitochondrial isoform X1 [Setaria italica]"	LOC101767448	59.705		1	chloroplast	GO:0044699 single-organism process; GO:0008152 metabolic process; GO:0055114 oxidation-reduction process; GO:0044710 single-organism metabolic process;		GO:0003824 catalytic activity; GO:0016491 oxidoreductase activity;	K17872			IPR023753;	FAD/NAD(P)-binding domain;
K3YCF1	Formin-like protein OS=Setaria italica OX=4555 GN=SETIT_011897mg	SETIT_011897mg	97.804	Si032289m.g	1	chloroplast							IPR015425;	Formin, FH2 domain;
A0A0Q3RF11	peptide-N4-(N-acetyl-beta-glucosaminyl)asparagine amidase A-like [Aegilops tauschii subsp. tauschii]	SETIT_000855mg	15.992	Si000855m.g	1	chloroplast
K3XYB1	Peroxidase OS=Setaria italica OX=4555 GN=LOC101756766	LOC101756766	33.434	Si017811m.g	1	chloroplast	GO:0008152 metabolic process; GO:0042743 hydrogen peroxide metabolic process; GO:0006950 response to stress; GO:0072593 reactive oxygen species metabolic process; GO:0055114 oxidation-reduction process; GO:0044710 single-organism metabolic process; GO:0006979 response to oxidative stress; GO:0044699 single-organism process; GO:0044248 cellular catabolic process; GO:0050896 response to stimulus; G…		GO:0097159 organic cyclic compound binding; GO:1901363 heterocyclic compound binding; GO:0020037 heme binding; GO:0003824 catalytic activity; GO:0005488 binding; GO:0016209 antioxidant activity; GO:0004601 peroxidase activity; GO:0046906 tetrapyrrole binding; GO:0016491 oxidoreductase activity; GO:0016684 oxidoreductase activity, acting on peroxide as acceptor;	K00430	E1.11.1.7; peroxidase [EC:1.11.1.7]	sita01100 Metabolic pathways; sita01110 Biosynthesis of secondary metabolites; sita00940 Phenylpropanoid biosynthesis;	IPR033905; IPR002016;	Secretory peroxidase; Haem peroxidase, plant/fungal/bacterial;
K4A779	probable methyltransferase PMT3 [Setaria italica]	LOC101761869	70.065	Si034737m.g	1	chloroplast			GO:0016741 transferase activity, transferring one-carbon groups; GO:0008168 methyltransferase activity; GO:0003824 catalytic activity; GO:0016740 transferase activity;				IPR029063;	S-adenosyl-L-methionine-dependent methyltransferase;
K3Y7I5	GDSL esterase/lipase At1g09390-like [Setaria italica]	LOC101762245	45.389	Si010176m.g	1	chloroplast			GO:0016787 hydrolase activity; GO:0003824 catalytic activity; GO:0016788 hydrolase activity, acting on ester bonds;				IPR001087; IPR013830;	GDSL lipase/esterase; SGNH hydrolase-type esterase domain;
K3YU15	protein EXORDIUM-like [Setaria italica]	LOC101756271	34.047	Si017761m.g	1	chloroplast
K3Z9V1	fasciclin-like arabinogalactan protein 11 [Setaria italica]	LOC101774959	20.038	Si023322m.g	1	mitochondria							IPR000782;	FAS1 domain;
K3XGN4	uncharacterized LOC8278573 precursor [Ricinus communis]	LOC101755969	55.685	Si001055m.g	1	endoplasmic reticulum							IPR006946; IPR008979;	Domain of unknown function DUF642; Galactose-binding domain-like;
K3Y9H7	Expansin OS=Setaria italica OX=4555 GN=LOC101776412	LOC101776412	27.629	Si010869m.g	1	chloroplast	GO:0071554 cell wall organization or biogenesis; GO:0009664 plant-type cell wall organization; GO:0016043 cellular component organization; GO:0071555 cell wall organization; GO:0045229 external encapsulating structure organization; GO:0009987 cellular process; GO:0071669 plant-type cell wall organization or biogenesis; GO:0071840 cellular component organization or biogenesis;	GO:0005576 extracellular region;					IPR009009; IPR007112; IPR007117;	RlpA-like protein, double-psi beta-barrel domain; Expansin/pollen allergen, DPBB domain; Expansin, cellulose-binding-like domain;
K3Z7V5	"glucan endo-1,3-beta-glucosidase GII-like [Setaria italica]"	LOC101777975	35.062	Si022625m.g	1	chloroplast	GO:0008152 metabolic process; GO:0005975 carbohydrate metabolic process; GO:0044238 primary metabolic process; GO:0071704 organic substance metabolic process;		GO:0004553 hydrolase activity, hydrolyzing O-glycosyl compounds; GO:0016787 hydrolase activity; GO:0003824 catalytic activity; GO:0016798 hydrolase activity, acting on glycosyl bonds;				IPR017853; IPR013781;	Glycoside hydrolase superfamily; Glycoside hydrolase, catalytic domain;
K3XXY8	uncharacterized LOC103629633 [Zea mays]	LOC101769074	38.539	Si006796m.g	1	cytoplasm			GO:0005515 protein binding; GO:0005488 binding;				IPR032675;	Leucine-rich repeat domain, L domain-like;
K4A3P3	---	SETIT_033496mg	4.7816	#N/A	1	nucleus
K3YRA2	protein WVD2-like 7 [Aegilops tauschii subsp. tauschii]	LOC101762603	61.908	Si016796m.g	1	nucleus
K3XHE4	LRR receptor-like serine/threonine-protein kinase HSL2 [Setaria italica]	LOC101762859	51.032	Si001315m.g	1	extracellular	GO:0016310 phosphorylation; GO:0044267 cellular protein metabolic process; GO:0044238 primary metabolic process; GO:0044237 cellular metabolic process; GO:0006796 phosphate-containing compound metabolic process; GO:0071704 organic substance metabolic process; GO:0008152 metabolic process; GO:0006468 protein phosphorylation; GO:0006793 phosphorus metabolic process; GO:0044260 cellular macromolecul…		GO:0005524 ATP binding; GO:1901265 nucleoside phosphate binding; GO:0016773 phosphotransferase activity, alcohol group as acceptor; GO:0001882 nucleoside binding; GO:0043167 ion binding; GO:0004672 protein kinase activity; GO:0000166 nucleotide binding; GO:0097159 organic cyclic compound binding; GO:1901363 heterocyclic compound binding; GO:0032549 ribonucleoside binding; GO:0097367 carbohydrate …				IPR000719; IPR011009;	Protein kinase domain; Protein kinase-like domain;
K3Y8N0	Peroxidase OS=Setaria italica OX=4555 GN=LOC101755213	LOC101755213	34.169	Si010572m.g	1	extracellular	GO:0008152 metabolic process; GO:0042743 hydrogen peroxide metabolic process; GO:0006950 response to stress; GO:0072593 reactive oxygen species metabolic process; GO:0055114 oxidation-reduction process; GO:0044710 single-organism metabolic process; GO:0006979 response to oxidative stress; GO:0044699 single-organism process; GO:0044248 cellular catabolic process; GO:0050896 response to stimulus; G…		GO:0097159 organic cyclic compound binding; GO:1901363 heterocyclic compound binding; GO:0020037 heme binding; GO:0003824 catalytic activity; GO:0005488 binding; GO:0016209 antioxidant activity; GO:0004601 peroxidase activity; GO:0046906 tetrapyrrole binding; GO:0016491 oxidoreductase activity; GO:0016684 oxidoreductase activity, acting on peroxide as acceptor;	K00430	E1.11.1.7; peroxidase [EC:1.11.1.7]	sita01100 Metabolic pathways; sita01110 Biosynthesis of secondary metabolites; sita00940 Phenylpropanoid biosynthesis;	IPR033905; IPR002016;	Secretory peroxidase; Haem peroxidase, plant/fungal/bacterial;
K3ZJ89	Dirigent protein OS=Setaria italica OX=4555 GN=LOC101780771	LOC101780771	34.627	Si026642m.g	1	cytoplasm			GO:0030246 carbohydrate binding; GO:0005488 binding;				IPR001229; IPR033734;	Jacalin-like lectin domain; Jacalin-like lectin domain, plant;
K3YHF9	malonyl-CoA:anthocyanidin 5-O-glucoside-6''-O-malonyltransferase-like [Setaria italica]	LOC101768834	49.885	Si013677m.g	1	chloroplast			GO:0016746 transferase activity, transferring acyl groups; GO:0016747 transferase activity, transferring acyl groups other than amino-acyl groups; GO:0003824 catalytic activity; GO:0016740 transferase activity;				IPR023213;	Chloramphenicol acetyltransferase-like domain;
K3Y655	endoglucanase [Oryza sativa Japonica Group]	LOC101779133	62.455	Si009695m.g	1	chloroplast	GO:0008152 metabolic process; GO:0005975 carbohydrate metabolic process; GO:0044238 primary metabolic process; GO:0071704 organic substance metabolic process;		GO:0004553 hydrolase activity, hydrolyzing O-glycosyl compounds; GO:0016787 hydrolase activity; GO:0003824 catalytic activity; GO:0016798 hydrolase activity, acting on glycosyl bonds;				IPR017853; IPR001547; IPR013781;	Glycoside hydrolase superfamily; Glycoside hydrolase, family 5; Glycoside hydrolase, catalytic domain;
K3Z673	---	LOC101763220	50.922	Si022042m.g	1	cytoplasm							IPR011676;	Domain of unknown function DUF1618;
K3XHY6	protein NtpR-like [Setaria italica]	LOC101756502	48.401	Si001508m.g	1	chloroplast	GO:0009064 glutamine family amino acid metabolic process; GO:0044281 small molecule metabolic process; GO:0044763 single-organism cellular process; GO:0006541 glutamine metabolic process; GO:0006807 nitrogen compound metabolic process; GO:0044699 single-organism process; GO:0044238 primary metabolic process; GO:1901605 alpha-amino acid metabolic process; GO:0044237 cellular metabolic process; GO:…		GO:0016787 hydrolase activity; GO:0003824 catalytic activity;				IPR017926; IPR029062;	Glutamine amidotransferase; Class I glutamine amidotransferase-like;
K3Z8N3	acid phosphatase 1-like [Setaria italica]	LOC101754291	30.515	Si022903m.g	1	extracellular			GO:0016787 hydrolase activity; GO:0003993 acid phosphatase activity; GO:0003824 catalytic activity; GO:0042578 phosphoric ester hydrolase activity; GO:0016791 phosphatase activity; GO:0016788 hydrolase activity, acting on ester bonds;				IPR023214;	HAD-like domain;
K3YJ54	uncharacterized abhydrolase domain-containing protein DDB_G0269086-like [Setaria italica]	LOC101768717	26.48	Si014273m.g	1	nucleus
K3ZSN1	seed specific protein Bn15D14A isoform X1 [Zea mays]	LOC101782750	52.396	Si029611m.g	1	chloroplast							IPR027329;	TPX2, C-terminal;
K3YA76	histone H1 [Setaria italica]	LOC101785186	19.918	Si011118m.g	1	nucleus	GO:0044085 cellular component biogenesis; GO:0016043 cellular component organization; GO:0034728 nucleosome organization; GO:0034622 cellular macromolecular complex assembly; GO:0006333 chromatin assembly or disassembly; GO:0043933 macromolecular complex subunit organization; GO:0065004 protein-DNA complex assembly; GO:0006323 DNA packaging; GO:0006334 nucleosome assembly; GO:0051276 chromosome o…	GO:0043229 intracellular organelle; GO:0043232 intracellular non-membrane-bounded organelle; GO:0044446 intracellular organelle part; GO:0032991 macromolecular complex; GO:0044424 intracellular part; GO:0005623 cell; GO:0044422 organelle part; GO:0044427 chromosomal part; GO:0000786 nucleosome; GO:0043228 non-membrane-bounded organelle; GO:0043231 intracellular membrane-bounded organelle; GO:0043…	GO:0097159 organic cyclic compound binding; GO:1901363 heterocyclic compound binding; GO:0003677 DNA binding; GO:0005488 binding; GO:0003676 nucleic acid binding;	K11275			IPR011991; IPR005818;	Winged helix-turn-helix DNA-binding domain; Linker histone H1/H5, domain H15;
K4AHD5	---	LOC101766075	8.0249	Si038409m.g	1	mitochondria
K3ZV69	alpha-rhamnosidase-like protein [Medicago truncatula]	LOC101755484	36.566	Si030500m.g	1	extracellular							IPR011040;	Sialidases;
K3ZBL2	---	SETIT_023933mg	7.1704	#N/A	1	cytoplasm,nucleus
K3YRF1	serine/threonine-protein kinase STY46-like isoform X2 [Setaria italica]	LOC101752472	60.125	Si016766m.g	1	cytoplasm	GO:0016310 phosphorylation; GO:0044267 cellular protein metabolic process; GO:0044238 primary metabolic process; GO:0044237 cellular metabolic process; GO:0006796 phosphate-containing compound metabolic process; GO:0071704 organic substance metabolic process; GO:0008152 metabolic process; GO:0006468 protein phosphorylation; GO:0006793 phosphorus metabolic process; GO:0044260 cellular macromolecul…		GO:0005524 ATP binding; GO:0016597 amino acid binding; GO:1901265 nucleoside phosphate binding; GO:0016773 phosphotransferase activity, alcohol group as acceptor; GO:0001882 nucleoside binding; GO:0043167 ion binding; GO:0043177 organic acid binding; GO:0004672 protein kinase activity; GO:0000166 nucleotide binding; GO:0097159 organic cyclic compound binding; GO:1901363 heterocyclic compound bind…				IPR000719; IPR002912; IPR001245; IPR011009;	Protein kinase domain; ACT domain; Serine-threonine/tyrosine-protein kinase catalytic domain; Protein kinase-like domain;
K3YAH6	blue copper protein-like [Setaria italica]	LOC101754409	15.79	Si011218m.g	1	extracellular			GO:0009055 electron carrier activity;				IPR003245; IPR008972;	Phytocyanin domain; Cupredoxin;
K3Z6C0	---	SETIT_022089mg	49.683	Si022089m.g	1	cytoplasm							IPR011676;	Domain of unknown function DUF1618;
K3XWP6	protein PHR1-LIKE 1 isoform X1 [Zea mays]	LOC101786720	51.795	Si006354m.g	1	nucleus			GO:0097159 organic cyclic compound binding; GO:1901363 heterocyclic compound binding; GO:0003677 DNA binding; GO:0005488 binding; GO:0003676 nucleic acid binding;				IPR001005; IPR009057; IPR025756; IPR006447; IPR017930;	SANT/Myb domain; Homeobox domain-like; MYB-CC type transcription factor, LHEQLE-containing domain; Myb domain, plants; Myb domain;
K4A5W3	probably inactive leucine-rich repeat receptor-like protein kinase IMK2 [Setaria italica]	LOC101786188	87.702	Si034267m.g	1	plasma membrane	GO:0016310 phosphorylation; GO:0044267 cellular protein metabolic process; GO:0044238 primary metabolic process; GO:0044237 cellular metabolic process; GO:0006796 phosphate-containing compound metabolic process; GO:0071704 organic substance metabolic process; GO:0008152 metabolic process; GO:0006468 protein phosphorylation; GO:0006793 phosphorus metabolic process; GO:0044260 cellular macromolecul…		GO:0005524 ATP binding; GO:1901265 nucleoside phosphate binding; GO:0016773 phosphotransferase activity, alcohol group as acceptor; GO:0001882 nucleoside binding; GO:0043167 ion binding; GO:0005515 protein binding; GO:0004672 protein kinase activity; GO:0000166 nucleotide binding; GO:0097159 organic cyclic compound binding; GO:1901363 heterocyclic compound binding; GO:0032549 ribonucleoside bindi…				IPR000719; IPR013210; IPR001245; IPR032675; IPR011009;	Protein kinase domain; Leucine-rich repeat-containing N-terminal, plant-type; Serine-threonine/tyrosine-protein kinase catalytic domain; Leucine-rich repeat domain, L domain-like; Protein kinase-like domain;
K3XWI3	tryptophan synthase beta chain 2 isoform X2 [Setaria italica]	LOC101784449	53.579	Si006289m.g	1	chloroplast	GO:0016053 organic acid biosynthetic process; GO:0006725 cellular aromatic compound metabolic process; GO:0000162 tryptophan biosynthetic process; GO:0044699 single-organism process; GO:0009058 biosynthetic process; GO:1901566 organonitrogen compound biosynthetic process; GO:0042435 indole-containing compound biosynthetic process; GO:0044237 cellular metabolic process; GO:0006576 cellular biogeni…		GO:0097159 organic cyclic compound binding; GO:1901363 heterocyclic compound binding; GO:0004834 tryptophan synthase activity; GO:0003824 catalytic activity; GO:0005488 binding; GO:0043167 ion binding; GO:0016829 lyase activity; GO:0043168 anion binding; GO:0016836 hydro-lyase activity; GO:0048037 cofactor binding; GO:0030170 pyridoxal phosphate binding; GO:0016835 carbon-oxygen lyase activity;	K06001	trpB; tryptophan synthase beta chain [EC:4.2.1.20]	sita01230 Biosynthesis of amino acids; sita01100 Metabolic pathways; sita00400 Phenylalanine, tyrosine and tryptophan biosynthesis; sita01110 Biosynthesis of secondary metabolites; sita00260 Glycine, serine and threonine metabolism;	IPR001926;	Tryptophan synthase beta subunit-like PLP-dependent enzyme;
K3Z7Q3	"fructose-1,6-bisphosphatase, cytosolic-like [Setaria italica]"	LOC101756186	37.121	Si022310m.g	1	chloroplast	GO:0008152 metabolic process; GO:0005975 carbohydrate metabolic process; GO:0044238 primary metabolic process; GO:0071704 organic substance metabolic process;		GO:0019203 carbohydrate phosphatase activity; GO:0042578 phosphoric ester hydrolase activity; GO:0003824 catalytic activity; GO:0016791 phosphatase activity; GO:0016788 hydrolase activity, acting on ester bonds; GO:0016787 hydrolase activity; GO:0050308 sugar-phosphatase activity; GO:0042132 fructose 1,6-bisphosphate 1-phosphatase activity;	K03841	FBP; fructose-1,6-bisphosphatase I [EC:3.1.3.11]	sita00710 Carbon fixation in photosynthetic organisms; sita01100 Metabolic pathways; sita00030 Pentose phosphate pathway; sita00010 Glycolysis / Gluconeogenesis; sita01110 Biosynthesis of secondary metabolites; sita01200 Carbon metabolism; sita00051 Fructose and mannose metabolism;	IPR033391;	Fructose-1-6-bisphosphatase class I, N-terminal;
K3ZIT6	carboxyl-terminal peptidase precursor [Zea mays]	LOC101756585	42.297	Si026489m.g	1	nucleus							IPR025521; IPR004314;	Neprosin activation peptide; Neprosin;
K4ACL2	Peroxidase OS=Setaria italica OX=4555 GN=LOC101766082	LOC101766082	34.202	Si036449m.g	1	extracellular	GO:0008152 metabolic process; GO:0042743 hydrogen peroxide metabolic process; GO:0006950 response to stress; GO:0072593 reactive oxygen species metabolic process; GO:0055114 oxidation-reduction process; GO:0044710 single-organism metabolic process; GO:0006979 response to oxidative stress; GO:0044699 single-organism process; GO:0044248 cellular catabolic process; GO:0050896 response to stimulus; G…		GO:0097159 organic cyclic compound binding; GO:1901363 heterocyclic compound binding; GO:0020037 heme binding; GO:0003824 catalytic activity; GO:0005488 binding; GO:0016209 antioxidant activity; GO:0004601 peroxidase activity; GO:0046906 tetrapyrrole binding; GO:0016491 oxidoreductase activity; GO:0016684 oxidoreductase activity, acting on peroxide as acceptor;				IPR033905; IPR002016;	Secretory peroxidase; Haem peroxidase, plant/fungal/bacterial;
K3ZUZ5	Peroxidase OS=Setaria italica OX=4555 GN=LOC101776301	LOC101776301	35.625	Si030426m.g	1	endoplasmic reticulum	GO:0008152 metabolic process; GO:0042743 hydrogen peroxide metabolic process; GO:0006950 response to stress; GO:0072593 reactive oxygen species metabolic process; GO:0055114 oxidation-reduction process; GO:0044710 single-organism metabolic process; GO:0006979 response to oxidative stress; GO:0044699 single-organism process; GO:0044248 cellular catabolic process; GO:0050896 response to stimulus; G…		GO:0097159 organic cyclic compound binding; GO:1901363 heterocyclic compound binding; GO:0020037 heme binding; GO:0003824 catalytic activity; GO:0005488 binding; GO:0016209 antioxidant activity; GO:0004601 peroxidase activity; GO:0046906 tetrapyrrole binding; GO:0016491 oxidoreductase activity; GO:0016684 oxidoreductase activity, acting on peroxide as acceptor;	K00430	E1.11.1.7; peroxidase [EC:1.11.1.7]	sita01100 Metabolic pathways; sita01110 Biosynthesis of secondary metabolites; sita00940 Phenylpropanoid biosynthesis;	IPR033905; IPR002016;	Secretory peroxidase; Haem peroxidase, plant/fungal/bacterial;
K3YAY1	---	LOC101770368	13.028	Si011373m.g	1	nucleus
A0A0Q3V456	Pectinesterase (Fragment) OS=Setaria italica OX=4555 GN=SETIT_0009421mg	SETIT_0009421mg	37.875	Si000942m.g	1	cytoplasm	GO:0071554 cell wall organization or biogenesis; GO:0016043 cellular component organization; GO:0071555 cell wall organization; GO:0045229 external encapsulating structure organization; GO:0009987 cellular process; GO:0071840 cellular component organization or biogenesis; GO:0042545 cell wall modification;	GO:0005618 cell wall; GO:0030312 external encapsulating structure; GO:0005623 cell; GO:0044464 cell part; GO:0071944 cell periphery;	GO:0016787 hydrolase activity; GO:0052689 carboxylic ester hydrolase activity; GO:0003824 catalytic activity; GO:0030599 pectinesterase activity; GO:0016788 hydrolase activity, acting on ester bonds;				IPR011050; IPR000070; IPR012334;	Pectin lyase fold/virulence factor; Pectinesterase, catalytic; Pectin lyase fold;
K3XV73	proline-tRNA ligase (DUF1680) [Arabidopsis thaliana]	LOC101776480	95.37	Si005830m.g	1	chloroplast	GO:0044723 single-organism carbohydrate metabolic process; GO:0008152 metabolic process; GO:0019566 arabinose metabolic process; GO:0044710 single-organism metabolic process; GO:0044281 small molecule metabolic process; GO:0005996 monosaccharide metabolic process; GO:0044699 single-organism process; GO:0046373 L-arabinose metabolic process; GO:0005975 carbohydrate metabolic process; GO:0044238 pr…		GO:0046556 alpha-L-arabinofuranosidase activity; GO:0004553 hydrolase activity, hydrolyzing O-glycosyl compounds; GO:0016787 hydrolase activity; GO:0003824 catalytic activity; GO:0016798 hydrolase activity, acting on glycosyl bonds;	K09955			IPR012341; IPR007934; IPR008928;	Six-hairpin glycosidase; Alpha-L-arabinofuranosidase B, arabinose-binding domain; Six-hairpin glycosidase-like;
K3Z8Z2	"psbP domain-containing protein 1, chloroplastic-like [Setaria italica]"	LOC101778301	28.692	Si023012m.g	1	chloroplast	GO:0008152 metabolic process; GO:0044237 cellular metabolic process; GO:0009987 cellular process; GO:0015979 photosynthesis;	GO:0016020 membrane; GO:0009523 photosystem II; GO:0019898 extrinsic component of membrane; GO:0098796 membrane protein complex; GO:0009654 photosystem II oxygen evolving complex; GO:0042651 thylakoid membrane; GO:0032991 macromolecular complex; GO:0044424 intracellular part; GO:0005623 cell; GO:0034357 photosynthetic membrane; GO:0009521 photosystem; GO:1902494 catalytic complex; GO:0044425 memb…	GO:0043169 cation binding; GO:0046872 metal ion binding; GO:0005509 calcium ion binding; GO:0005488 binding; GO:0043167 ion binding;				IPR016123;	Mog1/PsbP, alpha/beta/alpha sandwich;
K3ZMR2	inactive tetrahydrocannabinolic acid synthase-like [Setaria italica]	LOC101776578	56.818	Si027882m.g	1	chloroplast	GO:0044699 single-organism process; GO:0008152 metabolic process; GO:0055114 oxidation-reduction process; GO:0044710 single-organism metabolic process;		GO:0097159 organic cyclic compound binding; GO:1901363 heterocyclic compound binding; GO:0016614 oxidoreductase activity, acting on CH-OH group of donors; GO:1901265 nucleoside phosphate binding; GO:0050660 flavin adenine dinucleotide binding; GO:0003824 catalytic activity; GO:0005488 binding; GO:0043167 ion binding; GO:0043168 anion binding; GO:0000166 nucleotide binding; GO:0048037 cofactor bin…				IPR016166; IPR016169; IPR012951; IPR016167; IPR006094;	FAD-binding, type 2; CO dehydrogenase flavoprotein-like, FAD-binding, subdomain 2; Berberine/berberine-like; FAD-binding, type 2, subdomain 1; FAD linked oxidase, N-terminal;
K3YL02	Auxin-responsive protein OS=Setaria italica OX=4555 GN=LOC101763152	LOC101763152	25.038	Si014923m.g	1	nucleus			GO:0005515 protein binding; GO:0005488 binding;	K14484	IAA; auxin-responsive protein IAA	sita04075 Plant hormone signal transduction;	IPR000270; IPR033389;	PB1 domain; AUX/IAA domain;
K3Z8Z1	stem-specific protein TSJT1 [Setaria italica]	LOC101761448	27.681	Si023011m.g	1	chloroplast							IPR024286; IPR029055;	Domain of unknown function DUF3700; Nucleophile aminohydrolases, N-terminal;
K3YGJ9	L-type lectin-domain containing receptor kinase IX.1-like [Setaria italica]	LOC101769926	75.113	Si013367m.g	1	plasma membrane	GO:0016310 phosphorylation; GO:0044267 cellular protein metabolic process; GO:0044238 primary metabolic process; GO:0044237 cellular metabolic process; GO:0006796 phosphate-containing compound metabolic process; GO:0071704 organic substance metabolic process; GO:0008152 metabolic process; GO:0006468 protein phosphorylation; GO:0006793 phosphorus metabolic process; GO:0044260 cellular macromolecul…		GO:0005524 ATP binding; GO:1901265 nucleoside phosphate binding; GO:0016773 phosphotransferase activity, alcohol group as acceptor; GO:0001882 nucleoside binding; GO:0043167 ion binding; GO:0004672 protein kinase activity; GO:0000166 nucleotide binding; GO:0097159 organic cyclic compound binding; GO:1901363 heterocyclic compound binding; GO:0032549 ribonucleoside binding; GO:0097367 carbohydrate …				IPR001220; IPR000719; IPR013320; IPR011009;	Legume lectin domain; Protein kinase domain; Concanavalin A-like lectin/glucanase domain; Protein kinase-like domain;
K3YI41	---	SETIT_013910mg	43.547	Si013910m.g	1	nucleus							IPR011676;	Domain of unknown function DUF1618;
K3ZJ43	DNA binding protein isoform X1 [Zea mays]	LOC101781297	36.806	Si026596m.g	1	nucleus							IPR005516;	Remorin, C-terminal;
K3XIY4	E3 ubiquitin-protein ligase CHFR-like [Setaria italica]	LOC101770029	41.015	Si001658m.g	1	nucleus			GO:0043169 cation binding; GO:0046872 metal ion binding; GO:0005515 protein binding; GO:0008270 zinc ion binding; GO:0046914 transition metal ion binding; GO:0005488 binding; GO:0043167 ion binding;				IPR001841; IPR011990; IPR013083;	Zinc finger, RING-type; Tetratricopeptide-like helical domain; Zinc finger, RING/FYVE/PHD-type;
K3ZKL3	---	LOC101765108	9.1429	Si027119m.g	1	chloroplast
K3XY72	Peroxidase OS=Setaria italica OX=4555 GN=LOC101770951	LOC101770951	35.596	Si006880m.g	1	extracellular	GO:0008152 metabolic process; GO:0042743 hydrogen peroxide metabolic process; GO:0006950 response to stress; GO:0072593 reactive oxygen species metabolic process; GO:0055114 oxidation-reduction process; GO:0044710 single-organism metabolic process; GO:0006979 response to oxidative stress; GO:0044699 single-organism process; GO:0044248 cellular catabolic process; GO:0050896 response to stimulus; G…		GO:0097159 organic cyclic compound binding; GO:1901363 heterocyclic compound binding; GO:0020037 heme binding; GO:0003824 catalytic activity; GO:0005488 binding; GO:0016209 antioxidant activity; GO:0004601 peroxidase activity; GO:0046906 tetrapyrrole binding; GO:0016491 oxidoreductase activity; GO:0016684 oxidoreductase activity, acting on peroxide as acceptor;	K00430	E1.11.1.7; peroxidase [EC:1.11.1.7]	sita01100 Metabolic pathways; sita01110 Biosynthesis of secondary metabolites; sita00940 Phenylpropanoid biosynthesis;	IPR033905; IPR002016;	Secretory peroxidase; Haem peroxidase, plant/fungal/bacterial;
K3XNH1	putative lipid-transfer protein DIR1 [Setaria italica]	LOC101780309	10.747	Si003444m.g	1	extracellular							IPR016140;	Bifunctional inhibitor/plant lipid transfer protein/seed storage helical domain;
K3XXG3	BAG family molecular chaperone regulator 7 [Setaria italica]	LOC101766624	44.044	Si006621m.g	1	chloroplast
K3XL00	Cytokinin riboside 5'-monophosphate phosphoribohydrolase OS=Setaria italica OX=4555 GN=LOC101778679	LOC101778679	28.554	Si002573m.g	1	cytoplasm				K22522
K3ZNX6	Dirigent protein OS=Setaria italica OX=4555 GN=LOC101783461	LOC101783461	18.654	Si028306m.g	1	extracellular
K3XZV5	basic blue protein-like [Setaria italica]	LOC101757429	14.665	Si007466m.g	1	extracellular			GO:0009055 electron carrier activity;				IPR003245; IPR008972;	Phytocyanin domain; Cupredoxin;
K3XIX3	hydroxyproline O-arabinosyltransferase 3-like [Aegilops tauschii subsp. tauschii]	LOC101753006	41.952	Si001846m.g	1	chloroplast				K20782
K3YHR8	shikimate O-hydroxycinnamoyltransferase-like [Setaria italica]	LOC101753438	46.93	Si013787m.g	1	cytoplasm			GO:0016746 transferase activity, transferring acyl groups; GO:0016747 transferase activity, transferring acyl groups other than amino-acyl groups; GO:0003824 catalytic activity; GO:0016740 transferase activity;	K13065	E2.3.1.133; shikimate O-hydroxycinnamoyltransferase [EC:2.3.1.133]	sita01100 Metabolic pathways; sita01110 Biosynthesis of secondary metabolites; sita00940 Phenylpropanoid biosynthesis; sita00941 Flavonoid biosynthesis;	IPR023213;	Chloramphenicol acetyltransferase-like domain;
K3YPF4	receptor-like protein kinase HSL1 [Setaria italica]	LOC101778682	123.66	Si016146m.g	1	plasma membrane	GO:0016310 phosphorylation; GO:0044267 cellular protein metabolic process; GO:0044238 primary metabolic process; GO:0044237 cellular metabolic process; GO:0006796 phosphate-containing compound metabolic process; GO:0071704 organic substance metabolic process; GO:0008152 metabolic process; GO:0006468 protein phosphorylation; GO:0006793 phosphorus metabolic process; GO:0044260 cellular macromolecul…		GO:0005524 ATP binding; GO:1901265 nucleoside phosphate binding; GO:0016773 phosphotransferase activity, alcohol group as acceptor; GO:0001882 nucleoside binding; GO:0043167 ion binding; GO:0005515 protein binding; GO:0004672 protein kinase activity; GO:0000166 nucleotide binding; GO:0097159 organic cyclic compound binding; GO:1901363 heterocyclic compound binding; GO:0032549 ribonucleoside bindi…				IPR000719; IPR013210; IPR032675; IPR011009;	Protein kinase domain; Leucine-rich repeat-containing N-terminal, plant-type; Leucine-rich repeat domain, L domain-like; Protein kinase-like domain;
K3YH41	tetrahydrocannabinolic acid synthase-like [Setaria italica]	LOC101771937	58.112	Si013559m.g	1	chloroplast	GO:0044699 single-organism process; GO:0008152 metabolic process; GO:0055114 oxidation-reduction process; GO:0044710 single-organism metabolic process;		GO:0097159 organic cyclic compound binding; GO:1901363 heterocyclic compound binding; GO:0016614 oxidoreductase activity, acting on CH-OH group of donors; GO:1901265 nucleoside phosphate binding; GO:0050660 flavin adenine dinucleotide binding; GO:0003824 catalytic activity; GO:0005488 binding; GO:0043167 ion binding; GO:0043168 anion binding; GO:0000166 nucleotide binding; GO:0048037 cofactor bin…				IPR016166; IPR016169; IPR012951; IPR016167; IPR006094;	FAD-binding, type 2; CO dehydrogenase flavoprotein-like, FAD-binding, subdomain 2; Berberine/berberine-like; FAD-binding, type 2, subdomain 1; FAD linked oxidase, N-terminal;
K3ZCB1	non-classical arabinogalactan protein 31-like [Setaria italica]	LOC101783474	18.068	Si024185m.g	1	chloroplast
K3Y9I6	germin-like protein 4-1 [Setaria italica]	LOC101756827	26.401	Si010878m.g	1	chloroplast			GO:0046914 transition metal ion binding; GO:0005488 binding; GO:0043167 ion binding; GO:0046872 metal ion binding; GO:0043169 cation binding; GO:0045735 nutrient reservoir activity; GO:0030145 manganese ion binding;				IPR011051; IPR006045; IPR014710;	RmlC-like cupin domain; Cupin 1; RmlC-like jelly roll fold;
K3XL09	alanine--tRNA ligase [Setaria italica]	LOC101779218	28.25	Si002582m.g	1	cytoplasm	GO:0006518 peptide metabolic process; GO:0006725 cellular aromatic compound metabolic process; GO:0044267 cellular protein metabolic process; GO:0044699 single-organism process; GO:0009058 biosynthetic process; GO:1901566 organonitrogen compound biosynthetic process; GO:0043039 tRNA aminoacylation; GO:0044237 cellular metabolic process; GO:0071704 organic substance metabolic process; GO:0008152 m…		GO:0016876 ligase activity, forming aminoacyl-tRNA and related compounds; GO:0005524 ATP binding; GO:1901265 nucleoside phosphate binding; GO:0016875 ligase activity, forming carbon-oxygen bonds; GO:0016874 ligase activity; GO:0001882 nucleoside binding; GO:0043167 ion binding; GO:0000166 nucleotide binding; GO:0097159 organic cyclic compound binding; GO:1901363 heterocyclic compound binding; GO:…				IPR018163; IPR018164; IPR009000; IPR018165;	Threonyl/alanyl tRNA synthetase, class II-like, putative editing domain; Alanyl-tRNA synthetase, class IIc, N-terminal; Translation protein, beta-barrel domain; Alanyl-tRNA synthetase, class IIc, core domain;
K4A4E5	shikimate O-hydroxycinnamoyltransferase-like [Setaria italica]	SETIT_033505mg	16.732		1	cytoplasm			GO:0016746 transferase activity, transferring acyl groups; GO:0016747 transferase activity, transferring acyl groups other than amino-acyl groups; GO:0003824 catalytic activity; GO:0016740 transferase activity;				IPR023213;	Chloramphenicol acetyltransferase-like domain;
K3Y701	chalcone synthase 1-like [Setaria italica]	LOC101774657	52.772	Si009992m.g	1	nucleus	GO:0008152 metabolic process;		GO:0003824 catalytic activity;				IPR001099; IPR016039; IPR012328;	Chalcone/stilbene synthase, N-terminal; Thiolase-like; Chalcone/stilbene synthase, C-terminal;
K3ZTQ8	G-type lectin S-receptor-like serine/threonine-protein kinase At1g34300 [Setaria italica]	LOC101781809	45.829	Si029988m.g	1	chloroplast	GO:0016310 phosphorylation; GO:0044267 cellular protein metabolic process; GO:0044238 primary metabolic process; GO:0044237 cellular metabolic process; GO:0006796 phosphate-containing compound metabolic process; GO:0071704 organic substance metabolic process; GO:0008152 metabolic process; GO:0006468 protein phosphorylation; GO:0006793 phosphorus metabolic process; GO:0044260 cellular macromolecul…		GO:0005524 ATP binding; GO:1901265 nucleoside phosphate binding; GO:0016773 phosphotransferase activity, alcohol group as acceptor; GO:0001882 nucleoside binding; GO:0043167 ion binding; GO:0004672 protein kinase activity; GO:0000166 nucleotide binding; GO:0097159 organic cyclic compound binding; GO:1901363 heterocyclic compound binding; GO:0032549 ribonucleoside binding; GO:0097367 carbohydrate …				IPR000719; IPR001245; IPR013320; IPR011009;	Protein kinase domain; Serine-threonine/tyrosine-protein kinase catalytic domain; Concanavalin A-like lectin/glucanase domain; Protein kinase-like domain;
K3YQ33	subtilisin-like protease SBT1.7 [Setaria italica]	LOC101776660	80.27	Si016375m.g	1	chloroplast	GO:0006508 proteolysis; GO:0008152 metabolic process; GO:0043170 macromolecule metabolic process; GO:0019538 protein metabolic process; GO:0044238 primary metabolic process; GO:0071704 organic substance metabolic process;		GO:0004252 serine-type endopeptidase activity; GO:0004175 endopeptidase activity; GO:0008233 peptidase activity; GO:0003824 catalytic activity; GO:0017171 serine hydrolase activity; GO:0008236 serine-type peptidase activity; GO:0070011 peptidase activity, acting on L-amino acid peptides; GO:0016787 hydrolase activity;				IPR003137; IPR034197; IPR000209; IPR010259;	PA domain; Cucumisin-like catalytic domain; Peptidase S8/S53 domain; Peptidase S8 propeptide/proteinase inhibitor I9;
K3YQ26	subtilisin-like protease SBT1.7 [Setaria italica]	LOC101775854	81.921	Si016368m.g	1	chloroplast	GO:0006508 proteolysis; GO:0008152 metabolic process; GO:0043170 macromolecule metabolic process; GO:0019538 protein metabolic process; GO:0044238 primary metabolic process; GO:0071704 organic substance metabolic process;		GO:0004252 serine-type endopeptidase activity; GO:0004175 endopeptidase activity; GO:0008233 peptidase activity; GO:0003824 catalytic activity; GO:0017171 serine hydrolase activity; GO:0008236 serine-type peptidase activity; GO:0070011 peptidase activity, acting on L-amino acid peptides; GO:0016787 hydrolase activity;				IPR003137; IPR034197; IPR000209; IPR010259;	PA domain; Cucumisin-like catalytic domain; Peptidase S8/S53 domain; Peptidase S8 propeptide/proteinase inhibitor I9;
K3XH62	"glucan endo-1,3-beta-glucosidase 12-like [Setaria italica]"	LOC101761636	51.192	Si001233m.g	1	chloroplast	GO:0008152 metabolic process; GO:0005975 carbohydrate metabolic process; GO:0044238 primary metabolic process; GO:0071704 organic substance metabolic process;		GO:0004553 hydrolase activity, hydrolyzing O-glycosyl compounds; GO:0016787 hydrolase activity; GO:0003824 catalytic activity; GO:0016798 hydrolase activity, acting on glycosyl bonds;				IPR012946; IPR017853; IPR013781;	X8 domain; Glycoside hydrolase superfamily; Glycoside hydrolase, catalytic domain;
K3Z7I2	polygalacturonase inhibitor-like [Setaria italica]	LOC101762942	36.723	Si022502m.g	1	chloroplast			GO:0005515 protein binding; GO:0005488 binding;				IPR013210; IPR032675;	Leucine-rich repeat-containing N-terminal, plant-type; Leucine-rich repeat domain, L domain-like;
K3ZDS9	putative leucine-rich repeat receptor-like protein kinase At2g19210 [Setaria italica]	LOC101761583	103.77	Si024720m.g	1	plasma membrane	GO:0016310 phosphorylation; GO:0044267 cellular protein metabolic process; GO:0044238 primary metabolic process; GO:0044237 cellular metabolic process; GO:0006796 phosphate-containing compound metabolic process; GO:0071704 organic substance metabolic process; GO:0008152 metabolic process; GO:0006468 protein phosphorylation; GO:0006793 phosphorus metabolic process; GO:0044260 cellular macromolecul…		GO:0005524 ATP binding; GO:1901265 nucleoside phosphate binding; GO:0016773 phosphotransferase activity, alcohol group as acceptor; GO:0001882 nucleoside binding; GO:0043167 ion binding; GO:0005515 protein binding; GO:0004672 protein kinase activity; GO:0000166 nucleotide binding; GO:0097159 organic cyclic compound binding; GO:1901363 heterocyclic compound binding; GO:0032549 ribonucleoside bindi…				IPR000719; IPR001245; IPR032675; IPR013320; IPR024788; IPR011009;	Protein kinase domain; Serine-threonine/tyrosine-protein kinase catalytic domain; Leucine-rich repeat domain, L domain-like; Concanavalin A-like lectin/glucanase domain; Malectin-like carbohydrate-binding domain; Protein kinase-like domain;
K3ZI85	---	LOC101760111	55.126	Si026287m.g	1	chloroplast							IPR011676;	Domain of unknown function DUF1618;
K3Z454	protein QUIRKY-like [Setaria italica]	LOC101758905	83.82	Si021322m.g	1	plasma membrane			GO:0005515 protein binding; GO:0005488 binding;				IPR013583; IPR000008;	Phosphoribosyltransferase C-terminal; C2 domain;
K4AG22	pathogenesis-related protein 1-like [Setaria italica]	LOC101758376	16.99	Si037829m.g	1	chloroplast	GO:0006952 defense response; GO:0050896 response to stimulus; GO:0006950 response to stress; GO:0009607 response to biotic stimulus;						IPR023393; IPR000916;	START-like domain; Bet v I/Major latex protein;
K3ZUN3	TVP38/TMEM64 family membrane protein slr0305-like isoform X1 [Setaria italica]	LOC101780070	38.893	Si030209m.g	1	plasma membrane
K3Z8C1	lichenase-2-like [Setaria italica]	LOC101778496	31.573	Si022614m.g	1	chloroplast	GO:0008152 metabolic process; GO:0005975 carbohydrate metabolic process; GO:0044238 primary metabolic process; GO:0071704 organic substance metabolic process;		GO:0004553 hydrolase activity, hydrolyzing O-glycosyl compounds; GO:0016787 hydrolase activity; GO:0003824 catalytic activity; GO:0016798 hydrolase activity, acting on glycosyl bonds;				IPR017853; IPR013781;	Glycoside hydrolase superfamily; Glycoside hydrolase, catalytic domain;
K3Z0W9	---	SETIT_020186mg	82.101	Si033923m.g	1	cytoplasm
K3ZY17	eggshell protein 2A-like [Setaria italica]	LOC101768448	12.616	Si031499m.g	1	extracellular
K3ZAD5	protein EARLY RESPONSIVE TO DEHYDRATION 15-like [Aegilops tauschii subsp. tauschii]	LOC101776053	17.19	Si023506m.g	1	chloroplast
K3ZUQ8	Peroxidase OS=Setaria italica OX=4555 GN=LOC101776699	LOC101776699	36.485	Si030339m.g	1	extracellular	GO:0008152 metabolic process; GO:0042743 hydrogen peroxide metabolic process; GO:0006950 response to stress; GO:0072593 reactive oxygen species metabolic process; GO:0055114 oxidation-reduction process; GO:0044710 single-organism metabolic process; GO:0006979 response to oxidative stress; GO:0044699 single-organism process; GO:0044248 cellular catabolic process; GO:0050896 response to stimulus; G…		GO:0097159 organic cyclic compound binding; GO:1901363 heterocyclic compound binding; GO:0020037 heme binding; GO:0003824 catalytic activity; GO:0005488 binding; GO:0016209 antioxidant activity; GO:0004601 peroxidase activity; GO:0046906 tetrapyrrole binding; GO:0016491 oxidoreductase activity; GO:0016684 oxidoreductase activity, acting on peroxide as acceptor;	K00430	E1.11.1.7; peroxidase [EC:1.11.1.7]	sita01100 Metabolic pathways; sita01110 Biosynthesis of secondary metabolites; sita00940 Phenylpropanoid biosynthesis;	IPR033905; IPR002016;	Secretory peroxidase; Haem peroxidase, plant/fungal/bacterial;
K3ZHU4	RNA polymerase II transcription elongation factor DSIF/SUPT5H/SPT5 (ISS) [Ostreococcus tauri]	LOC101785477	66.221	Si026146m.g	1	chloroplast
K3YQ54	wall-associated receptor kinase 2-like [Setaria italica]	LOC101779520	84.882	Si016396m.g	1	chloroplast	GO:0016310 phosphorylation; GO:0044267 cellular protein metabolic process; GO:0044238 primary metabolic process; GO:0044237 cellular metabolic process; GO:0006796 phosphate-containing compound metabolic process; GO:0071704 organic substance metabolic process; GO:0008152 metabolic process; GO:0006468 protein phosphorylation; GO:0006793 phosphorus metabolic process; GO:0044260 cellular macromolecul…		GO:1901265 nucleoside phosphate binding; GO:0016773 phosphotransferase activity, alcohol group as acceptor; GO:0005515 protein binding; GO:0004672 protein kinase activity; GO:0097159 organic cyclic compound binding; GO:1901363 heterocyclic compound binding; GO:0016301 kinase activity; GO:0030247 polysaccharide binding; GO:0003824 catalytic activity; GO:0032553 ribonucleotide binding; GO:0005488 b…				IPR000719; IPR025287; IPR001881; IPR000742; IPR001245; IPR013320; IPR009030; IPR011009;	Protein kinase domain; Wall-associated receptor kinase, galacturonan-binding domain; EGF-like calcium-binding domain; EGF-like domain; Serine-threonine/tyrosine-protein kinase catalytic domain; Concanavalin A-like lectin/glucanase domain; Growth factor receptor cysteine-rich domain; Protein kinase-like domain;
K3ZIK5	shewanella-like protein phosphatase 2 [Aegilops tauschii subsp. tauschii]	LOC101760912	45.227	Si026407m.g	1	cytoplasm			GO:0016787 hydrolase activity; GO:0003824 catalytic activity;				IPR029052; IPR004843;	Metallo-dependent phosphatase-like; Calcineurin-like phosphoesterase domain, ApaH type;
K3Y7I8	agmatine coumaroyltransferase-2-like [Setaria italica]	LOC101766427	45.764	Si010179m.g	1	cytoplasm			GO:0016746 transferase activity, transferring acyl groups; GO:0016747 transferase activity, transferring acyl groups other than amino-acyl groups; GO:0003824 catalytic activity; GO:0016740 transferase activity;				IPR023213;	Chloramphenicol acetyltransferase-like domain;
K4ACK4	Peroxidase OS=Setaria italica OX=4555 GN=LOC101758359	LOC101758359	34.656	Si036611m.g	1	extracellular	GO:0008152 metabolic process; GO:0042743 hydrogen peroxide metabolic process; GO:0006950 response to stress; GO:0072593 reactive oxygen species metabolic process; GO:0055114 oxidation-reduction process; GO:0044710 single-organism metabolic process; GO:0006979 response to oxidative stress; GO:0044699 single-organism process; GO:0044248 cellular catabolic process; GO:0050896 response to stimulus; G…		GO:0097159 organic cyclic compound binding; GO:1901363 heterocyclic compound binding; GO:0020037 heme binding; GO:0003824 catalytic activity; GO:0005488 binding; GO:0016209 antioxidant activity; GO:0004601 peroxidase activity; GO:0046906 tetrapyrrole binding; GO:0016491 oxidoreductase activity; GO:0016684 oxidoreductase activity, acting on peroxide as acceptor;	K00430	E1.11.1.7; peroxidase [EC:1.11.1.7]	sita01100 Metabolic pathways; sita01110 Biosynthesis of secondary metabolites; sita00940 Phenylpropanoid biosynthesis;	IPR033905; IPR002016;	Secretory peroxidase; Haem peroxidase, plant/fungal/bacterial;
K3Y8V9	"2,3-dimethylmalate lyase-like [Setaria italica]"	LOC101765335	33.068	Si010651m.g	1	chloroplast			GO:0003824 catalytic activity;				IPR015813;	Pyruvate/Phosphoenolpyruvate kinase-like domain;
K3Z5Y8	probable WRKY transcription factor 26 [Setaria italica]	LOC101776857	49.859	Si021956m.g	1	nucleus	GO:0050794 regulation of cellular process; GO:0010468 regulation of gene expression; GO:0006355 regulation of transcription, DNA-templated; GO:0031326 regulation of cellular biosynthetic process; GO:0080090 regulation of primary metabolic process; GO:0060255 regulation of macromolecule metabolic process; GO:0019219 regulation of nucleobase-containing compound metabolic process; GO:0010556 regulat…		GO:0097159 organic cyclic compound binding; GO:1901363 heterocyclic compound binding; GO:0003677 DNA binding; GO:0005488 binding; GO:0001071 nucleic acid binding transcription factor activity; GO:0003676 nucleic acid binding; GO:0043565 sequence-specific DNA binding; GO:0003700 transcription factor activity, sequence-specific DNA binding;	K13424	WRKY33; WRKY transcription factor 33	sita04626 Plant-pathogen interaction; sita04016 MAPK signaling pathway - plant;	IPR003657;	WRKY domain;
K3XMG0	"transmembrane protein, putative [Medicago truncatula]"	LOC101777469	18.337	Si003083m.g	1	chloroplast
K3XMZ0	---	SETIT_003263mg	16.438	#N/A	1	chloroplast
K3Y8T1	protein FLX-like 3 [Setaria italica]	LOC101786793	36.707	Si010507m.g	1	cytoplasm
K3Z9T9	keratin-associated protein (DUF1218) [Arabidopsis thaliana]	LOC101765634	20.656	Si023310m.g	1	plasma membrane
K4ADV8	cysteine-rich repeat secretory protein 55-like [Setaria italica]	LOC101766498	27.777	Si037065m.g	1	chloroplast							IPR002902;	Gnk2-homologous domain;
K4A7X7	Beta-amylase OS=Setaria italica OX=4555 GN=LOC101761744	LOC101761744	60.155	Si034983m.g	1	chloroplast	GO:1901575 organic substance catabolic process; GO:0008152 metabolic process; GO:0005976 polysaccharide metabolic process; GO:0009057 macromolecule catabolic process; GO:0043170 macromolecule metabolic process; GO:0000272 polysaccharide catabolic process; GO:0044238 primary metabolic process; GO:0005975 carbohydrate metabolic process; GO:0009056 catabolic process; GO:0016052 carbohydrate cataboli…		GO:0004553 hydrolase activity, hydrolyzing O-glycosyl compounds; GO:0016787 hydrolase activity; GO:0016160 amylase activity; GO:0016161 beta-amylase activity; GO:0003824 catalytic activity; GO:0016798 hydrolase activity, acting on glycosyl bonds;	K01177	E3.2.1.2; beta-amylase [EC:3.2.1.2]	sita00500 Starch and sucrose metabolism;	IPR017853; IPR013781;	Glycoside hydrolase superfamily; Glycoside hydrolase, catalytic domain;
K3XGC1	"glucan endo-1,3-beta-glucosidase 3-like [Setaria italica]"	LOC101763134	57.857	Si000941m.g	1	chloroplast	GO:0008152 metabolic process; GO:0005975 carbohydrate metabolic process; GO:0044238 primary metabolic process; GO:0071704 organic substance metabolic process;		GO:0004553 hydrolase activity, hydrolyzing O-glycosyl compounds; GO:0016787 hydrolase activity; GO:0003824 catalytic activity; GO:0016798 hydrolase activity, acting on glycosyl bonds;				IPR012946; IPR017853; IPR013781;	X8 domain; Glycoside hydrolase superfamily; Glycoside hydrolase, catalytic domain;
K3YU34	Peroxidase OS=Setaria italica OX=4555 GN=LOC101758680	LOC101758680	33.595	Si017780m.g	1	chloroplast	GO:0008152 metabolic process; GO:0042743 hydrogen peroxide metabolic process; GO:0006950 response to stress; GO:0072593 reactive oxygen species metabolic process; GO:0055114 oxidation-reduction process; GO:0044710 single-organism metabolic process; GO:0006979 response to oxidative stress; GO:0044699 single-organism process; GO:0044248 cellular catabolic process; GO:0050896 response to stimulus; G…		GO:0097159 organic cyclic compound binding; GO:1901363 heterocyclic compound binding; GO:0020037 heme binding; GO:0003824 catalytic activity; GO:0005488 binding; GO:0016209 antioxidant activity; GO:0004601 peroxidase activity; GO:0046906 tetrapyrrole binding; GO:0016491 oxidoreductase activity; GO:0016684 oxidoreductase activity, acting on peroxide as acceptor;	K00430	E1.11.1.7; peroxidase [EC:1.11.1.7]	sita01100 Metabolic pathways; sita01110 Biosynthesis of secondary metabolites; sita00940 Phenylpropanoid biosynthesis;	IPR033905; IPR002016;	Secretory peroxidase; Haem peroxidase, plant/fungal/bacterial;
K3ZY36	"30S ribosomal protein S31, mitochondrial [Setaria italica]"	LOC101759805	13.398	Si031518m.g	1	nucleus		GO:0005840 ribosome; GO:0043226 organelle; GO:0043229 intracellular organelle; GO:0043232 intracellular non-membrane-bounded organelle; GO:0044464 cell part; GO:0005622 intracellular; GO:0005737 cytoplasm; GO:0032991 macromolecular complex; GO:0044424 intracellular part; GO:1990904 ribonucleoprotein complex; GO:0005623 cell; GO:0030529 intracellular ribonucleoprotein complex; GO:0044444 cytoplasm…		K19033
K3XE10	DUF2921 family protein [Medicago truncatula]	LOC101786211	118.9	Si000127m.g	1	plasma membrane
K3ZAP5	alba DNA/RNA-binding protein [Medicago truncatula]	LOC101756724	14.163	Si023616m.g	1	plasma membrane			GO:0097159 organic cyclic compound binding; GO:1901363 heterocyclic compound binding; GO:0005488 binding; GO:0003676 nucleic acid binding;
K3YHH2	uncharacterized acetyltransferase At3g50280-like [Setaria italica]	LOC101775985	50.3	Si013690m.g	1	cytoplasm			GO:0016746 transferase activity, transferring acyl groups; GO:0016747 transferase activity, transferring acyl groups other than amino-acyl groups; GO:0003824 catalytic activity; GO:0016740 transferase activity;				IPR023213;	Chloramphenicol acetyltransferase-like domain;
K3Y8Z2	protein MKS1-like [Setaria italica]	LOC101777783	31.604	Si010684m.g	1	chloroplast				K20725	MKS1; MAP kinase substrate 1	sita04016 MAPK signaling pathway - plant;	IPR008889;	VQ;
K3ZTG6	IAA-amino acid hydrolase ILR1-like 9 isoform X2 [Setaria italica]	LOC101773990	46.134	Si029896m.g	1	extracellular	GO:0008152 metabolic process;		GO:0016787 hydrolase activity; GO:0003824 catalytic activity;				IPR011650;	Peptidase M20, dimerisation domain;
K3XG36	peptide-N4-(N-acetyl-beta-glucosaminyl)asparagine amidase A-like [Aegilops tauschii subsp. tauschii]	---	60.374	Si000855m.g	1	chloroplast
K4A0D1	glutelin-2-like [Setaria italica]	LOC101786909	14.967	Si032320m.g	1	extracellular			GO:0045735 nutrient reservoir activity;				IPR013771; IPR016140;	Bifunctional trypsin/alpha-amylase inhibitor helical domain; Bifunctional inhibitor/plant lipid transfer protein/seed storage helical domain;
K3XN33	auxin-repressed 12.5 kDa protein-like [Setaria italica]	LOC101782123	15.15	Si003306m.g	1	nucleus
K3XJD4	Peroxidase OS=Setaria italica OX=4555 GN=LOC101776237	LOC101776237	38.145	Si002007m.g	1	chloroplast	GO:0008152 metabolic process; GO:0042743 hydrogen peroxide metabolic process; GO:0006950 response to stress; GO:0072593 reactive oxygen species metabolic process; GO:0055114 oxidation-reduction process; GO:0044710 single-organism metabolic process; GO:0006979 response to oxidative stress; GO:0044699 single-organism process; GO:0044248 cellular catabolic process; GO:0050896 response to stimulus; G…		GO:0097159 organic cyclic compound binding; GO:1901363 heterocyclic compound binding; GO:0020037 heme binding; GO:0003824 catalytic activity; GO:0005488 binding; GO:0016209 antioxidant activity; GO:0004601 peroxidase activity; GO:0046906 tetrapyrrole binding; GO:0016491 oxidoreductase activity; GO:0016684 oxidoreductase activity, acting on peroxide as acceptor;	K00430	E1.11.1.7; peroxidase [EC:1.11.1.7]	sita01100 Metabolic pathways; sita01110 Biosynthesis of secondary metabolites; sita00940 Phenylpropanoid biosynthesis;	IPR033905; IPR002016;	Secretory peroxidase; Haem peroxidase, plant/fungal/bacterial;
K3Y2X4	GDSL esterase/lipase At5g55050-like [Setaria italica]	LOC101771873	38.301	Si008557m.g	1	chloroplast			GO:0016787 hydrolase activity; GO:0003824 catalytic activity; GO:0016788 hydrolase activity, acting on ester bonds;				IPR001087; IPR013830;	GDSL lipase/esterase; SGNH hydrolase-type esterase domain;
K4A7U1	Beta-amylase OS=Setaria italica OX=4555 GN=LOC101760290	LOC101760290	59.56	Si034947m.g	1	chloroplast	GO:1901575 organic substance catabolic process; GO:0008152 metabolic process; GO:0005976 polysaccharide metabolic process; GO:0009057 macromolecule catabolic process; GO:0043170 macromolecule metabolic process; GO:0000272 polysaccharide catabolic process; GO:0044238 primary metabolic process; GO:0005975 carbohydrate metabolic process; GO:0009056 catabolic process; GO:0016052 carbohydrate cataboli…		GO:0004553 hydrolase activity, hydrolyzing O-glycosyl compounds; GO:0016787 hydrolase activity; GO:0016160 amylase activity; GO:0016161 beta-amylase activity; GO:0003824 catalytic activity; GO:0016798 hydrolase activity, acting on glycosyl bonds;				IPR017853; IPR013781;	Glycoside hydrolase superfamily; Glycoside hydrolase, catalytic domain;

## Sheet: Cluster 2
Protein accession	Protein description	Gene name	MW [kDa]	Gene	Cluster	Subcellular localization	Biological Process	Cellular Component	Molecular Function	KEGG KO No.	KEGG Gene	KEGG pathway	IPR ID	Domain description	KOG category	KOG NO.	KOG description
K3Z338	Transcription elongation factor spt6 OS=Setaria italica OX=4555 GN=LOC101768094	LOC101768094	184.99	Si020956m.g	2	cytoplasm	GO:0050794 regulation of cellular process; GO:0010468 regulation of gene expression; GO:0006355 regulation of transcription, DNA-templated; GO:0006725 cellular aromatic compound metabolic process; GO:0031326 regulation of cellular biosynthetic process; GO:0080090 regulation of primary metabolic process; GO:0060255 regulation of macromolecule metabolic process; GO:0019219 regulation of nucleobase-…		GO:0097159 organic cyclic compound binding; GO:1901363 heterocyclic compound binding; GO:0003677 DNA binding; GO:0005488 binding; GO:0003676 nucleic acid binding;	K11292			IPR012340; IPR003029; IPR028088; IPR023323; IPR028083; IPR006641; IPR000980; IPR027999; IPR012337; IPR032706; IPR028231; IPR010994; IPR023097;	Nucleic acid-binding, OB-fold; S1 domain; Helix-turn-helix DNA-binding domain of Spt6; Tex-like domain; Spt6 acidic, N-terminal domain; YqgF/RNase H-like domain; SH2 domain; Death-like domain of Spt6; Ribonuclease H-like domain; Transcription elongation factor Spt6, helix-hairpin-helix motif; Transcription elongation factor Spt6, YqgF domain; RuvA domain 2-like; Tex RuvX-like domain;	A	KOG1856	Transcription elongation factor SPT6
K4AKQ7	nuclear cap-binding protein subunit 1 [Setaria italica]	LOC101767718	101.11	Si039482m.g	2	cytoplasm	GO:0016070 RNA metabolic process; GO:0008152 metabolic process; GO:0046483 heterocycle metabolic process; GO:0090304 nucleic acid metabolic process; GO:0006725 cellular aromatic compound metabolic process; GO:0006139 nucleobase-containing compound metabolic process; GO:0044260 cellular macromolecule metabolic process; GO:1901360 organic cyclic compound metabolic process; GO:0006807 nitrogen compo…		GO:0097159 organic cyclic compound binding; GO:1901363 heterocyclic compound binding; GO:0003723 RNA binding; GO:0005515 protein binding; GO:0005488 binding; GO:0003676 nucleic acid binding;	K12882	NCBP1; nuclear cap-binding protein subunit 1	sita03015 mRNA surveillance pathway; sita03040 Spliceosome; sita03013 RNA transport;	IPR003890; IPR016024; IPR015174; IPR015172; IPR016021;	MIF4G-like, type 3; Armadillo-type fold; MIF4G-like, type 2; MIF4G-like, type 1; MIF4G-like domain;	A	KOG1104	Nuclear cap-binding complex, subunit NCBP1/CBP80
K3YPD5	splicing factor 3B subunit 3-like [Setaria italica]	LOC101762062	135.8	Si016127m.g	2	vacuolar membrane		GO:0043226 organelle; GO:0043231 intracellular membrane-bounded organelle; GO:0043229 intracellular organelle; GO:0005634 nucleus; GO:0044464 cell part; GO:0005622 intracellular; GO:0044424 intracellular part; GO:0043227 membrane-bounded organelle; GO:0005623 cell;	GO:0097159 organic cyclic compound binding; GO:1901363 heterocyclic compound binding; GO:0005515 protein binding; GO:0005488 binding; GO:0003676 nucleic acid binding;	K12830	SF3B3; splicing factor 3B subunit 3	sita03040 Spliceosome;	IPR017986; IPR015943; IPR004871;	WD40-repeat-containing domain; WD40/YVTN repeat-like-containing domain; Cleavage/polyadenylation specificity factor, A subunit, C-terminal;	A	KOG1898	Splicing factor 3b, subunit 3
K3XGW3	splicing factor 3A subunit 3 [Setaria italica]	LOC101786611	59.502	Si001134m.g	2	cytoplasm		GO:0043226 organelle; GO:0043231 intracellular membrane-bounded organelle; GO:0043229 intracellular organelle; GO:0005634 nucleus; GO:0044464 cell part; GO:0005622 intracellular; GO:0044424 intracellular part; GO:0043227 membrane-bounded organelle; GO:0005623 cell;	GO:0097159 organic cyclic compound binding; GO:1901363 heterocyclic compound binding; GO:0046914 transition metal ion binding; GO:0005488 binding; GO:0003676 nucleic acid binding; GO:0043167 ion binding; GO:0046872 metal ion binding; GO:0043169 cation binding; GO:0008270 zinc ion binding;	K12827	SF3A3; splicing factor 3A subunit 3	sita03040 Spliceosome;	IPR021966; IPR000690; IPR031774; IPR024598;	Splicing factor SF3a60 binding domain; Zinc finger, C2H2-type matrin; SF3A3 domain; Domain of unknown function DUF3449;	A	KOG2636	Splicing factor 3a, subunit 3
K3YP71	U5 small nuclear ribonucleoprotein 200 kDa helicase [Setaria italica]	101772985	246.28	Si016063m.g	2	cytoplasm			GO:0005524 ATP binding; GO:1901265 nucleoside phosphate binding; GO:0001882 nucleoside binding; GO:0043167 ion binding; GO:0005515 protein binding; GO:0000166 nucleotide binding; GO:0097159 organic cyclic compound binding; GO:1901363 heterocyclic compound binding; GO:0032549 ribonucleoside binding; GO:0097367 carbohydrate derivative binding; GO:0032553 ribonucleotide binding; GO:0005488 binding; …	K12854	SNRNP200; pre-mRNA-splicing helicase BRR2 [EC:3.6.4.13]	sita03040 Spliceosome;	IPR011991; IPR011545; IPR014756; IPR027417; IPR003593; IPR004179; IPR014001; IPR001650; IPR000008;	Winged helix-turn-helix DNA-binding domain; DEAD/DEAH box helicase domain; Immunoglobulin E-set; P-loop containing nucleoside triphosphate hydrolase; AAA+ ATPase domain; Sec63 domain; Helicase superfamily 1/2, ATP-binding domain; Helicase, C-terminal; C2 domain;	A	KOG0951	RNA helicase BRR2, DEAD-box superfamily
K4A4Z3	splicing factor 3B subunit 3-like [Setaria italica]	LOC101756902	135.97	Si033947m.g	2	plasma membrane		GO:0043226 organelle; GO:0043231 intracellular membrane-bounded organelle; GO:0043229 intracellular organelle; GO:0005634 nucleus; GO:0044464 cell part; GO:0005622 intracellular; GO:0044424 intracellular part; GO:0043227 membrane-bounded organelle; GO:0005623 cell;	GO:0097159 organic cyclic compound binding; GO:1901363 heterocyclic compound binding; GO:0005515 protein binding; GO:0005488 binding; GO:0003676 nucleic acid binding;	K12830	SF3B3; splicing factor 3B subunit 3	sita03040 Spliceosome;	IPR017986; IPR015943; IPR004871;	WD40-repeat-containing domain; WD40/YVTN repeat-like-containing domain; Cleavage/polyadenylation specificity factor, A subunit, C-terminal;	A	KOG1898	Splicing factor 3b, subunit 3
K3Y4Y0	cell division cycle 5-like protein [Setaria italica]	LOC101774923	110.08	Si009268m.g	2	nucleus			GO:0097159 organic cyclic compound binding; GO:1901363 heterocyclic compound binding; GO:0003677 DNA binding; GO:0005488 binding; GO:0003676 nucleic acid binding;	K12860	CDC5L; pre-mRNA-splicing factor CDC5/CEF1	sita03040 Spliceosome;	IPR001005; IPR021786; IPR009057; IPR017930;	SANT/Myb domain; Pre-mRNA splicing factor component Cdc5p/Cef1; Homeobox domain-like; Myb domain;	AD	KOG0050	mRNA splicing protein CDC5 (Myb superfamily)
K3Z3H8	cell division cycle 5-like protein [Setaria italica]	LOC101781581	110.71	Si021096m.g	2	nucleus			GO:0097159 organic cyclic compound binding; GO:1901363 heterocyclic compound binding; GO:0003677 DNA binding; GO:0005488 binding; GO:0003676 nucleic acid binding;	K12860	CDC5L; pre-mRNA-splicing factor CDC5/CEF1	sita03040 Spliceosome;	IPR021786; IPR001005; IPR009057; IPR017930;	Pre-mRNA splicing factor component Cdc5p/Cef1; SANT/Myb domain; Homeobox domain-like; Myb domain;	AD	KOG0050	mRNA splicing protein CDC5 (Myb superfamily)
K3XEG4	"N-alpha-acetyltransferase 15, NatA auxiliary subunit [Setaria italica]"	LOC101770443	98.025	Si000281m.g	2	cytoplasm			GO:0005515 protein binding; GO:0005488 binding;	K20792			IPR011990; IPR013026;	Tetratricopeptide-like helical domain; Tetratricopeptide repeat-containing domain;	B	KOG1156	N-terminal acetyltransferase
K3XIK5	"probable envelope ADP,ATP carrier protein, chloroplastic [Setaria italica]"	LOC101773669	43.264	Si001727m.g	2	plasma membrane	GO:0006810 transport; GO:0055085 transmembrane transport; GO:0051179 localization; GO:0051234 establishment of localization;			K14684			IPR023395;	Mitochondrial carrier domain;	C	KOG0752	Mitochondrial solute carrier protein
K3YRJ0	Aldehyde dehydrogenase OS=Setaria italica OX=4555 GN=LOC101782853	LOC101782853	56.207	Si016884m.g	2	chloroplast	GO:0055114 oxidation-reduction process; GO:0044712 single-organism catabolic process; GO:0044281 small molecule metabolic process; GO:0044763 single-organism cellular process; GO:0006807 nitrogen compound metabolic process; GO:0072329 monocarboxylic acid catabolic process; GO:0044699 single-organism process; GO:0006081 cellular aldehyde metabolic process; GO:0044282 small molecule catabolic proce…		GO:0016620 oxidoreductase activity, acting on the aldehyde or oxo group of donors, NAD or NADP as acceptor; GO:0009013 succinate-semialdehyde dehydrogenase [NAD(P)+] activity; GO:0003824 catalytic activity; GO:0004030 aldehyde dehydrogenase [NAD(P)+] activity; GO:0016491 oxidoreductase activity; GO:0016903 oxidoreductase activity, acting on the aldehyde or oxo group of donors;	K17761	SSADH; succinate-semialdehyde dehydrogenase, mitochondrial [EC:1.2.1.24]	sita01100 Metabolic pathways;	IPR016161; IPR015590; IPR016162; IPR016163;	Aldehyde/histidinol dehydrogenase; Aldehyde dehydrogenase domain; Aldehyde dehydrogenase N-terminal domain; Aldehyde dehydrogenase, C-terminal;	C	KOG2451	Aldehyde dehydrogenase
K3YH95	NADP-dependent glyceraldehyde-3-phosphate dehydrogenase [Setaria italica]	LOC101783820	53.177	Si013613m.g	2	cytoplasm	GO:0044699 single-organism process; GO:0008152 metabolic process; GO:0055114 oxidation-reduction process; GO:0044710 single-organism metabolic process;		GO:0016620 oxidoreductase activity, acting on the aldehyde or oxo group of donors, NAD or NADP as acceptor; GO:0003824 catalytic activity; GO:0016491 oxidoreductase activity; GO:0016903 oxidoreductase activity, acting on the aldehyde or oxo group of donors;	K00131	gapN; glyceraldehyde-3-phosphate dehydrogenase (NADP+) [EC:1.2.1.9]	sita01100 Metabolic pathways; sita00030 Pentose phosphate pathway; sita00010 Glycolysis / Gluconeogenesis; sita01200 Carbon metabolism;	IPR016161; IPR015590; IPR016162; IPR016163;	Aldehyde/histidinol dehydrogenase; Aldehyde dehydrogenase domain; Aldehyde dehydrogenase N-terminal domain; Aldehyde dehydrogenase, C-terminal;	C	KOG2450	Aldehyde dehydrogenase
K4AAN1	FAD-dependent urate hydroxylase-like isoform X1 [Setaria italica]	LOC101778940	44.428	Si035909m.g	2	chloroplast	GO:0044699 single-organism process; GO:0008152 metabolic process; GO:0055114 oxidation-reduction process; GO:0044710 single-organism metabolic process;		GO:0097159 organic cyclic compound binding; GO:1901363 heterocyclic compound binding; GO:1901265 nucleoside phosphate binding; GO:0050660 flavin adenine dinucleotide binding; GO:0003824 catalytic activity; GO:0005488 binding; GO:0043167 ion binding; GO:0043168 anion binding; GO:0000166 nucleotide binding; GO:0048037 cofactor binding; GO:0016491 oxidoreductase activity; GO:0036094 small molecule b…				IPR002938; IPR023753;	FAD-binding domain; FAD/NAD(P)-binding domain;	CR	KOG2614	Kynurenine 3-monooxygenase and related flavoprotein monooxygenases
K3Z472	crooked neck-like protein 1 [Setaria italica]	LOC101771992	85.756	Si021340m.g	2	cytoplasm	GO:0006396 RNA processing; GO:0006725 cellular aromatic compound metabolic process; GO:1901360 organic cyclic compound metabolic process; GO:0006807 nitrogen compound metabolic process; GO:0044238 primary metabolic process; GO:0044237 cellular metabolic process; GO:0071704 organic substance metabolic process; GO:0016070 RNA metabolic process; GO:0008152 metabolic process; GO:0090304 nucleic acid …		GO:0005515 protein binding; GO:0005488 binding;	K12869	CRN; crooked neck	sita03040 Spliceosome;	IPR011990; IPR013026;	Tetratricopeptide-like helical domain; Tetratricopeptide repeat-containing domain;	D	KOG1915	Cell cycle control protein (crooked neck)
K3YJM3	MOB kinase activator-like 1A [Setaria italica]	LOC101782052	24.609	Si014442m.g	2	nucleus				K06685					D	KOG0440	Cell cycle-associated protein Mob1-1
K3XUR7	sister chromatid cohesion protein PDS5 homolog A isoform X2 [Setaria italica]	LOC101778123	186.8	Si005674m.g	2	nucleus			GO:0005488 binding;	K11267			IPR011989; IPR016024; IPR002999;	Armadillo-like helical; Armadillo-type fold; Tudor domain;	D	KOG1525	Sister chromatid cohesion complex Cohesin, subunit PDS5
K3Z368	Structural maintenance of chromosomes protein OS=Setaria italica OX=4555 GN=LOC101784009	LOC101784009	149	Si020986m.g	2	cytoplasm	GO:0016043 cellular component organization; GO:0051276 chromosome organization; GO:0009987 cellular process; GO:0006996 organelle organization; GO:0071840 cellular component organization or biogenesis;	GO:0043226 organelle; GO:0043229 intracellular organelle; GO:0043232 intracellular non-membrane-bounded organelle; GO:0044464 cell part; GO:0005622 intracellular; GO:0005694 chromosome; GO:0044424 intracellular part; GO:0005623 cell; GO:0043228 non-membrane-bounded organelle;	GO:0005524 ATP binding; GO:1901265 nucleoside phosphate binding; GO:0001882 nucleoside binding; GO:0043167 ion binding; GO:0005515 protein binding; GO:0000166 nucleotide binding; GO:0097159 organic cyclic compound binding; GO:1901363 heterocyclic compound binding; GO:0032549 ribonucleoside binding; GO:0097367 carbohydrate derivative binding; GO:0032553 ribonucleotide binding; GO:0005488 binding; …	K06669			IPR010935; IPR027417; IPR003395;	SMCs flexible hinge; P-loop containing nucleoside triphosphate hydrolase; RecF/RecN/SMC, N-terminal;	D	KOG0964	Structural maintenance of chromosome protein 3 (sister chromatid cohesion complex Cohesin, subunit SMC3)
K3YFW1	Structural maintenance of chromosomes protein OS=Setaria italica OX=4555 GN=LOC101773711	LOC101773711	141.79	Si013129m.g	2	cytoplasm	GO:0016043 cellular component organization; GO:0051276 chromosome organization; GO:0009987 cellular process; GO:0006996 organelle organization; GO:0071840 cellular component organization or biogenesis;	GO:0043226 organelle; GO:0043229 intracellular organelle; GO:0043232 intracellular non-membrane-bounded organelle; GO:0044464 cell part; GO:0005622 intracellular; GO:0005694 chromosome; GO:0044424 intracellular part; GO:0005623 cell; GO:0043228 non-membrane-bounded organelle;	GO:0005524 ATP binding; GO:1901265 nucleoside phosphate binding; GO:0001882 nucleoside binding; GO:0043167 ion binding; GO:0005515 protein binding; GO:0000166 nucleotide binding; GO:0097159 organic cyclic compound binding; GO:1901363 heterocyclic compound binding; GO:0032549 ribonucleoside binding; GO:0097367 carbohydrate derivative binding; GO:0032553 ribonucleotide binding; GO:0005488 binding; …	K06636			IPR010935; IPR027417; IPR003395;	SMCs flexible hinge; P-loop containing nucleoside triphosphate hydrolase; RecF/RecN/SMC, N-terminal;	D	KOG0018	Structural maintenance of chromosome protein 1 (sister chromatid cohesion complex Cohesin, subunit SMC1)
K3XEQ0	serine/threonine-protein phosphatase 6 regulatory subunit 3-like isoform X1 [Setaria italica]	LOC101756781	86.893	Si000367m.g	2	cytoplasm			GO:0005488 binding;	K15501			IPR016024;	Armadillo-type fold;	D	KOG2073	SAP family cell cycle dependent phosphatase-associated protein
K3YFX6	structural maintenance of chromosomes protein 1 [Setaria italica]	LOC101773711	131.64	Si013129m.g	2	cytoplasm	GO:0016043 cellular component organization; GO:0051276 chromosome organization; GO:0009987 cellular process; GO:0006996 organelle organization; GO:0071840 cellular component organization or biogenesis;	GO:0043226 organelle; GO:0043229 intracellular organelle; GO:0043232 intracellular non-membrane-bounded organelle; GO:0044464 cell part; GO:0005622 intracellular; GO:0005694 chromosome; GO:0044424 intracellular part; GO:0005623 cell; GO:0043228 non-membrane-bounded organelle;	GO:0005524 ATP binding; GO:1901265 nucleoside phosphate binding; GO:0001882 nucleoside binding; GO:0043167 ion binding; GO:0005515 protein binding; GO:0000166 nucleotide binding; GO:0097159 organic cyclic compound binding; GO:1901363 heterocyclic compound binding; GO:0032549 ribonucleoside binding; GO:0097367 carbohydrate derivative binding; GO:0032553 ribonucleotide binding; GO:0005488 binding; …	K06636			IPR010935; IPR027417; IPR003395;	SMCs flexible hinge; P-loop containing nucleoside triphosphate hydrolase; RecF/RecN/SMC, N-terminal;	D	KOG0018	Structural maintenance of chromosome protein 1 (sister chromatid cohesion complex Cohesin, subunit SMC1)
K3XW09	65-kDa microtubule-associated protein 1 [Setaria italica]	LOC101773239	66.03	Si006117m.g	2	cytoplasm				K16732					DZ	KOG4302	Microtubule-associated protein essential for anaphase spindle elongation
K4A231	LOW QUALITY PROTEIN: family of serine hydrolases 3-like [Setaria italica]	SETIT_032928mg	48.577	Si032928m.g	2	cytoplasm			GO:0043169 cation binding; GO:0046872 metal ion binding; GO:0005509 calcium ion binding; GO:0005488 binding; GO:0043167 ion binding;				IPR029058; IPR002048; IPR011992; IPR005645;	Alpha/Beta hydrolase fold; EF-hand domain; EF-hand domain pair; Serine hydrolase FSH;	E	KOG2551	Phospholipase/carboxyhydrolase
K3ZZZ3	ornithine decarboxylase-like [Setaria italica]	LOC101759806	43.455	Si032178m.g	2	cytoplasm	GO:0044106 cellular amine metabolic process; GO:0006807 nitrogen compound metabolic process; GO:0009058 biosynthetic process; GO:1901566 organonitrogen compound biosynthetic process; GO:1901576 organic substance biosynthetic process; GO:0044237 cellular metabolic process; GO:0044249 cellular biosynthetic process; GO:0071704 organic substance metabolic process; GO:0006576 cellular biogenic amine m…		GO:0003824 catalytic activity;	K01581	E4.1.1.17; ornithine decarboxylase [EC:4.1.1.17]	sita00330 Arginine and proline metabolism; sita01100 Metabolic pathways; sita01110 Biosynthesis of secondary metabolites; sita00480 Glutathione metabolism;	IPR022643; IPR029066; IPR009006; IPR022644;	Orn/DAP/Arg decarboxylase 2, C-terminal; PLP-binding barrel; Alanine racemase/group IV decarboxylase, C-terminal; Orn/DAP/Arg decarboxylase 2, N-terminal;	E	KOG0622	Ornithine decarboxylase
K4A4S7	UDP-glucose:glycoprotein glucosyltransferase [Setaria italica]	LOC101769191	176.83	Si033881m.g	2	Golgi apparatus	GO:0006486 protein glycosylation; GO:0043413 macromolecule glycosylation; GO:0009101 glycoprotein biosynthetic process; GO:0044763 single-organism cellular process; GO:0044267 cellular protein metabolic process; GO:0009100 glycoprotein metabolic process; GO:0044699 single-organism process; GO:0009058 biosynthetic process; GO:0044238 primary metabolic process; GO:0044237 cellular metabolic process…		GO:0016758 transferase activity, transferring hexosyl groups; GO:0003824 catalytic activity; GO:0003980 UDP-glucose:glycoprotein glucosyltransferase activity; GO:0035251 UDP-glucosyltransferase activity; GO:0008194 UDP-glycosyltransferase activity; GO:0046527 glucosyltransferase activity; GO:0016757 transferase activity, transferring glycosyl groups; GO:0016740 transferase activity;	K11718	HUGT; UDP-glucose:glycoprotein glucosyltransferase [EC:2.4.1.-]	sita04141 Protein processing in endoplasmic reticulum;	IPR029044;	Nucleotide-diphospho-sugar transferases;	G	KOG1879	UDP-glucose:glycoprotein glucosyltransferase
K3Z5D5	beta-glucosidase 22-like [Setaria italica]	LOC101765240	59.046	Si021753m.g	2	vacuolar membrane	GO:0008152 metabolic process; GO:0005975 carbohydrate metabolic process; GO:0044238 primary metabolic process; GO:0071704 organic substance metabolic process;		GO:0004553 hydrolase activity, hydrolyzing O-glycosyl compounds; GO:0016787 hydrolase activity; GO:0003824 catalytic activity; GO:0016798 hydrolase activity, acting on glycosyl bonds;	K01188	E3.2.1.21; beta-glucosidase [EC:3.2.1.21]	sita00460 Cyanoamino acid metabolism; sita01100 Metabolic pathways; sita01110 Biosynthesis of secondary metabolites; sita00940 Phenylpropanoid biosynthesis; sita00500 Starch and sucrose metabolism;	IPR017853; IPR013781;	Glycoside hydrolase superfamily; Glycoside hydrolase, catalytic domain;	G	KOG0626	Beta-glucosidase, lactase phlorizinhydrolase, and related proteins
K3Y207	Glycosyltransferase OS=Setaria italica OX=4555 GN=LOC101778526	LOC101778526	49.953	Si008226m.g	2	chloroplast	GO:0008152 metabolic process;		GO:0016757 transferase activity, transferring glycosyl groups; GO:0016758 transferase activity, transferring hexosyl groups; GO:0003824 catalytic activity; GO:0016740 transferase activity;						GC	KOG1192	UDP-glucuronosyl and UDP-glucosyl transferase
K4A8S8	Glycosyltransferase OS=Setaria italica OX=4555 GN=LOC101760838	LOC101760838	54.719	Si035284m.g	2	cytoplasm	GO:0008152 metabolic process;		GO:0016757 transferase activity, transferring glycosyl groups; GO:0016758 transferase activity, transferring hexosyl groups; GO:0003824 catalytic activity; GO:0016740 transferase activity;	K13496					GC	KOG1192	UDP-glucuronosyl and UDP-glucosyl transferase
K3ZS10	dihydrofolate synthetase [Setaria italica]	LOC101772222	59.207	Si029390m.g	2	chloroplast	GO:0051188 cofactor biosynthetic process; GO:0042559 pteridine-containing compound biosynthetic process; GO:0006725 cellular aromatic compound metabolic process; GO:0016053 organic acid biosynthetic process; GO:0044699 single-organism process; GO:0042398 cellular modified amino acid biosynthetic process; GO:0009058 biosynthetic process; GO:1901566 organonitrogen compound biosynthetic process; GO:…		GO:0005524 ATP binding; GO:1901265 nucleoside phosphate binding; GO:0001882 nucleoside binding; GO:0043167 ion binding; GO:0016874 ligase activity; GO:0000166 nucleotide binding; GO:0016881 acid-amino acid ligase activity; GO:0016879 ligase activity, forming carbon-nitrogen bonds; GO:0097159 organic cyclic compound binding; GO:1901363 heterocyclic compound binding; GO:0032549 ribonucleoside bindi…	K20457	DHFS; dihydrofolate synthase [EC:6.3.2.12]	sita01100 Metabolic pathways;	IPR013221; IPR004101;	Mur ligase, central; Mur ligase, C-terminal;	H	KOG2525	Folylpolyglutamate synthase
K3ZUJ5	COBW domain-containing protein 1 [Setaria italica]	LOC101762382	40.474	Si030276m.g	2	cytoplasm							IPR027417; IPR003495; IPR011629;	P-loop containing nucleoside triphosphate hydrolase; CobW/HypB/UreG, nucleotide-binding domain; Cobalamin (vitamin B12) biosynthesis CobW-like, C-terminal;	H	KOG2743	Cobalamin synthesis protein
K3XDZ9	Phospholipase OS=Setaria italica OX=4555 GN=LOC101783531	LOC101783531	127.51	Si000116m.g	2	nucleus			GO:0003824 catalytic activity; GO:0005488 binding; GO:0035091 phosphatidylinositol binding; GO:0005543 phospholipid binding; GO:0043167 ion binding; GO:0008289 lipid binding; GO:0043168 anion binding;	K01115	PLD1_2; phospholipase D1/2 [EC:3.1.4.4]	sita04144 Endocytosis; sita01100 Metabolic pathways; sita01110 Biosynthesis of secondary metabolites; sita00564 Glycerophospholipid metabolism;	IPR011993; IPR025202; IPR001683; IPR001736; IPR001849;	PH domain-like; Phospholipase D-like domain; Phox homologous domain; Phospholipase D/Transphosphatidylase; Pleckstrin homology domain;	I	KOG1329	Phospholipase D1
K3YRP8	zinc finger CCCH domain-containing protein 13 [Brachypodium distachyon]	LOC101759494	58.596	Si016942m.g	2	chloroplast	GO:0006518 peptide metabolic process; GO:0043043 peptide biosynthetic process; GO:0044267 cellular protein metabolic process; GO:0006807 nitrogen compound metabolic process; GO:0009058 biosynthetic process; GO:0043603 cellular amide metabolic process; GO:0044238 primary metabolic process; GO:1901566 organonitrogen compound biosynthetic process; GO:1901576 organic substance biosynthetic process; G…	GO:0005840 ribosome; GO:0043226 organelle; GO:0043229 intracellular organelle; GO:0043232 intracellular non-membrane-bounded organelle; GO:0044464 cell part; GO:0005622 intracellular; GO:0005737 cytoplasm; GO:0032991 macromolecular complex; GO:0044424 intracellular part; GO:1990904 ribonucleoprotein complex; GO:0005623 cell; GO:0030529 intracellular ribonucleoprotein complex; GO:0044444 cytoplasm…	GO:0097159 organic cyclic compound binding; GO:1901363 heterocyclic compound binding; GO:0003723 RNA binding; GO:0005488 binding; GO:0003676 nucleic acid binding; GO:0005198 structural molecule activity; GO:0003735 structural constituent of ribosome;	K02988	RP-S5; small subunit ribosomal protein S5	sita03010 Ribosome;	IPR014720; IPR005324; IPR020568; IPR014721; IPR013810;	Double-stranded RNA-binding domain; Ribosomal protein S5, C-terminal; Ribosomal protein S5 domain 2-type fold; Ribosomal protein S5 domain 2-type fold, subgroup; Ribosomal protein S5, N-terminal;	J	KOG2646	Ribosomal protein S5
K4AI65	40S ribosomal protein S28 [Oryza sativa Japonica Group]	LOC101781484	7.4637		2	cytoplasm	GO:0006518 peptide metabolic process; GO:0043043 peptide biosynthetic process; GO:0044267 cellular protein metabolic process; GO:0006807 nitrogen compound metabolic process; GO:0009058 biosynthetic process; GO:0043603 cellular amide metabolic process; GO:0044238 primary metabolic process; GO:1901566 organonitrogen compound biosynthetic process; GO:1901576 organic substance biosynthetic process; G…	GO:0005840 ribosome; GO:0043226 organelle; GO:0043229 intracellular organelle; GO:0043232 intracellular non-membrane-bounded organelle; GO:0044464 cell part; GO:0005622 intracellular; GO:0005737 cytoplasm; GO:0032991 macromolecular complex; GO:0044424 intracellular part; GO:1990904 ribonucleoprotein complex; GO:0005623 cell; GO:0030529 intracellular ribonucleoprotein complex; GO:0044444 cytoplasm…	GO:0003735 structural constituent of ribosome; GO:0005198 structural molecule activity;	K02979			IPR012340;	Nucleic acid-binding, OB-fold;	J	KOG3502	40S ribosomal protein S28
K3XUX4	Transcription elongation factor SPT5 OS=Setaria italica OX=4555 GN=LOC101784024	LOC101784024	124.17	Si005731m.g	2	cytoplasm	GO:0050794 regulation of cellular process; GO:0006518 peptide metabolic process; GO:0060255 regulation of macromolecule metabolic process; GO:0019219 regulation of nucleobase-containing compound metabolic process; GO:0044267 cellular protein metabolic process; GO:0009058 biosynthetic process; GO:1901566 organonitrogen compound biosynthetic process; GO:0044237 cellular metabolic process; GO:007170…	GO:0005840 ribosome; GO:0043226 organelle; GO:0043229 intracellular organelle; GO:0043232 intracellular non-membrane-bounded organelle; GO:0044464 cell part; GO:0005622 intracellular; GO:0005737 cytoplasm; GO:0032991 macromolecular complex; GO:0044424 intracellular part; GO:1990904 ribonucleoprotein complex; GO:0005623 cell; GO:0030529 intracellular ribonucleoprotein complex; GO:0044444 cytoplasm…	GO:0003735 structural constituent of ribosome; GO:0005198 structural molecule activity;	K15172			IPR008991; IPR006645; IPR005824; IPR005100; IPR022581;	Translation protein SH3-like domain; NusG, N-terminal; KOW; Transcription elongation factor Spt5, NGN domain; Spt5 transcription elongation factor, N-terminal;	K	KOG1999	RNA polymerase II transcription elongation factor DSIF/SUPT5H/SPT5
K3XS26	ABC transporter F family member 4 [Setaria italica]	LOC101778147	48.585		2	nucleus			GO:0003682 chromatin binding; GO:0005488 binding;				IPR001025;	Bromo adjacent homology (BAH) domain;	K	KOG1886	BAH domain proteins
K3YFU7	DNA-directed RNA polymerase subunit OS=Setaria italica OX=4555 GN=LOC101770061	LOC101770061	206.3	Si013115m.g	2	nucleus	GO:0018130 heterocycle biosynthetic process; GO:0006725 cellular aromatic compound metabolic process; GO:0097659 nucleic acid-templated transcription; GO:0034654 nucleobase-containing compound biosynthetic process; GO:1901360 organic cyclic compound metabolic process; GO:0006807 nitrogen compound metabolic process; GO:0032774 RNA biosynthetic process; GO:0009058 biosynthetic process; GO:0044238 p…	GO:0005665 DNA-directed RNA polymerase II, core complex; GO:0043229 intracellular organelle; GO:0000428 DNA-directed RNA polymerase complex; GO:0055029 nuclear DNA-directed RNA polymerase complex; GO:0061695 transferase complex, transferring phosphorus-containing groups; GO:0044446 intracellular organelle part; GO:0030880 RNA polymerase complex; GO:0031981 nuclear lumen; GO:0032991 macromolecular…	GO:0097159 organic cyclic compound binding; GO:1901363 heterocyclic compound binding; GO:0003677 DNA binding; GO:0016779 nucleotidyltransferase activity; GO:0034062 5'-3' RNA polymerase activity; GO:0003824 catalytic activity; GO:0097747 RNA polymerase activity; GO:0005488 binding; GO:0003676 nucleic acid binding; GO:0003899 DNA-directed 5'-3' RNA polymerase activity; GO:0016740 transferase activ…	K03006	RPB1; DNA-directed RNA polymerase II subunit RPB1 [EC:2.7.7.6]	sita01100 Metabolic pathways; sita00230 Purine metabolism; sita03020 RNA polymerase; sita00240 Pyrimidine metabolism;	IPR006592; IPR000722; IPR007073; IPR007066; IPR007080; IPR007083; IPR007081; IPR007075;	RNA polymerase, N-terminal; RNA polymerase, alpha subunit; RNA polymerase Rpb1, domain 7; RNA polymerase Rpb1, domain 3; RNA polymerase Rpb1, domain 1; RNA polymerase Rpb1, domain 4; RNA polymerase Rpb1, domain 5; RNA polymerase Rpb1, domain 6;	K	KOG0260	RNA polymerase II, large subunit
K4A4Z6	DNA-directed RNA polymerase subunit beta OS=Setaria italica OX=4555 GN=LOC101780789	LOC101780789	138.97	Si033950m.g	2	nucleus	GO:0018130 heterocycle biosynthetic process; GO:0006725 cellular aromatic compound metabolic process; GO:0097659 nucleic acid-templated transcription; GO:0034654 nucleobase-containing compound biosynthetic process; GO:1901360 organic cyclic compound metabolic process; GO:0006807 nitrogen compound metabolic process; GO:0032774 RNA biosynthetic process; GO:0009058 biosynthetic process; GO:0044238 p…		GO:0003677 DNA binding; GO:0034062 5'-3' RNA polymerase activity; GO:0097747 RNA polymerase activity; GO:0001882 nucleoside binding; GO:1901363 heterocyclic compound binding; GO:0097159 organic cyclic compound binding; GO:0032549 ribonucleoside binding; GO:0097367 carbohydrate derivative binding; GO:0016779 nucleotidyltransferase activity; GO:0003824 catalytic activity; GO:0005488 binding; GO:000…	K03010	RPB2; DNA-directed RNA polymerase II subunit RPB2 [EC:2.7.7.6]	sita01100 Metabolic pathways; sita00230 Purine metabolism; sita03020 RNA polymerase; sita00240 Pyrimidine metabolism;	IPR007120; IPR007641; IPR014724; IPR007644; IPR007645; IPR007642; IPR007646; IPR007647;	DNA-directed RNA polymerase, subunit 2, domain 6; RNA polymerase Rpb2, domain 7; RNA polymerase Rpb2, OB-fold; RNA polymerase, beta subunit, protrusion; RNA polymerase Rpb2, domain 3; RNA polymerase Rpb2, domain 2; RNA polymerase Rpb2, domain 4; RNA polymerase Rpb2, domain 5;	K	KOG0214	RNA polymerase II, second largest subunit
K3XFH7	FACT complex subunit SSRP1 OS=Setaria italica OX=4555 GN=LOC101753275	LOC101753275	71.441	Si000646m.g	2	nucleus		GO:0043226 organelle; GO:0043231 intracellular membrane-bounded organelle; GO:0043229 intracellular organelle; GO:0005634 nucleus; GO:0044464 cell part; GO:0005622 intracellular; GO:0044424 intracellular part; GO:0043227 membrane-bounded organelle; GO:0005623 cell;	GO:0097159 organic cyclic compound binding; GO:1901363 heterocyclic compound binding; GO:0003677 DNA binding; GO:0005488 binding; GO:0003676 nucleic acid binding;	K09272			IPR013719; IPR011993; IPR009071; IPR024954;	Domain of unknown function DUF1747; PH domain-like; High mobility group box domain; SSRP1 domain;	KLB	KOG0526	Nucleosome-binding factor SPN, POB3 subunit
K3Y4Q4	protein strawberry notch-like [Setaria italica]	LOC101763734	143.33	Si009192m.g	2	chloroplast			GO:0043169 cation binding; GO:0046872 metal ion binding; GO:0005515 protein binding; GO:0008270 zinc ion binding; GO:0046914 transition metal ion binding; GO:0005488 binding; GO:0043167 ion binding;				IPR026937; IPR001965; IPR013083; IPR027417; IPR011011; IPR019787;	Strawberry notch, helicase C domain; Zinc finger, PHD-type; Zinc finger, RING/FYVE/PHD-type; P-loop containing nucleoside triphosphate hydrolase; Zinc finger, FYVE/PHD-type; Zinc finger, PHD-finger;	KT	KOG1513	Nuclear helicase MOP-3/SNO (DEAD-box superfamily)
K3YV78	NAP1-related protein 2-like [Setaria italica]	LOC101766402	28.4	Si018174m.g	2	nucleus	GO:0044085 cellular component biogenesis; GO:0016043 cellular component organization; GO:0034728 nucleosome organization; GO:0034622 cellular macromolecular complex assembly; GO:0006333 chromatin assembly or disassembly; GO:0043933 macromolecular complex subunit organization; GO:0065004 protein-DNA complex assembly; GO:0006323 DNA packaging; GO:0006334 nucleosome assembly; GO:0051276 chromosome o…	GO:0043226 organelle; GO:0043231 intracellular membrane-bounded organelle; GO:0043229 intracellular organelle; GO:0005634 nucleus; GO:0044464 cell part; GO:0005622 intracellular; GO:0044424 intracellular part; GO:0043227 membrane-bounded organelle; GO:0005623 cell;		K11290					L	KOG1508	DNA replication factor/protein phosphatase inhibitor SET/SPR-2
K3ZRH3	ATP-dependent DNA helicase 2 subunit KU70 [Setaria italica]	LOC101785603	70.425	Si029203m.g	2	cytoplasm	GO:0016043 cellular component organization; GO:0033554 cellular response to stress; GO:0065008 regulation of biological quality; GO:0006725 cellular aromatic compound metabolic process; GO:0006259 DNA metabolic process; GO:0006302 double-strand break repair; GO:0050896 response to stimulus; GO:0044237 cellular metabolic process; GO:0060249 anatomical structure homeostasis; GO:0071704 organic subs…	GO:0043564 Ku70:Ku80 complex; GO:0043226 organelle; GO:0043229 intracellular organelle; GO:0043231 intracellular membrane-bounded organelle; GO:0005634 nucleus; GO:0044464 cell part; GO:0005622 intracellular; GO:0044446 intracellular organelle part; GO:0032991 macromolecular complex; GO:0044424 intracellular part; GO:0043234 protein complex; GO:0005623 cell; GO:0043227 membrane-bounded organelle;…	GO:0003677 DNA binding; GO:0070035 purine NTP-dependent helicase activity; GO:0004386 helicase activity; GO:0008026 ATP-dependent helicase activity; GO:0016817 hydrolase activity, acting on acid anhydrides; GO:0042162 telomeric DNA binding; GO:0016787 hydrolase activity; GO:0017111 nucleoside-triphosphatase activity; GO:0043565 sequence-specific DNA binding; GO:0016887 ATPase activity; GO:1901363…	K10884			IPR005161; IPR003034; IPR006164; IPR016194; IPR005160; IPR002035;	Ku70/Ku80, N-terminal alpha/beta; SAP domain; Ku70/Ku80 beta-barrel domain; SPOC-like, C-terminal domain; Ku70/Ku80 C-terminal arm; von Willebrand factor, type A;	L	KOG2327	DNA-binding subunit of a DNA-dependent protein kinase (Ku70 autoantigen)
K4A4S4	intron-binding protein aquarius [Setaria italica]	LOC101784848	179.17	Si033878m.g	2	cytoplasm	GO:0006396 RNA processing; GO:0006725 cellular aromatic compound metabolic process; GO:1901360 organic cyclic compound metabolic process; GO:0006807 nitrogen compound metabolic process; GO:0044238 primary metabolic process; GO:0044237 cellular metabolic process; GO:0071704 organic substance metabolic process; GO:0006397 mRNA processing; GO:0016070 RNA metabolic process; GO:0000398 mRNA splicing, …	GO:0043229 intracellular organelle; GO:0044446 intracellular organelle part; GO:0032991 macromolecular complex; GO:0044424 intracellular part; GO:0005681 spliceosomal complex; GO:0005623 cell; GO:0044422 organelle part; GO:0043226 organelle; GO:0043231 intracellular membrane-bounded organelle; GO:0005634 nucleus; GO:0044464 cell part; GO:0005622 intracellular; GO:1990904 ribonucleoprotein complex…		K12874	AQR; intron-binding protein aquarius	sita03040 Spliceosome;	IPR032174; IPR027417;	Intron-binding protein aquarius, N-terminal; P-loop containing nucleoside triphosphate hydrolase;	L	KOG1806	DEAD box containing helicases
K3YG05	probable sucrose-phosphate synthase 4 [Setaria italica]	LOC101761271	115.96	Si013170m.g	2	nucleus	GO:0044723 single-organism carbohydrate metabolic process; GO:0008152 metabolic process; GO:0005985 sucrose metabolic process; GO:0044262 cellular carbohydrate metabolic process; GO:0044710 single-organism metabolic process; GO:0044763 single-organism cellular process; GO:0044699 single-organism process; GO:0009311 oligosaccharide metabolic process; GO:0005984 disaccharide metabolic process; GO:0…		GO:0016758 transferase activity, transferring hexosyl groups; GO:0003824 catalytic activity; GO:0046524 sucrose-phosphate synthase activity; GO:0035251 UDP-glucosyltransferase activity; GO:0008194 UDP-glycosyltransferase activity; GO:0046527 glucosyltransferase activity; GO:0016757 transferase activity, transferring glycosyl groups; GO:0016157 sucrose synthase activity; GO:0016740 transferase act…	K00696	E2.4.1.14; sucrose-phosphate synthase [EC:2.4.1.14]	sita01100 Metabolic pathways; sita00500 Starch and sucrose metabolism;	IPR006380; IPR000368; IPR001296;	Sucrose-phosphatase, N-terminal; Sucrose synthase; Glycosyl transferase, family 1;	M	KOG0853	Glycosyltransferase
K3ZH55	probable sucrose-phosphate synthase 5 [Setaria italica]	SETIT_025907mg	105.91	Si025907m.g	2	chloroplast	GO:0044723 single-organism carbohydrate metabolic process; GO:0008152 metabolic process; GO:0005985 sucrose metabolic process; GO:0044262 cellular carbohydrate metabolic process; GO:0044710 single-organism metabolic process; GO:0044763 single-organism cellular process; GO:0044699 single-organism process; GO:0009311 oligosaccharide metabolic process; GO:0005984 disaccharide metabolic process; GO:0…		GO:0016758 transferase activity, transferring hexosyl groups; GO:0003824 catalytic activity; GO:0046524 sucrose-phosphate synthase activity; GO:0035251 UDP-glucosyltransferase activity; GO:0008194 UDP-glycosyltransferase activity; GO:0046527 glucosyltransferase activity; GO:0016757 transferase activity, transferring glycosyl groups; GO:0016740 transferase activity;	K00696	E2.4.1.14; sucrose-phosphate synthase [EC:2.4.1.14]	sita01100 Metabolic pathways; sita00500 Starch and sucrose metabolism;	IPR006380; IPR001296; IPR028098; IPR023214;	Sucrose-phosphatase, N-terminal; Glycosyl transferase, family 1; Glycosyltransferase subfamily 4-like, N-terminal domain; HAD-like domain;	M	KOG0853	Glycosyltransferase
K3XWS8	tRNA threonylcarbamoyladenosine dehydratase isoform X1 [Setaria italica]	LOC101768928	50.639	Si006386m.g	2	chloroplast			GO:0008641 small protein activating enzyme activity; GO:0016877 ligase activity, forming carbon-sulfur bonds; GO:0003824 catalytic activity; GO:0016874 ligase activity;	K22132			IPR000594; IPR016040;	THIF-type NAD/FAD binding fold; NAD(P)-binding domain;	O	KOG2018	Predicted dinucleotide-utilizing enzyme involved in molybdopterin and thiamine biosynthesis
K4AIA4	Peptidyl-prolyl cis-trans isomerase OS=Setaria italica OX=4555 GN=LOC101762293	LOC101762293	19.2	Si038614m.g	2	cytoplasm	GO:0044267 cellular protein metabolic process; GO:0044238 primary metabolic process; GO:0018208 peptidyl-proline modification; GO:0000413 protein peptidyl-prolyl isomerization; GO:0044237 cellular metabolic process; GO:0071704 organic substance metabolic process; GO:0006457 protein folding; GO:0018193 peptidyl-amino acid modification; GO:0008152 metabolic process; GO:0044260 cellular macromolecul…		GO:0003755 peptidyl-prolyl cis-trans isomerase activity; GO:0016853 isomerase activity; GO:0003824 catalytic activity; GO:0016859 cis-trans isomerase activity;				IPR002130; IPR029000;	Cyclophilin-type peptidyl-prolyl cis-trans isomerase domain; Cyclophilin-like domain;	O	KOG0865	Cyclophilin type peptidyl-prolyl cis-trans isomerase
K3ZTX8	Peptidylprolyl isomerase OS=Setaria italica OX=4555 GN=LOC101759825	LOC101759825	44.235	Si030059m.g	2	nucleus				K14826			IPR001179;	FKBP-type peptidyl-prolyl cis-trans isomerase domain;	O	KOG0552	FKBP-type peptidyl-prolyl cis-trans isomerase
K3Y6F3	calnexin homolog [Setaria italica]	LOC101770357	60.427	Si009794m.g	2	plasma membrane	GO:0006457 protein folding; GO:0009987 cellular process;	GO:0043226 organelle; GO:0043231 intracellular membrane-bounded organelle; GO:0043229 intracellular organelle; GO:0005783 endoplasmic reticulum; GO:0044464 cell part; GO:0005622 intracellular; GO:0005737 cytoplasm; GO:0012505 endomembrane system; GO:0044424 intracellular part; GO:0043227 membrane-bounded organelle; GO:0005623 cell; GO:0044444 cytoplasmic part;	GO:0043169 cation binding; GO:0046872 metal ion binding; GO:0005515 protein binding; GO:0005509 calcium ion binding; GO:0051082 unfolded protein binding; GO:0005488 binding; GO:0043167 ion binding;	K08054	CANX; calnexin	sita04145 Phagosome; sita04141 Protein processing in endoplasmic reticulum;	IPR009033; IPR013320;	Calreticulin/calnexin, P domain; Concanavalin A-like lectin/glucanase domain;	O	KOG0675	Calnexin
K3Z3W9	"heat shock protein 90-6, mitochondrial [Setaria italica]"	LOC101786826	91.602	Si021237m.g	2	chloroplast	GO:0006457 protein folding; GO:0006950 response to stress; GO:0050896 response to stimulus; GO:0009987 cellular process;		GO:0005524 ATP binding; GO:1901265 nucleoside phosphate binding; GO:0001882 nucleoside binding; GO:0043167 ion binding; GO:0005515 protein binding; GO:0000166 nucleotide binding; GO:0097159 organic cyclic compound binding; GO:1901363 heterocyclic compound binding; GO:0032549 ribonucleoside binding; GO:0097367 carbohydrate derivative binding; GO:0032553 ribonucleotide binding; GO:0005488 binding; …	K09487	HSP90B; heat shock protein 90kDa beta	sita04626 Plant-pathogen interaction; sita04141 Protein processing in endoplasmic reticulum;	IPR020568; IPR020575; IPR003594;	Ribosomal protein S5 domain 2-type fold; Heat shock protein Hsp90, N-terminal; Histidine kinase-like ATPase, C-terminal domain;	O	KOG0019	Molecular chaperone (HSP90 family)
K3YGH8	heat shock protein 81-1 [Setaria italica]	LOC101760053	80.257	Si013346m.g	2	nucleus	GO:0006457 protein folding; GO:0006950 response to stress; GO:0050896 response to stimulus; GO:0009987 cellular process;		GO:0005524 ATP binding; GO:1901265 nucleoside phosphate binding; GO:0001882 nucleoside binding; GO:0043167 ion binding; GO:0005515 protein binding; GO:0000166 nucleotide binding; GO:0097159 organic cyclic compound binding; GO:1901363 heterocyclic compound binding; GO:0032549 ribonucleoside binding; GO:0097367 carbohydrate derivative binding; GO:0032553 ribonucleotide binding; GO:0005488 binding; …	K04079	HSP90A; molecular chaperone HtpG	sita04626 Plant-pathogen interaction; sita04141 Protein processing in endoplasmic reticulum;	IPR020575; IPR020568; IPR003594;	Heat shock protein Hsp90, N-terminal; Ribosomal protein S5 domain 2-type fold; Histidine kinase-like ATPase, C-terminal domain;	O	KOG0019	Molecular chaperone (HSP90 family)
K3YJ95	14-3-3-like protein GF14-C [Setaria italica]	LOC101760336	28.865	Si014314m.g	2	plasma membrane			GO:0019904 protein domain specific binding; GO:0005515 protein binding; GO:0005488 binding;	K06630			IPR023410;	14-3-3 domain;	O	KOG0841	Multifunctional chaperone (14-3-3 family)
K3YKV0	cell division cycle protein 48 homolog [Brachypodium distachyon]	LOC101783163	86.718	Si014869m.g	2	cytoplasm			GO:0005524 ATP binding; GO:1901265 nucleoside phosphate binding; GO:0001882 nucleoside binding; GO:0043167 ion binding; GO:0000166 nucleotide binding; GO:0097159 organic cyclic compound binding; GO:1901363 heterocyclic compound binding; GO:0032549 ribonucleoside binding; GO:0097367 carbohydrate derivative binding; GO:0032553 ribonucleotide binding; GO:0005488 binding; GO:0032550 purine ribonucleo…	K13525	VCP; transitional endoplasmic reticulum ATPase	sita04141 Protein processing in endoplasmic reticulum;	IPR029067; IPR003959; IPR003593; IPR009010; IPR004201; IPR027417; IPR003338;	CDC48 domain 2-like; ATPase, AAA-type, core; AAA+ ATPase domain; Aspartate decarboxylase-like domain; CDC48, domain 2; P-loop containing nucleoside triphosphate hydrolase; CDC48, N-terminal subdomain;	O	KOG0730	AAA+-type ATPase
K3XSD4	probable glutathione S-transferase GSTF1 isoform X1 [Setaria italica]	LOC101767217	23.613	Si004833m.g	2	chloroplast			GO:0005515 protein binding; GO:0005488 binding;	K00799	GST; glutathione S-transferase [EC:2.5.1.18]	sita00480 Glutathione metabolism;	IPR004046; IPR010987; IPR012336; IPR004045; IPR034347;	Glutathione S-transferase, C-terminal; Glutathione S-transferase, C-terminal-like; Thioredoxin-like fold; Glutathione S-transferase, N-terminal; Glutathione S-transferases Phi, C-terminal;	O	KOG0867	Glutathione S-transferase
K4A5Z8	cell division cycle protein 48 homolog [Setaria italica]	LOC101783641	89.652	Si034302m.g	2	cytoplasm			GO:0005524 ATP binding; GO:1901265 nucleoside phosphate binding; GO:0001882 nucleoside binding; GO:0043167 ion binding; GO:0016787 hydrolase activity; GO:0000166 nucleotide binding; GO:0097159 organic cyclic compound binding; GO:1901363 heterocyclic compound binding; GO:0032549 ribonucleoside binding; GO:0097367 carbohydrate derivative binding; GO:0003824 catalytic activity; GO:0032553 ribonucleo…	K13525	VCP; transitional endoplasmic reticulum ATPase	sita04141 Protein processing in endoplasmic reticulum;	IPR029067; IPR003593; IPR003959; IPR009010; IPR004201; IPR027417; IPR003338;	CDC48 domain 2-like; AAA+ ATPase domain; ATPase, AAA-type, core; Aspartate decarboxylase-like domain; CDC48, domain 2; P-loop containing nucleoside triphosphate hydrolase; CDC48, N-terminal subdomain;	O	KOG0730	AAA+-type ATPase
K4A5Y8	cell division cycle protein 48 homolog [Setaria italica]	LOC101783353	89.948	Si034292m.g	2	cytoplasm			GO:0005524 ATP binding; GO:1901265 nucleoside phosphate binding; GO:0001882 nucleoside binding; GO:0043167 ion binding; GO:0016787 hydrolase activity; GO:0000166 nucleotide binding; GO:0097159 organic cyclic compound binding; GO:1901363 heterocyclic compound binding; GO:0032549 ribonucleoside binding; GO:0097367 carbohydrate derivative binding; GO:0003824 catalytic activity; GO:0032553 ribonucleo…	K13525	VCP; transitional endoplasmic reticulum ATPase	sita04141 Protein processing in endoplasmic reticulum;	IPR029067; IPR003593; IPR003959; IPR009010; IPR004201; IPR027417; IPR003338;	CDC48 domain 2-like; AAA+ ATPase domain; ATPase, AAA-type, core; Aspartate decarboxylase-like domain; CDC48, domain 2; P-loop containing nucleoside triphosphate hydrolase; CDC48, N-terminal subdomain;	O	KOG0730	AAA+-type ATPase
K3Y1H6	thioredoxin H-type 2-like [Setaria italica]	SETIT_008041mg	12.662		2	cytoplasm	GO:0050794 regulation of cellular process; GO:0042592 homeostatic process; GO:0065008 regulation of biological quality; GO:0050789 regulation of biological process; GO:0045454 cell redox homeostasis; GO:0044763 single-organism cellular process; GO:0019725 cellular homeostasis; GO:0044699 single-organism process; GO:0009987 cellular process; GO:0065007 biological regulation;			K03671			IPR012336; IPR013766;	Thioredoxin-like fold; Thioredoxin domain;	O	KOG0907	Thioredoxin
K3YGB5	"heat shock protein 90-5, chloroplastic-like [Setaria italica]"	LOC101769528	88.769	Si013283m.g	2	chloroplast	GO:0006457 protein folding; GO:0006950 response to stress; GO:0050896 response to stimulus; GO:0009987 cellular process;		GO:0005524 ATP binding; GO:1901265 nucleoside phosphate binding; GO:0001882 nucleoside binding; GO:0043167 ion binding; GO:0005515 protein binding; GO:0000166 nucleotide binding; GO:0097159 organic cyclic compound binding; GO:1901363 heterocyclic compound binding; GO:0032549 ribonucleoside binding; GO:0097367 carbohydrate derivative binding; GO:0032553 ribonucleotide binding; GO:0005488 binding; …	K09487	HSP90B; heat shock protein 90kDa beta	sita04626 Plant-pathogen interaction; sita04141 Protein processing in endoplasmic reticulum;	IPR020575; IPR020568; IPR003594;	Heat shock protein Hsp90, N-terminal; Ribosomal protein S5 domain 2-type fold; Histidine kinase-like ATPase, C-terminal domain;	O	KOG0019	Molecular chaperone (HSP90 family)
K3XH51	AAA-ATPase At3g50940-like [Setaria italica]	LOC101772450	55.232	Si001222m.g	2	cytoplasm			GO:0005524 ATP binding; GO:1901265 nucleoside phosphate binding; GO:0001882 nucleoside binding; GO:0043167 ion binding; GO:0000166 nucleotide binding; GO:0097159 organic cyclic compound binding; GO:1901363 heterocyclic compound binding; GO:0032549 ribonucleoside binding; GO:0097367 carbohydrate derivative binding; GO:0032553 ribonucleotide binding; GO:0005488 binding; GO:0032550 purine ribonucleo…				IPR003593; IPR003959; IPR025753; IPR027417;	AAA+ ATPase domain; ATPase, AAA-type, core; AAA-type ATPase, N-terminal domain; P-loop containing nucleoside triphosphate hydrolase;	O	KOG0743	AAA+-type ATPase
K3Y4V4	E3 ubiquitin-protein ligase UPL6 [Setaria italica]	LOC101760896	116.48	Si009242m.g	2	nucleus			GO:0019787 ubiquitin-like protein transferase activity; GO:0003824 catalytic activity; GO:0016740 transferase activity; GO:0004842 ubiquitin-protein transferase activity;	K10589	UBE3C; ubiquitin-protein ligase E3 C [EC:2.3.2.26]	sita04120 Ubiquitin mediated proteolysis;	IPR000569;	HECT domain;	O	KOG0942	E3 ubiquitin protein ligase
K3YJF4	Peptidylprolyl isomerase OS=Setaria italica OX=4555 GN=LOC101753309	LOC101753309	24.087	Si014373m.g	2	chloroplast				K01802			IPR001179;	FKBP-type peptidyl-prolyl cis-trans isomerase domain;	O	KOG0552	FKBP-type peptidyl-prolyl cis-trans isomerase
K3ZXE4	SKP1-like protein 1A [Setaria italica]	LOC101783437	19.287	Si031276m.g	2	cytoplasm	GO:0043632 modification-dependent macromolecule catabolic process; GO:0044265 cellular macromolecule catabolic process; GO:0051603 proteolysis involved in cellular protein catabolic process; GO:0044257 cellular protein catabolic process; GO:0019941 modification-dependent protein catabolic process; GO:0044267 cellular protein metabolic process; GO:0006511 ubiquitin-dependent protein catabolic proc…						IPR016072; IPR011333; IPR016073;	SKP1 component, dimerisation; SKP1/BTB/POZ domain; SKP1 component, POZ domain;	O	KOG1724	SCF ubiquitin ligase, Skp1 component
K3XHC4	"Probable tRNA N6-adenosine threonylcarbamoyltransferase, mitochondrial OS=Setaria italica OX=4555 GN=LOC101774742"	LOC101774742	50.658	Si001295m.g	2	chloroplast	GO:0006396 RNA processing; GO:0034470 ncRNA processing; GO:0006725 cellular aromatic compound metabolic process; GO:1901360 organic cyclic compound metabolic process; GO:0006807 nitrogen compound metabolic process; GO:0044238 primary metabolic process; GO:0009451 RNA modification; GO:0044237 cellular metabolic process; GO:0071704 organic substance metabolic process; GO:0016070 RNA metabolic proce…		GO:0004175 endopeptidase activity; GO:0004222 metalloendopeptidase activity; GO:0008233 peptidase activity; GO:0003824 catalytic activity; GO:0070011 peptidase activity, acting on L-amino acid peptides; GO:0016787 hydrolase activity; GO:0008237 metallopeptidase activity;	K01409			IPR000905;	Gcp-like domain;	O	KOG2707	Predicted metalloprotease with chaperone activity (RNAse H/HSP70 fold)
K3Z4G6	probable mediator of RNA polymerase II transcription subunit 37c [Setaria italica]	LOC101785219	71.012	Si021434m.g	2	cytoplasm				K03283	HSPA1s; heat shock 70kDa protein 1/2/6/8	sita04144 Endocytosis; sita03040 Spliceosome; sita04141 Protein processing in endoplasmic reticulum;	IPR029048; IPR029047;	Heat shock protein 70kD, C-terminal domain; Heat shock protein 70kD, peptide-binding domain;	O	KOG0101	Molecular chaperones HSP70/HSC70, HSP70 superfamily
K3YG22	26S proteasome non-ATPase regulatory subunit 1 homolog OS=Setaria italica OX=4555 GN=LOC101768433	LOC101768433	107.34	Si013190m.g	2	endoplasmic reticulum	GO:0050789 regulation of biological process; GO:0080090 regulation of primary metabolic process; GO:0060255 regulation of macromolecule metabolic process; GO:0051246 regulation of protein metabolic process; GO:0009894 regulation of catabolic process; GO:0019222 regulation of metabolic process; GO:0042176 regulation of protein catabolic process; GO:0065007 biological regulation;	GO:1902494 catalytic complex; GO:0000502 proteasome complex; GO:0044464 cell part; GO:0005622 intracellular; GO:0032991 macromolecular complex; GO:0044424 intracellular part; GO:1905368 peptidase complex; GO:0005623 cell; GO:0043234 protein complex; GO:1905369 endopeptidase complex;	GO:0030234 enzyme regulator activity; GO:0098772 molecular function regulator; GO:0005488 binding;	K03032	PSMD1; 26S proteasome regulatory subunit N2	sita03050 Proteasome;	IPR011989; IPR016024;	Armadillo-like helical; Armadillo-type fold;	O	KOG2062	26S proteasome regulatory complex, subunit RPN2/PSMD1
K3YQK9	Peptidylprolyl isomerase OS=Setaria italica OX=4555 GN=LOC101756936	LOC101756936	74.227	Si016551m.g	2	chloroplast			GO:0005515 protein binding; GO:0005488 binding;				IPR011990; IPR013026; IPR001179;	Tetratricopeptide-like helical domain; Tetratricopeptide repeat-containing domain; FKBP-type peptidyl-prolyl cis-trans isomerase domain;	O	KOG0543	FKBP-type peptidyl-prolyl cis-trans isomerase
K3YFZ2	peroxisome biogenesis protein 1 [Setaria italica]	LOC101768044	119.94	Si013160m.g	2	cytoplasm	GO:0007031 peroxisome organization; GO:0016043 cellular component organization; GO:0009987 cellular process; GO:0006996 organelle organization; GO:0071840 cellular component organization or biogenesis;	GO:0043226 organelle; GO:0043231 intracellular membrane-bounded organelle; GO:0043229 intracellular organelle; GO:0044464 cell part; GO:0005622 intracellular; GO:0005777 peroxisome; GO:0042579 microbody; GO:0005737 cytoplasm; GO:0044424 intracellular part; GO:0005623 cell; GO:0043227 membrane-bounded organelle; GO:0044444 cytoplasmic part;	GO:0005524 ATP binding; GO:1901265 nucleoside phosphate binding; GO:0001882 nucleoside binding; GO:0043167 ion binding; GO:0000166 nucleotide binding; GO:0097159 organic cyclic compound binding; GO:1901363 heterocyclic compound binding; GO:0032549 ribonucleoside binding; GO:0097367 carbohydrate derivative binding; GO:0032553 ribonucleotide binding; GO:0005488 binding; GO:0032550 purine ribonucleo…	K13338	PEX1; peroxin-1	sita04146 Peroxisome;	IPR029067; IPR003593; IPR003959; IPR009010; IPR027417; IPR015342;	CDC48 domain 2-like; AAA+ ATPase domain; ATPase, AAA-type, core; Aspartate decarboxylase-like domain; P-loop containing nucleoside triphosphate hydrolase; Peroxisome biogenesis factor 1, N-terminal, psi beta-barrel fold;	O	KOG0735	AAA+-type ATPase
K3Y4W5	26S proteasome non-ATPase regulatory subunit 1 homolog OS=Setaria italica OX=4555 GN=LOC101760225	LOC101760225	109.14	Si009253m.g	2	chloroplast	GO:0050789 regulation of biological process; GO:0080090 regulation of primary metabolic process; GO:0060255 regulation of macromolecule metabolic process; GO:0051246 regulation of protein metabolic process; GO:0009894 regulation of catabolic process; GO:0019222 regulation of metabolic process; GO:0042176 regulation of protein catabolic process; GO:0065007 biological regulation;	GO:1902494 catalytic complex; GO:0000502 proteasome complex; GO:0044464 cell part; GO:0005622 intracellular; GO:0032991 macromolecular complex; GO:0044424 intracellular part; GO:1905368 peptidase complex; GO:0005623 cell; GO:0043234 protein complex; GO:1905369 endopeptidase complex;	GO:0030234 enzyme regulator activity; GO:0098772 molecular function regulator; GO:0005488 binding;	K03032	PSMD1; 26S proteasome regulatory subunit N2	sita03050 Proteasome;	IPR011989; IPR016024;	Armadillo-like helical; Armadillo-type fold;	O	KOG2062	26S proteasome regulatory complex, subunit RPN2/PSMD1
K3XFF0	heat shock 70 kDa protein [Setaria italica]	LOC101756252	70.933	Si000619m.g	2	cytoplasm				K03283	HSPA1s; heat shock 70kDa protein 1/2/6/8	sita04144 Endocytosis; sita03040 Spliceosome; sita04141 Protein processing in endoplasmic reticulum;	IPR029048; IPR029047;	Heat shock protein 70kD, C-terminal domain; Heat shock protein 70kD, peptide-binding domain;	O	KOG0101	Molecular chaperones HSP70/HSC70, HSP70 superfamily
K3ZQD2	"Lon protease homolog, mitochondrial OS=Setaria italica OX=4555 GN=LOC101775616"	LOC101775616	107.94	Si028812m.g	2	chloroplast	GO:0051603 proteolysis involved in cellular protein catabolic process; GO:0044265 cellular macromolecule catabolic process; GO:0044257 cellular protein catabolic process; GO:0044267 cellular protein metabolic process; GO:0044238 primary metabolic process; GO:0044237 cellular metabolic process; GO:0071704 organic substance metabolic process; GO:1901575 organic substance catabolic process; GO:00081…		GO:0005524 ATP binding; GO:0008233 peptidase activity; GO:1901265 nucleoside phosphate binding; GO:0001882 nucleoside binding; GO:0043167 ion binding; GO:0008236 serine-type peptidase activity; GO:0016817 hydrolase activity, acting on acid anhydrides; GO:0016787 hydrolase activity; GO:0000166 nucleotide binding; GO:0017111 nucleoside-triphosphatase activity; GO:0004176 ATP-dependent peptidase act…	K08675			IPR003959; IPR015947; IPR027417; IPR003111; IPR008269; IPR003593; IPR020568; IPR014721;	ATPase, AAA-type, core; PUA-like domain; P-loop containing nucleoside triphosphate hydrolase; ATP-dependent protease La (LON), substrate-binding domain; Peptidase S16, Lon C-terminal; AAA+ ATPase domain; Ribosomal protein S5 domain 2-type fold; Ribosomal protein S5 domain 2-type fold, subgroup;	O	KOG2004	Mitochondrial ATP-dependent protease PIM1/LON
K3Y5Y2	NEDD8 ultimate buster 1 [Setaria italica]	LOC101763598	68.039	Si009621m.g	2	chloroplast			GO:0005515 protein binding; GO:0005488 binding;				IPR015940; IPR029071; IPR000626; IPR009060;	Ubiquitin-associated domain; Ubiquitin-related domain; Ubiquitin domain; UBA-like;	OT	KOG2561	Adaptor protein NUB1, contains UBA domain
K4AEN0	chloride conductance regulatory protein ICln-like [Setaria italica]	101764183	25.401	Si037337m.g	2	cytoplasm				K05019	CLNS1A; chloride channel, nucleotide-sensitive, 1A	sita03013 RNA transport;			P	KOG3238	Chloride ion current inducer protein
K3XES7	ABC transporter C family member 14-like [Setaria italica]	LOC101781364	86.42		2	plasma membrane	GO:0006810 transport; GO:0055085 transmembrane transport; GO:0051179 localization; GO:0051234 establishment of localization;	GO:0031224 intrinsic component of membrane; GO:0016020 membrane; GO:0016021 integral component of membrane; GO:0044425 membrane part;	GO:1901265 nucleoside phosphate binding; GO:0015399 primary active transmembrane transporter activity; GO:0016817 hydrolase activity, acting on acid anhydrides; GO:0016787 hydrolase activity; GO:0016887 ATPase activity; GO:0097159 organic cyclic compound binding; GO:1901363 heterocyclic compound binding; GO:0016462 pyrophosphatase activity; GO:0003824 catalytic activity; GO:0032553 ribonucleotide…				IPR003593; IPR003439; IPR011527; IPR027417;	AAA+ ATPase domain; ABC transporter-like; ABC transporter type 1, transmembrane domain; P-loop containing nucleoside triphosphate hydrolase;	Q	KOG0054	Multidrug resistance-associated protein/mitoxantrone resistance protein, ABC superfamily
K3YQ69	putative multidrug resistance protein [Setaria italica]	SETIT_016411mg	82.625		2	plasma membrane	GO:0006810 transport; GO:0055085 transmembrane transport; GO:0051179 localization; GO:0051234 establishment of localization;	GO:0031224 intrinsic component of membrane; GO:0016020 membrane; GO:0016021 integral component of membrane; GO:0044425 membrane part;	GO:1901265 nucleoside phosphate binding; GO:0015399 primary active transmembrane transporter activity; GO:0016817 hydrolase activity, acting on acid anhydrides; GO:0016787 hydrolase activity; GO:0016887 ATPase activity; GO:0097159 organic cyclic compound binding; GO:1901363 heterocyclic compound binding; GO:0016462 pyrophosphatase activity; GO:0003824 catalytic activity; GO:0032553 ribonucleotide…				IPR003593; IPR003439; IPR027417; IPR011527;	AAA+ ATPase domain; ABC transporter-like; P-loop containing nucleoside triphosphate hydrolase; ABC transporter type 1, transmembrane domain;	Q	KOG0055	Multidrug/pheromone exporter, ABC superfamily
K3XGV5	trans-cinnamate 4-monooxygenase [Setaria italica]	LOC101768416	57.942	Si001126m.g	2	plasma membrane	GO:0044699 single-organism process; GO:0008152 metabolic process; GO:0055114 oxidation-reduction process; GO:0044710 single-organism metabolic process;		GO:0097159 organic cyclic compound binding; GO:1901363 heterocyclic compound binding; GO:0020037 heme binding; GO:0005506 iron ion binding; GO:0046914 transition metal ion binding; GO:0003824 catalytic activity; GO:0005488 binding; GO:0043167 ion binding; GO:0043169 cation binding; GO:0046872 metal ion binding; GO:0016705 oxidoreductase activity, acting on paired donors, with incorporation or red…	K00487	CYP73A; trans-cinnamate 4-monooxygenase [EC:1.14.14.91]	sita01100 Metabolic pathways; sita01110 Biosynthesis of secondary metabolites; sita00360 Phenylalanine metabolism; sita00940 Phenylpropanoid biosynthesis; sita00941 Flavonoid biosynthesis;			Q	KOG0156	Cytochrome P450 CYP2 subfamily
K4A8D2	cytochrome P450 72A15-like [Setaria italica]	LOC101762995	59.532	Si035138m.g	2	chloroplast	GO:0044699 single-organism process; GO:0008152 metabolic process; GO:0055114 oxidation-reduction process; GO:0044710 single-organism metabolic process;		GO:0097159 organic cyclic compound binding; GO:1901363 heterocyclic compound binding; GO:0020037 heme binding; GO:0005506 iron ion binding; GO:0046914 transition metal ion binding; GO:0003824 catalytic activity; GO:0005488 binding; GO:0043167 ion binding; GO:0043169 cation binding; GO:0046872 metal ion binding; GO:0016705 oxidoreductase activity, acting on paired donors, with incorporation or red…						QI	KOG0157	Cytochrome P450 CYP4/CYP19/CYP26 subfamilies
K3XGH3	cytochrome P450 CYP72A219-like [Setaria italica]	LOC101758805	60.035	Si000993m.g	2	cytoplasm	GO:0044699 single-organism process; GO:0008152 metabolic process; GO:0055114 oxidation-reduction process; GO:0044710 single-organism metabolic process;		GO:0097159 organic cyclic compound binding; GO:1901363 heterocyclic compound binding; GO:0020037 heme binding; GO:0005506 iron ion binding; GO:0046914 transition metal ion binding; GO:0003824 catalytic activity; GO:0005488 binding; GO:0043167 ion binding; GO:0043169 cation binding; GO:0046872 metal ion binding; GO:0016705 oxidoreductase activity, acting on paired donors, with incorporation or red…						QI	KOG0157	Cytochrome P450 CYP4/CYP19/CYP26 subfamilies
K3Y8U4	gibberellin 20 oxidase 2-like [Setaria italica]	LOC101760895	34.702	Si010636m.g	2	cytoplasm	GO:0044699 single-organism process; GO:0008152 metabolic process; GO:0055114 oxidation-reduction process; GO:0044710 single-organism metabolic process;		GO:0003824 catalytic activity; GO:0016491 oxidoreductase activity;				IPR027443; IPR005123; IPR026992;	Isopenicillin N synthase-like; Oxoglutarate/iron-dependent dioxygenase; Non-haem dioxygenase N-terminal domain;	QR	KOG0143	Iron/ascorbate family oxidoreductases
K3Z7K6	2-alkenal reductase (NADP(+)-dependent)-like [Setaria italica]	LOC101763616	37.826	Si022507m.g	2	cytoplasm	GO:0044699 single-organism process; GO:0008152 metabolic process; GO:0055114 oxidation-reduction process; GO:0044710 single-organism metabolic process;		GO:0003824 catalytic activity; GO:0016491 oxidoreductase activity;				IPR011032; IPR020843; IPR016040; IPR013149;	GroES-like; Polyketide synthase, enoylreductase domain; NAD(P)-binding domain; Alcohol dehydrogenase, C-terminal;	R	KOG1196	Predicted NAD-dependent oxidoreductase
K3XFX2	"pentatricopeptide repeat-containing protein At3g02650, mitochondrial [Setaria italica]"	LOC101767748	64.124	Si000794m.g	2	chloroplast			GO:0005515 protein binding; GO:0005488 binding;				IPR011990;	Tetratricopeptide-like helical domain;	R	KOG4197	FOG: PPR repeat
K3XXB4	zinc finger protein 622-like [Setaria italica]	LOC101781480	45.694	Si006572m.g	2	nucleus			GO:0046872 metal ion binding; GO:0043169 cation binding; GO:0005488 binding; GO:0043167 ion binding;	K14816			IPR015880; IPR007087; IPR022755;	Zinc finger, C2H2-like; Zinc finger, C2H2; Zinc finger, double-stranded RNA binding;	R	KOG2785	C2H2-type Zn-finger protein
K3Z4S5	ABC transporter F family member 1 [Setaria italica]	LOC101784557	66.325	Si021543m.g	2	chloroplast			GO:0005524 ATP binding; GO:1901265 nucleoside phosphate binding; GO:0001882 nucleoside binding; GO:0043167 ion binding; GO:0016817 hydrolase activity, acting on acid anhydrides; GO:0016787 hydrolase activity; GO:0000166 nucleotide binding; GO:0017111 nucleoside-triphosphatase activity; GO:0016887 ATPase activity; GO:0097159 organic cyclic compound binding; GO:1901363 heterocyclic compound binding…	K06185			IPR003593; IPR032781; IPR003439; IPR027417;	AAA+ ATPase domain; ABC-transporter extension domain; ABC transporter-like; P-loop containing nucleoside triphosphate hydrolase;	R	KOG0927	Predicted transporter (ABC superfamily)
K3ZQV8	pentatricopeptide repeat-containing protein At1g76280 isoform X1 [Setaria italica]	LOC101761426	89.501	Si028988m.g	2	cytoplasm			GO:0005515 protein binding; GO:0005488 binding;				IPR011990;	Tetratricopeptide-like helical domain;	R	KOG4197	FOG: PPR repeat
K3ZM42	PHD finger protein ALFIN-LIKE 8 [Setaria italica]	SETIT_027655mg	13.215		2	mitochondria	GO:0050794 regulation of cellular process; GO:0010468 regulation of gene expression; GO:0006355 regulation of transcription, DNA-templated; GO:0031326 regulation of cellular biosynthetic process; GO:0080090 regulation of primary metabolic process; GO:0060255 regulation of macromolecule metabolic process; GO:0019219 regulation of nucleobase-containing compound metabolic process; GO:0010556 regulat…		GO:0042393 histone binding; GO:0005515 protein binding; GO:0005488 binding;						R	KOG1632	Uncharacterized PHD Zn-finger protein
K3XFP7	"pentatricopeptide repeat-containing protein At1g80270, mitochondrial-like [Setaria italica]"	LOC101769762	69.624	Si000716m.g	2	chloroplast,mitochondria			GO:0005515 protein binding; GO:0005488 binding;				IPR011990; IPR033443;	Tetratricopeptide-like helical domain; Pentacotripeptide-repeat region of PROPR;	R	KOG4197	FOG: PPR repeat
K3XEX9	"pentatricopeptide repeat-containing protein At3g09650, chloroplastic [Setaria italica]"	LOC101782309	79.78	Si000446m.g	2	chloroplast			GO:0005515 protein binding; GO:0005488 binding;				IPR011990; IPR033443;	Tetratricopeptide-like helical domain; Pentacotripeptide-repeat region of PROPR;	R	KOG4197	FOG: PPR repeat
K3YPH2	"presequence protease 1, chloroplastic/mitochondrial [Setaria italica]"	LOC101768037	121.43	Si016164m.g	2	chloroplast	GO:0006508 proteolysis; GO:0008152 metabolic process; GO:0043170 macromolecule metabolic process; GO:0019538 protein metabolic process; GO:0044238 primary metabolic process; GO:0071704 organic substance metabolic process;		GO:0046872 metal ion binding; GO:0043169 cation binding; GO:0003824 catalytic activity; GO:0005488 binding; GO:0043167 ion binding;	K06972			IPR007863; IPR013578; IPR011765; IPR011249; IPR011237;	Peptidase M16, C-terminal; Peptidase M16C associated; Peptidase M16, N-terminal; Metalloenzyme, LuxS/M16 peptidase-like; Peptidase M16 domain;	RO	KOG2019	Metalloendoprotease HMP1 (insulinase superfamily)
K3Y5K8	"LETM1 and EF-hand domain-containing protein 1, mitochondrial-like [Setaria italica]"	SETIT_009496mg	80.571	Si009496m.g	2	nucleus			GO:0043022 ribosome binding; GO:0005488 binding; GO:0043167 ion binding; GO:0044877 macromolecular complex binding; GO:0046872 metal ion binding; GO:0043169 cation binding; GO:0005509 calcium ion binding; GO:0043021 ribonucleoprotein complex binding;	K17800			IPR033122; IPR002048; IPR011992; IPR011685;	Letm1 ribosome-binding domain; EF-hand domain; EF-hand domain pair; LETM1-like;	S	KOG1043	Ca2+-binding transmembrane protein LETM1/MRS7
K4A7D6	"DUF21 domain-containing protein At1g55930, chloroplastic-like [Setaria italica]"	SETIT_034792mg	66.917	Si034792m.g	2	plasma membrane	GO:0044699 single-organism process; GO:0008152 metabolic process; GO:0055114 oxidation-reduction process; GO:0044710 single-organism metabolic process;		GO:0097159 organic cyclic compound binding; GO:1901363 heterocyclic compound binding; GO:0016614 oxidoreductase activity, acting on CH-OH group of donors; GO:1901265 nucleoside phosphate binding; GO:0050660 flavin adenine dinucleotide binding; GO:0003824 catalytic activity; GO:0005488 binding; GO:0043167 ion binding; GO:0043168 anion binding; GO:0000166 nucleotide binding; GO:0048037 cofactor bin…				IPR016166; IPR002550; IPR016169; IPR000644; IPR005170;	FAD-binding, type 2; Domain of unknown function DUF21; CO dehydrogenase flavoprotein-like, FAD-binding, subdomain 2; CBS domain; Transporter-associated domain;	S	KOG2118	Predicted membrane protein, contains two CBS domains
K3YPW5	beta-catenin-like protein 1 [Setaria italica]	LOC101760741	91.64		2	cytoplasm			GO:0005488 binding;	K12864	CTNNBL1; beta-catenin-like protein 1	sita03040 Spliceosome;	IPR011989; IPR013180; IPR016024;	Armadillo-like helical; Beta-catenin-like protein 1, N-terminal; Armadillo-type fold;	S	KOG2734	Uncharacterized conserved protein
K4AED4	THO complex subunit 7B-like [Setaria italica]	LOC101753261	27.591	Si037241m.g	2	cytoplasm	GO:0006396 RNA processing; GO:0006725 cellular aromatic compound metabolic process; GO:1901360 organic cyclic compound metabolic process; GO:0006807 nitrogen compound metabolic process; GO:0044238 primary metabolic process; GO:0044237 cellular metabolic process; GO:0071704 organic substance metabolic process; GO:0006397 mRNA processing; GO:0016070 RNA metabolic process; GO:0008152 metabolic proce…	GO:0043229 intracellular organelle; GO:0044446 intracellular organelle part; GO:0032991 macromolecular complex; GO:0044424 intracellular part; GO:0000347 THO complex; GO:0005623 cell; GO:0000445 THO complex part of transcription export complex; GO:0044422 organelle part; GO:0043226 organelle; GO:0043231 intracellular membrane-bounded organelle; GO:0005634 nucleus; GO:0044464 cell part; GO:0005622…		K13176	THOC7; THO complex subunit 7	sita03013 RNA transport;			S	KOG3215	Uncharacterized conserved protein
K3Y5W9	MAU2 chromatid cohesion factor homolog [Juglans regia]	LOC101762633	68.05	Si009384m.g	2	chloroplast									S	KOG2300	Uncharacterized conserved protein
K3Z4H9	ARM REPEAT PROTEIN INTERACTING WITH ABF2 [Setaria italica]	LOC101773470	68.856	Si021312m.g	2	nucleus			GO:0005515 protein binding; GO:0005488 binding;				IPR011333; IPR011989; IPR000210; IPR016024;	SKP1/BTB/POZ domain; Armadillo-like helical; BTB/POZ domain; Armadillo-type fold;	S	KOG0167	FOG: Armadillo/beta-catenin-like repeats
K3YP82	nuclear pore complex protein NUP205 [Setaria italica]	SETIT_016074mg	207.39	Si016074m.g	2	plasma membrane		GO:0043229 intracellular organelle; GO:0005643 nuclear pore; GO:0005635 nuclear envelope; GO:0044446 intracellular organelle part; GO:0031967 organelle envelope; GO:0012505 endomembrane system; GO:0032991 macromolecular complex; GO:0044424 intracellular part; GO:0005623 cell; GO:0044422 organelle part; GO:0043226 organelle; GO:0043231 intracellular membrane-bounded organelle; GO:0005634 nucleus; …		K14310	NUP205; nuclear pore complex protein Nup205	sita03013 RNA transport;			S	KOG1835	Uncharacterized conserved protein
K3Z415	"LETM1 and EF-hand domain-containing protein 1, mitochondrial-like [Setaria italica]"	LOC101770514	86.829	Si021283m.g	2	chloroplast			GO:0043022 ribosome binding; GO:0005488 binding; GO:0043167 ion binding; GO:0044877 macromolecular complex binding; GO:0046872 metal ion binding; GO:0043169 cation binding; GO:0005509 calcium ion binding; GO:0043021 ribonucleoprotein complex binding;	K17800			IPR033122; IPR002048; IPR011992; IPR011685;	Letm1 ribosome-binding domain; EF-hand domain; EF-hand domain pair; LETM1-like;	S	KOG1043	Ca2+-binding transmembrane protein LETM1/MRS7
K3XZ13	probable calcium-binding protein CML30 [Setaria italica]	LOC101773236	26.291	Si007171m.g	2	chloroplast			GO:0043169 cation binding; GO:0046872 metal ion binding; GO:0005509 calcium ion binding; GO:0005488 binding; GO:0043167 ion binding;				IPR011992; IPR002048;	EF-hand domain pair; EF-hand domain;	T	KOG0027	Calmodulin and related proteins (EF-Hand superfamily)
K3ZNG6	disease resistance protein RPP13-like [Setaria italica]	SETIT_028143mg	100.43	Si028143m.g	2	plasma membrane			GO:1901265 nucleoside phosphate binding; GO:0001882 nucleoside binding; GO:0043167 ion binding; GO:0000166 nucleotide binding; GO:0097159 organic cyclic compound binding; GO:1901363 heterocyclic compound binding; GO:0032549 ribonucleoside binding; GO:0097367 carbohydrate derivative binding; GO:0032553 ribonucleotide binding; GO:0005488 binding; GO:0032550 purine ribonucleoside binding; GO:0043531…				IPR002182; IPR027417; IPR032675;	NB-ARC; P-loop containing nucleoside triphosphate hydrolase; Leucine-rich repeat domain, L domain-like;	T	KOG4658	Apoptotic ATPase
K4A7P4	SRSF protein kinase 1-like [Setaria italica]	LOC101770816	63.07	Si034900m.g	2	nucleus	GO:0016310 phosphorylation; GO:0044267 cellular protein metabolic process; GO:0044238 primary metabolic process; GO:0044237 cellular metabolic process; GO:0006796 phosphate-containing compound metabolic process; GO:0071704 organic substance metabolic process; GO:0008152 metabolic process; GO:0006468 protein phosphorylation; GO:0006793 phosphorus metabolic process; GO:0044260 cellular macromolecul…		GO:0005524 ATP binding; GO:1901265 nucleoside phosphate binding; GO:0016773 phosphotransferase activity, alcohol group as acceptor; GO:0001882 nucleoside binding; GO:0043167 ion binding; GO:0004672 protein kinase activity; GO:0000166 nucleotide binding; GO:0097159 organic cyclic compound binding; GO:1901363 heterocyclic compound binding; GO:0032549 ribonucleoside binding; GO:0097367 carbohydrate …	K08832			IPR000719; IPR011009;	Protein kinase domain; Protein kinase-like domain;	T	KOG1290	Serine/threonine protein kinase
K3Y5R5	programmed cell death protein 4-like [Setaria italica]	LOC101765745	73.39	Si009554m.g	2	cytoplasm			GO:0005488 binding;				IPR003891; IPR016024; IPR016021;	Initiation factor eIF-4 gamma, MA3; Armadillo-type fold; MIF4G-like domain;	T	KOG0403	Neoplastic transformation suppressor Pdcd4/MA-3, contains MA3 domain
K4A548	putative disease resistance RPP13-like protein 1 isoform X2 [Setaria italica]	LOC101777828	123.61	Si034002m.g	2	cytoplasm			GO:1901265 nucleoside phosphate binding; GO:0001882 nucleoside binding; GO:0043167 ion binding; GO:0005515 protein binding; GO:0000166 nucleotide binding; GO:0097159 organic cyclic compound binding; GO:1901363 heterocyclic compound binding; GO:0032549 ribonucleoside binding; GO:0097367 carbohydrate derivative binding; GO:0032553 ribonucleotide binding; GO:0005488 binding; GO:0032550 purine ribonu…				IPR002182; IPR027417; IPR032675;	NB-ARC; P-loop containing nucleoside triphosphate hydrolase; Leucine-rich repeat domain, L domain-like;	T	KOG4658	Apoptotic ATPase
K4A7V3	small G protein signaling modulator 1 [Setaria italica]	LOC101758087	62.828	Si034959m.g	2	chloroplast							IPR000195;	Rab-GTPase-TBC domain;	T	KOG2197	Ypt/Rab-specific GTPase-activating protein GYP7 and related proteins
K3ZLJ0	putative disease resistance RPP13-like protein 3 isoform X1 [Setaria italica]	SETIT_027449mg	90.55	Si009317m.g	2	chloroplast			GO:1901265 nucleoside phosphate binding; GO:0001882 nucleoside binding; GO:0043167 ion binding; GO:0005515 protein binding; GO:0000166 nucleotide binding; GO:0097159 organic cyclic compound binding; GO:1901363 heterocyclic compound binding; GO:0032549 ribonucleoside binding; GO:0097367 carbohydrate derivative binding; GO:0032553 ribonucleotide binding; GO:0005488 binding; GO:0032550 purine ribonu…				IPR002182; IPR027417; IPR032675;	NB-ARC; P-loop containing nucleoside triphosphate hydrolase; Leucine-rich repeat domain, L domain-like;	T	KOG4658	Apoptotic ATPase
K4AGA2	calmodulin-7 isoform X1 [Vitis vinifera]	LOC101765144	16.832	Si037909m.g	2	cytoplasm			GO:0043169 cation binding; GO:0046872 metal ion binding; GO:0005509 calcium ion binding; GO:0005488 binding; GO:0043167 ion binding;	K02183	CALM; calmodulin	sita04626 Plant-pathogen interaction; sita04070 Phosphatidylinositol signaling system; sita04016 MAPK signaling pathway - plant;	IPR002048; IPR011992;	EF-hand domain; EF-hand domain pair;	T	KOG0027	Calmodulin and related proteins (EF-Hand superfamily)
K3XM69	probable calcium-binding protein CML16 [Setaria italica]	LOC101778141	20.323	Si002992m.g	2	chloroplast			GO:0043169 cation binding; GO:0046872 metal ion binding; GO:0005509 calcium ion binding; GO:0005488 binding; GO:0043167 ion binding;	K13448	CML; calcium-binding protein CML	sita04626 Plant-pathogen interaction;	IPR011992; IPR002048;	EF-hand domain pair; EF-hand domain;	T	KOG0027	Calmodulin and related proteins (EF-Hand superfamily)
K3XIM3	calumenin-like [Aegilops tauschii subsp. tauschii]	LOC101776227	45.709	Si001748m.g	2	chloroplast			GO:0043169 cation binding; GO:0046872 metal ion binding; GO:0005509 calcium ion binding; GO:0005488 binding; GO:0043167 ion binding;				IPR002048; IPR011992;	EF-hand domain; EF-hand domain pair;	TU	KOG4223	Reticulocalbin, calumenin, DNA supercoiling factor, and related Ca2+-binding proteins of the CREC family (EF-Hand protein superfamily)
K3XJB7	calumenin-like [Aegilops tauschii subsp. tauschii]	LOC101776227	41.153	Si001748m.g	2	chloroplast			GO:0043169 cation binding; GO:0046872 metal ion binding; GO:0005509 calcium ion binding; GO:0005488 binding; GO:0043167 ion binding;				IPR002048; IPR011992;	EF-hand domain; EF-hand domain pair;	TU	KOG4223	Reticulocalbin, calumenin, DNA supercoiling factor, and related Ca2+-binding proteins of the CREC family (EF-Hand protein superfamily)
K3YQ60	conserved oligomeric Golgi complex subunit 4 isoform X2 [Setaria italica]	LOC101785820	84.048	Si016399m.g	2	mitochondria				K20291			IPR013167;	Conserved oligomeric Golgi complex, subunit 4;	U	KOG0412	Golgi transport complex COD1 protein
K4A5J5	Coatomer subunit gamma OS=Setaria italica OX=4555 GN=LOC101767457	LOC101767457	100.14	Si034149m.g	2	chloroplast	GO:0045184 establishment of protein localization; GO:0006810 transport; GO:0046907 intracellular transport; GO:0070727 cellular macromolecule localization; GO:0051649 establishment of localization in cell; GO:0016192 vesicle-mediated transport; GO:0006886 intracellular protein transport; GO:0071702 organic substance transport; GO:0008104 protein localization; GO:0033036 macromolecule localization…	GO:0016020 membrane; GO:0031410 cytoplasmic vesicle; GO:0031090 organelle membrane; GO:0098796 membrane protein complex; GO:0030137 COPI-coated vesicle; GO:0031982 vesicle; GO:0030660 Golgi-associated vesicle membrane; GO:0005737 cytoplasm; GO:0044433 cytoplasmic vesicle part; GO:0032991 macromolecular complex; GO:0044424 intracellular part; GO:0030120 vesicle coat; GO:0030663 COPI-coated vesicle…	GO:0005198 structural molecule activity; GO:0005488 binding;	K17267			IPR013040; IPR011989; IPR002553; IPR016024; IPR032154; IPR009028; IPR015873; IPR013041;	Coatomer, gamma subunit, appendage, Ig-like subdomain; Armadillo-like helical; Clathrin/coatomer adaptor, adaptin-like, N-terminal; Armadillo-type fold; Coatomer subunit gamma, C-terminal; Coatomer/calthrin adaptor appendage, C-terminal subdomain; Clathrin alpha-adaptin/coatomer adaptor, appendage, C-terminal subdomain; Coatomer/clathrin adaptor appendage, Ig-like subdomain;	U	KOG1078	Vesicle coat complex COPI, gamma subunit
K3Y4M8	Clathrin heavy chain OS=Setaria italica OX=4555 GN=LOC101777651	LOC101777651	193.65	Si009166m.g	2	cytoplasm	GO:0045184 establishment of protein localization; GO:0006810 transport; GO:0046907 intracellular transport; GO:0070727 cellular macromolecule localization; GO:0051649 establishment of localization in cell; GO:0016192 vesicle-mediated transport; GO:0006886 intracellular protein transport; GO:0071702 organic substance transport; GO:0008104 protein localization; GO:0033036 macromolecule localization…	GO:0030658 transport vesicle membrane; GO:0016020 membrane; GO:0030130 clathrin coat of trans-Golgi network vesicle; GO:0031410 cytoplasmic vesicle; GO:0031090 organelle membrane; GO:0098796 membrane protein complex; GO:0071944 cell periphery; GO:0031982 vesicle; GO:0030660 Golgi-associated vesicle membrane; GO:0005737 cytoplasm; GO:0044433 cytoplasmic vesicle part; GO:0032991 macromolecular comp…	GO:0005515 protein binding; GO:0005198 structural molecule activity; GO:0005488 binding;	K04646	CLTC; clathrin heavy chain	sita04144 Endocytosis;	IPR015348; IPR016025; IPR011990; IPR012331; IPR016024; IPR001473;	Clathrin, heavy chain, linker, core motif; Clathrin, heavy chain, linker/propeller domain; Tetratricopeptide-like helical domain; Clathrin, heavy chain, linker; Armadillo-type fold; Clathrin, heavy chain, propeller, N-terminal;	U	KOG0985	Vesicle coat protein clathrin, heavy chain
K4ADE5	ran-binding protein 1 homolog b-like [Setaria italica]	LOC101775947	31.527	Si036902m.g	2	nucleus	GO:0006810 transport; GO:0046907 intracellular transport; GO:0051649 establishment of localization in cell; GO:0051179 localization; GO:0051234 establishment of localization; GO:0051641 cellular localization;			K15306			IPR000156; IPR011993;	Ran binding domain; PH domain-like;	U	KOG0864	Ran-binding protein RANBP1 and related RanBD domain proteins
K3ZGW5	Clathrin heavy chain OS=Setaria italica OX=4555 GN=LOC101782089	LOC101782089	193.63	Si025817m.g	2	cytoplasm	GO:0045184 establishment of protein localization; GO:0006810 transport; GO:0046907 intracellular transport; GO:0070727 cellular macromolecule localization; GO:0051649 establishment of localization in cell; GO:0016192 vesicle-mediated transport; GO:0006886 intracellular protein transport; GO:0071702 organic substance transport; GO:0008104 protein localization; GO:0033036 macromolecule localization…	GO:0030658 transport vesicle membrane; GO:0016020 membrane; GO:0030130 clathrin coat of trans-Golgi network vesicle; GO:0031410 cytoplasmic vesicle; GO:0031090 organelle membrane; GO:0098796 membrane protein complex; GO:0071944 cell periphery; GO:0031982 vesicle; GO:0030660 Golgi-associated vesicle membrane; GO:0005737 cytoplasm; GO:0044433 cytoplasmic vesicle part; GO:0032991 macromolecular comp…	GO:0005515 protein binding; GO:0005198 structural molecule activity; GO:0005488 binding;	K04646	CLTC; clathrin heavy chain	sita04144 Endocytosis;	IPR016025; IPR015348; IPR011990; IPR012331; IPR016024; IPR001473;	Clathrin, heavy chain, linker/propeller domain; Clathrin, heavy chain, linker, core motif; Tetratricopeptide-like helical domain; Clathrin, heavy chain, linker; Armadillo-type fold; Clathrin, heavy chain, propeller, N-terminal;	U	KOG0985	Vesicle coat protein clathrin, heavy chain
K3ZQJ4	Coatomer subunit gamma OS=Setaria italica OX=4555 GN=LOC101780598	LOC101780598	98.551	Si028874m.g	2	cytoplasm	GO:0045184 establishment of protein localization; GO:0006810 transport; GO:0046907 intracellular transport; GO:0070727 cellular macromolecule localization; GO:0051649 establishment of localization in cell; GO:0016192 vesicle-mediated transport; GO:0006886 intracellular protein transport; GO:0071702 organic substance transport; GO:0008104 protein localization; GO:0033036 macromolecule localization…	GO:0016020 membrane; GO:0031410 cytoplasmic vesicle; GO:0031090 organelle membrane; GO:0098796 membrane protein complex; GO:0030137 COPI-coated vesicle; GO:0031982 vesicle; GO:0030660 Golgi-associated vesicle membrane; GO:0005737 cytoplasm; GO:0044433 cytoplasmic vesicle part; GO:0032991 macromolecular complex; GO:0044424 intracellular part; GO:0030120 vesicle coat; GO:0030663 COPI-coated vesicle…	GO:0005198 structural molecule activity; GO:0005488 binding;	K17267			IPR013040; IPR011989; IPR002553; IPR032154; IPR016024; IPR009028; IPR015873; IPR013041;	Coatomer, gamma subunit, appendage, Ig-like subdomain; Armadillo-like helical; Clathrin/coatomer adaptor, adaptin-like, N-terminal; Coatomer subunit gamma, C-terminal; Armadillo-type fold; Coatomer/calthrin adaptor appendage, C-terminal subdomain; Clathrin alpha-adaptin/coatomer adaptor, appendage, C-terminal subdomain; Coatomer/clathrin adaptor appendage, Ig-like subdomain;	U	KOG1078	Vesicle coat complex COPI, gamma subunit
K3XVN2	Exocyst subunit Exo70 family protein OS=Setaria italica OX=4555 GN=LOC101768667	LOC101768667	76.018	Si005990m.g	2	cytoplasm	GO:0006810 transport; GO:1902578 single-organism localization; GO:0032940 secretion by cell; GO:0016192 vesicle-mediated transport; GO:0044763 single-organism cellular process; GO:0044699 single-organism process; GO:0051179 localization; GO:0009987 cellular process; GO:0051234 establishment of localization; GO:0006887 exocytosis; GO:0044765 single-organism transport; GO:0046903 secretion;	GO:0005938 cell cortex; GO:0044464 cell part; GO:0044448 cell cortex part; GO:0005622 intracellular; GO:0071944 cell periphery; GO:0005737 cytoplasm; GO:0099568 cytoplasmic region; GO:0032991 macromolecular complex; GO:0044424 intracellular part; GO:0000145 exocyst; GO:0043234 protein complex; GO:0005623 cell; GO:0044444 cytoplasmic part; GO:0099023 tethering complex;		K07195			IPR016159;	Cullin repeat-like-containing domain;	U	KOG2344	Exocyst component protein and related proteins
K4A602	Vacuolar protein sorting-associated protein 35 OS=Setaria italica OX=4555 GN=LOC101756461	LOC101756461	90.735	Si034306m.g	2	nucleus	GO:0046907 intracellular transport; GO:0016192 vesicle-mediated transport; GO:0071702 organic substance transport; GO:0015031 protein transport; GO:0051234 establishment of localization; GO:0051641 cellular localization; GO:0016197 endosomal transport; GO:0006810 transport; GO:0045184 establishment of protein localization; GO:0051649 establishment of localization in cell; GO:0042147 retrograde tr…	GO:0016020 membrane; GO:0030904 retromer complex; GO:0044464 cell part; GO:0098796 membrane protein complex; GO:0044425 membrane part; GO:0012505 endomembrane system; GO:0032991 macromolecular complex; GO:0043234 protein complex; GO:0005623 cell;	GO:0022892 substrate-specific transporter activity; GO:0008565 protein transporter activity; GO:0005215 transporter activity;	K18468	VPS35; vacuolar protein sorting-associated protein 35	sita04144 Endocytosis;			U	KOG1107	Membrane coat complex Retromer, subunit VPS35
K3Y513	importin-9 isoform X2 [Setaria italica]	SETIT_009301mg	101.65	Si009301m.g	2	nucleus	GO:0045184 establishment of protein localization; GO:0006810 transport; GO:0046907 intracellular transport; GO:0070727 cellular macromolecule localization; GO:0051649 establishment of localization in cell; GO:0006886 intracellular protein transport; GO:0071702 organic substance transport; GO:0008104 protein localization; GO:0033036 macromolecule localization; GO:0034613 cellular protein localizat…		GO:0031267 small GTPase binding; GO:0017016 Ras GTPase binding; GO:0005488 binding; GO:0005515 protein binding; GO:0008536 Ran GTPase binding; GO:0051020 GTPase binding; GO:0019899 enzyme binding;	K20224			IPR001494; IPR013598; IPR011989; IPR016024;	Importin-beta, N-terminal domain; Exportin-1/Importin-beta-like; Armadillo-like helical; Armadillo-type fold;	UY	KOG2274	Predicted importin 9
K4A6H7	vacuolar protein sorting-associated protein 52 A isoform X1 [Setaria italica]	LOC101785776	80.162	Si034481m.g	2	cytoplasm				K20298			IPR016159;	Cullin repeat-like-containing domain;	UZ	KOG1961	Vacuolar sorting protein VPS52/suppressor of actin Sac2
K3ZV62	probable carboxylesterase 15 [Setaria italica]	LOC101781140	35.748	Si030493m.g	2	cytoplasm	GO:0008152 metabolic process;		GO:0016787 hydrolase activity; GO:0003824 catalytic activity;				IPR029058; IPR013094;	Alpha/Beta hydrolase fold; Alpha/beta hydrolase fold-3;	V	KOG1515	Arylacetamide deacetylase
K4A5B0	nuclear pore complex protein NUP96-like [Setaria italica]	LOC101763385	114.06	Si034064m.g	2	cytoplasm	GO:0006810 transport; GO:0051179 localization; GO:0051234 establishment of localization;	GO:0043229 intracellular organelle; GO:0005643 nuclear pore; GO:0005635 nuclear envelope; GO:0044446 intracellular organelle part; GO:0031967 organelle envelope; GO:0012505 endomembrane system; GO:0032991 macromolecular complex; GO:0044424 intracellular part; GO:0005623 cell; GO:0044422 organelle part; GO:0043226 organelle; GO:0043231 intracellular membrane-bounded organelle; GO:0005634 nucleus; …		K14297	NUP98; nuclear pore complex protein Nup98-Nup96	sita03013 RNA transport;	IPR007230; IPR021967;	Peptidase S59, nucleoporin; Nuclear protein 96;	YU	KOG0845	Nuclear pore complex, Nup98 component (sc Nup145/Nup100/Nup116)
K3YP94	nuclear pore complex protein NUP160 [Setaria italica]	LOC101783803	168.62	Si016086m.g	2	chloroplast			GO:0005515 protein binding; GO:0005488 binding;	K14303	NUP160; nuclear pore complex protein Nup160	sita03013 RNA transport;	IPR017986;	WD40-repeat-containing domain;	YU	KOG4521	Nuclear pore complex, Nup160 component
K3Z3S0	importin subunit beta-1-like [Setaria italica]	LOC101766888	95.394	Si021188m.g	2	chloroplast	GO:0045184 establishment of protein localization; GO:0006810 transport; GO:0046907 intracellular transport; GO:0070727 cellular macromolecule localization; GO:0051649 establishment of localization in cell; GO:0006886 intracellular protein transport; GO:0071702 organic substance transport; GO:0008104 protein localization; GO:0033036 macromolecule localization; GO:0034613 cellular protein localizat…		GO:0031267 small GTPase binding; GO:0017016 Ras GTPase binding; GO:0005488 binding; GO:0005515 protein binding; GO:0008536 Ran GTPase binding; GO:0051020 GTPase binding; GO:0019899 enzyme binding;	K14293	KPNB1; importin subunit beta-1	sita03013 RNA transport;	IPR001494; IPR011989; IPR016024;	Importin-beta, N-terminal domain; Armadillo-like helical; Armadillo-type fold;	YU	KOG1241	Karyopherin (importin) beta 1
K3Y4V3	importin beta-like SAD2 [Setaria italica]	LOC101752763	118.22	Si009241m.g	2	cytoplasm	GO:0045184 establishment of protein localization; GO:0006810 transport; GO:0046907 intracellular transport; GO:0070727 cellular macromolecule localization; GO:0051649 establishment of localization in cell; GO:0006886 intracellular protein transport; GO:0071702 organic substance transport; GO:0008104 protein localization; GO:0033036 macromolecule localization; GO:0034613 cellular protein localizat…		GO:0031267 small GTPase binding; GO:0017016 Ras GTPase binding; GO:0005488 binding; GO:0005515 protein binding; GO:0008536 Ran GTPase binding; GO:0051020 GTPase binding; GO:0019899 enzyme binding;	K20223			IPR001494; IPR011989; IPR016024; IPR013713;	Importin-beta, N-terminal domain; Armadillo-like helical; Armadillo-type fold; Exportin/Importin, Cse1-like;	YU	KOG1991	Nuclear transport receptor RANBP7/RANBP8 (importin beta superfamily)
K3YR05	nephrocystin-3 [Setaria italica]	LOC101774216	64.865	Si016699m.g	2	chloroplast			GO:0005515 protein binding; GO:0005488 binding;				IPR011990; IPR013026;	Tetratricopeptide-like helical domain; Tetratricopeptide repeat-containing domain;	Z	KOG1840	Kinesin light chain
K3YDD6	kinesin light chain 3-like isoform X2 [Oryza brachyantha]	SETIT_012241mg	57.184		2	peroxisome									Z	KOG1840	Kinesin light chain
K3XWX0	benzyl alcohol O-benzoyltransferase-like [Setaria italica]	LOC101772151	48.213	Si006428m.g	2	chloroplast			GO:0016746 transferase activity, transferring acyl groups; GO:0016747 transferase activity, transferring acyl groups other than amino-acyl groups; GO:0003824 catalytic activity; GO:0016740 transferase activity;	K19861			IPR023213;	Chloramphenicol acetyltransferase-like domain;
A0A0Q3P975	LOW QUALITY PROTEIN: nitronate monooxygenase [Oryza brachyantha]	SETIT_0142201mg	25.684		2	cytoplasm	GO:0044699 single-organism process; GO:0008152 metabolic process; GO:0055114 oxidation-reduction process; GO:0044710 single-organism metabolic process;		GO:0016701 oxidoreductase activity, acting on single donors with incorporation of molecular oxygen; GO:0016703 oxidoreductase activity, acting on single donors with incorporation of molecular oxygen, incorporation of one atom of oxygen (internal monooxygenases or internal mixed function oxidases); GO:0004497 monooxygenase activity; GO:0003824 catalytic activity; GO:0018580 nitronate monooxygenase…				IPR013785; IPR004136;	Aldolase-type TIM barrel; Nitronate monooxygenase;
K3YB35	abscisic stress-ripening protein 3-like [Setaria italica]	LOC101785036	11.478	Si011429m.g	2	mitochondria	GO:0006950 response to stress; GO:0050896 response to stimulus;
K4A4Y6	paladin [Setaria italica]	LOC101786834	142.7	Si033940m.g	2	cytoplasm							IPR029021;	Protein-tyrosine phosphatase-like;
K3YE95	rhamnogalacturonate lyase-like isoform X1 [Setaria italica]	LOC101768622	75.781	Si012557m.g	2	vacuolar membrane	GO:0008152 metabolic process; GO:0005975 carbohydrate metabolic process; GO:0044238 primary metabolic process; GO:0071704 organic substance metabolic process;		GO:0030246 carbohydrate binding; GO:0003824 catalytic activity; GO:0005488 binding;	K18195			IPR011013; IPR029411; IPR014766; IPR013784; IPR029413; IPR008979;	Galactose mutarotase-like domain; Rhamnogalacturonan lyase, domain III; Carboxypeptidase, regulatory domain; Carbohydrate-binding-like fold; Rhamnogalacturonan lyase, domain II; Galactose-binding domain-like;
K3XL31	pathogen-related protein isoform X2 [Setaria italica]	LOC101763947	27.996	Si002604m.g	2	cytoplasm							IPR032710;	NTF2-like domain;
K3XES2	MAR-binding filament-like protein 1 [Setaria italica]	LOC101761774	85.195	Si000389m.g	2	chloroplast
K3Y7H1	GDSL esterase/lipase At1g09390-like [Setaria italica]	LOC101762645	46.011	Si010162m.g	2	chloroplast			GO:0016787 hydrolase activity; GO:0003824 catalytic activity; GO:0016788 hydrolase activity, acting on ester bonds;				IPR001087; IPR013830;	GDSL lipase/esterase; SGNH hydrolase-type esterase domain;
K3Z808	PHD finger protein ALFIN-LIKE 8-like [Setaria italica]	LOC101773461	35.326	Si022496m.g	2	nucleus	GO:0050794 regulation of cellular process; GO:0010468 regulation of gene expression; GO:0006355 regulation of transcription, DNA-templated; GO:0031326 regulation of cellular biosynthetic process; GO:0080090 regulation of primary metabolic process; GO:0060255 regulation of macromolecule metabolic process; GO:0019219 regulation of nucleobase-containing compound metabolic process; GO:0010556 regulat…		GO:0042393 histone binding; GO:0046914 transition metal ion binding; GO:0005488 binding; GO:0043167 ion binding; GO:0046872 metal ion binding; GO:0043169 cation binding; GO:0005515 protein binding; GO:0008270 zinc ion binding;				IPR013083; IPR001965; IPR011011; IPR019787;	Zinc finger, RING/FYVE/PHD-type; Zinc finger, PHD-type; Zinc finger, FYVE/PHD-type; Zinc finger, PHD-finger;
K3ZQ82	Cellulose synthase OS=Setaria italica OX=4555 GN=LOC101772353	LOC101772353	122.35	Si028762m.g	2	plasma membrane	GO:0016051 carbohydrate biosynthetic process; GO:0044711 single-organism biosynthetic process; GO:0006073 cellular glucan metabolic process; GO:0000271 polysaccharide biosynthetic process; GO:0030243 cellulose metabolic process; GO:0044042 glucan metabolic process; GO:0044763 single-organism cellular process; GO:0044699 single-organism process; GO:0033692 cellular polysaccharide biosynthetic proc…	GO:0016020 membrane;	GO:0016759 cellulose synthase activity; GO:0016758 transferase activity, transferring hexosyl groups; GO:0043167 ion binding; GO:0008194 UDP-glycosyltransferase activity; GO:0046527 glucosyltransferase activity; GO:0005515 protein binding; GO:0008270 zinc ion binding; GO:0046914 transition metal ion binding; GO:0003824 catalytic activity; GO:0005488 binding; GO:0035251 UDP-glucosyltransferase act…	K10999			IPR027934; IPR001841; IPR013083; IPR029044;	Cellulose synthase, RING-type zinc finger; Zinc finger, RING-type; Zinc finger, RING/FYVE/PHD-type; Nucleotide-diphospho-sugar transferases;
K3XIU5	"stearoyl-[acyl-carrier-protein] 9-desaturase 1, chloroplastic [Setaria italica]"	LOC101760033	42.753	Si001818m.g	2	chloroplast	GO:0055114 oxidation-reduction process; GO:0044281 small molecule metabolic process; GO:0044763 single-organism cellular process; GO:0044699 single-organism process; GO:0044255 cellular lipid metabolic process; GO:0006631 fatty acid metabolic process; GO:0044238 primary metabolic process; GO:0044237 cellular metabolic process; GO:0071704 organic substance metabolic process; GO:0008152 metabolic p…		GO:0016705 oxidoreductase activity, acting on paired donors, with incorporation or reduction of molecular oxygen; GO:0045300 acyl-[acyl-carrier-protein] desaturase activity; GO:0003824 catalytic activity; GO:0016491 oxidoreductase activity; GO:0016717 oxidoreductase activity, acting on paired donors, with oxidation of a pair of donors resulting in the reduction of molecular oxygen to two molecule…	K03921	FAB2; acyl-[acyl-carrier-protein] desaturase [EC:1.14.19.2 1.14.19.11 1.14.19.26]	sita01212 Fatty acid metabolism;	IPR012348; IPR009078;	Ribonucleotide reductase-related; Ferritin-like superfamily;
K3ZKL4	---	LOC101775367	9.1009	Si027120m.g	2	extracellular
K4A549	nucleoporin NUP188 homolog [Pyrus x bretschneideri]	LOC101761606	121.13		2	plasma membrane				K14311	NUP188; nuclear pore complex protein Nup188	sita03013 RNA transport;
K4AF53	PRA1 family protein OS=Setaria italica OX=4555 GN=LOC101765670	LOC101765670	21.741	Si037510m.g	2	chloroplast
K3XFG3	protein Hook homolog 3 isoform X2 [Oryza sativa Japonica Group]	SETIT_000632mg	72.393	Si000632m.g	2	chloroplast
U5TUT2	Photosystem II reaction center protein H OS=Setaria italica OX=4555 GN=psbH	psbH	7.787		2	nucleus	GO:0008152 metabolic process; GO:0065008 regulation of biological quality; GO:0031647 regulation of protein stability; GO:0009987 cellular process; GO:0044237 cellular metabolic process; GO:0050821 protein stabilization; GO:0015979 photosynthesis; GO:0065007 biological regulation;	GO:0009521 photosystem; GO:0016020 membrane; GO:0009523 photosystem II; GO:0044464 cell part; GO:0005622 intracellular; GO:0098796 membrane protein complex; GO:0044425 membrane part; GO:0009579 thylakoid; GO:0032991 macromolecular complex; GO:0044424 intracellular part; GO:0005623 cell; GO:0043234 protein complex; GO:0044436 thylakoid part; GO:0034357 photosynthetic membrane;	GO:0042301 phosphate ion binding; GO:0043168 anion binding; GO:0005488 binding; GO:0043167 ion binding;	K02709	psbH; photosystem II PsbH protein	sita01100 Metabolic pathways; sita00195 Photosynthesis;
K3ZA95	Ribulose bisphosphate carboxylase small chain OS=Setaria italica OX=4555 GN=LOC101763225	LOC101763225	19.084	Si023466m.g	2	chloroplast				K01602	rbcS; ribulose-bisphosphate carboxylase small chain [EC:4.1.1.39]	sita00710 Carbon fixation in photosynthetic organisms; sita01100 Metabolic pathways; sita00630 Glyoxylate and dicarboxylate metabolism; sita01200 Carbon metabolism;	IPR024680; IPR000894;	Ribulose-1,5-bisphosphate carboxylase small subunit, N-terminal; Ribulose bisphosphate carboxylase small chain, domain;
K3ZZE7	E3 ubiquitin-protein ligase At1g63170-like [Ipomoea nil]	LOC101771827	37.881		2	chloroplast
A0A0Q3RFU7	ATP-dependent RNA helicase SKI2 [Setaria italica]	SETIT_0201942mg	93.993		2	nucleus			GO:0005524 ATP binding; GO:1901265 nucleoside phosphate binding; GO:0001882 nucleoside binding; GO:0043167 ion binding; GO:0000166 nucleotide binding; GO:0097159 organic cyclic compound binding; GO:1901363 heterocyclic compound binding; GO:0032549 ribonucleoside binding; GO:0097367 carbohydrate derivative binding; GO:0032553 ribonucleotide binding; GO:0005488 binding; GO:0003676 nucleic acid bind…				IPR011545; IPR027417; IPR014001; IPR001650;	DEAD/DEAH box helicase domain; P-loop containing nucleoside triphosphate hydrolase; Helicase superfamily 1/2, ATP-binding domain; Helicase, C-terminal;
K3Y9L3	"Chlorophyll a-b binding protein, chloroplastic OS=Setaria italica OX=4555 GN=LOC101767264"	LOC101767264	26.986	Si010905m.g	2	chloroplast				K08917	LHCB6; light-harvesting complex II chlorophyll a/b binding protein 6	sita01100 Metabolic pathways;	IPR023329;	Chlorophyll a/b binding protein domain;
K3YIB8	syntaxin-61-like [Ananas comosus]	LOC101774773	40.658	Si013987m.g	2	Golgi apparatus	GO:0006810 transport; GO:0048193 Golgi vesicle transport; GO:0051179 localization; GO:0051234 establishment of localization; GO:0016192 vesicle-mediated transport;	GO:0016020 membrane;					IPR010989; IPR015260;	SNARE; Syntaxin 6, N-terminal;
K3Z629	cell wall protein RBR3 isoform X1 [Ananas comosus]	LOC101773758	49.635	Si021997m.g	2	chloroplast
K4A2Q4	subtilisin-like protease SBT1.6 [Setaria italica]	SETIT_033156mg	40.394	Si033156m.g	2	chloroplast	GO:0006508 proteolysis; GO:0008152 metabolic process; GO:0043170 macromolecule metabolic process; GO:0019538 protein metabolic process; GO:0044238 primary metabolic process; GO:0071704 organic substance metabolic process;		GO:0004252 serine-type endopeptidase activity; GO:0004175 endopeptidase activity; GO:0008233 peptidase activity; GO:0003824 catalytic activity; GO:0017171 serine hydrolase activity; GO:0008236 serine-type peptidase activity; GO:0070011 peptidase activity, acting on L-amino acid peptides; GO:0016787 hydrolase activity;				IPR000209;	Peptidase S8/S53 domain;
K3YPF0	protein CROWDED NUCLEI 1 [Setaria italica]	LOC101767497	131.88	Si016142m.g	2	chloroplast
K4A6Q3	uncharacterized LOC100382510 isoform X3 [Zea mays]	LOC101777447	71.376	Si034558m.g	2	nucleus			GO:0043169 cation binding; GO:0046872 metal ion binding; GO:0005515 protein binding; GO:0008270 zinc ion binding; GO:0046914 transition metal ion binding; GO:0005488 binding; GO:0043167 ion binding;				IPR001841; IPR013083; IPR032838; IPR002035;	Zinc finger, RING-type; Zinc finger, RING/FYVE/PHD-type; VWA-Hint protein, Vwaint domain; von Willebrand factor, type A;
K3ZC29	photosystem II phosphoprotein (chloroplast) [Urochloa humidicola]	SETIT_024102mg	5.4792	Si024102m.g	2	nucleus	GO:0008152 metabolic process; GO:0065008 regulation of biological quality; GO:0031647 regulation of protein stability; GO:0009987 cellular process; GO:0044237 cellular metabolic process; GO:0050821 protein stabilization; GO:0015979 photosynthesis; GO:0065007 biological regulation;	GO:0009521 photosystem; GO:0016020 membrane; GO:0009523 photosystem II; GO:0044464 cell part; GO:0005622 intracellular; GO:0098796 membrane protein complex; GO:0044425 membrane part; GO:0009579 thylakoid; GO:0032991 macromolecular complex; GO:0044424 intracellular part; GO:0005623 cell; GO:0043234 protein complex; GO:0044436 thylakoid part; GO:0034357 photosynthetic membrane;	GO:0042301 phosphate ion binding; GO:0043168 anion binding; GO:0005488 binding; GO:0043167 ion binding;
K3XJX2	transcription factor HBP-1b(c38) isoform X1 [Setaria italica]	LOC101770845	36.678	Si002195m.g	2	nucleus	GO:0050794 regulation of cellular process; GO:0006725 cellular aromatic compound metabolic process; GO:0097659 nucleic acid-templated transcription; GO:0060255 regulation of macromolecule metabolic process; GO:0019219 regulation of nucleobase-containing compound metabolic process; GO:0009058 biosynthetic process; GO:0044237 cellular metabolic process; GO:0071704 organic substance metabolic proces…		GO:0097159 organic cyclic compound binding; GO:1901363 heterocyclic compound binding; GO:0003677 DNA binding; GO:0005488 binding; GO:0001071 nucleic acid binding transcription factor activity; GO:0003676 nucleic acid binding; GO:0043565 sequence-specific DNA binding; GO:0003700 transcription factor activity, sequence-specific DNA binding;	K14431	TGA; transcription factor TGA	sita04075 Plant hormone signal transduction;	IPR004827; IPR025422;	Basic-leucine zipper domain; Transcription factor TGA like domain;
U5TXA2	Photosystem I P700 chlorophyll a apoprotein A2 OS=Setaria italica OX=4555 GN=psaB	psaB	82.556	Si020848m.g	2	plasma membrane	GO:0008152 metabolic process; GO:0044237 cellular metabolic process; GO:0009987 cellular process; GO:0015979 photosynthesis;	GO:0016020 membrane; GO:0098796 membrane protein complex; GO:0032991 macromolecular complex; GO:0031224 intrinsic component of membrane; GO:0044424 intracellular part; GO:0005623 cell; GO:0016021 integral component of membrane; GO:0034357 photosynthetic membrane; GO:0009521 photosystem; GO:0044425 membrane part; GO:0005622 intracellular; GO:0044464 cell part; GO:0009579 thylakoid; GO:0043234 prot…		K02690	psaB; photosystem I P700 chlorophyll a apoprotein A2	sita01100 Metabolic pathways; sita00195 Photosynthesis;
K3Z2Z7	---	LOC101758143	9.8375	Si020915m.g	2	extracellular
K3ZSU3	cyclic dof factor 3 [Setaria italica]	LOC101759412	51.107	Si029673m.g	2	nucleus	GO:0050794 regulation of cellular process; GO:0010468 regulation of gene expression; GO:0006355 regulation of transcription, DNA-templated; GO:0031326 regulation of cellular biosynthetic process; GO:0080090 regulation of primary metabolic process; GO:0060255 regulation of macromolecule metabolic process; GO:0019219 regulation of nucleobase-containing compound metabolic process; GO:0010556 regulat…		GO:0097159 organic cyclic compound binding; GO:1901363 heterocyclic compound binding; GO:0003677 DNA binding; GO:0005488 binding; GO:0003676 nucleic acid binding;				IPR003851;	Zinc finger, Dof-type;
K4A5H3	"probable DNA gyrase subunit A, chloroplastic/mitochondrial [Setaria italica]"	LOC101785761	101.75	Si034127m.g	2	chloroplast	GO:0016043 cellular component organization; GO:0006725 cellular aromatic compound metabolic process; GO:0006259 DNA metabolic process; GO:1901360 organic cyclic compound metabolic process; GO:0006807 nitrogen compound metabolic process; GO:0044238 primary metabolic process; GO:0044237 cellular metabolic process; GO:0006265 DNA topological change; GO:0071704 organic substance metabolic process; GO…	GO:0043226 organelle; GO:0043229 intracellular organelle; GO:0043232 intracellular non-membrane-bounded organelle; GO:0044464 cell part; GO:0005622 intracellular; GO:0005694 chromosome; GO:0044424 intracellular part; GO:0005623 cell; GO:0043228 non-membrane-bounded organelle;	GO:0003677 DNA binding; GO:0005524 ATP binding; GO:1901265 nucleoside phosphate binding; GO:0001882 nucleoside binding; GO:0043167 ion binding; GO:0016817 hydrolase activity, acting on acid anhydrides; GO:0016787 hydrolase activity; GO:0000166 nucleotide binding; GO:0017111 nucleoside-triphosphatase activity; GO:0016887 ATPase activity; GO:1901363 heterocyclic compound binding; GO:0097159 organic…	K02469			IPR002205; IPR013758; IPR024946; IPR013760;	DNA topoisomerase, type IIA, subunit A/C-terminal; DNA topoisomerase, type IIA, subunit A/ C-terminal, alpha-beta; Arginine repressor C-terminal-like domain; DNA topoisomerase, type IIA-like domain;
K3ZB78	"complex 1 protein, LYR family protein [Medicago truncatula]"	LOC101760381	10.432	Si023804m.g	2	cytoplasm
K3YK47	thionin-like [Setaria italica]	LOC101773832	14.625	Si020898m.g	2	extracellular	GO:0006952 defense response; GO:0050896 response to stimulus; GO:0006950 response to stress;
K3XVJ8	F-box/LRR-repeat MAX2 homolog [Setaria italica]	LOC101774314	77.286	Si005956m.g	2	chloroplast			GO:0005515 protein binding; GO:0005488 binding;				IPR001810; IPR032675;	F-box domain; Leucine-rich repeat domain, L domain-like;
K4ABR6	catalytic/ hydrolase [Zea mays]	101770162	39.705	Si036323m.g	2	cytoplasm							IPR029058; IPR000073;	Alpha/Beta hydrolase fold; Alpha/beta hydrolase fold-1;
K3XDQ3	protein RST1 [Setaria italica]	LOC101761773	200.94	Si000020m.g	2	chloroplast			GO:0005488 binding;				IPR022542; IPR011989; IPR016024;	Domain of unknown function DUF3730; Armadillo-like helical; Armadillo-type fold;
K3XFS7	alpha/beta hydrolase family protein [Arabidopsis thaliana]	LOC101778021	65.015	Si000747m.g	2	chloroplast							IPR029058; IPR000073;	Alpha/Beta hydrolase fold; Alpha/beta hydrolase fold-1;
K3Y5S2	calponin homology domain-containing protein DDB_G0272472-like [Setaria italica]	LOC101767268	74.555	Si009561m.g	2	chloroplast
K3XK12	root cap protein 1 precursor [Zea mays]	LOC101757072	35.482	Si002235m.g	2	chloroplast
K3ZQU9	protein GRIP isoform X1 [Setaria italica]	LOC101785854	88.87	Si028979m.g	2	nucleus	GO:0046907 intracellular transport; GO:0034067 protein localization to Golgi apparatus; GO:0072594 establishment of protein localization to organelle; GO:0006891 intra-Golgi vesicle-mediated transport; GO:0016192 vesicle-mediated transport; GO:0000301 retrograde transport, vesicle recycling within Golgi; GO:0072600 establishment of protein localization to Golgi; GO:0048193 Golgi vesicle transport…		GO:0005515 protein binding; GO:0005488 binding;				IPR000237;	GRIP domain;
K3Z4D7	WPP domain-interacting tail-anchored protein 1-like isoform X1 [Setaria italica]	LOC101764558	74.54	Si021405m.g	2	Golgi apparatus
K3XR85	protein YLS9-like [Setaria italica]	LOC101784748	26.394	Si004426m.g	2	chloroplast							IPR004864;	Late embryogenesis abundant protein, LEA-14;
K4AGK4	"calvin cycle protein CP12-1, chloroplastic-like [Setaria italica]"	LOC101755000	13.872	Si038011m.g	2	chloroplast							IPR003823;	Domain of unknown function CP12;
K3Z2X1	RNA polymerase beta' subunit (plastid) [Distichlis spicata]	SETIT_020889mg	137.45	Si020889m.g	2	nucleus	GO:0018130 heterocycle biosynthetic process; GO:0006725 cellular aromatic compound metabolic process; GO:0097659 nucleic acid-templated transcription; GO:0034654 nucleobase-containing compound biosynthetic process; GO:1901360 organic cyclic compound metabolic process; GO:0006807 nitrogen compound metabolic process; GO:0032774 RNA biosynthetic process; GO:0009058 biosynthetic process; GO:0044238 p…		GO:0097159 organic cyclic compound binding; GO:1901363 heterocyclic compound binding; GO:0003677 DNA binding; GO:0016779 nucleotidyltransferase activity; GO:0034062 5'-3' RNA polymerase activity; GO:0003824 catalytic activity; GO:0097747 RNA polymerase activity; GO:0005488 binding; GO:0003676 nucleic acid binding; GO:0003899 DNA-directed 5'-3' RNA polymerase activity; GO:0016740 transferase activ…				IPR007066; IPR007081;	RNA polymerase Rpb1, domain 3; RNA polymerase Rpb1, domain 5;
K3YH34	plant UBX domain-containing protein 8-like [Setaria italica]	LOC101758300	58.743	Si013552m.g	2	nucleus			GO:0005515 protein binding; GO:0005488 binding;				IPR029071; IPR001012;	Ubiquitin-related domain; UBX domain;
K3Y894	kinesin light chain 3 isoform X2 [Oryza sativa Japonica Group]	LOC101767382	40.348		2	chloroplast			GO:0005515 protein binding; GO:0005488 binding;				IPR011990; IPR013026;	Tetratricopeptide-like helical domain; Tetratricopeptide repeat-containing domain;
K3XFL2	"neutral/alkaline invertase 1, mitochondrial-like [Setaria italica]"	LOC101764755	69.739	Si000681m.g	2	chloroplast			GO:0033926 glycopeptide alpha-N-acetylgalactosaminidase activity; GO:0004553 hydrolase activity, hydrolyzing O-glycosyl compounds; GO:0016787 hydrolase activity; GO:0003824 catalytic activity; GO:0016798 hydrolase activity, acting on glycosyl bonds;				IPR008928;	Six-hairpin glycosidase-like;
K4ADY4	"Chlorophyll a-b binding protein, chloroplastic OS=Setaria italica OX=4555 GN=LOC101782406"	LOC101782406	27.92	Si037076m.g	2	chloroplast				K08913	LHCB2; light-harvesting complex II chlorophyll a/b binding protein 2	sita01100 Metabolic pathways;	IPR023329;	Chlorophyll a/b binding protein domain;
K3XUQ5	protein CELLULOSE SYNTHASE INTERACTIVE 1 [Aegilops tauschii subsp. tauschii]	LOC101782276	229.66	Si005662m.g	2	chloroplast			GO:0005515 protein binding; GO:0005488 binding;				IPR011989; IPR016024; IPR000008;	Armadillo-like helical; Armadillo-type fold; C2 domain;
K3XE58	protein CROWDED NUCLEI 4-like isoform X2 [Setaria italica]	LOC101757590	115.48	Si000171m.g	2	cytoplasm
K3YYS3	Xyloglucan endotransglucosylase/hydrolase OS=Setaria italica OX=4555 GN=LOC101775042	LOC101775042	39.766	Si019429m.g	2	extracellular	GO:0008152 metabolic process; GO:0006073 cellular glucan metabolic process; GO:0044262 cellular carbohydrate metabolic process; GO:0005976 polysaccharide metabolic process; GO:0044042 glucan metabolic process; GO:0044260 cellular macromolecule metabolic process; GO:0043170 macromolecule metabolic process; GO:0005975 carbohydrate metabolic process; GO:0044238 primary metabolic process; GO:0044237 …	GO:0048046 apoplast; GO:0030312 external encapsulating structure; GO:0044464 cell part; GO:0071944 cell periphery; GO:0005618 cell wall; GO:0005623 cell; GO:0005576 extracellular region;	GO:0016762 xyloglucan:xyloglucosyl transferase activity; GO:0016758 transferase activity, transferring hexosyl groups; GO:0003824 catalytic activity; GO:0016798 hydrolase activity, acting on glycosyl bonds; GO:0004553 hydrolase activity, hydrolyzing O-glycosyl compounds; GO:0016757 transferase activity, transferring glycosyl groups; GO:0016787 hydrolase activity; GO:0016740 transferase activity;	K08235			IPR010713; IPR013320; IPR000757;	Xyloglucan endo-transglycosylase, C-terminal; Concanavalin A-like lectin/glucanase domain; Glycoside hydrolase family 16;
K3Y7H7	formin-3 [Musa acuminata subsp. malaccensis]	LOC101784538	47.728	Si010168m.g	2	nucleus
K3XQ32	germin-like protein 5-1 [Setaria italica]	SETIT_004012mg	21.946	Si004012m.g	2	chloroplast			GO:0046914 transition metal ion binding; GO:0005488 binding; GO:0043167 ion binding; GO:0046872 metal ion binding; GO:0043169 cation binding; GO:0045735 nutrient reservoir activity; GO:0030145 manganese ion binding;				IPR011051; IPR006045; IPR014710;	RmlC-like cupin domain; Cupin 1; RmlC-like jelly roll fold;
K3Z1R9	---	SETIT_020487mg	10.736	#N/A	2	nucleus
K3ZAW5	probable cytokinin riboside 5'-monophosphate phosphoribohydrolase LOGL7 [Setaria italica]	SETIT_023686mg	11.812		2	cytoplasm
K3ZQN5	protein NLP1 isoform X2 [Setaria italica]	LOC101777377	93.383	Si028915m.g	2	nucleus			GO:0005515 protein binding; GO:0005488 binding;				IPR000270; IPR003035;	PB1 domain; RWP-RK domain;
K4AD40	"transmembrane protein, putative [Medicago truncatula]"	LOC101783230	32.462	Si036797m.g	2	chloroplast
K3ZHC1	sec1 family domain-containing protein MIP3 [Setaria italica]	LOC101756847	94.487	Si025973m.g	2	nucleus	GO:0006904 vesicle docking involved in exocytosis; GO:0016192 vesicle-mediated transport; GO:0044763 single-organism cellular process; GO:0044699 single-organism process; GO:0048278 vesicle docking; GO:0022406 membrane docking; GO:0051234 establishment of localization; GO:0006810 transport; GO:1902578 single-organism localization; GO:0032940 secretion by cell; GO:0051179 localization; GO:0009987 …						IPR027482;	Sec1-like, domain 2;
K3Z9F8	"succinate dehydrogenase subunit 4, mitochondrial-like [Setaria italica]"	LOC101753776	24.221	Si023179m.g	2	mitochondria
K3Z3C4	Methionine S-methyltransferase OS=Setaria italica OX=4555 GN=LOC101760501	LOC101760501	121.04	Si021042m.g	2	nucleus	GO:0009058 biosynthetic process; GO:0008152 metabolic process;		GO:0097159 organic cyclic compound binding; GO:1901363 heterocyclic compound binding; GO:0008168 methyltransferase activity; GO:0003824 catalytic activity; GO:0005488 binding; GO:0043167 ion binding; GO:0016741 transferase activity, transferring one-carbon groups; GO:0043168 anion binding; GO:0016740 transferase activity; GO:0048037 cofactor binding; GO:0030170 pyridoxal phosphate binding;	K08247			IPR015424; IPR004839; IPR029063; IPR007848; IPR015422; IPR015421;	Pyridoxal phosphate-dependent transferase; Aminotransferase, class I/classII; S-adenosyl-L-methionine-dependent methyltransferase; Methyltransferase small domain; Pyridoxal phosphate-dependent transferase, major region, subdomain 2; Pyridoxal phosphate-dependent transferase, major region, subdomain 1;
K3ZYB1	auxin transport protein BIG [Setaria italica]	SETIT_031593mg	10.827	Si028635m.g	2	nucleus
K4A5A5	"protein TIC110, chloroplastic [Setaria italica]"	LOC101753913	110.67	Si034059m.g	2	chloroplast		GO:0043226 organelle; GO:0043231 intracellular membrane-bounded organelle; GO:0043229 intracellular organelle; GO:0044464 cell part; GO:0005622 intracellular; GO:0005737 cytoplasm; GO:0044424 intracellular part; GO:0043227 membrane-bounded organelle; GO:0005623 cell; GO:0009536 plastid; GO:0044444 cytoplasmic part; GO:0009507 chloroplast;

## Sheet: Cluster 3
Protein accession	Protein description	Gene name	MW [kDa]	Gene	Cluster	Subcellular localization	Biological Process	Cellular Component	Molecular Function	KEGG KO No.	KEGG Gene	KEGG pathway	IPR ID	Domain description	KOG category	KOG NO.	KOG description
K3YQC0	25S rRNA (cytosine-C(5))-methyltransferase nop2-like [Setaria italica]	LOC101771390	80.429	Si016463m.g	3	nucleus	GO:0016072 rRNA metabolic process; GO:0006396 RNA processing; GO:0034470 ncRNA processing; GO:0044085 cellular component biogenesis; GO:0022613 ribonucleoprotein complex biogenesis; GO:0006725 cellular aromatic compound metabolic process; GO:0006807 nitrogen compound metabolic process; GO:0042254 ribosome biogenesis; GO:1901360 organic cyclic compound metabolic process; GO:0044238 primary metabol…		GO:0097159 organic cyclic compound binding; GO:1901363 heterocyclic compound binding; GO:0003723 RNA binding; GO:0008757 S-adenosylmethionine-dependent methyltransferase activity; GO:0008168 methyltransferase activity; GO:0003824 catalytic activity; GO:0005488 binding; GO:0003676 nucleic acid binding; GO:0016741 transferase activity, transferring one-carbon groups; GO:0016740 transferase activity;	K14835			IPR001678; IPR011023; IPR029063; IPR031341;	SAM-dependent methyltransferase RsmB/NOP2-type; Nop2p; S-adenosyl-L-methionine-dependent methyltransferase; Ribosomal RNA small subunit methyltransferase F, N-terminal;	A	KOG1122	tRNA and rRNA cytosine-C5-methylase (nucleolar protein NOL1/NOP2)
K3YJI1	ribonuclease 1-like [Setaria italica]	LOC101772473	25.383	Si014400m.g	3	extracellular			GO:0003723 RNA binding; GO:0004521 endoribonuclease activity; GO:0016787 hydrolase activity; GO:0016894 endonuclease activity, active with either ribo- or deoxyribonucleic acids and producing 3'-phosphomonoesters; GO:1901363 heterocyclic compound binding; GO:0097159 organic cyclic compound binding; GO:0003824 catalytic activity; GO:0033897 ribonuclease T2 activity; GO:0005488 binding; GO:0016892 …	K01166					A	KOG1642	Ribonuclease, T2 family
K3ZXZ5	Histone H2A OS=Setaria italica OX=4555 GN=LOC101755896	LOC101755896	13.949	Si031477m.g	3	nucleus		GO:0043229 intracellular organelle; GO:0043232 intracellular non-membrane-bounded organelle; GO:0044446 intracellular organelle part; GO:0032991 macromolecular complex; GO:0044424 intracellular part; GO:0005623 cell; GO:0044422 organelle part; GO:0044427 chromosomal part; GO:0000786 nucleosome; GO:0043228 non-membrane-bounded organelle; GO:0043231 intracellular membrane-bounded organelle; GO:0043…	GO:0097159 organic cyclic compound binding; GO:1901363 heterocyclic compound binding; GO:0003677 DNA binding; GO:0046982 protein heterodimerization activity; GO:0005488 binding; GO:0046983 protein dimerization activity; GO:0003676 nucleic acid binding; GO:0005515 protein binding;	K11251			IPR032454; IPR009072; IPR007125;	Histone H2A, C-terminal domain; Histone-fold; Histone H2A/H2B/H3;	B	KOG1756	Histone 2A
K3ZWA5	"2-oxoisovalerate dehydrogenase subunit beta 1, mitochondrial [Setaria italica]"	LOC101770216	27.918	Si030257m.g	3	cytoplasm	GO:0008152 metabolic process;		GO:0003824 catalytic activity;				IPR009014; IPR033248; IPR029061; IPR005475;	Transketolase C-terminal/Pyruvate-ferredoxin oxidoreductase domain II; Transketolase, C-terminal domain; Thiamin diphosphate-binding fold; Transketolase-like, pyrimidine-binding domain;	C	KOG0525	Branched chain alpha-keto acid dehydrogenase E1, beta subunit
K3XYB9	2Fe-2S ferredoxin-like isoform X2 [Setaria italica]	LOC101762439	34.29		3	cytoplasm			GO:0009055 electron carrier activity; GO:0051537 2 iron, 2 sulfur cluster binding; GO:0005488 binding; GO:0051536 iron-sulfur cluster binding; GO:0051540 metal cluster binding;	K22071			IPR001041; IPR012675;	2Fe-2S ferredoxin-type iron-sulfur binding domain; Beta-grasp domain;	C	KOG3309	Ferredoxin
X4ZEC4	Cytochrome b6 OS=Setaria italica OX=4555 GN=petB	petB	24.394	Si020735m.g	3	cytoplasm	GO:0008152 metabolic process; GO:0006091 generation of precursor metabolites and energy; GO:0044710 single-organism metabolic process; GO:0055114 oxidation-reduction process; GO:0015980 energy derivation by oxidation of organic compounds; GO:0044763 single-organism cellular process; GO:0022900 electron transport chain; GO:0044699 single-organism process; GO:0022904 respiratory electron transport …	GO:0031224 intrinsic component of membrane; GO:0016020 membrane; GO:0016021 integral component of membrane; GO:0044425 membrane part;	GO:0097159 organic cyclic compound binding; GO:1901363 heterocyclic compound binding; GO:0009055 electron carrier activity; GO:0020037 heme binding; GO:0005506 iron ion binding; GO:0046914 transition metal ion binding; GO:0003824 catalytic activity; GO:0005488 binding; GO:0043167 ion binding; GO:0045158 electron transporter, transferring electrons within cytochrome b6/f complex of photosystem II …	K02635	petB; cytochrome b6	sita01100 Metabolic pathways; sita00195 Photosynthesis;	IPR027387; IPR016174; IPR005797;	Cytochrome b/b6-like domain; Di-haem cytochrome, transmembrane; Cytochrome b/b6, N-terminal;	C	KOG4663	Cytochrome b
K3XXM6	putative 12-oxophytodienoate reductase 5 [Setaria italica]	LOC101763510	41.885	Si006684m.g	3	cytoplasm	GO:0044699 single-organism process; GO:0008152 metabolic process; GO:0055114 oxidation-reduction process; GO:0044710 single-organism metabolic process;		GO:0097159 organic cyclic compound binding; GO:1901363 heterocyclic compound binding; GO:0097367 carbohydrate derivative binding; GO:1901265 nucleoside phosphate binding; GO:0003824 catalytic activity; GO:0032553 ribonucleotide binding; GO:0005488 binding; GO:0043167 ion binding; GO:0043168 anion binding; GO:0000166 nucleotide binding; GO:0010181 FMN binding; GO:0048037 cofactor binding; GO:00164…	K05894	OPR; 12-oxophytodienoic acid reductase [EC:1.3.1.42]	sita01100 Metabolic pathways; sita01110 Biosynthesis of secondary metabolites; sita00592 alpha-Linolenic acid metabolism;	IPR001155; IPR013785;	NADH:flavin oxidoreductase/NADH oxidase, N-terminal; Aldolase-type TIM barrel;	CR	KOG0134	NADH:flavin oxidoreductase/12-oxophytodienoate reductase
K3ZGZ5	sister-chromatid cohesion protein 3 isoform X1 [Setaria italica]	LOC101784816	126.93	Si025836m.g	3	nucleus			GO:0005488 binding;	K06671			IPR011989; IPR016024; IPR020839; IPR013721;	Armadillo-like helical; Armadillo-type fold; Stromalin conservative domain; STAG;	D	KOG2011	Sister chromatid cohesion complex Cohesin, subunit STAG/IRR1/SCC3
K4A649	5-methyltetrahydropteroyltriglutamate--homocysteine methyltransferase 1 [Setaria italica]	LOC101760389	84.485	Si034326m.g	3	cytoplasm	GO:0000097 sulfur amino acid biosynthetic process; GO:0016053 organic acid biosynthetic process; GO:0009066 aspartate family amino acid metabolic process; GO:0044699 single-organism process; GO:0009058 biosynthetic process; GO:1901566 organonitrogen compound biosynthetic process; GO:0044237 cellular metabolic process; GO:0000096 sulfur amino acid metabolic process; GO:0044272 sulfur compound bios…		GO:0042085 5-methyltetrahydropteroyltri-L-glutamate-dependent methyltransferase activity; GO:0008168 methyltransferase activity; GO:0046914 transition metal ion binding; GO:0003824 catalytic activity; GO:0005488 binding; GO:0008172 S-methyltransferase activity; GO:0043167 ion binding; GO:0016741 transferase activity, transferring one-carbon groups; GO:0046872 metal ion binding; GO:0043169 cation …	K00549	metE; 5-methyltetrahydropteroyltriglutamate--homocysteine methyltransferase [EC:2.1.1.14]	sita01230 Biosynthesis of amino acids; sita01100 Metabolic pathways; sita01110 Biosynthesis of secondary metabolites; sita00270 Cysteine and methionine metabolism;	IPR013215; IPR002629;	Cobalamin-independent methionine synthase MetE, N-terminal; Cobalamin-independent methionine synthase MetE, C-terminal/archaeal;	E	KOG2263	Methionine synthase II (cobalamin-independent)
K3ZI30	aromatic-L-amino-acid decarboxylase-like [Setaria italica]	LOC101780238	56.447	Si026232m.g	3	cytoplasm	GO:0044281 small molecule metabolic process; GO:0044763 single-organism cellular process; GO:0006807 nitrogen compound metabolic process; GO:0044699 single-organism process; GO:0044238 primary metabolic process; GO:0044237 cellular metabolic process; GO:0071704 organic substance metabolic process; GO:0008152 metabolic process; GO:0006520 cellular amino acid metabolic process; GO:0044710 single-or…		GO:0097159 organic cyclic compound binding; GO:1901363 heterocyclic compound binding; GO:0003824 catalytic activity; GO:0005488 binding; GO:0016830 carbon-carbon lyase activity; GO:0043167 ion binding; GO:0016831 carboxy-lyase activity; GO:0016829 lyase activity; GO:0043168 anion binding; GO:0048037 cofactor binding; GO:0030170 pyridoxal phosphate binding;	K01593	DDC; aromatic-L-amino-acid/L-tryptophan decarboxylase [EC:4.1.1.28 4.1.1.105]	sita01100 Metabolic pathways; sita01110 Biosynthesis of secondary metabolites; sita00380 Tryptophan metabolism; sita00360 Phenylalanine metabolism;	IPR015424; IPR015421; IPR015422;	Pyridoxal phosphate-dependent transferase; Pyridoxal phosphate-dependent transferase, major region, subdomain 1; Pyridoxal phosphate-dependent transferase, major region, subdomain 2;	E	KOG0628	Aromatic-L-amino-acid/L-histidine decarboxylase
K4ADA8	"probable adenylate kinase 1, chloroplastic [Setaria italica]"	LOC101784185	31.771	Si036865m.g	3	chloroplast	GO:0008152 metabolic process; GO:0006725 cellular aromatic compound metabolic process; GO:0046483 heterocycle metabolic process; GO:0006139 nucleobase-containing compound metabolic process; GO:1901360 organic cyclic compound metabolic process; GO:0006807 nitrogen compound metabolic process; GO:0034641 cellular nitrogen compound metabolic process; GO:0044238 primary metabolic process; GO:0009987 c…		GO:0005524 ATP binding; GO:1901265 nucleoside phosphate binding; GO:0004017 adenylate kinase activity; GO:0019205 nucleobase-containing compound kinase activity; GO:0001882 nucleoside binding; GO:0043167 ion binding; GO:0000166 nucleotide binding; GO:0019201 nucleotide kinase activity; GO:0016776 phosphotransferase activity, phosphate group as acceptor; GO:0097159 organic cyclic compound binding;…	K00939	adk; adenylate kinase [EC:2.7.4.3]	sita01100 Metabolic pathways; sita01110 Biosynthesis of secondary metabolites; sita00230 Purine metabolism;	IPR027417;	P-loop containing nucleoside triphosphate hydrolase;	F	KOG3078	Adenylate kinase
K3Z5J9	LOW QUALITY PROTEIN: endonuclease MutS2-like [Setaria italica]	LOC101757394	54.923	Si021817m.g	3	chloroplast	GO:0000256 allantoin catabolic process; GO:1901360 organic cyclic compound metabolic process; GO:0006807 nitrogen compound metabolic process; GO:0043603 cellular amide metabolic process; GO:0000255 allantoin metabolic process; GO:0044237 cellular metabolic process; GO:0043605 cellular amide catabolic process; GO:0071704 organic substance metabolic process; GO:1901575 organic substance catabolic p…		GO:0046914 transition metal ion binding; GO:0003824 catalytic activity; GO:0005488 binding; GO:0050897 cobalt ion binding; GO:0043167 ion binding; GO:0004038 allantoinase activity; GO:0016812 hydrolase activity, acting on carbon-nitrogen (but not peptide) bonds, in cyclic amides; GO:0046872 metal ion binding; GO:0043169 cation binding; GO:0016787 hydrolase activity; GO:0008270 zinc ion binding; G…	K01466			IPR032466; IPR006680; IPR011059;	Metal-dependent hydrolase; Amidohydrolase-related; Metal-dependent hydrolase, composite domain;	F	KOG2584	Dihydroorotase and related enzymes
K3Y181	Glycosyltransferase OS=Setaria italica OX=4555 GN=SETIT_007944mg	SETIT_007944mg	50.17	Si007944m.g	3	chloroplast	GO:0008152 metabolic process;		GO:0016757 transferase activity, transferring glycosyl groups; GO:0016758 transferase activity, transferring hexosyl groups; GO:0003824 catalytic activity; GO:0016740 transferase activity;						GC	KOG1192	UDP-glucuronosyl and UDP-glucosyl transferase
K4AAC8	UDP-glucuronic acid decarboxylase 1-like [Setaria italica]	LOC101777850	47.454	Si035835m.g	3	plasma membrane				K08678	UXS1; UDP-glucuronate decarboxylase [EC:4.1.1.35]	sita01100 Metabolic pathways; sita00520 Amino sugar and nucleotide sugar metabolism;	IPR016040;	NAD(P)-binding domain;	GM	KOG1429	dTDP-glucose 4-6-dehydratase/UDP-glucuronic acid decarboxylase
K3Z636	S-adenosylmethionine synthase OS=Setaria italica OX=4555 GN=LOC101764969	LOC101764969	49.47	Si022004m.g	3	chloroplast	GO:0051188 cofactor biosynthetic process; GO:0006790 sulfur compound metabolic process; GO:0046500 S-adenosylmethionine metabolic process; GO:0009058 biosynthetic process; GO:0006732 coenzyme metabolic process; GO:1901576 organic substance biosynthetic process; GO:0044237 cellular metabolic process; GO:0044272 sulfur compound biosynthetic process; GO:0044249 cellular biosynthetic process; GO:0051…		GO:0005524 ATP binding; GO:1901265 nucleoside phosphate binding; GO:0001882 nucleoside binding; GO:0043167 ion binding; GO:0000166 nucleotide binding; GO:0004478 methionine adenosyltransferase activity; GO:0097159 organic cyclic compound binding; GO:1901363 heterocyclic compound binding; GO:0032549 ribonucleoside binding; GO:0097367 carbohydrate derivative binding; GO:0003824 catalytic activity; …	K00789	metK; S-adenosylmethionine synthetase [EC:2.5.1.6]	sita01230 Biosynthesis of amino acids; sita01100 Metabolic pathways; sita01110 Biosynthesis of secondary metabolites; sita00270 Cysteine and methionine metabolism;	IPR022636; IPR022628; IPR022630; IPR022629;	S-adenosylmethionine synthetase superfamily; S-adenosylmethionine synthetase, N-terminal; S-adenosylmethionine synthetase, C-terminal; S-adenosylmethionine synthetase, central domain;	H	KOG1506	S-adenosylmethionine synthetase
K3YMY7	"solanesyl-diphosphate synthase 1, mitochondrial-like isoform X2 [Setaria italica]"	SETIT_015621mg	36.313	Si013971m.g	3	chloroplast	GO:0006720 isoprenoid metabolic process; GO:0044711 single-organism biosynthetic process; GO:0044763 single-organism cellular process; GO:0044699 single-organism process; GO:0009058 biosynthetic process; GO:0044255 cellular lipid metabolic process; GO:0044238 primary metabolic process; GO:1901576 organic substance biosynthetic process; GO:0044237 cellular metabolic process; GO:0044249 cellular bi…						IPR008949;	Isoprenoid synthase domain;	H	KOG0776	Geranylgeranyl pyrophosphate synthase/Polyprenyl synthetase
K3XW64	probable 4-coumarate--CoA ligase 4 [Setaria italica]	LOC101762300	59.378	Si006172m.g	3	chloroplast	GO:0008152 metabolic process;		GO:0003824 catalytic activity;	K01904	4CL; 4-coumarate--CoA ligase [EC:6.2.1.12]	sita01100 Metabolic pathways; sita01110 Biosynthesis of secondary metabolites; sita00360 Phenylalanine metabolism; sita00940 Phenylpropanoid biosynthesis;	IPR025110; IPR000873;	AMP-binding enzyme C-terminal domain; AMP-dependent synthetase/ligase;	I	KOG1176	Acyl-CoA synthetase
K3YRC3	probable 4-coumarate--CoA ligase 3 [Setaria italica]	LOC101769243	59.59	Si016817m.g	3	cytoplasm	GO:0008152 metabolic process;		GO:0003824 catalytic activity;	K01904	4CL; 4-coumarate--CoA ligase [EC:6.2.1.12]	sita01100 Metabolic pathways; sita01110 Biosynthesis of secondary metabolites; sita00360 Phenylalanine metabolism; sita00940 Phenylpropanoid biosynthesis;	IPR025110; IPR000873;	AMP-binding enzyme C-terminal domain; AMP-dependent synthetase/ligase;	I	KOG1176	Acyl-CoA synthetase
K3Y0W4	putative 4-coumarate--CoA ligase-like 8 [Setaria italica]	LOC101765277	61.465	Si007825m.g	3	endoplasmic reticulum	GO:0008152 metabolic process;		GO:0003824 catalytic activity;	K10526	OPCL1; OPC-8:0 CoA ligase 1 [EC:6.2.1.-]	sita01100 Metabolic pathways; sita01110 Biosynthesis of secondary metabolites; sita00592 alpha-Linolenic acid metabolism;	IPR025110; IPR000873;	AMP-binding enzyme C-terminal domain; AMP-dependent synthetase/ligase;	I	KOG1176	Acyl-CoA synthetase
K4A7V4	BEL1-like homeodomain protein 7 [Setaria italica]	LOC101786196	60.558	Si034965m.g	3	nucleus	GO:0050794 regulation of cellular process; GO:0010468 regulation of gene expression; GO:0006355 regulation of transcription, DNA-templated; GO:0031326 regulation of cellular biosynthetic process; GO:0080090 regulation of primary metabolic process; GO:0060255 regulation of macromolecule metabolic process; GO:0019219 regulation of nucleobase-containing compound metabolic process; GO:0010556 regulat…		GO:0097159 organic cyclic compound binding; GO:1901363 heterocyclic compound binding; GO:0003677 DNA binding; GO:0005488 binding; GO:0003676 nucleic acid binding;				IPR001356; IPR009057; IPR008422; IPR006563;	Homeobox domain; Homeobox domain-like; Homeobox KN domain; POX domain;	K	KOG0773	Transcription factor MEIS1 and related HOX domain proteins
K3XDW8	protein CHROMATIN REMODELING 8 [Setaria italica]	LOC101764751	135.08	Si000085m.g	3	nucleus			GO:0005524 ATP binding; GO:1901265 nucleoside phosphate binding; GO:0001882 nucleoside binding; GO:0043167 ion binding; GO:0000166 nucleotide binding; GO:0097159 organic cyclic compound binding; GO:1901363 heterocyclic compound binding; GO:0032549 ribonucleoside binding; GO:0097367 carbohydrate derivative binding; GO:0032553 ribonucleotide binding; GO:0005488 binding; GO:0032550 purine ribonucleo…	K10841	ERCC6; DNA excision repair protein ERCC-6	sita03420 Nucleotide excision repair;	IPR027417; IPR014001; IPR001650; IPR000330;	P-loop containing nucleoside triphosphate hydrolase; Helicase superfamily 1/2, ATP-binding domain; Helicase, C-terminal; SNF2-related, N-terminal domain;	KL	KOG0387	Transcription-coupled repair protein CSB/RAD26 (contains SNF2 family DNA-dependent ATPase domain)
K3XZ49	DNA replication complex GINS protein SLD5 OS=Setaria italica OX=4555 GN=LOC101779197	LOC101779197	26.267	Si007207m.g	3	nucleus	GO:0051188 cofactor biosynthetic process; GO:0006790 sulfur compound metabolic process; GO:0046500 S-adenosylmethionine metabolic process; GO:0009058 biosynthetic process; GO:0006732 coenzyme metabolic process; GO:1901576 organic substance biosynthetic process; GO:0044237 cellular metabolic process; GO:0044272 sulfur compound biosynthetic process; GO:0044249 cellular biosynthetic process; GO:0051…		GO:0016765 transferase activity, transferring alkyl or aryl (other than methyl) groups; GO:0004478 methionine adenosyltransferase activity; GO:0003824 catalytic activity; GO:0016740 transferase activity;	K10735			IPR022628; IPR021151; IPR031633;	S-adenosylmethionine synthetase, N-terminal; GINS subunit, domain A; DNA replication complex GINS protein SLD5, C-terminal;	L	KOG3176	Predicted alpha-helical protein, potentially involved in replication/repair
K4A4T5	DNA repair protein UVH3 isoform X1 [Setaria italica]	LOC101772429	166.27	Si033889m.g	3	nucleus	GO:0033554 cellular response to stress; GO:0051716 cellular response to stimulus; GO:0006725 cellular aromatic compound metabolic process; GO:0006950 response to stress; GO:0006259 DNA metabolic process; GO:0006289 nucleotide-excision repair; GO:1901360 organic cyclic compound metabolic process; GO:0006807 nitrogen compound metabolic process; GO:0044238 primary metabolic process; GO:0050896 respo…	GO:0043226 organelle; GO:0043231 intracellular membrane-bounded organelle; GO:0043229 intracellular organelle; GO:0005634 nucleus; GO:0044464 cell part; GO:0005622 intracellular; GO:0044424 intracellular part; GO:0043227 membrane-bounded organelle; GO:0005623 cell;	GO:0097159 organic cyclic compound binding; GO:1901363 heterocyclic compound binding; GO:0003677 DNA binding; GO:0003824 catalytic activity; GO:0005488 binding; GO:0004518 nuclease activity; GO:0016788 hydrolase activity, acting on ester bonds; GO:0003676 nucleic acid binding; GO:0003697 single-stranded DNA binding; GO:0016787 hydrolase activity; GO:0004519 endonuclease activity;	K10846	ERCC5; DNA excision repair protein ERCC-5	sita03420 Nucleotide excision repair;	IPR006085; IPR020045; IPR029060; IPR006086;	XPG N-terminal; 5'-3' exonuclease, C-terminal domain; PIN domain-like; XPG-I domain;	L	KOG2520	5'-3' exonuclease
K3Y8V8	UDP-N-acetylglucosamine diphosphorylase 1-like [Setaria italica]	SETIT_010650mg	34.482	Si010650m.g	3	cytoplasm	GO:0008152 metabolic process;		GO:0016779 nucleotidyltransferase activity; GO:0070569 uridylyltransferase activity; GO:0003824 catalytic activity; GO:0016740 transferase activity; GO:0016772 transferase activity, transferring phosphorus-containing groups;				IPR029044;	Nucleotide-diphospho-sugar transferases;	M	KOG2388	UDP-N-acetylglucosamine pyrophosphorylase
K4AE30	glutathione S-transferase U17-like [Setaria italica]	LOC101765948	27.821	Si037137m.g	3	mitochondria			GO:0005515 protein binding; GO:0005488 binding;	K00799	GST; glutathione S-transferase [EC:2.5.1.18]	sita00480 Glutathione metabolism;	IPR010987; IPR004046; IPR012336; IPR004045;	Glutathione S-transferase, C-terminal-like; Glutathione S-transferase, C-terminal; Thioredoxin-like fold; Glutathione S-transferase, N-terminal;	O	KOG0406	Glutathione S-transferase
K4ALE1	ubiquitin ligase protein FANCL [Zea mays]	SETIT_039721mg	40.783	Si039721m.g	3	chloroplast				K10606			IPR026850; IPR013083; IPR019162;	FANCL C-terminal domain; Zinc finger, RING/FYVE/PHD-type; Fanconi anemia complex, subunit FancL, WD-repeat containing domain;	O	KOG3268	Predicted E3 ubiquitin ligase
K3Y5H4	prolyl endopeptidase [Setaria italica]	LOC101755076	82.511	Si009438m.g	3	nucleus	GO:0006508 proteolysis; GO:0008152 metabolic process; GO:0043170 macromolecule metabolic process; GO:0019538 protein metabolic process; GO:0044238 primary metabolic process; GO:0071704 organic substance metabolic process;		GO:0004252 serine-type endopeptidase activity; GO:0004175 endopeptidase activity; GO:0008238 exopeptidase activity; GO:0008233 peptidase activity; GO:0003824 catalytic activity; GO:0017171 serine hydrolase activity; GO:0008236 serine-type peptidase activity; GO:0070011 peptidase activity, acting on L-amino acid peptides; GO:0016787 hydrolase activity; GO:0070008 serine-type exopeptidase activity;	K01322			IPR001375; IPR029058; IPR023302;	Peptidase S9, prolyl oligopeptidase, catalytic domain; Alpha/Beta hydrolase fold; Peptidase S9A, N-terminal domain;	O	KOG2237	Predicted serine protease
K3XH50	vacuolar-processing enzyme [Setaria italica]	LOC101758135	53.245	Si001225m.g	3	chloroplast	GO:0006508 proteolysis; GO:0008152 metabolic process; GO:0043170 macromolecule metabolic process; GO:0019538 protein metabolic process; GO:0044238 primary metabolic process; GO:0071704 organic substance metabolic process;		GO:0008233 peptidase activity; GO:0016787 hydrolase activity; GO:0003824 catalytic activity;	K01369					O	KOG1348	Asparaginyl peptidases
K4AFE1	Superoxide dismutase [Cu-Zn] OS=Setaria italica OX=4555 GN=LOC101763792	LOC101763792	20.535	Si037598m.g	3	cytoplasm	GO:0006801 superoxide metabolic process; GO:0008152 metabolic process; GO:0072593 reactive oxygen species metabolic process; GO:0055114 oxidation-reduction process; GO:0044710 single-organism metabolic process; GO:0044699 single-organism process; GO:0009987 cellular process; GO:0044237 cellular metabolic process;		GO:0004784 superoxide dismutase activity; GO:0003824 catalytic activity; GO:0016721 oxidoreductase activity, acting on superoxide radicals as acceptor; GO:0005488 binding; GO:0043167 ion binding; GO:0016209 antioxidant activity; GO:0043169 cation binding; GO:0046872 metal ion binding; GO:0016491 oxidoreductase activity;	K04565	SOD1; superoxide dismutase, Cu-Zn family [EC:1.15.1.1]	sita04146 Peroxisome;	IPR001424;	Superoxide dismutase, copper/zinc binding domain;	P	KOG0441	Cu2+/Zn2+ superoxide dismutase SOD1
K4A9E9	putative transporter arsB [Setaria italica]	LOC101761233	50.235	Si035505m.g	3	plasma membrane	GO:0006810 transport; GO:0055085 transmembrane transport; GO:0051179 localization; GO:0051234 establishment of localization;	GO:0031224 intrinsic component of membrane; GO:0016020 membrane; GO:0016021 integral component of membrane; GO:0044425 membrane part;					IPR004680;	Citrate transporter-like domain;	P	KOG2639	Sodium sulfate symporter and related arsenite permeases
K4ABU0	putative transporter arsB isoform X1 [Setaria italica]	LOC101763386	38.607	Si034987m.g	3	plasma membrane	GO:0006820 anion transport; GO:0006810 transport; GO:0055085 transmembrane transport; GO:0006811 ion transport; GO:0051179 localization; GO:0015700 arsenite transport; GO:0015698 inorganic anion transport; GO:0051234 establishment of localization;	GO:0031224 intrinsic component of membrane; GO:0016020 membrane; GO:0016021 integral component of membrane; GO:0044425 membrane part;	GO:0015105 arsenite transmembrane transporter activity; GO:0015075 ion transmembrane transporter activity; GO:0022892 substrate-specific transporter activity; GO:0015103 inorganic anion transmembrane transporter activity; GO:0005215 transporter activity; GO:0008509 anion transmembrane transporter activity; GO:0022891 substrate-specific transmembrane transporter activity; GO:0022857 transmembrane …				IPR004680;	Citrate transporter-like domain;	P	KOG2639	Sodium sulfate symporter and related arsenite permeases
K3YQC4	Phenylalanine ammonia-lyase OS=Setaria italica OX=4555 GN=LOC101780720	LOC101780720	77.803	Si016467m.g	3	chloroplast	GO:1902222 erythrose 4-phosphate/phosphoenolpyruvate family amino acid catabolic process; GO:1901606 alpha-amino acid catabolic process; GO:0006725 cellular aromatic compound metabolic process; GO:0044699 single-organism process; GO:0044237 cellular metabolic process; GO:0071704 organic substance metabolic process; GO:0006559 L-phenylalanine catabolic process; GO:0008152 metabolic process; GO:000…	GO:0044424 intracellular part; GO:0005623 cell; GO:0044464 cell part; GO:0005622 intracellular; GO:0005737 cytoplasm;	GO:0016829 lyase activity; GO:0016840 carbon-nitrogen lyase activity; GO:0016841 ammonia-lyase activity; GO:0003824 catalytic activity;	K10775	PAL; phenylalanine ammonia-lyase [EC:4.3.1.24]	sita01100 Metabolic pathways; sita01110 Biosynthesis of secondary metabolites; sita00360 Phenylalanine metabolism; sita00940 Phenylpropanoid biosynthesis;	IPR024083; IPR008948; IPR023144;	Fumarase/histidase, N-terminal; L-Aspartase-like; Phenylalanine ammonia-lyase, shielding domain;	Q	KOG0222	Phenylalanine and histidine ammonia-lyase
K3XDW1	putative ABC transporter B family member 8 [Setaria italica]	LOC101780555	134.72	Si000078m.g	3	plasma membrane	GO:0006810 transport; GO:0055085 transmembrane transport; GO:0051179 localization; GO:0051234 establishment of localization;	GO:0031224 intrinsic component of membrane; GO:0016020 membrane; GO:0016021 integral component of membrane; GO:0044425 membrane part;	GO:1901265 nucleoside phosphate binding; GO:0015399 primary active transmembrane transporter activity; GO:0016817 hydrolase activity, acting on acid anhydrides; GO:0016787 hydrolase activity; GO:0016887 ATPase activity; GO:0097159 organic cyclic compound binding; GO:1901363 heterocyclic compound binding; GO:0016462 pyrophosphatase activity; GO:0003824 catalytic activity; GO:0032553 ribonucleotide…	K05658			IPR003593; IPR003439; IPR027417; IPR011527;	AAA+ ATPase domain; ABC transporter-like; P-loop containing nucleoside triphosphate hydrolase; ABC transporter type 1, transmembrane domain;	Q	KOG0055	Multidrug/pheromone exporter, ABC superfamily
K3Y6D4	cytochrome P450 93A2-like [Zea mays]	LOC101761949	58.88	Si019506m.g	3	chloroplast	GO:0044699 single-organism process; GO:0008152 metabolic process; GO:0055114 oxidation-reduction process; GO:0044710 single-organism metabolic process;		GO:0097159 organic cyclic compound binding; GO:1901363 heterocyclic compound binding; GO:0020037 heme binding; GO:0005506 iron ion binding; GO:0046914 transition metal ion binding; GO:0003824 catalytic activity; GO:0005488 binding; GO:0043167 ion binding; GO:0043169 cation binding; GO:0046872 metal ion binding; GO:0016705 oxidoreductase activity, acting on paired donors, with incorporation or red…	K00512	CYP17A; steroid 17alpha-monooxygenase / 17alpha-hydroxyprogesterone deacetylase [EC:1.14.14.19 1.14.14.32]	sita01100 Metabolic pathways;			Q	KOG0156	Cytochrome P450 CYP2 subfamily
K4A8G8	cytochrome P450 84A1 [Setaria italica]	LOC101770139	57.779	Si035174m.g	3	chloroplast	GO:0044699 single-organism process; GO:0008152 metabolic process; GO:0055114 oxidation-reduction process; GO:0044710 single-organism metabolic process;		GO:0097159 organic cyclic compound binding; GO:1901363 heterocyclic compound binding; GO:0020037 heme binding; GO:0005506 iron ion binding; GO:0046914 transition metal ion binding; GO:0003824 catalytic activity; GO:0005488 binding; GO:0043167 ion binding; GO:0043169 cation binding; GO:0046872 metal ion binding; GO:0016705 oxidoreductase activity, acting on paired donors, with incorporation or red…	K09755	CYP84A; ferulate-5-hydroxylase [EC:1.14.-.-]	sita01100 Metabolic pathways; sita01110 Biosynthesis of secondary metabolites; sita00940 Phenylpropanoid biosynthesis;			Q	KOG0156	Cytochrome P450 CYP2 subfamily
K3ZLY2	cytochrome P450 89A2-like [Setaria italica]	LOC101754964	53.618	Si027594m.g	3	chloroplast	GO:0044699 single-organism process; GO:0008152 metabolic process; GO:0055114 oxidation-reduction process; GO:0044710 single-organism metabolic process;		GO:0097159 organic cyclic compound binding; GO:1901363 heterocyclic compound binding; GO:0020037 heme binding; GO:0005506 iron ion binding; GO:0046914 transition metal ion binding; GO:0003824 catalytic activity; GO:0005488 binding; GO:0043167 ion binding; GO:0043169 cation binding; GO:0046872 metal ion binding; GO:0016705 oxidoreductase activity, acting on paired donors, with incorporation or red…						Q	KOG0156	Cytochrome P450 CYP2 subfamily
K4A4R4	lysine-specific histone demethylase 1 homolog 3 [Setaria italica]	LOC101756078	194.21	Si033868m.g	3	nucleus	GO:0044699 single-organism process; GO:0008152 metabolic process; GO:0055114 oxidation-reduction process; GO:0044710 single-organism metabolic process;		GO:0097159 organic cyclic compound binding; GO:1901363 heterocyclic compound binding; GO:0003677 DNA binding; GO:0003824 catalytic activity; GO:0005488 binding; GO:0003676 nucleic acid binding; GO:0005515 protein binding; GO:0016491 oxidoreductase activity;				IPR002937; IPR011991; IPR009057; IPR016040; IPR007526; IPR023753;	Amine oxidase; Winged helix-turn-helix DNA-binding domain; Homeobox domain-like; NAD(P)-binding domain; SWIRM domain; FAD/NAD(P)-binding domain;	Q	KOG0029	Amine oxidase
K3Y5M0	Phenylalanine ammonia-lyase OS=Setaria italica OX=4555 GN=LOC101756300	LOC101756300	75.519	Si009509m.g	3	endoplasmic reticulum	GO:1902222 erythrose 4-phosphate/phosphoenolpyruvate family amino acid catabolic process; GO:1901606 alpha-amino acid catabolic process; GO:0006725 cellular aromatic compound metabolic process; GO:0044699 single-organism process; GO:0044237 cellular metabolic process; GO:0071704 organic substance metabolic process; GO:0006559 L-phenylalanine catabolic process; GO:0008152 metabolic process; GO:000…	GO:0044424 intracellular part; GO:0005623 cell; GO:0044464 cell part; GO:0005622 intracellular; GO:0005737 cytoplasm;	GO:0016829 lyase activity; GO:0016840 carbon-nitrogen lyase activity; GO:0016841 ammonia-lyase activity; GO:0003824 catalytic activity;	K13064	PTAL; phenylalanine/tyrosine ammonia-lyase [EC:4.3.1.25]	sita01100 Metabolic pathways; sita01110 Biosynthesis of secondary metabolites; sita00360 Phenylalanine metabolism; sita00940 Phenylpropanoid biosynthesis;	IPR024083; IPR008948; IPR023144;	Fumarase/histidase, N-terminal; L-Aspartase-like; Phenylalanine ammonia-lyase, shielding domain;	Q	KOG0222	Phenylalanine and histidine ammonia-lyase
K3Y6F7	indole-2-monooxygenase-like [Setaria italica]	LOC101778724	59.608	Si009798m.g	3	chloroplast	GO:0044699 single-organism process; GO:0008152 metabolic process; GO:0055114 oxidation-reduction process; GO:0044710 single-organism metabolic process;		GO:0097159 organic cyclic compound binding; GO:1901363 heterocyclic compound binding; GO:0020037 heme binding; GO:0005506 iron ion binding; GO:0046914 transition metal ion binding; GO:0003824 catalytic activity; GO:0005488 binding; GO:0043167 ion binding; GO:0043169 cation binding; GO:0046872 metal ion binding; GO:0016705 oxidoreductase activity, acting on paired donors, with incorporation or red…						Q	KOG0156	Cytochrome P450 CYP2 subfamily
K4A8S4	premnaspirodiene oxygenase [Setaria italica]	LOC101752967	56.092	Si035280m.g	3	chloroplast	GO:0044699 single-organism process; GO:0008152 metabolic process; GO:0055114 oxidation-reduction process; GO:0044710 single-organism metabolic process;		GO:0097159 organic cyclic compound binding; GO:1901363 heterocyclic compound binding; GO:0020037 heme binding; GO:0005506 iron ion binding; GO:0046914 transition metal ion binding; GO:0003824 catalytic activity; GO:0005488 binding; GO:0043167 ion binding; GO:0043169 cation binding; GO:0046872 metal ion binding; GO:0016705 oxidoreductase activity, acting on paired donors, with incorporation or red…						Q	KOG0156	Cytochrome P450 CYP2 subfamily
K4AAM8	flavonoid 3'-monooxygenase-like [Setaria italica]	---	44.268	Si035935m.g	3	chloroplast	GO:0044699 single-organism process; GO:0008152 metabolic process; GO:0055114 oxidation-reduction process; GO:0044710 single-organism metabolic process;		GO:0097159 organic cyclic compound binding; GO:1901363 heterocyclic compound binding; GO:0020037 heme binding; GO:0005506 iron ion binding; GO:0046914 transition metal ion binding; GO:0003824 catalytic activity; GO:0005488 binding; GO:0043167 ion binding; GO:0043169 cation binding; GO:0046872 metal ion binding; GO:0016705 oxidoreductase activity, acting on paired donors, with incorporation or red…	K05280	CYP75B1; flavonoid 3'-monooxygenase [EC:1.14.14.82]	sita01100 Metabolic pathways; sita01110 Biosynthesis of secondary metabolites; sita00941 Flavonoid biosynthesis;			Q	KOG0156	Cytochrome P450 CYP2 subfamily
K3YQG1	Phenylalanine ammonia-lyase OS=Setaria italica OX=4555 GN=LOC101780319	LOC101780319	75.157	Si016504m.g	3	chloroplast	GO:1902222 erythrose 4-phosphate/phosphoenolpyruvate family amino acid catabolic process; GO:1901606 alpha-amino acid catabolic process; GO:0006725 cellular aromatic compound metabolic process; GO:0044699 single-organism process; GO:0044237 cellular metabolic process; GO:0071704 organic substance metabolic process; GO:0006559 L-phenylalanine catabolic process; GO:0008152 metabolic process; GO:000…	GO:0044424 intracellular part; GO:0005623 cell; GO:0044464 cell part; GO:0005622 intracellular; GO:0005737 cytoplasm;	GO:0016829 lyase activity; GO:0016840 carbon-nitrogen lyase activity; GO:0016841 ammonia-lyase activity; GO:0003824 catalytic activity;	K13064	PTAL; phenylalanine/tyrosine ammonia-lyase [EC:4.3.1.25]	sita01100 Metabolic pathways; sita01110 Biosynthesis of secondary metabolites; sita00360 Phenylalanine metabolism; sita00940 Phenylpropanoid biosynthesis;	IPR024083; IPR008948; IPR023144;	Fumarase/histidase, N-terminal; L-Aspartase-like; Phenylalanine ammonia-lyase, shielding domain;	Q	KOG0222	Phenylalanine and histidine ammonia-lyase
K4A4X7	ABC transporter G family member 41-like [Setaria italica]	SETIT_033931mg	146.84	Si033931m.g	3	plasma membrane		GO:0016020 membrane;	GO:0005524 ATP binding; GO:1901265 nucleoside phosphate binding; GO:0001882 nucleoside binding; GO:0043167 ion binding; GO:0016817 hydrolase activity, acting on acid anhydrides; GO:0016787 hydrolase activity; GO:0000166 nucleotide binding; GO:0017111 nucleoside-triphosphatase activity; GO:0016887 ATPase activity; GO:0097159 organic cyclic compound binding; GO:1901363 heterocyclic compound binding…				IPR034001; IPR003593; IPR003439; IPR027417; IPR029481; IPR013581; IPR034003; IPR013525;	ATP-binding cassette transporter, PDR-like subfamily G, domain 1; AAA+ ATPase domain; ABC transporter-like; P-loop containing nucleoside triphosphate hydrolase; ABC-transporter extracellular N-terminal domain; Plant PDR ABC transporter associated; ATP-binding cassette transporter, PDR-like subfamily G, domain 2; ABC-2 type transporter;	Q	KOG0065	Pleiotropic drug resistance proteins (PDR1-15), ABC superfamily
K3Y938	(+)-neomenthol dehydrogenase [Setaria italica]	LOC101768330	31.808	Si010730m.g	3	chloroplast							IPR016040;	NAD(P)-binding domain;	Q	KOG1208	Dehydrogenases with different specificities (related to short-chain alcohol dehydrogenases)
K3YGI0	Phenylalanine ammonia-lyase OS=Setaria italica OX=4555 GN=LOC101766005	LOC101766005	74.987	Si013348m.g	3	chloroplast	GO:1902222 erythrose 4-phosphate/phosphoenolpyruvate family amino acid catabolic process; GO:1901606 alpha-amino acid catabolic process; GO:0006725 cellular aromatic compound metabolic process; GO:0044699 single-organism process; GO:0044237 cellular metabolic process; GO:0071704 organic substance metabolic process; GO:0006559 L-phenylalanine catabolic process; GO:0008152 metabolic process; GO:000…	GO:0044424 intracellular part; GO:0005623 cell; GO:0044464 cell part; GO:0005622 intracellular; GO:0005737 cytoplasm;	GO:0016829 lyase activity; GO:0016840 carbon-nitrogen lyase activity; GO:0016841 ammonia-lyase activity; GO:0003824 catalytic activity;	K13064	PTAL; phenylalanine/tyrosine ammonia-lyase [EC:4.3.1.25]	sita01100 Metabolic pathways; sita01110 Biosynthesis of secondary metabolites; sita00360 Phenylalanine metabolism; sita00940 Phenylpropanoid biosynthesis;	IPR024083; IPR008948; IPR023144;	Fumarase/histidase, N-terminal; L-Aspartase-like; Phenylalanine ammonia-lyase, shielding domain;	Q	KOG0222	Phenylalanine and histidine ammonia-lyase
K4ABK1	S-norcoclaurine synthase 1-like [Setaria italica]	LOC101769609	40.384	Si036258m.g	3	cytoplasm	GO:0044699 single-organism process; GO:0008152 metabolic process; GO:0055114 oxidation-reduction process; GO:0044710 single-organism metabolic process;		GO:0003824 catalytic activity; GO:0016491 oxidoreductase activity;				IPR027443; IPR005123; IPR026992;	Isopenicillin N synthase-like; Oxoglutarate/iron-dependent dioxygenase; Non-haem dioxygenase N-terminal domain;	QR	KOG0143	Iron/ascorbate family oxidoreductases
K3ZEI0	2'-deoxymugineic-acid 2'-dioxygenase-like [Setaria italica]	SETIT_024975mg	35.802	Si024975m.g	3	cytoplasm	GO:0044699 single-organism process; GO:0008152 metabolic process; GO:0055114 oxidation-reduction process; GO:0044710 single-organism metabolic process;		GO:0003824 catalytic activity; GO:0016491 oxidoreductase activity;				IPR005123; IPR027443; IPR026992;	Oxoglutarate/iron-dependent dioxygenase; Isopenicillin N synthase-like; Non-haem dioxygenase N-terminal domain;	QR	KOG0143	Iron/ascorbate family oxidoreductases
K3ZIS8	2'-deoxymugineic-acid 2'-dioxygenase-like [Setaria italica]	LOC101779957	43.033	Si026481m.g	3	cytoplasm	GO:0044699 single-organism process; GO:0008152 metabolic process; GO:0055114 oxidation-reduction process; GO:0044710 single-organism metabolic process;		GO:0003824 catalytic activity; GO:0016491 oxidoreductase activity;				IPR005123; IPR027443; IPR026992;	Oxoglutarate/iron-dependent dioxygenase; Isopenicillin N synthase-like; Non-haem dioxygenase N-terminal domain;	QR	KOG0143	Iron/ascorbate family oxidoreductases
K3ZVW6	phosphate metabolism protein 8-like [Setaria italica]	LOC101782079	30.277	Si030747m.g	3	cytoplasm	GO:0008152 metabolic process;		GO:0016787 hydrolase activity; GO:0003824 catalytic activity;	K07025			IPR023214;	HAD-like domain;	R	KOG3109	Haloacid dehalogenase-like hydrolase
K3XJS7	epoxide hydrolase 3-like [Setaria italica]	LOC101773273	36.667	Si002150m.g	3	chloroplast			GO:0003824 catalytic activity;				IPR029058; IPR000073;	Alpha/Beta hydrolase fold; Alpha/beta hydrolase fold-1;	R	KOG1454	Predicted hydrolase/acyltransferase (alpha/beta hydrolase superfamily)
K4A2F2	phosphate metabolism protein 8-like [Setaria italica]	LOC101781676	28.692	Si033050m.g	3	cytoplasm	GO:0008152 metabolic process;		GO:0016787 hydrolase activity; GO:0003824 catalytic activity;	K07025			IPR023214;	HAD-like domain;	R	KOG3109	Haloacid dehalogenase-like hydrolase
K4A9B2	DDB1- and CUL4-associated factor 8 [Setaria italica]	LOC101763381	53.552	Si035468m.g	3	cytoplasm			GO:0005515 protein binding; GO:0005488 binding;	K11804			IPR017986; IPR015943;	WD40-repeat-containing domain; WD40/YVTN repeat-like-containing domain;	R	KOG1334	WD40 repeat protein
K3XZD3	DNA-binding protein MNB1B [Setaria italica]	LOC101783372	22.302	Si007288m.g	3	chloroplast				K10802			IPR009071;	High mobility group box domain;	R	KOG0381	HMG box-containing protein
K3ZV55	chitinase-like protein 1 [Setaria italica]	LOC101781816	36.56	Si030486m.g	3	chloroplast	GO:1901071 glucosamine-containing compound metabolic process; GO:0006030 chitin metabolic process; GO:0044036 cell wall macromolecule metabolic process; GO:0006026 aminoglycan catabolic process; GO:1901136 carbohydrate derivative catabolic process; GO:0006807 nitrogen compound metabolic process; GO:0006032 chitin catabolic process; GO:0005975 carbohydrate metabolic process; GO:0044238 primary met…		GO:0004553 hydrolase activity, hydrolyzing O-glycosyl compounds; GO:0016787 hydrolase activity; GO:0004568 chitinase activity; GO:0003824 catalytic activity; GO:0016798 hydrolase activity, acting on glycosyl bonds;				IPR000726; IPR023346;	Glycoside hydrolase, family 19, catalytic; Lysozyme-like domain;	R	KOG4742	Predicted chitinase
K3ZUQ3	Sulfotransferase OS=Setaria italica OX=4555 GN=LOC101783982	LOC101783982	38.668	Si030334m.g	3	cytoplasm			GO:0008146 sulfotransferase activity; GO:0016782 transferase activity, transferring sulfur-containing groups; GO:0003824 catalytic activity; GO:0016740 transferase activity;	K22312			IPR000863; IPR027417;	Sulfotransferase domain; P-loop containing nucleoside triphosphate hydrolase;	R	KOG1584	Sulfotransferase
K3YKY0	caffeic acid 3-O-methyltransferase [Setaria italica]	LOC101765311	43.534	Si014900m.g	3	mitochondria			GO:0016741 transferase activity, transferring one-carbon groups; GO:0005515 protein binding; GO:0008171 O-methyltransferase activity; GO:0008168 methyltransferase activity; GO:0003824 catalytic activity; GO:0016740 transferase activity; GO:0005488 binding; GO:0046983 protein dimerization activity;	K22439			IPR011991; IPR012967; IPR029063; IPR001077;	Winged helix-turn-helix DNA-binding domain; Plant methyltransferase dimerisation; S-adenosyl-L-methionine-dependent methyltransferase; O-methyltransferase, family 2;	R	KOG3178	Hydroxyindole-O-methyltransferase and related SAM-dependent methyltransferases
K3ZI75	signal peptide peptidase-like 2 [Setaria italica]	LOC101757258	53.182	Si026169m.g	3	plasma membrane		GO:0031224 intrinsic component of membrane; GO:0016020 membrane; GO:0016021 integral component of membrane; GO:0044425 membrane part;	GO:0004175 endopeptidase activity; GO:0008233 peptidase activity; GO:0003824 catalytic activity; GO:0004190 aspartic-type endopeptidase activity; GO:0070011 peptidase activity, acting on L-amino acid peptides; GO:0016787 hydrolase activity; GO:0070001 aspartic-type peptidase activity;				IPR003137;	PA domain;	R	KOG2442	Uncharacterized conserved protein, contains PA domain
K3ZJL2	D-ribitol-5-phosphate phosphatase [Setaria italica]	LOC101763076	28.922	Si026765m.g	3	chloroplast	GO:0008152 metabolic process;		GO:0016787 hydrolase activity; GO:0003824 catalytic activity;	K20860	FHY1; FMN hydrolase / 5-amino-6-(5-phospho-D-ribitylamino)uracil phosphatase [EC:3.1.3.102 3.1.3.104]	sita01100 Metabolic pathways; sita01110 Biosynthesis of secondary metabolites;	IPR023214;	HAD-like domain;	R	KOG3085	Predicted hydrolase (HAD superfamily)
K3YUK8	ABC transporter I family member 19 [Setaria italica]	LOC101786765	32.985	Si017954m.g	3	nucleus			GO:0005524 ATP binding; GO:1901265 nucleoside phosphate binding; GO:0001882 nucleoside binding; GO:0043167 ion binding; GO:0016817 hydrolase activity, acting on acid anhydrides; GO:0016787 hydrolase activity; GO:0000166 nucleotide binding; GO:0017111 nucleoside-triphosphatase activity; GO:0016887 ATPase activity; GO:0097159 organic cyclic compound binding; GO:1901363 heterocyclic compound binding…	K12608	CAF16; CCR4-NOT complex subunit CAF16	sita03018 RNA degradation;	IPR003593; IPR003439; IPR027417;	AAA+ ATPase domain; ABC transporter-like; P-loop containing nucleoside triphosphate hydrolase;	RK	KOG2355	Predicted ABC-type transport, ATPase component/CCR4 associated factor
K3ZRJ5	"protein VASCULAR ASSOCIATED DEATH 1, chloroplastic [Setaria italica]"	LOC101778730	68.71	Si029225m.g	3	chloroplast							IPR031968; IPR004182;	Domain of unknown function DUF4782; GRAM domain;	S	KOG1032	Uncharacterized conserved protein, contains GRAM domain
K3ZKT7	stress-associated endoplasmic reticulum protein 2 [Brachypodium distachyon]	LOC101760659	7.4336	Si027086m.g	3	cytoplasm		GO:0043226 organelle; GO:0043231 intracellular membrane-bounded organelle; GO:0043229 intracellular organelle; GO:0005783 endoplasmic reticulum; GO:0044464 cell part; GO:0005622 intracellular; GO:0005737 cytoplasm; GO:0012505 endomembrane system; GO:0044424 intracellular part; GO:0043227 membrane-bounded organelle; GO:0005623 cell; GO:0044444 cytoplasmic part;							S	KOG3491	Predicted membrane protein
K3XDQ2	piezo-type mechanosensitive ion channel homolog isoform X3 [Setaria italica]	SETIT_000018mg	216.67	Si000018m.g	3	chloroplast				K22128			IPR031334;	Piezo non-specific cation channel, R-Ras-binding domain;	S	KOG1893	Uncharacterized conserved protein
K3YFW6	putative disease resistance protein RGA3 [Setaria italica]	LOC101767251	134.09	Si013135m.g	3	cytoplasm			GO:1901265 nucleoside phosphate binding; GO:0001882 nucleoside binding; GO:0043167 ion binding; GO:0005515 protein binding; GO:0000166 nucleotide binding; GO:0097159 organic cyclic compound binding; GO:1901363 heterocyclic compound binding; GO:0032549 ribonucleoside binding; GO:0097367 carbohydrate derivative binding; GO:0032553 ribonucleotide binding; GO:0005488 binding; GO:0032550 purine ribonu…				IPR002182; IPR027417; IPR032675;	NB-ARC; P-loop containing nucleoside triphosphate hydrolase; Leucine-rich repeat domain, L domain-like;	T	KOG4658	Apoptotic ATPase
K3ZQL8	rho GTPase-activating protein 7-like isoform X2 [Setaria italica]	LOC101765349	95.531	Si028896m.g	3	chloroplast	GO:0050794 regulation of cellular process; GO:0044700 single organism signaling; GO:0051716 cellular response to stimulus; GO:0007165 signal transduction; GO:0050789 regulation of biological process; GO:0007154 cell communication; GO:0044699 single-organism process; GO:0023052 signaling; GO:0050896 response to stimulus; GO:0009987 cellular process; GO:0065007 biological regulation;						IPR011993; IPR025757; IPR008936; IPR001849; IPR000198;	PH domain-like; Ternary complex factor MIP1, leucine-zipper; Rho GTPase activation protein; Pleckstrin homology domain; Rho GTPase-activating protein domain;	T	KOG4271	Rho-GTPase activating protein
K3YNC3	disease resistance protein RPP13-like isoform X1 [Setaria italica]	LOC101783554	105.15	Si015763m.g	3	nucleus			GO:1901265 nucleoside phosphate binding; GO:0001882 nucleoside binding; GO:0043167 ion binding; GO:0000166 nucleotide binding; GO:0097159 organic cyclic compound binding; GO:1901363 heterocyclic compound binding; GO:0032549 ribonucleoside binding; GO:0097367 carbohydrate derivative binding; GO:0032553 ribonucleotide binding; GO:0005488 binding; GO:0032550 purine ribonucleoside binding; GO:0043531…				IPR003593; IPR002182; IPR027417; IPR032675;	AAA+ ATPase domain; NB-ARC; P-loop containing nucleoside triphosphate hydrolase; Leucine-rich repeat domain, L domain-like;	T	KOG4658	Apoptotic ATPase
K4A2D5	LOW QUALITY PROTEIN: cytochrome b561 and DOMON domain-containing protein At4g17280-like [Setaria italica]	SETIT_033032mg	27.92	Si033032m.g	3	chloroplast							IPR006593;	Cytochrome b561/ferric reductase transmembrane;	T	KOG4293	Predicted membrane protein, contains DoH and Cytochrome b-561/ferric reductase transmembrane domains
K3ZPY2	187-kDa microtubule-associated protein AIR9 [Setaria italica]	101754646	180.83	Si028662m.g	3	nucleus			GO:0005515 protein binding; GO:0005488 binding;				IPR032675;	Leucine-rich repeat domain, L domain-like;	T	KOG0531	Protein phosphatase 1, regulatory subunit, and related proteins
K3Z0C6	Exocyst subunit Exo70 family protein OS=Setaria italica OX=4555 GN=LOC101772056	LOC101772056	76.155	Si009587m.g	3	nucleus	GO:0006810 transport; GO:1902578 single-organism localization; GO:0032940 secretion by cell; GO:0016192 vesicle-mediated transport; GO:0044763 single-organism cellular process; GO:0044699 single-organism process; GO:0051179 localization; GO:0009987 cellular process; GO:0051234 establishment of localization; GO:0006887 exocytosis; GO:0044765 single-organism transport; GO:0046903 secretion;	GO:0005938 cell cortex; GO:0044464 cell part; GO:0044448 cell cortex part; GO:0005622 intracellular; GO:0071944 cell periphery; GO:0005737 cytoplasm; GO:0099568 cytoplasmic region; GO:0032991 macromolecular complex; GO:0044424 intracellular part; GO:0000145 exocyst; GO:0043234 protein complex; GO:0005623 cell; GO:0044444 cytoplasmic part; GO:0099023 tethering complex;		K07195			IPR016159;	Cullin repeat-like-containing domain;	U	KOG2344	Exocyst component protein and related proteins
K3ZX03	ADP-ribosylation factor-related protein 1-like [Setaria italica]	LOC101778596	22.842	Si031135m.g	3	cytoplasm	GO:0050794 regulation of cellular process; GO:0044700 single organism signaling; GO:0051716 cellular response to stimulus; GO:0007165 signal transduction; GO:0050789 regulation of biological process; GO:0007154 cell communication; GO:0035556 intracellular signal transduction; GO:0044699 single-organism process; GO:0007264 small GTPase mediated signal transduction; GO:0023052 signaling; GO:0050896…	GO:0005623 cell; GO:0005622 intracellular; GO:0044464 cell part;	GO:1901265 nucleoside phosphate binding; GO:0001882 nucleoside binding; GO:0043167 ion binding; GO:0000166 nucleotide binding; GO:0097159 organic cyclic compound binding; GO:1901363 heterocyclic compound binding; GO:0032549 ribonucleoside binding; GO:0097367 carbohydrate derivative binding; GO:0032553 ribonucleotide binding; GO:0005488 binding; GO:0032550 purine ribonucleoside binding; GO:0043168…	K07952			IPR005225; IPR027417;	Small GTP-binding protein domain; P-loop containing nucleoside triphosphate hydrolase;	U	KOG0076	GTP-binding ADP-ribosylation factor-like protein yARL3
K3XEY9	TBC1 domain family member 8B-like [Setaria italica]	LOC101775304	81.986	Si000456m.g	3	chloroplast							IPR000195;	Rab-GTPase-TBC domain;	U	KOG2058	Ypt/Rab GTPase activating protein
K3YQ80	exocyst complex component SEC6 isoform X2 [Setaria italica]	LOC101770742	85.486	Si016422m.g	3	chloroplast	GO:0006810 transport; GO:1902578 single-organism localization; GO:0032940 secretion by cell; GO:0016192 vesicle-mediated transport; GO:0044763 single-organism cellular process; GO:0044699 single-organism process; GO:0051179 localization; GO:0009987 cellular process; GO:0051234 establishment of localization; GO:0006887 exocytosis; GO:0044765 single-organism transport; GO:0046903 secretion;	GO:0005938 cell cortex; GO:0044464 cell part; GO:0044448 cell cortex part; GO:0005622 intracellular; GO:0071944 cell periphery; GO:0005737 cytoplasm; GO:0099568 cytoplasmic region; GO:0032991 macromolecular complex; GO:0044424 intracellular part; GO:0000145 exocyst; GO:0043234 protein complex; GO:0005623 cell; GO:0044444 cytoplasmic part; GO:0099023 tethering complex;		K06110					U	KOG2286	Exocyst complex subunit SEC6
K3YBY1	Exocyst subunit Exo70 family protein OS=Setaria italica OX=4555 GN=LOC101755498	LOC101755498	71.676	Si011725m.g	3	cytoplasm	GO:0006810 transport; GO:1902578 single-organism localization; GO:0032940 secretion by cell; GO:0016192 vesicle-mediated transport; GO:0044763 single-organism cellular process; GO:0044699 single-organism process; GO:0051179 localization; GO:0009987 cellular process; GO:0051234 establishment of localization; GO:0006887 exocytosis; GO:0044765 single-organism transport; GO:0046903 secretion;	GO:0005938 cell cortex; GO:0044464 cell part; GO:0044448 cell cortex part; GO:0005622 intracellular; GO:0071944 cell periphery; GO:0005737 cytoplasm; GO:0099568 cytoplasmic region; GO:0032991 macromolecular complex; GO:0044424 intracellular part; GO:0000145 exocyst; GO:0043234 protein complex; GO:0005623 cell; GO:0044444 cytoplasmic part; GO:0099023 tethering complex;		K07195			IPR016159;	Cullin repeat-like-containing domain;	U	KOG2344	Exocyst component protein and related proteins
K3XEF4	dual specificity protein phosphatase PHS1-like isoform X1 [Setaria italica]	LOC101775701	96.419	Si000271m.g	3	nucleus	GO:0044267 cellular protein metabolic process; GO:0044238 primary metabolic process; GO:0006470 protein dephosphorylation; GO:0016311 dephosphorylation; GO:0044237 cellular metabolic process; GO:0006796 phosphate-containing compound metabolic process; GO:0071704 organic substance metabolic process; GO:0008152 metabolic process; GO:0006793 phosphorus metabolic process; GO:0044260 cellular macromol…		GO:0016301 kinase activity; GO:0004725 protein tyrosine phosphatase activity; GO:0042578 phosphoric ester hydrolase activity; GO:0003824 catalytic activity; GO:0016791 phosphatase activity; GO:0016788 hydrolase activity, acting on ester bonds; GO:0016787 hydrolase activity; GO:0004721 phosphoprotein phosphatase activity; GO:0008138 protein tyrosine/serine/threonine phosphatase activity; GO:001674…	K14165			IPR029021; IPR000403; IPR000387; IPR015275; IPR000340; IPR020422; IPR011009;	Protein-tyrosine phosphatase-like; Phosphatidylinositol 3-/4-kinase, catalytic domain; Tyrosine specific protein phosphatases domain; Actin-fragmin kinase, catalytic domain; Dual specificity phosphatase, catalytic domain; Dual specificity protein phosphatase domain; Protein kinase-like domain;	V	KOG1716	Dual specificity phosphatase
K4A1G2	probable carboxylesterase 18 [Setaria italica]	LOC101781959	36.814	Si032705m.g	3	chloroplast	GO:0008152 metabolic process;		GO:0016787 hydrolase activity; GO:0003824 catalytic activity;				IPR029058; IPR013094;	Alpha/Beta hydrolase fold; Alpha/beta hydrolase fold-3;	V	KOG1515	Arylacetamide deacetylase
K3YI92	cinnamoyl-CoA reductase 1-like [Setaria italica]	LOC101785020	39.559	Si013961m.g	3	chloroplast			GO:0048037 cofactor binding; GO:0003824 catalytic activity; GO:0005488 binding; GO:0050662 coenzyme binding;	K09753	CCR; cinnamoyl-CoA reductase [EC:1.2.1.44]	sita01100 Metabolic pathways; sita01110 Biosynthesis of secondary metabolites; sita00940 Phenylpropanoid biosynthesis;	IPR001509; IPR016040;	NAD-dependent epimerase/dehydratase; NAD(P)-binding domain;	V	KOG1502	Flavonol reductase/cinnamoyl-CoA reductase
K3Z3E4	125 kDa kinesin-related protein [Setaria italica]	LOC101764827	116.77	Si021062m.g	3	nucleus	GO:0044763 single-organism cellular process; GO:0007018 microtubule-based movement; GO:0006928 movement of cell or subcellular component; GO:0044699 single-organism process; GO:0009987 cellular process; GO:0007017 microtubule-based process;		GO:0003774 motor activity; GO:1901265 nucleoside phosphate binding; GO:0016817 hydrolase activity, acting on acid anhydrides; GO:0005515 protein binding; GO:0016787 hydrolase activity; GO:0097159 organic cyclic compound binding; GO:1901363 heterocyclic compound binding; GO:0008092 cytoskeletal protein binding; GO:0016462 pyrophosphatase activity; GO:0003824 catalytic activity; GO:0032553 ribonucl…	K10398			IPR027417; IPR001752;	P-loop containing nucleoside triphosphate hydrolase; Kinesin motor domain;	Z	KOG0243	Kinesin-like protein
K3Y5E1	villin-1-like [Setaria italica]	LOC101781019	86.175	Si009429m.g	3	nucleus			GO:0003779 actin binding; GO:0005515 protein binding; GO:0008092 cytoskeletal protein binding; GO:0005488 binding;	K08017			IPR029006; IPR007123;	ADF-H/Gelsolin-like domain; Gelsolin-like domain;	Z	KOG0443	Actin regulatory proteins (gelsolin/villin family)
K3YQD9	tetratricopeptide repeat protein 28-like [Setaria italica]	LOC101762075	77.197	Si016482m.g	3	nucleus			GO:0005515 protein binding; GO:0005488 binding;				IPR011990; IPR013026;	Tetratricopeptide-like helical domain; Tetratricopeptide repeat-containing domain;	Z	KOG1840	Kinesin light chain
K3Z0F9	thaumatin-like protein 1b isoform X2 [Setaria italica]	101775841	31	Si020024m.g	3	extracellular
K3ZX88	fiber (DUF1218) [Arabidopsis thaliana]	LOC101768197	19.554	Si031219m.g	3	vacuolar membrane
K3YJ63	rubredoxin family protein [Arabidopsis lyrata subsp. lyrata]	LOC101784081	27.884	Si014282m.g	3	chloroplast			GO:0043169 cation binding; GO:0046872 metal ion binding; GO:0005515 protein binding; GO:0005506 iron ion binding; GO:0046914 transition metal ion binding; GO:0005488 binding; GO:0043167 ion binding;				IPR024934; IPR004039; IPR001478;	Rubredoxin-like domain; Rubredoxin-type fold; PDZ domain;
K4AFE8	"DUF538 family protein (Protein of unknown function, DUF538) [Arabidopsis thaliana]"	LOC101758500	21.078	Si037605m.g	3	chloroplast
K4A6J3	protein WEAK CHLOROPLAST MOVEMENT UNDER BLUE LIGHT 1 [Setaria italica]	SETIT_034498mg	77.362		3	nucleus
K4AG43	skin secretory protein xP2-like [Setaria italica]	LOC101768259	15.944	Si037850m.g	3	mitochondria
K4AMS9	filament-like plant protein 4 [Setaria italica]	LOC101769208	115.37	Si040225m.g	3	nucleus
K3XUY5	Cellulose synthase OS=Setaria italica OX=4555 GN=LOC101768666	LOC101768666	121.45	Si005742m.g	3	plasma membrane	GO:0016051 carbohydrate biosynthetic process; GO:0044711 single-organism biosynthetic process; GO:0006073 cellular glucan metabolic process; GO:0000271 polysaccharide biosynthetic process; GO:0030243 cellulose metabolic process; GO:0044042 glucan metabolic process; GO:0044763 single-organism cellular process; GO:0044699 single-organism process; GO:0033692 cellular polysaccharide biosynthetic proc…	GO:0016020 membrane;	GO:0016759 cellulose synthase activity; GO:0016758 transferase activity, transferring hexosyl groups; GO:0003824 catalytic activity; GO:0035251 UDP-glucosyltransferase activity; GO:0016760 cellulose synthase (UDP-forming) activity; GO:0008194 UDP-glycosyltransferase activity; GO:0046527 glucosyltransferase activity; GO:0016757 transferase activity, transferring glycosyl groups; GO:0016740 transfe…	K10999			IPR027934; IPR013083; IPR029044;	Cellulose synthase, RING-type zinc finger; Zinc finger, RING/FYVE/PHD-type; Nucleotide-diphospho-sugar transferases;
K4A566	Cellulose synthase OS=Setaria italica OX=4555 GN=LOC101780794	LOC101780794	121.15	Si034020m.g	3	plasma membrane	GO:0016051 carbohydrate biosynthetic process; GO:0044711 single-organism biosynthetic process; GO:0006073 cellular glucan metabolic process; GO:0000271 polysaccharide biosynthetic process; GO:0030243 cellulose metabolic process; GO:0044042 glucan metabolic process; GO:0044763 single-organism cellular process; GO:0044699 single-organism process; GO:0033692 cellular polysaccharide biosynthetic proc…	GO:0016020 membrane;	GO:0016759 cellulose synthase activity; GO:0016758 transferase activity, transferring hexosyl groups; GO:0003824 catalytic activity; GO:0035251 UDP-glucosyltransferase activity; GO:0016760 cellulose synthase (UDP-forming) activity; GO:0008194 UDP-glycosyltransferase activity; GO:0046527 glucosyltransferase activity; GO:0016757 transferase activity, transferring glycosyl groups; GO:0016740 transfe…	K10999			IPR027934; IPR013083; IPR029044;	Cellulose synthase, RING-type zinc finger; Zinc finger, RING/FYVE/PHD-type; Nucleotide-diphospho-sugar transferases;
K3Z6J0	---	LOC101761729	44.039	Si022159m.g	3	chloroplast
K4ACX2	Peroxidase OS=Setaria italica OX=4555 GN=LOC101786185	LOC101786185	33.23	Si036729m.g	3	chloroplast	GO:0008152 metabolic process; GO:0042743 hydrogen peroxide metabolic process; GO:0006950 response to stress; GO:0072593 reactive oxygen species metabolic process; GO:0055114 oxidation-reduction process; GO:0044710 single-organism metabolic process; GO:0006979 response to oxidative stress; GO:0044699 single-organism process; GO:0044248 cellular catabolic process; GO:0050896 response to stimulus; G…		GO:0097159 organic cyclic compound binding; GO:1901363 heterocyclic compound binding; GO:0020037 heme binding; GO:0003824 catalytic activity; GO:0005488 binding; GO:0016209 antioxidant activity; GO:0004601 peroxidase activity; GO:0046906 tetrapyrrole binding; GO:0016491 oxidoreductase activity; GO:0016684 oxidoreductase activity, acting on peroxide as acceptor;	K00430	E1.11.1.7; peroxidase [EC:1.11.1.7]	sita01100 Metabolic pathways; sita01110 Biosynthesis of secondary metabolites; sita00940 Phenylpropanoid biosynthesis;	IPR033905; IPR002016;	Secretory peroxidase; Haem peroxidase, plant/fungal/bacterial;
K3XH40	probable indole-3-pyruvate monooxygenase YUCCA10 [Setaria italica]	LOC101767874	52.444		3	chloroplast
K3XHQ7	protein ENHANCED DISEASE RESISTANCE 4 [Musa acuminata subsp. malaccensis]	LOC101767347	48.351	Si001429m.g	3	nucleus							IPR021480;	Probable zinc-ribbon domain, plant;
K4AI90	nicotianamine synthase 2 [Setaria italica]	LOC101786975	65.431	Si038599m.g	3	cytoplasm	GO:0030418 nicotianamine biosynthetic process; GO:0016053 organic acid biosynthetic process; GO:0044699 single-organism process; GO:0009058 biosynthetic process; GO:1901566 organonitrogen compound biosynthetic process; GO:0044237 cellular metabolic process; GO:0071704 organic substance metabolic process; GO:0006576 cellular biogenic amine metabolic process; GO:0008152 metabolic process; GO:004648…		GO:0030410 nicotianamine synthase activity; GO:0016765 transferase activity, transferring alkyl or aryl (other than methyl) groups; GO:0003824 catalytic activity; GO:0016740 transferase activity;	K05953			IPR029063;	S-adenosyl-L-methionine-dependent methyltransferase;
K3YVS4	high-affinity nitrate transporter-activating protein 2.1-like [Setaria italica]	LOC101773406	21.288	Si018370m.g	3	extracellular	GO:0006810 transport; GO:0006820 anion transport; GO:0001101 response to acid chemical; GO:0042221 response to chemical; GO:0010167 response to nitrate; GO:0006811 ion transport; GO:0015706 nitrate transport; GO:1901698 response to nitrogen compound; GO:1901700 response to oxygen-containing compound; GO:0010035 response to inorganic substance; GO:0051179 localization; GO:0050896 response to stimu…
K3XKN9	endonuclease 2 [Setaria italica]	LOC101762462	31.539	Si002462m.g	3	endoplasmic reticulum	GO:0044265 cellular macromolecule catabolic process; GO:0006308 DNA catabolic process; GO:0006725 cellular aromatic compound metabolic process; GO:0006259 DNA metabolic process; GO:1901360 organic cyclic compound metabolic process; GO:0006807 nitrogen compound metabolic process; GO:0044238 primary metabolic process; GO:0044237 cellular metabolic process; GO:0071704 organic substance metabolic pro…		GO:0097159 organic cyclic compound binding; GO:1901363 heterocyclic compound binding; GO:0003824 catalytic activity; GO:0005488 binding; GO:0003676 nucleic acid binding; GO:0016788 hydrolase activity, acting on ester bonds; GO:0004518 nuclease activity; GO:0016787 hydrolase activity; GO:0004519 endonuclease activity;				IPR008947;	Phospholipase C/P1 nuclease domain;
K4A5H5	"WEB family protein At5g16730, chloroplastic-like [Setaria italica]"	LOC101765002	103.85	Si034129m.g	3	nucleus
K3XPP6	E3 ubiquitin-protein ligase TRIP12-like [Aegilops tauschii subsp. tauschii]	SETIT_003875mg	49.572	Si003875m.g	3	nucleus
K3ZVE3	expansin-B11-like [Setaria italica]	LOC101754261	33.263	Si030574m.g	3	chloroplast	GO:0019953 sexual reproduction; GO:0000003 reproduction; GO:0022414 reproductive process; GO:0051704 multi-organism process; GO:0044703 multi-organism reproductive process;	GO:0005576 extracellular region;					IPR009009; IPR007112; IPR007117;	RlpA-like protein, double-psi beta-barrel domain; Expansin/pollen allergen, DPBB domain; Expansin, cellulose-binding-like domain;
K3Y7R4	AT-hook motif nuclear-localized protein 10-like [Setaria italica]	LOC101786525	40.227	Si010255m.g	3	nucleus							IPR005175;	PPC domain;
K4AM48	nicotianamine synthase 1 [Zea mays]	SETIT_039983mg	33.994	Si039983m.g	3	cytoplasm	GO:0030418 nicotianamine biosynthetic process; GO:0016053 organic acid biosynthetic process; GO:0044699 single-organism process; GO:0009058 biosynthetic process; GO:1901566 organonitrogen compound biosynthetic process; GO:0044237 cellular metabolic process; GO:0071704 organic substance metabolic process; GO:0006576 cellular biogenic amine metabolic process; GO:0008152 metabolic process; GO:004648…		GO:0030410 nicotianamine synthase activity; GO:0016765 transferase activity, transferring alkyl or aryl (other than methyl) groups; GO:0003824 catalytic activity; GO:0016740 transferase activity;				IPR029063;	S-adenosyl-L-methionine-dependent methyltransferase;
K3Z0V9	blue copper protein-like [Setaria italica]	LOC101760333	22.042	Si020176m.g	3	chloroplast			GO:0009055 electron carrier activity;				IPR003245; IPR008972;	Phytocyanin domain; Cupredoxin;
K3Y8J8	Ubiquinol oxidase OS=Setaria italica OX=4555 GN=LOC101769278	LOC101769278	37.657	Si010540m.g	3	chloroplast	GO:0044699 single-organism process; GO:0008152 metabolic process; GO:0055114 oxidation-reduction process; GO:0044710 single-organism metabolic process;		GO:0016682 oxidoreductase activity, acting on diphenols and related substances as donors, oxygen as acceptor; GO:0016679 oxidoreductase activity, acting on diphenols and related substances as donors; GO:0003824 catalytic activity; GO:0009916 alternative oxidase activity; GO:0016491 oxidoreductase activity;	K17893
K3YJI9	NAC domain-containing protein 18-like [Setaria italica]	LOC101770602	24.028	Si014408m.g	3	chloroplast	GO:0050794 regulation of cellular process; GO:0010468 regulation of gene expression; GO:0006355 regulation of transcription, DNA-templated; GO:0031326 regulation of cellular biosynthetic process; GO:0080090 regulation of primary metabolic process; GO:0060255 regulation of macromolecule metabolic process; GO:0019219 regulation of nucleobase-containing compound metabolic process; GO:0010556 regulat…		GO:0097159 organic cyclic compound binding; GO:1901363 heterocyclic compound binding; GO:0003677 DNA binding; GO:0005488 binding; GO:0003676 nucleic acid binding;				IPR003441;	NAC domain;
K3ZY18	transmembrane protein [Arabidopsis thaliana]	LOC101770628	13.149	Si031500m.g	3	vacuolar membrane
K4AJI2	---	SETIT_039052mg	28.704	Si039052m.g	3	chloroplast
K3Z662	3'-N-debenzoyl-2'-deoxytaxol N-benzoyltransferase-like [Zea mays]	---	45.288	Si006464m.g	3	cytoplasm			GO:0016746 transferase activity, transferring acyl groups; GO:0016747 transferase activity, transferring acyl groups other than amino-acyl groups; GO:0003824 catalytic activity; GO:0016740 transferase activity;				IPR023213;	Chloramphenicol acetyltransferase-like domain;
K3YLA1	transcription factor bHLH14-like [Setaria italica]	LOC101763309	28.618	Si015024m.g	3	nucleus			GO:0005515 protein binding; GO:0005488 binding; GO:0046983 protein dimerization activity;				IPR011598;	Myc-type, basic helix-loop-helix (bHLH) domain;
K3Z8J4	endonuclease 2-like [Setaria italica]	LOC101772106	32.334	Si022864m.g	3	chloroplast	GO:0044265 cellular macromolecule catabolic process; GO:0006308 DNA catabolic process; GO:0006725 cellular aromatic compound metabolic process; GO:0006259 DNA metabolic process; GO:1901360 organic cyclic compound metabolic process; GO:0006807 nitrogen compound metabolic process; GO:0044238 primary metabolic process; GO:0044237 cellular metabolic process; GO:0071704 organic substance metabolic pro…		GO:0097159 organic cyclic compound binding; GO:1901363 heterocyclic compound binding; GO:0003824 catalytic activity; GO:0005488 binding; GO:0003676 nucleic acid binding; GO:0016788 hydrolase activity, acting on ester bonds; GO:0004518 nuclease activity; GO:0016787 hydrolase activity; GO:0004519 endonuclease activity;				IPR008947;	Phospholipase C/P1 nuclease domain;
K3XQP4	10-deacetylbaccatin III 10-O-acetyltransferase-like [Setaria italica]	LOC101782566	46.284	Si004231m.g	3	chloroplast			GO:0016746 transferase activity, transferring acyl groups; GO:0016747 transferase activity, transferring acyl groups other than amino-acyl groups; GO:0003824 catalytic activity; GO:0016740 transferase activity;				IPR023213;	Chloramphenicol acetyltransferase-like domain;
K3Z8Y8	serine/arginine-rich SC35-like splicing factor SCL30 [Setaria italica]	LOC101771717	29.752	Si023008m.g	3	nucleus			GO:0097159 organic cyclic compound binding; GO:1901363 heterocyclic compound binding; GO:1901265 nucleoside phosphate binding; GO:0005488 binding; GO:0003676 nucleic acid binding; GO:0000166 nucleotide binding; GO:0036094 small molecule binding;	K12900	FUSIP1; FUS-interacting serine-arginine-rich protein 1	sita03040 Spliceosome;	IPR000504; IPR012677;	RNA recognition motif domain; Nucleotide-binding alpha-beta plait domain;
K3Y8M4	Ubiquinol oxidase OS=Setaria italica OX=4555 GN=LOC101769684	LOC101769684	37.334	Si010566m.g	3	chloroplast	GO:0044699 single-organism process; GO:0008152 metabolic process; GO:0055114 oxidation-reduction process; GO:0044710 single-organism metabolic process;		GO:0016682 oxidoreductase activity, acting on diphenols and related substances as donors, oxygen as acceptor; GO:0016679 oxidoreductase activity, acting on diphenols and related substances as donors; GO:0003824 catalytic activity; GO:0009916 alternative oxidase activity; GO:0016491 oxidoreductase activity;	K17893
K4A811	Phospho-2-dehydro-3-deoxyheptonate aldolase OS=Setaria italica OX=4555 GN=LOC101775939	LOC101775939	60.061	Si035017m.g	3	chloroplast	GO:0008652 cellular amino acid biosynthetic process; GO:0009072 aromatic amino acid family metabolic process; GO:0016053 organic acid biosynthetic process; GO:0044711 single-organism biosynthetic process; GO:0006725 cellular aromatic compound metabolic process; GO:0044281 small molecule metabolic process; GO:0044763 single-organism cellular process; GO:0044699 single-organism process; GO:0006807 …		GO:0016765 transferase activity, transferring alkyl or aryl (other than methyl) groups; GO:0003849 3-deoxy-7-phosphoheptulonate synthase activity; GO:0003824 catalytic activity; GO:0016740 transferase activity;	K01626	E2.5.1.54; 3-deoxy-7-phosphoheptulonate synthase [EC:2.5.1.54]	sita01230 Biosynthesis of amino acids; sita01100 Metabolic pathways; sita00400 Phenylalanine, tyrosine and tryptophan biosynthesis; sita01110 Biosynthesis of secondary metabolites;
K4A777	probable indole-3-acetic acid-amido synthetase GH3.8 [Setaria italica]	LOC101770279	68.15	Si034733m.g	3	chloroplast				K14487	GH3; auxin responsive GH3 gene family	sita04075 Plant hormone signal transduction;
K3YGL0	NAC domain-containing protein 17-like [Setaria italica]	LOC101754925	71.624	Si013361m.g	3	chloroplast	GO:0050794 regulation of cellular process; GO:0010468 regulation of gene expression; GO:0006355 regulation of transcription, DNA-templated; GO:0031326 regulation of cellular biosynthetic process; GO:0080090 regulation of primary metabolic process; GO:0060255 regulation of macromolecule metabolic process; GO:0019219 regulation of nucleobase-containing compound metabolic process; GO:0010556 regulat…		GO:0097159 organic cyclic compound binding; GO:1901363 heterocyclic compound binding; GO:0003677 DNA binding; GO:0005488 binding; GO:0003676 nucleic acid binding;				IPR003441;	NAC domain;
K3YJH8	"transmembrane protein, putative [Medicago truncatula]"	LOC101784230	23.784	Si014397m.g	3	cytoplasm
K4A2F5	G-type lectin S-receptor-like serine/threonine-protein kinase At1g11300 [Setaria italica]	SETIT_033053mg	54.281		3	extracellular	GO:0000003 reproduction; GO:0022414 reproductive process; GO:0044763 single-organism cellular process; GO:0009875 pollen-pistil interaction; GO:0044699 single-organism process; GO:0032501 multicellular organismal process; GO:0008037 cell recognition; GO:0051704 multi-organism process; GO:0009856 pollination; GO:0007154 cell communication; GO:0044702 single organism reproductive process; GO:004470…						IPR001480; IPR003609; IPR000858;	Bulb-type lectin domain; PAN/Apple domain; S-locus glycoprotein domain;
K3YHI9	UPF0481 protein At3g47200-like [Setaria italica]	LOC101756275	49.33	Si013707m.g	3	cytoplasm
K4A6E5	protein STRUBBELIG-RECEPTOR FAMILY 6-like [Setaria italica]	LOC101783355	78.316	Si034449m.g	3	vacuolar membrane	GO:0016310 phosphorylation; GO:0044267 cellular protein metabolic process; GO:0044238 primary metabolic process; GO:0044237 cellular metabolic process; GO:0006796 phosphate-containing compound metabolic process; GO:0071704 organic substance metabolic process; GO:0008152 metabolic process; GO:0006468 protein phosphorylation; GO:0006793 phosphorus metabolic process; GO:0044260 cellular macromolecul…		GO:0005524 ATP binding; GO:1901265 nucleoside phosphate binding; GO:0016773 phosphotransferase activity, alcohol group as acceptor; GO:0001882 nucleoside binding; GO:0043167 ion binding; GO:0005515 protein binding; GO:0004672 protein kinase activity; GO:0000166 nucleotide binding; GO:0097159 organic cyclic compound binding; GO:1901363 heterocyclic compound binding; GO:0032549 ribonucleoside bindi…				IPR000719; IPR013210; IPR001245; IPR032675; IPR013320; IPR011009;	Protein kinase domain; Leucine-rich repeat-containing N-terminal, plant-type; Serine-threonine/tyrosine-protein kinase catalytic domain; Leucine-rich repeat domain, L domain-like; Concanavalin A-like lectin/glucanase domain; Protein kinase-like domain;
K4A6H8	L-type lectin-domain containing receptor kinase IV.1-like [Zea mays]	SETIT_034482mg	75.891	Si034482m.g	3	plasma membrane	GO:0016310 phosphorylation; GO:0044267 cellular protein metabolic process; GO:0044238 primary metabolic process; GO:0044237 cellular metabolic process; GO:0006796 phosphate-containing compound metabolic process; GO:0071704 organic substance metabolic process; GO:0008152 metabolic process; GO:0006468 protein phosphorylation; GO:0006793 phosphorus metabolic process; GO:0044260 cellular macromolecul…		GO:0005524 ATP binding; GO:1901265 nucleoside phosphate binding; GO:0016773 phosphotransferase activity, alcohol group as acceptor; GO:0001882 nucleoside binding; GO:0043167 ion binding; GO:0004672 protein kinase activity; GO:0000166 nucleotide binding; GO:0097159 organic cyclic compound binding; GO:1901363 heterocyclic compound binding; GO:0032549 ribonucleoside binding; GO:0097367 carbohydrate …				IPR001220; IPR000719; IPR013320; IPR011009;	Legume lectin domain; Protein kinase domain; Concanavalin A-like lectin/glucanase domain; Protein kinase-like domain;
K3Z111	high-affinity nitrate transporter 2.1 [Setaria italica]	SETIT_020228mg	55.797	Si020228m.g	3	plasma membrane	GO:0006810 transport; GO:0055085 transmembrane transport; GO:0051179 localization; GO:0051234 establishment of localization;	GO:0031224 intrinsic component of membrane; GO:0016020 membrane; GO:0016021 integral component of membrane; GO:0044425 membrane part;		K02575			IPR020846;	Major facilitator superfamily domain;
K3ZUW1	nicotianamine synthase 3-like [Setaria italica]	LOC101774809	36.66	Si030392m.g	3	chloroplast	GO:0030418 nicotianamine biosynthetic process; GO:0016053 organic acid biosynthetic process; GO:0044699 single-organism process; GO:0009058 biosynthetic process; GO:1901566 organonitrogen compound biosynthetic process; GO:0044237 cellular metabolic process; GO:0071704 organic substance metabolic process; GO:0006576 cellular biogenic amine metabolic process; GO:0008152 metabolic process; GO:004648…		GO:0030410 nicotianamine synthase activity; GO:0016765 transferase activity, transferring alkyl or aryl (other than methyl) groups; GO:0003824 catalytic activity; GO:0016740 transferase activity;	K05953			IPR029063;	S-adenosyl-L-methionine-dependent methyltransferase;
K3Y180	Peroxidase OS=Setaria italica OX=4555 GN=LOC101769201	LOC101769201	36.533	Si007943m.g	3	extracellular	GO:0008152 metabolic process; GO:0042743 hydrogen peroxide metabolic process; GO:0006950 response to stress; GO:0072593 reactive oxygen species metabolic process; GO:0055114 oxidation-reduction process; GO:0044710 single-organism metabolic process; GO:0006979 response to oxidative stress; GO:0044699 single-organism process; GO:0044248 cellular catabolic process; GO:0050896 response to stimulus; G…		GO:0097159 organic cyclic compound binding; GO:1901363 heterocyclic compound binding; GO:0020037 heme binding; GO:0003824 catalytic activity; GO:0005488 binding; GO:0016209 antioxidant activity; GO:0004601 peroxidase activity; GO:0046906 tetrapyrrole binding; GO:0016491 oxidoreductase activity; GO:0016684 oxidoreductase activity, acting on peroxide as acceptor;	K00430	E1.11.1.7; peroxidase [EC:1.11.1.7]	sita01100 Metabolic pathways; sita01110 Biosynthesis of secondary metabolites; sita00940 Phenylpropanoid biosynthesis;	IPR033905; IPR002016;	Secretory peroxidase; Haem peroxidase, plant/fungal/bacterial;
K3Z6E0	3'-N-debenzoyl-2'-deoxytaxol N-benzoyltransferase-like [Setaria italica]	LOC101767546	46.908	Si022109m.g	3	cytoplasm			GO:0016746 transferase activity, transferring acyl groups; GO:0016747 transferase activity, transferring acyl groups other than amino-acyl groups; GO:0003824 catalytic activity; GO:0016740 transferase activity;				IPR023213;	Chloramphenicol acetyltransferase-like domain;
K4A757	Endoglucanase OS=Setaria italica OX=4555 GN=LOC101765386	LOC101765386	69.195	Si034713m.g	3	plasma membrane	GO:0008152 metabolic process; GO:0005975 carbohydrate metabolic process; GO:0044238 primary metabolic process; GO:0071704 organic substance metabolic process;		GO:0004553 hydrolase activity, hydrolyzing O-glycosyl compounds; GO:0016787 hydrolase activity; GO:0003824 catalytic activity; GO:0016798 hydrolase activity, acting on glycosyl bonds;	K01179	E3.2.1.4; endoglucanase [EC:3.2.1.4]	sita01100 Metabolic pathways; sita00500 Starch and sucrose metabolism;	IPR012341; IPR008928;	Six-hairpin glycosidase; Six-hairpin glycosidase-like;
K4ABN1	30 kDa salivary gland allergen Aed a 3 [Zea mays]	LOC101768512	39.189	Si036288m.g	3	nucleus
K3Z3Q2	protein IQ-DOMAIN 32 [Setaria italica]	LOC101778350	97.367	Si021170m.g	3	nucleus			GO:0005515 protein binding; GO:0005488 binding;
[truncated: 10 more rows]

## Sheet: Cluster 4
Protein accession	Protein description	Gene name	MW [kDa]	Gene	Cluster	Subcellular localization	Biological Process	Cellular Component	Molecular Function	KEGG KO No.	KEGG Gene	KEGG pathway	IPR ID	Domain description	KOG category	KOG NO.	KOG description
[truncated: 166 more rows]

## Sheet: Cluster 5
Protein accession	Protein description	Gene name	MW [kDa]	Gene	Cluster	Subcellular localization	Biological Process	Cellular Component	Molecular Function	KEGG KO No.	KEGG Gene	KEGG pathway	IPR ID	Domain description	KOG category	KOG NO.	KOG description
[truncated: 228 more rows]

[truncated: 3 more sheets: Cluster 6, Cluster 7, Cluster 8]
