# Supplementary material for: Phosphoproteomic Profiling Reveals Early Salt-Responsive Mechanisms in Two Foxtail Millet Cultivars
Source: Front Plant Sci. 2021 Sep 20;12:712257. doi: 10.3389/fpls.2021.712257 (PMC8488109; doi:10.3389/fpls.2021.712257)
Supplement: Supplementary Table 9 — List of eight clusters in K-means analysis of DRPPs. [file Table_9.XLSX]

## Sheet: Cluster 1
Protein accession	Position	Amino acid	Protein description	Gene name	Gene	Cluster	Subcellular localization	Biological Process	Cellular Component	Molecular Function	KEGG KO No.	KEGG Gene	KEGG pathway	IPR ID	Domain description	KOG category	KOG NO.	KOG description
K3XEM8	723	S	DEAD-box ATP-dependent RNA helicase 40-like isoform X1 [Setaria italica]	LOC101780705	Si000345m.g	1	nucleus			GO:0005524 ATP binding; GO:1901265 nucleoside phosphate binding; GO:0001882 nucleoside binding; GO:0043167 ion binding; GO:0005515 protein binding; GO:0000166 nucleotide binding; GO:0097159 organic cyclic compound binding; GO:1901363 heterocyclic compound binding; GO:0032549 ribonucleoside binding; GO:0097367 carbohydrate derivative binding; GO:0032553 ribonucleotide binding; GO:0005488 binding; …	K12823	DDX5; ATP-dependent RNA helicase DDX5/DBP2 [EC:3.6.4.13]	sita03040 Spliceosome;	IPR011545; IPR014014; IPR001202; IPR014001; IPR027417; IPR001650;	DEAD/DEAH box helicase domain; RNA helicase, DEAD-box type, Q motif; WW domain; Helicase superfamily 1/2, ATP-binding domain; P-loop containing nucleoside triphosphate hydrolase; Helicase, C-terminal;	A	KOG0331	ATP-dependent RNA helicase
K3YP71	101	S	U5 small nuclear ribonucleoprotein 200 kDa helicase [Setaria italica]	101772985	Si016063m.g	1	cytoplasm			GO:0005524 ATP binding; GO:1901265 nucleoside phosphate binding; GO:0001882 nucleoside binding; GO:0043167 ion binding; GO:0005515 protein binding; GO:0000166 nucleotide binding; GO:0097159 organic cyclic compound binding; GO:1901363 heterocyclic compound binding; GO:0032549 ribonucleoside binding; GO:0097367 carbohydrate derivative binding; GO:0032553 ribonucleotide binding; GO:0005488 binding; …	K12854	SNRNP200; pre-mRNA-splicing helicase BRR2 [EC:3.6.4.13]	sita03040 Spliceosome;	IPR011991; IPR011545; IPR014756; IPR027417; IPR003593; IPR004179; IPR014001; IPR001650; IPR000008;	Winged helix-turn-helix DNA-binding domain; DEAD/DEAH box helicase domain; Immunoglobulin E-set; P-loop containing nucleoside triphosphate hydrolase; AAA+ ATPase domain; Sec63 domain; Helicase superfamily 1/2, ATP-binding domain; Helicase, C-terminal; C2 domain;	A	KOG0951	RNA helicase BRR2, DEAD-box superfamily
K3YPC2	215	S	splicing factor 3B subunit 1 [Setaria italica]	LOC101780839	Si016115m.g	1	plasma membrane			GO:0005488 binding;	K12828	SF3B1; splicing factor 3B subunit 1	sita03040 Spliceosome;	IPR034085; IPR011989; IPR015016; IPR016024;	TOG domain; Armadillo-like helical; Splicing factor 3B subunit 1; Armadillo-type fold;	A	KOG0213	Splicing factor 3b, subunit 1
K3YQW7	114	S	DEAD-box ATP-dependent RNA helicase 35A [Setaria italica]	LOC101772725	Si016661m.g	1	plasma membrane			GO:0005524 ATP binding; GO:1901265 nucleoside phosphate binding; GO:0001882 nucleoside binding; GO:0043167 ion binding; GO:0000166 nucleotide binding; GO:0008270 zinc ion binding; GO:0097159 organic cyclic compound binding; GO:1901363 heterocyclic compound binding; GO:0032549 ribonucleoside binding; GO:0097367 carbohydrate derivative binding; GO:0046914 transition metal ion binding; GO:0032553 ri…	K13116			IPR014014; IPR011545; IPR014001; IPR027417; IPR001878; IPR001650;	RNA helicase, DEAD-box type, Q motif; DEAD/DEAH box helicase domain; Helicase superfamily 1/2, ATP-binding domain; P-loop containing nucleoside triphosphate hydrolase; Zinc finger, CCHC-type; Helicase, C-terminal;	A	KOG0341	DEAD-box protein abstrakt
K3YR68	207	S	polyadenylate-binding protein-interacting protein 4 isoform X2 [Setaria italica]	LOC101786488	Si016687m.g	1	nucleus							IPR009604; IPR025852; IPR009818;	LsmAD domain; Ataxin 2, SM domain; Ataxin-2, C-terminal;	A	KOG2375	Protein interacting with poly(A)-binding protein
K3YR68	377	S	polyadenylate-binding protein-interacting protein 4 isoform X2 [Setaria italica]	LOC101786488	Si016687m.g	1	nucleus							IPR009604; IPR025852; IPR009818;	LsmAD domain; Ataxin 2, SM domain; Ataxin-2, C-terminal;	A	KOG2375	Protein interacting with poly(A)-binding protein
K3YU59	12	S	mRNA-decapping enzyme subunit 2 [Setaria italica]	LOC101774232	Si017805m.g	1	nucleus			GO:0097159 organic cyclic compound binding; GO:1901363 heterocyclic compound binding; GO:0003723 RNA binding; GO:0046914 transition metal ion binding; GO:0003824 catalytic activity; GO:0005488 binding; GO:0043167 ion binding; GO:0003676 nucleic acid binding; GO:0043169 cation binding; GO:0046872 metal ion binding; GO:0016787 hydrolase activity; GO:0030145 manganese ion binding;	K12613	DCP2; mRNA-decapping enzyme subunit 2 [EC:3.6.1.62]	sita03018 RNA degradation;	IPR015797; IPR007722; IPR000086;	NUDIX hydrolase domain-like; mRNA decapping protein 2, Box A domain; NUDIX hydrolase domain;	A	KOG2937	Decapping enzyme complex, predicted pyrophosphatase DCP2
K3YU59	14	S	mRNA-decapping enzyme subunit 2 [Setaria italica]	LOC101774232	Si017805m.g	1	nucleus			GO:0097159 organic cyclic compound binding; GO:1901363 heterocyclic compound binding; GO:0003723 RNA binding; GO:0046914 transition metal ion binding; GO:0003824 catalytic activity; GO:0005488 binding; GO:0043167 ion binding; GO:0003676 nucleic acid binding; GO:0043169 cation binding; GO:0046872 metal ion binding; GO:0016787 hydrolase activity; GO:0030145 manganese ion binding;	K12613	DCP2; mRNA-decapping enzyme subunit 2 [EC:3.6.1.62]	sita03018 RNA degradation;	IPR015797; IPR007722; IPR000086;	NUDIX hydrolase domain-like; mRNA decapping protein 2, Box A domain; NUDIX hydrolase domain;	A	KOG2937	Decapping enzyme complex, predicted pyrophosphatase DCP2
K3Z3L3	338	S	serine/threonine-protein kinase prpf4B-like [Setaria italica]	LOC101762555	Si021127m.g	1	nucleus	GO:0016310 phosphorylation; GO:0044267 cellular protein metabolic process; GO:0044238 primary metabolic process; GO:0044237 cellular metabolic process; GO:0006796 phosphate-containing compound metabolic process; GO:0071704 organic substance metabolic process; GO:0008152 metabolic process; GO:0006468 protein phosphorylation; GO:0006793 phosphorus metabolic process; GO:0044260 cellular macromolecul…		GO:0005524 ATP binding; GO:1901265 nucleoside phosphate binding; GO:0016773 phosphotransferase activity, alcohol group as acceptor; GO:0001882 nucleoside binding; GO:0043167 ion binding; GO:0004672 protein kinase activity; GO:0000166 nucleotide binding; GO:0097159 organic cyclic compound binding; GO:1901363 heterocyclic compound binding; GO:0032549 ribonucleoside binding; GO:0097367 carbohydrate …	K08827			IPR000719; IPR011009;	Protein kinase domain; Protein kinase-like domain;	A	KOG0670	U4/U6-associated splicing factor PRP4
K3Z8R0	208	S	putative pre-mRNA-splicing factor ATP-dependent RNA helicase DHX16 [Setaria italica]	SETIT_022930mg	Si021302m.g	1	nucleus	GO:0006396 RNA processing; GO:0006725 cellular aromatic compound metabolic process; GO:1901360 organic cyclic compound metabolic process; GO:0006807 nitrogen compound metabolic process; GO:0044238 primary metabolic process; GO:0044237 cellular metabolic process; GO:0071704 organic substance metabolic process; GO:0006397 mRNA processing; GO:0016070 RNA metabolic process; GO:0008152 metabolic proce…						IPR002483;	PWI domain;	A	KOG0923	mRNA splicing factor ATP-dependent RNA helicase
K3ZID6	430	S	heterogeneous nuclear ribonucleoprotein 1 [Setaria italica]	LOC101763753	Si026338m.g	1	nucleus			GO:0097159 organic cyclic compound binding; GO:1901363 heterocyclic compound binding; GO:0003723 RNA binding; GO:1901265 nucleoside phosphate binding; GO:0005488 binding; GO:0003676 nucleic acid binding; GO:0000166 nucleotide binding; GO:0036094 small molecule binding;	K14411	MSI; RNA-binding protein Musashi	sita03015 mRNA surveillance pathway;	IPR000504; IPR034131; IPR012677;	RNA recognition motif domain; DAZ-associated protein 1, RNA recognition motif 2; Nucleotide-binding alpha-beta plait domain;	A	KOG4205	RNA-binding protein musashi/mRNA cleavage and polyadenylation factor I complex, subunit HRP1
K3ZSE4	99	S	DEAD-box ATP-dependent RNA helicase 5 [Setaria italica]	LOC101776410	Si029524m.g	1	cytoplasm			GO:0005524 ATP binding; GO:1901265 nucleoside phosphate binding; GO:0001882 nucleoside binding; GO:0043167 ion binding; GO:0000166 nucleotide binding; GO:0097159 organic cyclic compound binding; GO:1901363 heterocyclic compound binding; GO:0032549 ribonucleoside binding; GO:0097367 carbohydrate derivative binding; GO:0032553 ribonucleotide binding; GO:0005488 binding; GO:0003676 nucleic acid bind…	K14811			IPR011545; IPR014014; IPR014001; IPR027417; IPR001650;	DEAD/DEAH box helicase domain; RNA helicase, DEAD-box type, Q motif; Helicase superfamily 1/2, ATP-binding domain; P-loop containing nucleoside triphosphate hydrolase; Helicase, C-terminal;	A	KOG0331	ATP-dependent RNA helicase
K4A4P2	1551	T	embryo defective 2016 protein [Medicago truncatula]	SETIT_033846mg	Si033846m.g	1	plasma membrane							IPR031801;	Virilizer, N-terminal;	AT	KOG4822	Predicted nuclear membrane protein involved in mRNA transport and sex determination via splicing modulation
K4A6D5	446	T	apoptotic chromatin condensation inducer in the nucleus-like [Setaria italica]	LOC101756757	Si034439m.g	1	nucleus			GO:0097159 organic cyclic compound binding; GO:1901363 heterocyclic compound binding; GO:1901265 nucleoside phosphate binding; GO:0005488 binding; GO:0003676 nucleic acid binding; GO:0000166 nucleotide binding; GO:0036094 small molecule binding;	K12875	ACIN1; apoptotic chromatin condensation inducer in the nucleus	sita03015 mRNA surveillance pathway; sita03040 Spliceosome; sita03013 RNA transport;	IPR003034; IPR034257; IPR000504; IPR012677;	SAP domain; Acinus, RNA recognition motif; RNA recognition motif domain; Nucleotide-binding alpha-beta plait domain;	B	KOG2416	Acinus (induces apoptotic chromatin condensation)
K4A6D5	445	S	apoptotic chromatin condensation inducer in the nucleus-like [Setaria italica]	LOC101756757	Si034439m.g	1	nucleus			GO:0097159 organic cyclic compound binding; GO:1901363 heterocyclic compound binding; GO:1901265 nucleoside phosphate binding; GO:0005488 binding; GO:0003676 nucleic acid binding; GO:0000166 nucleotide binding; GO:0036094 small molecule binding;	K12875	ACIN1; apoptotic chromatin condensation inducer in the nucleus	sita03015 mRNA surveillance pathway; sita03040 Spliceosome; sita03013 RNA transport;	IPR003034; IPR034257; IPR000504; IPR012677;	SAP domain; Acinus, RNA recognition motif; RNA recognition motif domain; Nucleotide-binding alpha-beta plait domain;	B	KOG2416	Acinus (induces apoptotic chromatin condensation)
K4A6D5	413	S	apoptotic chromatin condensation inducer in the nucleus-like [Setaria italica]	LOC101756757	Si034439m.g	1	nucleus			GO:0097159 organic cyclic compound binding; GO:1901363 heterocyclic compound binding; GO:1901265 nucleoside phosphate binding; GO:0005488 binding; GO:0003676 nucleic acid binding; GO:0000166 nucleotide binding; GO:0036094 small molecule binding;	K12875	ACIN1; apoptotic chromatin condensation inducer in the nucleus	sita03015 mRNA surveillance pathway; sita03040 Spliceosome; sita03013 RNA transport;	IPR003034; IPR034257; IPR000504; IPR012677;	SAP domain; Acinus, RNA recognition motif; RNA recognition motif domain; Nucleotide-binding alpha-beta plait domain;	B	KOG2416	Acinus (induces apoptotic chromatin condensation)
K4A6D5	433	T	apoptotic chromatin condensation inducer in the nucleus-like [Setaria italica]	LOC101756757	Si034439m.g	1	nucleus			GO:0097159 organic cyclic compound binding; GO:1901363 heterocyclic compound binding; GO:1901265 nucleoside phosphate binding; GO:0005488 binding; GO:0003676 nucleic acid binding; GO:0000166 nucleotide binding; GO:0036094 small molecule binding;	K12875	ACIN1; apoptotic chromatin condensation inducer in the nucleus	sita03015 mRNA surveillance pathway; sita03040 Spliceosome; sita03013 RNA transport;	IPR003034; IPR034257; IPR000504; IPR012677;	SAP domain; Acinus, RNA recognition motif; RNA recognition motif domain; Nucleotide-binding alpha-beta plait domain;	B	KOG2416	Acinus (induces apoptotic chromatin condensation)
K4A6D5	487	S	apoptotic chromatin condensation inducer in the nucleus-like [Setaria italica]	LOC101756757	Si034439m.g	1	nucleus			GO:0097159 organic cyclic compound binding; GO:1901363 heterocyclic compound binding; GO:1901265 nucleoside phosphate binding; GO:0005488 binding; GO:0003676 nucleic acid binding; GO:0000166 nucleotide binding; GO:0036094 small molecule binding;	K12875	ACIN1; apoptotic chromatin condensation inducer in the nucleus	sita03015 mRNA surveillance pathway; sita03040 Spliceosome; sita03013 RNA transport;	IPR003034; IPR034257; IPR000504; IPR012677;	SAP domain; Acinus, RNA recognition motif; RNA recognition motif domain; Nucleotide-binding alpha-beta plait domain;	B	KOG2416	Acinus (induces apoptotic chromatin condensation)
K4A6D5	430	S	apoptotic chromatin condensation inducer in the nucleus-like [Setaria italica]	LOC101756757	Si034439m.g	1	nucleus			GO:0097159 organic cyclic compound binding; GO:1901363 heterocyclic compound binding; GO:1901265 nucleoside phosphate binding; GO:0005488 binding; GO:0003676 nucleic acid binding; GO:0000166 nucleotide binding; GO:0036094 small molecule binding;	K12875	ACIN1; apoptotic chromatin condensation inducer in the nucleus	sita03015 mRNA surveillance pathway; sita03040 Spliceosome; sita03013 RNA transport;	IPR003034; IPR034257; IPR000504; IPR012677;	SAP domain; Acinus, RNA recognition motif; RNA recognition motif domain; Nucleotide-binding alpha-beta plait domain;	B	KOG2416	Acinus (induces apoptotic chromatin condensation)
K4A7N0	400	S	protein GDAP2 homolog [Setaria italica]	LOC101779986	Si034886m.g	1	chloroplast							IPR001251; IPR002589;	CRAL-TRIO lipid binding domain; Macro domain;	BK	KOG2633	Hismacro and SEC14 domain-containing proteins
K3XJN7	312	S	Malate dehydrogenase	LOC101760979	Si002110m.g	1	mitochondria	GO:0043648 dicarboxylic acid metabolic process; GO:0055114 oxidation-reduction process; GO:0044281 small molecule metabolic process; GO:0044763 single-organism cellular process; GO:0044699 single-organism process; GO:0005975 carbohydrate metabolic process; GO:0044238 primary metabolic process; GO:0044237 cellular metabolic process; GO:0071704 organic substance metabolic process; GO:0008152 metabo…		GO:0016614 oxidoreductase activity, acting on CH-OH group of donors; GO:0016616 oxidoreductase activity, acting on the CH-OH group of donors, NAD or NADP as acceptor; GO:0016615 malate dehydrogenase activity; GO:0003824 catalytic activity; GO:0030060 L-malate dehydrogenase activity; GO:0016491 oxidoreductase activity;	K00026	MDH2; malate dehydrogenase [EC:1.1.1.37]	sita00710 Carbon fixation in photosynthetic organisms; sita01100 Metabolic pathways; sita00620 Pyruvate metabolism; sita01110 Biosynthesis of secondary metabolites; sita00630 Glyoxylate and dicarboxylate metabolism; sita01200 Carbon metabolism; sita00020 Citrate cycle (TCA cycle); sita00270 Cysteine and methionine metabolism;	IPR022383; IPR016040; IPR001236; IPR015955;	Lactate/malate dehydrogenase, C-terminal; NAD(P)-binding domain; Lactate/malate dehydrogenase, N-terminal; Lactate dehydrogenase/glycoside hydrolase, family 4, C-terminal;	C	KOG1494	NAD-dependent malate dehydrogenase
K3XLE0	50	Y	mitochondrial glycoprotein [Zea mays]	LOC101766526	Si002715m.g	1	chloroplast		GO:0005759 mitochondrial matrix; GO:0043229 intracellular organelle; GO:0044429 mitochondrial part; GO:0005737 cytoplasm; GO:0044446 intracellular organelle part; GO:0044424 intracellular part; GO:0005623 cell; GO:0005739 mitochondrion; GO:0044422 organelle part; GO:0031974 membrane-enclosed lumen; GO:0043226 organelle; GO:0043231 intracellular membrane-bounded organelle; GO:0070013 intracellular…							C	KOG2536	MAM33, mitochondrial matrix glycoprotein
K3XLE0	54	S	mitochondrial glycoprotein [Zea mays]	LOC101766526	Si002715m.g	1	chloroplast		GO:0005759 mitochondrial matrix; GO:0043229 intracellular organelle; GO:0044429 mitochondrial part; GO:0005737 cytoplasm; GO:0044446 intracellular organelle part; GO:0044424 intracellular part; GO:0005623 cell; GO:0005739 mitochondrion; GO:0044422 organelle part; GO:0031974 membrane-enclosed lumen; GO:0043226 organelle; GO:0043231 intracellular membrane-bounded organelle; GO:0070013 intracellular…							C	KOG2536	MAM33, mitochondrial matrix glycoprotein
K3Y8F3	229	S	probable aldo-keto reductase 2 [Setaria italica]	LOC101755475	Si010495m.g	1	cytoplasm							IPR023210;	NADP-dependent oxidoreductase domain;	C	KOG1575	Voltage-gated shaker-like K+ channel, subunit beta/KCNAB
K3Y8F3	227	T	probable aldo-keto reductase 2 [Setaria italica]	LOC101755475	Si010495m.g	1	cytoplasm							IPR023210;	NADP-dependent oxidoreductase domain;	C	KOG1575	Voltage-gated shaker-like K+ channel, subunit beta/KCNAB
K3Y9E7	249	S	V-type proton ATPase subunit D [Setaria italica]	LOC101759408	Si010839m.g	1	chloroplast			GO:0022804 active transmembrane transporter activity; GO:0015399 primary active transmembrane transporter activity; GO:0016817 hydrolase activity, acting on acid anhydrides; GO:0016787 hydrolase activity; GO:0017111 nucleoside-triphosphatase activity; GO:0016887 ATPase activity; GO:0015405 P-P-bond-hydrolysis-driven transmembrane transporter activity; GO:0016462 pyrophosphatase activity; GO:00426…	K02149	ATPeV1D; V-type H+-transporting ATPase subunit D	sita01100 Metabolic pathways; sita00190 Oxidative phosphorylation; sita04145 Phagosome;			C	KOG1647	Vacuolar H+-ATPase V1 sector, subunit D
K3YG56	623	S	Nitrate reductase	LOC101760744	Si013224m.g	1	cytoplasm	GO:1903409 reactive oxygen species biosynthetic process; GO:0042126 nitrate metabolic process; GO:0055114 oxidation-reduction process; GO:0044281 small molecule metabolic process; GO:0044763 single-organism cellular process; GO:0044699 single-organism process; GO:0006807 nitrogen compound metabolic process; GO:0009058 biosynthetic process; GO:0046209 nitric oxide metabolic process; GO:0044237 cel…		GO:0043167 ion binding; GO:0043546 molybdopterin cofactor binding; GO:0046857 oxidoreductase activity, acting on other nitrogenous compounds as donors, with NAD or NADP as acceptor; GO:0048037 cofactor binding; GO:0016491 oxidoreductase activity; GO:1901363 heterocyclic compound binding; GO:0097159 organic cyclic compound binding; GO:0020037 heme binding; GO:0030151 molybdenum ion binding; GO:004…	K10534			IPR017927; IPR008333; IPR014756; IPR001199; IPR000572; IPR001433; IPR017938; IPR001709; IPR005066;	Ferredoxin reductase-type FAD-binding domain; Oxidoreductase, FAD-binding domain; Immunoglobulin E-set; Cytochrome b5-like heme/steroid binding domain; Oxidoreductase, molybdopterin-binding domain; Oxidoreductase FAD/NAD(P)-binding; Riboflavin synthase-like beta-barrel; Flavoprotein pyridine nucleotide cytochrome reductase; Moybdenum cofactor oxidoreductase, dimerisation;	C	KOG0537	Cytochrome b5
K3YG56	620	S	Nitrate reductase	LOC101760744	Si013224m.g	1	cytoplasm	GO:1903409 reactive oxygen species biosynthetic process; GO:0042126 nitrate metabolic process; GO:0055114 oxidation-reduction process; GO:0044281 small molecule metabolic process; GO:0044763 single-organism cellular process; GO:0044699 single-organism process; GO:0006807 nitrogen compound metabolic process; GO:0009058 biosynthetic process; GO:0046209 nitric oxide metabolic process; GO:0044237 cel…		GO:0043167 ion binding; GO:0043546 molybdopterin cofactor binding; GO:0046857 oxidoreductase activity, acting on other nitrogenous compounds as donors, with NAD or NADP as acceptor; GO:0048037 cofactor binding; GO:0016491 oxidoreductase activity; GO:1901363 heterocyclic compound binding; GO:0097159 organic cyclic compound binding; GO:0020037 heme binding; GO:0030151 molybdenum ion binding; GO:004…	K10534			IPR017927; IPR008333; IPR014756; IPR001199; IPR000572; IPR001433; IPR017938; IPR001709; IPR005066;	Ferredoxin reductase-type FAD-binding domain; Oxidoreductase, FAD-binding domain; Immunoglobulin E-set; Cytochrome b5-like heme/steroid binding domain; Oxidoreductase, molybdopterin-binding domain; Oxidoreductase FAD/NAD(P)-binding; Riboflavin synthase-like beta-barrel; Flavoprotein pyridine nucleotide cytochrome reductase; Moybdenum cofactor oxidoreductase, dimerisation;	C	KOG0537	Cytochrome b5
K3YTP3	6	S	L-lactate dehydrogenase	LOC101768692	Si017639m.g	1	mitochondria	GO:0008152 metabolic process; GO:0055114 oxidation-reduction process; GO:0044710 single-organism metabolic process; GO:0044281 small molecule metabolic process; GO:0044763 single-organism cellular process; GO:0019752 carboxylic acid metabolic process; GO:0044699 single-organism process; GO:0005975 carbohydrate metabolic process; GO:0044238 primary metabolic process; GO:0006082 organic acid metabo…	GO:0044424 intracellular part; GO:0005623 cell; GO:0044464 cell part; GO:0005622 intracellular; GO:0005737 cytoplasm;	GO:0016614 oxidoreductase activity, acting on CH-OH group of donors; GO:0004457 lactate dehydrogenase activity; GO:0016616 oxidoreductase activity, acting on the CH-OH group of donors, NAD or NADP as acceptor; GO:0004459 L-lactate dehydrogenase activity; GO:0003824 catalytic activity; GO:0016491 oxidoreductase activity;	K00016	LDH; L-lactate dehydrogenase [EC:1.1.1.27]	sita01100 Metabolic pathways; sita00620 Pyruvate metabolism; sita00010 Glycolysis / Gluconeogenesis; sita01110 Biosynthesis of secondary metabolites; sita00270 Cysteine and methionine metabolism;	IPR022383; IPR016040; IPR001236; IPR015955;	Lactate/malate dehydrogenase, C-terminal; NAD(P)-binding domain; Lactate/malate dehydrogenase, N-terminal; Lactate dehydrogenase/glycoside hydrolase, family 4, C-terminal;	C	KOG1495	Lactate dehydrogenase
K3YTP3	32	T	L-lactate dehydrogenase	LOC101768692	Si017639m.g	1	mitochondria	GO:0008152 metabolic process; GO:0055114 oxidation-reduction process; GO:0044710 single-organism metabolic process; GO:0044281 small molecule metabolic process; GO:0044763 single-organism cellular process; GO:0019752 carboxylic acid metabolic process; GO:0044699 single-organism process; GO:0005975 carbohydrate metabolic process; GO:0044238 primary metabolic process; GO:0006082 organic acid metabo…	GO:0044424 intracellular part; GO:0005623 cell; GO:0044464 cell part; GO:0005622 intracellular; GO:0005737 cytoplasm;	GO:0016614 oxidoreductase activity, acting on CH-OH group of donors; GO:0004457 lactate dehydrogenase activity; GO:0016616 oxidoreductase activity, acting on the CH-OH group of donors, NAD or NADP as acceptor; GO:0004459 L-lactate dehydrogenase activity; GO:0003824 catalytic activity; GO:0016491 oxidoreductase activity;	K00016	LDH; L-lactate dehydrogenase [EC:1.1.1.27]	sita01100 Metabolic pathways; sita00620 Pyruvate metabolism; sita00010 Glycolysis / Gluconeogenesis; sita01110 Biosynthesis of secondary metabolites; sita00270 Cysteine and methionine metabolism;	IPR022383; IPR016040; IPR001236; IPR015955;	Lactate/malate dehydrogenase, C-terminal; NAD(P)-binding domain; Lactate/malate dehydrogenase, N-terminal; Lactate dehydrogenase/glycoside hydrolase, family 4, C-terminal;	C	KOG1495	Lactate dehydrogenase
K3Z9K1	27	S	soluble inorganic pyrophosphatase 4 [Setaria italica]	LOC101764430	Si022898m.g	1	cytoplasm	GO:0008152 metabolic process; GO:0044237 cellular metabolic process; GO:0006793 phosphorus metabolic process; GO:0009987 cellular process; GO:0006796 phosphate-containing compound metabolic process;	GO:0044424 intracellular part; GO:0005623 cell; GO:0044464 cell part; GO:0005622 intracellular; GO:0005737 cytoplasm;	GO:0000287 magnesium ion binding; GO:0004427 inorganic diphosphatase activity; GO:0016462 pyrophosphatase activity; GO:0003824 catalytic activity; GO:0005488 binding; GO:0043167 ion binding; GO:0046872 metal ion binding; GO:0043169 cation binding; GO:0016817 hydrolase activity, acting on acid anhydrides; GO:0016787 hydrolase activity; GO:0016818 hydrolase activity, acting on acid anhydrides, in p…	K01507	ppa; inorganic pyrophosphatase [EC:3.6.1.1]	sita00190 Oxidative phosphorylation;			C	KOG1626	Inorganic pyrophosphatase/Nucleosome remodeling factor, subunit NURF38
K3Z9K1	13	S	soluble inorganic pyrophosphatase 4 [Setaria italica]	LOC101764430	Si022898m.g	1	cytoplasm	GO:0008152 metabolic process; GO:0044237 cellular metabolic process; GO:0006793 phosphorus metabolic process; GO:0009987 cellular process; GO:0006796 phosphate-containing compound metabolic process;	GO:0044424 intracellular part; GO:0005623 cell; GO:0044464 cell part; GO:0005622 intracellular; GO:0005737 cytoplasm;	GO:0000287 magnesium ion binding; GO:0004427 inorganic diphosphatase activity; GO:0016462 pyrophosphatase activity; GO:0003824 catalytic activity; GO:0005488 binding; GO:0043167 ion binding; GO:0046872 metal ion binding; GO:0043169 cation binding; GO:0016817 hydrolase activity, acting on acid anhydrides; GO:0016787 hydrolase activity; GO:0016818 hydrolase activity, acting on acid anhydrides, in p…	K01507	ppa; inorganic pyrophosphatase [EC:3.6.1.1]	sita00190 Oxidative phosphorylation;			C	KOG1626	Inorganic pyrophosphatase/Nucleosome remodeling factor, subunit NURF38
K3ZWV7	35	S	cytochrome b5 domain-containing protein RLF-like [Setaria italica]	LOC101782348	Si031089m.g	1	nucleus			GO:0097159 organic cyclic compound binding; GO:1901363 heterocyclic compound binding; GO:0020037 heme binding; GO:0046906 tetrapyrrole binding; GO:0005488 binding;				IPR001199;	Cytochrome b5-like heme/steroid binding domain;	C	KOG0536	Flavohemoprotein b5+b5R
K3ZH52	373	S	retinoblastoma-related protein 1-like [Setaria italica]	LOC101761708	Si025904m.g	1	nucleus	GO:0050794 regulation of cellular process; GO:0050789 regulation of biological process; GO:0051726 regulation of cell cycle; GO:0065007 biological regulation;	GO:0043226 organelle; GO:0043231 intracellular membrane-bounded organelle; GO:0043229 intracellular organelle; GO:0005634 nucleus; GO:0044464 cell part; GO:0005622 intracellular; GO:0044424 intracellular part; GO:0043227 membrane-bounded organelle; GO:0005623 cell;		K04681			IPR002719; IPR013763; IPR024599; IPR002720;	Retinoblastoma-associated protein, B-box; Cyclin-like; Retinoblastoma-associated protein, N-terminal; Retinoblastoma-associated protein, A-box;	D	KOG1010	Rb (Retinoblastoma tumor suppressor)-related protein
K3ZH52	386	T	retinoblastoma-related protein 1-like [Setaria italica]	LOC101761708	Si025904m.g	1	nucleus	GO:0050794 regulation of cellular process; GO:0050789 regulation of biological process; GO:0051726 regulation of cell cycle; GO:0065007 biological regulation;	GO:0043226 organelle; GO:0043231 intracellular membrane-bounded organelle; GO:0043229 intracellular organelle; GO:0005634 nucleus; GO:0044464 cell part; GO:0005622 intracellular; GO:0044424 intracellular part; GO:0043227 membrane-bounded organelle; GO:0005623 cell;		K04681			IPR002719; IPR013763; IPR024599; IPR002720;	Retinoblastoma-associated protein, B-box; Cyclin-like; Retinoblastoma-associated protein, N-terminal; Retinoblastoma-associated protein, A-box;	D	KOG1010	Rb (Retinoblastoma tumor suppressor)-related protein
K3ZH52	645	S	retinoblastoma-related protein 1-like [Setaria italica]	LOC101761708	Si025904m.g	1	nucleus	GO:0050794 regulation of cellular process; GO:0050789 regulation of biological process; GO:0051726 regulation of cell cycle; GO:0065007 biological regulation;	GO:0043226 organelle; GO:0043231 intracellular membrane-bounded organelle; GO:0043229 intracellular organelle; GO:0005634 nucleus; GO:0044464 cell part; GO:0005622 intracellular; GO:0044424 intracellular part; GO:0043227 membrane-bounded organelle; GO:0005623 cell;		K04681			IPR002719; IPR013763; IPR024599; IPR002720;	Retinoblastoma-associated protein, B-box; Cyclin-like; Retinoblastoma-associated protein, N-terminal; Retinoblastoma-associated protein, A-box;	D	KOG1010	Rb (Retinoblastoma tumor suppressor)-related protein
K3ZH52	628	T	retinoblastoma-related protein 1-like [Setaria italica]	LOC101761708	Si025904m.g	1	nucleus	GO:0050794 regulation of cellular process; GO:0050789 regulation of biological process; GO:0051726 regulation of cell cycle; GO:0065007 biological regulation;	GO:0043226 organelle; GO:0043231 intracellular membrane-bounded organelle; GO:0043229 intracellular organelle; GO:0005634 nucleus; GO:0044464 cell part; GO:0005622 intracellular; GO:0044424 intracellular part; GO:0043227 membrane-bounded organelle; GO:0005623 cell;		K04681			IPR002719; IPR013763; IPR024599; IPR002720;	Retinoblastoma-associated protein, B-box; Cyclin-like; Retinoblastoma-associated protein, N-terminal; Retinoblastoma-associated protein, A-box;	D	KOG1010	Rb (Retinoblastoma tumor suppressor)-related protein
K3ZH52	356	S	retinoblastoma-related protein 1-like [Setaria italica]	LOC101761708	Si025904m.g	1	nucleus	GO:0050794 regulation of cellular process; GO:0050789 regulation of biological process; GO:0051726 regulation of cell cycle; GO:0065007 biological regulation;	GO:0043226 organelle; GO:0043231 intracellular membrane-bounded organelle; GO:0043229 intracellular organelle; GO:0005634 nucleus; GO:0044464 cell part; GO:0005622 intracellular; GO:0044424 intracellular part; GO:0043227 membrane-bounded organelle; GO:0005623 cell;		K04681			IPR002719; IPR013763; IPR024599; IPR002720;	Retinoblastoma-associated protein, B-box; Cyclin-like; Retinoblastoma-associated protein, N-terminal; Retinoblastoma-associated protein, A-box;	D	KOG1010	Rb (Retinoblastoma tumor suppressor)-related protein
K3ZH52	664	T	retinoblastoma-related protein 1-like [Setaria italica]	LOC101761708	Si025904m.g	1	nucleus	GO:0050794 regulation of cellular process; GO:0050789 regulation of biological process; GO:0051726 regulation of cell cycle; GO:0065007 biological regulation;	GO:0043226 organelle; GO:0043231 intracellular membrane-bounded organelle; GO:0043229 intracellular organelle; GO:0005634 nucleus; GO:0044464 cell part; GO:0005622 intracellular; GO:0044424 intracellular part; GO:0043227 membrane-bounded organelle; GO:0005623 cell;		K04681			IPR002719; IPR013763; IPR024599; IPR002720;	Retinoblastoma-associated protein, B-box; Cyclin-like; Retinoblastoma-associated protein, N-terminal; Retinoblastoma-associated protein, A-box;	D	KOG1010	Rb (Retinoblastoma tumor suppressor)-related protein
K3ZH52	641	T	retinoblastoma-related protein 1-like [Setaria italica]	LOC101761708	Si025904m.g	1	nucleus	GO:0050794 regulation of cellular process; GO:0050789 regulation of biological process; GO:0051726 regulation of cell cycle; GO:0065007 biological regulation;	GO:0043226 organelle; GO:0043231 intracellular membrane-bounded organelle; GO:0043229 intracellular organelle; GO:0005634 nucleus; GO:0044464 cell part; GO:0005622 intracellular; GO:0044424 intracellular part; GO:0043227 membrane-bounded organelle; GO:0005623 cell;		K04681			IPR002719; IPR013763; IPR024599; IPR002720;	Retinoblastoma-associated protein, B-box; Cyclin-like; Retinoblastoma-associated protein, N-terminal; Retinoblastoma-associated protein, A-box;	D	KOG1010	Rb (Retinoblastoma tumor suppressor)-related protein
K3XDN9	553	S	"""""""glutamate synthase 1 [NADH], chloroplastic isoform X1 [Setaria italica]"""""""	LOC101785947	Si000006m.g	1	chloroplast	GO:0043648 dicarboxylic acid metabolic process; GO:0016053 organic acid biosynthetic process; GO:0044699 single-organism process; GO:0009058 biosynthetic process; GO:1901566 organonitrogen compound biosynthetic process; GO:0044237 cellular metabolic process; GO:0009084 glutamine family amino acid biosynthetic process; GO:0071704 organic substance metabolic process; GO:0008152 metabolic process; G…		GO:1901265 nucleoside phosphate binding; GO:0005506 iron ion binding; GO:0050660 flavin adenine dinucleotide binding; GO:0016639 oxidoreductase activity, acting on the CH-NH2 group of donors, NAD or NADP as acceptor; GO:0043167 ion binding; GO:0016040 glutamate synthase (NADH) activity; GO:0015930 glutamate synthase activity; GO:0000166 nucleotide binding; GO:0048037 cofactor binding; GO:0016491 …	K00264	GLT1; glutamate synthase (NADH) [EC:1.4.1.14]	sita01230 Biosynthesis of amino acids; sita01100 Metabolic pathways; sita01110 Biosynthesis of secondary metabolites;	IPR002489; IPR013785; IPR029055; IPR006982; IPR009051; IPR002932; IPR028261; IPR017932; IPR023753;	Glutamate synthase, alpha subunit, C-terminal; Aldolase-type TIM barrel; Nucleophile aminohydrolases, N-terminal; Glutamate synthase, central-N; Alpha-helical ferredoxin; Glutamate synthase domain; Dihydroprymidine dehydrogenase domain II; Glutamine amidotransferase type 2 domain; FAD/NAD(P)-binding domain;	E	KOG0399	Glutamate synthase
K3XFW2	393	S	serine hydroxymethyltransferase 7-like [Setaria italica]	LOC101774894	Si000781m.g	1	nucleus			GO:0005515 protein binding; GO:0016740 transferase activity; GO:0003824 catalytic activity; GO:0005488 binding;	K00600	glyA; glycine hydroxymethyltransferase [EC:2.1.2.1]	sita00460 Cyanoamino acid metabolism; sita01230 Biosynthesis of amino acids; sita01100 Metabolic pathways; sita01110 Biosynthesis of secondary metabolites; sita00630 Glyoxylate and dicarboxylate metabolism; sita00260 Glycine, serine and threonine metabolism; sita01200 Carbon metabolism;	IPR015424; IPR015421; IPR015422;	Pyridoxal phosphate-dependent transferase; Pyridoxal phosphate-dependent transferase, major region, subdomain 1; Pyridoxal phosphate-dependent transferase, major region, subdomain 2;	E	KOG2467	Glycine/serine hydroxymethyltransferase
K3YRY9	4	S	serine decarboxylase 1 [Setaria italica]	LOC101764221	Si017033m.g	1	cytoplasm	GO:0008152 metabolic process; GO:0044710 single-organism metabolic process; GO:0044281 small molecule metabolic process; GO:0044763 single-organism cellular process; GO:0019752 carboxylic acid metabolic process; GO:0044699 single-organism process; GO:0006082 organic acid metabolic process; GO:0044237 cellular metabolic process; GO:0009987 cellular process; GO:0043436 oxoacid metabolic process; GO…		GO:0097159 organic cyclic compound binding; GO:1901363 heterocyclic compound binding; GO:0003824 catalytic activity; GO:0005488 binding; GO:0016830 carbon-carbon lyase activity; GO:0043167 ion binding; GO:0016831 carboxy-lyase activity; GO:0016829 lyase activity; GO:0043168 anion binding; GO:0048037 cofactor binding; GO:0030170 pyridoxal phosphate binding;	K01590	hdc; histidine decarboxylase [EC:4.1.1.22]	sita01100 Metabolic pathways; sita01110 Biosynthesis of secondary metabolites;	IPR015424; IPR015421;	Pyridoxal phosphate-dependent transferase; Pyridoxal phosphate-dependent transferase, major region, subdomain 1;	E	KOG0629	Glutamate decarboxylase and related proteins
K3Z1I0	19	S	spermine synthase-like [Setaria italica]	LOC101771514	Si020398m.g	1	cytoskeleton	GO:0006595 polyamine metabolic process; GO:0044106 cellular amine metabolic process; GO:0008152 metabolic process; GO:0006807 nitrogen compound metabolic process; GO:0034641 cellular nitrogen compound metabolic process; GO:0009987 cellular process; GO:0044237 cellular metabolic process; GO:0009308 amine metabolic process; GO:0006576 cellular biogenic amine metabolic process; GO:1901564 organonitr…		GO:0003824 catalytic activity;	K00797	speE; spermidine synthase [EC:2.5.1.16]	sita00330 Arginine and proline metabolism; sita01100 Metabolic pathways; sita00480 Glutathione metabolism; sita00270 Cysteine and methionine metabolism;	IPR029063; IPR030374;	S-adenosyl-L-methionine-dependent methyltransferase; Polyamine biosynthesis domain;	E	KOG1562	Spermidine synthase
K3Z3W7	180	S	Delta-1-pyrroline-5-carboxylate synthase	LOC101765114	Si021235m.g	1	chloroplast	GO:0016053 organic acid biosynthetic process; GO:0044699 single-organism process; GO:0009058 biosynthetic process; GO:1901566 organonitrogen compound biosynthetic process; GO:0044237 cellular metabolic process; GO:0009084 glutamine family amino acid biosynthetic process; GO:0071704 organic substance metabolic process; GO:0008152 metabolic process; GO:0006520 cellular amino acid metabolic process;…	GO:0044424 intracellular part; GO:0005623 cell; GO:0044464 cell part; GO:0005622 intracellular; GO:0005737 cytoplasm;	GO:0016774 phosphotransferase activity, carboxyl group as acceptor; GO:0016620 oxidoreductase activity, acting on the aldehyde or oxo group of donors, NAD or NADP as acceptor; GO:0016301 kinase activity; GO:0004350 glutamate-5-semialdehyde dehydrogenase activity; GO:0003824 catalytic activity; GO:0016903 oxidoreductase activity, acting on the aldehyde or oxo group of donors; GO:0019202 amino acid…	K12657	ALDH18A1; delta-1-pyrroline-5-carboxylate synthetase [EC:2.7.2.11 1.2.1.41]	sita00330 Arginine and proline metabolism; sita01230 Biosynthesis of amino acids; sita01100 Metabolic pathways; sita01110 Biosynthesis of secondary metabolites;	IPR016161; IPR000965; IPR015590; IPR001048; IPR016162; IPR016163;	Aldehyde/histidinol dehydrogenase; GPR domain; Aldehyde dehydrogenase domain; Aspartate/glutamate/uridylate kinase; Aldehyde dehydrogenase N-terminal domain; Aldehyde dehydrogenase, C-terminal;	E	KOG4165	Gamma-glutamyl phosphate reductase
K3Z3W7	181	S	Delta-1-pyrroline-5-carboxylate synthase	LOC101765114	Si021235m.g	1	chloroplast	GO:0016053 organic acid biosynthetic process; GO:0044699 single-organism process; GO:0009058 biosynthetic process; GO:1901566 organonitrogen compound biosynthetic process; GO:0044237 cellular metabolic process; GO:0009084 glutamine family amino acid biosynthetic process; GO:0071704 organic substance metabolic process; GO:0008152 metabolic process; GO:0006520 cellular amino acid metabolic process;…	GO:0044424 intracellular part; GO:0005623 cell; GO:0044464 cell part; GO:0005622 intracellular; GO:0005737 cytoplasm;	GO:0016774 phosphotransferase activity, carboxyl group as acceptor; GO:0016620 oxidoreductase activity, acting on the aldehyde or oxo group of donors, NAD or NADP as acceptor; GO:0016301 kinase activity; GO:0004350 glutamate-5-semialdehyde dehydrogenase activity; GO:0003824 catalytic activity; GO:0016903 oxidoreductase activity, acting on the aldehyde or oxo group of donors; GO:0019202 amino acid…	K12657	ALDH18A1; delta-1-pyrroline-5-carboxylate synthetase [EC:2.7.2.11 1.2.1.41]	sita00330 Arginine and proline metabolism; sita01230 Biosynthesis of amino acids; sita01100 Metabolic pathways; sita01110 Biosynthesis of secondary metabolites;	IPR016161; IPR000965; IPR015590; IPR001048; IPR016162; IPR016163;	Aldehyde/histidinol dehydrogenase; GPR domain; Aldehyde dehydrogenase domain; Aspartate/glutamate/uridylate kinase; Aldehyde dehydrogenase N-terminal domain; Aldehyde dehydrogenase, C-terminal;	E	KOG4165	Gamma-glutamyl phosphate reductase
K3YPP6	231	S	clathrin interactor EPSIN 2 [Setaria italica]	LOC101777347	Si016238m.g	1	nucleus				K12471	EPN; epsin	sita04144 Endocytosis;	IPR013809; IPR008942;	ENTH domain; ENTH/VHS;	F	KOG2056	Equilibrative nucleoside transporter protein
K3Z3R9	78	S	probable AMP deaminase [Setaria italica]	LOC101757820	Si021187m.g	1	chloroplast	GO:0043173 nucleotide salvage; GO:0009165 nucleotide biosynthetic process; GO:0006725 cellular aromatic compound metabolic process; GO:0009167 purine ribonucleoside monophosphate metabolic process; GO:0009259 ribonucleotide metabolic process; GO:0009117 nucleotide metabolic process; GO:0044699 single-organism process; GO:0009058 biosynthetic process; GO:1901566 organonitrogen compound biosyntheti…		GO:0047623 adenosine-phosphate deaminase activity; GO:0019239 deaminase activity; GO:0016787 hydrolase activity; GO:0016814 hydrolase activity, acting on carbon-nitrogen (but not peptide) bonds, in cyclic amidines; GO:0003876 AMP deaminase activity; GO:0003824 catalytic activity; GO:0016810 hydrolase activity, acting on carbon-nitrogen (but not peptide) bonds;	K01490	AMPD; AMP deaminase [EC:3.5.4.6]	sita01100 Metabolic pathways; sita01110 Biosynthesis of secondary metabolites; sita00230 Purine metabolism;	IPR001365; IPR032466;	Adenosine/AMP deaminase domain; Metal-dependent hydrolase;	F	KOG1096	Adenosine monophosphate deaminase
K3ZQR0	191	S	probable AMP deaminase [Setaria italica]	LOC101752649	Si028940m.g	1	chloroplast	GO:0043173 nucleotide salvage; GO:0009165 nucleotide biosynthetic process; GO:0006725 cellular aromatic compound metabolic process; GO:0009167 purine ribonucleoside monophosphate metabolic process; GO:0009259 ribonucleotide metabolic process; GO:0009117 nucleotide metabolic process; GO:0044699 single-organism process; GO:0009058 biosynthetic process; GO:1901566 organonitrogen compound biosyntheti…		GO:0047623 adenosine-phosphate deaminase activity; GO:0019239 deaminase activity; GO:0016787 hydrolase activity; GO:0016814 hydrolase activity, acting on carbon-nitrogen (but not peptide) bonds, in cyclic amidines; GO:0003876 AMP deaminase activity; GO:0003824 catalytic activity; GO:0016810 hydrolase activity, acting on carbon-nitrogen (but not peptide) bonds;	K01490	AMPD; AMP deaminase [EC:3.5.4.6]	sita01100 Metabolic pathways; sita01110 Biosynthesis of secondary metabolites; sita00230 Purine metabolism;	IPR001365; IPR032466;	Adenosine/AMP deaminase domain; Metal-dependent hydrolase;	F	KOG1096	Adenosine monophosphate deaminase
K3ZQR0	179	S	probable AMP deaminase [Setaria italica]	LOC101752649	Si028940m.g	1	chloroplast	GO:0043173 nucleotide salvage; GO:0009165 nucleotide biosynthetic process; GO:0006725 cellular aromatic compound metabolic process; GO:0009167 purine ribonucleoside monophosphate metabolic process; GO:0009259 ribonucleotide metabolic process; GO:0009117 nucleotide metabolic process; GO:0044699 single-organism process; GO:0009058 biosynthetic process; GO:1901566 organonitrogen compound biosyntheti…		GO:0047623 adenosine-phosphate deaminase activity; GO:0019239 deaminase activity; GO:0016787 hydrolase activity; GO:0016814 hydrolase activity, acting on carbon-nitrogen (but not peptide) bonds, in cyclic amidines; GO:0003876 AMP deaminase activity; GO:0003824 catalytic activity; GO:0016810 hydrolase activity, acting on carbon-nitrogen (but not peptide) bonds;	K01490	AMPD; AMP deaminase [EC:3.5.4.6]	sita01100 Metabolic pathways; sita01110 Biosynthesis of secondary metabolites; sita00230 Purine metabolism;	IPR001365; IPR032466;	Adenosine/AMP deaminase domain; Metal-dependent hydrolase;	F	KOG1096	Adenosine monophosphate deaminase
K3Y5E2	283	S	"""""""6-phosphofructo-2-kinase/fructose-2,6-bisphosphatase [Setaria italica]"""""""	LOC101772907	Si009430m.g	1	cytoplasm	GO:0044281 small molecule metabolic process; GO:0044699 single-organism process; GO:0005975 carbohydrate metabolic process; GO:0044238 primary metabolic process; GO:0044237 cellular metabolic process; GO:0006796 phosphate-containing compound metabolic process; GO:0071704 organic substance metabolic process; GO:0044723 single-organism carbohydrate metabolic process; GO:0008152 metabolic process; G…		GO:1901265 nucleoside phosphate binding; GO:0016773 phosphotransferase activity, alcohol group as acceptor; GO:0097159 organic cyclic compound binding; GO:1901363 heterocyclic compound binding; GO:0016301 kinase activity; GO:0030247 polysaccharide binding; GO:0003824 catalytic activity; GO:0032553 ribonucleotide binding; GO:0005488 binding; GO:0032550 purine ribonucleoside binding; GO:0043168 ani…	K01103	PFKFB3; 6-phosphofructo-2-kinase / fructose-2,6-biphosphatase 3 [EC:2.7.1.105 3.1.3.46]	sita00051 Fructose and mannose metabolism;	IPR013783; IPR013784; IPR027417; IPR002044; IPR013079;	Immunoglobulin-like fold; Carbohydrate-binding-like fold; P-loop containing nucleoside triphosphate hydrolase; Carbohydrate binding module family 20; 6-phosphofructo-2-kinase;	G	KOG0234	Fructose-6-phosphate 2-kinase/fructose-2,6-biphosphatase
K3Y5E2	331	Y	"""""""6-phosphofructo-2-kinase/fructose-2,6-bisphosphatase [Setaria italica]"""""""	LOC101772907	Si009430m.g	1	cytoplasm	GO:0044281 small molecule metabolic process; GO:0044699 single-organism process; GO:0005975 carbohydrate metabolic process; GO:0044238 primary metabolic process; GO:0044237 cellular metabolic process; GO:0006796 phosphate-containing compound metabolic process; GO:0071704 organic substance metabolic process; GO:0044723 single-organism carbohydrate metabolic process; GO:0008152 metabolic process; G…		GO:1901265 nucleoside phosphate binding; GO:0016773 phosphotransferase activity, alcohol group as acceptor; GO:0097159 organic cyclic compound binding; GO:1901363 heterocyclic compound binding; GO:0016301 kinase activity; GO:0030247 polysaccharide binding; GO:0003824 catalytic activity; GO:0032553 ribonucleotide binding; GO:0005488 binding; GO:0032550 purine ribonucleoside binding; GO:0043168 ani…	K01103	PFKFB3; 6-phosphofructo-2-kinase / fructose-2,6-biphosphatase 3 [EC:2.7.1.105 3.1.3.46]	sita00051 Fructose and mannose metabolism;	IPR013783; IPR013784; IPR027417; IPR002044; IPR013079;	Immunoglobulin-like fold; Carbohydrate-binding-like fold; P-loop containing nucleoside triphosphate hydrolase; Carbohydrate binding module family 20; 6-phosphofructo-2-kinase;	G	KOG0234	Fructose-6-phosphate 2-kinase/fructose-2,6-biphosphatase
K3Y5E2	297	S	"""""""6-phosphofructo-2-kinase/fructose-2,6-bisphosphatase [Setaria italica]"""""""	LOC101772907	Si009430m.g	1	cytoplasm	GO:0044281 small molecule metabolic process; GO:0044699 single-organism process; GO:0005975 carbohydrate metabolic process; GO:0044238 primary metabolic process; GO:0044237 cellular metabolic process; GO:0006796 phosphate-containing compound metabolic process; GO:0071704 organic substance metabolic process; GO:0044723 single-organism carbohydrate metabolic process; GO:0008152 metabolic process; G…		GO:1901265 nucleoside phosphate binding; GO:0016773 phosphotransferase activity, alcohol group as acceptor; GO:0097159 organic cyclic compound binding; GO:1901363 heterocyclic compound binding; GO:0016301 kinase activity; GO:0030247 polysaccharide binding; GO:0003824 catalytic activity; GO:0032553 ribonucleotide binding; GO:0005488 binding; GO:0032550 purine ribonucleoside binding; GO:0043168 ani…	K01103	PFKFB3; 6-phosphofructo-2-kinase / fructose-2,6-biphosphatase 3 [EC:2.7.1.105 3.1.3.46]	sita00051 Fructose and mannose metabolism;	IPR013783; IPR013784; IPR027417; IPR002044; IPR013079;	Immunoglobulin-like fold; Carbohydrate-binding-like fold; P-loop containing nucleoside triphosphate hydrolase; Carbohydrate binding module family 20; 6-phosphofructo-2-kinase;	G	KOG0234	Fructose-6-phosphate 2-kinase/fructose-2,6-biphosphatase
K3YS71	410	S	UTP--glucose-1-phosphate uridylyltransferase	LOC101760727	Si017115m.g	1	cytoplasm	GO:0006725 cellular aromatic compound metabolic process; GO:1901360 organic cyclic compound metabolic process; GO:0006807 nitrogen compound metabolic process; GO:0044238 primary metabolic process; GO:0044237 cellular metabolic process; GO:0071704 organic substance metabolic process; GO:0008152 metabolic process; GO:0006011 UDP-glucose metabolic process; GO:0046483 heterocycle metabolic process; G…		GO:0016779 nucleotidyltransferase activity; GO:0003983 UTP:glucose-1-phosphate uridylyltransferase activity; GO:0003824 catalytic activity; GO:0051748 UTP-monosaccharide-1-phosphate uridylyltransferase activity; GO:0016740 transferase activity; GO:0070569 uridylyltransferase activity; GO:0016772 transferase activity, transferring phosphorus-containing groups;	K00963	UGP2; UTP--glucose-1-phosphate uridylyltransferase [EC:2.7.7.9]	sita01100 Metabolic pathways; sita00052 Galactose metabolism; sita00040 Pentose and glucuronate interconversions; sita00520 Amino sugar and nucleotide sugar metabolism; sita00500 Starch and sucrose metabolism;	IPR029044;	Nucleotide-diphospho-sugar transferases;	G	KOG2638	UDP-glucose pyrophosphorylase
K3YTL8	41	S	Fructose-bisphosphate aldolase	LOC101754112	Si017614m.g	1	cytoplasm	GO:0006757 ATP generation from ADP; GO:0009116 nucleoside metabolic process; GO:0042278 purine nucleoside metabolic process; GO:0006165 nucleoside diphosphate phosphorylation; GO:0046031 ADP metabolic process; GO:0019362 pyridine nucleotide metabolic process; GO:0006096 glycolytic process; GO:0009167 purine ribonucleoside monophosphate metabolic process; GO:0009117 nucleotide metabolic process; G…		GO:0016829 lyase activity; GO:0004332 fructose-bisphosphate aldolase activity; GO:0016832 aldehyde-lyase activity; GO:0003824 catalytic activity; GO:0016830 carbon-carbon lyase activity;	K01623	ALDO; fructose-bisphosphate aldolase, class I [EC:4.1.2.13]	sita00710 Carbon fixation in photosynthetic organisms; sita01230 Biosynthesis of amino acids; sita00030 Pentose phosphate pathway; sita00010 Glycolysis / Gluconeogenesis; sita01200 Carbon metabolism; sita01100 Metabolic pathways; sita01110 Biosynthesis of secondary metabolites; sita00051 Fructose and mannose metabolism;	IPR013785;	Aldolase-type TIM barrel;	G	KOG1557	Fructose-biphosphate aldolase
K3Z726	379	S	putative glucose-6-phosphate 1-epimerase [Setaria italica]	LOC101759836	Si022346m.g	1	chloroplast	GO:0008152 metabolic process; GO:0005975 carbohydrate metabolic process; GO:0044238 primary metabolic process; GO:0071704 organic substance metabolic process;		GO:0030246 carbohydrate binding; GO:0016853 isomerase activity; GO:0003824 catalytic activity; GO:0005488 binding;	K01792	E5.1.3.15; glucose-6-phosphate 1-epimerase [EC:5.1.3.15]	sita01100 Metabolic pathways; sita00010 Glycolysis / Gluconeogenesis; sita01110 Biosynthesis of secondary metabolites;	IPR011013; IPR014718;	Galactose mutarotase-like domain; Glycoside hydrolase-type carbohydrate-binding;	G	KOG1594	Uncharacterized enzymes related to aldose 1-epimerase
K3ZDH8	589	Y	ATP-dependent 6-phosphofructokinase	LOC101762810	Si024615m.g	1	mitochondria	GO:0006757 ATP generation from ADP; GO:0009116 nucleoside metabolic process; GO:0042278 purine nucleoside metabolic process; GO:0006165 nucleoside diphosphate phosphorylation; GO:0046031 ADP metabolic process; GO:0019362 pyridine nucleotide metabolic process; GO:0006096 glycolytic process; GO:0009167 purine ribonucleoside monophosphate metabolic process; GO:0009117 nucleotide metabolic process; G…		GO:0003872 6-phosphofructokinase activity; GO:0008233 peptidase activity; GO:1901265 nucleoside phosphate binding; GO:0016773 phosphotransferase activity, alcohol group as acceptor; GO:0016787 hydrolase activity; GO:0097159 organic cyclic compound binding; GO:1901363 heterocyclic compound binding; GO:0016301 kinase activity; GO:0032553 ribonucleotide binding; GO:0003824 catalytic activity; GO:000…	K00850	pfkA; 6-phosphofructokinase 1 [EC:2.7.1.11]	sita01230 Biosynthesis of amino acids; sita03018 RNA degradation; sita00030 Pentose phosphate pathway; sita00010 Glycolysis / Gluconeogenesis; sita00052 Galactose metabolism; sita01200 Carbon metabolism; sita01100 Metabolic pathways; sita01110 Biosynthesis of secondary metabolites; sita00051 Fructose and mannose metabolism;	IPR007863; IPR011765; IPR011249; IPR000023; IPR011237;	Peptidase M16, C-terminal; Peptidase M16, N-terminal; Metalloenzyme, LuxS/M16 peptidase-like; Phosphofructokinase domain; Peptidase M16 domain;	G	KOG2440	Pyrophosphate-dependent phosphofructo-1-kinase
K3ZDH8	581	S	ATP-dependent 6-phosphofructokinase	LOC101762810	Si024615m.g	1	mitochondria	GO:0006757 ATP generation from ADP; GO:0009116 nucleoside metabolic process; GO:0042278 purine nucleoside metabolic process; GO:0006165 nucleoside diphosphate phosphorylation; GO:0046031 ADP metabolic process; GO:0019362 pyridine nucleotide metabolic process; GO:0006096 glycolytic process; GO:0009167 purine ribonucleoside monophosphate metabolic process; GO:0009117 nucleotide metabolic process; G…		GO:0003872 6-phosphofructokinase activity; GO:0008233 peptidase activity; GO:1901265 nucleoside phosphate binding; GO:0016773 phosphotransferase activity, alcohol group as acceptor; GO:0016787 hydrolase activity; GO:0097159 organic cyclic compound binding; GO:1901363 heterocyclic compound binding; GO:0016301 kinase activity; GO:0032553 ribonucleotide binding; GO:0003824 catalytic activity; GO:000…	K00850	pfkA; 6-phosphofructokinase 1 [EC:2.7.1.11]	sita01230 Biosynthesis of amino acids; sita03018 RNA degradation; sita00030 Pentose phosphate pathway; sita00010 Glycolysis / Gluconeogenesis; sita00052 Galactose metabolism; sita01200 Carbon metabolism; sita01100 Metabolic pathways; sita01110 Biosynthesis of secondary metabolites; sita00051 Fructose and mannose metabolism;	IPR007863; IPR011765; IPR011249; IPR000023; IPR011237;	Peptidase M16, C-terminal; Peptidase M16, N-terminal; Metalloenzyme, LuxS/M16 peptidase-like; Phosphofructokinase domain; Peptidase M16 domain;	G	KOG2440	Pyrophosphate-dependent phosphofructo-1-kinase
K3ZDH8	580	S	ATP-dependent 6-phosphofructokinase	LOC101762810	Si024615m.g	1	mitochondria	GO:0006757 ATP generation from ADP; GO:0009116 nucleoside metabolic process; GO:0042278 purine nucleoside metabolic process; GO:0006165 nucleoside diphosphate phosphorylation; GO:0046031 ADP metabolic process; GO:0019362 pyridine nucleotide metabolic process; GO:0006096 glycolytic process; GO:0009167 purine ribonucleoside monophosphate metabolic process; GO:0009117 nucleotide metabolic process; G…		GO:0003872 6-phosphofructokinase activity; GO:0008233 peptidase activity; GO:1901265 nucleoside phosphate binding; GO:0016773 phosphotransferase activity, alcohol group as acceptor; GO:0016787 hydrolase activity; GO:0097159 organic cyclic compound binding; GO:1901363 heterocyclic compound binding; GO:0016301 kinase activity; GO:0032553 ribonucleotide binding; GO:0003824 catalytic activity; GO:000…	K00850	pfkA; 6-phosphofructokinase 1 [EC:2.7.1.11]	sita01230 Biosynthesis of amino acids; sita03018 RNA degradation; sita00030 Pentose phosphate pathway; sita00010 Glycolysis / Gluconeogenesis; sita00052 Galactose metabolism; sita01200 Carbon metabolism; sita01100 Metabolic pathways; sita01110 Biosynthesis of secondary metabolites; sita00051 Fructose and mannose metabolism;	IPR007863; IPR011765; IPR011249; IPR000023; IPR011237;	Peptidase M16, C-terminal; Peptidase M16, N-terminal; Metalloenzyme, LuxS/M16 peptidase-like; Phosphofructokinase domain; Peptidase M16 domain;	G	KOG2440	Pyrophosphate-dependent phosphofructo-1-kinase
K3ZDH8	583	S	ATP-dependent 6-phosphofructokinase	LOC101762810	Si024615m.g	1	mitochondria	GO:0006757 ATP generation from ADP; GO:0009116 nucleoside metabolic process; GO:0042278 purine nucleoside metabolic process; GO:0006165 nucleoside diphosphate phosphorylation; GO:0046031 ADP metabolic process; GO:0019362 pyridine nucleotide metabolic process; GO:0006096 glycolytic process; GO:0009167 purine ribonucleoside monophosphate metabolic process; GO:0009117 nucleotide metabolic process; G…		GO:0003872 6-phosphofructokinase activity; GO:0008233 peptidase activity; GO:1901265 nucleoside phosphate binding; GO:0016773 phosphotransferase activity, alcohol group as acceptor; GO:0016787 hydrolase activity; GO:0097159 organic cyclic compound binding; GO:1901363 heterocyclic compound binding; GO:0016301 kinase activity; GO:0032553 ribonucleotide binding; GO:0003824 catalytic activity; GO:000…	K00850	pfkA; 6-phosphofructokinase 1 [EC:2.7.1.11]	sita01230 Biosynthesis of amino acids; sita03018 RNA degradation; sita00030 Pentose phosphate pathway; sita00010 Glycolysis / Gluconeogenesis; sita00052 Galactose metabolism; sita01200 Carbon metabolism; sita01100 Metabolic pathways; sita01110 Biosynthesis of secondary metabolites; sita00051 Fructose and mannose metabolism;	IPR007863; IPR011765; IPR011249; IPR000023; IPR011237;	Peptidase M16, C-terminal; Peptidase M16, N-terminal; Metalloenzyme, LuxS/M16 peptidase-like; Phosphofructokinase domain; Peptidase M16 domain;	G	KOG2440	Pyrophosphate-dependent phosphofructo-1-kinase
K3ZDH8	570	Y	ATP-dependent 6-phosphofructokinase	LOC101762810	Si024615m.g	1	mitochondria	GO:0006757 ATP generation from ADP; GO:0009116 nucleoside metabolic process; GO:0042278 purine nucleoside metabolic process; GO:0006165 nucleoside diphosphate phosphorylation; GO:0046031 ADP metabolic process; GO:0019362 pyridine nucleotide metabolic process; GO:0006096 glycolytic process; GO:0009167 purine ribonucleoside monophosphate metabolic process; GO:0009117 nucleotide metabolic process; G…		GO:0003872 6-phosphofructokinase activity; GO:0008233 peptidase activity; GO:1901265 nucleoside phosphate binding; GO:0016773 phosphotransferase activity, alcohol group as acceptor; GO:0016787 hydrolase activity; GO:0097159 organic cyclic compound binding; GO:1901363 heterocyclic compound binding; GO:0016301 kinase activity; GO:0032553 ribonucleotide binding; GO:0003824 catalytic activity; GO:000…	K00850	pfkA; 6-phosphofructokinase 1 [EC:2.7.1.11]	sita01230 Biosynthesis of amino acids; sita03018 RNA degradation; sita00030 Pentose phosphate pathway; sita00010 Glycolysis / Gluconeogenesis; sita00052 Galactose metabolism; sita01200 Carbon metabolism; sita01100 Metabolic pathways; sita01110 Biosynthesis of secondary metabolites; sita00051 Fructose and mannose metabolism;	IPR007863; IPR011765; IPR011249; IPR000023; IPR011237;	Peptidase M16, C-terminal; Peptidase M16, N-terminal; Metalloenzyme, LuxS/M16 peptidase-like; Phosphofructokinase domain; Peptidase M16 domain;	G	KOG2440	Pyrophosphate-dependent phosphofructo-1-kinase
K3ZI14	264	S	Probable bifunctional methylthioribulose-1-phosphate dehydratase/enolase-phosphatase E1	LOC101776717	Si026216m.g	1	cytoskeleton	GO:0000097 sulfur amino acid biosynthetic process; GO:0016053 organic acid biosynthetic process; GO:0019509 L-methionine salvage from methylthioadenosine; GO:0009066 aspartate family amino acid metabolic process; GO:0044699 single-organism process; GO:0009058 biosynthetic process; GO:1901566 organonitrogen compound biosynthetic process; GO:0044237 cellular metabolic process; GO:0000096 sulfur ami…	GO:0044424 intracellular part; GO:0005623 cell; GO:0044464 cell part; GO:0005622 intracellular; GO:0005737 cytoplasm;	GO:0000287 magnesium ion binding; GO:0042578 phosphoric ester hydrolase activity; GO:0003824 catalytic activity; GO:0016791 phosphatase activity; GO:0005488 binding; GO:0016788 hydrolase activity, acting on ester bonds; GO:0043167 ion binding; GO:0046872 metal ion binding; GO:0043169 cation binding; GO:0016787 hydrolase activity; GO:0043874 acireductone synthase activity;	K16054	DEP1; methylthioribulose 1-phosphate dehydratase / enolase-phosphatase E1 [EC:4.2.1.109 3.1.3.77]	sita01100 Metabolic pathways; sita00270 Cysteine and methionine metabolism;	IPR001303; IPR023214;	Class II aldolase/adducin N-terminal; HAD-like domain;	G	KOG2631	Class II aldolase/adducin N-terminal domain protein
K3ZUV4	315	S	UDP-galactose transporter 2-like [Setaria italica]	LOC101763460	Si030385m.g	1	cytoplasm							IPR004853;	Sugar phosphate transporter domain;	GE	KOG1441	Glucose-6-phosphate/phosphate and phosphoenolpyruvate/phosphate antiporter
K3XI38	6	S	Phosphatidate cytidylyltransferase	LOC101764901	Si001560m.g	1	nucleus		GO:0016020 membrane;	GO:0070567 cytidylyltransferase activity; GO:0004605 phosphatidate cytidylyltransferase activity; GO:0016779 nucleotidyltransferase activity; GO:0003824 catalytic activity; GO:0016740 transferase activity; GO:0016772 transferase activity, transferring phosphorus-containing groups;	K00981	E2.7.7.41; phosphatidate cytidylyltransferase [EC:2.7.7.41]	sita01100 Metabolic pathways; sita01110 Biosynthesis of secondary metabolites; sita00564 Glycerophospholipid metabolism; sita04070 Phosphatidylinositol signaling system;			I	KOG1440	CDP-diacylglycerol synthase
K3YQ79	70	S	Acetyl-coenzyme A synthetase	LOC101767488	Si016421m.g	1	chloroplast	GO:0019427 acetyl-CoA biosynthetic process from acetate; GO:0051188 cofactor biosynthetic process; GO:0044699 single-organism process; GO:0009058 biosynthetic process; GO:0044237 cellular metabolic process; GO:0035384 thioester biosynthetic process; GO:0044272 sulfur compound biosynthetic process; GO:0071704 organic substance metabolic process; GO:0006085 acetyl-CoA biosynthetic process; GO:00081…		GO:1901265 nucleoside phosphate binding; GO:0016405 CoA-ligase activity; GO:0001882 nucleoside binding; GO:0043167 ion binding; GO:0016874 ligase activity; GO:0016877 ligase activity, forming carbon-sulfur bonds; GO:0000166 nucleotide binding; GO:0097159 organic cyclic compound binding; GO:1901363 heterocyclic compound binding; GO:0003987 acetate-CoA ligase activity; GO:0032549 ribonucleoside bin…	K01895	ACSS; acetyl-CoA synthetase [EC:6.2.1.1]	sita01100 Metabolic pathways; sita00620 Pyruvate metabolism; sita00010 Glycolysis / Gluconeogenesis; sita01110 Biosynthesis of secondary metabolites; sita00630 Glyoxylate and dicarboxylate metabolism; sita01200 Carbon metabolism;	IPR032387; IPR025110; IPR000873;	Acetyl-coenzyme A synthetase, N-terminal domain; AMP-binding enzyme C-terminal domain; AMP-dependent synthetase/ligase;	I	KOG1175	Acyl-CoA synthetase
K3Z5B8	488	S	oxalate--CoA ligase [Setaria italica]	LOC101782502	Si021736m.g	1	cytoplasm	GO:0008152 metabolic process;		GO:0003824 catalytic activity;	K22133	AAE3; oxalate---CoA ligase [EC:6.2.1.8]	sita01100 Metabolic pathways; sita00630 Glyoxylate and dicarboxylate metabolism;	IPR025110; IPR000873;	AMP-binding enzyme C-terminal domain; AMP-dependent synthetase/ligase;	I	KOG1176	Acyl-CoA synthetase
K3ZIK9	204	S	ethanolamine-phosphate cytidylyltransferase-like [Setaria italica]	LOC101775486	Si026411m.g	1	chloroplast	GO:0009058 biosynthetic process; GO:0008152 metabolic process;		GO:0003824 catalytic activity;	K00967	PCYT2; ethanolamine-phosphate cytidylyltransferase [EC:2.7.7.14]	sita01100 Metabolic pathways; sita00564 Glycerophospholipid metabolism;	IPR014729; IPR004821;	Rossmann-like alpha/beta/alpha sandwich fold; Cytidyltransferase-like domain;	I	KOG2803	Choline phosphate cytidylyltransferase/Predicted CDP-ethanolamine synthase
K3ZTK3	29	S	Phosphatidate cytidylyltransferase	LOC101776962	Si029933m.g	1	cytoplasm		GO:0016020 membrane;	GO:0070567 cytidylyltransferase activity; GO:0004605 phosphatidate cytidylyltransferase activity; GO:0016779 nucleotidyltransferase activity; GO:0003824 catalytic activity; GO:0016740 transferase activity; GO:0016772 transferase activity, transferring phosphorus-containing groups;	K00981	E2.7.7.41; phosphatidate cytidylyltransferase [EC:2.7.7.41]	sita01100 Metabolic pathways; sita01110 Biosynthesis of secondary metabolites; sita00564 Glycerophospholipid metabolism; sita04070 Phosphatidylinositol signaling system;			I	KOG1440	CDP-diacylglycerol synthase
K4A709	146	S	oxysterol-binding protein-related protein 1C [Setaria italica]	LOC101774451	Si034665m.g	1	nucleus				K20456			IPR011993; IPR001849;	PH domain-like; Pleckstrin homology domain;	I	KOG1737	Oxysterol-binding protein
K3YQP1	363	S	Sn1-specific diacylglycerol lipase alpha [Morus notabilis]	LOC101781130	Si016585m.g	1	chloroplast	GO:0016042 lipid catabolic process; GO:1901575 organic substance catabolic process; GO:0008152 metabolic process; GO:0044710 single-organism metabolic process; GO:0044712 single-organism catabolic process; GO:0044699 single-organism process; GO:0044238 primary metabolic process; GO:0009056 catabolic process; GO:0071704 organic substance metabolic process; GO:0006629 lipid metabolic process;						IPR002921; IPR029058; IPR005592;	Fungal lipase-like domain; Alpha/Beta hydrolase fold; Mono-/di-acylglycerol lipase, N-terminal;	IOT	KOG2088	Predicted lipase/calmodulin-binding heat-shock protein
K3XSQ9	230	T	pumilio homolog 2-like [Setaria italica]	LOC101767746	Si004960m.g	1	nucleus			GO:0097159 organic cyclic compound binding; GO:1901363 heterocyclic compound binding; GO:0003723 RNA binding; GO:0005488 binding; GO:0003676 nucleic acid binding;	K17943			IPR012940; IPR011989; IPR016024; IPR033712; IPR033133;	Nucleic acid binding NABP; Armadillo-like helical; Armadillo-type fold; Pumilio, RNA binding domain; Pumilio homology domain;	J	KOG1488	Translational repressor Pumilio/PUF3 and related RNA-binding proteins (Puf superfamily)
K3XSQ9	231	S	pumilio homolog 2-like [Setaria italica]	LOC101767746	Si004960m.g	1	nucleus			GO:0097159 organic cyclic compound binding; GO:1901363 heterocyclic compound binding; GO:0003723 RNA binding; GO:0005488 binding; GO:0003676 nucleic acid binding;	K17943			IPR012940; IPR011989; IPR016024; IPR033712; IPR033133;	Nucleic acid binding NABP; Armadillo-like helical; Armadillo-type fold; Pumilio, RNA binding domain; Pumilio homology domain;	J	KOG1488	Translational repressor Pumilio/PUF3 and related RNA-binding proteins (Puf superfamily)
K3XSQ9	235	S	pumilio homolog 2-like [Setaria italica]	LOC101767746	Si004960m.g	1	nucleus			GO:0097159 organic cyclic compound binding; GO:1901363 heterocyclic compound binding; GO:0003723 RNA binding; GO:0005488 binding; GO:0003676 nucleic acid binding;	K17943			IPR012940; IPR011989; IPR016024; IPR033712; IPR033133;	Nucleic acid binding NABP; Armadillo-like helical; Armadillo-type fold; Pumilio, RNA binding domain; Pumilio homology domain;	J	KOG1488	Translational repressor Pumilio/PUF3 and related RNA-binding proteins (Puf superfamily)
K3YAJ2	147	S	60S ribosomal protein L17-like [Setaria italica]	LOC101778599	Si011178m.g	1	cytoplasm	GO:0006518 peptide metabolic process; GO:0043043 peptide biosynthetic process; GO:0044267 cellular protein metabolic process; GO:0006807 nitrogen compound metabolic process; GO:0009058 biosynthetic process; GO:0043603 cellular amide metabolic process; GO:0044238 primary metabolic process; GO:1901566 organonitrogen compound biosynthetic process; GO:1901576 organic substance biosynthetic process; G…	GO:0005840 ribosome; GO:0043229 intracellular organelle; GO:0043232 intracellular non-membrane-bounded organelle; GO:0044446 intracellular organelle part; GO:0005737 cytoplasm; GO:0032991 macromolecular complex; GO:0044424 intracellular part; GO:0005623 cell; GO:0044422 organelle part; GO:0043228 non-membrane-bounded organelle; GO:0043226 organelle; GO:0015934 large ribosomal subunit; GO:0044391 …	GO:0003735 structural constituent of ribosome; GO:0005198 structural molecule activity;	K02880	RP-L17e; large subunit ribosomal protein L17e	sita03010 Ribosome;			J	KOG3353	60S ribosomal protein L22
K3Z381	203	T	eukaryotic translation initiation factor 5B-like [Setaria italica]	LOC101760372	Si020999m.g	1	cytoplasm			GO:1901265 nucleoside phosphate binding; GO:0001882 nucleoside binding; GO:0043167 ion binding; GO:0016817 hydrolase activity, acting on acid anhydrides; GO:0016787 hydrolase activity; GO:0000166 nucleotide binding; GO:0017111 nucleoside-triphosphatase activity; GO:0097159 organic cyclic compound binding; GO:1901363 heterocyclic compound binding; GO:0032549 ribonucleoside binding; GO:0097367 carb…	K03243	EIF5B; translation initiation factor 5B	sita03013 RNA transport;	IPR023115; IPR005225; IPR004161; IPR027417; IPR000795; IPR009000;	Translation initiation factor IF- 2, domain 3; Small GTP-binding protein domain; Translation elongation factor EFTu-like, domain 2; P-loop containing nucleoside triphosphate hydrolase; Transcription factor, GTP-binding domain; Translation protein, beta-barrel domain;	J	KOG1144	Translation initiation factor 5B (eIF-5B)
K3Z925	231	S	40S ribosomal protein S6	LOC101784158	Si023045m.g	1	nucleus	GO:0006518 peptide metabolic process; GO:0043043 peptide biosynthetic process; GO:0044267 cellular protein metabolic process; GO:0006807 nitrogen compound metabolic process; GO:0009058 biosynthetic process; GO:0043603 cellular amide metabolic process; GO:0044238 primary metabolic process; GO:1901566 organonitrogen compound biosynthetic process; GO:1901576 organic substance biosynthetic process; G…	GO:0005840 ribosome; GO:0043226 organelle; GO:0043229 intracellular organelle; GO:0043232 intracellular non-membrane-bounded organelle; GO:0044464 cell part; GO:0005622 intracellular; GO:0005737 cytoplasm; GO:0032991 macromolecular complex; GO:0044424 intracellular part; GO:1990904 ribonucleoprotein complex; GO:0005623 cell; GO:0030529 intracellular ribonucleoprotein complex; GO:0044444 cytoplasm…	GO:0003735 structural constituent of ribosome; GO:0005198 structural molecule activity;	K02991	RP-S6e; small subunit ribosomal protein S6e	sita03010 Ribosome;			J	KOG1646	40S ribosomal protein S6
K3ZBI8	65	S	60S ribosomal protein L38 [Setaria italica]	LOC101778493	Si023909m.g	1	chloroplast	GO:0006518 peptide metabolic process; GO:0043043 peptide biosynthetic process; GO:0044267 cellular protein metabolic process; GO:0006807 nitrogen compound metabolic process; GO:0009058 biosynthetic process; GO:0043603 cellular amide metabolic process; GO:0044238 primary metabolic process; GO:1901566 organonitrogen compound biosynthetic process; GO:1901576 organic substance biosynthetic process; G…	GO:0005840 ribosome; GO:0043226 organelle; GO:0043229 intracellular organelle; GO:0043232 intracellular non-membrane-bounded organelle; GO:0044464 cell part; GO:0005622 intracellular; GO:0005737 cytoplasm; GO:0032991 macromolecular complex; GO:0044424 intracellular part; GO:1990904 ribonucleoprotein complex; GO:0005623 cell; GO:0030529 intracellular ribonucleoprotein complex; GO:0044444 cytoplasm…	GO:0003735 structural constituent of ribosome; GO:0005198 structural molecule activity;	K02923	RP-L38e; large subunit ribosomal protein L38e	sita03010 Ribosome;			J	KOG3499	60S ribosomal protein L38
K3ZW65	257	S	60S ribosomal protein L8 [Setaria italica]	LOC101785583	Si030847m.g	1	cytoplasm	GO:0006518 peptide metabolic process; GO:0043043 peptide biosynthetic process; GO:0044267 cellular protein metabolic process; GO:0006807 nitrogen compound metabolic process; GO:0009058 biosynthetic process; GO:0043603 cellular amide metabolic process; GO:0044238 primary metabolic process; GO:1901566 organonitrogen compound biosynthetic process; GO:1901576 organic substance biosynthetic process; G…	GO:0005840 ribosome; GO:0043229 intracellular organelle; GO:0043232 intracellular non-membrane-bounded organelle; GO:0044446 intracellular organelle part; GO:0005737 cytoplasm; GO:0032991 macromolecular complex; GO:0044424 intracellular part; GO:0005623 cell; GO:0044422 organelle part; GO:0043228 non-membrane-bounded organelle; GO:0043226 organelle; GO:0015934 large ribosomal subunit; GO:0044391 …	GO:0097159 organic cyclic compound binding; GO:1901363 heterocyclic compound binding; GO:0003723 RNA binding; GO:0005488 binding; GO:0003676 nucleic acid binding; GO:0005198 structural molecule activity; GO:0003735 structural constituent of ribosome;	K02938	RP-L8e; large subunit ribosomal protein L8e	sita03010 Ribosome;	IPR008991; IPR012340; IPR022669; IPR014726; IPR022666; IPR014722;	Translation protein SH3-like domain; Nucleic acid-binding, OB-fold; Ribosomal protein L2, C-terminal; Ribosomal protein L2, domain 3; Ribosomal Proteins L2, RNA binding domain; Ribosomal protein L2 domain 2;	J	KOG2309	60s ribosomal protein L2/L8
K4AEN4	74	Y	eukaryotic translation initiation factor NCBP [Setaria italica]	LOC101752992	Si037341m.g	1	nucleus	GO:0006518 peptide metabolic process; GO:0043043 peptide biosynthetic process; GO:0044267 cellular protein metabolic process; GO:0006807 nitrogen compound metabolic process; GO:0009058 biosynthetic process; GO:0043603 cellular amide metabolic process; GO:0044238 primary metabolic process; GO:1901566 organonitrogen compound biosynthetic process; GO:0044237 cellular metabolic process; GO:1901576 or…	GO:0044424 intracellular part; GO:0005623 cell; GO:0044464 cell part; GO:0005622 intracellular; GO:0005737 cytoplasm;	GO:0097159 organic cyclic compound binding; GO:1901363 heterocyclic compound binding; GO:0003723 RNA binding; GO:0008135 translation factor activity, RNA binding; GO:0005488 binding; GO:0003676 nucleic acid binding; GO:0003743 translation initiation factor activity;	K03259	EIF4E; translation initiation factor 4E	sita03013 RNA transport;			J	KOG1669	Predicted mRNA cap-binding protein related to eIF-4E
K4AEN4	73	S	eukaryotic translation initiation factor NCBP [Setaria italica]	LOC101752992	Si037341m.g	1	nucleus	GO:0006518 peptide metabolic process; GO:0043043 peptide biosynthetic process; GO:0044267 cellular protein metabolic process; GO:0006807 nitrogen compound metabolic process; GO:0009058 biosynthetic process; GO:0043603 cellular amide metabolic process; GO:0044238 primary metabolic process; GO:1901566 organonitrogen compound biosynthetic process; GO:0044237 cellular metabolic process; GO:1901576 or…	GO:0044424 intracellular part; GO:0005623 cell; GO:0044464 cell part; GO:0005622 intracellular; GO:0005737 cytoplasm;	GO:0097159 organic cyclic compound binding; GO:1901363 heterocyclic compound binding; GO:0003723 RNA binding; GO:0008135 translation factor activity, RNA binding; GO:0005488 binding; GO:0003676 nucleic acid binding; GO:0003743 translation initiation factor activity;	K03259	EIF4E; translation initiation factor 4E	sita03013 RNA transport;			J	KOG1669	Predicted mRNA cap-binding protein related to eIF-4E
K3XDQ7	1563	T	THO complex subunit 2 [Setaria italica]	LOC101755033	Si000024m.g	1	nucleus				K12879	THOC2; THO complex subunit 2	sita03040 Spliceosome; sita03013 RNA transport;	IPR021418; IPR032302; IPR021726;	THO complex, subunitTHOC2, C-terminal; THO complex subunit 2, N-terminal domain; THO complex, subunitTHOC2, N-terminal;	K	KOG1874	KEKE-like motif-containing transcription regulator (Rlr1)/suppressor of sin4
K3XDQ8	1061	S	zinc finger CCCH domain-containing protein 19-like [Setaria italica]	SETIT_000025mg	Si000025m.g	1	nucleus			GO:0097159 organic cyclic compound binding; GO:1901363 heterocyclic compound binding; GO:0003677 DNA binding; GO:0005488 binding; GO:0003676 nucleic acid binding; GO:0043167 ion binding; GO:0043169 cation binding; GO:0046872 metal ion binding; GO:0005515 protein binding;				IPR000571; IPR003121; IPR004343; IPR019835; IPR003169;	Zinc finger, CCCH-type; SWIB/MDM2 domain; Plus-3 domain; SWIB domain; GYF domain;	K	KOG1946	RNA polymerase I transcription factor UAF
K3XMI8	51	S	zinc finger HIT domain-containing protein 3 isoform X2 [Setaria italica]	LOC101758400	Si002916m.g	1	nucleus							IPR007529;	Zinc finger, HIT-type;	K	KOG2857	Predicted MYND Zn-finger protein/hormone receptor interactor
K3YIE2	205	S	FHA domain-containing protein FHA2 [Setaria italica]	LOC101755188	Si014011m.g	1	nucleus			GO:0005515 protein binding; GO:0005488 binding;				IPR008984; IPR000253;	SMAD/FHA domain; Forkhead-associated (FHA) domain;	K	KOG2294	Transcription factor of the Forkhead/HNF3 family
K3YP95	1437	S	Protein transport protein sec16	LOC101767622	Si016087m.g	1	nucleus				K20353			IPR024340; IPR024298;	Sec16, central conserved domain; Ancestral coatomer element 1, Sec16/Sec31;	K	KOG1913	Regucalcin gene promoter region-related protein (RGPR)
K3YP95	1163	S	Protein transport protein sec16	LOC101767622	Si016087m.g	1	nucleus				K20353			IPR024340; IPR024298;	Sec16, central conserved domain; Ancestral coatomer element 1, Sec16/Sec31;	K	KOG1913	Regucalcin gene promoter region-related protein (RGPR)
K3YPS1	662	S	RNA polymerase II C-terminal domain phosphatase-like 1 isoform X2 [Setaria italica]	LOC101778165	Si016243m.g	1	cytoplasm				K18998			IPR014720; IPR004274; IPR023214;	Double-stranded RNA-binding domain; FCP1 homology domain; HAD-like domain;	K	KOG0323	TFIIF-interacting CTD phosphatases, including NLI-interacting factor
K3Z7P5	131	S	trihelix transcription factor ASIL2-like [Setaria italica]	LOC101782384	Si022565m.g	1	nucleus									K	KOG4282	Transcription factor GT-2 and related proteins, contains trihelix DNA-binding/SANT domain
K3ZJU5	196	S	GRF1-interacting factor 3-like [Setaria italica]	LOC101760502	Si026850m.g	1	extracellular			GO:0000989 transcription factor activity, transcription factor binding; GO:0003713 transcription coactivator activity; GO:0003712 transcription cofactor activity; GO:0000988 transcription factor activity, protein binding;						K	KOG3227	Calcium-responsive transcription coactivator
K3ZJU5	193	S	GRF1-interacting factor 3-like [Setaria italica]	LOC101760502	Si026850m.g	1	extracellular			GO:0000989 transcription factor activity, transcription factor binding; GO:0003713 transcription coactivator activity; GO:0003712 transcription cofactor activity; GO:0000988 transcription factor activity, protein binding;						K	KOG3227	Calcium-responsive transcription coactivator
K4A4M8	1647	S	CCR4-NOT transcription complex subunit 1-like isoform X2 [Setaria italica]	LOC101754582	Si033831m.g	1	nucleus				K12604	CNOT1; CCR4-NOT transcription complex subunit 1	sita03018 RNA degradation;	IPR032193; IPR007196; IPR032191; IPR032194; IPR024557;	CCR4-NOT transcription complex subunit 1, TTP binding domain; CCR4-Not complex component, Not1, C-terminal; CCR4-NOT transcription complex subunit 1, CAF1-binding domain; CCR4-NOT transcription complex subunit 1, HEAT repeat; CCR4-Not complex, Not1 subunit, domain of unknown function DUF3819;	K	KOG1831	Negative regulator of transcription
K4A4N6	1888	S	mediator of RNA polymerase II transcription subunit 12 [Setaria italica]	LOC101766236	Si033838m.g	1	chloroplast	GO:0050794 regulation of cellular process; GO:0010468 regulation of gene expression; GO:0006355 regulation of transcription, DNA-templated; GO:0031326 regulation of cellular biosynthetic process; GO:0080090 regulation of primary metabolic process; GO:0060255 regulation of macromolecule metabolic process; GO:0019219 regulation of nucleobase-containing compound metabolic process; GO:0006357 regulat…	GO:0043229 intracellular organelle; GO:0044446 intracellular organelle part; GO:0031981 nuclear lumen; GO:0032991 macromolecular complex; GO:0044424 intracellular part; GO:0005623 cell; GO:0044422 organelle part; GO:0031974 membrane-enclosed lumen; GO:0043226 organelle; GO:0043231 intracellular membrane-bounded organelle; GO:0005654 nucleoplasm; GO:0005634 nucleus; GO:0070013 intracellular organe…	GO:0000989 transcription factor activity, transcription factor binding; GO:0001104 RNA polymerase II transcription cofactor activity; GO:0001076 transcription factor activity, RNA polymerase II transcription factor binding; GO:0003712 transcription cofactor activity; GO:0000988 transcription factor activity, protein binding;				IPR019035;	Mediator complex, subunit Med12;	K	KOG4522	RNA polymerase II transcription mediator
K4A4N6	46	T	mediator of RNA polymerase II transcription subunit 12 [Setaria italica]	LOC101766236	Si033838m.g	1	chloroplast	GO:0050794 regulation of cellular process; GO:0010468 regulation of gene expression; GO:0006355 regulation of transcription, DNA-templated; GO:0031326 regulation of cellular biosynthetic process; GO:0080090 regulation of primary metabolic process; GO:0060255 regulation of macromolecule metabolic process; GO:0019219 regulation of nucleobase-containing compound metabolic process; GO:0006357 regulat…	GO:0043229 intracellular organelle; GO:0044446 intracellular organelle part; GO:0031981 nuclear lumen; GO:0032991 macromolecular complex; GO:0044424 intracellular part; GO:0005623 cell; GO:0044422 organelle part; GO:0031974 membrane-enclosed lumen; GO:0043226 organelle; GO:0043231 intracellular membrane-bounded organelle; GO:0005654 nucleoplasm; GO:0005634 nucleus; GO:0070013 intracellular organe…	GO:0000989 transcription factor activity, transcription factor binding; GO:0001104 RNA polymerase II transcription cofactor activity; GO:0001076 transcription factor activity, RNA polymerase II transcription factor binding; GO:0003712 transcription cofactor activity; GO:0000988 transcription factor activity, protein binding;				IPR019035;	Mediator complex, subunit Med12;	K	KOG4522	RNA polymerase II transcription mediator
K4A4S1	1079	S	probable GPI-anchored adhesin-like protein PGA55 [Zea mays]	LOC101779192	Si033875m.g	1	nucleus		GO:0043226 organelle; GO:0043231 intracellular membrane-bounded organelle; GO:0043229 intracellular organelle; GO:0005634 nucleus; GO:0044464 cell part; GO:0005622 intracellular; GO:0044424 intracellular part; GO:0043227 membrane-bounded organelle; GO:0005623 cell;	GO:0003682 chromatin binding; GO:0005488 binding;				IPR017923; IPR003617; IPR001025;	Transcription factor IIS, N-terminal; Transcription elongation factor, TFIIS/CRSP70, N-terminal, sub-type; Bromo adjacent homology (BAH) domain;	K	KOG1886	BAH domain proteins
K4A4S1	1559	S	probable GPI-anchored adhesin-like protein PGA55 [Zea mays]	LOC101779192	Si033875m.g	1	nucleus		GO:0043226 organelle; GO:0043231 intracellular membrane-bounded organelle; GO:0043229 intracellular organelle; GO:0005634 nucleus; GO:0044464 cell part; GO:0005622 intracellular; GO:0044424 intracellular part; GO:0043227 membrane-bounded organelle; GO:0005623 cell;	GO:0003682 chromatin binding; GO:0005488 binding;				IPR017923; IPR003617; IPR001025;	Transcription factor IIS, N-terminal; Transcription elongation factor, TFIIS/CRSP70, N-terminal, sub-type; Bromo adjacent homology (BAH) domain;	K	KOG1886	BAH domain proteins
K4A4S1	1081	S	probable GPI-anchored adhesin-like protein PGA55 [Zea mays]	LOC101779192	Si033875m.g	1	nucleus		GO:0043226 organelle; GO:0043231 intracellular membrane-bounded organelle; GO:0043229 intracellular organelle; GO:0005634 nucleus; GO:0044464 cell part; GO:0005622 intracellular; GO:0044424 intracellular part; GO:0043227 membrane-bounded organelle; GO:0005623 cell;	GO:0003682 chromatin binding; GO:0005488 binding;				IPR017923; IPR003617; IPR001025;	Transcription factor IIS, N-terminal; Transcription elongation factor, TFIIS/CRSP70, N-terminal, sub-type; Bromo adjacent homology (BAH) domain;	K	KOG1886	BAH domain proteins
K4A4Z6	888	S	DNA-directed RNA polymerase subunit beta	LOC101780789	Si033950m.g	1	nucleus	GO:0018130 heterocycle biosynthetic process; GO:0006725 cellular aromatic compound metabolic process; GO:0097659 nucleic acid-templated transcription; GO:0034654 nucleobase-containing compound biosynthetic process; GO:1901360 organic cyclic compound metabolic process; GO:0006807 nitrogen compound metabolic process; GO:0032774 RNA biosynthetic process; GO:0009058 biosynthetic process; GO:0044238 p…		GO:0003677 DNA binding; GO:0034062 5'-3' RNA polymerase activity; GO:0097747 RNA polymerase activity; GO:0001882 nucleoside binding; GO:1901363 heterocyclic compound binding; GO:0097159 organic cyclic compound binding; GO:0032549 ribonucleoside binding; GO:0097367 carbohydrate derivative binding; GO:0016779 nucleotidyltransferase activity; GO:0003824 catalytic activity; GO:0005488 binding; GO:000…	K03010	RPB2; DNA-directed RNA polymerase II subunit RPB2 [EC:2.7.7.6]	sita01100 Metabolic pathways; sita00230 Purine metabolism; sita03020 RNA polymerase; sita00240 Pyrimidine metabolism;	IPR007120; IPR007641; IPR014724; IPR007644; IPR007645; IPR007642; IPR007646; IPR007647;	DNA-directed RNA polymerase, subunit 2, domain 6; RNA polymerase Rpb2, domain 7; RNA polymerase Rpb2, OB-fold; RNA polymerase, beta subunit, protrusion; RNA polymerase Rpb2, domain 3; RNA polymerase Rpb2, domain 2; RNA polymerase Rpb2, domain 4; RNA polymerase Rpb2, domain 5;	K	KOG0214	RNA polymerase II, second largest subunit
K4A4Z6	889	Y	DNA-directed RNA polymerase subunit beta	LOC101780789	Si033950m.g	1	nucleus	GO:0018130 heterocycle biosynthetic process; GO:0006725 cellular aromatic compound metabolic process; GO:0097659 nucleic acid-templated transcription; GO:0034654 nucleobase-containing compound biosynthetic process; GO:1901360 organic cyclic compound metabolic process; GO:0006807 nitrogen compound metabolic process; GO:0032774 RNA biosynthetic process; GO:0009058 biosynthetic process; GO:0044238 p…		GO:0003677 DNA binding; GO:0034062 5'-3' RNA polymerase activity; GO:0097747 RNA polymerase activity; GO:0001882 nucleoside binding; GO:1901363 heterocyclic compound binding; GO:0097159 organic cyclic compound binding; GO:0032549 ribonucleoside binding; GO:0097367 carbohydrate derivative binding; GO:0016779 nucleotidyltransferase activity; GO:0003824 catalytic activity; GO:0005488 binding; GO:000…	K03010	RPB2; DNA-directed RNA polymerase II subunit RPB2 [EC:2.7.7.6]	sita01100 Metabolic pathways; sita00230 Purine metabolism; sita03020 RNA polymerase; sita00240 Pyrimidine metabolism;	IPR007120; IPR007641; IPR014724; IPR007644; IPR007645; IPR007642; IPR007646; IPR007647;	DNA-directed RNA polymerase, subunit 2, domain 6; RNA polymerase Rpb2, domain 7; RNA polymerase Rpb2, OB-fold; RNA polymerase, beta subunit, protrusion; RNA polymerase Rpb2, domain 3; RNA polymerase Rpb2, domain 2; RNA polymerase Rpb2, domain 4; RNA polymerase Rpb2, domain 5;	K	KOG0214	RNA polymerase II, second largest subunit
K4A8P0	65	S	polyadenylate-binding protein-interacting protein 7-like isoform X4 [Setaria italica]	LOC101781745	Si035235m.g	1	nucleus							IPR002625; IPR009818;	Smr domain; Ataxin-2, C-terminal;	L	KOG2401	Predicted MutS-related protein involved in mismatch repair
K3ZH55	643	S	probable sucrose-phosphate synthase 5 [Setaria italica]	SETIT_025907mg	Si025907m.g	1	chloroplast	GO:0044723 single-organism carbohydrate metabolic process; GO:0008152 metabolic process; GO:0005985 sucrose metabolic process; GO:0044262 cellular carbohydrate metabolic process; GO:0044710 single-organism metabolic process; GO:0044763 single-organism cellular process; GO:0044699 single-organism process; GO:0009311 oligosaccharide metabolic process; GO:0005984 disaccharide metabolic process; GO:0…		GO:0016758 transferase activity, transferring hexosyl groups; GO:0003824 catalytic activity; GO:0046524 sucrose-phosphate synthase activity; GO:0035251 UDP-glucosyltransferase activity; GO:0008194 UDP-glycosyltransferase activity; GO:0046527 glucosyltransferase activity; GO:0016757 transferase activity, transferring glycosyl groups; GO:0016740 transferase activity;	K00696	E2.4.1.14; sucrose-phosphate synthase [EC:2.4.1.14]	sita01100 Metabolic pathways; sita00500 Starch and sucrose metabolism;	IPR006380; IPR001296; IPR028098; IPR023214;	Sucrose-phosphatase, N-terminal; Glycosyl transferase, family 1; Glycosyltransferase subfamily 4-like, N-terminal domain; HAD-like domain;	M	KOG0853	Glycosyltransferase
K3Z3H3	123	Y	phosphatidate phosphatase PAH1 [Setaria italica]	LOC101775774	Si021091m.g	1	nucleus				K15728	LPIN; phosphatidate phosphatase LPIN [EC:3.1.3.4]	sita01100 Metabolic pathways; sita01110 Biosynthesis of secondary metabolites; sita00561 Glycerolipid metabolism; sita00564 Glycerophospholipid metabolism;	IPR013209; IPR031315; IPR007651; IPR031703; IPR023214;	Lipin/Ned1/Smp2 (LNS2); LNS2/PITP; Lipin, N-terminal; Lipin, middle domain; HAD-like domain;	NI	KOG2116	Protein involved in plasmid maintenance/nuclear protein involved in lipid metabolism
K3Z3H3	132	S	phosphatidate phosphatase PAH1 [Setaria italica]	LOC101775774	Si021091m.g	1	nucleus				K15728	LPIN; phosphatidate phosphatase LPIN [EC:3.1.3.4]	sita01100 Metabolic pathways; sita01110 Biosynthesis of secondary metabolites; sita00561 Glycerolipid metabolism; sita00564 Glycerophospholipid metabolism;	IPR013209; IPR031315; IPR007651; IPR031703; IPR023214;	Lipin/Ned1/Smp2 (LNS2); LNS2/PITP; Lipin, N-terminal; Lipin, middle domain; HAD-like domain;	NI	KOG2116	Protein involved in plasmid maintenance/nuclear protein involved in lipid metabolism
K3XVG3	520	T	heat shock 70 kDa protein 16 [Setaria italica]	LOC101769482	Si005920m.g	1	cytoplasm				K09489			IPR029048; IPR029047;	Heat shock protein 70kD, C-terminal domain; Heat shock protein 70kD, peptide-binding domain;	O	KOG0103	Molecular chaperones HSP105/HSP110/SSE1, HSP70 superfamily
K3XWA7	533	S	T-complex protein 1 subunit epsilon	LOC101782963	Si006215m.g	1	cytoplasm	GO:0006457 protein folding; GO:0009987 cellular process;		GO:0005524 ATP binding; GO:1901265 nucleoside phosphate binding; GO:0001882 nucleoside binding; GO:0043167 ion binding; GO:0005515 protein binding; GO:0000166 nucleotide binding; GO:0097159 organic cyclic compound binding; GO:1901363 heterocyclic compound binding; GO:0032549 ribonucleoside binding; GO:0097367 carbohydrate derivative binding; GO:0032553 ribonucleotide binding; GO:0005488 binding; …	K09497			IPR027410; IPR027409; IPR027413;	TCP-1-like chaperonin intermediate domain; GroEL-like apical domain; GroEL-like equatorial domain;	O	KOG0357	Chaperonin complex component, TCP-1 epsilon subunit (CCT5)
K3Y658	126	S	hsp70-Hsp90 organizing protein-like [Setaria italica]	LOC101774932	Si009698m.g	1	mitochondria			GO:0005515 protein binding; GO:0005488 binding;	K09553			IPR006636; IPR011990; IPR013026;	Heat shock chaperonin-binding; Tetratricopeptide-like helical domain; Tetratricopeptide repeat-containing domain;	O	KOG0548	Molecular co-chaperone STI1
K3YG41	639	S	large proline-rich protein BAG6 [Setaria italica]	LOC101754924	Si013209m.g	1	nucleus			GO:0005515 protein binding; GO:0005488 binding;				IPR029071; IPR000626;	Ubiquitin-related domain; Ubiquitin domain;	O	KOG4248	Ubiquitin-like protein, regulator of apoptosis
K3YP87	948	S	E3 ubiquitin-protein ligase UPL3-like [Setaria italica]	LOC101758275	Si016079m.g	1	plasma membrane			GO:0005515 protein binding; GO:0019787 ubiquitin-like protein transferase activity; GO:0003824 catalytic activity; GO:0016740 transferase activity; GO:0005488 binding; GO:0004842 ubiquitin-protein transferase activity;	K10590	TRIP12; E3 ubiquitin-protein ligase TRIP12 [EC:2.3.2.26]	sita04120 Ubiquitin mediated proteolysis;	IPR011989; IPR016024; IPR000569;	Armadillo-like helical; Armadillo-type fold; HECT domain;	O	KOG0170	E3 ubiquitin protein ligase
K3Z3D3	31	S	ubiquitin carboxyl-terminal hydrolase 26 [Setaria italica]	LOC101785227	Si021051m.g	1	mitochondria	GO:0043632 modification-dependent macromolecule catabolic process; GO:0070646 protein modification by small protein removal; GO:0044265 cellular macromolecule catabolic process; GO:0051603 proteolysis involved in cellular protein catabolic process; GO:0044257 cellular protein catabolic process; GO:0019941 modification-dependent protein catabolic process; GO:0044267 cellular protein metabolic proc…		GO:0004843 thiol-dependent ubiquitin-specific protease activity; GO:0008233 peptidase activity; GO:0036459 thiol-dependent ubiquitinyl hydrolase activity; GO:0003824 catalytic activity; GO:0005488 binding; GO:0101005 ubiquitinyl hydrolase activity; GO:0070011 peptidase activity, acting on L-amino acid peptides; GO:0019783 ubiquitin-like protein-specific protease activity; GO:0005515 protein bindi…	K11858			IPR033841; IPR029071; IPR006615; IPR000626; IPR028889; IPR001394;	Ubiquitin-specific peptidase 48; Ubiquitin-related domain; Peptidase C19, ubiquitin-specific peptidase, DUSP domain; Ubiquitin domain; Ubiquitin specific protease domain; Peptidase C19, ubiquitin carboxyl-terminal hydrolase;	O	KOG1863	Ubiquitin carboxyl-terminal hydrolase
K3Z3U6	158	S	putative cell division cycle ATPase [Setaria italica]	LOC101785471	Si021214m.g	1	vacuolar membrane			GO:0005524 ATP binding; GO:1901265 nucleoside phosphate binding; GO:0001882 nucleoside binding; GO:0043167 ion binding; GO:0000166 nucleotide binding; GO:0097159 organic cyclic compound binding; GO:1901363 heterocyclic compound binding; GO:0032549 ribonucleoside binding; GO:0097367 carbohydrate derivative binding; GO:0032553 ribonucleotide binding; GO:0005488 binding; GO:0032550 purine ribonucleo…				IPR003593; IPR003959; IPR027417;	AAA+ ATPase domain; ATPase, AAA-type, core; P-loop containing nucleoside triphosphate hydrolase;	O	KOG0737	AAA+-type ATPase
K3ZH40	270	S	calmodulin-interacting protein 111-like [Setaria italica]	LOC101786543	Si025892m.g	1	chloroplast			GO:0005524 ATP binding; GO:1901265 nucleoside phosphate binding; GO:0001882 nucleoside binding; GO:0043167 ion binding; GO:0000166 nucleotide binding; GO:0097159 organic cyclic compound binding; GO:1901363 heterocyclic compound binding; GO:0032549 ribonucleoside binding; GO:0097367 carbohydrate derivative binding; GO:0032553 ribonucleotide binding; GO:0005488 binding; GO:0032550 purine ribonucleo…				IPR003593; IPR003959; IPR027417;	AAA+ ATPase domain; ATPase, AAA-type, core; P-loop containing nucleoside triphosphate hydrolase;	O	KOG0733	Nuclear AAA ATPase (VCP subfamily)
K3ZH63	479	S	ATPase family AAA domain-containing protein 1 [Morus notabilis]	LOC101767955	Si025915m.g	1	cytoplasm			GO:0005524 ATP binding; GO:1901265 nucleoside phosphate binding; GO:0001882 nucleoside binding; GO:0043167 ion binding; GO:0000166 nucleotide binding; GO:0097159 organic cyclic compound binding; GO:1901363 heterocyclic compound binding; GO:0032549 ribonucleoside binding; GO:0097367 carbohydrate derivative binding; GO:0032553 ribonucleotide binding; GO:0005488 binding; GO:0032550 purine ribonucleo…				IPR003959; IPR003593; IPR027417;	ATPase, AAA-type, core; AAA+ ATPase domain; P-loop containing nucleoside triphosphate hydrolase;	O	KOG0737	AAA+-type ATPase
K3ZHY5	271	Y	T-complex protein 1 subunit theta [Setaria italica]	LOC101786286	Si026187m.g	1	cytoplasm	GO:0006457 protein folding; GO:0009987 cellular process;		GO:0005524 ATP binding; GO:1901265 nucleoside phosphate binding; GO:0001882 nucleoside binding; GO:0043167 ion binding; GO:0005515 protein binding; GO:0000166 nucleotide binding; GO:0097159 organic cyclic compound binding; GO:1901363 heterocyclic compound binding; GO:0032549 ribonucleoside binding; GO:0097367 carbohydrate derivative binding; GO:0032553 ribonucleotide binding; GO:0005488 binding; …	K09500			IPR027410; IPR027409; IPR027413;	TCP-1-like chaperonin intermediate domain; GroEL-like apical domain; GroEL-like equatorial domain;	O	KOG0362	Chaperonin complex component, TCP-1 theta subunit (CCT8)
K3ZHY5	264	S	T-complex protein 1 subunit theta [Setaria italica]	LOC101786286	Si026187m.g	1	cytoplasm	GO:0006457 protein folding; GO:0009987 cellular process;		GO:0005524 ATP binding; GO:1901265 nucleoside phosphate binding; GO:0001882 nucleoside binding; GO:0043167 ion binding; GO:0005515 protein binding; GO:0000166 nucleotide binding; GO:0097159 organic cyclic compound binding; GO:1901363 heterocyclic compound binding; GO:0032549 ribonucleoside binding; GO:0097367 carbohydrate derivative binding; GO:0032553 ribonucleotide binding; GO:0005488 binding; …	K09500			IPR027410; IPR027409; IPR027413;	TCP-1-like chaperonin intermediate domain; GroEL-like apical domain; GroEL-like equatorial domain;	O	KOG0362	Chaperonin complex component, TCP-1 theta subunit (CCT8)
K3ZIR9	253	S	E3 ubiquitin-protein ligase RHF2A [Setaria italica]	LOC101779691	Si026471m.g	1	nucleus			GO:0043169 cation binding; GO:0046872 metal ion binding; GO:0005515 protein binding; GO:0008270 zinc ion binding; GO:0046914 transition metal ion binding; GO:0005488 binding; GO:0043167 ion binding;	K19043			IPR001841; IPR013083;	Zinc finger, RING-type; Zinc finger, RING/FYVE/PHD-type;	O	KOG0800	FOG: Predicted E3 ubiquitin ligase
K3ZIR9	258	T	E3 ubiquitin-protein ligase RHF2A [Setaria italica]	LOC101779691	Si026471m.g	1	nucleus			GO:0043169 cation binding; GO:0046872 metal ion binding; GO:0005515 protein binding; GO:0008270 zinc ion binding; GO:0046914 transition metal ion binding; GO:0005488 binding; GO:0043167 ion binding;	K19043			IPR001841; IPR013083;	Zinc finger, RING-type; Zinc finger, RING/FYVE/PHD-type;	O	KOG0800	FOG: Predicted E3 ubiquitin ligase
K3ZX94	28	S	NEDD8-conjugating enzyme Ubc12-like [Setaria italica]	LOC101784914	Si031226m.g	1	cytoskeleton				K10579	UBE2M; ubiquitin-conjugating enzyme E2 M	sita04120 Ubiquitin mediated proteolysis;	IPR016135; IPR000608;	Ubiquitin-conjugating enzyme/RWD-like; Ubiquitin-conjugating enzyme E2;	O	KOG0420	Ubiquitin-protein ligase
K4AL76	883	S	ABC transporter G family member 11-like [Setaria italica]	LOC101783503		1	chloroplast		GO:0016020 membrane;	GO:0005524 ATP binding; GO:1901265 nucleoside phosphate binding; GO:0001882 nucleoside binding; GO:0043167 ion binding; GO:0016817 hydrolase activity, acting on acid anhydrides; GO:0016787 hydrolase activity; GO:0005515 protein binding; GO:0000166 nucleotide binding; GO:0017111 nucleoside-triphosphatase activity; GO:0016887 ATPase activity; GO:0097159 organic cyclic compound binding; GO:1901363 h…				IPR003593; IPR003439; IPR027417; IPR007087; IPR013525;	AAA+ ATPase domain; ABC transporter-like; P-loop containing nucleoside triphosphate hydrolase; Zinc finger, C2H2; ABC-2 type transporter;	O	KOG2932	E3 ubiquitin ligase involved in ubiquitination of E-cadherin complex
K4AL76	886	S	ABC transporter G family member 11-like [Setaria italica]	LOC101783503		1	chloroplast		GO:0016020 membrane;	GO:0005524 ATP binding; GO:1901265 nucleoside phosphate binding; GO:0001882 nucleoside binding; GO:0043167 ion binding; GO:0016817 hydrolase activity, acting on acid anhydrides; GO:0016787 hydrolase activity; GO:0005515 protein binding; GO:0000166 nucleotide binding; GO:0017111 nucleoside-triphosphatase activity; GO:0016887 ATPase activity; GO:0097159 organic cyclic compound binding; GO:1901363 h…				IPR003593; IPR003439; IPR027417; IPR007087; IPR013525;	AAA+ ATPase domain; ABC transporter-like; P-loop containing nucleoside triphosphate hydrolase; Zinc finger, C2H2; ABC-2 type transporter;	O	KOG2932	E3 ubiquitin ligase involved in ubiquitination of E-cadherin complex
K3XG47	312	S	la-related protein 1A [Setaria italica]	LOC101772037		1	nucleus	GO:0006396 RNA processing; GO:0006725 cellular aromatic compound metabolic process; GO:1901360 organic cyclic compound metabolic process; GO:0006807 nitrogen compound metabolic process; GO:0044238 primary metabolic process; GO:0044237 cellular metabolic process; GO:0071704 organic substance metabolic process; GO:0016070 RNA metabolic process; GO:0008152 metabolic process; GO:0090304 nucleic acid …	GO:0043226 organelle; GO:0043231 intracellular membrane-bounded organelle; GO:0043229 intracellular organelle; GO:0005634 nucleus; GO:0044464 cell part; GO:0005622 intracellular; GO:0032991 macromolecular complex; GO:0044424 intracellular part; GO:1990904 ribonucleoprotein complex; GO:0030529 intracellular ribonucleoprotein complex; GO:0043227 membrane-bounded organelle; GO:0005623 cell;	GO:0097159 organic cyclic compound binding; GO:1901363 heterocyclic compound binding; GO:0003723 RNA binding; GO:0005488 binding; GO:0003676 nucleic acid binding;	K18757			IPR011991; IPR006630;	Winged helix-turn-helix DNA-binding domain; RNA-binding protein Lupus La;	OJ	KOG2590	RNA-binding protein LARP/SRO9 and related La domain proteins
K4A9D4	457	S	la-related protein 1B-like isoform X2 [Setaria italica]	LOC101774868	Si035490m.g	1	chloroplast				K18757			IPR006630; IPR011991;	RNA-binding protein Lupus La; Winged helix-turn-helix DNA-binding domain;	OJ	KOG2590	RNA-binding protein LARP/SRO9 and related La domain proteins
K4A9D4	85	S	la-related protein 1B-like isoform X2 [Setaria italica]	LOC101774868	Si035490m.g	1	chloroplast				K18757			IPR006630; IPR011991;	RNA-binding protein Lupus La; Winged helix-turn-helix DNA-binding domain;	OJ	KOG2590	RNA-binding protein LARP/SRO9 and related La domain proteins
K4A9D4	440	S	la-related protein 1B-like isoform X2 [Setaria italica]	LOC101774868	Si035490m.g	1	chloroplast				K18757			IPR006630; IPR011991;	RNA-binding protein Lupus La; Winged helix-turn-helix DNA-binding domain;	OJ	KOG2590	RNA-binding protein LARP/SRO9 and related La domain proteins
K4A9D4	94	S	la-related protein 1B-like isoform X2 [Setaria italica]	LOC101774868	Si035490m.g	1	chloroplast				K18757			IPR006630; IPR011991;	RNA-binding protein Lupus La; Winged helix-turn-helix DNA-binding domain;	OJ	KOG2590	RNA-binding protein LARP/SRO9 and related La domain proteins
K4A9D4	438	S	la-related protein 1B-like isoform X2 [Setaria italica]	LOC101774868	Si035490m.g	1	chloroplast				K18757			IPR006630; IPR011991;	RNA-binding protein Lupus La; Winged helix-turn-helix DNA-binding domain;	OJ	KOG2590	RNA-binding protein LARP/SRO9 and related La domain proteins
K3Z321	2456	Y	E3 ubiquitin-protein ligase UPL1-like isoform X2 [Setaria italica]	LOC101778904	Si020939m.g	1	chloroplast			GO:0005515 protein binding; GO:0019787 ubiquitin-like protein transferase activity; GO:0003824 catalytic activity; GO:0016740 transferase activity; GO:0005488 binding; GO:0004842 ubiquitin-protein transferase activity;	K10592	HUWE1; E3 ubiquitin-protein ligase HUWE1 [EC:2.3.2.26]	sita04120 Ubiquitin mediated proteolysis;	IPR015940; IPR010314; IPR025527; IPR010309; IPR016024; IPR000569; IPR009060;	Ubiquitin-associated domain; E3 ubiquitin ligase, domain of unknown function DUF913; Domain of unknown function DUF4414; E3 ubiquitin ligase, domain of unknown function DUF908; Armadillo-type fold; HECT domain; UBA-like;	OK	KOG0939	E3 ubiquitin-protein ligase/Putative upstream regulatory element binding protein
K3Z321	2448	S	E3 ubiquitin-protein ligase UPL1-like isoform X2 [Setaria italica]	LOC101778904	Si020939m.g	1	chloroplast			GO:0005515 protein binding; GO:0019787 ubiquitin-like protein transferase activity; GO:0003824 catalytic activity; GO:0016740 transferase activity; GO:0005488 binding; GO:0004842 ubiquitin-protein transferase activity;	K10592	HUWE1; E3 ubiquitin-protein ligase HUWE1 [EC:2.3.2.26]	sita04120 Ubiquitin mediated proteolysis;	IPR015940; IPR010314; IPR025527; IPR010309; IPR016024; IPR000569; IPR009060;	Ubiquitin-associated domain; E3 ubiquitin ligase, domain of unknown function DUF913; Domain of unknown function DUF4414; E3 ubiquitin ligase, domain of unknown function DUF908; Armadillo-type fold; HECT domain; UBA-like;	OK	KOG0939	E3 ubiquitin-protein ligase/Putative upstream regulatory element binding protein
K3Y6U6	452	T	Ammonium transporter	LOC101768332	Si009937m.g	1	chloroplast	GO:0006810 transport; GO:0055085 transmembrane transport; GO:0098655 cation transmembrane transport; GO:0034220 ion transmembrane transport; GO:0006812 cation transport; GO:0015696 ammonium transport; GO:0006811 ion transport; GO:0072488 ammonium transmembrane transport; GO:0051179 localization; GO:0071705 nitrogen compound transport; GO:0051234 establishment of localization;	GO:0016020 membrane;	GO:0008519 ammonium transmembrane transporter activity; GO:0015075 ion transmembrane transporter activity; GO:0022892 substrate-specific transporter activity; GO:0008324 cation transmembrane transporter activity; GO:0022891 substrate-specific transmembrane transporter activity; GO:0022857 transmembrane transporter activity; GO:0005215 transporter activity;	K03320			IPR024041; IPR029020;	Ammonium transporter AmtB-like domain; Ammonium/urea transporter;	P	KOG0682	Ammonia permease
K3Z3A4	1081	S	sodium/hydrogen exchanger 8 [Setaria italica]	LOC101764447	Si021022m.g	1	cytoplasm	GO:0006810 transport; GO:0055085 transmembrane transport; GO:0051179 localization; GO:0006812 cation transport; GO:0006811 ion transport; GO:0051234 establishment of localization;	GO:0031224 intrinsic component of membrane; GO:0016020 membrane; GO:0016021 integral component of membrane; GO:0044425 membrane part;	GO:0015298 solute:cation antiporter activity; GO:0022804 active transmembrane transporter activity; GO:0015291 secondary active transmembrane transporter activity; GO:0015075 ion transmembrane transporter activity; GO:0015299 solute:proton antiporter activity; GO:0022892 substrate-specific transporter activity; GO:0015077 monovalent inorganic cation transmembrane transporter activity; GO:0022890 …				IPR000595; IPR006153; IPR018490; IPR014710;	Cyclic nucleotide-binding domain; Cation/H+ exchanger; Cyclic nucleotide-binding-like; RmlC-like jelly roll fold;	P	KOG1965	Sodium/hydrogen exchanger protein
K3Z3A4	991	S	sodium/hydrogen exchanger 8 [Setaria italica]	LOC101764447	Si021022m.g	1	cytoplasm	GO:0006810 transport; GO:0055085 transmembrane transport; GO:0051179 localization; GO:0006812 cation transport; GO:0006811 ion transport; GO:0051234 establishment of localization;	GO:0031224 intrinsic component of membrane; GO:0016020 membrane; GO:0016021 integral component of membrane; GO:0044425 membrane part;	GO:0015298 solute:cation antiporter activity; GO:0022804 active transmembrane transporter activity; GO:0015291 secondary active transmembrane transporter activity; GO:0015075 ion transmembrane transporter activity; GO:0015299 solute:proton antiporter activity; GO:0022892 substrate-specific transporter activity; GO:0015077 monovalent inorganic cation transmembrane transporter activity; GO:0022890 …				IPR000595; IPR006153; IPR018490; IPR014710;	Cyclic nucleotide-binding domain; Cation/H+ exchanger; Cyclic nucleotide-binding-like; RmlC-like jelly roll fold;	P	KOG1965	Sodium/hydrogen exchanger protein
K3Z3A4	1022	S	sodium/hydrogen exchanger 8 [Setaria italica]	LOC101764447	Si021022m.g	1	cytoplasm	GO:0006810 transport; GO:0055085 transmembrane transport; GO:0051179 localization; GO:0006812 cation transport; GO:0006811 ion transport; GO:0051234 establishment of localization;	GO:0031224 intrinsic component of membrane; GO:0016020 membrane; GO:0016021 integral component of membrane; GO:0044425 membrane part;	GO:0015298 solute:cation antiporter activity; GO:0022804 active transmembrane transporter activity; GO:0015291 secondary active transmembrane transporter activity; GO:0015075 ion transmembrane transporter activity; GO:0015299 solute:proton antiporter activity; GO:0022892 substrate-specific transporter activity; GO:0015077 monovalent inorganic cation transmembrane transporter activity; GO:0022890 …				IPR000595; IPR006153; IPR018490; IPR014710;	Cyclic nucleotide-binding domain; Cation/H+ exchanger; Cyclic nucleotide-binding-like; RmlC-like jelly roll fold;	P	KOG1965	Sodium/hydrogen exchanger protein
K3Z3A4	1010	S	sodium/hydrogen exchanger 8 [Setaria italica]	LOC101764447	Si021022m.g	1	cytoplasm	GO:0006810 transport; GO:0055085 transmembrane transport; GO:0051179 localization; GO:0006812 cation transport; GO:0006811 ion transport; GO:0051234 establishment of localization;	GO:0031224 intrinsic component of membrane; GO:0016020 membrane; GO:0016021 integral component of membrane; GO:0044425 membrane part;	GO:0015298 solute:cation antiporter activity; GO:0022804 active transmembrane transporter activity; GO:0015291 secondary active transmembrane transporter activity; GO:0015075 ion transmembrane transporter activity; GO:0015299 solute:proton antiporter activity; GO:0022892 substrate-specific transporter activity; GO:0015077 monovalent inorganic cation transmembrane transporter activity; GO:0022890 …				IPR000595; IPR006153; IPR018490; IPR014710;	Cyclic nucleotide-binding domain; Cation/H+ exchanger; Cyclic nucleotide-binding-like; RmlC-like jelly roll fold;	P	KOG1965	Sodium/hydrogen exchanger protein
K3Z3A4	963	S	sodium/hydrogen exchanger 8 [Setaria italica]	LOC101764447	Si021022m.g	1	cytoplasm	GO:0006810 transport; GO:0055085 transmembrane transport; GO:0051179 localization; GO:0006812 cation transport; GO:0006811 ion transport; GO:0051234 establishment of localization;	GO:0031224 intrinsic component of membrane; GO:0016020 membrane; GO:0016021 integral component of membrane; GO:0044425 membrane part;	GO:0015298 solute:cation antiporter activity; GO:0022804 active transmembrane transporter activity; GO:0015291 secondary active transmembrane transporter activity; GO:0015075 ion transmembrane transporter activity; GO:0015299 solute:proton antiporter activity; GO:0022892 substrate-specific transporter activity; GO:0015077 monovalent inorganic cation transmembrane transporter activity; GO:0022890 …				IPR000595; IPR006153; IPR018490; IPR014710;	Cyclic nucleotide-binding domain; Cation/H+ exchanger; Cyclic nucleotide-binding-like; RmlC-like jelly roll fold;	P	KOG1965	Sodium/hydrogen exchanger protein
K3Z3A4	1068	S	sodium/hydrogen exchanger 8 [Setaria italica]	LOC101764447	Si021022m.g	1	cytoplasm	GO:0006810 transport; GO:0055085 transmembrane transport; GO:0051179 localization; GO:0006812 cation transport; GO:0006811 ion transport; GO:0051234 establishment of localization;	GO:0031224 intrinsic component of membrane; GO:0016020 membrane; GO:0016021 integral component of membrane; GO:0044425 membrane part;	GO:0015298 solute:cation antiporter activity; GO:0022804 active transmembrane transporter activity; GO:0015291 secondary active transmembrane transporter activity; GO:0015075 ion transmembrane transporter activity; GO:0015299 solute:proton antiporter activity; GO:0022892 substrate-specific transporter activity; GO:0015077 monovalent inorganic cation transmembrane transporter activity; GO:0022890 …				IPR000595; IPR006153; IPR018490; IPR014710;	Cyclic nucleotide-binding domain; Cation/H+ exchanger; Cyclic nucleotide-binding-like; RmlC-like jelly roll fold;	P	KOG1965	Sodium/hydrogen exchanger protein
K3Z3A4	973	S	sodium/hydrogen exchanger 8 [Setaria italica]	LOC101764447	Si021022m.g	1	cytoplasm	GO:0006810 transport; GO:0055085 transmembrane transport; GO:0051179 localization; GO:0006812 cation transport; GO:0006811 ion transport; GO:0051234 establishment of localization;	GO:0031224 intrinsic component of membrane; GO:0016020 membrane; GO:0016021 integral component of membrane; GO:0044425 membrane part;	GO:0015298 solute:cation antiporter activity; GO:0022804 active transmembrane transporter activity; GO:0015291 secondary active transmembrane transporter activity; GO:0015075 ion transmembrane transporter activity; GO:0015299 solute:proton antiporter activity; GO:0022892 substrate-specific transporter activity; GO:0015077 monovalent inorganic cation transmembrane transporter activity; GO:0022890 …				IPR000595; IPR006153; IPR018490; IPR014710;	Cyclic nucleotide-binding domain; Cation/H+ exchanger; Cyclic nucleotide-binding-like; RmlC-like jelly roll fold;	P	KOG1965	Sodium/hydrogen exchanger protein
K3Z3A4	1142	S	sodium/hydrogen exchanger 8 [Setaria italica]	LOC101764447	Si021022m.g	1	cytoplasm	GO:0006810 transport; GO:0055085 transmembrane transport; GO:0051179 localization; GO:0006812 cation transport; GO:0006811 ion transport; GO:0051234 establishment of localization;	GO:0031224 intrinsic component of membrane; GO:0016020 membrane; GO:0016021 integral component of membrane; GO:0044425 membrane part;	GO:0015298 solute:cation antiporter activity; GO:0022804 active transmembrane transporter activity; GO:0015291 secondary active transmembrane transporter activity; GO:0015075 ion transmembrane transporter activity; GO:0015299 solute:proton antiporter activity; GO:0022892 substrate-specific transporter activity; GO:0015077 monovalent inorganic cation transmembrane transporter activity; GO:0022890 …				IPR000595; IPR006153; IPR018490; IPR014710;	Cyclic nucleotide-binding domain; Cation/H+ exchanger; Cyclic nucleotide-binding-like; RmlC-like jelly roll fold;	P	KOG1965	Sodium/hydrogen exchanger protein
K3Z3A4	1062	S	sodium/hydrogen exchanger 8 [Setaria italica]	LOC101764447	Si021022m.g	1	cytoplasm	GO:0006810 transport; GO:0055085 transmembrane transport; GO:0051179 localization; GO:0006812 cation transport; GO:0006811 ion transport; GO:0051234 establishment of localization;	GO:0031224 intrinsic component of membrane; GO:0016020 membrane; GO:0016021 integral component of membrane; GO:0044425 membrane part;	GO:0015298 solute:cation antiporter activity; GO:0022804 active transmembrane transporter activity; GO:0015291 secondary active transmembrane transporter activity; GO:0015075 ion transmembrane transporter activity; GO:0015299 solute:proton antiporter activity; GO:0022892 substrate-specific transporter activity; GO:0015077 monovalent inorganic cation transmembrane transporter activity; GO:0022890 …				IPR000595; IPR006153; IPR018490; IPR014710;	Cyclic nucleotide-binding domain; Cation/H+ exchanger; Cyclic nucleotide-binding-like; RmlC-like jelly roll fold;	P	KOG1965	Sodium/hydrogen exchanger protein
K3Z3Y6	789	S	cation/H(+) antiporter 19-like [Setaria italica]	LOC101772937	Si021254m.g	1	plasma membrane	GO:0006810 transport; GO:0055085 transmembrane transport; GO:0051179 localization; GO:0006812 cation transport; GO:0006811 ion transport; GO:0051234 establishment of localization;	GO:0031224 intrinsic component of membrane; GO:0016020 membrane; GO:0016021 integral component of membrane; GO:0044425 membrane part;	GO:0015298 solute:cation antiporter activity; GO:0022804 active transmembrane transporter activity; GO:0015291 secondary active transmembrane transporter activity; GO:0015075 ion transmembrane transporter activity; GO:0015299 solute:proton antiporter activity; GO:0022892 substrate-specific transporter activity; GO:0015077 monovalent inorganic cation transmembrane transporter activity; GO:0022890 …				IPR006153;	Cation/H+ exchanger;	P	KOG1650	Predicted K+/H+-antiporter
K3ZQ56	282	S	ethylene-insensitive protein 2-like [Setaria italica]	LOC101769406	Si028713m.g	1	plasma membrane	GO:0050794 regulation of cellular process; GO:0044700 single organism signaling; GO:0051716 cellular response to stimulus; GO:0009873 ethylene-activated signaling pathway; GO:0035556 intracellular signal transduction; GO:0009723 response to ethylene; GO:0071310 cellular response to organic substance; GO:0044699 single-organism process; GO:0000160 phosphorelay signal transduction system; GO:001003…	GO:0016020 membrane;	GO:0005215 transporter activity;						P	KOG1291	Mn2+ and Fe2+ transporters of the NRAMP family
K3ZQF6	905	T	Plasma membrane ATPase	LOC101782642	Si028836m.g	1	plasma membrane	GO:0009116 nucleoside metabolic process; GO:0042278 purine nucleoside metabolic process; GO:0009167 purine ribonucleoside monophosphate metabolic process; GO:0009117 nucleotide metabolic process; GO:0044699 single-organism process; GO:0046129 purine ribonucleoside biosynthetic process; GO:0009163 nucleoside biosynthetic process; GO:0009058 biosynthetic process; GO:0009156 ribonucleoside monophosp…	GO:0031224 intrinsic component of membrane; GO:0016020 membrane; GO:0016021 integral component of membrane; GO:0044425 membrane part;	GO:1901265 nucleoside phosphate binding; GO:0043167 ion binding; GO:0016817 hydrolase activity, acting on acid anhydrides; GO:0016787 hydrolase activity; GO:0000166 nucleotide binding; GO:0017111 nucleoside-triphosphatase activity; GO:0016887 ATPase activity; GO:1901363 heterocyclic compound binding; GO:0097159 organic cyclic compound binding; GO:0016462 pyrophosphatase activity; GO:0003824 catal…	K01535	PMA1; H+-transporting ATPase [EC:7.1.2.1]	sita00190 Oxidative phosphorylation;	IPR023298; IPR004014; IPR008250; IPR023299; IPR023214;	P-type ATPase, transmembrane domain; Cation-transporting P-type ATPase, N-terminal; P-type ATPase, A domain; P-type ATPase, cytoplasmic domain N; HAD-like domain;	P	KOG0205	Plasma membrane H+-transporting ATPase
K3ZV80	276	S	"""""""sulfate transporter 4.1, chloroplastic-like isoform X2 [Setaria italica]"""""""	SETIT_030473mg		1	plasma membrane	GO:0006810 transport; GO:0006820 anion transport; GO:0072348 sulfur compound transport; GO:0008272 sulfate transport; GO:1902578 single-organism localization; GO:0006811 ion transport; GO:0044699 single-organism process; GO:0051179 localization; GO:0015698 inorganic anion transport; GO:0051234 establishment of localization; GO:0044765 single-organism transport;	GO:0031224 intrinsic component of membrane; GO:0016020 membrane; GO:0016021 integral component of membrane; GO:0044425 membrane part;	GO:1901682 sulfur compound transmembrane transporter activity; GO:0015075 ion transmembrane transporter activity; GO:0022892 substrate-specific transporter activity; GO:0015116 sulfate transmembrane transporter activity; GO:0015103 inorganic anion transmembrane transporter activity; GO:0008509 anion transmembrane transporter activity; GO:0022891 substrate-specific transmembrane transporter activi…				IPR011547; IPR002645;	SLC26A/SulP transporter domain; STAS domain;	P	KOG0236	Sulfate/bicarbonate/oxalate exchanger SAT-1 and related transporters (SLC26 family)
K3ZV80	284	S	"""""""sulfate transporter 4.1, chloroplastic-like isoform X2 [Setaria italica]"""""""	SETIT_030473mg		1	plasma membrane	GO:0006810 transport; GO:0006820 anion transport; GO:0072348 sulfur compound transport; GO:0008272 sulfate transport; GO:1902578 single-organism localization; GO:0006811 ion transport; GO:0044699 single-organism process; GO:0051179 localization; GO:0015698 inorganic anion transport; GO:0051234 establishment of localization; GO:0044765 single-organism transport;	GO:0031224 intrinsic component of membrane; GO:0016020 membrane; GO:0016021 integral component of membrane; GO:0044425 membrane part;	GO:1901682 sulfur compound transmembrane transporter activity; GO:0015075 ion transmembrane transporter activity; GO:0022892 substrate-specific transporter activity; GO:0015116 sulfate transmembrane transporter activity; GO:0015103 inorganic anion transmembrane transporter activity; GO:0008509 anion transmembrane transporter activity; GO:0022891 substrate-specific transmembrane transporter activi…				IPR011547; IPR002645;	SLC26A/SulP transporter domain; STAS domain;	P	KOG0236	Sulfate/bicarbonate/oxalate exchanger SAT-1 and related transporters (SLC26 family)
K3ZV80	279	S	"""""""sulfate transporter 4.1, chloroplastic-like isoform X2 [Setaria italica]"""""""	SETIT_030473mg		1	plasma membrane	GO:0006810 transport; GO:0006820 anion transport; GO:0072348 sulfur compound transport; GO:0008272 sulfate transport; GO:1902578 single-organism localization; GO:0006811 ion transport; GO:0044699 single-organism process; GO:0051179 localization; GO:0015698 inorganic anion transport; GO:0051234 establishment of localization; GO:0044765 single-organism transport;	GO:0031224 intrinsic component of membrane; GO:0016020 membrane; GO:0016021 integral component of membrane; GO:0044425 membrane part;	GO:1901682 sulfur compound transmembrane transporter activity; GO:0015075 ion transmembrane transporter activity; GO:0022892 substrate-specific transporter activity; GO:0015116 sulfate transmembrane transporter activity; GO:0015103 inorganic anion transmembrane transporter activity; GO:0008509 anion transmembrane transporter activity; GO:0022891 substrate-specific transmembrane transporter activi…				IPR011547; IPR002645;	SLC26A/SulP transporter domain; STAS domain;	P	KOG0236	Sulfate/bicarbonate/oxalate exchanger SAT-1 and related transporters (SLC26 family)
K4A0Y0	9	S	"""""""sulfate transporter 4.1, chloroplastic-like isoform X1 [Setaria italica]"""""""	LOC101785847		1	chloroplast	GO:0006810 transport; GO:0006820 anion transport; GO:0072348 sulfur compound transport; GO:0008272 sulfate transport; GO:1902578 single-organism localization; GO:0006811 ion transport; GO:0044699 single-organism process; GO:0051179 localization; GO:0015698 inorganic anion transport; GO:0051234 establishment of localization; GO:0044765 single-organism transport;	GO:0031224 intrinsic component of membrane; GO:0016020 membrane; GO:0016021 integral component of membrane; GO:0044425 membrane part;	GO:0022804 active transmembrane transporter activity; GO:0015291 secondary active transmembrane transporter activity; GO:1901682 sulfur compound transmembrane transporter activity; GO:0015075 ion transmembrane transporter activity; GO:0022892 substrate-specific transporter activity; GO:0015116 sulfate transmembrane transporter activity; GO:0008271 secondary active sulfate transmembrane transporte…	K18059			IPR011547;	SLC26A/SulP transporter domain;	P	KOG0236	Sulfate/bicarbonate/oxalate exchanger SAT-1 and related transporters (SLC26 family)
K4A5F3	953	T	Plasma membrane ATPase	LOC101778509	Si034107m.g	1	plasma membrane	GO:0009116 nucleoside metabolic process; GO:0042278 purine nucleoside metabolic process; GO:0009167 purine ribonucleoside monophosphate metabolic process; GO:0009117 nucleotide metabolic process; GO:0044699 single-organism process; GO:0046129 purine ribonucleoside biosynthetic process; GO:0009163 nucleoside biosynthetic process; GO:0009058 biosynthetic process; GO:0009156 ribonucleoside monophosp…	GO:0031224 intrinsic component of membrane; GO:0016020 membrane; GO:0016021 integral component of membrane; GO:0044425 membrane part;	GO:1901265 nucleoside phosphate binding; GO:0043167 ion binding; GO:0016817 hydrolase activity, acting on acid anhydrides; GO:0016787 hydrolase activity; GO:0000166 nucleotide binding; GO:0017111 nucleoside-triphosphatase activity; GO:0016887 ATPase activity; GO:1901363 heterocyclic compound binding; GO:0097159 organic cyclic compound binding; GO:0016462 pyrophosphatase activity; GO:0003824 catal…	K01535	PMA1; H+-transporting ATPase [EC:7.1.2.1]	sita00190 Oxidative phosphorylation;	IPR023298; IPR004014; IPR023299; IPR008250; IPR023214;	P-type ATPase, transmembrane domain; Cation-transporting P-type ATPase, N-terminal; P-type ATPase, cytoplasmic domain N; P-type ATPase, A domain; HAD-like domain;	P	KOG0205	Plasma membrane H+-transporting ATPase
K4AAL3	282	S	translation initiation factor IF-2-like isoform X1 [Setaria italica]	LOC101770543	Si035920m.g	1	chloroplast	GO:0006810 transport; GO:0051179 localization; GO:0006812 cation transport; GO:0030001 metal ion transport; GO:0006811 ion transport; GO:0051234 establishment of localization;		GO:0046872 metal ion binding; GO:0043169 cation binding; GO:0005488 binding; GO:0043167 ion binding;				IPR006121;	Heavy metal-associated domain, HMA;	P	KOG1603	Copper chaperone
K4ABU0	244	S	putative transporter arsB isoform X1 [Setaria italica]	LOC101763386	Si034987m.g	1	plasma membrane	GO:0006820 anion transport; GO:0006810 transport; GO:0055085 transmembrane transport; GO:0006811 ion transport; GO:0051179 localization; GO:0015700 arsenite transport; GO:0015698 inorganic anion transport; GO:0051234 establishment of localization;	GO:0031224 intrinsic component of membrane; GO:0016020 membrane; GO:0016021 integral component of membrane; GO:0044425 membrane part;	GO:0015105 arsenite transmembrane transporter activity; GO:0015075 ion transmembrane transporter activity; GO:0022892 substrate-specific transporter activity; GO:0015103 inorganic anion transmembrane transporter activity; GO:0005215 transporter activity; GO:0008509 anion transmembrane transporter activity; GO:0022891 substrate-specific transmembrane transporter activity; GO:0022857 transmembrane …				IPR004680;	Citrate transporter-like domain;	P	KOG2639	Sodium sulfate symporter and related arsenite permeases
K4ABU0	278	S	putative transporter arsB isoform X1 [Setaria italica]	LOC101763386	Si034987m.g	1	plasma membrane	GO:0006820 anion transport; GO:0006810 transport; GO:0055085 transmembrane transport; GO:0006811 ion transport; GO:0051179 localization; GO:0015700 arsenite transport; GO:0015698 inorganic anion transport; GO:0051234 establishment of localization;	GO:0031224 intrinsic component of membrane; GO:0016020 membrane; GO:0016021 integral component of membrane; GO:0044425 membrane part;	GO:0015105 arsenite transmembrane transporter activity; GO:0015075 ion transmembrane transporter activity; GO:0022892 substrate-specific transporter activity; GO:0015103 inorganic anion transmembrane transporter activity; GO:0005215 transporter activity; GO:0008509 anion transmembrane transporter activity; GO:0022891 substrate-specific transmembrane transporter activity; GO:0022857 transmembrane …				IPR004680;	Citrate transporter-like domain;	P	KOG2639	Sodium sulfate symporter and related arsenite permeases
K4ABU0	275	S	putative transporter arsB isoform X1 [Setaria italica]	LOC101763386	Si034987m.g	1	plasma membrane	GO:0006820 anion transport; GO:0006810 transport; GO:0055085 transmembrane transport; GO:0006811 ion transport; GO:0051179 localization; GO:0015700 arsenite transport; GO:0015698 inorganic anion transport; GO:0051234 establishment of localization;	GO:0031224 intrinsic component of membrane; GO:0016020 membrane; GO:0016021 integral component of membrane; GO:0044425 membrane part;	GO:0015105 arsenite transmembrane transporter activity; GO:0015075 ion transmembrane transporter activity; GO:0022892 substrate-specific transporter activity; GO:0015103 inorganic anion transmembrane transporter activity; GO:0005215 transporter activity; GO:0008509 anion transmembrane transporter activity; GO:0022891 substrate-specific transmembrane transporter activity; GO:0022857 transmembrane …				IPR004680;	Citrate transporter-like domain;	P	KOG2639	Sodium sulfate symporter and related arsenite permeases
K4ABU0	293	S	putative transporter arsB isoform X1 [Setaria italica]	LOC101763386	Si034987m.g	1	plasma membrane	GO:0006820 anion transport; GO:0006810 transport; GO:0055085 transmembrane transport; GO:0006811 ion transport; GO:0051179 localization; GO:0015700 arsenite transport; GO:0015698 inorganic anion transport; GO:0051234 establishment of localization;	GO:0031224 intrinsic component of membrane; GO:0016020 membrane; GO:0016021 integral component of membrane; GO:0044425 membrane part;	GO:0015105 arsenite transmembrane transporter activity; GO:0015075 ion transmembrane transporter activity; GO:0022892 substrate-specific transporter activity; GO:0015103 inorganic anion transmembrane transporter activity; GO:0005215 transporter activity; GO:0008509 anion transmembrane transporter activity; GO:0022891 substrate-specific transmembrane transporter activity; GO:0022857 transmembrane …				IPR004680;	Citrate transporter-like domain;	P	KOG2639	Sodium sulfate symporter and related arsenite permeases
K3XDS6	836	S	ABC transporter G family member 36 [Setaria italica]	LOC101785265	Si000043m.g	1	plasma membrane		GO:0016020 membrane;	GO:0005524 ATP binding; GO:1901265 nucleoside phosphate binding; GO:0001882 nucleoside binding; GO:0043167 ion binding; GO:0016817 hydrolase activity, acting on acid anhydrides; GO:0016787 hydrolase activity; GO:0000166 nucleotide binding; GO:0017111 nucleoside-triphosphatase activity; GO:0016887 ATPase activity; GO:0097159 organic cyclic compound binding; GO:1901363 heterocyclic compound binding…				IPR003439; IPR027417; IPR029481; IPR034001; IPR003593; IPR013581; IPR034003; IPR013525;	ABC transporter-like; P-loop containing nucleoside triphosphate hydrolase; ABC-transporter extracellular N-terminal domain; ATP-binding cassette transporter, PDR-like subfamily G, domain 1; AAA+ ATPase domain; Plant PDR ABC transporter associated; ATP-binding cassette transporter, PDR-like subfamily G, domain 2; ABC-2 type transporter;	Q	KOG0065	Pleiotropic drug resistance proteins (PDR1-15), ABC superfamily
K3Y4M9	1535	T	ABC transporter C family member 2-like [Setaria italica]	LOC101764808	Si009167m.g	1	plasma membrane	GO:0006810 transport; GO:0055085 transmembrane transport; GO:0051179 localization; GO:0051234 establishment of localization;	GO:0031224 intrinsic component of membrane; GO:0016020 membrane; GO:0016021 integral component of membrane; GO:0044425 membrane part;	GO:1901265 nucleoside phosphate binding; GO:0015399 primary active transmembrane transporter activity; GO:0016817 hydrolase activity, acting on acid anhydrides; GO:0016787 hydrolase activity; GO:0016887 ATPase activity; GO:0097159 organic cyclic compound binding; GO:1901363 heterocyclic compound binding; GO:0016462 pyrophosphatase activity; GO:0003824 catalytic activity; GO:0032553 ribonucleotide…				IPR003593; IPR003439; IPR027417; IPR011527;	AAA+ ATPase domain; ABC transporter-like; P-loop containing nucleoside triphosphate hydrolase; ABC transporter type 1, transmembrane domain;	Q	KOG0054	Multidrug resistance-associated protein/mitoxantrone resistance protein, ABC superfamily
K3Y4M9	1539	S	ABC transporter C family member 2-like [Setaria italica]	LOC101764808	Si009167m.g	1	plasma membrane	GO:0006810 transport; GO:0055085 transmembrane transport; GO:0051179 localization; GO:0051234 establishment of localization;	GO:0031224 intrinsic component of membrane; GO:0016020 membrane; GO:0016021 integral component of membrane; GO:0044425 membrane part;	GO:1901265 nucleoside phosphate binding; GO:0015399 primary active transmembrane transporter activity; GO:0016817 hydrolase activity, acting on acid anhydrides; GO:0016787 hydrolase activity; GO:0016887 ATPase activity; GO:0097159 organic cyclic compound binding; GO:1901363 heterocyclic compound binding; GO:0016462 pyrophosphatase activity; GO:0003824 catalytic activity; GO:0032553 ribonucleotide…				IPR003593; IPR003439; IPR027417; IPR011527;	AAA+ ATPase domain; ABC transporter-like; P-loop containing nucleoside triphosphate hydrolase; ABC transporter type 1, transmembrane domain;	Q	KOG0054	Multidrug resistance-associated protein/mitoxantrone resistance protein, ABC superfamily
K3Y4M9	1537	S	ABC transporter C family member 2-like [Setaria italica]	LOC101764808	Si009167m.g	1	plasma membrane	GO:0006810 transport; GO:0055085 transmembrane transport; GO:0051179 localization; GO:0051234 establishment of localization;	GO:0031224 intrinsic component of membrane; GO:0016020 membrane; GO:0016021 integral component of membrane; GO:0044425 membrane part;	GO:1901265 nucleoside phosphate binding; GO:0015399 primary active transmembrane transporter activity; GO:0016817 hydrolase activity, acting on acid anhydrides; GO:0016787 hydrolase activity; GO:0016887 ATPase activity; GO:0097159 organic cyclic compound binding; GO:1901363 heterocyclic compound binding; GO:0016462 pyrophosphatase activity; GO:0003824 catalytic activity; GO:0032553 ribonucleotide…				IPR003593; IPR003439; IPR027417; IPR011527;	AAA+ ATPase domain; ABC transporter-like; P-loop containing nucleoside triphosphate hydrolase; ABC transporter type 1, transmembrane domain;	Q	KOG0054	Multidrug resistance-associated protein/mitoxantrone resistance protein, ABC superfamily
K3Y4Q9	653	S	ABC transporter B family member 19-like [Setaria italica]	LOC101773725	Si009197m.g	1	plasma membrane	GO:0006810 transport; GO:0055085 transmembrane transport; GO:0051179 localization; GO:0051234 establishment of localization;	GO:0031224 intrinsic component of membrane; GO:0016020 membrane; GO:0016021 integral component of membrane; GO:0044425 membrane part;	GO:1901265 nucleoside phosphate binding; GO:0015399 primary active transmembrane transporter activity; GO:0016817 hydrolase activity, acting on acid anhydrides; GO:0016787 hydrolase activity; GO:0016887 ATPase activity; GO:0097159 organic cyclic compound binding; GO:1901363 heterocyclic compound binding; GO:0016462 pyrophosphatase activity; GO:0003824 catalytic activity; GO:0032553 ribonucleotide…	K05658			IPR003593; IPR003439; IPR027417; IPR011527;	AAA+ ATPase domain; ABC transporter-like; P-loop containing nucleoside triphosphate hydrolase; ABC transporter type 1, transmembrane domain;	Q	KOG0055	Multidrug/pheromone exporter, ABC superfamily
K3ZUK8	356	S	probable cinnamyl alcohol dehydrogenase 8D [Setaria italica]	LOC101756551	Si030289m.g	1	chloroplast	GO:0044699 single-organism process; GO:0008152 metabolic process; GO:0055114 oxidation-reduction process; GO:0044710 single-organism metabolic process;		GO:0046914 transition metal ion binding; GO:0003824 catalytic activity; GO:0005488 binding; GO:0043167 ion binding; GO:0046872 metal ion binding; GO:0043169 cation binding; GO:0008270 zinc ion binding; GO:0016491 oxidoreductase activity;	K00083	E1.1.1.195; cinnamyl-alcohol dehydrogenase [EC:1.1.1.195]	sita01100 Metabolic pathways; sita01110 Biosynthesis of secondary metabolites; sita00940 Phenylpropanoid biosynthesis;	IPR011032; IPR020843; IPR016040; IPR013154; IPR013149;	GroES-like; Polyketide synthase, enoylreductase domain; NAD(P)-binding domain; Alcohol dehydrogenase, N-terminal; Alcohol dehydrogenase, C-terminal;	Q	KOG0023	Alcohol dehydrogenase, class V
K4A4R4	569	T	lysine-specific histone demethylase 1 homolog 3 [Setaria italica]	LOC101756078	Si033868m.g	1	nucleus	GO:0044699 single-organism process; GO:0008152 metabolic process; GO:0055114 oxidation-reduction process; GO:0044710 single-organism metabolic process;		GO:0097159 organic cyclic compound binding; GO:1901363 heterocyclic compound binding; GO:0003677 DNA binding; GO:0003824 catalytic activity; GO:0005488 binding; GO:0003676 nucleic acid binding; GO:0005515 protein binding; GO:0016491 oxidoreductase activity;				IPR002937; IPR011991; IPR009057; IPR016040; IPR007526; IPR023753;	Amine oxidase; Winged helix-turn-helix DNA-binding domain; Homeobox domain-like; NAD(P)-binding domain; SWIRM domain; FAD/NAD(P)-binding domain;	Q	KOG0029	Amine oxidase
K4A4R4	212	S	lysine-specific histone demethylase 1 homolog 3 [Setaria italica]	LOC101756078	Si033868m.g	1	nucleus	GO:0044699 single-organism process; GO:0008152 metabolic process; GO:0055114 oxidation-reduction process; GO:0044710 single-organism metabolic process;		GO:0097159 organic cyclic compound binding; GO:1901363 heterocyclic compound binding; GO:0003677 DNA binding; GO:0003824 catalytic activity; GO:0005488 binding; GO:0003676 nucleic acid binding; GO:0005515 protein binding; GO:0016491 oxidoreductase activity;				IPR002937; IPR011991; IPR009057; IPR016040; IPR007526; IPR023753;	Amine oxidase; Winged helix-turn-helix DNA-binding domain; Homeobox domain-like; NAD(P)-binding domain; SWIRM domain; FAD/NAD(P)-binding domain;	Q	KOG0029	Amine oxidase
K4A4R4	1401	S	lysine-specific histone demethylase 1 homolog 3 [Setaria italica]	LOC101756078	Si033868m.g	1	nucleus	GO:0044699 single-organism process; GO:0008152 metabolic process; GO:0055114 oxidation-reduction process; GO:0044710 single-organism metabolic process;		GO:0097159 organic cyclic compound binding; GO:1901363 heterocyclic compound binding; GO:0003677 DNA binding; GO:0003824 catalytic activity; GO:0005488 binding; GO:0003676 nucleic acid binding; GO:0005515 protein binding; GO:0016491 oxidoreductase activity;				IPR002937; IPR011991; IPR009057; IPR016040; IPR007526; IPR023753;	Amine oxidase; Winged helix-turn-helix DNA-binding domain; Homeobox domain-like; NAD(P)-binding domain; SWIRM domain; FAD/NAD(P)-binding domain;	Q	KOG0029	Amine oxidase
K3XJE7	348	S	S-norcoclaurine synthase 1-like [Setaria italica]	LOC101769493	Si002020m.g	1	cytoplasm	GO:0044699 single-organism process; GO:0008152 metabolic process; GO:0055114 oxidation-reduction process; GO:0044710 single-organism metabolic process;		GO:0003824 catalytic activity; GO:0016491 oxidoreductase activity;				IPR005123; IPR027443; IPR026992;	Oxoglutarate/iron-dependent dioxygenase; Isopenicillin N synthase-like; Non-haem dioxygenase N-terminal domain;	QR	KOG0143	Iron/ascorbate family oxidoreductases
K3Y7R3	159	S	1-aminocyclopropane-1-carboxylate oxidase homolog 1-like [Setaria italica]	LOC101757624	Si010254m.g	1	mitochondria	GO:0044699 single-organism process; GO:0008152 metabolic process; GO:0055114 oxidation-reduction process; GO:0044710 single-organism metabolic process;		GO:0003824 catalytic activity; GO:0016491 oxidoreductase activity;				IPR027443; IPR005123; IPR026992;	Isopenicillin N synthase-like; Oxoglutarate/iron-dependent dioxygenase; Non-haem dioxygenase N-terminal domain;	QR	KOG0143	Iron/ascorbate family oxidoreductases
K3YIF6	112	Y	2'-deoxymugineic-acid 2'-dioxygenase-like [Setaria italica]	LOC101755866	Si014025m.g	1	cytoplasm	GO:0044699 single-organism process; GO:0008152 metabolic process; GO:0055114 oxidation-reduction process; GO:0044710 single-organism metabolic process;		GO:0003824 catalytic activity; GO:0016491 oxidoreductase activity;				IPR027443; IPR005123; IPR026992;	Isopenicillin N synthase-like; Oxoglutarate/iron-dependent dioxygenase; Non-haem dioxygenase N-terminal domain;	QR	KOG0143	Iron/ascorbate family oxidoreductases
K3XDR5	402	S	GYF domain-containing protein [Arabidopsis thaliana]	LOC101778963	Si000032m.g	1	nucleus			GO:0005515 protein binding; GO:0005488 binding;	K18730			IPR003169;	GYF domain;	R	KOG1862	GYF domain containing proteins
K3XDR5	1083	S	GYF domain-containing protein [Arabidopsis thaliana]	LOC101778963	Si000032m.g	1	nucleus			GO:0005515 protein binding; GO:0005488 binding;	K18730			IPR003169;	GYF domain;	R	KOG1862	GYF domain containing proteins
K3XDR5	1022	S	GYF domain-containing protein [Arabidopsis thaliana]	LOC101778963	Si000032m.g	1	nucleus			GO:0005515 protein binding; GO:0005488 binding;	K18730			IPR003169;	GYF domain;	R	KOG1862	GYF domain containing proteins
K3XDR5	1368	S	GYF domain-containing protein [Arabidopsis thaliana]	LOC101778963	Si000032m.g	1	nucleus			GO:0005515 protein binding; GO:0005488 binding;	K18730			IPR003169;	GYF domain;	R	KOG1862	GYF domain containing proteins
K3XKR3	58	T	protein usf [Setaria italica]	LOC101752599	Si002486m.g	1	chloroplast			GO:0016787 hydrolase activity; GO:0003824 catalytic activity;	K01061	E3.1.1.45; carboxymethylenebutenolidase [EC:3.1.1.45]	sita01100 Metabolic pathways; sita01110 Biosynthesis of secondary metabolites;	IPR029058; IPR002925;	Alpha/Beta hydrolase fold; Dienelactone hydrolase;	R	KOG3043	Predicted hydrolase related to dienelactone hydrolase
K3XM46	53	S	Translation machinery-associated protein 22	LOC101765831	Si002969m.g	1	chloroplast	GO:0006518 peptide metabolic process; GO:0043043 peptide biosynthetic process; GO:0044267 cellular protein metabolic process; GO:0006807 nitrogen compound metabolic process; GO:0009058 biosynthetic process; GO:0043603 cellular amide metabolic process; GO:0044238 primary metabolic process; GO:1901566 organonitrogen compound biosynthetic process; GO:0044237 cellular metabolic process; GO:1901576 or…		GO:0097159 organic cyclic compound binding; GO:1901363 heterocyclic compound binding; GO:0003723 RNA binding; GO:0008135 translation factor activity, RNA binding; GO:0005488 binding; GO:0003676 nucleic acid binding; GO:0003743 translation initiation factor activity;				IPR001950;	SUI1 domain;	R	KOG3239	Density-regulated protein related to translation initiation factor 1 (eIF-1/SUI1)
K3XUU8	817	S	varicose-related protein-like isoform X5 [Setaria italica]	LOC101762973	Si005703m.g	1	chloroplast			GO:0005515 protein binding; GO:0005488 binding;	K12616	EDC4; enhancer of mRNA-decapping protein 4	sita03018 RNA degradation;	IPR017986; IPR015943; IPR032401;	WD40-repeat-containing domain; WD40/YVTN repeat-like-containing domain; Enhancer of mRNA-decapping protein 4, WD40 repeat region;	R	KOG1916	Nuclear protein, contains WD40 repeats
K3XUU8	736	Y	varicose-related protein-like isoform X5 [Setaria italica]	LOC101762973	Si005703m.g	1	chloroplast			GO:0005515 protein binding; GO:0005488 binding;	K12616	EDC4; enhancer of mRNA-decapping protein 4	sita03018 RNA degradation;	IPR017986; IPR015943; IPR032401;	WD40-repeat-containing domain; WD40/YVTN repeat-like-containing domain; Enhancer of mRNA-decapping protein 4, WD40 repeat region;	R	KOG1916	Nuclear protein, contains WD40 repeats
K3XUV1	482	S	trafficking protein particle complex II-specific subunit 130 homolog [Setaria italica]	LOC101772825	Si005708m.g	1	cytoplasm			GO:0005515 protein binding; GO:0005488 binding;	K20307			IPR011990; IPR021773;	Tetratricopeptide-like helical domain; Foie gras liver health family 1;	R	KOG1931	Putative transmembrane protein
K3XUV1	514	S	trafficking protein particle complex II-specific subunit 130 homolog [Setaria italica]	LOC101772825	Si005708m.g	1	cytoplasm			GO:0005515 protein binding; GO:0005488 binding;	K20307			IPR011990; IPR021773;	Tetratricopeptide-like helical domain; Foie gras liver health family 1;	R	KOG1931	Putative transmembrane protein
K3XUV1	522	S	trafficking protein particle complex II-specific subunit 130 homolog [Setaria italica]	LOC101772825	Si005708m.g	1	cytoplasm			GO:0005515 protein binding; GO:0005488 binding;	K20307			IPR011990; IPR021773;	Tetratricopeptide-like helical domain; Foie gras liver health family 1;	R	KOG1931	Putative transmembrane protein
K3XUV1	500	S	trafficking protein particle complex II-specific subunit 130 homolog [Setaria italica]	LOC101772825	Si005708m.g	1	cytoplasm			GO:0005515 protein binding; GO:0005488 binding;	K20307			IPR011990; IPR021773;	Tetratricopeptide-like helical domain; Foie gras liver health family 1;	R	KOG1931	Putative transmembrane protein
K3XUV1	477	S	trafficking protein particle complex II-specific subunit 130 homolog [Setaria italica]	LOC101772825	Si005708m.g	1	cytoplasm			GO:0005515 protein binding; GO:0005488 binding;	K20307			IPR011990; IPR021773;	Tetratricopeptide-like helical domain; Foie gras liver health family 1;	R	KOG1931	Putative transmembrane protein
K3XUV1	504	S	trafficking protein particle complex II-specific subunit 130 homolog [Setaria italica]	LOC101772825	Si005708m.g	1	cytoplasm			GO:0005515 protein binding; GO:0005488 binding;	K20307			IPR011990; IPR021773;	Tetratricopeptide-like helical domain; Foie gras liver health family 1;	R	KOG1931	Putative transmembrane protein
K3XV43	790	S	"""""""uncharacterized aarF domain-containing protein kinase At1g79600, chloroplastic isoform X1[Musa acuminata subsp. malaccensis]"""""""	LOC101759876	Si005800m.g	1	cytoplasm				K08869			IPR004147; IPR012338; IPR001466; IPR011009;	UbiB domain; Beta-lactamase/transpeptidase-like; Beta-lactamase-related; Protein kinase-like domain;	R	KOG1235	Predicted unusual protein kinase
K3XV43	791	T	"""""""uncharacterized aarF domain-containing protein kinase At1g79600, chloroplastic isoform X1[Musa acuminata subsp. malaccensis]"""""""	LOC101759876	Si005800m.g	1	cytoplasm				K08869			IPR004147; IPR012338; IPR001466; IPR011009;	UbiB domain; Beta-lactamase/transpeptidase-like; Beta-lactamase-related; Protein kinase-like domain;	R	KOG1235	Predicted unusual protein kinase
K3XVI9	697	S	serrate RNA effector molecule [Setaria italica]	LOC101766780	Si005946m.g	1	nucleus			GO:0046872 metal ion binding; GO:0043169 cation binding; GO:0005488 binding; GO:0043167 ion binding;				IPR007042; IPR007087;	Arsenite-resistance protein 2; Zinc finger, C2H2;	R	KOG2295	C2H2 Zn-finger protein
K3Y4N9	1072	Y	CLIP-associated protein-like [Setaria italica]	LOC101762102	Si009177m.g	1	cytoplasm			GO:0005515 protein binding; GO:0005488 binding;	K16578			IPR034085; IPR011989; IPR024395; IPR016024;	TOG domain; Armadillo-like helical; CLASP N-terminal domain; Armadillo-type fold;	R	KOG2956	CLIP-associating protein
K3Y780	312	S	polyadenylate-binding protein RBP47-like [Setaria italica]	LOC101783970	Si010062m.g	1	chloroplast			GO:0097159 organic cyclic compound binding; GO:1901363 heterocyclic compound binding; GO:1901265 nucleoside phosphate binding; GO:0005488 binding; GO:0003676 nucleic acid binding; GO:0000166 nucleotide binding; GO:0036094 small molecule binding;				IPR000504; IPR012677;	RNA recognition motif domain; Nucleotide-binding alpha-beta plait domain;	R	KOG0118	FOG: RRM domain
K3Y780	114	T	polyadenylate-binding protein RBP47-like [Setaria italica]	LOC101783970	Si010062m.g	1	chloroplast			GO:0097159 organic cyclic compound binding; GO:1901363 heterocyclic compound binding; GO:1901265 nucleoside phosphate binding; GO:0005488 binding; GO:0003676 nucleic acid binding; GO:0000166 nucleotide binding; GO:0036094 small molecule binding;				IPR000504; IPR012677;	RNA recognition motif domain; Nucleotide-binding alpha-beta plait domain;	R	KOG0118	FOG: RRM domain
K3YPB5	161	S	enhancer of mRNA-decapping protein 4-like [Setaria italica]	LOC101768172	Si016107m.g	1	chloroplast			GO:0005515 protein binding; GO:0005488 binding;	K12616	EDC4; enhancer of mRNA-decapping protein 4	sita03018 RNA degradation;	IPR017986; IPR015943; IPR032401;	WD40-repeat-containing domain; WD40/YVTN repeat-like-containing domain; Enhancer of mRNA-decapping protein 4, WD40 repeat region;	R	KOG1916	Nuclear protein, contains WD40 repeats
K3YPB5	861	S	enhancer of mRNA-decapping protein 4-like [Setaria italica]	LOC101768172	Si016107m.g	1	chloroplast			GO:0005515 protein binding; GO:0005488 binding;	K12616	EDC4; enhancer of mRNA-decapping protein 4	sita03018 RNA degradation;	IPR017986; IPR015943; IPR032401;	WD40-repeat-containing domain; WD40/YVTN repeat-like-containing domain; Enhancer of mRNA-decapping protein 4, WD40 repeat region;	R	KOG1916	Nuclear protein, contains WD40 repeats
K3YPB5	815	S	enhancer of mRNA-decapping protein 4-like [Setaria italica]	LOC101768172	Si016107m.g	1	chloroplast			GO:0005515 protein binding; GO:0005488 binding;	K12616	EDC4; enhancer of mRNA-decapping protein 4	sita03018 RNA degradation;	IPR017986; IPR015943; IPR032401;	WD40-repeat-containing domain; WD40/YVTN repeat-like-containing domain; Enhancer of mRNA-decapping protein 4, WD40 repeat region;	R	KOG1916	Nuclear protein, contains WD40 repeats
K3YPG7	587	S	protease Do-like 7 isoform X2 [Setaria italica]	LOC101774511	Si016159m.g	1	cytoplasm	GO:0006508 proteolysis; GO:0008152 metabolic process; GO:0043170 macromolecule metabolic process; GO:0019538 protein metabolic process; GO:0044238 primary metabolic process; GO:0071704 organic substance metabolic process;		GO:0004252 serine-type endopeptidase activity; GO:0004175 endopeptidase activity; GO:0008233 peptidase activity; GO:0003824 catalytic activity; GO:0017171 serine hydrolase activity; GO:0005488 binding; GO:0008236 serine-type peptidase activity; GO:0070011 peptidase activity, acting on L-amino acid peptides; GO:0005515 protein binding; GO:0016787 hydrolase activity;	K22686			IPR009003; IPR025926; IPR001478;	Peptidase S1, PA clan; PDZ-like domain; PDZ domain;	R	KOG1421	Predicted signaling-associated protein (contains a PDZ domain)
K3YQ91	359	S	monosaccharide-sensing protein 2-like [Setaria italica]	LOC101777192	Si016433m.g	1	plasma membrane	GO:0006810 transport; GO:0055085 transmembrane transport; GO:0051179 localization; GO:0051234 establishment of localization;	GO:0031224 intrinsic component of membrane; GO:0016020 membrane; GO:0016021 integral component of membrane; GO:0044425 membrane part;	GO:0022892 substrate-specific transporter activity; GO:0022891 substrate-specific transmembrane transporter activity; GO:0022857 transmembrane transporter activity; GO:0005215 transporter activity;				IPR020846;	Major facilitator superfamily domain;	R	KOG0254	Predicted transporter (major facilitator superfamily)
K3YTA0	374	S	"""""""glycerophosphodiester phosphodiesterase GDPD1, chloroplastic-like [Setaria italica]"""""""	LOC101785008	Si017495m.g	1	cytoplasm	GO:0044699 single-organism process; GO:0008152 metabolic process; GO:0044238 primary metabolic process; GO:0044710 single-organism metabolic process; GO:0006629 lipid metabolic process; GO:0071704 organic substance metabolic process;		GO:0008081 phosphoric diester hydrolase activity; GO:0016787 hydrolase activity; GO:0003824 catalytic activity; GO:0042578 phosphoric ester hydrolase activity; GO:0016788 hydrolase activity, acting on ester bonds;	K18696	GDE1; glycerophosphodiester phosphodiesterase [EC:3.1.4.46]	sita00564 Glycerophospholipid metabolism;	IPR030395; IPR017946;	Glycerophosphodiester phosphodiesterase domain; PLC-like phosphodiesterase, TIM beta/alpha-barrel domain;	R	KOG2421	Predicted starch-binding protein
K3YTN9	346	S	transmembrane protein 120 homolog [Setaria italica]	LOC101772176	Si017635m.g	1	cytoplasm		GO:0031224 intrinsic component of membrane; GO:0016020 membrane; GO:0016021 integral component of membrane; GO:0044425 membrane part;							R	KOG4758	Predicted membrane protein
K3YY66	250	T	alkylated DNA repair protein alkB homolog 8 [Setaria italica]	LOC101775180	Si019216m.g	1	chloroplast	GO:0008152 metabolic process;		GO:0016741 transferase activity, transferring one-carbon groups; GO:0008168 methyltransferase activity; GO:0003824 catalytic activity; GO:0016740 transferase activity;	K10770			IPR029063; IPR013216;	S-adenosyl-L-methionine-dependent methyltransferase; Methyltransferase type 11;	R	KOG1331	Predicted methyltransferase
K3Z3N2	104	S	auxilin-related protein 1-like [Setaria italica]	LOC101755248	Si021150m.g	1	nucleus							IPR001623;	DnaJ domain;	R	KOG0431	Auxilin-like protein and related proteins containing DnaJ domain
K3Z3N2	314	S	auxilin-related protein 1-like [Setaria italica]	LOC101755248	Si021150m.g	1	nucleus							IPR001623;	DnaJ domain;	R	KOG0431	Auxilin-like protein and related proteins containing DnaJ domain
K3Z3N2	158	S	auxilin-related protein 1-like [Setaria italica]	LOC101755248	Si021150m.g	1	nucleus							IPR001623;	DnaJ domain;	R	KOG0431	Auxilin-like protein and related proteins containing DnaJ domain
K3Z5B9	391	S	acyl-CoA-binding domain-containing protein 4-like isoform X2 [Setaria italica]	LOC101762004	Si021737m.g	1	nucleus			GO:0005515 protein binding; GO:0005488 binding;				IPR015916; IPR015915;	Galactose oxidase, beta-propeller; Kelch-type beta propeller;	R	KOG0379	Kelch repeat-containing proteins
K3Z756	316	S	plasminogen activator inhibitor 1 RNA-binding protein-like [Setaria italica]	LOC101782250	Si022376m.g	1	nucleus				K13199			IPR019084; IPR006861;	Stm1-like, N-terminal; Hyaluronan/mRNA-binding protein;	R	KOG2945	Predicted RNA-binding protein
K3Z7T0	20	S	Nop53 (60S ribosomal biogenesis) protein [Medicago truncatula]	LOC101785468	Si022352m.g	1	nucleus									R	KOG2823	Cellular protein (glioma tumor suppressor candidate region gene 2)
K3Z9I7	85	T	ras-related protein RABC1 [Setaria italica]	LOC101776568	Si023208m.g	1	nucleus	GO:0050794 regulation of cellular process; GO:0044700 single organism signaling; GO:0051716 cellular response to stimulus; GO:0007165 signal transduction; GO:0050789 regulation of biological process; GO:0007154 cell communication; GO:0035556 intracellular signal transduction; GO:0044699 single-organism process; GO:0007264 small GTPase mediated signal transduction; GO:0023052 signaling; GO:0050896…		GO:1901265 nucleoside phosphate binding; GO:0001882 nucleoside binding; GO:0043167 ion binding; GO:0000166 nucleotide binding; GO:0097159 organic cyclic compound binding; GO:1901363 heterocyclic compound binding; GO:0032549 ribonucleoside binding; GO:0097367 carbohydrate derivative binding; GO:0032553 ribonucleotide binding; GO:0005488 binding; GO:0032550 purine ribonucleoside binding; GO:0043168…	K07910			IPR005225; IPR027417;	Small GTP-binding protein domain; P-loop containing nucleoside triphosphate hydrolase;	R	KOG0080	GTPase Rab18, small G protein superfamily
K3Z9I7	86	S	ras-related protein RABC1 [Setaria italica]	LOC101776568	Si023208m.g	1	nucleus	GO:0050794 regulation of cellular process; GO:0044700 single organism signaling; GO:0051716 cellular response to stimulus; GO:0007165 signal transduction; GO:0050789 regulation of biological process; GO:0007154 cell communication; GO:0035556 intracellular signal transduction; GO:0044699 single-organism process; GO:0007264 small GTPase mediated signal transduction; GO:0023052 signaling; GO:0050896…		GO:1901265 nucleoside phosphate binding; GO:0001882 nucleoside binding; GO:0043167 ion binding; GO:0000166 nucleotide binding; GO:0097159 organic cyclic compound binding; GO:1901363 heterocyclic compound binding; GO:0032549 ribonucleoside binding; GO:0097367 carbohydrate derivative binding; GO:0032553 ribonucleotide binding; GO:0005488 binding; GO:0032550 purine ribonucleoside binding; GO:0043168…	K07910			IPR005225; IPR027417;	Small GTP-binding protein domain; P-loop containing nucleoside triphosphate hydrolase;	R	KOG0080	GTPase Rab18, small G protein superfamily
K3ZHB0	451	S	auxilin-related protein 2-like [Setaria italica]	LOC101767154	Si025962m.g	1	nucleus							IPR001623;	DnaJ domain;	R	KOG0431	Auxilin-like protein and related proteins containing DnaJ domain
K3ZPV9	2203	S	protein CHROMATIN REMODELING 4 [Setaria italica]	LOC101785187	Si028639m.g	1	nucleus			GO:0003677 DNA binding; GO:0005524 ATP binding; GO:1901265 nucleoside phosphate binding; GO:0001882 nucleoside binding; GO:0043167 ion binding; GO:0005515 protein binding; GO:0000166 nucleotide binding; GO:0008270 zinc ion binding; GO:1901363 heterocyclic compound binding; GO:0097159 organic cyclic compound binding; GO:0032549 ribonucleoside binding; GO:0097367 carbohydrate derivative binding; GO…				IPR009463; IPR001965; IPR027417; IPR000953; IPR017877; IPR000330; IPR023780; IPR009057; IPR013083; IPR016197; IPR014001; IPR011011; IPR001650; IPR019787;	Domain of unknown function DUF1087; Zinc finger, PHD-type; P-loop containing nucleoside triphosphate hydrolase; Chromo/chromo shadow domain; Myb-like domain; SNF2-related, N-terminal domain; Chromo domain; Homeobox domain-like; Zinc finger, RING/FYVE/PHD-type; Chromo domain-like; Helicase superfamily 1/2, ATP-binding domain; Zinc finger, FYVE/PHD-type; Helicase, C-terminal; Zinc finger, PHD-finge…	R	KOG0383	Predicted helicase
K3ZPY8	557	S	PERQ amino acid-rich with GYF domain-containing protein CG11148-like [Setaria italica]	---	Si028668m.g	1	nucleus			GO:0005515 protein binding; GO:0005488 binding;				IPR003169;	GYF domain;	R	KOG1862	GYF domain containing proteins
K3ZRH6	578	S	LOC100285206 isoform X1 [Zea mays]	LOC101771014	Si029206m.g	1	nucleus			GO:0097159 organic cyclic compound binding; GO:1901363 heterocyclic compound binding; GO:0003723 RNA binding; GO:0005488 binding; GO:0003676 nucleic acid binding;				IPR007275;	YTH domain;	R	KOG1901	Uncharacterized high-glucose-regulated protein
K3ZV12	68	S	LOW QUALITY PROTEIN: mitochondrial amidoxime reducing component 2-like [Setaria italica]	SETIT_030443mg	Si030443m.g	1	nucleus			GO:0097159 organic cyclic compound binding; GO:1901363 heterocyclic compound binding; GO:0030151 molybdenum ion binding; GO:0046914 transition metal ion binding; GO:0003824 catalytic activity; GO:0005488 binding; GO:0043167 ion binding; GO:0046872 metal ion binding; GO:0043169 cation binding; GO:0043168 anion binding; GO:0048037 cofactor binding; GO:0030170 pyridoxal phosphate binding;				IPR011037; IPR005303; IPR005302;	Pyruvate kinase-like, insert domain; MOSC, N-terminal beta barrel; Molybdenum cofactor sulfurase, C-terminal;	R	KOG2362	Uncharacterized Fe-S protein
K4A545	295	S	serine/threonine-protein kinase STE20-like [Aegilops tauschii subsp. tauschii]	LOC101776185	Si033999m.g	1	nucleus	GO:0016310 phosphorylation; GO:0044267 cellular protein metabolic process; GO:0044238 primary metabolic process; GO:0044237 cellular metabolic process; GO:0006796 phosphate-containing compound metabolic process; GO:0071704 organic substance metabolic process; GO:0008152 metabolic process; GO:0006468 protein phosphorylation; GO:0006793 phosphorus metabolic process; GO:0044260 cellular macromolecul…		GO:0005524 ATP binding; GO:1901265 nucleoside phosphate binding; GO:0016773 phosphotransferase activity, alcohol group as acceptor; GO:0001882 nucleoside binding; GO:0043167 ion binding; GO:0004672 protein kinase activity; GO:0000166 nucleotide binding; GO:0097159 organic cyclic compound binding; GO:1901363 heterocyclic compound binding; GO:0032549 ribonucleoside binding; GO:0097367 carbohydrate …				IPR000719; IPR011009;	Protein kinase domain; Protein kinase-like domain;	R	KOG0667	Dual-specificity tyrosine-phosphorylation regulated kinase
K4A7C5	431	S	guanine nucleotide-binding protein-like NSN1 [Setaria italica]	LOC101782809	Si034781m.g	1	chloroplast			GO:1901265 nucleoside phosphate binding; GO:0001882 nucleoside binding; GO:0043167 ion binding; GO:0000166 nucleotide binding; GO:0097159 organic cyclic compound binding; GO:1901363 heterocyclic compound binding; GO:0032549 ribonucleoside binding; GO:0097367 carbohydrate derivative binding; GO:0032553 ribonucleotide binding; GO:0005488 binding; GO:0032550 purine ribonucleoside binding; GO:0043168…	K14538	NUG1; nuclear GTP-binding protein	sita03008 Ribosome biogenesis in eukaryotes;	IPR006073; IPR027417; IPR023179; IPR030378; IPR014813;	GTP binding domain; P-loop containing nucleoside triphosphate hydrolase; GTP-binding protein, orthogonal bundle domain; Circularly permuted (CP)-type guanine nucleotide-binding (G) domain; Guanine nucleotide-binding protein-like 3, N-terminal domain;	R	KOG2484	GTPase
K4A7M5	373	S	guanine nucleotide-binding protein-like NSN1 [Setaria italica]	LOC101780655	Si034881m.g	1	nucleus			GO:1901265 nucleoside phosphate binding; GO:0001882 nucleoside binding; GO:0043167 ion binding; GO:0000166 nucleotide binding; GO:0097159 organic cyclic compound binding; GO:1901363 heterocyclic compound binding; GO:0032549 ribonucleoside binding; GO:0097367 carbohydrate derivative binding; GO:0032553 ribonucleotide binding; GO:0005488 binding; GO:0032550 purine ribonucleoside binding; GO:0043168…	K14538	NUG1; nuclear GTP-binding protein	sita03008 Ribosome biogenesis in eukaryotes;	IPR006073; IPR027417; IPR023179; IPR030378; IPR014813;	GTP binding domain; P-loop containing nucleoside triphosphate hydrolase; GTP-binding protein, orthogonal bundle domain; Circularly permuted (CP)-type guanine nucleotide-binding (G) domain; Guanine nucleotide-binding protein-like 3, N-terminal domain;	R	KOG2484	GTPase
K4A9B2	434	S	DDB1- and CUL4-associated factor 8 [Setaria italica]	LOC101763381	Si035468m.g	1	cytoplasm			GO:0005515 protein binding; GO:0005488 binding;	K11804			IPR017986; IPR015943;	WD40-repeat-containing domain; WD40/YVTN repeat-like-containing domain;	R	KOG1334	WD40 repeat protein
K3XDQ2	913	S	piezo-type mechanosensitive ion channel homolog isoform X3 [Setaria italica]	SETIT_000018mg	Si000018m.g	1	chloroplast				K22128			IPR031334;	Piezo non-specific cation channel, R-Ras-binding domain;	S	KOG1893	Uncharacterized conserved protein
K3XEZ4	282	S	RING-type E3 ubiquitin transferase	LOC101767481	Si000346m.g	1	cytoplasm	GO:0008152 metabolic process; GO:0032446 protein modification by small protein conjugation; GO:0016567 protein ubiquitination; GO:0044260 cellular macromolecule metabolic process; GO:0044267 cellular protein metabolic process; GO:0006464 cellular protein modification process; GO:0043170 macromolecule metabolic process; GO:0019538 protein metabolic process; GO:0070647 protein modification by small…		GO:0005515 protein binding; GO:0019787 ubiquitin-like protein transferase activity; GO:0003824 catalytic activity; GO:0016740 transferase activity; GO:0005488 binding; GO:0004842 ubiquitin-protein transferase activity;				IPR003613; IPR013083; IPR011989; IPR016024;	U box domain; Zinc finger, RING/FYVE/PHD-type; Armadillo-like helical; Armadillo-type fold;	S	KOG0167	FOG: Armadillo/beta-catenin-like repeats
K3XF23	475	S	putative C3HC zinc finger-like family protein [Zea mays]	LOC101774343	Si000490m.g	1	nucleus		GO:0043226 organelle; GO:0043231 intracellular membrane-bounded organelle; GO:0043229 intracellular organelle; GO:0005634 nucleus; GO:0044464 cell part; GO:0005622 intracellular; GO:0044424 intracellular part; GO:0043227 membrane-bounded organelle; GO:0005623 cell;	GO:0043169 cation binding; GO:0046872 metal ion binding; GO:0008270 zinc ion binding; GO:0046914 transition metal ion binding; GO:0005488 binding; GO:0043167 ion binding;				IPR012935;	Zinc finger, C3HC-like;	S	KOG4765	Uncharacterized conserved protein
K3XL72	28	S	pre-mRNA-splicing factor SPF27 homolog [Setaria italica]	LOC101774483	Si002645m.g	1	cytoplasm	GO:0006396 RNA processing; GO:0006725 cellular aromatic compound metabolic process; GO:1901360 organic cyclic compound metabolic process; GO:0006807 nitrogen compound metabolic process; GO:0044238 primary metabolic process; GO:0044237 cellular metabolic process; GO:0071704 organic substance metabolic process; GO:0006397 mRNA processing; GO:0016070 RNA metabolic process; GO:0008152 metabolic proce…			K12861	BCAS2; pre-mRNA-splicing factor SPF27	sita03040 Spliceosome;			S	KOG3096	Spliceosome-associated coiled-coil protein
K3XW86	251	S	protein HOMOLOG OF MAMMALIAN LYST-INTERACTING PROTEIN 5 [Setaria italica]	LOC101773649	Si006194m.g	1	chloroplast				K12199	VTA1; vacuolar protein sorting-associated protein VTA1	sita04144 Endocytosis;	IPR023175;	Vacuolar protein sorting-associate protein Vta1/Callose synthase, N-terminal domain;	S	KOG0917	Uncharacterized conserved protein
K3XW86	247	T	protein HOMOLOG OF MAMMALIAN LYST-INTERACTING PROTEIN 5 [Setaria italica]	LOC101773649	Si006194m.g	1	chloroplast				K12199	VTA1; vacuolar protein sorting-associated protein VTA1	sita04144 Endocytosis;	IPR023175;	Vacuolar protein sorting-associate protein Vta1/Callose synthase, N-terminal domain;	S	KOG0917	Uncharacterized conserved protein
K3XY87	314	S	ER membrane protein complex subunit 7 homolog [Setaria italica]	LOC101758518	Si006895m.g	1	plasma membrane			GO:0030246 carbohydrate binding; GO:0005488 binding;				IPR013784; IPR014766; IPR019008;	Carbohydrate-binding-like fold; Carboxypeptidase, regulatory domain; Domain of unknown function DUF2012;	S	KOG3306	Predicted membrane protein
K3Y4W1	4	S	calmodulin-binding transcription activator 4 isoform X1 [Setaria italica]	LOC101769543	Si009249m.g	1	nucleus		GO:0043226 organelle; GO:0043231 intracellular membrane-bounded organelle; GO:0043229 intracellular organelle; GO:0005634 nucleus; GO:0044464 cell part; GO:0005622 intracellular; GO:0044424 intracellular part; GO:0043227 membrane-bounded organelle; GO:0005623 cell;	GO:0097159 organic cyclic compound binding; GO:1901363 heterocyclic compound binding; GO:0003677 DNA binding; GO:0005515 protein binding; GO:0005488 binding; GO:0003676 nucleic acid binding;	K21596			IPR013783; IPR014756; IPR020683; IPR027417; IPR005559; IPR002909;	Immunoglobulin-like fold; Immunoglobulin E-set; Ankyrin repeat-containing domain; P-loop containing nucleoside triphosphate hydrolase; CG-1 DNA-binding domain; IPT domain;	S	KOG0520	Uncharacterized conserved protein, contains IPT/TIG domain
K3ZBJ4	24	S	probable stress-associated endoplasmic reticulum protein [Aegilops tauschii subsp. tauschii]	LOC101754179	Si023915m.g	1	cytoplasm		GO:0043226 organelle; GO:0043231 intracellular membrane-bounded organelle; GO:0043229 intracellular organelle; GO:0005783 endoplasmic reticulum; GO:0044464 cell part; GO:0005622 intracellular; GO:0005737 cytoplasm; GO:0012505 endomembrane system; GO:0044424 intracellular part; GO:0043227 membrane-bounded organelle; GO:0005623 cell; GO:0044444 cytoplasmic part;							S	KOG3491	Predicted membrane protein
K3ZKT7	24	S	stress-associated endoplasmic reticulum protein 2 [Brachypodium distachyon]	LOC101760659	Si027086m.g	1	cytoplasm		GO:0043226 organelle; GO:0043231 intracellular membrane-bounded organelle; GO:0043229 intracellular organelle; GO:0005783 endoplasmic reticulum; GO:0044464 cell part; GO:0005622 intracellular; GO:0005737 cytoplasm; GO:0012505 endomembrane system; GO:0044424 intracellular part; GO:0043227 membrane-bounded organelle; GO:0005623 cell; GO:0044444 cytoplasmic part;							S	KOG3491	Predicted membrane protein
K3ZQG3	392	S	uncharacterized LOC103644136 [Zea mays]	LOC101757101	Si028827m.g	1	nucleus		GO:0043226 organelle; GO:0043231 intracellular membrane-bounded organelle; GO:0043229 intracellular organelle; GO:0005634 nucleus; GO:0044464 cell part; GO:0005622 intracellular; GO:0044424 intracellular part; GO:0043227 membrane-bounded organelle; GO:0005623 cell;	GO:0043169 cation binding; GO:0046872 metal ion binding; GO:0008270 zinc ion binding; GO:0046914 transition metal ion binding; GO:0005488 binding; GO:0043167 ion binding;				IPR012935;	Zinc finger, C3HC-like;	S	KOG4765	Uncharacterized conserved protein
K4A715	631	S	protein DENND6B [Setaria italica]	LOC101775134	Si034671m.g	1	cytoplasm									S	KOG2432	Uncharacterized conserved protein
K4AAE5	352	S	DUF21 domain-containing protein At2g14520 [Setaria italica]	LOC101764310	Si035852m.g	1	plasma membrane				K16302			IPR002550; IPR000644;	Domain of unknown function DUF21; CBS domain;	S	KOG2118	Predicted membrane protein, contains two CBS domains
K3XEL3	812	T	disease resistance protein RPM1-like [Setaria italica]	LOC101767615	Si000330m.g	1	nucleus			GO:1901265 nucleoside phosphate binding; GO:0001882 nucleoside binding; GO:0043167 ion binding; GO:0000166 nucleotide binding; GO:0097159 organic cyclic compound binding; GO:1901363 heterocyclic compound binding; GO:0032549 ribonucleoside binding; GO:0097367 carbohydrate derivative binding; GO:0032553 ribonucleotide binding; GO:0005488 binding; GO:0032550 purine ribonucleoside binding; GO:0043531…				IPR003593; IPR002182; IPR027417; IPR032675;	AAA+ ATPase domain; NB-ARC; P-loop containing nucleoside triphosphate hydrolase; Leucine-rich repeat domain, L domain-like;	T	KOG4658	Apoptotic ATPase
K3XEU4	285	S	putative ADP-ribosylation factor GTPase-activating protein AGD14 [Zea mays]	LOC101783659	Si000404m.g	1	nucleus			GO:0098772 molecular function regulator; GO:0030234 enzyme regulator activity; GO:0008047 enzyme activator activity; GO:0060589 nucleoside-triphosphatase regulator activity; GO:0005096 GTPase activator activity; GO:0030695 GTPase regulator activity;						T	KOG0702	Predicted GTPase-activating protein
K3XUR8	1161	S	putative 1-phosphatidylinositol-3-phosphate 5-kinase FAB1C [Setaria italica]	LOC101783361	Si005675m.g	1	chloroplast	GO:0046486 glycerolipid metabolic process; GO:0044763 single-organism cellular process; GO:0044699 single-organism process; GO:0044255 cellular lipid metabolic process; GO:0044238 primary metabolic process; GO:0044237 cellular metabolic process; GO:0006796 phosphate-containing compound metabolic process; GO:0071704 organic substance metabolic process; GO:0008152 metabolic process; GO:0006793 phos…		GO:0016307 phosphatidylinositol phosphate kinase activity; GO:0005524 ATP binding; GO:1901265 nucleoside phosphate binding; GO:0016773 phosphotransferase activity, alcohol group as acceptor; GO:0001882 nucleoside binding; GO:0043167 ion binding; GO:0000166 nucleotide binding; GO:0097159 organic cyclic compound binding; GO:1901363 heterocyclic compound binding; GO:0032549 ribonucleoside binding; G…	K00921	PIKFYVE; 1-phosphatidylinositol-3-phosphate 5-kinase [EC:2.7.1.150]	sita01100 Metabolic pathways; sita04070 Phosphatidylinositol signaling system; sita04145 Phagosome; sita00562 Inositol phosphate metabolism;	IPR027409; IPR027483; IPR027484; IPR002498;	GroEL-like apical domain; Phosphatidylinositol-4-phosphate 5-kinase, C-terminal; Phosphatidylinositol-4-phosphate 5-kinase, N-terminal domain; Phosphatidylinositol-4-phosphate 5-kinase, core;	T	KOG0230	Phosphatidylinositol-4-phosphate 5-kinase and related FYVE finger-containing proteins
K3XUR8	1187	S	putative 1-phosphatidylinositol-3-phosphate 5-kinase FAB1C [Setaria italica]	LOC101783361	Si005675m.g	1	chloroplast	GO:0046486 glycerolipid metabolic process; GO:0044763 single-organism cellular process; GO:0044699 single-organism process; GO:0044255 cellular lipid metabolic process; GO:0044238 primary metabolic process; GO:0044237 cellular metabolic process; GO:0006796 phosphate-containing compound metabolic process; GO:0071704 organic substance metabolic process; GO:0008152 metabolic process; GO:0006793 phos…		GO:0016307 phosphatidylinositol phosphate kinase activity; GO:0005524 ATP binding; GO:1901265 nucleoside phosphate binding; GO:0016773 phosphotransferase activity, alcohol group as acceptor; GO:0001882 nucleoside binding; GO:0043167 ion binding; GO:0000166 nucleotide binding; GO:0097159 organic cyclic compound binding; GO:1901363 heterocyclic compound binding; GO:0032549 ribonucleoside binding; G…	K00921	PIKFYVE; 1-phosphatidylinositol-3-phosphate 5-kinase [EC:2.7.1.150]	sita01100 Metabolic pathways; sita04070 Phosphatidylinositol signaling system; sita04145 Phagosome; sita00562 Inositol phosphate metabolism;	IPR027409; IPR027483; IPR027484; IPR002498;	GroEL-like apical domain; Phosphatidylinositol-4-phosphate 5-kinase, C-terminal; Phosphatidylinositol-4-phosphate 5-kinase, N-terminal domain; Phosphatidylinositol-4-phosphate 5-kinase, core;	T	KOG0230	Phosphatidylinositol-4-phosphate 5-kinase and related FYVE finger-containing proteins
K3XUX6	204	S	trithorax group protein osa-like [Setaria italica]	LOC101786584	Si005733m.g	1	nucleus	GO:0016310 phosphorylation; GO:0044267 cellular protein metabolic process; GO:0044238 primary metabolic process; GO:0044237 cellular metabolic process; GO:0006796 phosphate-containing compound metabolic process; GO:0071704 organic substance metabolic process; GO:0008152 metabolic process; GO:0006468 protein phosphorylation; GO:0006793 phosphorus metabolic process; GO:0044260 cellular macromolecul…		GO:0005524 ATP binding; GO:1901265 nucleoside phosphate binding; GO:0016773 phosphotransferase activity, alcohol group as acceptor; GO:0001882 nucleoside binding; GO:0043167 ion binding; GO:0005515 protein binding; GO:0004672 protein kinase activity; GO:0000166 nucleotide binding; GO:0097159 organic cyclic compound binding; GO:1901363 heterocyclic compound binding; GO:0032549 ribonucleoside bindi…				IPR000270; IPR000719; IPR001245; IPR011009;	PB1 domain; Protein kinase domain; Serine-threonine/tyrosine-protein kinase catalytic domain; Protein kinase-like domain;	T	KOG0192	Tyrosine kinase specific for activated (GTP-bound) p21cdc42Hs
K3XUY6	774	S	serine/threonine-protein kinase EDR1-like [Setaria italica]	LOC101767850	Si005743m.g	1	plasma membrane	GO:0016310 phosphorylation; GO:0044267 cellular protein metabolic process; GO:0044238 primary metabolic process; GO:0044237 cellular metabolic process; GO:0006796 phosphate-containing compound metabolic process; GO:0071704 organic substance metabolic process; GO:0008152 metabolic process; GO:0006468 protein phosphorylation; GO:0006793 phosphorus metabolic process; GO:0044260 cellular macromolecul…		GO:0005524 ATP binding; GO:1901265 nucleoside phosphate binding; GO:0016773 phosphotransferase activity, alcohol group as acceptor; GO:0001882 nucleoside binding; GO:0043167 ion binding; GO:0004672 protein kinase activity; GO:0000166 nucleotide binding; GO:0097159 organic cyclic compound binding; GO:1901363 heterocyclic compound binding; GO:0032549 ribonucleoside binding; GO:0097367 carbohydrate …				IPR000719; IPR001245; IPR011009;	Protein kinase domain; Serine-threonine/tyrosine-protein kinase catalytic domain; Protein kinase-like domain;	T	KOG0192	Tyrosine kinase specific for activated (GTP-bound) p21cdc42Hs
K3XUY6	777	S	serine/threonine-protein kinase EDR1-like [Setaria italica]	LOC101767850	Si005743m.g	1	plasma membrane	GO:0016310 phosphorylation; GO:0044267 cellular protein metabolic process; GO:0044238 primary metabolic process; GO:0044237 cellular metabolic process; GO:0006796 phosphate-containing compound metabolic process; GO:0071704 organic substance metabolic process; GO:0008152 metabolic process; GO:0006468 protein phosphorylation; GO:0006793 phosphorus metabolic process; GO:0044260 cellular macromolecul…		GO:0005524 ATP binding; GO:1901265 nucleoside phosphate binding; GO:0016773 phosphotransferase activity, alcohol group as acceptor; GO:0001882 nucleoside binding; GO:0043167 ion binding; GO:0004672 protein kinase activity; GO:0000166 nucleotide binding; GO:0097159 organic cyclic compound binding; GO:1901363 heterocyclic compound binding; GO:0032549 ribonucleoside binding; GO:0097367 carbohydrate …				IPR000719; IPR001245; IPR011009;	Protein kinase domain; Serine-threonine/tyrosine-protein kinase catalytic domain; Protein kinase-like domain;	T	KOG0192	Tyrosine kinase specific for activated (GTP-bound) p21cdc42Hs
K3XXQ0	191	T	Mitogen-activated protein kinase	LOC101764874	Si006708m.g	1	cytoplasm	GO:0016310 phosphorylation; GO:0044267 cellular protein metabolic process; GO:0044238 primary metabolic process; GO:0044237 cellular metabolic process; GO:0006796 phosphate-containing compound metabolic process; GO:0071704 organic substance metabolic process; GO:0008152 metabolic process; GO:0006468 protein phosphorylation; GO:0006793 phosphorus metabolic process; GO:0044260 cellular macromolecul…		GO:0005524 ATP binding; GO:1901265 nucleoside phosphate binding; GO:0016773 phosphotransferase activity, alcohol group as acceptor; GO:0001882 nucleoside binding; GO:0043167 ion binding; GO:0004672 protein kinase activity; GO:0000166 nucleotide binding; GO:0004702 signal transducer, downstream of receptor, with serine/threonine kinase activity; GO:0004871 signal transducer activity; GO:0004707 MA…	K20535	MPK1_2; mitogen-activated protein kinase 1/2 [EC:2.7.11.24]	sita04016 MAPK signaling pathway - plant;	IPR000719; IPR011009;	Protein kinase domain; Protein kinase-like domain;	T	KOG0660	Mitogen-activated protein kinase
K3Y708	161	S	Phosphoinositide phospholipase C	SETIT_009999mg	Si009999m.g	1	chloroplast	GO:0050794 regulation of cellular process; GO:0044700 single organism signaling; GO:0051716 cellular response to stimulus; GO:0035556 intracellular signal transduction; GO:0044699 single-organism process; GO:0044238 primary metabolic process; GO:0023052 signaling; GO:0050896 response to stimulus; GO:0071704 organic substance metabolic process; GO:0007165 signal transduction; GO:0008152 metabolic …		GO:0004435 phosphatidylinositol phospholipase C activity; GO:0003824 catalytic activity; GO:0042578 phosphoric ester hydrolase activity; GO:0005488 binding; GO:0004629 phospholipase C activity; GO:0016788 hydrolase activity, acting on ester bonds; GO:0004620 phospholipase activity; GO:0005515 protein binding; GO:0016787 hydrolase activity; GO:0008081 phosphoric diester hydrolase activity; GO:0016…				IPR000909; IPR017946; IPR000008; IPR001711;	Phosphatidylinositol-specific phospholipase C, X domain; PLC-like phosphodiesterase, TIM beta/alpha-barrel domain; C2 domain; Phospholipase C, phosphatidylinositol-specific, Y domain;	T	KOG0169	Phosphoinositide-specific phospholipase C
K3YPG5	992	S	serine/threonine-protein kinase EDR1-like [Setaria italica]	LOC101753714	Si016157m.g	1	plasma membrane	GO:0016310 phosphorylation; GO:0044267 cellular protein metabolic process; GO:0044238 primary metabolic process; GO:0044237 cellular metabolic process; GO:0006796 phosphate-containing compound metabolic process; GO:0071704 organic substance metabolic process; GO:0008152 metabolic process; GO:0006468 protein phosphorylation; GO:0006793 phosphorus metabolic process; GO:0044260 cellular macromolecul…		GO:0005524 ATP binding; GO:1901265 nucleoside phosphate binding; GO:0016773 phosphotransferase activity, alcohol group as acceptor; GO:0001882 nucleoside binding; GO:0043167 ion binding; GO:0004672 protein kinase activity; GO:0000166 nucleotide binding; GO:0097159 organic cyclic compound binding; GO:1901363 heterocyclic compound binding; GO:0032549 ribonucleoside binding; GO:0097367 carbohydrate …				IPR000719; IPR001245; IPR011009;	Protein kinase domain; Serine-threonine/tyrosine-protein kinase catalytic domain; Protein kinase-like domain;	T	KOG0192	Tyrosine kinase specific for activated (GTP-bound) p21cdc42Hs
K3YPG5	102	S	serine/threonine-protein kinase EDR1-like [Setaria italica]	LOC101753714	Si016157m.g	1	plasma membrane	GO:0016310 phosphorylation; GO:0044267 cellular protein metabolic process; GO:0044238 primary metabolic process; GO:0044237 cellular metabolic process; GO:0006796 phosphate-containing compound metabolic process; GO:0071704 organic substance metabolic process; GO:0008152 metabolic process; GO:0006468 protein phosphorylation; GO:0006793 phosphorus metabolic process; GO:0044260 cellular macromolecul…		GO:0005524 ATP binding; GO:1901265 nucleoside phosphate binding; GO:0016773 phosphotransferase activity, alcohol group as acceptor; GO:0001882 nucleoside binding; GO:0043167 ion binding; GO:0004672 protein kinase activity; GO:0000166 nucleotide binding; GO:0097159 organic cyclic compound binding; GO:1901363 heterocyclic compound binding; GO:0032549 ribonucleoside binding; GO:0097367 carbohydrate …				IPR000719; IPR001245; IPR011009;	Protein kinase domain; Serine-threonine/tyrosine-protein kinase catalytic domain; Protein kinase-like domain;	T	KOG0192	Tyrosine kinase specific for activated (GTP-bound) p21cdc42Hs
K3YPG5	807	S	serine/threonine-protein kinase EDR1-like [Setaria italica]	LOC101753714	Si016157m.g	1	plasma membrane	GO:0016310 phosphorylation; GO:0044267 cellular protein metabolic process; GO:0044238 primary metabolic process; GO:0044237 cellular metabolic process; GO:0006796 phosphate-containing compound metabolic process; GO:0071704 organic substance metabolic process; GO:0008152 metabolic process; GO:0006468 protein phosphorylation; GO:0006793 phosphorus metabolic process; GO:0044260 cellular macromolecul…		GO:0005524 ATP binding; GO:1901265 nucleoside phosphate binding; GO:0016773 phosphotransferase activity, alcohol group as acceptor; GO:0001882 nucleoside binding; GO:0043167 ion binding; GO:0004672 protein kinase activity; GO:0000166 nucleotide binding; GO:0097159 organic cyclic compound binding; GO:1901363 heterocyclic compound binding; GO:0032549 ribonucleoside binding; GO:0097367 carbohydrate …				IPR000719; IPR001245; IPR011009;	Protein kinase domain; Serine-threonine/tyrosine-protein kinase catalytic domain; Protein kinase-like domain;	T	KOG0192	Tyrosine kinase specific for activated (GTP-bound) p21cdc42Hs
K3YQ58	535	S	serine/threonine-protein kinase EDR1 [Setaria italica]	LOC101765843	Si016301m.g	1	chloroplast	GO:0016310 phosphorylation; GO:0044267 cellular protein metabolic process; GO:0044238 primary metabolic process; GO:0044237 cellular metabolic process; GO:0006796 phosphate-containing compound metabolic process; GO:0071704 organic substance metabolic process; GO:0008152 metabolic process; GO:0006468 protein phosphorylation; GO:0006793 phosphorus metabolic process; GO:0044260 cellular macromolecul…		GO:0005524 ATP binding; GO:1901265 nucleoside phosphate binding; GO:0016773 phosphotransferase activity, alcohol group as acceptor; GO:0001882 nucleoside binding; GO:0043167 ion binding; GO:0004672 protein kinase activity; GO:0000166 nucleotide binding; GO:0097159 organic cyclic compound binding; GO:1901363 heterocyclic compound binding; GO:0032549 ribonucleoside binding; GO:0097367 carbohydrate …				IPR000719; IPR001245; IPR011009;	Protein kinase domain; Serine-threonine/tyrosine-protein kinase catalytic domain; Protein kinase-like domain;	T	KOG0192	Tyrosine kinase specific for activated (GTP-bound) p21cdc42Hs
K3YQ58	743	T	serine/threonine-protein kinase EDR1 [Setaria italica]	LOC101765843	Si016301m.g	1	chloroplast	GO:0016310 phosphorylation; GO:0044267 cellular protein metabolic process; GO:0044238 primary metabolic process; GO:0044237 cellular metabolic process; GO:0006796 phosphate-containing compound metabolic process; GO:0071704 organic substance metabolic process; GO:0008152 metabolic process; GO:0006468 protein phosphorylation; GO:0006793 phosphorus metabolic process; GO:0044260 cellular macromolecul…		GO:0005524 ATP binding; GO:1901265 nucleoside phosphate binding; GO:0016773 phosphotransferase activity, alcohol group as acceptor; GO:0001882 nucleoside binding; GO:0043167 ion binding; GO:0004672 protein kinase activity; GO:0000166 nucleotide binding; GO:0097159 organic cyclic compound binding; GO:1901363 heterocyclic compound binding; GO:0032549 ribonucleoside binding; GO:0097367 carbohydrate …				IPR000719; IPR001245; IPR011009;	Protein kinase domain; Serine-threonine/tyrosine-protein kinase catalytic domain; Protein kinase-like domain;	T	KOG0192	Tyrosine kinase specific for activated (GTP-bound) p21cdc42Hs
K3YQ58	742	S	serine/threonine-protein kinase EDR1 [Setaria italica]	LOC101765843	Si016301m.g	1	chloroplast	GO:0016310 phosphorylation; GO:0044267 cellular protein metabolic process; GO:0044238 primary metabolic process; GO:0044237 cellular metabolic process; GO:0006796 phosphate-containing compound metabolic process; GO:0071704 organic substance metabolic process; GO:0008152 metabolic process; GO:0006468 protein phosphorylation; GO:0006793 phosphorus metabolic process; GO:0044260 cellular macromolecul…		GO:0005524 ATP binding; GO:1901265 nucleoside phosphate binding; GO:0016773 phosphotransferase activity, alcohol group as acceptor; GO:0001882 nucleoside binding; GO:0043167 ion binding; GO:0004672 protein kinase activity; GO:0000166 nucleotide binding; GO:0097159 organic cyclic compound binding; GO:1901363 heterocyclic compound binding; GO:0032549 ribonucleoside binding; GO:0097367 carbohydrate …				IPR000719; IPR001245; IPR011009;	Protein kinase domain; Serine-threonine/tyrosine-protein kinase catalytic domain; Protein kinase-like domain;	T	KOG0192	Tyrosine kinase specific for activated (GTP-bound) p21cdc42Hs
K3Z3B5	74	S	serine/threonine-protein kinase STE20 isoform X1 [Oryza sativa Japonica Group]	LOC101783342	Si021033m.g	1	nucleus	GO:0016310 phosphorylation; GO:0044267 cellular protein metabolic process; GO:0044238 primary metabolic process; GO:0044237 cellular metabolic process; GO:0006796 phosphate-containing compound metabolic process; GO:0071704 organic substance metabolic process; GO:0008152 metabolic process; GO:0006468 protein phosphorylation; GO:0006793 phosphorus metabolic process; GO:0044260 cellular macromolecul…		GO:0005524 ATP binding; GO:1901265 nucleoside phosphate binding; GO:0016773 phosphotransferase activity, alcohol group as acceptor; GO:0001882 nucleoside binding; GO:0043167 ion binding; GO:0005515 protein binding; GO:0004672 protein kinase activity; GO:0000166 nucleotide binding; GO:0097159 organic cyclic compound binding; GO:1901363 heterocyclic compound binding; GO:0032549 ribonucleoside bindi…				IPR000270; IPR000719; IPR001245; IPR011009;	PB1 domain; Protein kinase domain; Serine-threonine/tyrosine-protein kinase catalytic domain; Protein kinase-like domain;	T	KOG0192	Tyrosine kinase specific for activated (GTP-bound) p21cdc42Hs
K3Z3B5	61	S	serine/threonine-protein kinase STE20 isoform X1 [Oryza sativa Japonica Group]	LOC101783342	Si021033m.g	1	nucleus	GO:0016310 phosphorylation; GO:0044267 cellular protein metabolic process; GO:0044238 primary metabolic process; GO:0044237 cellular metabolic process; GO:0006796 phosphate-containing compound metabolic process; GO:0071704 organic substance metabolic process; GO:0008152 metabolic process; GO:0006468 protein phosphorylation; GO:0006793 phosphorus metabolic process; GO:0044260 cellular macromolecul…		GO:0005524 ATP binding; GO:1901265 nucleoside phosphate binding; GO:0016773 phosphotransferase activity, alcohol group as acceptor; GO:0001882 nucleoside binding; GO:0043167 ion binding; GO:0005515 protein binding; GO:0004672 protein kinase activity; GO:0000166 nucleotide binding; GO:0097159 organic cyclic compound binding; GO:1901363 heterocyclic compound binding; GO:0032549 ribonucleoside bindi…				IPR000270; IPR000719; IPR001245; IPR011009;	PB1 domain; Protein kinase domain; Serine-threonine/tyrosine-protein kinase catalytic domain; Protein kinase-like domain;	T	KOG0192	Tyrosine kinase specific for activated (GTP-bound) p21cdc42Hs
K3Z429	67	S	dual specificity protein kinase shkD isoform X2 [Setaria italica]	LOC101767428	Si021297m.g	1	nucleus	GO:0050794 regulation of cellular process; GO:0016310 phosphorylation; GO:0060255 regulation of macromolecule metabolic process; GO:0019219 regulation of nucleobase-containing compound metabolic process; GO:0044267 cellular protein metabolic process; GO:0044237 cellular metabolic process; GO:0006796 phosphate-containing compound metabolic process; GO:0071704 organic substance metabolic process; G…		GO:0005524 ATP binding; GO:1901265 nucleoside phosphate binding; GO:0016773 phosphotransferase activity, alcohol group as acceptor; GO:0001882 nucleoside binding; GO:0043167 ion binding; GO:0004672 protein kinase activity; GO:0000166 nucleotide binding; GO:0097159 organic cyclic compound binding; GO:1901363 heterocyclic compound binding; GO:0032549 ribonucleoside binding; GO:0097367 carbohydrate …				IPR000719; IPR013767; IPR000014; IPR001245; IPR011009;	Protein kinase domain; PAS fold; PAS domain; Serine-threonine/tyrosine-protein kinase catalytic domain; Protein kinase-like domain;	T	KOG0192	Tyrosine kinase specific for activated (GTP-bound) p21cdc42Hs
K3Z429	314	S	dual specificity protein kinase shkD isoform X2 [Setaria italica]	LOC101767428	Si021297m.g	1	nucleus	GO:0050794 regulation of cellular process; GO:0016310 phosphorylation; GO:0060255 regulation of macromolecule metabolic process; GO:0019219 regulation of nucleobase-containing compound metabolic process; GO:0044267 cellular protein metabolic process; GO:0044237 cellular metabolic process; GO:0006796 phosphate-containing compound metabolic process; GO:0071704 organic substance metabolic process; G…		GO:0005524 ATP binding; GO:1901265 nucleoside phosphate binding; GO:0016773 phosphotransferase activity, alcohol group as acceptor; GO:0001882 nucleoside binding; GO:0043167 ion binding; GO:0004672 protein kinase activity; GO:0000166 nucleotide binding; GO:0097159 organic cyclic compound binding; GO:1901363 heterocyclic compound binding; GO:0032549 ribonucleoside binding; GO:0097367 carbohydrate …				IPR000719; IPR013767; IPR000014; IPR001245; IPR011009;	Protein kinase domain; PAS fold; PAS domain; Serine-threonine/tyrosine-protein kinase catalytic domain; Protein kinase-like domain;	T	KOG0192	Tyrosine kinase specific for activated (GTP-bound) p21cdc42Hs
K3Z429	41	S	dual specificity protein kinase shkD isoform X2 [Setaria italica]	LOC101767428	Si021297m.g	1	nucleus	GO:0050794 regulation of cellular process; GO:0016310 phosphorylation; GO:0060255 regulation of macromolecule metabolic process; GO:0019219 regulation of nucleobase-containing compound metabolic process; GO:0044267 cellular protein metabolic process; GO:0044237 cellular metabolic process; GO:0006796 phosphate-containing compound metabolic process; GO:0071704 organic substance metabolic process; G…		GO:0005524 ATP binding; GO:1901265 nucleoside phosphate binding; GO:0016773 phosphotransferase activity, alcohol group as acceptor; GO:0001882 nucleoside binding; GO:0043167 ion binding; GO:0004672 protein kinase activity; GO:0000166 nucleotide binding; GO:0097159 organic cyclic compound binding; GO:1901363 heterocyclic compound binding; GO:0032549 ribonucleoside binding; GO:0097367 carbohydrate …				IPR000719; IPR013767; IPR000014; IPR001245; IPR011009;	Protein kinase domain; PAS fold; PAS domain; Serine-threonine/tyrosine-protein kinase catalytic domain; Protein kinase-like domain;	T	KOG0192	Tyrosine kinase specific for activated (GTP-bound) p21cdc42Hs
K3Z429	635	T	dual specificity protein kinase shkD isoform X2 [Setaria italica]	LOC101767428	Si021297m.g	1	nucleus	GO:0050794 regulation of cellular process; GO:0016310 phosphorylation; GO:0060255 regulation of macromolecule metabolic process; GO:0019219 regulation of nucleobase-containing compound metabolic process; GO:0044267 cellular protein metabolic process; GO:0044237 cellular metabolic process; GO:0006796 phosphate-containing compound metabolic process; GO:0071704 organic substance metabolic process; G…		GO:0005524 ATP binding; GO:1901265 nucleoside phosphate binding; GO:0016773 phosphotransferase activity, alcohol group as acceptor; GO:0001882 nucleoside binding; GO:0043167 ion binding; GO:0004672 protein kinase activity; GO:0000166 nucleotide binding; GO:0097159 organic cyclic compound binding; GO:1901363 heterocyclic compound binding; GO:0032549 ribonucleoside binding; GO:0097367 carbohydrate …				IPR000719; IPR013767; IPR000014; IPR001245; IPR011009;	Protein kinase domain; PAS fold; PAS domain; Serine-threonine/tyrosine-protein kinase catalytic domain; Protein kinase-like domain;	T	KOG0192	Tyrosine kinase specific for activated (GTP-bound) p21cdc42Hs
K3Z4Q9	209	S	serine/threonine-protein kinase HT1-like [Setaria italica]	LOC101777133	Si021527m.g	1	nucleus	GO:0016310 phosphorylation; GO:0044267 cellular protein metabolic process; GO:0044238 primary metabolic process; GO:0044237 cellular metabolic process; GO:0006796 phosphate-containing compound metabolic process; GO:0071704 organic substance metabolic process; GO:0008152 metabolic process; GO:0006468 protein phosphorylation; GO:0006793 phosphorus metabolic process; GO:0044260 cellular macromolecul…		GO:0005524 ATP binding; GO:1901265 nucleoside phosphate binding; GO:0016773 phosphotransferase activity, alcohol group as acceptor; GO:0001882 nucleoside binding; GO:0043167 ion binding; GO:0004672 protein kinase activity; GO:0000166 nucleotide binding; GO:0097159 organic cyclic compound binding; GO:1901363 heterocyclic compound binding; GO:0032549 ribonucleoside binding; GO:0097367 carbohydrate …				IPR000719; IPR001245; IPR011009;	Protein kinase domain; Serine-threonine/tyrosine-protein kinase catalytic domain; Protein kinase-like domain;	T	KOG0192	Tyrosine kinase specific for activated (GTP-bound) p21cdc42Hs
K3ZPV5	1256	T	auxin transport protein BIG [Setaria italica]	LOC101780057	Si028635m.g	1	plasma membrane			GO:0043169 cation binding; GO:0046872 metal ion binding; GO:0008270 zinc ion binding; GO:0046914 transition metal ion binding; GO:0005488 binding; GO:0043167 ion binding;	K10691			IPR016024; IPR000433; IPR003126;	Armadillo-type fold; Zinc finger, ZZ-type; Zinc finger, UBR-type;	T	KOG1776	Zn-binding protein Push
K3ZPV5	1257	S	auxin transport protein BIG [Setaria italica]	LOC101780057	Si028635m.g	1	plasma membrane			GO:0043169 cation binding; GO:0046872 metal ion binding; GO:0008270 zinc ion binding; GO:0046914 transition metal ion binding; GO:0005488 binding; GO:0043167 ion binding;	K10691			IPR016024; IPR000433; IPR003126;	Armadillo-type fold; Zinc finger, ZZ-type; Zinc finger, UBR-type;	T	KOG1776	Zn-binding protein Push
K3ZPV5	1254	S	auxin transport protein BIG [Setaria italica]	LOC101780057	Si028635m.g	1	plasma membrane			GO:0043169 cation binding; GO:0046872 metal ion binding; GO:0008270 zinc ion binding; GO:0046914 transition metal ion binding; GO:0005488 binding; GO:0043167 ion binding;	K10691			IPR016024; IPR000433; IPR003126;	Armadillo-type fold; Zinc finger, ZZ-type; Zinc finger, UBR-type;	T	KOG1776	Zn-binding protein Push
K3ZQH2	140	S	serine/threonine-protein kinase pakA-like [Setaria italica]	LOC101770763	Si028852m.g	1	nucleus			GO:0005515 protein binding; GO:0005488 binding;				IPR000270;	PB1 domain;	T	KOG0192	Tyrosine kinase specific for activated (GTP-bound) p21cdc42Hs
K3ZQH2	594	S	serine/threonine-protein kinase pakA-like [Setaria italica]	LOC101770763	Si028852m.g	1	nucleus			GO:0005515 protein binding; GO:0005488 binding;				IPR000270;	PB1 domain;	T	KOG0192	Tyrosine kinase specific for activated (GTP-bound) p21cdc42Hs
K3ZR65	321	S	AP2-associated protein kinase 1-like [Setaria italica]	LOC101777638	Si029095m.g	1	nucleus	GO:0016310 phosphorylation; GO:0044267 cellular protein metabolic process; GO:0044238 primary metabolic process; GO:0044237 cellular metabolic process; GO:0006796 phosphate-containing compound metabolic process; GO:0071704 organic substance metabolic process; GO:0008152 metabolic process; GO:0006468 protein phosphorylation; GO:0006793 phosphorus metabolic process; GO:0044260 cellular macromolecul…		GO:0005524 ATP binding; GO:1901265 nucleoside phosphate binding; GO:0016773 phosphotransferase activity, alcohol group as acceptor; GO:0001882 nucleoside binding; GO:0043167 ion binding; GO:0004672 protein kinase activity; GO:0000166 nucleotide binding; GO:0097159 organic cyclic compound binding; GO:1901363 heterocyclic compound binding; GO:0032549 ribonucleoside binding; GO:0097367 carbohydrate …	K08853			IPR000719; IPR011009;	Protein kinase domain; Protein kinase-like domain;	T	KOG1989	ARK protein kinase family
K3ZSE0	165	S	uncharacterized Rho GTPase-activating protein At5g61530 [Setaria italica]	LOC101770776	Si029520m.g	1	chloroplast	GO:0050794 regulation of cellular process; GO:0044700 single organism signaling; GO:0051716 cellular response to stimulus; GO:0007165 signal transduction; GO:0050789 regulation of biological process; GO:0007154 cell communication; GO:0044699 single-organism process; GO:0023052 signaling; GO:0050896 response to stimulus; GO:0009987 cellular process; GO:0065007 biological regulation;						IPR008936; IPR000198;	Rho GTPase activation protein; Rho GTPase-activating protein domain;	T	KOG4270	GTPase-activator protein
K3ZSL6	456	S	probable receptor-like protein kinase At5g15080 isoform X1 [Setaria italica]	LOC101779539	Si029596m.g	1	nucleus	GO:0016310 phosphorylation; GO:0044267 cellular protein metabolic process; GO:0044238 primary metabolic process; GO:0044237 cellular metabolic process; GO:0006796 phosphate-containing compound metabolic process; GO:0071704 organic substance metabolic process; GO:0008152 metabolic process; GO:0006468 protein phosphorylation; GO:0006793 phosphorus metabolic process; GO:0044260 cellular macromolecul…		GO:0005524 ATP binding; GO:1901265 nucleoside phosphate binding; GO:0016773 phosphotransferase activity, alcohol group as acceptor; GO:0001882 nucleoside binding; GO:0043167 ion binding; GO:0004672 protein kinase activity; GO:0000166 nucleotide binding; GO:0097159 organic cyclic compound binding; GO:1901363 heterocyclic compound binding; GO:0032549 ribonucleoside binding; GO:0097367 carbohydrate …				IPR000719; IPR001245; IPR013320; IPR011009;	Protein kinase domain; Serine-threonine/tyrosine-protein kinase catalytic domain; Concanavalin A-like lectin/glucanase domain; Protein kinase-like domain;	T	KOG1187	Serine/threonine protein kinase
K4A5A9	878	S	serine/threonine-protein kinase EDR1 isoform X1 [Setaria italica]	LOC101762982	Si034063m.g	1	chloroplast	GO:0016310 phosphorylation; GO:0044267 cellular protein metabolic process; GO:0044238 primary metabolic process; GO:0044237 cellular metabolic process; GO:0006796 phosphate-containing compound metabolic process; GO:0071704 organic substance metabolic process; GO:0008152 metabolic process; GO:0006468 protein phosphorylation; GO:0006793 phosphorus metabolic process; GO:0044260 cellular macromolecul…		GO:0005524 ATP binding; GO:1901265 nucleoside phosphate binding; GO:0016773 phosphotransferase activity, alcohol group as acceptor; GO:0001882 nucleoside binding; GO:0043167 ion binding; GO:0004672 protein kinase activity; GO:0000166 nucleotide binding; GO:0097159 organic cyclic compound binding; GO:1901363 heterocyclic compound binding; GO:0032549 ribonucleoside binding; GO:0097367 carbohydrate …				IPR000719; IPR001245; IPR011009;	Protein kinase domain; Serine-threonine/tyrosine-protein kinase catalytic domain; Protein kinase-like domain;	T	KOG0192	Tyrosine kinase specific for activated (GTP-bound) p21cdc42Hs
K4A696	530	S	serine/threonine-protein kinase fray2-like isoform X1 [Setaria italica]	LOC101756069	Si034400m.g	1	nucleus	GO:0016310 phosphorylation; GO:0044267 cellular protein metabolic process; GO:0044238 primary metabolic process; GO:0044237 cellular metabolic process; GO:0006796 phosphate-containing compound metabolic process; GO:0071704 organic substance metabolic process; GO:0008152 metabolic process; GO:0006468 protein phosphorylation; GO:0006793 phosphorus metabolic process; GO:0044260 cellular macromolecul…		GO:0005524 ATP binding; GO:1901265 nucleoside phosphate binding; GO:0016773 phosphotransferase activity, alcohol group as acceptor; GO:0001882 nucleoside binding; GO:0043167 ion binding; GO:0004672 protein kinase activity; GO:0000166 nucleotide binding; GO:0097159 organic cyclic compound binding; GO:1901363 heterocyclic compound binding; GO:0032549 ribonucleoside binding; GO:0097367 carbohydrate …				IPR000719; IPR011009;	Protein kinase domain; Protein kinase-like domain;	T	KOG0582	Ste20-like serine/threonine protein kinase
K4A696	335	S	serine/threonine-protein kinase fray2-like isoform X1 [Setaria italica]	LOC101756069	Si034400m.g	1	nucleus	GO:0016310 phosphorylation; GO:0044267 cellular protein metabolic process; GO:0044238 primary metabolic process; GO:0044237 cellular metabolic process; GO:0006796 phosphate-containing compound metabolic process; GO:0071704 organic substance metabolic process; GO:0008152 metabolic process; GO:0006468 protein phosphorylation; GO:0006793 phosphorus metabolic process; GO:0044260 cellular macromolecul…		GO:0005524 ATP binding; GO:1901265 nucleoside phosphate binding; GO:0016773 phosphotransferase activity, alcohol group as acceptor; GO:0001882 nucleoside binding; GO:0043167 ion binding; GO:0004672 protein kinase activity; GO:0000166 nucleotide binding; GO:0097159 organic cyclic compound binding; GO:1901363 heterocyclic compound binding; GO:0032549 ribonucleoside binding; GO:0097367 carbohydrate …				IPR000719; IPR011009;	Protein kinase domain; Protein kinase-like domain;	T	KOG0582	Ste20-like serine/threonine protein kinase
K4A787	604	S	nuclear pore complex protein NUP1-like [Setaria italica]	LOC101759574	Si034743m.g	1	endoplasmic reticulum	GO:0016310 phosphorylation; GO:0044267 cellular protein metabolic process; GO:0044238 primary metabolic process; GO:0044237 cellular metabolic process; GO:0006796 phosphate-containing compound metabolic process; GO:0071704 organic substance metabolic process; GO:0008152 metabolic process; GO:0006468 protein phosphorylation; GO:0006793 phosphorus metabolic process; GO:0044260 cellular macromolecul…		GO:0005524 ATP binding; GO:1901265 nucleoside phosphate binding; GO:0016773 phosphotransferase activity, alcohol group as acceptor; GO:0001882 nucleoside binding; GO:0043167 ion binding; GO:0004672 protein kinase activity; GO:0000166 nucleotide binding; GO:0097159 organic cyclic compound binding; GO:1901363 heterocyclic compound binding; GO:0032549 ribonucleoside binding; GO:0097367 carbohydrate …	K13412	CPK; calcium-dependent protein kinase [EC:2.7.11.1]	sita04626 Plant-pathogen interaction;	IPR000719; IPR011992; IPR002048; IPR011009;	Protein kinase domain; EF-hand domain pair; EF-hand domain; Protein kinase-like domain;	T	KOG0032	Ca2+/calmodulin-dependent protein kinase, EF-Hand protein superfamily
K4A787	79	S	nuclear pore complex protein NUP1-like [Setaria italica]	LOC101759574	Si034743m.g	1	endoplasmic reticulum	GO:0016310 phosphorylation; GO:0044267 cellular protein metabolic process; GO:0044238 primary metabolic process; GO:0044237 cellular metabolic process; GO:0006796 phosphate-containing compound metabolic process; GO:0071704 organic substance metabolic process; GO:0008152 metabolic process; GO:0006468 protein phosphorylation; GO:0006793 phosphorus metabolic process; GO:0044260 cellular macromolecul…		GO:0005524 ATP binding; GO:1901265 nucleoside phosphate binding; GO:0016773 phosphotransferase activity, alcohol group as acceptor; GO:0001882 nucleoside binding; GO:0043167 ion binding; GO:0004672 protein kinase activity; GO:0000166 nucleotide binding; GO:0097159 organic cyclic compound binding; GO:1901363 heterocyclic compound binding; GO:0032549 ribonucleoside binding; GO:0097367 carbohydrate …	K13412	CPK; calcium-dependent protein kinase [EC:2.7.11.1]	sita04626 Plant-pathogen interaction;	IPR000719; IPR011992; IPR002048; IPR011009;	Protein kinase domain; EF-hand domain pair; EF-hand domain; Protein kinase-like domain;	T	KOG0032	Ca2+/calmodulin-dependent protein kinase, EF-Hand protein superfamily
K4ABA3	55	S	probable receptor-like protein kinase At5g56460 [Setaria italica]	LOC101766355	Si036160m.g	1	chloroplast	GO:0016310 phosphorylation; GO:0044267 cellular protein metabolic process; GO:0044238 primary metabolic process; GO:0044237 cellular metabolic process; GO:0006796 phosphate-containing compound metabolic process; GO:0071704 organic substance metabolic process; GO:0008152 metabolic process; GO:0006468 protein phosphorylation; GO:0006793 phosphorus metabolic process; GO:0044260 cellular macromolecul…		GO:0005524 ATP binding; GO:1901265 nucleoside phosphate binding; GO:0016773 phosphotransferase activity, alcohol group as acceptor; GO:0001882 nucleoside binding; GO:0043167 ion binding; GO:0004672 protein kinase activity; GO:0000166 nucleotide binding; GO:0097159 organic cyclic compound binding; GO:1901363 heterocyclic compound binding; GO:0032549 ribonucleoside binding; GO:0097367 carbohydrate …				IPR000719; IPR001245; IPR011009;	Protein kinase domain; Serine-threonine/tyrosine-protein kinase catalytic domain; Protein kinase-like domain;	T	KOG1187	Serine/threonine protein kinase
K4ACC4	155	S	serine/threonine-protein kinase SAPK3 [Setaria italica]	LOC101763654	Si036531m.g	1	cytoskeleton	GO:0016310 phosphorylation; GO:0044267 cellular protein metabolic process; GO:0044238 primary metabolic process; GO:0044237 cellular metabolic process; GO:0006796 phosphate-containing compound metabolic process; GO:0071704 organic substance metabolic process; GO:0008152 metabolic process; GO:0006468 protein phosphorylation; GO:0006793 phosphorus metabolic process; GO:0044260 cellular macromolecul…		GO:0005524 ATP binding; GO:1901265 nucleoside phosphate binding; GO:0016773 phosphotransferase activity, alcohol group as acceptor; GO:0001882 nucleoside binding; GO:0043167 ion binding; GO:0004672 protein kinase activity; GO:0000166 nucleotide binding; GO:0097159 organic cyclic compound binding; GO:1901363 heterocyclic compound binding; GO:0032549 ribonucleoside binding; GO:0097367 carbohydrate …	K14498	SNRK2; serine/threonine-protein kinase SRK2 [EC:2.7.11.1]	sita04075 Plant hormone signal transduction; sita04016 MAPK signaling pathway - plant;	IPR000719; IPR011009;	Protein kinase domain; Protein kinase-like domain;	T	KOG0583	Serine/threonine protein kinase
K3ZPV6	3264	S	transcription-associated protein 1-like [Setaria italica]	LOC101777792	Si028636m.g	1	plasma membrane			GO:0005515 protein binding; GO:0016301 kinase activity; GO:0003824 catalytic activity; GO:0016740 transferase activity; GO:0005488 binding; GO:0016772 transferase activity, transferring phosphorus-containing groups;	K08874			IPR000403; IPR011990; IPR003151; IPR016024; IPR014009; IPR003152; IPR011009;	Phosphatidylinositol 3-/4-kinase, catalytic domain; Tetratricopeptide-like helical domain; PIK-related kinase, FAT; Armadillo-type fold; PIK-related kinase; FATC domain; Protein kinase-like domain;	TBLD	KOG0889	Histone acetyltransferase SAGA, TRRAP/TRA1 component, PI-3 kinase superfamily
K3YPC6	252	S	nuclear autoantigenic sperm protein [Ananas comosus]	LOC101754773	Si016118m.g	1	nucleus			GO:0046872 metal ion binding; GO:0043169 cation binding; GO:0005515 protein binding; GO:0005488 binding; GO:0043167 ion binding;				IPR000306; IPR017455; IPR011990; IPR013083; IPR011011;	FYVE zinc finger; Zinc finger, FYVE-related; Tetratricopeptide-like helical domain; Zinc finger, RING/FYVE/PHD-type; Zinc finger, FYVE/PHD-type;	TU	KOG1818	Membrane trafficking and cell signaling protein HRS, contains VHS and FYVE domains
K3YPC6	277	S	nuclear autoantigenic sperm protein [Ananas comosus]	LOC101754773	Si016118m.g	1	nucleus			GO:0046872 metal ion binding; GO:0043169 cation binding; GO:0005515 protein binding; GO:0005488 binding; GO:0043167 ion binding;				IPR000306; IPR017455; IPR011990; IPR013083; IPR011011;	FYVE zinc finger; Zinc finger, FYVE-related; Tetratricopeptide-like helical domain; Zinc finger, RING/FYVE/PHD-type; Zinc finger, FYVE/PHD-type;	TU	KOG1818	Membrane trafficking and cell signaling protein HRS, contains VHS and FYVE domains
K3ZWV4	8	S	ras-related protein RABE1d-like [Setaria italica]	LOC101771278	Si031086m.g	1	cytoplasm	GO:0050794 regulation of cellular process; GO:0044700 single organism signaling; GO:0051716 cellular response to stimulus; GO:0007165 signal transduction; GO:0050789 regulation of biological process; GO:0007154 cell communication; GO:0035556 intracellular signal transduction; GO:0044699 single-organism process; GO:0007264 small GTPase mediated signal transduction; GO:0023052 signaling; GO:0050896…		GO:1901265 nucleoside phosphate binding; GO:0001882 nucleoside binding; GO:0043167 ion binding; GO:0000166 nucleotide binding; GO:0097159 organic cyclic compound binding; GO:1901363 heterocyclic compound binding; GO:0032549 ribonucleoside binding; GO:0097367 carbohydrate derivative binding; GO:0032553 ribonucleotide binding; GO:0005488 binding; GO:0032550 purine ribonucleoside binding; GO:0043168…	K07901	RAB8A; Ras-related protein Rab-8A	sita04144 Endocytosis;	IPR005225; IPR027417;	Small GTP-binding protein domain; P-loop containing nucleoside triphosphate hydrolase;	TU	KOG0078	GTP-binding protein SEC4, small G protein superfamily, and related Ras family GTP-binding proteins
K3ZWV4	12	Y	ras-related protein RABE1d-like [Setaria italica]	LOC101771278	Si031086m.g	1	cytoplasm	GO:0050794 regulation of cellular process; GO:0044700 single organism signaling; GO:0051716 cellular response to stimulus; GO:0007165 signal transduction; GO:0050789 regulation of biological process; GO:0007154 cell communication; GO:0035556 intracellular signal transduction; GO:0044699 single-organism process; GO:0007264 small GTPase mediated signal transduction; GO:0023052 signaling; GO:0050896…		GO:1901265 nucleoside phosphate binding; GO:0001882 nucleoside binding; GO:0043167 ion binding; GO:0000166 nucleotide binding; GO:0097159 organic cyclic compound binding; GO:1901363 heterocyclic compound binding; GO:0032549 ribonucleoside binding; GO:0097367 carbohydrate derivative binding; GO:0032553 ribonucleotide binding; GO:0005488 binding; GO:0032550 purine ribonucleoside binding; GO:0043168…	K07901	RAB8A; Ras-related protein Rab-8A	sita04144 Endocytosis;	IPR005225; IPR027417;	Small GTP-binding protein domain; P-loop containing nucleoside triphosphate hydrolase;	TU	KOG0078	GTP-binding protein SEC4, small G protein superfamily, and related Ras family GTP-binding proteins
K4AKS6	656	S	probable ADP-ribosylation factor GTPase-activating protein AGD6 [Setaria italica]	LOC101768792		1	nucleus			GO:0098772 molecular function regulator; GO:0030234 enzyme regulator activity; GO:0008047 enzyme activator activity; GO:0060589 nucleoside-triphosphatase regulator activity; GO:0005096 GTPase activator activity; GO:0030695 GTPase regulator activity;	K12492	ARFGAP1; ADP-ribosylation factor GTPase-activating protein 1	sita04144 Endocytosis;			TUZ	KOG0704	ADP-ribosylation factor GTPase activator
K4AKS6	452	S	probable ADP-ribosylation factor GTPase-activating protein AGD6 [Setaria italica]	LOC101768792		1	nucleus			GO:0098772 molecular function regulator; GO:0030234 enzyme regulator activity; GO:0008047 enzyme activator activity; GO:0060589 nucleoside-triphosphatase regulator activity; GO:0005096 GTPase activator activity; GO:0030695 GTPase regulator activity;	K12492	ARFGAP1; ADP-ribosylation factor GTPase-activating protein 1	sita04144 Endocytosis;			TUZ	KOG0704	ADP-ribosylation factor GTPase activator
K4AKS6	455	S	probable ADP-ribosylation factor GTPase-activating protein AGD6 [Setaria italica]	LOC101768792		1	nucleus			GO:0098772 molecular function regulator; GO:0030234 enzyme regulator activity; GO:0008047 enzyme activator activity; GO:0060589 nucleoside-triphosphatase regulator activity; GO:0005096 GTPase activator activity; GO:0030695 GTPase regulator activity;	K12492	ARFGAP1; ADP-ribosylation factor GTPase-activating protein 1	sita04144 Endocytosis;			TUZ	KOG0704	ADP-ribosylation factor GTPase activator
K4AKS6	472	S	probable ADP-ribosylation factor GTPase-activating protein AGD6 [Setaria italica]	LOC101768792		1	nucleus			GO:0098772 molecular function regulator; GO:0030234 enzyme regulator activity; GO:0008047 enzyme activator activity; GO:0060589 nucleoside-triphosphatase regulator activity; GO:0005096 GTPase activator activity; GO:0030695 GTPase regulator activity;	K12492	ARFGAP1; ADP-ribosylation factor GTPase-activating protein 1	sita04144 Endocytosis;			TUZ	KOG0704	ADP-ribosylation factor GTPase activator
K3YQ49	53	S	Formin-like protein	LOC101762362	Si016391m.g	1	nucleus							IPR015425;	Formin, FH2 domain;	TZ	KOG1922	Rho GTPase effector BNI1 and related formins
K3XF11	274	S	target of Myb protein 1-like [Setaria italica]	LOC101770169	Si000478m.g	1	nucleus	GO:0045184 establishment of protein localization; GO:0006810 transport; GO:0046907 intracellular transport; GO:0070727 cellular macromolecule localization; GO:0051649 establishment of localization in cell; GO:0006886 intracellular protein transport; GO:0071702 organic substance transport; GO:0008104 protein localization; GO:0033036 macromolecule localization; GO:0034613 cellular protein localizat…	GO:0005623 cell; GO:0005622 intracellular; GO:0044464 cell part;					IPR002014; IPR004152; IPR008942;	VHS domain; GAT domain; ENTH/VHS;	U	KOG1087	Cytosolic sorting protein GGA2/TOM1
K3XLQ4	217	S	PRA1 family protein	LOC101784747	Si002827m.g	1	vacuolar membrane									U	KOG3142	Prenylated rab acceptor 1
K3YA75	113	S	syntaxin-52-like [Setaria italica]	LOC101778863	Si010973m.g	1	nucleus			GO:0005515 protein binding; GO:0005488 binding;				IPR000727;	Target SNARE coiled-coil homology domain;	U	KOG3202	SNARE protein TLG1/Syntaxin 6
K3YGC0	674	S	conserved oligomeric Golgi complex subunit 3 [Setaria italica]	LOC101766413	Si013288m.g	1	cytoplasm	GO:0045184 establishment of protein localization; GO:0006810 transport; GO:0046907 intracellular transport; GO:0070727 cellular macromolecule localization; GO:0051649 establishment of localization in cell; GO:0006886 intracellular protein transport; GO:0071702 organic substance transport; GO:0008104 protein localization; GO:0033036 macromolecule localization; GO:0034613 cellular protein localizat…	GO:0043226 organelle; GO:0043231 intracellular membrane-bounded organelle; GO:0043229 intracellular organelle; GO:0016020 membrane; GO:0044464 cell part; GO:0005622 intracellular; GO:0005801 cis-Golgi network; GO:0044424 intracellular part; GO:0043227 membrane-bounded organelle; GO:0005623 cell;		K20290			IPR016159;	Cullin repeat-like-containing domain;	U	KOG2604	Subunit of cis-Golgi transport vesicle tethering complex - Sec34p
K3YLW7	506	S	TBC1 domain family member 5 homolog B [Zea mays]	LOC101778991	Si015243m.g	1	nucleus				K18469			IPR000195;	Rab-GTPase-TBC domain;	U	KOG1091	Ypt/Rab-specific GTPase-activating protein GYP6
K3Z4P7	547	S	Conserved oligomeric Golgi complex subunit 8	LOC101767430	Si021515m.g	1	cytoplasm		GO:0043229 intracellular organelle; GO:0005737 cytoplasm; GO:0044446 intracellular organelle part; GO:0012505 endomembrane system; GO:0032991 macromolecular complex; GO:0044424 intracellular part; GO:0005623 cell; GO:0044422 organelle part; GO:0043231 intracellular membrane-bounded organelle; GO:0043226 organelle; GO:0044464 cell part; GO:0005622 intracellular; GO:0044431 Golgi apparatus part; GO…		K20295			IPR016159;	Cullin repeat-like-containing domain;	U	KOG2069	Golgi transport complex subunit
K3Z4P7	531	S	Conserved oligomeric Golgi complex subunit 8	LOC101767430	Si021515m.g	1	cytoplasm		GO:0043229 intracellular organelle; GO:0005737 cytoplasm; GO:0044446 intracellular organelle part; GO:0012505 endomembrane system; GO:0032991 macromolecular complex; GO:0044424 intracellular part; GO:0005623 cell; GO:0044422 organelle part; GO:0043231 intracellular membrane-bounded organelle; GO:0043226 organelle; GO:0044464 cell part; GO:0005622 intracellular; GO:0044431 Golgi apparatus part; GO…		K20295			IPR016159;	Cullin repeat-like-containing domain;	U	KOG2069	Golgi transport complex subunit
K3Z4P7	555	S	Conserved oligomeric Golgi complex subunit 8	LOC101767430	Si021515m.g	1	cytoplasm		GO:0043229 intracellular organelle; GO:0005737 cytoplasm; GO:0044446 intracellular organelle part; GO:0012505 endomembrane system; GO:0032991 macromolecular complex; GO:0044424 intracellular part; GO:0005623 cell; GO:0044422 organelle part; GO:0043231 intracellular membrane-bounded organelle; GO:0043226 organelle; GO:0044464 cell part; GO:0005622 intracellular; GO:0044431 Golgi apparatus part; GO…		K20295			IPR016159;	Cullin repeat-like-containing domain;	U	KOG2069	Golgi transport complex subunit
K3Z5X3	38	S	target of Myb protein 1-like [Setaria italica]	LOC101781311	Si021478m.g	1	chloroplast	GO:0045184 establishment of protein localization; GO:0006810 transport; GO:0046907 intracellular transport; GO:0070727 cellular macromolecule localization; GO:0051649 establishment of localization in cell; GO:0006886 intracellular protein transport; GO:0071702 organic substance transport; GO:0008104 protein localization; GO:0033036 macromolecule localization; GO:0034613 cellular protein localizat…	GO:0005623 cell; GO:0005622 intracellular; GO:0044464 cell part;					IPR004152;	GAT domain;	U	KOG1087	Cytosolic sorting protein GGA2/TOM1
K3Z8P1	239	S	ran-binding protein 1 homolog a [Setaria italica]	LOC101754843	Si022911m.g	1	chloroplast	GO:0006810 transport; GO:0046907 intracellular transport; GO:0051649 establishment of localization in cell; GO:0051179 localization; GO:0051234 establishment of localization; GO:0051641 cellular localization;			K15306			IPR000156; IPR011993;	Ran binding domain; PH domain-like;	U	KOG0864	Ran-binding protein RANBP1 and related RanBD domain proteins
K3Z992	215	S	coatomer subunit zeta-1 [Setaria italica]	LOC101781854	Si023113m.g	1	chloroplast	GO:0006810 transport; GO:0051179 localization; GO:0051234 establishment of localization;			K20472			IPR022775; IPR011012;	AP complex, mu/sigma subunit; Longin-like domain;	U	KOG3343	Vesicle coat complex COPI, zeta subunit
K3ZHU5	512	S	Signal recognition particle subunit SRP68	LOC101755371	Si026147m.g	1	nucleus	GO:0046907 intracellular transport; GO:0072599 establishment of protein localization to endoplasmic reticulum; GO:0072594 establishment of protein localization to organelle; GO:0072657 protein localization to membrane; GO:0045047 protein targeting to ER; GO:0071702 organic substance transport; GO:0006613 cotranslational protein targeting to membrane; GO:0015031 protein transport; GO:0051641 cellu…	GO:0005786 signal recognition particle, endoplasmic reticulum targeting; GO:0044464 cell part; GO:0005622 intracellular; GO:0048500 signal recognition particle; GO:0005737 cytoplasm; GO:0032991 macromolecular complex; GO:0044424 intracellular part; GO:1990904 ribonucleoprotein complex; GO:0005623 cell; GO:0030529 intracellular ribonucleoprotein complex; GO:0044444 cytoplasmic part;	GO:0097159 organic cyclic compound binding; GO:1901363 heterocyclic compound binding; GO:0005048 signal sequence binding; GO:0003723 RNA binding; GO:0042277 peptide binding; GO:0005047 signal recognition particle binding; GO:0005488 binding; GO:0003676 nucleic acid binding; GO:0044877 macromolecular complex binding; GO:0033218 amide binding; GO:0030942 endoplasmic reticulum signal peptide binding…	K03107	SRP68; signal recognition particle subunit SRP68	sita03060 Protein export;			U	KOG2460	Signal recognition particle, subunit Srp68
K3ZHU5	509	S	Signal recognition particle subunit SRP68	LOC101755371	Si026147m.g	1	nucleus	GO:0046907 intracellular transport; GO:0072599 establishment of protein localization to endoplasmic reticulum; GO:0072594 establishment of protein localization to organelle; GO:0072657 protein localization to membrane; GO:0045047 protein targeting to ER; GO:0071702 organic substance transport; GO:0006613 cotranslational protein targeting to membrane; GO:0015031 protein transport; GO:0051641 cellu…	GO:0005786 signal recognition particle, endoplasmic reticulum targeting; GO:0044464 cell part; GO:0005622 intracellular; GO:0048500 signal recognition particle; GO:0005737 cytoplasm; GO:0032991 macromolecular complex; GO:0044424 intracellular part; GO:1990904 ribonucleoprotein complex; GO:0005623 cell; GO:0030529 intracellular ribonucleoprotein complex; GO:0044444 cytoplasmic part;	GO:0097159 organic cyclic compound binding; GO:1901363 heterocyclic compound binding; GO:0005048 signal sequence binding; GO:0003723 RNA binding; GO:0042277 peptide binding; GO:0005047 signal recognition particle binding; GO:0005488 binding; GO:0003676 nucleic acid binding; GO:0044877 macromolecular complex binding; GO:0033218 amide binding; GO:0030942 endoplasmic reticulum signal peptide binding…	K03107	SRP68; signal recognition particle subunit SRP68	sita03060 Protein export;			U	KOG2460	Signal recognition particle, subunit Srp68
K4A6V9	9	T	ATP-binding cassette sub-family B member 10 isoform X1 [Zea mays]	LOC101784426	Si034614m.g	1	plasma membrane	GO:0006810 transport; GO:0055085 transmembrane transport; GO:0051179 localization; GO:0051234 establishment of localization;	GO:0031224 intrinsic component of membrane; GO:0016020 membrane; GO:0016021 integral component of membrane; GO:0044425 membrane part;	GO:1901265 nucleoside phosphate binding; GO:0015399 primary active transmembrane transporter activity; GO:0016817 hydrolase activity, acting on acid anhydrides; GO:0016787 hydrolase activity; GO:0016887 ATPase activity; GO:0097159 organic cyclic compound binding; GO:1901363 heterocyclic compound binding; GO:0016462 pyrophosphatase activity; GO:0003824 catalytic activity; GO:0032553 ribonucleotide…				IPR003593; IPR003439; IPR027417; IPR011527;	AAA+ ATPase domain; ABC transporter-like; P-loop containing nucleoside triphosphate hydrolase; ABC transporter type 1, transmembrane domain;	U	KOG0058	Peptide exporter, ABC superfamily
K4A6V9	29	S	ATP-binding cassette sub-family B member 10 isoform X1 [Zea mays]	LOC101784426	Si034614m.g	1	plasma membrane	GO:0006810 transport; GO:0055085 transmembrane transport; GO:0051179 localization; GO:0051234 establishment of localization;	GO:0031224 intrinsic component of membrane; GO:0016020 membrane; GO:0016021 integral component of membrane; GO:0044425 membrane part;	GO:1901265 nucleoside phosphate binding; GO:0015399 primary active transmembrane transporter activity; GO:0016817 hydrolase activity, acting on acid anhydrides; GO:0016787 hydrolase activity; GO:0016887 ATPase activity; GO:0097159 organic cyclic compound binding; GO:1901363 heterocyclic compound binding; GO:0016462 pyrophosphatase activity; GO:0003824 catalytic activity; GO:0032553 ribonucleotide…				IPR003593; IPR003439; IPR027417; IPR011527;	AAA+ ATPase domain; ABC transporter-like; P-loop containing nucleoside triphosphate hydrolase; ABC transporter type 1, transmembrane domain;	U	KOG0058	Peptide exporter, ABC superfamily
K4A933	302	S	vacuolar protein sorting-associated protein 9A [Setaria italica]	LOC101786717	Si035389m.g	1	nucleus				K20131			IPR003123;	VPS9 domain;	U	KOG2319	Vacuolar assembly/sorting protein VPS9
K4A933	326	S	vacuolar protein sorting-associated protein 9A [Setaria italica]	LOC101786717	Si035389m.g	1	nucleus				K20131			IPR003123;	VPS9 domain;	U	KOG2319	Vacuolar assembly/sorting protein VPS9
K4A933	323	S	vacuolar protein sorting-associated protein 9A [Setaria italica]	LOC101786717	Si035389m.g	1	nucleus				K20131			IPR003123;	VPS9 domain;	U	KOG2319	Vacuolar assembly/sorting protein VPS9
K4A933	301	S	vacuolar protein sorting-associated protein 9A [Setaria italica]	LOC101786717	Si035389m.g	1	nucleus				K20131			IPR003123;	VPS9 domain;	U	KOG2319	Vacuolar assembly/sorting protein VPS9
K4ADE5	252	S	ran-binding protein 1 homolog b-like [Setaria italica]	LOC101775947	Si036902m.g	1	nucleus	GO:0006810 transport; GO:0046907 intracellular transport; GO:0051649 establishment of localization in cell; GO:0051179 localization; GO:0051234 establishment of localization; GO:0051641 cellular localization;			K15306			IPR000156; IPR011993;	Ran binding domain; PH domain-like;	U	KOG0864	Ran-binding protein RANBP1 and related RanBD domain proteins
K4A4M6	802	Y	dnaJ homolog subfamily C GRV2 [Setaria italica]	LOC101772822	Si033830m.g	1	nucleus			GO:0005488 binding;	K09533			IPR011989; IPR001623; IPR016024; IPR025640;	Armadillo-like helical; DnaJ domain; Armadillo-type fold; Domain of unknown function DUF4339;	UO	KOG1789	Endocytosis protein RME-8, contains DnaJ domain
K3XV53	713	S	dynamin-2A-like [Setaria italica]	LOC101764728	Si005810m.g	1	endoplasmic reticulum			GO:1901265 nucleoside phosphate binding; GO:0001882 nucleoside binding; GO:0043167 ion binding; GO:0016817 hydrolase activity, acting on acid anhydrides; GO:0016787 hydrolase activity; GO:0000166 nucleotide binding; GO:0017111 nucleoside-triphosphatase activity; GO:0097159 organic cyclic compound binding; GO:1901363 heterocyclic compound binding; GO:0032549 ribonucleoside binding; GO:0097367 carb…	K01528	DNM; dynamin GTPase [EC:3.6.5.5]	sita04144 Endocytosis;	IPR030381; IPR003130; IPR011993; IPR020850; IPR001401; IPR027417; IPR000375; IPR001849;	Dynamin-type guanine nucleotide-binding (G) domain; Dynamin GTPase effector; PH domain-like; GTPase effector domain; Dynamin, GTPase domain; P-loop containing nucleoside triphosphate hydrolase; Dynamin central domain; Pleckstrin homology domain;	UR	KOG0446	Vacuolar sorting protein VPS1, dynamin, and related proteins
K3XV53	540	T	dynamin-2A-like [Setaria italica]	LOC101764728	Si005810m.g	1	endoplasmic reticulum			GO:1901265 nucleoside phosphate binding; GO:0001882 nucleoside binding; GO:0043167 ion binding; GO:0016817 hydrolase activity, acting on acid anhydrides; GO:0016787 hydrolase activity; GO:0000166 nucleotide binding; GO:0017111 nucleoside-triphosphatase activity; GO:0097159 organic cyclic compound binding; GO:1901363 heterocyclic compound binding; GO:0032549 ribonucleoside binding; GO:0097367 carb…	K01528	DNM; dynamin GTPase [EC:3.6.5.5]	sita04144 Endocytosis;	IPR030381; IPR003130; IPR011993; IPR020850; IPR001401; IPR027417; IPR000375; IPR001849;	Dynamin-type guanine nucleotide-binding (G) domain; Dynamin GTPase effector; PH domain-like; GTPase effector domain; Dynamin, GTPase domain; P-loop containing nucleoside triphosphate hydrolase; Dynamin central domain; Pleckstrin homology domain;	UR	KOG0446	Vacuolar sorting protein VPS1, dynamin, and related proteins
K3XV53	722	S	dynamin-2A-like [Setaria italica]	LOC101764728	Si005810m.g	1	endoplasmic reticulum			GO:1901265 nucleoside phosphate binding; GO:0001882 nucleoside binding; GO:0043167 ion binding; GO:0016817 hydrolase activity, acting on acid anhydrides; GO:0016787 hydrolase activity; GO:0000166 nucleotide binding; GO:0017111 nucleoside-triphosphatase activity; GO:0097159 organic cyclic compound binding; GO:1901363 heterocyclic compound binding; GO:0032549 ribonucleoside binding; GO:0097367 carb…	K01528	DNM; dynamin GTPase [EC:3.6.5.5]	sita04144 Endocytosis;	IPR030381; IPR003130; IPR011993; IPR020850; IPR001401; IPR027417; IPR000375; IPR001849;	Dynamin-type guanine nucleotide-binding (G) domain; Dynamin GTPase effector; PH domain-like; GTPase effector domain; Dynamin, GTPase domain; P-loop containing nucleoside triphosphate hydrolase; Dynamin central domain; Pleckstrin homology domain;	UR	KOG0446	Vacuolar sorting protein VPS1, dynamin, and related proteins
K3XV53	719	S	dynamin-2A-like [Setaria italica]	LOC101764728	Si005810m.g	1	endoplasmic reticulum			GO:1901265 nucleoside phosphate binding; GO:0001882 nucleoside binding; GO:0043167 ion binding; GO:0016817 hydrolase activity, acting on acid anhydrides; GO:0016787 hydrolase activity; GO:0000166 nucleotide binding; GO:0017111 nucleoside-triphosphatase activity; GO:0097159 organic cyclic compound binding; GO:1901363 heterocyclic compound binding; GO:0032549 ribonucleoside binding; GO:0097367 carb…	K01528	DNM; dynamin GTPase [EC:3.6.5.5]	sita04144 Endocytosis;	IPR030381; IPR003130; IPR011993; IPR020850; IPR001401; IPR027417; IPR000375; IPR001849;	Dynamin-type guanine nucleotide-binding (G) domain; Dynamin GTPase effector; PH domain-like; GTPase effector domain; Dynamin, GTPase domain; P-loop containing nucleoside triphosphate hydrolase; Dynamin central domain; Pleckstrin homology domain;	UR	KOG0446	Vacuolar sorting protein VPS1, dynamin, and related proteins
K3YPR4	877	S	dynamin-2A-like [Setaria italica]	LOC101765864	Si016256m.g	1	plasma membrane			GO:1901265 nucleoside phosphate binding; GO:0001882 nucleoside binding; GO:0043167 ion binding; GO:0016817 hydrolase activity, acting on acid anhydrides; GO:0016787 hydrolase activity; GO:0000166 nucleotide binding; GO:0017111 nucleoside-triphosphatase activity; GO:0097159 organic cyclic compound binding; GO:1901363 heterocyclic compound binding; GO:0032549 ribonucleoside binding; GO:0097367 carb…	K01528	DNM; dynamin GTPase [EC:3.6.5.5]	sita04144 Endocytosis;	IPR030381; IPR003130; IPR011993; IPR020850; IPR001401; IPR027417; IPR000375; IPR001849;	Dynamin-type guanine nucleotide-binding (G) domain; Dynamin GTPase effector; PH domain-like; GTPase effector domain; Dynamin, GTPase domain; P-loop containing nucleoside triphosphate hydrolase; Dynamin central domain; Pleckstrin homology domain;	UR	KOG0446	Vacuolar sorting protein VPS1, dynamin, and related proteins
K3YPR4	729	S	dynamin-2A-like [Setaria italica]	LOC101765864	Si016256m.g	1	plasma membrane			GO:1901265 nucleoside phosphate binding; GO:0001882 nucleoside binding; GO:0043167 ion binding; GO:0016817 hydrolase activity, acting on acid anhydrides; GO:0016787 hydrolase activity; GO:0000166 nucleotide binding; GO:0017111 nucleoside-triphosphatase activity; GO:0097159 organic cyclic compound binding; GO:1901363 heterocyclic compound binding; GO:0032549 ribonucleoside binding; GO:0097367 carb…	K01528	DNM; dynamin GTPase [EC:3.6.5.5]	sita04144 Endocytosis;	IPR030381; IPR003130; IPR011993; IPR020850; IPR001401; IPR027417; IPR000375; IPR001849;	Dynamin-type guanine nucleotide-binding (G) domain; Dynamin GTPase effector; PH domain-like; GTPase effector domain; Dynamin, GTPase domain; P-loop containing nucleoside triphosphate hydrolase; Dynamin central domain; Pleckstrin homology domain;	UR	KOG0446	Vacuolar sorting protein VPS1, dynamin, and related proteins
K3YPR4	720	S	dynamin-2A-like [Setaria italica]	LOC101765864	Si016256m.g	1	plasma membrane			GO:1901265 nucleoside phosphate binding; GO:0001882 nucleoside binding; GO:0043167 ion binding; GO:0016817 hydrolase activity, acting on acid anhydrides; GO:0016787 hydrolase activity; GO:0000166 nucleotide binding; GO:0017111 nucleoside-triphosphatase activity; GO:0097159 organic cyclic compound binding; GO:1901363 heterocyclic compound binding; GO:0032549 ribonucleoside binding; GO:0097367 carb…	K01528	DNM; dynamin GTPase [EC:3.6.5.5]	sita04144 Endocytosis;	IPR030381; IPR003130; IPR011993; IPR020850; IPR001401; IPR027417; IPR000375; IPR001849;	Dynamin-type guanine nucleotide-binding (G) domain; Dynamin GTPase effector; PH domain-like; GTPase effector domain; Dynamin, GTPase domain; P-loop containing nucleoside triphosphate hydrolase; Dynamin central domain; Pleckstrin homology domain;	UR	KOG0446	Vacuolar sorting protein VPS1, dynamin, and related proteins
K3YPR4	726	S	dynamin-2A-like [Setaria italica]	LOC101765864	Si016256m.g	1	plasma membrane			GO:1901265 nucleoside phosphate binding; GO:0001882 nucleoside binding; GO:0043167 ion binding; GO:0016817 hydrolase activity, acting on acid anhydrides; GO:0016787 hydrolase activity; GO:0000166 nucleotide binding; GO:0017111 nucleoside-triphosphatase activity; GO:0097159 organic cyclic compound binding; GO:1901363 heterocyclic compound binding; GO:0032549 ribonucleoside binding; GO:0097367 carb…	K01528	DNM; dynamin GTPase [EC:3.6.5.5]	sita04144 Endocytosis;	IPR030381; IPR003130; IPR011993; IPR020850; IPR001401; IPR027417; IPR000375; IPR001849;	Dynamin-type guanine nucleotide-binding (G) domain; Dynamin GTPase effector; PH domain-like; GTPase effector domain; Dynamin, GTPase domain; P-loop containing nucleoside triphosphate hydrolase; Dynamin central domain; Pleckstrin homology domain;	UR	KOG0446	Vacuolar sorting protein VPS1, dynamin, and related proteins
K3Z420	79	S	protein-tyrosine-phosphatase MKP1 [Setaria italica]	LOC101760093	Si021288m.g	1	nucleus	GO:0044267 cellular protein metabolic process; GO:0044238 primary metabolic process; GO:0006470 protein dephosphorylation; GO:0016311 dephosphorylation; GO:0044237 cellular metabolic process; GO:0006796 phosphate-containing compound metabolic process; GO:0071704 organic substance metabolic process; GO:0008152 metabolic process; GO:0006793 phosphorus metabolic process; GO:0044260 cellular macromol…		GO:0004725 protein tyrosine phosphatase activity; GO:0003824 catalytic activity; GO:0042578 phosphoric ester hydrolase activity; GO:0016791 phosphatase activity; GO:0016788 hydrolase activity, acting on ester bonds; GO:0016787 hydrolase activity; GO:0008138 protein tyrosine/serine/threonine phosphatase activity; GO:0004721 phosphoprotein phosphatase activity;				IPR029021; IPR000387; IPR000340; IPR020422; IPR029006;	Protein-tyrosine phosphatase-like; Tyrosine specific protein phosphatases domain; Dual specificity phosphatase, catalytic domain; Dual specificity protein phosphatase domain; ADF-H/Gelsolin-like domain;	V	KOG1716	Dual specificity phosphatase
K3XDR4	1529	S	myosin-17 isoform X2 [Setaria italica]	LOC101760570	Si000030m.g	1	cytoplasm		GO:0043229 intracellular organelle; GO:0043232 intracellular non-membrane-bounded organelle; GO:0044430 cytoskeletal part; GO:0044446 intracellular organelle part; GO:0032991 macromolecular complex; GO:0044424 intracellular part; GO:0005623 cell; GO:0015629 actin cytoskeleton; GO:0044422 organelle part; GO:0043228 non-membrane-bounded organelle; GO:0043226 organelle; GO:0005856 cytoskeleton; GO:0…	GO:0005524 ATP binding; GO:0003774 motor activity; GO:1901265 nucleoside phosphate binding; GO:0001882 nucleoside binding; GO:0043167 ion binding; GO:0016817 hydrolase activity, acting on acid anhydrides; GO:0016787 hydrolase activity; GO:0005515 protein binding; GO:0000166 nucleotide binding; GO:0017111 nucleoside-triphosphatase activity; GO:0097159 organic cyclic compound binding; GO:1901363 he…	K10357			IPR002710; IPR004009; IPR027417; IPR001609;	Dilute domain; Myosin, N-terminal, SH3-like; P-loop containing nucleoside triphosphate hydrolase; Myosin head, motor domain;	Z	KOG0160	Myosin class V heavy chain
K3XDY7	1065	S	dentin sialophosphoprotein-like [Zea mays]	LOC101772173	Si000104m.g	1	nucleus	GO:0045184 establishment of protein localization; GO:0006810 transport; GO:0071702 organic substance transport; GO:0051179 localization; GO:0033036 macromolecule localization; GO:0008104 protein localization; GO:0015031 protein transport; GO:0051234 establishment of localization;			K19476	IST1; vacuolar protein sorting-associated protein IST1	sita04144 Endocytosis;			Z	KOG2027	Spindle pole body protein
K3XDY7	990	Y	dentin sialophosphoprotein-like [Zea mays]	LOC101772173	Si000104m.g	1	nucleus	GO:0045184 establishment of protein localization; GO:0006810 transport; GO:0071702 organic substance transport; GO:0051179 localization; GO:0033036 macromolecule localization; GO:0008104 protein localization; GO:0015031 protein transport; GO:0051234 establishment of localization;			K19476	IST1; vacuolar protein sorting-associated protein IST1	sita04144 Endocytosis;			Z	KOG2027	Spindle pole body protein
K3XDY7	985	S	dentin sialophosphoprotein-like [Zea mays]	LOC101772173	Si000104m.g	1	nucleus	GO:0045184 establishment of protein localization; GO:0006810 transport; GO:0071702 organic substance transport; GO:0051179 localization; GO:0033036 macromolecule localization; GO:0008104 protein localization; GO:0015031 protein transport; GO:0051234 establishment of localization;			K19476	IST1; vacuolar protein sorting-associated protein IST1	sita04144 Endocytosis;			Z	KOG2027	Spindle pole body protein
K3ZT92	349	T	Tubulin alpha chain	LOC101753745	Si029822m.g	1	cytoplasm	GO:0007017 microtubule-based process; GO:0009987 cellular process;	GO:0043229 intracellular organelle; GO:0099513 polymeric cytoskeletal fiber; GO:0005874 microtubule; GO:0043232 intracellular non-membrane-bounded organelle; GO:0044430 cytoskeletal part; GO:0044446 intracellular organelle part; GO:0099512 supramolecular fiber; GO:0044424 intracellular part; GO:0005623 cell; GO:0099080 supramolecular complex; GO:0044422 organelle part; GO:0099081 supramolecular p…	GO:1901265 nucleoside phosphate binding; GO:0001882 nucleoside binding; GO:0043167 ion binding; GO:0016817 hydrolase activity, acting on acid anhydrides; GO:0016787 hydrolase activity; GO:0000166 nucleotide binding; GO:0017111 nucleoside-triphosphatase activity; GO:0097159 organic cyclic compound binding; GO:1901363 heterocyclic compound binding; GO:0032549 ribonucleoside binding; GO:0097367 carb…	K07374	TUBA; tubulin alpha	sita04145 Phagosome;	IPR003008; IPR023123; IPR008280; IPR018316;	Tubulin/FtsZ, GTPase domain; Tubulin, C-terminal; Tubulin/FtsZ, C-terminal; Tubulin/FtsZ, 2-layer sandwich domain;	Z	KOG1376	Alpha tubulin
K4AA57	349	T	Tubulin alpha chain	LOC101761206	Si035654m.g	1	cytoplasm	GO:0007017 microtubule-based process; GO:0009987 cellular process;	GO:0043229 intracellular organelle; GO:0099513 polymeric cytoskeletal fiber; GO:0005874 microtubule; GO:0043232 intracellular non-membrane-bounded organelle; GO:0044430 cytoskeletal part; GO:0044446 intracellular organelle part; GO:0099512 supramolecular fiber; GO:0044424 intracellular part; GO:0005623 cell; GO:0099080 supramolecular complex; GO:0044422 organelle part; GO:0099081 supramolecular p…	GO:1901265 nucleoside phosphate binding; GO:0001882 nucleoside binding; GO:0043167 ion binding; GO:0016817 hydrolase activity, acting on acid anhydrides; GO:0016787 hydrolase activity; GO:0000166 nucleotide binding; GO:0017111 nucleoside-triphosphatase activity; GO:0097159 organic cyclic compound binding; GO:1901363 heterocyclic compound binding; GO:0032549 ribonucleoside binding; GO:0097367 carb…	K07374	TUBA; tubulin alpha	sita04145 Phagosome;	IPR003008; IPR023123; IPR008280; IPR018316;	Tubulin/FtsZ, GTPase domain; Tubulin, C-terminal; Tubulin/FtsZ, C-terminal; Tubulin/FtsZ, 2-layer sandwich domain;	Z	KOG1376	Alpha tubulin
A0A0Q3N5I8	359	S	pleckstrin homology (PH) domain-containing protein [Arabidopsis thaliana]	SETIT_0338251mg	Si033825m.g	1	nucleus				K19525			IPR031642; IPR009543; IPR011993; IPR001849;	VPS13, repeated coiled region; Vacuolar protein sorting-associated protein 13, SHR-binding domain; PH domain-like; Pleckstrin homology domain;
A0A0Q3PUS1	146	S	binding partner of ACD11 1-like [Setaria italica]	SETIT_0070882mg	Si007088m.g	1	chloroplast			GO:0097159 organic cyclic compound binding; GO:1901363 heterocyclic compound binding; GO:1901265 nucleoside phosphate binding; GO:0005488 binding; GO:0003676 nucleic acid binding; GO:0000166 nucleotide binding; GO:0036094 small molecule binding;				IPR000504; IPR012677; IPR034360;	RNA recognition motif domain; Nucleotide-binding alpha-beta plait domain; Vip1-like, RNA recognition motif, plant;
A0A0Q3Q743	371	S	exocyst complex component 5 [Setaria italica]	SETIT_0212461mg	Si021246m.g	1	cytoplasm	GO:0006810 transport; GO:1902578 single-organism localization; GO:0032940 secretion by cell; GO:0016192 vesicle-mediated transport; GO:0044763 single-organism cellular process; GO:0044699 single-organism process; GO:0048278 vesicle docking; GO:0051179 localization; GO:0009987 cellular process; GO:0022406 membrane docking; GO:0006887 exocytosis; GO:0044765 single-organism transport; GO:0046903 sec…	GO:0044424 intracellular part; GO:0005623 cell; GO:0044464 cell part; GO:0005622 intracellular; GO:0005737 cytoplasm;		K19984
A0A0Q3R0T7	387	S	dynamin-related protein 1E-like [Setaria italica]	SETIT_0294052mg	Si029405m.g	1	vacuolar membrane			GO:1901265 nucleoside phosphate binding; GO:0001882 nucleoside binding; GO:0043167 ion binding; GO:0016817 hydrolase activity, acting on acid anhydrides; GO:0016787 hydrolase activity; GO:0000166 nucleotide binding; GO:0017111 nucleoside-triphosphatase activity; GO:0097159 organic cyclic compound binding; GO:1901363 heterocyclic compound binding; GO:0032549 ribonucleoside binding; GO:0097367 carb…				IPR030381; IPR003130; IPR001401; IPR020850; IPR027417; IPR000375;	Dynamin-type guanine nucleotide-binding (G) domain; Dynamin GTPase effector; Dynamin, GTPase domain; GTPase effector domain; P-loop containing nucleoside triphosphate hydrolase; Dynamin central domain;
A0A0Q3UUU6	410	S	vam6/Vps39-like protein [Setaria italica]	SETIT_0340722mg	Si034072m.g	1	cytoplasm	GO:0045184 establishment of protein localization; GO:0006810 transport; GO:0046907 intracellular transport; GO:0070727 cellular macromolecule localization; GO:0051649 establishment of localization in cell; GO:0016192 vesicle-mediated transport; GO:0006886 intracellular protein transport; GO:0071702 organic substance transport; GO:0008104 protein localization; GO:0033036 macromolecule localization…		GO:0005515 protein binding; GO:0005488 binding;				IPR011990; IPR015943; IPR001180; IPR019452; IPR019453;	Tetratricopeptide-like helical domain; WD40/YVTN repeat-like-containing domain; Citron homology (CNH) domain; Vacuolar sorting protein 39/Transforming growth factor beta receptor-associated domain 1; Vacuolar sorting protein 39/Transforming growth factor beta receptor-associated domain 2;
A2TJU6	251	S	Aluminum-induced protein-like protein	---	Si036857m.g	1	plasma membrane							IPR024286; IPR029055;	Domain of unknown function DUF3700; Nucleophile aminohydrolases, N-terminal;
K3XDV5	1030	S	nipped-B-like protein B [Setaria italica]	LOC101772859	Si000072m.g	1	nucleus
K3XDV5	458	S	nipped-B-like protein B [Setaria italica]	LOC101772859	Si000072m.g	1	nucleus
K3XDW2	798	S	homeobox protein LUMINIDEPENDENS [Setaria italica]	LOC101773132	Si000079m.g	1	nucleus
K3XE99	933	S	protein NLP3 [Setaria italica]	LOC101785521	Si000216m.g	1	nucleus			GO:0005515 protein binding; GO:0005488 binding;				IPR000270; IPR003035;	PB1 domain; RWP-RK domain;
K3XEM1	80	S	protein PAT1 homolog 1 [Oryza sativa Japonica Group]	LOC101761506	Si000338m.g	1	nucleus				K12617	PATL1; DNA topoisomerase 2-associated protein PAT1	sita03018 RNA degradation;
K3XF69	345	S	probable inactive receptor kinase At2g26730 [Setaria italica]	LOC101781768	Si000538m.g	1	plasma membrane	GO:0016310 phosphorylation; GO:0044267 cellular protein metabolic process; GO:0044238 primary metabolic process; GO:0044237 cellular metabolic process; GO:0006796 phosphate-containing compound metabolic process; GO:0071704 organic substance metabolic process; GO:0008152 metabolic process; GO:0006468 protein phosphorylation; GO:0006793 phosphorus metabolic process; GO:0044260 cellular macromolecul…		GO:0005524 ATP binding; GO:1901265 nucleoside phosphate binding; GO:0016773 phosphotransferase activity, alcohol group as acceptor; GO:0001882 nucleoside binding; GO:0043167 ion binding; GO:0005515 protein binding; GO:0004672 protein kinase activity; GO:0000166 nucleotide binding; GO:0097159 organic cyclic compound binding; GO:1901363 heterocyclic compound binding; GO:0032549 ribonucleoside bindi…				IPR000719; IPR013210; IPR032675; IPR011009;	Protein kinase domain; Leucine-rich repeat-containing N-terminal, plant-type; Leucine-rich repeat domain, L domain-like; Protein kinase-like domain;
K3XF98	241	S	leucine-rich repeat extensin-like protein 2 [Setaria italica]	LOC101757309	Si000567m.g	1	nucleus			GO:0005515 protein binding; GO:0005488 binding;				IPR000270;	PB1 domain;
K3XF98	227	S	leucine-rich repeat extensin-like protein 2 [Setaria italica]	LOC101757309	Si000567m.g	1	nucleus			GO:0005515 protein binding; GO:0005488 binding;				IPR000270;	PB1 domain;
K3XF98	363	S	leucine-rich repeat extensin-like protein 2 [Setaria italica]	LOC101757309	Si000567m.g	1	nucleus			GO:0005515 protein binding; GO:0005488 binding;				IPR000270;	PB1 domain;
K3XF98	174	S	leucine-rich repeat extensin-like protein 2 [Setaria italica]	LOC101757309	Si000567m.g	1	nucleus			GO:0005515 protein binding; GO:0005488 binding;				IPR000270;	PB1 domain;
K3XF98	179	S	leucine-rich repeat extensin-like protein 2 [Setaria italica]	LOC101757309	Si000567m.g	1	nucleus			GO:0005515 protein binding; GO:0005488 binding;				IPR000270;	PB1 domain;
K3XF98	214	S	leucine-rich repeat extensin-like protein 2 [Setaria italica]	LOC101757309	Si000567m.g	1	nucleus			GO:0005515 protein binding; GO:0005488 binding;				IPR000270;	PB1 domain;
K3XF98	228	S	leucine-rich repeat extensin-like protein 2 [Setaria italica]	LOC101757309	Si000567m.g	1	nucleus			GO:0005515 protein binding; GO:0005488 binding;				IPR000270;	PB1 domain;
K3XF98	368	S	leucine-rich repeat extensin-like protein 2 [Setaria italica]	LOC101757309	Si000567m.g	1	nucleus			GO:0005515 protein binding; GO:0005488 binding;				IPR000270;	PB1 domain;
K3XF98	176	S	leucine-rich repeat extensin-like protein 2 [Setaria italica]	LOC101757309	Si000567m.g	1	nucleus			GO:0005515 protein binding; GO:0005488 binding;				IPR000270;	PB1 domain;
K3XF98	231	S	leucine-rich repeat extensin-like protein 2 [Setaria italica]	LOC101757309	Si000567m.g	1	nucleus			GO:0005515 protein binding; GO:0005488 binding;				IPR000270;	PB1 domain;
K3XF98	173	S	leucine-rich repeat extensin-like protein 2 [Setaria italica]	LOC101757309	Si000567m.g	1	nucleus			GO:0005515 protein binding; GO:0005488 binding;				IPR000270;	PB1 domain;
K3XF98	216	S	leucine-rich repeat extensin-like protein 2 [Setaria italica]	LOC101757309	Si000567m.g	1	nucleus			GO:0005515 protein binding; GO:0005488 binding;				IPR000270;	PB1 domain;
K3XF98	175	S	leucine-rich repeat extensin-like protein 2 [Setaria italica]	LOC101757309	Si000567m.g	1	nucleus			GO:0005515 protein binding; GO:0005488 binding;				IPR000270;	PB1 domain;
K3XF98	247	S	leucine-rich repeat extensin-like protein 2 [Setaria italica]	LOC101757309	Si000567m.g	1	nucleus			GO:0005515 protein binding; GO:0005488 binding;				IPR000270;	PB1 domain;
K3XG18	123	S	class E vacuolar protein-sorting machinery protein HSE1-like [Setaria italica]	LOC101762588	Si000836m.g	1	nucleus
K3XG18	87	S	class E vacuolar protein-sorting machinery protein HSE1-like [Setaria italica]	LOC101762588	Si000836m.g	1	nucleus
K3XG18	56	S	class E vacuolar protein-sorting machinery protein HSE1-like [Setaria italica]	LOC101762588	Si000836m.g	1	nucleus
K3XJV0	134	T	ABSCISIC ACID-INSENSITIVE 5-like protein 2 [Setaria italica]	LOC101780708	Si002173m.g	1	nucleus	GO:0050794 regulation of cellular process; GO:0010468 regulation of gene expression; GO:0006355 regulation of transcription, DNA-templated; GO:0031326 regulation of cellular biosynthetic process; GO:0080090 regulation of primary metabolic process; GO:0060255 regulation of macromolecule metabolic process; GO:0019219 regulation of nucleobase-containing compound metabolic process; GO:0010556 regulat…		GO:0097159 organic cyclic compound binding; GO:1901363 heterocyclic compound binding; GO:0003677 DNA binding; GO:0005488 binding; GO:0001071 nucleic acid binding transcription factor activity; GO:0003676 nucleic acid binding; GO:0043565 sequence-specific DNA binding; GO:0003700 transcription factor activity, sequence-specific DNA binding;	K14432	ABF; ABA responsive element binding factor	sita04075 Plant hormone signal transduction;	IPR004827;	Basic-leucine zipper domain;
K3XJY4	90	Y	"""""""transmembrane protein, putative [Medicago truncatula]"""""""	LOC101780965	Si002207m.g	1	nucleus
K3XL19	121	S	gibberellin responsive1 isoform X1 [Zea mays]	LOC101773947	Si002592m.g	1	nucleus
K3XUT6	746	S	protein-methionine sulfoxide oxidase mical3a-like [Setaria italica]	LOC101783913	Si005693m.g	1	nucleus			GO:0043169 cation binding; GO:0046872 metal ion binding; GO:0008270 zinc ion binding; GO:0046914 transition metal ion binding; GO:0005488 binding; GO:0043167 ion binding;				IPR001781;	Zinc finger, LIM-type;
K3XUT6	415	S	protein-methionine sulfoxide oxidase mical3a-like [Setaria italica]	LOC101783913	Si005693m.g	1	nucleus			GO:0043169 cation binding; GO:0046872 metal ion binding; GO:0008270 zinc ion binding; GO:0046914 transition metal ion binding; GO:0005488 binding; GO:0043167 ion binding;				IPR001781;	Zinc finger, LIM-type;
K3XV24	84	S	chorismate synthase [Arabidopsis thaliana]	---	Si005781m.g	1	nucleus
K3XV24	197	S	chorismate synthase [Arabidopsis thaliana]	---	Si005781m.g	1	nucleus
K3XV24	85	S	chorismate synthase [Arabidopsis thaliana]	---	Si005781m.g	1	nucleus
K3XV24	81	S	chorismate synthase [Arabidopsis thaliana]	---	Si005781m.g	1	nucleus
K3XV24	416	S	chorismate synthase [Arabidopsis thaliana]	---	Si005781m.g	1	nucleus
K3XVX8	588	S	uncharacterized LOC103638106 [Zea mays]	LOC101778515	Si006086m.g	1	nucleus	GO:0044699 single-organism process; GO:0008152 metabolic process; GO:0055114 oxidation-reduction process; GO:0044710 single-organism metabolic process;		GO:0003824 catalytic activity; GO:0016491 oxidoreductase activity;				IPR005123; IPR027450;	Oxoglutarate/iron-dependent dioxygenase; Alpha-ketoglutarate-dependent dioxygenase AlkB-like;
K3XWN7	454	S	RING-type E3 ubiquitin transferase	LOC101786578	Si006345m.g	1	endoplasmic reticulum,plasma membrane	GO:0008152 metabolic process; GO:0032446 protein modification by small protein conjugation; GO:0016567 protein ubiquitination; GO:0044260 cellular macromolecule metabolic process; GO:0044267 cellular protein metabolic process; GO:0006464 cellular protein modification process; GO:0043170 macromolecule metabolic process; GO:0019538 protein metabolic process; GO:0070647 protein modification by small…		GO:0005515 protein binding; GO:0019787 ubiquitin-like protein transferase activity; GO:0003824 catalytic activity; GO:0016740 transferase activity; GO:0005488 binding; GO:0004842 ubiquitin-protein transferase activity;				IPR003613; IPR011989; IPR013083; IPR016024;	U box domain; Armadillo-like helical; Zinc finger, RING/FYVE/PHD-type; Armadillo-type fold;
K3XWP8	458	S	ATP-dependent DNA helicase [Arabidopsis thaliana]	LOC101773914	Si006356m.g	1	nucleus
K3XXM2	151	S	protein capicua homolog [Oryza brachyantha]	LOC101759594		1	nucleus
K3XXM2	153	S	protein capicua homolog [Oryza brachyantha]	LOC101759594		1	nucleus
K3XY84	316	S	protein ENHANCED DISEASE RESISTANCE 2-like [Setaria italica]	LOC101769073	Si006866m.g	1	chloroplast							IPR009769;	Protein ENHANCED DISEASE RESISTANCE 2, C-terminal;
K3XZ18	221	T	zinc-binding family protein [Populus trichocarpa]	LOC101756350	Si007136m.g	1	nucleus
K3XZ18	218	T	zinc-binding family protein [Populus trichocarpa]	LOC101756350	Si007136m.g	1	nucleus
K3Y1E2	5	S	"""""""transmembrane protein, putative [Medicago truncatula]"""""""	LOC101752838	Si008007m.g	1	vacuolar membrane
K3Y6G4	109	S	eukaryotic translation initiation factor 4B1-like [Setaria italica]	LOC101755750	Si009805m.g	1	nucleus			GO:0097159 organic cyclic compound binding; GO:1901363 heterocyclic compound binding; GO:0003723 RNA binding; GO:0008135 translation factor activity, RNA binding; GO:0005488 binding; GO:0003676 nucleic acid binding; GO:0003743 translation initiation factor activity;
K3Y8C4	233	S	ankyrin repeat and SAM domain-containing protein 6-like [Setaria italica]	LOC101756696	Si010421m.g	1	chloroplast			GO:0005515 protein binding; GO:0005488 binding;				IPR013761; IPR001660;	Sterile alpha motif/pointed domain; Sterile alpha motif domain;
K3Y8K7	132	S	transcription factor VIP1-like [Setaria italica]	LOC101780472	Si010549m.g	1	nucleus	GO:0050794 regulation of cellular process; GO:0010468 regulation of gene expression; GO:0006355 regulation of transcription, DNA-templated; GO:0031326 regulation of cellular biosynthetic process; GO:0080090 regulation of primary metabolic process; GO:0060255 regulation of macromolecule metabolic process; GO:0019219 regulation of nucleobase-containing compound metabolic process; GO:0010556 regulat…		GO:0097159 organic cyclic compound binding; GO:1901363 heterocyclic compound binding; GO:0003677 DNA binding; GO:0005488 binding; GO:0001071 nucleic acid binding transcription factor activity; GO:0003676 nucleic acid binding; GO:0043565 sequence-specific DNA binding; GO:0003700 transcription factor activity, sequence-specific DNA binding;	K20557	VIP1; transcription factor VIP1	sita04016 MAPK signaling pathway - plant;	IPR004827;	Basic-leucine zipper domain;
K3Y9U1	87	S	RPM1-interacting protein 4-like [Setaria italica]	LOC101753580	Si010983m.g	1	nucleus				K13456	RIN4; RPM1-interacting protein 4	sita04626 Plant-pathogen interaction;	IPR008700;	RIN4, pathogenic type III effector avirulence factor Avr cleavage site;
K3YC44	343	T	AT-hook motif nuclear-localized protein 7-like [Setaria italica]	LOC101762786	Si011788m.g	1	nucleus							IPR005175;	PPC domain;
K3YGR7	347	S	"""""""probable aminopyrimidine aminohydrolase, mitochondrial [Setaria italica]"""""""	LOC101769001	Si013435m.g	1	chloroplast				K22911	TH2; thiamine phosphate phosphatase / amino-HMP aminohydrolase [EC:3.1.3.100 3.5.99.-]	sita01100 Metabolic pathways;	IPR016084; IPR004305; IPR023214;	Haem oxygenase-like, multi-helical; Thiaminase-2/PQQC; HAD-like domain;
K3YJ65	138	T	KID-containing protein [Zea mays]	LOC101774778	Si014284m.g	1	nucleus
K3YJG6	81	S	ankyrin repeat and SAM domain-containing protein 6-like isoform X1 [Setaria italica]	LOC101786099	Si014385m.g	1	nucleus			GO:0005515 protein binding; GO:0005488 binding;				IPR013761; IPR001660;	Sterile alpha motif/pointed domain; Sterile alpha motif domain;
K3YJH0	178	S	RPM1-interacting protein 4 isoform X2 [Setaria italica]	LOC101784904	Si014387m.g	1	nucleus				K13456	RIN4; RPM1-interacting protein 4	sita04626 Plant-pathogen interaction;	IPR008700;	RIN4, pathogenic type III effector avirulence factor Avr cleavage site;
K3YJY7	33	Y	protein phosphatase inhibitor 2 [Oryza sativa Japonica Group]	LOC101753560	Si014556m.g	1	nucleus	GO:0050794 regulation of cellular process; GO:0051174 regulation of phosphorus metabolic process; GO:0043666 regulation of phosphoprotein phosphatase activity; GO:0010921 regulation of phosphatase activity; GO:0080090 regulation of primary metabolic process; GO:0060255 regulation of macromolecule metabolic process; GO:0023051 regulation of signaling; GO:0031399 regulation of protein modification …		GO:0004864 protein phosphatase inhibitor activity; GO:0030234 enzyme regulator activity; GO:0019208 phosphatase regulator activity; GO:0019888 protein phosphatase regulator activity; GO:0098772 molecular function regulator; GO:0004857 enzyme inhibitor activity; GO:0019212 phosphatase inhibitor activity;	K16833
K3YJY7	31	T	protein phosphatase inhibitor 2 [Oryza sativa Japonica Group]	LOC101753560	Si014556m.g	1	nucleus	GO:0050794 regulation of cellular process; GO:0051174 regulation of phosphorus metabolic process; GO:0043666 regulation of phosphoprotein phosphatase activity; GO:0010921 regulation of phosphatase activity; GO:0080090 regulation of primary metabolic process; GO:0060255 regulation of macromolecule metabolic process; GO:0023051 regulation of signaling; GO:0031399 regulation of protein modification …		GO:0004864 protein phosphatase inhibitor activity; GO:0030234 enzyme regulator activity; GO:0019208 phosphatase regulator activity; GO:0019888 protein phosphatase regulator activity; GO:0098772 molecular function regulator; GO:0004857 enzyme inhibitor activity; GO:0019212 phosphatase inhibitor activity;	K16833
K3YP69	874	S	titin isoform X2 [Setaria italica]	LOC101779234	Si016059m.g	1	nucleus
K3YQ71	556	T	probable L-type lectin-domain containing receptor kinase S.5 [Setaria italica]	LOC101775851	Si016413m.g	1	plasma membrane	GO:0016310 phosphorylation; GO:0044267 cellular protein metabolic process; GO:0044238 primary metabolic process; GO:0044237 cellular metabolic process; GO:0006796 phosphate-containing compound metabolic process; GO:0071704 organic substance metabolic process; GO:0008152 metabolic process; GO:0006468 protein phosphorylation; GO:0006793 phosphorus metabolic process; GO:0044260 cellular macromolecul…		GO:0005524 ATP binding; GO:1901265 nucleoside phosphate binding; GO:0016773 phosphotransferase activity, alcohol group as acceptor; GO:0001882 nucleoside binding; GO:0043167 ion binding; GO:0004672 protein kinase activity; GO:0000166 nucleotide binding; GO:0097159 organic cyclic compound binding; GO:1901363 heterocyclic compound binding; GO:0032549 ribonucleoside binding; GO:0097367 carbohydrate …				IPR001220; IPR000719; IPR013320; IPR011009;	Legume lectin domain; Protein kinase domain; Concanavalin A-like lectin/glucanase domain; Protein kinase-like domain;
K3YQ71	554	S	probable L-type lectin-domain containing receptor kinase S.5 [Setaria italica]	LOC101775851	Si016413m.g	1	plasma membrane	GO:0016310 phosphorylation; GO:0044267 cellular protein metabolic process; GO:0044238 primary metabolic process; GO:0044237 cellular metabolic process; GO:0006796 phosphate-containing compound metabolic process; GO:0071704 organic substance metabolic process; GO:0008152 metabolic process; GO:0006468 protein phosphorylation; GO:0006793 phosphorus metabolic process; GO:0044260 cellular macromolecul…		GO:0005524 ATP binding; GO:1901265 nucleoside phosphate binding; GO:0016773 phosphotransferase activity, alcohol group as acceptor; GO:0001882 nucleoside binding; GO:0043167 ion binding; GO:0004672 protein kinase activity; GO:0000166 nucleotide binding; GO:0097159 organic cyclic compound binding; GO:1901363 heterocyclic compound binding; GO:0032549 ribonucleoside binding; GO:0097367 carbohydrate …				IPR001220; IPR000719; IPR013320; IPR011009;	Legume lectin domain; Protein kinase domain; Concanavalin A-like lectin/glucanase domain; Protein kinase-like domain;
K3YQQ9	55	S	calmodulin-binding protein 60 D-like isoform X2 [Setaria italica]	LOC101756263	Si016601m.g	1	chloroplast	GO:0006950 response to stress; GO:0050896 response to stimulus;		GO:0005515 protein binding; GO:0005516 calmodulin binding; GO:0005488 binding;
K3YU51	62	S	ran-binding proteins 9/10 homolog [Brachypodium distachyon]	LOC101755182	Si017797m.g	1	chloroplast	GO:0050794 regulation of cellular process; GO:0010468 regulation of gene expression; GO:0006355 regulation of transcription, DNA-templated; GO:0031326 regulation of cellular biosynthetic process; GO:0080090 regulation of primary metabolic process; GO:0060255 regulation of macromolecule metabolic process; GO:0019219 regulation of nucleobase-containing compound metabolic process; GO:0010556 regulat…
K3YUT3	128	S	ATG8-interacting protein 2-like isoform X3 [Setaria italica]	LOC101762613	Si017869m.g	1	mitochondria
K3YVT2	101	S	abscisic acid receptor PYL2 [Setaria italica]	LOC101754623	Si018378m.g	1	chloroplast				K14496	PYL; abscisic acid receptor PYR/PYL family	sita04075 Plant hormone signal transduction; sita04016 MAPK signaling pathway - plant;	IPR023393;	START-like domain;
K3Z3J6	342	T	actin cytoskeleton-regulatory complex protein PAN1-like isoform X1 [Setaria italica]	LOC101781565	Si021114m.g	1	nucleus				K17398	DNMT3A; DNA (cytosine-5)-methyltransferase 3A [EC:2.1.1.37]	sita01100 Metabolic pathways; sita00270 Cysteine and methionine metabolism;	IPR000313;	PWWP domain;
K3Z3T8	244	S	cell wall protein AWA1-like [Zea mays]	LOC101764154	Si021205m.g	1	nucleus			GO:0005515 protein binding; GO:0005488 binding;				IPR009060;	UBA-like;
K3Z3T8	418	S	cell wall protein AWA1-like [Zea mays]	LOC101764154	Si021205m.g	1	nucleus			GO:0005515 protein binding; GO:0005488 binding;				IPR009060;	UBA-like;
K3Z4F8	609	S	DUF668 family protein [Medicago truncatula]	LOC101769985	Si021426m.g	1	cytoplasm
K3Z4Z8	114	S	pollen-specific leucine-rich repeat extensin-like protein 2 [Aegilops tauschii subsp. tauschii]	LOC101785618	Si021616m.g	1	nucleus
K3Z4Z8	227	S	pollen-specific leucine-rich repeat extensin-like protein 2 [Aegilops tauschii subsp. tauschii]	LOC101785618	Si021616m.g	1	nucleus
K3Z507	336	S	protein KAKU4 [Setaria italica]	LOC101757396	Si021625m.g	1	nucleus
K3Z507	325	S	protein KAKU4 [Setaria italica]	LOC101757396	Si021625m.g	1	nucleus
K3Z6J0	124	S	---	LOC101761729	Si022159m.g	1	chloroplast
K3Z6J0	121	S	---	LOC101761729	Si022159m.g	1	chloroplast
K3Z6U1	149	S	carnosine N-methyltransferase-like [Setaria italica]	LOC101764292	Si021861m.g	1	nucleus							IPR012901;	N2227-like;
K3Z6U1	128	S	carnosine N-methyltransferase-like [Setaria italica]	LOC101764292	Si021861m.g	1	nucleus							IPR012901;	N2227-like;
K3Z6U1	130	T	carnosine N-methyltransferase-like [Setaria italica]	LOC101764292	Si021861m.g	1	nucleus							IPR012901;	N2227-like;
K3Z6U1	131	S	carnosine N-methyltransferase-like [Setaria italica]	LOC101764292	Si021861m.g	1	nucleus							IPR012901;	N2227-like;
K3Z6U1	148	S	carnosine N-methyltransferase-like [Setaria italica]	LOC101764292	Si021861m.g	1	nucleus							IPR012901;	N2227-like;
K3Z895	73	S	Clathrin light chain	LOC101761841	Si022765m.g	1	nucleus	GO:0045184 establishment of protein localization; GO:0006810 transport; GO:0046907 intracellular transport; GO:0070727 cellular macromolecule localization; GO:0051649 establishment of localization in cell; GO:0016192 vesicle-mediated transport; GO:0006886 intracellular protein transport; GO:0071702 organic substance transport; GO:0008104 protein localization; GO:0033036 macromolecule localization…	GO:0030658 transport vesicle membrane; GO:0016020 membrane; GO:0030130 clathrin coat of trans-Golgi network vesicle; GO:0031410 cytoplasmic vesicle; GO:0031090 organelle membrane; GO:0098796 membrane protein complex; GO:0071944 cell periphery; GO:0031982 vesicle; GO:0030660 Golgi-associated vesicle membrane; GO:0005737 cytoplasm; GO:0044433 cytoplasmic vesicle part; GO:0032991 macromolecular comp…	GO:0005198 structural molecule activity;
K3Z895	82	S	Clathrin light chain	LOC101761841	Si022765m.g	1	nucleus	GO:0045184 establishment of protein localization; GO:0006810 transport; GO:0046907 intracellular transport; GO:0070727 cellular macromolecule localization; GO:0051649 establishment of localization in cell; GO:0016192 vesicle-mediated transport; GO:0006886 intracellular protein transport; GO:0071702 organic substance transport; GO:0008104 protein localization; GO:0033036 macromolecule localization…	GO:0030658 transport vesicle membrane; GO:0016020 membrane; GO:0030130 clathrin coat of trans-Golgi network vesicle; GO:0031410 cytoplasmic vesicle; GO:0031090 organelle membrane; GO:0098796 membrane protein complex; GO:0071944 cell periphery; GO:0031982 vesicle; GO:0030660 Golgi-associated vesicle membrane; GO:0005737 cytoplasm; GO:0044433 cytoplasmic vesicle part; GO:0032991 macromolecular comp…	GO:0005198 structural molecule activity;
K3Z9A5	210	S	cAMP-regulated phosphoprotein-like protein [Medicago truncatula]	LOC101781582		1	nucleus
K3ZD02	49	S	---	SETIT_024433mg		1	chloroplast
K3ZEB6	505	S	dentin sialophosphoprotein [Populus trichocarpa]	SETIT_024909mg		1	cytoplasm							IPR000313;	PWWP domain;
K3ZEK2	38	S	"""""""nudix hydrolase 19, chloroplastic [Ananas comosus]"""""""	LOC101758219	Si024997m.g	1	nucleus
K3ZEK2	52	S	"""""""nudix hydrolase 19, chloroplastic [Ananas comosus]"""""""	LOC101758219	Si024997m.g	1	nucleus
K3ZEK2	70	S	"""""""nudix hydrolase 19, chloroplastic [Ananas comosus]"""""""	LOC101758219	Si024997m.g	1	nucleus
K3ZHH6	203	S	coiled-coil domain-containing protein SCD2-like [Setaria italica]	LOC101773216	Si026028m.g	1	nucleus
K3ZIH5	313	S	cysteine-rich receptor-like protein kinase 19 isoform X3 [Oryza sativa Japonica Group]	SETIT_026377mg	Si026377m.g	1	nucleus	GO:0016310 phosphorylation; GO:0044267 cellular protein metabolic process; GO:0044238 primary metabolic process; GO:0044237 cellular metabolic process; GO:0006796 phosphate-containing compound metabolic process; GO:0071704 organic substance metabolic process; GO:0008152 metabolic process; GO:0006468 protein phosphorylation; GO:0006793 phosphorus metabolic process; GO:0044260 cellular macromolecul…		GO:0005524 ATP binding; GO:1901265 nucleoside phosphate binding; GO:0016773 phosphotransferase activity, alcohol group as acceptor; GO:0001882 nucleoside binding; GO:0043167 ion binding; GO:0004672 protein kinase activity; GO:0000166 nucleotide binding; GO:0097159 organic cyclic compound binding; GO:1901363 heterocyclic compound binding; GO:0032549 ribonucleoside binding; GO:0097367 carbohydrate …				IPR000719; IPR001245; IPR013320; IPR011009;	Protein kinase domain; Serine-threonine/tyrosine-protein kinase catalytic domain; Concanavalin A-like lectin/glucanase domain; Protein kinase-like domain;
K3ZJ52	138	S	transcription factor VIP1-like [Setaria italica]	LOC101777244	Si026605m.g	1	chloroplast	GO:0050794 regulation of cellular process; GO:0010468 regulation of gene expression; GO:0006355 regulation of transcription, DNA-templated; GO:0031326 regulation of cellular biosynthetic process; GO:0080090 regulation of primary metabolic process; GO:0060255 regulation of macromolecule metabolic process; GO:0019219 regulation of nucleobase-containing compound metabolic process; GO:0010556 regulat…		GO:0097159 organic cyclic compound binding; GO:1901363 heterocyclic compound binding; GO:0003677 DNA binding; GO:0005488 binding; GO:0001071 nucleic acid binding transcription factor activity; GO:0003676 nucleic acid binding; GO:0043565 sequence-specific DNA binding; GO:0003700 transcription factor activity, sequence-specific DNA binding;	K20557	VIP1; transcription factor VIP1	sita04016 MAPK signaling pathway - plant;	IPR004827;	Basic-leucine zipper domain;
K3ZQB7	388	S	calmodulin-binding transcription activator 3-like [Setaria italica]	LOC101785318	Si028797m.g	1	nucleus		GO:0043226 organelle; GO:0043231 intracellular membrane-bounded organelle; GO:0043229 intracellular organelle; GO:0005634 nucleus; GO:0044464 cell part; GO:0005622 intracellular; GO:0044424 intracellular part; GO:0043227 membrane-bounded organelle; GO:0005623 cell;	GO:0097159 organic cyclic compound binding; GO:1901363 heterocyclic compound binding; GO:0003677 DNA binding; GO:0005515 protein binding; GO:0005488 binding; GO:0003676 nucleic acid binding;	K21596			IPR013783; IPR014756; IPR020683; IPR027417; IPR005559; IPR002909;	Immunoglobulin-like fold; Immunoglobulin E-set; Ankyrin repeat-containing domain; P-loop containing nucleoside triphosphate hydrolase; CG-1 DNA-binding domain; IPT domain;
K3ZR20	74	S	formin-like protein CG32138 [Setaria italica]	LOC101763037	Si029050m.g	1	nucleus							IPR006868; IPR006867;	Domain of unknown function DUF630; Domain of unknown function DUF632;
K3ZR20	129	S	formin-like protein CG32138 [Setaria italica]	LOC101763037	Si029050m.g	1	nucleus							IPR006868; IPR006867;	Domain of unknown function DUF630; Domain of unknown function DUF632;
K3ZRA9	206	S	proton pump-interactor 1-like [Setaria italica]	LOC101772214	Si029136m.g	1	chloroplast
K3ZRL2	215	S	serine/arginine repetitive matrix protein 2-like [Setaria italica]	LOC101752927	Si029238m.g	1	nucleus			GO:0097159 organic cyclic compound binding; GO:1901363 heterocyclic compound binding; GO:1901265 nucleoside phosphate binding; GO:0005488 binding; GO:0003676 nucleic acid binding; GO:0000166 nucleotide binding; GO:0036094 small molecule binding;				IPR000504; IPR012677;	RNA recognition motif domain; Nucleotide-binding alpha-beta plait domain;
K3ZRL2	217	S	serine/arginine repetitive matrix protein 2-like [Setaria italica]	LOC101752927	Si029238m.g	1	nucleus			GO:0097159 organic cyclic compound binding; GO:1901363 heterocyclic compound binding; GO:1901265 nucleoside phosphate binding; GO:0005488 binding; GO:0003676 nucleic acid binding; GO:0000166 nucleotide binding; GO:0036094 small molecule binding;				IPR000504; IPR012677;	RNA recognition motif domain; Nucleotide-binding alpha-beta plait domain;
K3ZRL2	262	S	serine/arginine repetitive matrix protein 2-like [Setaria italica]	LOC101752927	Si029238m.g	1	nucleus			GO:0097159 organic cyclic compound binding; GO:1901363 heterocyclic compound binding; GO:1901265 nucleoside phosphate binding; GO:0005488 binding; GO:0003676 nucleic acid binding; GO:0000166 nucleotide binding; GO:0036094 small molecule binding;				IPR000504; IPR012677;	RNA recognition motif domain; Nucleotide-binding alpha-beta plait domain;
K3ZRL2	270	S	serine/arginine repetitive matrix protein 2-like [Setaria italica]	LOC101752927	Si029238m.g	1	nucleus			GO:0097159 organic cyclic compound binding; GO:1901363 heterocyclic compound binding; GO:1901265 nucleoside phosphate binding; GO:0005488 binding; GO:0003676 nucleic acid binding; GO:0000166 nucleotide binding; GO:0036094 small molecule binding;				IPR000504; IPR012677;	RNA recognition motif domain; Nucleotide-binding alpha-beta plait domain;
K3ZRZ7	367	S	Serine/threonine-protein kinase ATM [Morus notabilis]	LOC101756159	Si029377m.g	1	nucleus			GO:0097159 organic cyclic compound binding; GO:1901363 heterocyclic compound binding; GO:0003677 DNA binding; GO:0005488 binding; GO:0003676 nucleic acid binding;				IPR000313;	PWWP domain;
K3ZSD4	447	S	protein FREE1 [Setaria italica]	LOC101784792	Si029514m.g	1	nucleus			GO:0046872 metal ion binding; GO:0043169 cation binding; GO:0005488 binding; GO:0043167 ion binding;				IPR000306; IPR017455; IPR011993; IPR013083; IPR011011;	FYVE zinc finger; Zinc finger, FYVE-related; PH domain-like; Zinc finger, RING/FYVE/PHD-type; Zinc finger, FYVE/PHD-type;
K3ZSD4	171	S	protein FREE1 [Setaria italica]	LOC101784792	Si029514m.g	1	nucleus			GO:0046872 metal ion binding; GO:0043169 cation binding; GO:0005488 binding; GO:0043167 ion binding;				IPR000306; IPR017455; IPR011993; IPR013083; IPR011011;	FYVE zinc finger; Zinc finger, FYVE-related; PH domain-like; Zinc finger, RING/FYVE/PHD-type; Zinc finger, FYVE/PHD-type;
K3ZSM4	467	S	putative HLH DNA-binding domain superfamily protein isoform X3 [Zea mays]	LOC101763863	Si013622m.g	1	nucleus			GO:0005515 protein binding; GO:0005488 binding; GO:0046983 protein dimerization activity;				IPR011598;	Myc-type, basic helix-loop-helix (bHLH) domain;
K3ZU42	260	S	DNA-binding protein EMBP-1-like [Setaria italica]	LOC101761017	Si030123m.g	1	nucleus	GO:0050794 regulation of cellular process; GO:0010468 regulation of gene expression; GO:0006355 regulation of transcription, DNA-templated; GO:0031326 regulation of cellular biosynthetic process; GO:0080090 regulation of primary metabolic process; GO:0060255 regulation of macromolecule metabolic process; GO:0019219 regulation of nucleobase-containing compound metabolic process; GO:0010556 regulat…		GO:0097159 organic cyclic compound binding; GO:1901363 heterocyclic compound binding; GO:0003677 DNA binding; GO:0005488 binding; GO:0001071 nucleic acid binding transcription factor activity; GO:0003676 nucleic acid binding; GO:0043565 sequence-specific DNA binding; GO:0003700 transcription factor activity, sequence-specific DNA binding;	K09060			IPR004827;	Basic-leucine zipper domain;
K3ZU84	151	S	AT-hook motif nuclear-localized protein 10-like [Setaria italica]	LOC101770224	Si030165m.g	1	nucleus			GO:0097159 organic cyclic compound binding; GO:1901363 heterocyclic compound binding; GO:0003677 DNA binding; GO:0005488 binding; GO:0003676 nucleic acid binding;				IPR005175;	PPC domain;
K3ZU85	200	S	transcription factor bHLH130-like [Setaria italica]	LOC101774803	Si030166m.g	1	nucleus			GO:0005515 protein binding; GO:0005488 binding; GO:0046983 protein dimerization activity;				IPR011598;	Myc-type, basic helix-loop-helix (bHLH) domain;
K3ZVS6	128	S	plant/F14D7-9 protein [Medicago truncatula]	LOC101753597	Si030707m.g	1	nucleus							IPR025131;	Domain of unknown function DUF4057;
K3ZVS6	33	T	plant/F14D7-9 protein [Medicago truncatula]	LOC101753597	Si030707m.g	1	nucleus							IPR025131;	Domain of unknown function DUF4057;
K3ZVS6	150	S	plant/F14D7-9 protein [Medicago truncatula]	LOC101753597	Si030707m.g	1	nucleus							IPR025131;	Domain of unknown function DUF4057;
K3ZW07	236	T	histone H1-like [Setaria italica]	LOC101779531	Si030788m.g	1	nucleus	GO:0044085 cellular component biogenesis; GO:0016043 cellular component organization; GO:0034728 nucleosome organization; GO:0034622 cellular macromolecular complex assembly; GO:0006333 chromatin assembly or disassembly; GO:0043933 macromolecular complex subunit organization; GO:0065004 protein-DNA complex assembly; GO:0006323 DNA packaging; GO:0006334 nucleosome assembly; GO:0051276 chromosome o…	GO:0043229 intracellular organelle; GO:0043232 intracellular non-membrane-bounded organelle; GO:0044446 intracellular organelle part; GO:0032991 macromolecular complex; GO:0044424 intracellular part; GO:0005623 cell; GO:0044422 organelle part; GO:0044427 chromosomal part; GO:0000786 nucleosome; GO:0043228 non-membrane-bounded organelle; GO:0043231 intracellular membrane-bounded organelle; GO:0043…	GO:0097159 organic cyclic compound binding; GO:1901363 heterocyclic compound binding; GO:0003677 DNA binding; GO:0005488 binding; GO:0003676 nucleic acid binding;	K11275			IPR011991; IPR005818;	Winged helix-turn-helix DNA-binding domain; Linker histone H1/H5, domain H15;
K3ZW13	39	S	WRKY transcription factor 18-like [Setaria italica]	LOC101786114	Si030794m.g	1	nucleus	GO:0050794 regulation of cellular process; GO:0010468 regulation of gene expression; GO:0006355 regulation of transcription, DNA-templated; GO:0031326 regulation of cellular biosynthetic process; GO:0080090 regulation of primary metabolic process; GO:0060255 regulation of macromolecule metabolic process; GO:0019219 regulation of nucleobase-containing compound metabolic process; GO:0010556 regulat…		GO:0097159 organic cyclic compound binding; GO:1901363 heterocyclic compound binding; GO:0003677 DNA binding; GO:0005488 binding; GO:0001071 nucleic acid binding transcription factor activity; GO:0003676 nucleic acid binding; GO:0043565 sequence-specific DNA binding; GO:0003700 transcription factor activity, sequence-specific DNA binding;				IPR003657;	WRKY domain;
K4A0E7	204	S	cAMP-regulated phosphoprotein 21-like [Setaria italica]	LOC101759393	Si032336m.g	1	nucleus			GO:0097159 organic cyclic compound binding; GO:1901363 heterocyclic compound binding; GO:0005488 binding; GO:0003676 nucleic acid binding;				IPR024771; IPR001374;	SUZ domain; R3H domain;
K4A4Y9	1239	S	microtubule-associated protein futsch-like [Zea mays]	LOC101783885	Si033943m.g	1	nucleus
K4A4Y9	594	S	microtubule-associated protein futsch-like [Zea mays]	LOC101783885	Si033943m.g	1	nucleus
K4A4Y9	1244	S	microtubule-associated protein futsch-like [Zea mays]	LOC101783885	Si033943m.g	1	nucleus
K4A4Y9	1016	S	microtubule-associated protein futsch-like [Zea mays]	LOC101783885	Si033943m.g	1	nucleus
K4A4Y9	1012	S	microtubule-associated protein futsch-like [Zea mays]	LOC101783885	Si033943m.g	1	nucleus
K4A4Y9	748	S	microtubule-associated protein futsch-like [Zea mays]	LOC101783885	Si033943m.g	1	nucleus
K4A4Y9	1062	S	microtubule-associated protein futsch-like [Zea mays]	LOC101783885	Si033943m.g	1	nucleus
K4A4Y9	1129	S	microtubule-associated protein futsch-like [Zea mays]	LOC101783885	Si033943m.g	1	nucleus
K4A547	351	S	phytochrome B [Setaria italica]	LOC101780402	Si033968m.g	1	nucleus	GO:0050794 regulation of cellular process; GO:0044700 single organism signaling; GO:0009581 detection of external stimulus; GO:0009628 response to abiotic stimulus; GO:0060255 regulation of macromolecule metabolic process; GO:0019219 regulation of nucleobase-containing compound metabolic process; GO:0044267 cellular protein metabolic process; GO:0017006 protein-tetrapyrrole linkage; GO:0044699 si…		GO:0038023 signaling receptor activity; GO:0016773 phosphotransferase activity, alcohol group as acceptor; GO:0004673 protein histidine kinase activity; GO:0046983 protein dimerization activity; GO:0005515 protein binding; GO:0004672 protein kinase activity; GO:0016775 phosphotransferase activity, nitrogenous group as acceptor; GO:0004871 signal transducer activity; GO:0009881 photoreceptor activ…				IPR013515; IPR005467; IPR013767; IPR000014; IPR016132; IPR003594; IPR013654; IPR029016; IPR003661; IPR003018;	Phytochrome, central region; Histidine kinase domain; PAS fold; PAS domain; Phytochrome chromophore attachment domain; Histidine kinase-like ATPase, C-terminal domain; PAS fold-2; GAF domain-like; Signal transduction histidine kinase, dimerisation/phosphoacceptor domain; GAF domain;
K4A562	117	T	Cellulose synthase	LOC101765933	Si034016m.g	1	plasma membrane	GO:0016051 carbohydrate biosynthetic process; GO:0044711 single-organism biosynthetic process; GO:0006073 cellular glucan metabolic process; GO:0000271 polysaccharide biosynthetic process; GO:0030243 cellulose metabolic process; GO:0044042 glucan metabolic process; GO:0044763 single-organism cellular process; GO:0044699 single-organism process; GO:0033692 cellular polysaccharide biosynthetic proc…	GO:0016020 membrane;	GO:0016759 cellulose synthase activity; GO:0016758 transferase activity, transferring hexosyl groups; GO:0003824 catalytic activity; GO:0035251 UDP-glucosyltransferase activity; GO:0016760 cellulose synthase (UDP-forming) activity; GO:0008194 UDP-glycosyltransferase activity; GO:0046527 glucosyltransferase activity; GO:0016757 transferase activity, transferring glycosyl groups; GO:0016740 transfe…	K10999			IPR027934; IPR013083; IPR029044;	Cellulose synthase, RING-type zinc finger; Zinc finger, RING/FYVE/PHD-type; Nucleotide-diphospho-sugar transferases;
K4A571	954	S	---	LOC101778647	Si034025m.g	1	nucleus
K4A575	38	S	nuclear pore complex protein NUP1-like [Setaria italica]	LOC101760384	Si034029m.g	1	nucleus							IPR011049;	Serralysin-like metalloprotease, C-terminal;
K4A595	375	S	calmodulin-binding transcription activator 3-like isoform X2 [Setaria italica]	LOC101765666	Si034046m.g	1	nucleus		GO:0043226 organelle; GO:0043231 intracellular membrane-bounded organelle; GO:0043229 intracellular organelle; GO:0005634 nucleus; GO:0044464 cell part; GO:0005622 intracellular; GO:0044424 intracellular part; GO:0043227 membrane-bounded organelle; GO:0005623 cell;	GO:0097159 organic cyclic compound binding; GO:1901363 heterocyclic compound binding; GO:0003677 DNA binding; GO:0005515 protein binding; GO:0005488 binding; GO:0003676 nucleic acid binding;	K21596			IPR013783; IPR014756; IPR020683; IPR005559; IPR027417; IPR002909;	Immunoglobulin-like fold; Immunoglobulin E-set; Ankyrin repeat-containing domain; CG-1 DNA-binding domain; P-loop containing nucleoside triphosphate hydrolase; IPT domain;
K4A5C2	331	S	calmodulin-binding transcription activator 3-like isoform X2 [Setaria italica]	LOC101779599	Si034076m.g	1	nucleus		GO:0043226 organelle; GO:0043231 intracellular membrane-bounded organelle; GO:0043229 intracellular organelle; GO:0005634 nucleus; GO:0044464 cell part; GO:0005622 intracellular; GO:0044424 intracellular part; GO:0043227 membrane-bounded organelle; GO:0005623 cell;	GO:0097159 organic cyclic compound binding; GO:1901363 heterocyclic compound binding; GO:0003677 DNA binding; GO:0005515 protein binding; GO:0005488 binding; GO:0003676 nucleic acid binding;	K21596			IPR013783; IPR020683; IPR014756; IPR027417; IPR005559; IPR002909;	Immunoglobulin-like fold; Ankyrin repeat-containing domain; Immunoglobulin E-set; P-loop containing nucleoside triphosphate hydrolase; CG-1 DNA-binding domain; IPT domain;
K4A5R0	283	S	bZIP transcription factor (DUF630 and DUF632) [Arabidopsis thaliana]	LOC101757432	Si034214m.g	1	nucleus							IPR006868; IPR006867;	Domain of unknown function DUF630; Domain of unknown function DUF632;
K4A6J3	648	S	protein WEAK CHLOROPLAST MOVEMENT UNDER BLUE LIGHT 1 [Setaria italica]	SETIT_034498mg		1	nucleus
K4AAL9	26	S	"""""""keratin, type I cytoskeletal 9 [Setaria italica]"""""""	LOC101757836	Si035926m.g	1	nucleus
K4AAL9	22	S	"""""""keratin, type I cytoskeletal 9 [Setaria italica]"""""""	LOC101757836	Si035926m.g	1	nucleus
K4AAL9	31	S	"""""""keratin, type I cytoskeletal 9 [Setaria italica]"""""""	LOC101757836	Si035926m.g	1	nucleus
K4ABN1	61	S	30 kDa salivary gland allergen Aed a 3 [Zea mays]	LOC101768512	Si036288m.g	1	nucleus
K4ABN1	293	S	30 kDa salivary gland allergen Aed a 3 [Zea mays]	LOC101768512	Si036288m.g	1	nucleus
K4ABN1	313	S	30 kDa salivary gland allergen Aed a 3 [Zea mays]	LOC101768512	Si036288m.g	1	nucleus
K4AC05	127	S	probable transcription factor GLK1 [Setaria italica]	LOC101753232	Si036412m.g	1	nucleus			GO:0097159 organic cyclic compound binding; GO:1901363 heterocyclic compound binding; GO:0003677 DNA binding; GO:0005488 binding; GO:0003676 nucleic acid binding;				IPR001005; IPR009057; IPR017930; IPR006447;	SANT/Myb domain; Homeobox domain-like; Myb domain; Myb domain, plants;
K4AC05	228	S	probable transcription factor GLK1 [Setaria italica]	LOC101753232	Si036412m.g	1	nucleus			GO:0097159 organic cyclic compound binding; GO:1901363 heterocyclic compound binding; GO:0003677 DNA binding; GO:0005488 binding; GO:0003676 nucleic acid binding;				IPR001005; IPR009057; IPR017930; IPR006447;	SANT/Myb domain; Homeobox domain-like; Myb domain; Myb domain, plants;
K4ACP8	186	S	protein transport protein sec31 [Brachypodium distachyon]	LOC101754849	Si036655m.g	1	mitochondria							IPR007679; IPR008999;	Domain of unknown function DUF569; Actin cross-linking;
K4ACP8	187	Y	protein transport protein sec31 [Brachypodium distachyon]	LOC101754849	Si036655m.g	1	mitochondria							IPR007679; IPR008999;	Domain of unknown function DUF569; Actin cross-linking;
K4ACV0	74	S	ninja-family protein 6-like [Setaria italica]	LOC101753107	Si036707m.g	1	nucleus							IPR032310; IPR012463; IPR032308;	Putative nuclear localisation signal; Ethylene-responsive binding factor-associated repression; Jas TPL-binding domain;
K4AD83	74	S	zinc finger protein 652-A [Oryza brachyantha]	LOC101772545	Si036840m.g	1	chloroplast
K4ADE7	32	T	plant/F14D7-9 protein [Medicago truncatula]	LOC101783629	Si036904m.g	1	nucleus							IPR025131;	Domain of unknown function DUF4057;
K4AG31	7	S	brain acid soluble protein 1 [Setaria italica]	LOC101767037	Si037838m.g	1	nucleus
K4AG31	51	S	brain acid soluble protein 1 [Setaria italica]	LOC101767037	Si037838m.g	1	nucleus
K4AG43	87	T	skin secretory protein xP2-like [Setaria italica]	LOC101768259	Si037850m.g	1	mitochondria
K4AG43	89	S	skin secretory protein xP2-like [Setaria italica]	LOC101768259	Si037850m.g	1	mitochondria
K4AG73	115	S	protein EARLY RESPONSIVE TO DEHYDRATION 15-like [Setaria italica]	LOC101784713	Si037835m.g	1	nucleus

## Sheet: Cluster 2
Protein accession	Position	Amino acid	Protein description	Gene name	Gene	Cluster	AN04CK_1	AN04CK_2	AN04CK_3	AN04NT_1	AN04NT_2	AN04NT_3	YG2CK_1	YG2CK_2	YG2CK_3	YG2NT_1	YG2NT_2	YG2NT_3	AN04NT/AN04CK Ratio	AN04NT/AN04CK P value	YG2CK/AN04CK Ratio	YG2CK/AN04CK P value	YG2NT/AN04NT Ratio	YG2NT/AN04NT P value	YG2NT/YG2CK Ratio	YG2NT/YG2CK P value	Subcellular localization	Biological Process	Cellular Component	Molecular Function	KEGG KO No.	KEGG Gene	KEGG pathway	IPR ID	Domain description	KOG category	KOG NO.	KOG description
K3XEM8	732	Y	DEAD-box ATP-dependent RNA helicase 40-like isoform X1 [Setaria italica]	LOC101780705	Si000345m.g	2			0.889			0.843			1.17			1.133	0.948		1.316		1.344		0.968		nucleus			GO:0005524 ATP binding; GO:1901265 nucleoside phosphate binding; GO:0001882 nucleoside binding; GO:0043167 ion binding; GO:0005515 protein binding; GO:0000166 nucleotide binding; GO:0097159 organic cyclic compound binding; GO:1901363 heterocyclic compound binding; GO:0032549 ribonucleoside binding; GO:0097367 carbohydrate derivative binding; GO:0032553 ribonucleotide binding; GO:0005488 binding; …	K12823	DDX5; ATP-dependent RNA helicase DDX5/DBP2 [EC:3.6.4.13]	sita03040 Spliceosome;	IPR011545; IPR014014; IPR001202; IPR014001; IPR027417; IPR001650;	DEAD/DEAH box helicase domain; RNA helicase, DEAD-box type, Q motif; WW domain; Helicase superfamily 1/2, ATP-binding domain; P-loop containing nucleoside triphosphate hydrolase; Helicase, C-terminal;	A	KOG0331	ATP-dependent RNA helicase
K3XHK4	297	S	RNA-binding protein BRN1-like [Setaria italica]	LOC101784068	Si001376m.g	2	0.981	0.959	0.96	0.805	0.881	0.87	1.12	1.146	1.114	1.157	1.046	1.06	0.881	0.0121163	1.166	0.000178964	1.277	0.0045194	0.965	0.3322	nucleus			GO:0097159 organic cyclic compound binding; GO:1901363 heterocyclic compound binding; GO:0003723 RNA binding; GO:1901265 nucleoside phosphate binding; GO:0005488 binding; GO:0003676 nucleic acid binding; GO:0000166 nucleotide binding; GO:0036094 small molecule binding;	K13207			IPR000504; IPR012677;	RNA recognition motif domain; Nucleotide-binding alpha-beta plait domain;	A	KOG0144	RNA-binding protein CUGBP1/BRUNO (RRM superfamily)
K3YFZ8	243	S	DEAD-box ATP-dependent RNA helicase 42-like [Setaria italica]	LOC101756394	Si013165m.g	2	0.947	0.926	0.906	0.894	0.88	0.853	1.145	1.171	1.161	1.027	1.044	1.092	0.945	0.040216	1.251	9.9062e-05	1.204	0.0012761	0.91	0.0081841	nucleus			GO:0005524 ATP binding; GO:1901265 nucleoside phosphate binding; GO:0001882 nucleoside binding; GO:0043167 ion binding; GO:0000166 nucleotide binding; GO:0097159 organic cyclic compound binding; GO:1901363 heterocyclic compound binding; GO:0032549 ribonucleoside binding; GO:0097367 carbohydrate derivative binding; GO:0032553 ribonucleotide binding; GO:0005488 binding; GO:0003676 nucleic acid bind…	K12811	DDX46; ATP-dependent RNA helicase DDX46/PRP5 [EC:3.6.4.13]	sita03040 Spliceosome;	IPR014014; IPR011545; IPR014001; IPR027417; IPR001650;	RNA helicase, DEAD-box type, Q motif; DEAD/DEAH box helicase domain; Helicase superfamily 1/2, ATP-binding domain; P-loop containing nucleoside triphosphate hydrolase; Helicase, C-terminal;	A	KOG0339	ATP-dependent RNA helicase
K3YGD8	269	S	RNA-binding protein 25 isoform X1 [Setaria italica]	LOC101768993	Si013306m.g	2	0.891	0.812	0.876	1.028	1.093	1.065	1.167	1.156	1.171	0.894	0.983	0.948	1.235	0.003241	1.355	0.0088359	0.887	0.021341	0.809	0.016702	chloroplast	GO:0006396 RNA processing; GO:0006725 cellular aromatic compound metabolic process; GO:1901360 organic cyclic compound metabolic process; GO:0006807 nitrogen compound metabolic process; GO:0044238 primary metabolic process; GO:0044237 cellular metabolic process; GO:0071704 organic substance metabolic process; GO:0006397 mRNA processing; GO:0016070 RNA metabolic process; GO:0008152 metabolic proce…		GO:0097159 organic cyclic compound binding; GO:1901363 heterocyclic compound binding; GO:1901265 nucleoside phosphate binding; GO:0005488 binding; GO:0003676 nucleic acid binding; GO:0000166 nucleotide binding; GO:0036094 small molecule binding;	K12822	RBM25; RNA-binding protein 25	sita03040 Spliceosome;	IPR034268; IPR000504; IPR012677; IPR002483;	RBM25, RNA recognition motif; RNA recognition motif domain; Nucleotide-binding alpha-beta plait domain; PWI domain;	A	KOG2253	U1 snRNP complex, subunit SNU71 and related PWI-motif proteins
K3YPC2	407	T	splicing factor 3B subunit 1 [Setaria italica]	LOC101780839	Si016115m.g	2	0.799	0.841	0.863	0.808	0.895	0.882	1.243	1.164	1.136	1.096	1.065	1.072	1.033	0.46296	1.416	0.00058441	1.251	0.0024594	0.913	0.032337	plasma membrane			GO:0005488 binding;	K12828	SF3B1; splicing factor 3B subunit 1	sita03040 Spliceosome;	IPR034085; IPR011989; IPR015016; IPR016024;	TOG domain; Armadillo-like helical; Splicing factor 3B subunit 1; Armadillo-type fold;	A	KOG0213	Splicing factor 3b, subunit 1
K3YPC2	413	T	splicing factor 3B subunit 1 [Setaria italica]	LOC101780839	Si016115m.g	2	0.821	0.835	0.901	0.864	0.918	0.931	1.164	1.128	1.07	1.101	1.083	1.067	1.061	0.179621	1.315	0.00190279	1.198	0.00181782	0.967	0.2754	plasma membrane			GO:0005488 binding;	K12828	SF3B1; splicing factor 3B subunit 1	sita03040 Spliceosome;	IPR034085; IPR011989; IPR015016; IPR016024;	TOG domain; Armadillo-like helical; Splicing factor 3B subunit 1; Armadillo-type fold;	A	KOG0213	Splicing factor 3b, subunit 1
K3YPE3	913	S	regulator of nonsense transcripts UPF2 [Setaria italica]	LOC101757870	Si016135m.g	2	0.834	0.761	0.826	1.079	1.095	1.076	1.113	1.158	1.154	0.981	0.999	0.958	1.342	0.00056231	1.415	0.00039659	0.904	0.00160354	0.858	0.00094203	nucleus			GO:0097159 organic cyclic compound binding; GO:1901363 heterocyclic compound binding; GO:0003723 RNA binding; GO:0005515 protein binding; GO:0005488 binding; GO:0003676 nucleic acid binding;	K14327	UPF2; regulator of nonsense transcripts 2	sita03015 mRNA surveillance pathway; sita03013 RNA transport;	IPR016024; IPR003890; IPR016021; IPR007193;	Armadillo-type fold; MIF4G-like, type 3; MIF4G-like domain; Up-frameshift suppressor 2;	A	KOG2051	Nonsense-mediated mRNA decay 2 protein
K3YPE3	917	S	regulator of nonsense transcripts UPF2 [Setaria italica]	LOC101757870	Si016135m.g	2	0.717	0.762		1.071	1.056		1.187	1.094		1.021	1.096		1.438	0.0072974	1.542	0.0135421	0.995	0.89654	0.928	0.3024	nucleus			GO:0097159 organic cyclic compound binding; GO:1901363 heterocyclic compound binding; GO:0003723 RNA binding; GO:0005515 protein binding; GO:0005488 binding; GO:0003676 nucleic acid binding;	K14327	UPF2; regulator of nonsense transcripts 2	sita03015 mRNA surveillance pathway; sita03013 RNA transport;	IPR016024; IPR003890; IPR016021; IPR007193;	Armadillo-type fold; MIF4G-like, type 3; MIF4G-like domain; Up-frameshift suppressor 2;	A	KOG2051	Nonsense-mediated mRNA decay 2 protein
K3YQ10	111	S	protein starmaker [Setaria italica]	LOC101771516	Si016352m.g	2	0.859	0.927		0.914	0.888		1.175	1.136		1.09	1.052		1.009	0.83662	1.294	0.025044	1.189	0.017065	0.927	0.090105	nucleus				K13172			IPR013170;	mRNA splicing factor Cwf21 domain;	A	KOG1869	Splicing coactivator SRm160/300, subunit SRm300
K3YQ10	115	S	protein starmaker [Setaria italica]	LOC101771516	Si016352m.g	2	0.861	0.94		0.933	0.907		1.186	1.157		1.055	1.003		1.022	0.6766	1.301	0.028577	1.118	0.061056	0.878	0.04384	nucleus				K13172			IPR013170;	mRNA splicing factor Cwf21 domain;	A	KOG1869	Splicing coactivator SRm160/300, subunit SRm300
K3YVD7	219	S	serine/arginine-rich splicing factor RSZ23-like [Setaria italica]	LOC101774638	Si018234m.g	2		0.875	0.883		0.887	0.978		1.25	1.278		0.975	0.901	1.061	0.35914	1.438	0.00108263	1.006	0.9293	0.742	0.0182802	nucleus			GO:0097159 organic cyclic compound binding; GO:1901363 heterocyclic compound binding; GO:1901265 nucleoside phosphate binding; GO:0046914 transition metal ion binding; GO:0005488 binding; GO:0003676 nucleic acid binding; GO:0043167 ion binding; GO:0046872 metal ion binding; GO:0043169 cation binding; GO:0000166 nucleotide binding; GO:0008270 zinc ion binding; GO:0036094 small molecule binding;	K12896	SFRS7; splicing factor, arginine/serine-rich 7	sita03040 Spliceosome;	IPR000504; IPR012677; IPR001878;	RNA recognition motif domain; Nucleotide-binding alpha-beta plait domain; Zinc finger, CCHC-type;	A	KOG0107	Alternative splicing factor SRp20/9G8 (RRM superfamily)
K3YVD7	106	S	serine/arginine-rich splicing factor RSZ23-like [Setaria italica]	LOC101774638	Si018234m.g	2		0.93	0.93		0.812	0.884		1.104	1.156		1.15	1.046	0.912	0.15946	1.215	0.0137043	1.295	0.055755	0.972	0.63096	nucleus			GO:0097159 organic cyclic compound binding; GO:1901363 heterocyclic compound binding; GO:1901265 nucleoside phosphate binding; GO:0046914 transition metal ion binding; GO:0005488 binding; GO:0003676 nucleic acid binding; GO:0043167 ion binding; GO:0046872 metal ion binding; GO:0043169 cation binding; GO:0000166 nucleotide binding; GO:0008270 zinc ion binding; GO:0036094 small molecule binding;	K12896	SFRS7; splicing factor, arginine/serine-rich 7	sita03040 Spliceosome;	IPR000504; IPR012677; IPR001878;	RNA recognition motif domain; Nucleotide-binding alpha-beta plait domain; Zinc finger, CCHC-type;	A	KOG0107	Alternative splicing factor SRp20/9G8 (RRM superfamily)
K3YVD7	229	S	serine/arginine-rich splicing factor RSZ23-like [Setaria italica]	LOC101774638	Si018234m.g	2		0.835	0.973		0.772	0.889		1.404	1.215		0.963	0.954	0.919	0.50262	1.449	0.071936	1.154	0.175303	0.732	0.05068	nucleus			GO:0097159 organic cyclic compound binding; GO:1901363 heterocyclic compound binding; GO:1901265 nucleoside phosphate binding; GO:0046914 transition metal ion binding; GO:0005488 binding; GO:0003676 nucleic acid binding; GO:0043167 ion binding; GO:0046872 metal ion binding; GO:0043169 cation binding; GO:0000166 nucleotide binding; GO:0008270 zinc ion binding; GO:0036094 small molecule binding;	K12896	SFRS7; splicing factor, arginine/serine-rich 7	sita03040 Spliceosome;	IPR000504; IPR012677; IPR001878;	RNA recognition motif domain; Nucleotide-binding alpha-beta plait domain; Zinc finger, CCHC-type;	A	KOG0107	Alternative splicing factor SRp20/9G8 (RRM superfamily)
K3YVD7	140	Y	serine/arginine-rich splicing factor RSZ23-like [Setaria italica]	LOC101774638	Si018234m.g	2		0.837	0.799		0.938	1.015		1.178	1.344		1.035	0.883	1.194	0.061101	1.542	0.025317	0.982	0.839	0.761	0.11688	nucleus			GO:0097159 organic cyclic compound binding; GO:1901363 heterocyclic compound binding; GO:1901265 nucleoside phosphate binding; GO:0046914 transition metal ion binding; GO:0005488 binding; GO:0003676 nucleic acid binding; GO:0043167 ion binding; GO:0046872 metal ion binding; GO:0043169 cation binding; GO:0000166 nucleotide binding; GO:0008270 zinc ion binding; GO:0036094 small molecule binding;	K12896	SFRS7; splicing factor, arginine/serine-rich 7	sita03040 Spliceosome;	IPR000504; IPR012677; IPR001878;	RNA recognition motif domain; Nucleotide-binding alpha-beta plait domain; Zinc finger, CCHC-type;	A	KOG0107	Alternative splicing factor SRp20/9G8 (RRM superfamily)
K3Z338	137	T	Transcription elongation factor spt6	LOC101768094	Si020956m.g	2		0.788			0.953			1.086			1.014		1.209		1.378		1.064		0.934		cytoplasm	GO:0050794 regulation of cellular process; GO:0010468 regulation of gene expression; GO:0006355 regulation of transcription, DNA-templated; GO:0006725 cellular aromatic compound metabolic process; GO:0031326 regulation of cellular biosynthetic process; GO:0080090 regulation of primary metabolic process; GO:0060255 regulation of macromolecule metabolic process; GO:0019219 regulation of nucleobase-…		GO:0097159 organic cyclic compound binding; GO:1901363 heterocyclic compound binding; GO:0003677 DNA binding; GO:0005488 binding; GO:0003676 nucleic acid binding;	K11292			IPR012340; IPR003029; IPR028088; IPR023323; IPR028083; IPR006641; IPR000980; IPR027999; IPR012337; IPR032706; IPR028231; IPR010994; IPR023097;	Nucleic acid-binding, OB-fold; S1 domain; Helix-turn-helix DNA-binding domain of Spt6; Tex-like domain; Spt6 acidic, N-terminal domain; YqgF/RNase H-like domain; SH2 domain; Death-like domain of Spt6; Ribonuclease H-like domain; Transcription elongation factor Spt6, helix-hairpin-helix motif; Transcription elongation factor Spt6, YqgF domain; RuvA domain 2-like; Tex RuvX-like domain;	A	KOG1856	Transcription elongation factor SPT6
K3Z338	132	S	Transcription elongation factor spt6	LOC101768094	Si020956m.g	2	0.742		0.815	0.946		0.935	1.203		1.087	1.048		1.07	1.208	0.056642	1.471	0.030622	1.126	0.0099433	0.925	0.27586	cytoplasm	GO:0050794 regulation of cellular process; GO:0010468 regulation of gene expression; GO:0006355 regulation of transcription, DNA-templated; GO:0006725 cellular aromatic compound metabolic process; GO:0031326 regulation of cellular biosynthetic process; GO:0080090 regulation of primary metabolic process; GO:0060255 regulation of macromolecule metabolic process; GO:0019219 regulation of nucleobase-…		GO:0097159 organic cyclic compound binding; GO:1901363 heterocyclic compound binding; GO:0003677 DNA binding; GO:0005488 binding; GO:0003676 nucleic acid binding;	K11292			IPR012340; IPR003029; IPR028088; IPR023323; IPR028083; IPR006641; IPR000980; IPR027999; IPR012337; IPR032706; IPR028231; IPR010994; IPR023097;	Nucleic acid-binding, OB-fold; S1 domain; Helix-turn-helix DNA-binding domain of Spt6; Tex-like domain; Spt6 acidic, N-terminal domain; YqgF/RNase H-like domain; SH2 domain; Death-like domain of Spt6; Ribonuclease H-like domain; Transcription elongation factor Spt6, helix-hairpin-helix motif; Transcription elongation factor Spt6, YqgF domain; RuvA domain 2-like; Tex RuvX-like domain;	A	KOG1856	Transcription elongation factor SPT6
K3ZQ38	323	S	pre-mRNA-splicing factor ATP-dependent RNA helicase PRP16 [Setaria italica]	LOC101771162	Si028718m.g	2	0.654	1.064	0.988	0.567	1.023	0.88	1.489	0.994	1.089	1.29	0.938	1.015	0.913	0.69194	1.32	0.21834	1.313	0.21964	0.908	0.59118	nucleus			GO:0005524 ATP binding; GO:1901265 nucleoside phosphate binding; GO:0004386 helicase activity; GO:0001882 nucleoside binding; GO:0043167 ion binding; GO:0016817 hydrolase activity, acting on acid anhydrides; GO:0016787 hydrolase activity; GO:0000166 nucleotide binding; GO:0017111 nucleoside-triphosphatase activity; GO:0097159 organic cyclic compound binding; GO:1901363 heterocyclic compound bindi…	K12815	DHX38; pre-mRNA-splicing factor ATP-dependent RNA helicase DHX38/PRP16 [EC:3.6.4.13]	sita03040 Spliceosome;	IPR007502; IPR011545; IPR011709; IPR014001; IPR027417; IPR001650;	Helicase-associated domain; DEAD/DEAH box helicase domain; Domain of unknown function DUF1605; Helicase superfamily 1/2, ATP-binding domain; P-loop containing nucleoside triphosphate hydrolase; Helicase, C-terminal;	A	KOG0924	mRNA splicing factor ATP-dependent RNA helicase
K3ZQD8	949	S	pre-mRNA-processing protein 40A [Setaria italica]	LOC101759396	Si028818m.g	2	0.52	0.785	0.761	0.998	0.778	1.119	1.527	1.702	1.319	0.937	0.76	0.82	1.401	0.114581	2.201	0.0061778	0.869	0.34394	0.553	0.003542	chloroplast			GO:0005515 protein binding; GO:0005488 binding;	K12821	PRPF40; pre-mRNA-processing factor 40	sita03040 Spliceosome;	IPR002713; IPR001202;	FF domain; WW domain;	A	KOG0152	Spliceosomal protein FBP11/Splicing factor PRP40
K3ZQD8	947	S	pre-mRNA-processing protein 40A [Setaria italica]	LOC101759396	Si028818m.g	2	0.6	0.596	0.615	1.029	1.087	1.116	1.469	1.51	1.508	0.891	0.831	0.784	1.785	2.1587e-05	2.478	1.2988e-07	0.775	0.0044034	0.559	0.000102653	chloroplast			GO:0005515 protein binding; GO:0005488 binding;	K12821	PRPF40; pre-mRNA-processing factor 40	sita03040 Spliceosome;	IPR002713; IPR001202;	FF domain; WW domain;	A	KOG0152	Spliceosomal protein FBP11/Splicing factor PRP40
K3ZQD8	945	S	pre-mRNA-processing protein 40A [Setaria italica]	LOC101759396	Si028818m.g	2	0.549	0.593	0.611	1.028	1.09	1.054	1.487	1.476	1.488	0.922	0.862	0.859	1.809	8.0038e-05	2.539	0.00117662	0.833	0.0030827	0.594	0.0019639	chloroplast			GO:0005515 protein binding; GO:0005488 binding;	K12821	PRPF40; pre-mRNA-processing factor 40	sita03040 Spliceosome;	IPR002713; IPR001202;	FF domain; WW domain;	A	KOG0152	Spliceosomal protein FBP11/Splicing factor PRP40
K3ZRV7	483	S	LOW QUALITY PROTEIN: DEAD-box ATP-dependent RNA helicase 53-like [Setaria italica]	SETIT_029337mg	Si029337m.g	2			0.794			0.87			1.149			1.138	1.096		1.447		1.308		0.99		chloroplast			GO:0005524 ATP binding; GO:1901265 nucleoside phosphate binding; GO:0001882 nucleoside binding; GO:0043167 ion binding; GO:0000166 nucleotide binding; GO:0097159 organic cyclic compound binding; GO:1901363 heterocyclic compound binding; GO:0032549 ribonucleoside binding; GO:0097367 carbohydrate derivative binding; GO:0032553 ribonucleotide binding; GO:0005488 binding; GO:0003676 nucleic acid bind…				IPR014014; IPR011545; IPR014001; IPR027417; IPR001650;	RNA helicase, DEAD-box type, Q motif; DEAD/DEAH box helicase domain; Helicase superfamily 1/2, ATP-binding domain; P-loop containing nucleoside triphosphate hydrolase; Helicase, C-terminal;	A	KOG0331	ATP-dependent RNA helicase
K3ZTC7	229	S	pre-mRNA-splicing factor 18-like [Setaria italica]	LOC101781549	Si029857m.g	2	0.86	0.878		0.965	1.067		1.324	1.227		0.915	0.894		1.169	0.094203	1.468	0.0104237	0.89	0.155361	0.709	0.0131787	chloroplast	GO:0006396 RNA processing; GO:0006725 cellular aromatic compound metabolic process; GO:1901360 organic cyclic compound metabolic process; GO:0006807 nitrogen compound metabolic process; GO:0044238 primary metabolic process; GO:0044237 cellular metabolic process; GO:0071704 organic substance metabolic process; GO:0016070 RNA metabolic process; GO:0008152 metabolic process; GO:0090304 nucleic acid …	GO:0043229 intracellular organelle; GO:0044446 intracellular organelle part; GO:0032991 macromolecular complex; GO:0044424 intracellular part; GO:0005681 spliceosomal complex; GO:0005623 cell; GO:0044422 organelle part; GO:0043226 organelle; GO:0043231 intracellular membrane-bounded organelle; GO:0005634 nucleus; GO:0044464 cell part; GO:0005622 intracellular; GO:1990904 ribonucleoprotein complex…		K12817	PRPF18; pre-mRNA-splicing factor 18	sita03040 Spliceosome;	IPR014906; IPR004098;	Pre-mRNA processing factor 4 (PRP4)-like; Prp18;	A	KOG2808	U5 snRNP-associated RNA splicing factor
K3ZTC7	220	S	pre-mRNA-splicing factor 18-like [Setaria italica]	LOC101781549	Si029857m.g	2	0.894			0.871			1.299			0.995			0.974		1.453		1.142		0.766		chloroplast	GO:0006396 RNA processing; GO:0006725 cellular aromatic compound metabolic process; GO:1901360 organic cyclic compound metabolic process; GO:0006807 nitrogen compound metabolic process; GO:0044238 primary metabolic process; GO:0044237 cellular metabolic process; GO:0071704 organic substance metabolic process; GO:0016070 RNA metabolic process; GO:0008152 metabolic process; GO:0090304 nucleic acid …	GO:0043229 intracellular organelle; GO:0044446 intracellular organelle part; GO:0032991 macromolecular complex; GO:0044424 intracellular part; GO:0005681 spliceosomal complex; GO:0005623 cell; GO:0044422 organelle part; GO:0043226 organelle; GO:0043231 intracellular membrane-bounded organelle; GO:0005634 nucleus; GO:0044464 cell part; GO:0005622 intracellular; GO:1990904 ribonucleoprotein complex…		K12817	PRPF18; pre-mRNA-splicing factor 18	sita03040 Spliceosome;	IPR014906; IPR004098;	Pre-mRNA processing factor 4 (PRP4)-like; Prp18;	A	KOG2808	U5 snRNP-associated RNA splicing factor
K3ZUP5	272	S	luc7-like protein 3 [Setaria italica]	LOC101761814	Si030327m.g	2	0.589	0.61		0.547	0.613		2.096	2.093		0.839	0.811		0.967	0.6208	3.494	0.000198142	1.422	0.027076	0.394	0.00033607	nucleus	GO:0044085 cellular component biogenesis; GO:0006376 mRNA splice site selection; GO:0016043 cellular component organization; GO:0022613 ribonucleoprotein complex biogenesis; GO:0022618 ribonucleoprotein complex assembly; GO:0006725 cellular aromatic compound metabolic process; GO:0044237 cellular metabolic process; GO:0071704 organic substance metabolic process; GO:0000398 mRNA splicing, via spli…	GO:0005685 U1 snRNP; GO:0043229 intracellular organelle; GO:0044446 intracellular organelle part; GO:0032991 macromolecular complex; GO:0044424 intracellular part; GO:0005623 cell; GO:0044422 organelle part; GO:0097525 spliceosomal snRNP complex; GO:0043231 intracellular membrane-bounded organelle; GO:0043226 organelle; GO:0005634 nucleus; GO:0044464 cell part; GO:0005622 intracellular; GO:199090…	GO:0097159 organic cyclic compound binding; GO:1901363 heterocyclic compound binding; GO:0003729 mRNA binding; GO:0003723 RNA binding; GO:0005488 binding; GO:0003676 nucleic acid binding;						A	KOG0796	Spliceosome subunit
K4A4Y3	613	S	FIP1[V]-like protein [Setaria italica]	LOC101763236	Si033937m.g	2	0.836	0.836	0.788	0.876	0.867	0.927	1.371	1.31	1.259	0.983	1.028	0.995	1.085	0.046062	1.602	0.000118648	1.126	0.0086189	0.763	0.00064342	nucleus							IPR007854;	Pre-mRNA polyadenylation factor Fip1;	A	KOG1049	Polyadenylation factor I complex, subunit FIP1
K4A4Y3	703	S	FIP1[V]-like protein [Setaria italica]	LOC101763236	Si033937m.g	2	0.877	0.895	0.833	0.963	1.029	1.035	1.344	1.236	1.255	0.888	0.891	0.863	1.162	0.0088623	1.472	0.0003205	0.873	0.0058013	0.689	0.000178596	nucleus							IPR007854;	Pre-mRNA polyadenylation factor Fip1;	A	KOG1049	Polyadenylation factor I complex, subunit FIP1
K4A4Y3	610	S	FIP1[V]-like protein [Setaria italica]	LOC101763236	Si033937m.g	2	0.828	0.852	0.786	0.902	0.916	0.936	1.358	1.282	1.249	0.978	0.993	1.001	1.117	0.0128782	1.577	0.000181618	1.079	0.003884	0.764	0.00047553	nucleus							IPR007854;	Pre-mRNA polyadenylation factor Fip1;	A	KOG1049	Polyadenylation factor I complex, subunit FIP1
K4A4Y3	706	S	FIP1[V]-like protein [Setaria italica]	LOC101763236	Si033937m.g	2	0.877		0.833	0.963		1.035	1.344		1.255	0.888		0.863	1.168	0.072578	1.52	0.0103233	0.876	0.077135	0.674	0.0087385	nucleus							IPR007854;	Pre-mRNA polyadenylation factor Fip1;	A	KOG1049	Polyadenylation factor I complex, subunit FIP1
K4A5F0	494	S	RNA-binding protein 28 [Setaria italica]	SETIT_034104mg	Si034104m.g	2			0.862			1.079			1.139			0.952	1.252		1.321		0.882		0.836		nucleus			GO:0097159 organic cyclic compound binding; GO:1901363 heterocyclic compound binding; GO:1901265 nucleoside phosphate binding; GO:0005488 binding; GO:0003676 nucleic acid binding; GO:0000166 nucleotide binding; GO:0036094 small molecule binding;	K14573	NOP4; nucleolar protein 4	sita03008 Ribosome biogenesis in eukaryotes;	IPR000504; IPR012677; IPR003954;	RNA recognition motif domain; Nucleotide-binding alpha-beta plait domain; RNA recognition motif domain, eukaryote;	A	KOG0127	Nucleolar protein fibrillarin NOP77 (RRM superfamily)
K4A639	131	S	DEAD-box ATP-dependent RNA helicase 24 [Setaria italica]	LOC101782545	Si034343m.g	2	0.865	0.856	0.842	0.895	0.865	0.881	1.196	1.134	1.128	0.996	1.099	1.116	1.03	0.076176	1.349	0.000121293	1.216	0.0062799	0.929	0.135762	mitochondria			GO:0005524 ATP binding; GO:1901265 nucleoside phosphate binding; GO:0001882 nucleoside binding; GO:0043167 ion binding; GO:0000166 nucleotide binding; GO:0097159 organic cyclic compound binding; GO:1901363 heterocyclic compound binding; GO:0032549 ribonucleoside binding; GO:0097367 carbohydrate derivative binding; GO:0032553 ribonucleotide binding; GO:0005488 binding; GO:0003676 nucleic acid bind…	K12835	DDX42; ATP-dependent RNA helicase DDX42 [EC:3.6.4.13]	sita03040 Spliceosome;	IPR011545; IPR014014; IPR014001; IPR027417; IPR001650;	DEAD/DEAH box helicase domain; RNA helicase, DEAD-box type, Q motif; Helicase superfamily 1/2, ATP-binding domain; P-loop containing nucleoside triphosphate hydrolase; Helicase, C-terminal;	A	KOG0339	ATP-dependent RNA helicase
K4A639	129	Y	DEAD-box ATP-dependent RNA helicase 24 [Setaria italica]	LOC101782545	Si034343m.g	2	0.842	0.863	0.858	0.92	0.892	0.893	1.19	1.112	1.118	0.999	1.09	1.1	1.055	0.0127427	1.334	0.00023678	1.179	0.0071421	0.932	0.134696	mitochondria			GO:0005524 ATP binding; GO:1901265 nucleoside phosphate binding; GO:0001882 nucleoside binding; GO:0043167 ion binding; GO:0000166 nucleotide binding; GO:0097159 organic cyclic compound binding; GO:1901363 heterocyclic compound binding; GO:0032549 ribonucleoside binding; GO:0097367 carbohydrate derivative binding; GO:0032553 ribonucleotide binding; GO:0005488 binding; GO:0003676 nucleic acid bind…	K12835	DDX42; ATP-dependent RNA helicase DDX42 [EC:3.6.4.13]	sita03040 Spliceosome;	IPR011545; IPR014014; IPR014001; IPR027417; IPR001650;	DEAD/DEAH box helicase domain; RNA helicase, DEAD-box type, Q motif; Helicase superfamily 1/2, ATP-binding domain; P-loop containing nucleoside triphosphate hydrolase; Helicase, C-terminal;	A	KOG0339	ATP-dependent RNA helicase
K4ADI2	250	S	U2 small nuclear ribonucleoprotein A' [Setaria italica]	LOC101777686	Si036939m.g	2	0.913	0.863	0.874	0.921	0.906	0.946	1.087	1.212	1.167	1.136	1.071	1.076	1.046	0.098403	1.308	0.00177947	1.184	0.00175944	0.947	0.22198	cytoplasm			GO:0005515 protein binding; GO:0005488 binding;	K11092	SNRPA1; U2 small nuclear ribonucleoprotein A'	sita03040 Spliceosome;	IPR032675;	Leucine-rich repeat domain, L domain-like;	A	KOG1644	U2-associated snRNP A' protein
K4AEY8	170	Y	serine/arginine-rich splicing factor SC35-like [Setaria italica]	LOC101780528	Si037445m.g	2	0.815			0.966			1.422			0.881			1.185		1.745		0.912		0.62		nucleus			GO:0097159 organic cyclic compound binding; GO:1901363 heterocyclic compound binding; GO:1901265 nucleoside phosphate binding; GO:0005488 binding; GO:0003676 nucleic acid binding; GO:0000166 nucleotide binding; GO:0036094 small molecule binding;	K12891	SFRS2; splicing factor, arginine/serine-rich 2	sita03040 Spliceosome;	IPR000504; IPR012677;	RNA recognition motif domain; Nucleotide-binding alpha-beta plait domain;	A	KOG4207	Predicted splicing factor, SR protein superfamily
K4AEY8	167	S	serine/arginine-rich splicing factor SC35-like [Setaria italica]	LOC101780528	Si037445m.g	2	0.815			0.966			1.422			0.881			1.185		1.745		0.912		0.62		nucleus			GO:0097159 organic cyclic compound binding; GO:1901363 heterocyclic compound binding; GO:1901265 nucleoside phosphate binding; GO:0005488 binding; GO:0003676 nucleic acid binding; GO:0000166 nucleotide binding; GO:0036094 small molecule binding;	K12891	SFRS2; splicing factor, arginine/serine-rich 2	sita03040 Spliceosome;	IPR000504; IPR012677;	RNA recognition motif domain; Nucleotide-binding alpha-beta plait domain;	A	KOG4207	Predicted splicing factor, SR protein superfamily
K4A7R8	549	T	probable nucleolar protein 5-2 [Setaria italica]	LOC101762024	Si034924m.g	2			0.923			0.883			1.253			0.994	0.957		1.358		1.126		0.793		cytoplasm				K14565	NOP58; nucleolar protein 58	sita03008 Ribosome biogenesis in eukaryotes;	IPR002687; IPR012974; IPR012976;	Nop domain; NOP5, N-terminal; NOSIC;	AJ	KOG2572	Ribosome biogenesis protein - Nop58p/Nop5p
K4A7R8	552	S	probable nucleolar protein 5-2 [Setaria italica]	LOC101762024	Si034924m.g	2	0.983	0.993	0.949	0.827	0.852	0.917	1.178	1.117	1.141	0.996	1.008	1.034	0.888	0.023362	1.175	0.0014638	1.17	0.0083756	0.884	0.0029246	cytoplasm				K14565	NOP58; nucleolar protein 58	sita03008 Ribosome biogenesis in eukaryotes;	IPR002687; IPR012974; IPR012976;	Nop domain; NOP5, N-terminal; NOSIC;	AJ	KOG2572	Ribosome biogenesis protein - Nop58p/Nop5p
K4A7S0	501	T	probable nucleolar protein 5-2 [Setaria italica]	LOC101762445	Si034926m.g	2		0.901	0.837		0.812	0.891		1.3	1.172		1.036	1.153	0.98	0.75976	1.422	0.03118	1.285	0.071383	0.886	0.24398	cytoplasm				K14565	NOP58; nucleolar protein 58	sita03008 Ribosome biogenesis in eukaryotes;	IPR002687; IPR012974; IPR012976;	Nop domain; NOP5, N-terminal; NOSIC;	AJ	KOG2572	Ribosome biogenesis protein - Nop58p/Nop5p
K4A7S0	552	S	probable nucleolar protein 5-2 [Setaria italica]	LOC101762445	Si034926m.g	2	0.88	0.866	0.896	0.848	0.837	0.868	1.113	1.225	1.161	1.174	1.113	1.123	0.966	0.077122	1.324	0.0006797	1.336	0.000121701	0.975	0.4775	cytoplasm				K14565	NOP58; nucleolar protein 58	sita03008 Ribosome biogenesis in eukaryotes;	IPR002687; IPR012974; IPR012976;	Nop domain; NOP5, N-terminal; NOSIC;	AJ	KOG2572	Ribosome biogenesis protein - Nop58p/Nop5p
K3XN18	127	S	Histone H2B	LOC101783335	Si003291m.g	2	0.873			1.011			1.16			0.969			1.158		1.329		0.958		0.835		nucleus		GO:0043229 intracellular organelle; GO:0043232 intracellular non-membrane-bounded organelle; GO:0044446 intracellular organelle part; GO:0032991 macromolecular complex; GO:0044424 intracellular part; GO:0005623 cell; GO:0044422 organelle part; GO:0044427 chromosomal part; GO:0043228 non-membrane-bounded organelle; GO:0000786 nucleosome; GO:0043226 organelle; GO:0000785 chromatin; GO:0044464 cell …	GO:0097159 organic cyclic compound binding; GO:1901363 heterocyclic compound binding; GO:0003677 DNA binding; GO:0046982 protein heterodimerization activity; GO:0005488 binding; GO:0046983 protein dimerization activity; GO:0003676 nucleic acid binding; GO:0005515 protein binding;	K11252			IPR009072; IPR007125;	Histone-fold; Histone H2A/H2B/H3;	B	KOG1744	Histone H2B
K3ZAN7	131	S	Histone H2A	LOC101776056	Si023608m.g	2	1.022	0.953	0.879	0.896	0.853	0.833	1.048	1.333	1.268	1.034	0.909	1.063	0.905	0.111796	1.279	0.046722	1.164	0.046599	0.824	0.095196	nucleus		GO:0043229 intracellular organelle; GO:0043232 intracellular non-membrane-bounded organelle; GO:0044446 intracellular organelle part; GO:0032991 macromolecular complex; GO:0044424 intracellular part; GO:0005623 cell; GO:0044422 organelle part; GO:0044427 chromosomal part; GO:0000786 nucleosome; GO:0043228 non-membrane-bounded organelle; GO:0043231 intracellular membrane-bounded organelle; GO:0043…	GO:0097159 organic cyclic compound binding; GO:1901363 heterocyclic compound binding; GO:0003677 DNA binding; GO:0046982 protein heterodimerization activity; GO:0005488 binding; GO:0046983 protein dimerization activity; GO:0003676 nucleic acid binding; GO:0005515 protein binding;	K11251			IPR032454; IPR009072; IPR007125;	Histone H2A, C-terminal domain; Histone-fold; Histone H2A/H2B/H3;	B	KOG1756	Histone 2A
K4A6D5	18	T	apoptotic chromatin condensation inducer in the nucleus-like [Setaria italica]	LOC101756757	Si034439m.g	2	0.95	0.932	0.917	0.907	0.826	0.755	1.097	1.226	1.297	1.044	0.974	1.029	0.889	0.089215	1.293	0.0071185	1.225	0.022839	0.842	0.033498	nucleus			GO:0097159 organic cyclic compound binding; GO:1901363 heterocyclic compound binding; GO:1901265 nucleoside phosphate binding; GO:0005488 binding; GO:0003676 nucleic acid binding; GO:0000166 nucleotide binding; GO:0036094 small molecule binding;	K12875	ACIN1; apoptotic chromatin condensation inducer in the nucleus	sita03015 mRNA surveillance pathway; sita03040 Spliceosome; sita03013 RNA transport;	IPR003034; IPR034257; IPR000504; IPR012677;	SAP domain; Acinus, RNA recognition motif; RNA recognition motif domain; Nucleotide-binding alpha-beta plait domain;	B	KOG2416	Acinus (induces apoptotic chromatin condensation)
K4A6W4	455	S	protein DEK-like [Setaria italica]	LOC101776190	Si034615m.g	2		0.796			0.935			1.224			1.084		1.175		1.538		1.159		0.886		nucleus			GO:0097159 organic cyclic compound binding; GO:1901363 heterocyclic compound binding; GO:0003677 DNA binding; GO:0005488 binding; GO:0003676 nucleic acid binding;	K17046			IPR009057; IPR014876;	Homeobox domain-like; DEK, C-terminal;	B	KOG2266	Chromatin-associated protein Dek and related proteins, contains SAP DNA binding domain
K4A6W4	464	Y	protein DEK-like [Setaria italica]	LOC101776190	Si034615m.g	2	0.793			0.838			1.274			1.095			1.057		1.607		1.307		0.859		nucleus			GO:0097159 organic cyclic compound binding; GO:1901363 heterocyclic compound binding; GO:0003677 DNA binding; GO:0005488 binding; GO:0003676 nucleic acid binding;	K17046			IPR009057; IPR014876;	Homeobox domain-like; DEK, C-terminal;	B	KOG2266	Chromatin-associated protein Dek and related proteins, contains SAP DNA binding domain
K4A6W4	439	Y	protein DEK-like [Setaria italica]	LOC101776190	Si034615m.g	2			0.882			0.909			1.143			1.06	1.031		1.296		1.166		0.927		nucleus			GO:0097159 organic cyclic compound binding; GO:1901363 heterocyclic compound binding; GO:0003677 DNA binding; GO:0005488 binding; GO:0003676 nucleic acid binding;	K17046			IPR009057; IPR014876;	Homeobox domain-like; DEK, C-terminal;	B	KOG2266	Chromatin-associated protein Dek and related proteins, contains SAP DNA binding domain
K3ZPW1	1568	S	ATP-dependent helicase BRM-like [Setaria italica]	SETIT_028641mg	Si028641m.g	2	0.905	0.871	0.738	0.765	0.801	0.745	1.277	1.209	1.413	1.082	1.145	1.089	0.919	0.28856	1.551	0.0047221	1.435	0.00020005	0.85	0.030917	nucleus	GO:0050794 regulation of cellular process; GO:0010468 regulation of gene expression; GO:0006355 regulation of transcription, DNA-templated; GO:0031326 regulation of cellular biosynthetic process; GO:0080090 regulation of primary metabolic process; GO:0060255 regulation of macromolecule metabolic process; GO:0019219 regulation of nucleobase-containing compound metabolic process; GO:0010556 regulat…	GO:0043226 organelle; GO:0043231 intracellular membrane-bounded organelle; GO:0043229 intracellular organelle; GO:0005634 nucleus; GO:0044464 cell part; GO:0005622 intracellular; GO:0044424 intracellular part; GO:0043227 membrane-bounded organelle; GO:0005623 cell;	GO:0005524 ATP binding; GO:1901265 nucleoside phosphate binding; GO:0001882 nucleoside binding; GO:0043167 ion binding; GO:0005515 protein binding; GO:0000166 nucleotide binding; GO:0097159 organic cyclic compound binding; GO:1901363 heterocyclic compound binding; GO:0032549 ribonucleoside binding; GO:0097367 carbohydrate derivative binding; GO:0032553 ribonucleotide binding; GO:0005488 binding; …	K11647			IPR014978; IPR027417; IPR014001; IPR001650; IPR001487; IPR000330;	Glutamine-Leucine-Glutamine, QLQ; P-loop containing nucleoside triphosphate hydrolase; Helicase superfamily 1/2, ATP-binding domain; Helicase, C-terminal; Bromodomain; SNF2-related, N-terminal domain;	BK	KOG0386	Chromatin remodeling complex SWI/SNF, component SWI2 and related ATPases (DNA/RNA helicase superfamily)
K3ZPW1	1572	S	ATP-dependent helicase BRM-like [Setaria italica]	SETIT_028641mg	Si028641m.g	2	0.736	0.965	0.883	0.797	0.895	0.927	1.575	1.224	1.225	0.93	0.957	0.965	1.014	0.85702	1.557	0.0188026	1.089	0.137295	0.709	0.05764	nucleus	GO:0050794 regulation of cellular process; GO:0010468 regulation of gene expression; GO:0006355 regulation of transcription, DNA-templated; GO:0031326 regulation of cellular biosynthetic process; GO:0080090 regulation of primary metabolic process; GO:0060255 regulation of macromolecule metabolic process; GO:0019219 regulation of nucleobase-containing compound metabolic process; GO:0010556 regulat…	GO:0043226 organelle; GO:0043231 intracellular membrane-bounded organelle; GO:0043229 intracellular organelle; GO:0005634 nucleus; GO:0044464 cell part; GO:0005622 intracellular; GO:0044424 intracellular part; GO:0043227 membrane-bounded organelle; GO:0005623 cell;	GO:0005524 ATP binding; GO:1901265 nucleoside phosphate binding; GO:0001882 nucleoside binding; GO:0043167 ion binding; GO:0005515 protein binding; GO:0000166 nucleotide binding; GO:0097159 organic cyclic compound binding; GO:1901363 heterocyclic compound binding; GO:0032549 ribonucleoside binding; GO:0097367 carbohydrate derivative binding; GO:0032553 ribonucleotide binding; GO:0005488 binding; …	K11647			IPR014978; IPR027417; IPR014001; IPR001650; IPR001487; IPR000330;	Glutamine-Leucine-Glutamine, QLQ; P-loop containing nucleoside triphosphate hydrolase; Helicase superfamily 1/2, ATP-binding domain; Helicase, C-terminal; Bromodomain; SNF2-related, N-terminal domain;	BK	KOG0386	Chromatin remodeling complex SWI/SNF, component SWI2 and related ATPases (DNA/RNA helicase superfamily)
K3ZPX9	1535	S	DDT domain-containing protein PTM [Aegilops tauschii subsp. tauschii]	LOC101777112	Si028659m.g	2	0.772		0.845	0.829		0.867	1.231		1.117	1.164		1.14	1.049	0.4379	1.452	0.030239	1.358	0.0064376	0.981	0.75458	nucleus			GO:0043169 cation binding; GO:0046872 metal ion binding; GO:0005515 protein binding; GO:0008270 zinc ion binding; GO:0046914 transition metal ion binding; GO:0005488 binding; GO:0043167 ion binding;				IPR018501; IPR001965; IPR013083; IPR011011; IPR019787;	DDT domain; Zinc finger, PHD-type; Zinc finger, RING/FYVE/PHD-type; Zinc finger, FYVE/PHD-type; Zinc finger, PHD-finger;	BK	KOG1473	Nucleosome remodeling factor, subunit NURF301/BPTF
K3XKY0	151	S	mitochondrial glycoprotein [Zea mays]	LOC101766796	Si002553m.g	2	0.782	0.897	0.696	0.865	0.909	0.767	1.197	1.121	1.244	1.118	1.051	1.226	1.07	0.47294	1.5	0.0066818	1.336	0.0125971	0.953	0.41528	chloroplast		GO:0005759 mitochondrial matrix; GO:0043229 intracellular organelle; GO:0044429 mitochondrial part; GO:0005737 cytoplasm; GO:0044446 intracellular organelle part; GO:0044424 intracellular part; GO:0005623 cell; GO:0005739 mitochondrion; GO:0044422 organelle part; GO:0031974 membrane-enclosed lumen; GO:0043226 organelle; GO:0043231 intracellular membrane-bounded organelle; GO:0070013 intracellular…		K15414					C	KOG2536	MAM33, mitochondrial matrix glycoprotein
K3Y823	196	S	probable aldo-keto reductase 2 [Setaria italica]	LOC101754654	Si010364m.g	2			0.82			0.905			1.331			1.203	1.104		1.623		1.329		0.904		cytoplasm							IPR023210;	NADP-dependent oxidoreductase domain;	C	KOG1575	Voltage-gated shaker-like K+ channel, subunit beta/KCNAB
K3YG56	63	S	Nitrate reductase	LOC101760744	Si013224m.g	2	0.876	0.82	0.775	0.732	0.901	0.822	1.238	1.22	1.433	1.045	0.997	1.027	0.994	0.9053	1.575	0.00191834	1.25	0.021277	0.789	0.0115434	cytoplasm	GO:1903409 reactive oxygen species biosynthetic process; GO:0042126 nitrate metabolic process; GO:0055114 oxidation-reduction process; GO:0044281 small molecule metabolic process; GO:0044763 single-organism cellular process; GO:0044699 single-organism process; GO:0006807 nitrogen compound metabolic process; GO:0009058 biosynthetic process; GO:0046209 nitric oxide metabolic process; GO:0044237 cel…		GO:0043167 ion binding; GO:0043546 molybdopterin cofactor binding; GO:0046857 oxidoreductase activity, acting on other nitrogenous compounds as donors, with NAD or NADP as acceptor; GO:0048037 cofactor binding; GO:0016491 oxidoreductase activity; GO:1901363 heterocyclic compound binding; GO:0097159 organic cyclic compound binding; GO:0020037 heme binding; GO:0030151 molybdenum ion binding; GO:004…	K10534			IPR017927; IPR008333; IPR014756; IPR001199; IPR000572; IPR001433; IPR017938; IPR001709; IPR005066;	Ferredoxin reductase-type FAD-binding domain; Oxidoreductase, FAD-binding domain; Immunoglobulin E-set; Cytochrome b5-like heme/steroid binding domain; Oxidoreductase, molybdopterin-binding domain; Oxidoreductase FAD/NAD(P)-binding; Riboflavin synthase-like beta-barrel; Flavoprotein pyridine nucleotide cytochrome reductase; Moybdenum cofactor oxidoreductase, dimerisation;	C	KOG0537	Cytochrome b5
K3YG56	528	S	Nitrate reductase	LOC101760744	Si013224m.g	2	1.033	0.876	0.882	0.812	0.884	0.876	1.039	1.137	1.224	1.09	1.041	1.096	0.922	0.25726	1.218	0.050763	1.255	0.00195673	0.949	0.37276	cytoplasm	GO:1903409 reactive oxygen species biosynthetic process; GO:0042126 nitrate metabolic process; GO:0055114 oxidation-reduction process; GO:0044281 small molecule metabolic process; GO:0044763 single-organism cellular process; GO:0044699 single-organism process; GO:0006807 nitrogen compound metabolic process; GO:0009058 biosynthetic process; GO:0046209 nitric oxide metabolic process; GO:0044237 cel…		GO:0043167 ion binding; GO:0043546 molybdopterin cofactor binding; GO:0046857 oxidoreductase activity, acting on other nitrogenous compounds as donors, with NAD or NADP as acceptor; GO:0048037 cofactor binding; GO:0016491 oxidoreductase activity; GO:1901363 heterocyclic compound binding; GO:0097159 organic cyclic compound binding; GO:0020037 heme binding; GO:0030151 molybdenum ion binding; GO:004…	K10534			IPR017927; IPR008333; IPR014756; IPR001199; IPR000572; IPR001433; IPR017938; IPR001709; IPR005066;	Ferredoxin reductase-type FAD-binding domain; Oxidoreductase, FAD-binding domain; Immunoglobulin E-set; Cytochrome b5-like heme/steroid binding domain; Oxidoreductase, molybdopterin-binding domain; Oxidoreductase FAD/NAD(P)-binding; Riboflavin synthase-like beta-barrel; Flavoprotein pyridine nucleotide cytochrome reductase; Moybdenum cofactor oxidoreductase, dimerisation;	C	KOG0537	Cytochrome b5
K3YQW5	9	T	V-type proton ATPase catalytic subunit A [Setaria italica]	LOC101778282	Si016659m.g	2	0.862			0.975			1.13			1.07			1.131		1.311		1.097		0.947		chloroplast	GO:0009116 nucleoside metabolic process; GO:0042278 purine nucleoside metabolic process; GO:0034220 ion transmembrane transport; GO:0006725 cellular aromatic compound metabolic process; GO:0009167 purine ribonucleoside monophosphate metabolic process; GO:0090662 ATP hydrolysis coupled transmembrane transport; GO:0009259 ribonucleotide metabolic process; GO:0009117 nucleotide metabolic process; GO…	GO:0032991 macromolecular complex; GO:0016020 membrane; GO:0033178 proton-transporting two-sector ATPase complex, catalytic domain; GO:0033176 proton-transporting V-type ATPase complex; GO:0043234 protein complex; GO:0098796 membrane protein complex; GO:0044425 membrane part; GO:0016469 proton-transporting two-sector ATPase complex; GO:0033180 proton-transporting V-type ATPase, V1 domain;	GO:0042625 ATPase coupled ion transmembrane transporter activity; GO:1901265 nucleoside phosphate binding; GO:0015399 primary active transmembrane transporter activity; GO:0022892 substrate-specific transporter activity; GO:0016817 hydrolase activity, acting on acid anhydrides; GO:0044769 ATPase activity, coupled to transmembrane movement of ions, rotational mechanism; GO:0015077 monovalent inorg…	K02145	ATPeV1A; V-type H+-transporting ATPase subunit A [EC:7.1.2.2]	sita01100 Metabolic pathways; sita00190 Oxidative phosphorylation; sita04145 Phagosome;	IPR031686; IPR004100; IPR000194; IPR027417; IPR023366; IPR024034;	ATPsynthase alpha/beta subunit, N-terminal extension; ATPase, F1/V1/A1 complex, alpha/beta subunit, N-terminal domain; ATPase, F1/V1/A1 complex, alpha/beta subunit, nucleotide-binding domain; P-loop containing nucleoside triphosphate hydrolase; ATP synthase subunit alpha-like domain; ATPase, F1/V1 complex, beta subunit, C-terminal;	C	KOG1352	Vacuolar H+-ATPase V1 sector, subunit A
K3Z538	351	S	ATP synthase subunit beta	LOC101771313	Si021656m.g	2		0.774			1.085			1.21			0.955		1.402		1.563		0.88		0.789		mitochondria	GO:0009116 nucleoside metabolic process; GO:0042278 purine nucleoside metabolic process; GO:0009167 purine ribonucleoside monophosphate metabolic process; GO:0009117 nucleotide metabolic process; GO:0044699 single-organism process; GO:0009058 biosynthetic process; GO:0009163 nucleoside biosynthetic process; GO:0046129 purine ribonucleoside biosynthetic process; GO:0009156 ribonucleoside monophosp…	GO:0016020 membrane; GO:0098800 inner mitochondrial membrane protein complex; GO:0031090 organelle membrane; GO:0098796 membrane protein complex; GO:0005737 cytoplasm; GO:0032991 macromolecular complex; GO:0098798 mitochondrial protein complex; GO:0044424 intracellular part; GO:0044455 mitochondrial membrane part; GO:0005623 cell; GO:0044422 organelle part; GO:0005740 mitochondrial envelope; GO:0…	GO:0042625 ATPase coupled ion transmembrane transporter activity; GO:1901265 nucleoside phosphate binding; GO:0015399 primary active transmembrane transporter activity; GO:0022892 substrate-specific transporter activity; GO:0016817 hydrolase activity, acting on acid anhydrides; GO:0044769 ATPase activity, coupled to transmembrane movement of ions, rotational mechanism; GO:0015077 monovalent inorg…	K02133	ATPeF1B; F-type H+-transporting ATPase subunit beta [EC:7.1.2.2]	sita01100 Metabolic pathways; sita00190 Oxidative phosphorylation;	IPR003593; IPR004100; IPR020971; IPR000194; IPR027417; IPR024034;	AAA+ ATPase domain; ATPase, F1/V1/A1 complex, alpha/beta subunit, N-terminal domain; ATP synthase, F1 beta subunit; ATPase, F1/V1/A1 complex, alpha/beta subunit, nucleotide-binding domain; P-loop containing nucleoside triphosphate hydrolase; ATPase, F1/V1 complex, beta subunit, C-terminal;	C	KOG1350	F0F1-type ATP synthase, beta subunit
K4A5W9	167	S	V-type proton ATPase subunit a	LOC101760407	Si034269m.g	2	0.852	0.838	0.853	0.947	0.929	0.948	1.122	1.167	1.108	1.126	1.127	1.118	1.11	0.00027764	1.336	6.2135e-05	1.194	1.7465e-05	0.992	0.66268	chloroplast	GO:0098655 cation transmembrane transport; GO:0034220 ion transmembrane transport; GO:0098660 inorganic ion transmembrane transport; GO:0090662 ATP hydrolysis coupled transmembrane transport; GO:0015988 energy coupled proton transmembrane transport, against electrochemical gradient; GO:0044699 single-organism process; GO:0006818 hydrogen transport; GO:0015992 proton transport; GO:0051234 establis…	GO:0043229 intracellular organelle; GO:0033179 proton-transporting V-type ATPase, V0 domain; GO:0016020 membrane; GO:0000220 vacuolar proton-transporting V-type ATPase, V0 domain; GO:0098588 bounding membrane of organelle; GO:0031090 organelle membrane; GO:0098796 membrane protein complex; GO:0005737 cytoplasm; GO:0044446 intracellular organelle part; GO:0032991 macromolecular complex; GO:0044424…	GO:0015075 ion transmembrane transporter activity; GO:0022892 substrate-specific transporter activity; GO:0015077 monovalent inorganic cation transmembrane transporter activity; GO:0022890 inorganic cation transmembrane transporter activity; GO:0015078 hydrogen ion transmembrane transporter activity; GO:0008324 cation transmembrane transporter activity; GO:0022891 substrate-specific transmembrane…	K02154	ATPeV0A; V-type H+-transporting ATPase subunit a	sita01100 Metabolic pathways; sita00190 Oxidative phosphorylation; sita04145 Phagosome;			C	KOG2189	Vacuolar H+-ATPase V0 sector, subunit a
K3YK68	131	S	Acyl carrier protein	LOC101754640	Si014637m.g	2		0.685	0.606		0.659	0.741		1.353	1.334		1.215	1.245	1.084	0.43932	2.081	0.0069753	1.757	0.0110393	0.916	0.024544	chloroplast	GO:0044711 single-organism biosynthetic process; GO:0016053 organic acid biosynthetic process; GO:0044281 small molecule metabolic process; GO:0044763 single-organism cellular process; GO:0044699 single-organism process; GO:0009058 biosynthetic process; GO:0044255 cellular lipid metabolic process; GO:0006631 fatty acid metabolic process; GO:0044238 primary metabolic process; GO:0044237 cellular m…						IPR009081;	Phosphopantetheine binding ACP domain;	CIQ	KOG1748	Acyl carrier protein/NADH-ubiquinone oxidoreductase, NDUFAB1/SDAP subunit
K3Y575	288	S	clumping factor A [Setaria italica]	LOC101783434	Si009363m.g	2	0.903	0.814	0.772	1.094	1.044	1.023	0.955	1.074	1.175	1.041	1.028	1.029	1.27	0.008638	1.287	0.029399	0.98	0.38506	0.967	0.66668	nucleus			GO:0005488 binding;				IPR016024;	Armadillo-type fold;	D	KOG1525	Sister chromatid cohesion complex Cohesin, subunit PDS5
K3Y575	293	S	clumping factor A [Setaria italica]	LOC101783434	Si009363m.g	2	0.83	0.836	0.85	1.083	1.049	1.081	1.124	1.078	1.062	0.96	1	1.017	1.277	4.0235e-05	1.297	0.000142511	0.927	0.018722	0.912	0.0188242	nucleus			GO:0005488 binding;				IPR016024;	Armadillo-type fold;	D	KOG1525	Sister chromatid cohesion complex Cohesin, subunit PDS5
K3Y5A5	507	S	serine/threonine-protein phosphatase 6 regulatory subunit 3-like isoform X1 [Setaria italica]	LOC101766435	Si009393m.g	2	0.861	0.82	0.863	0.964	0.959	1.016	1.149	1.212	1.121	0.996	1.002	0.979	1.155	0.0043811	1.369	0.00038195	1.013	0.54146	0.855	0.0029018	nucleus			GO:0005488 binding;	K15501			IPR016024;	Armadillo-type fold;	D	KOG2073	SAP family cell cycle dependent phosphatase-associated protein
K3YQ45	289	S	sister chromatid cohesion protein PDS5 homolog B isoform X3 [Setaria italica]	LOC101784615	Si016383m.g	2	0.831	0.801	0.859	1.005	0.924	0.985	1.148	1.196	1.115	0.993	1.069	1.018	1.17	0.0084368	1.389	0.00033572	1.057	0.170818	0.89	0.0174361	nucleus			GO:0005488 binding;				IPR011989; IPR016024;	Armadillo-like helical; Armadillo-type fold;	D	KOG1525	Sister chromatid cohesion complex Cohesin, subunit PDS5
K3YQ45	287	T	sister chromatid cohesion protein PDS5 homolog B isoform X3 [Setaria italica]	LOC101784615	Si016383m.g	2	0.802	0.771	0.799	1	0.933	0.964	1.194	1.239	1.207	0.978	1.05	1.006	1.221	0.00107823	1.535	1.68412e-05	1.047	0.183717	0.834	0.00145906	nucleus			GO:0005488 binding;				IPR011989; IPR016024;	Armadillo-like helical; Armadillo-type fold;	D	KOG1525	Sister chromatid cohesion complex Cohesin, subunit PDS5
K3YQ45	284	S	sister chromatid cohesion protein PDS5 homolog B isoform X3 [Setaria italica]	LOC101784615	Si016383m.g	2	0.814	0.813	0.917	0.993	0.917	0.96	1.158	1.182	1.087	1.008	1.079	1.016	1.128	0.057678	1.347	0.0031833	1.081	0.068384	0.905	0.040239	nucleus			GO:0005488 binding;				IPR011989; IPR016024;	Armadillo-like helical; Armadillo-type fold;	D	KOG1525	Sister chromatid cohesion complex Cohesin, subunit PDS5
K3YZQ4	73	S	protein SAD1/UNC-84 domain protein 2-like [Setaria italica]	LOC101772181		2	0.883	0.889	0.918	0.888	0.92	0.864	1.223	1.183	1.224	1.03	1.033	1.022	0.993	0.76718	1.349	5.6511e-05	1.155	0.00145721	0.85	0.000156987	cytoplasm				K19347					D	KOG2687	Spindle pole body protein, contains UNC-84 domain
K4ACC9	8	S	MATH domain containing protein [Zea mays]	LOC101758239	Si036536m.g	2			0.325			0.747			2.142			1.079	2.298		6.591		1.444		0.504		chloroplast			GO:0005515 protein binding; GO:0005488 binding;				IPR008974; IPR002083;	TRAF-like; MATH/TRAF domain;	DR	KOG1987	Speckle-type POZ protein SPOP and related proteins with TRAF, MATH and BTB/POZ domains
K3XW09	499	S	65-kDa microtubule-associated protein 1 [Setaria italica]	LOC101773239	Si006117m.g	2	0.747	0.636	0.975	0.779	0.8	0.805	1.277	1.433	1.125	1.099	1.061	1.062	1.011	0.85126	1.626	0.025336	1.352	3.9848e-05	0.84	0.075003	cytoplasm				K16732					DZ	KOG4302	Microtubule-associated protein essential for anaphase spindle elongation
K3Y5H9	98	T	methyltransferase-like protein 13 [Setaria italica]	LOC101753172	Si009467m.g	2	0.776			0.739			1.737			0.782			0.952		2.238		1.058		0.45		chloroplast	GO:0008152 metabolic process;		GO:0016741 transferase activity, transferring one-carbon groups; GO:0008168 methyltransferase activity; GO:0003824 catalytic activity; GO:0016740 transferase activity;				IPR029063; IPR013216;	S-adenosyl-L-methionine-dependent methyltransferase; Methyltransferase type 11;	E	KOG2352	Predicted spermine/spermidine synthase
K3YR93	9	S	vacuolar amino acid transporter 1-like [Setaria italica]	LOC101755709	Si016787m.g	2	1.063		0.819	0.845		0.892	1.022		1.246	1.09		1.097	0.923	0.6426	1.205	0.36546	1.259	0.0136631	0.964	0.80432	nucleus				K15015			IPR013057;	Amino acid transporter, transmembrane domain;	E	KOG1303	Amino acid transporters
K3Z4K5	420	S	"""""""cationic amino acid transporter 2, vacuolar-like [Setaria italica]"""""""	LOC101758075	Si021473m.g	2	0.99	0.569		0.947	0.636		1.052	1.81		1.022	1.064		1.015	0.9308	1.836	0.25682	1.318	0.27782	0.729	0.41144	plasma membrane	GO:0034220 ion transmembrane transport; GO:0044699 single-organism process; GO:0071702 organic substance transport; GO:0003333 amino acid transmembrane transport; GO:0046942 carboxylic acid transport; GO:0015849 organic acid transport; GO:0098656 anion transmembrane transport; GO:0051234 establishment of localization; GO:0006810 transport; GO:0006820 anion transport; GO:0055085 transmembrane tran…	GO:0016020 membrane;	GO:0005342 organic acid transmembrane transporter activity; GO:0015075 ion transmembrane transporter activity; GO:0022892 substrate-specific transporter activity; GO:0008514 organic anion transmembrane transporter activity; GO:0008509 anion transmembrane transporter activity; GO:0046943 carboxylic acid transmembrane transporter activity; GO:0022891 substrate-specific transmembrane transporter act…	K13863			IPR029485;	Cationic amino acid transporter, C-terminal;	E	KOG1286	Amino acid transporters
K3YGE4	464	T	puromycin-sensitive aminopeptidase [Setaria italica]	LOC101757755		2	0.871			0.864			1.182			1.125			0.992		1.357		1.302		0.952		chloroplast			GO:0008233 peptidase activity; GO:0046914 transition metal ion binding; GO:0003824 catalytic activity; GO:0005488 binding; GO:0043167 ion binding; GO:0070011 peptidase activity, acting on L-amino acid peptides; GO:0046872 metal ion binding; GO:0043169 cation binding; GO:0016787 hydrolase activity; GO:0008237 metallopeptidase activity; GO:0008270 zinc ion binding;	K01256	pepN; aminopeptidase N [EC:3.4.11.2]	sita01100 Metabolic pathways; sita00480 Glutathione metabolism;	IPR014782; IPR024601;	Peptidase M1, membrane alanine aminopeptidase, N-terminal; Peptidase M1, alanyl aminopeptidase, C-terminal;	EO	KOG1046	Puromycin-sensitive aminopeptidase and related aminopeptidases
K4AF06	212	S	deoxyuridine 5'-triphosphate nucleotidohydrolase [Zea mays]	LOC101764341	Si037463m.g	2	0.954		0.942	0.806		0.95	1.273		1.13	1.132		0.95	0.926	0.43388	1.267	0.05918	1.186	0.29308	0.866	0.30356	chloroplast	GO:0006725 cellular aromatic compound metabolic process; GO:0046080 dUTP metabolic process; GO:0009147 pyrimidine nucleoside triphosphate metabolic process; GO:0009117 nucleotide metabolic process; GO:0044699 single-organism process; GO:0009200 deoxyribonucleoside triphosphate metabolic process; GO:0009394 2'-deoxyribonucleotide metabolic process; GO:0009262 deoxyribonucleotide metabolic process;…		GO:0047429 nucleoside-triphosphate diphosphatase activity; GO:0016817 hydrolase activity, acting on acid anhydrides; GO:0016787 hydrolase activity; GO:0016462 pyrophosphatase activity; GO:0016818 hydrolase activity, acting on acid anhydrides, in phosphorus-containing anhydrides; GO:0003824 catalytic activity; GO:0004170 dUTP diphosphatase activity;	K01520	dut; dUTP pyrophosphatase [EC:3.6.1.23]	sita01100 Metabolic pathways; sita00240 Pyrimidine metabolism;	IPR033704; IPR029054;	dUTPase, trimeric; dUTPase-like;	F	KOG3370	dUTPase
K3XED0	699	S	serine/threonine-protein phosphatase 4 regulatory subunit 3 [Setaria italica]	LOC101768811	Si000247m.g	2	0.749	0.883	0.826	0.994	0.981	1.082	1.229	1.014	1.043	1.049	1.094	1.102	1.244	0.0181166	1.337	0.0196358	1.061	0.153376	0.988	0.88982	nucleus			GO:0005488 binding;	K17491			IPR011989; IPR011993; IPR016024; IPR006887;	Armadillo-like helical; PH domain-like; Armadillo-type fold; Domain of unknown function DUF625;	G	KOG2175	Protein predicted to be involved in carbohydrate metabolism
K3XHB2	425	S	Purple acid phosphatase	LOC101781775	Si001283m.g	2		0.851	1.042		0.798	0.968		1.209	1.123		1.096	0.884	0.933	0.67078	1.232	0.186717	1.121	0.51518	0.849	0.27592	extracellular			GO:0003993 acid phosphatase activity; GO:0042578 phosphoric ester hydrolase activity; GO:0003824 catalytic activity; GO:0016791 phosphatase activity; GO:0005488 binding; GO:0016788 hydrolase activity, acting on ester bonds; GO:0043167 ion binding; GO:0043169 cation binding; GO:0046872 metal ion binding; GO:0016787 hydrolase activity;	K22390			IPR015914; IPR029052; IPR004843; IPR025733; IPR008963;	Purple acid phosphatase, N-terminal; Metallo-dependent phosphatase-like; Calcineurin-like phosphoesterase domain, ApaH type; Iron/zinc purple acid phosphatase-like C-terminal domain; Purple acid phosphatase-like, N-terminal;	G	KOG1378	Purple acid phosphatase
K3XUW2	32	S	Alpha-mannosidase	LOC101761357	Si005719m.g	2	0.906	0.914	0.919	0.899	0.888	0.868	1.146	1.166	1.184	1.025	1.025	1.02	0.969	0.047937	1.276	1.94066e-05	1.156	0.0050845	0.878	0.000175121	chloroplast	GO:0044723 single-organism carbohydrate metabolic process; GO:0008152 metabolic process; GO:0044710 single-organism metabolic process; GO:0044281 small molecule metabolic process; GO:0005996 monosaccharide metabolic process; GO:0006013 mannose metabolic process; GO:0044699 single-organism process; GO:0005975 carbohydrate metabolic process; GO:0044238 primary metabolic process; GO:0019318 hexose m…		GO:0015923 mannosidase activity; GO:0046914 transition metal ion binding; GO:0003824 catalytic activity; GO:0005488 binding; GO:0004559 alpha-mannosidase activity; GO:0043167 ion binding; GO:0016798 hydrolase activity, acting on glycosyl bonds; GO:0043169 cation binding; GO:0030246 carbohydrate binding; GO:0004553 hydrolase activity, hydrolyzing O-glycosyl compounds; GO:0046872 metal ion binding;…	K01231	MAN2; alpha-mannosidase II [EC:3.2.1.114]	sita01100 Metabolic pathways;	IPR027291; IPR028995; IPR000602; IPR011682; IPR015341; IPR011013; IPR011330; IPR013780;	Glycoside hydrolase 38/57, N-terminal domain; Glycoside hydrolase families 57/38, central domain; Glycoside hydrolase family 38, N-terminal domain; Glycosyl hydrolase family 38, C-terminal; Glycoside hydrolase family 38, central domain; Galactose mutarotase-like domain; Glycoside hydrolase/deacetylase, beta/alpha-barrel; Glycosyl hydrolase, all-beta;	G	KOG1958	Glycosyl hydrolase, family 38 - alpha-mannosidase
K3XZ02	245	S	probable aquaporin TIP2-2 [Setaria italica]	LOC101771871	Si007145m.g	2	0.821	0.85	0.831	0.882	0.897	0.864	1.218	1.304	1.338	1.162	1.105	1.131	1.056	0.021064	1.543	0.000135489	1.286	0.000158674	0.88	0.0158789	plasma membrane	GO:0006810 transport; GO:0051179 localization; GO:0051234 establishment of localization;	GO:0016020 membrane;	GO:0005215 transporter activity;	K09873			IPR023271;	Aquaporin-like;	G	KOG0223	Aquaporin (major intrinsic protein family)
K3Y7R0	28	Y	CMP-sialic acid transporter 4 [Setaria italica]	LOC101781952	Si010251m.g	2	0.864	0.911		0.968	0.944		1.307	1.168		0.926	0.998		1.077	0.125805	1.394	0.033455	1.006	0.89962	0.777	0.065418	chloroplast	GO:0006810 transport; GO:1902578 single-organism localization; GO:0008643 carbohydrate transport; GO:0044699 single-organism process; GO:0071702 organic substance transport; GO:0051179 localization; GO:0051234 establishment of localization; GO:0044765 single-organism transport;	GO:0043229 intracellular organelle; GO:0016020 membrane; GO:0098588 bounding membrane of organelle; GO:0031090 organelle membrane; GO:0005737 cytoplasm; GO:0044446 intracellular organelle part; GO:0000139 Golgi membrane; GO:0012505 endomembrane system; GO:0031224 intrinsic component of membrane; GO:0044424 intracellular part; GO:0005623 cell; GO:0016021 integral component of membrane; GO:0044422 …	GO:0015294 solute:cation symporter activity; GO:0022804 active transmembrane transporter activity; GO:0015291 secondary active transmembrane transporter activity; GO:0005402 cation:sugar symporter activity; GO:0015075 ion transmembrane transporter activity; GO:0051119 sugar transmembrane transporter activity; GO:0015293 symporter activity; GO:1901476 carbohydrate transporter activity; GO:0022892 …						G	KOG2234	Predicted UDP-galactose transporter
K3Y886	47	T	Aldose 1-epimerase	LOC101771807	Si010427m.g	2		0.777			0.846			1.293			1.286		1.089		1.664		1.52		0.995		vacuolar membrane	GO:0044723 single-organism carbohydrate metabolic process; GO:0008152 metabolic process; GO:0044710 single-organism metabolic process; GO:0044281 small molecule metabolic process; GO:0005996 monosaccharide metabolic process; GO:0044699 single-organism process; GO:0044238 primary metabolic process; GO:0005975 carbohydrate metabolic process; GO:0019318 hexose metabolic process; GO:0071704 organic s…		GO:0030246 carbohydrate binding; GO:0016853 isomerase activity; GO:0003824 catalytic activity; GO:0005488 binding;	K01785	galM; aldose 1-epimerase [EC:5.1.3.3]	sita01100 Metabolic pathways; sita00010 Glycolysis / Gluconeogenesis; sita01110 Biosynthesis of secondary metabolites; sita00052 Galactose metabolism;	IPR011013; IPR014718;	Galactose mutarotase-like domain; Glycoside hydrolase-type carbohydrate-binding;	G	KOG1604	Predicted mutarotase
K3YUP4	21	S	aquaporin PIP2-4 [Setaria italica]	LOC101753029	Si017990m.g	2	0.868	0.854	0.826	0.964	0.939	0.957	1.088	1.102	1.099	1.099	1.08	1.104	1.122	0.0022166	1.291	7.5837e-05	1.148	0.000180073	0.998	0.82244	plasma membrane	GO:0006810 transport; GO:0051179 localization; GO:0051234 establishment of localization;	GO:0016020 membrane;	GO:0005215 transporter activity;	K09872			IPR023271;	Aquaporin-like;	G	KOG0223	Aquaporin (major intrinsic protein family)
K3ZVT2	281	S	aquaporin PIP2-6-like [Setaria italica]	LOC101755885	Si030713m.g	2	0.973	0.995	1.018	0.725	0.648	0.767	1.244	1.266	1.106	1.157	1.225	1.133	0.717	0.0028186	1.211	0.0128779	1.643	0.00081532	0.972	0.60546	plasma membrane	GO:0006810 transport; GO:0051179 localization; GO:0051234 establishment of localization;	GO:0016020 membrane;	GO:0005215 transporter activity;	K09872			IPR023271;	Aquaporin-like;	G	KOG0223	Aquaporin (major intrinsic protein family)
K3ZVT2	286	S	aquaporin PIP2-6-like [Setaria italica]	LOC101755885	Si030713m.g	2	0.973	0.995	1.018	0.774	0.648	0.767	1.217	1.266	1.106	1.122	1.225	1.133	0.733	0.0061047	1.202	0.0123798	1.59	0.00190082	0.97	0.57164	plasma membrane	GO:0006810 transport; GO:0051179 localization; GO:0051234 establishment of localization;	GO:0016020 membrane;	GO:0005215 transporter activity;	K09872			IPR023271;	Aquaporin-like;	G	KOG0223	Aquaporin (major intrinsic protein family)
K4AE67	10	S	aquaporin TIP1-1 [Setaria italica]	LOC101767863	Si037174m.g	2	0.715	0.768	0.738	0.806	0.796	0.83	1.436	1.402	1.41	1.153	1.126	1.086	1.095	0.0195243	1.913	3.8732e-06	1.384	0.000104785	0.792	0.00024247	cytoplasm	GO:0006810 transport; GO:0051179 localization; GO:0051234 establishment of localization;	GO:0016020 membrane;	GO:0005215 transporter activity;	K09873			IPR023271;	Aquaporin-like;	G	KOG0223	Aquaporin (major intrinsic protein family)
K4AE67	15	Y	aquaporin TIP1-1 [Setaria italica]	LOC101767863	Si037174m.g	2	0.745	0.873	0.854	0.82	0.85	0.945	1.395	1.253	1.228	1.14	1.091	1.004	1.058	0.43374	1.568	0.002078	1.237	0.0196247	0.835	0.029304	cytoplasm	GO:0006810 transport; GO:0051179 localization; GO:0051234 establishment of localization;	GO:0016020 membrane;	GO:0005215 transporter activity;	K09873			IPR023271;	Aquaporin-like;	G	KOG0223	Aquaporin (major intrinsic protein family)
K3XW77	536	S	UDP-glycosyltransferase 73B4 [Oryza sativa Japonica Group]	SETIT_006185mg	Si006185m.g	2	0.685		0.75	0.951		0.947	1.3		1.2	1.04		0.995	1.323	0.025159	1.742	0.0116441	1.072	0.088897	0.814	0.046221	chloroplast	GO:0008152 metabolic process;		GO:0016757 transferase activity, transferring glycosyl groups; GO:0016758 transferase activity, transferring hexosyl groups; GO:0003824 catalytic activity; GO:0016740 transferase activity;						GC	KOG1192	UDP-glucuronosyl and UDP-glucosyl transferase
K3Y6V0	204	S	Glycosyltransferase	LOC101785303	Si009941m.g	2	0.712	1.039	0.977	0.751	0.974	1.006	1.555	0.968	0.986	1.292	1.018	1.026	1.001	0.9699	1.286	0.28454	1.222	0.170499	0.951	0.86392	cytoplasm	GO:0008152 metabolic process;		GO:0016757 transferase activity, transferring glycosyl groups; GO:0016758 transferase activity, transferring hexosyl groups; GO:0003824 catalytic activity; GO:0016740 transferase activity;						GC	KOG1192	UDP-glucuronosyl and UDP-glucosyl transferase
K3XI07	23	Y	UDP-glucuronic acid decarboxylase 2-like [Setaria italica]	LOC101776904	Si001529m.g	2	0.879			0.977			1.166			1.01			1.111		1.327		1.034		0.866		chloroplast				K08678	UXS1; UDP-glucuronate decarboxylase [EC:4.1.1.35]	sita01100 Metabolic pathways; sita00520 Amino sugar and nucleotide sugar metabolism;	IPR016040;	NAD(P)-binding domain;	GM	KOG1429	dTDP-glucose 4-6-dehydratase/UDP-glucuronic acid decarboxylase
K3XIG6	8	S	UDP-glucuronic acid decarboxylase 1 [Setaria italica]	LOC101781912	Si001688m.g	2	0.766		0.765	0.853		0.841	1.248		1.34	1.118		1.078	1.106	0.0049152	1.69	0.04312	1.296	0.0056248	0.849	0.054683	chloroplast				K08678	UXS1; UDP-glucuronate decarboxylase [EC:4.1.1.35]	sita01100 Metabolic pathways; sita00520 Amino sugar and nucleotide sugar metabolism;	IPR016040;	NAD(P)-binding domain;	GM	KOG1429	dTDP-glucose 4-6-dehydratase/UDP-glucuronic acid decarboxylase
K3Y7Y6	385	S	"""""""Lipoyl synthase, mitochondrial"""""""	LOC101764943	Si010327m.g	2		0.909	0.811		1.116	0.902		0.952	1.274		1.047	1.17	1.173	0.32616	1.294	0.25254	1.099	0.4995	0.996	0.97742	chloroplast	GO:0051188 cofactor biosynthetic process; GO:0016053 organic acid biosynthetic process; GO:0044699 single-organism process; GO:0009058 biosynthetic process; GO:0044255 cellular lipid metabolic process; GO:0044237 cellular metabolic process; GO:0044272 sulfur compound biosynthetic process; GO:0008610 lipid biosynthetic process; GO:0071704 organic substance metabolic process; GO:0008152 metabolic p…	GO:0043226 organelle; GO:0043231 intracellular membrane-bounded organelle; GO:0043229 intracellular organelle; GO:0044464 cell part; GO:0005622 intracellular; GO:0005737 cytoplasm; GO:0044424 intracellular part; GO:0043227 membrane-bounded organelle; GO:0005623 cell; GO:0005739 mitochondrion; GO:0044444 cytoplasmic part;	GO:0016879 ligase activity, forming carbon-nitrogen bonds; GO:0016979 lipoate-protein ligase activity; GO:0070283 radical SAM enzyme activity; GO:0003824 catalytic activity; GO:0005488 binding; GO:0051536 iron-sulfur cluster binding; GO:0016992 lipoate synthase activity; GO:0016874 ligase activity; GO:0016782 transferase activity, transferring sulfur-containing groups; GO:0016783 sulfurtransferas…	K03644	lipA; lipoyl synthase [EC:2.8.1.8]	sita01100 Metabolic pathways;	IPR013785; IPR031691; IPR006638; IPR007197;	Aldolase-type TIM barrel; Lipoyl synthase, N-terminal; Elongator protein 3/MiaB/NifB; Radical SAM;	H	KOG2672	Lipoate synthase
K3XE20	633	S	conserved oligomeric Golgi complex subunit 1 [Setaria italica]	LOC101785810	Si000137m.g	2	0.84	0.858		1.106	1.087		1.136	1.072		0.976	0.994		1.292	0.0028558	1.3	0.0135766	0.898	0.0135041	0.892	0.064658	cytoplasm				K20288					I	KOG2033	Low density lipoprotein B-like protein
K3ZQM7	683	S	Phospholipase D	LOC101759004	Si028907m.g	2	0.61	0.725	0.715	0.658	0.732	0.723	1.445	1.311	1.358	1.283	1.229	1.218	1.031	0.64582	2.007	0.00035969	1.765	0.000103684	0.907	0.040604	cytoplasm	GO:0046470 phosphatidylcholine metabolic process; GO:0046486 glycerolipid metabolic process; GO:0044763 single-organism cellular process; GO:0097164 ammonium ion metabolic process; GO:0006807 nitrogen compound metabolic process; GO:0044699 single-organism process; GO:0044255 cellular lipid metabolic process; GO:0044238 primary metabolic process; GO:0044237 cellular metabolic process; GO:0006796 p…	GO:0016020 membrane;	GO:0003824 catalytic activity; GO:0042578 phosphoric ester hydrolase activity; GO:0005488 binding; GO:0043167 ion binding; GO:0016788 hydrolase activity, acting on ester bonds; GO:0004630 phospholipase D activity; GO:0004620 phospholipase activity; GO:0043169 cation binding; GO:0046872 metal ion binding; GO:0005515 protein binding; GO:0008081 phosphoric diester hydrolase activity; GO:0016787 hydr…	K01115	PLD1_2; phospholipase D1/2 [EC:3.1.4.4]	sita04144 Endocytosis; sita01100 Metabolic pathways; sita01110 Biosynthesis of secondary metabolites; sita00564 Glycerophospholipid metabolism;	IPR025202; IPR001736; IPR000008; IPR024632;	Phospholipase D-like domain; Phospholipase D/Transphosphatidylase; C2 domain; Phospholipase D, C-terminal;	I	KOG1329	Phospholipase D1
K3ZQM7	686	S	Phospholipase D	LOC101759004	Si028907m.g	2	0.792	0.891	0.821	0.877	0.933	0.852	1.245	1.145	1.234	1.107	1.049	1.117	1.063	0.23314	1.447	0.00107736	1.23	0.0033762	0.903	0.037061	cytoplasm	GO:0046470 phosphatidylcholine metabolic process; GO:0046486 glycerolipid metabolic process; GO:0044763 single-organism cellular process; GO:0097164 ammonium ion metabolic process; GO:0006807 nitrogen compound metabolic process; GO:0044699 single-organism process; GO:0044255 cellular lipid metabolic process; GO:0044238 primary metabolic process; GO:0044237 cellular metabolic process; GO:0006796 p…	GO:0016020 membrane;	GO:0003824 catalytic activity; GO:0042578 phosphoric ester hydrolase activity; GO:0005488 binding; GO:0043167 ion binding; GO:0016788 hydrolase activity, acting on ester bonds; GO:0004630 phospholipase D activity; GO:0004620 phospholipase activity; GO:0043169 cation binding; GO:0046872 metal ion binding; GO:0005515 protein binding; GO:0008081 phosphoric diester hydrolase activity; GO:0016787 hydr…	K01115	PLD1_2; phospholipase D1/2 [EC:3.1.4.4]	sita04144 Endocytosis; sita01100 Metabolic pathways; sita01110 Biosynthesis of secondary metabolites; sita00564 Glycerophospholipid metabolism;	IPR025202; IPR001736; IPR000008; IPR024632;	Phospholipase D-like domain; Phospholipase D/Transphosphatidylase; C2 domain; Phospholipase D, C-terminal;	I	KOG1329	Phospholipase D1
K3ZTK3	16	S	Phosphatidate cytidylyltransferase	LOC101776962	Si029933m.g	2		0.836	0.943		0.835	0.996		1.352	1.137		1.035	0.967	1.029	0.8256	1.399	0.086964	1.093	0.43044	0.804	0.147481	cytoplasm		GO:0016020 membrane;	GO:0070567 cytidylyltransferase activity; GO:0004605 phosphatidate cytidylyltransferase activity; GO:0016779 nucleotidyltransferase activity; GO:0003824 catalytic activity; GO:0016740 transferase activity; GO:0016772 transferase activity, transferring phosphorus-containing groups;	K00981	E2.7.7.41; phosphatidate cytidylyltransferase [EC:2.7.7.41]	sita01100 Metabolic pathways; sita01110 Biosynthesis of secondary metabolites; sita00564 Glycerophospholipid metabolism; sita04070 Phosphatidylinositol signaling system;			I	KOG1440	CDP-diacylglycerol synthase
K4A709	210	S	oxysterol-binding protein-related protein 1C [Setaria italica]	LOC101774451	Si034665m.g	2	0.641	0.752	0.777	1.158	0.981	1.099	1.176	1.279	1.236	1.122	0.962	0.888	1.492	0.0064628	1.701	0.00114197	0.918	0.35498	0.805	0.038701	nucleus				K20456			IPR011993; IPR001849;	PH domain-like; Pleckstrin homology domain;	I	KOG1737	Oxysterol-binding protein
K4A8U9	399	S	phosphoinositide phosphatase SAC2 [Setaria italica]	LOC101776355	Si034327m.g	2		0.814			0.96			1.287			0.937		1.179		1.581		0.976		0.728		cytoplasm			GO:0016787 hydrolase activity; GO:0042578 phosphoric ester hydrolase activity; GO:0003824 catalytic activity; GO:0016788 hydrolase activity, acting on ester bonds;				IPR002013;	SAC domain;	I	KOG1888	Putative phosphoinositide phosphatase
A0A097PN26	145	T	Translation initiation factor 2 (Fragment)	---	Si009583m.g	2			0.814			0.878			1.267			1.053	1.079		1.557		1.199		0.831		cytoplasm	GO:0006518 peptide metabolic process; GO:0043043 peptide biosynthetic process; GO:0044267 cellular protein metabolic process; GO:0006807 nitrogen compound metabolic process; GO:0009058 biosynthetic process; GO:0043603 cellular amide metabolic process; GO:0044238 primary metabolic process; GO:1901566 organonitrogen compound biosynthetic process; GO:0044237 cellular metabolic process; GO:1901576 or…	GO:0005623 cell; GO:0005622 intracellular; GO:0044464 cell part;	GO:0003723 RNA binding; GO:1901265 nucleoside phosphate binding; GO:0001882 nucleoside binding; GO:0043167 ion binding; GO:0016817 hydrolase activity, acting on acid anhydrides; GO:0003743 translation initiation factor activity; GO:0016787 hydrolase activity; GO:0000166 nucleotide binding; GO:0017111 nucleoside-triphosphatase activity; GO:1901363 heterocyclic compound binding; GO:0097159 organic …	K02519			IPR023115; IPR005225; IPR027417; IPR000795; IPR009000;	Translation initiation factor IF- 2, domain 3; Small GTP-binding protein domain; P-loop containing nucleoside triphosphate hydrolase; Transcription factor, GTP-binding domain; Translation protein, beta-barrel domain;	J	KOG1145	Mitochondrial translation initiation factor 2 (IF-2; GTPase)
A0A097PN26	146	S	Translation initiation factor 2 (Fragment)	---	Si009583m.g	2			0.814			0.878			1.267			1.053	1.079		1.557		1.199		0.831		cytoplasm	GO:0006518 peptide metabolic process; GO:0043043 peptide biosynthetic process; GO:0044267 cellular protein metabolic process; GO:0006807 nitrogen compound metabolic process; GO:0009058 biosynthetic process; GO:0043603 cellular amide metabolic process; GO:0044238 primary metabolic process; GO:1901566 organonitrogen compound biosynthetic process; GO:0044237 cellular metabolic process; GO:1901576 or…	GO:0005623 cell; GO:0005622 intracellular; GO:0044464 cell part;	GO:0003723 RNA binding; GO:1901265 nucleoside phosphate binding; GO:0001882 nucleoside binding; GO:0043167 ion binding; GO:0016817 hydrolase activity, acting on acid anhydrides; GO:0003743 translation initiation factor activity; GO:0016787 hydrolase activity; GO:0000166 nucleotide binding; GO:0017111 nucleoside-triphosphatase activity; GO:1901363 heterocyclic compound binding; GO:0097159 organic …	K02519			IPR023115; IPR005225; IPR027417; IPR000795; IPR009000;	Translation initiation factor IF- 2, domain 3; Small GTP-binding protein domain; P-loop containing nucleoside triphosphate hydrolase; Transcription factor, GTP-binding domain; Translation protein, beta-barrel domain;	J	KOG1145	Mitochondrial translation initiation factor 2 (IF-2; GTPase)
K3XFX3	549	S	H/ACA ribonucleoprotein complex subunit 4-like [Setaria italica]	LOC101761770	Si000792m.g	2	0.858			1.001			1.125			1.054			1.167		1.311		1.053		0.937		cytoplasm	GO:0006396 RNA processing; GO:0006725 cellular aromatic compound metabolic process; GO:0001522 pseudouridine synthesis; GO:1901360 organic cyclic compound metabolic process; GO:0006807 nitrogen compound metabolic process; GO:0044238 primary metabolic process; GO:0009451 RNA modification; GO:0044237 cellular metabolic process; GO:0071704 organic substance metabolic process; GO:0016070 RNA metaboli…		GO:0097159 organic cyclic compound binding; GO:1901363 heterocyclic compound binding; GO:0003723 RNA binding; GO:0016853 isomerase activity; GO:0003824 catalytic activity; GO:0005488 binding; GO:0003676 nucleic acid binding; GO:0016866 intramolecular transferase activity; GO:0009982 pseudouridine synthase activity;	K11131	DKC1; H/ACA ribonucleoprotein complex subunit 4 [EC:5.4.99.-]	sita03008 Ribosome biogenesis in eukaryotes;	IPR020103; IPR015947; IPR002478; IPR032819; IPR002501; IPR012960; IPR004521;	Pseudouridine synthase, catalytic domain; PUA-like domain; PUA domain; tRNA pseudouridylate synthase B, C-terminal; Pseudouridine synthase II, N-terminal; Dyskerin-like; Uncharacterised domain CHP00451;	J	KOG2529	Pseudouridine synthase
K3XFX3	536	S	H/ACA ribonucleoprotein complex subunit 4-like [Setaria italica]	LOC101761770	Si000792m.g	2	0.807	0.919		0.872	0.928		1.347	1.24		1.03	0.949		1.043	0.60656	1.499	0.03418	1.099	0.20772	0.765	0.044136	cytoplasm	GO:0006396 RNA processing; GO:0006725 cellular aromatic compound metabolic process; GO:0001522 pseudouridine synthesis; GO:1901360 organic cyclic compound metabolic process; GO:0006807 nitrogen compound metabolic process; GO:0044238 primary metabolic process; GO:0009451 RNA modification; GO:0044237 cellular metabolic process; GO:0071704 organic substance metabolic process; GO:0016070 RNA metaboli…		GO:0097159 organic cyclic compound binding; GO:1901363 heterocyclic compound binding; GO:0003723 RNA binding; GO:0016853 isomerase activity; GO:0003824 catalytic activity; GO:0005488 binding; GO:0003676 nucleic acid binding; GO:0016866 intramolecular transferase activity; GO:0009982 pseudouridine synthase activity;	K11131	DKC1; H/ACA ribonucleoprotein complex subunit 4 [EC:5.4.99.-]	sita03008 Ribosome biogenesis in eukaryotes;	IPR020103; IPR015947; IPR002478; IPR032819; IPR002501; IPR012960; IPR004521;	Pseudouridine synthase, catalytic domain; PUA-like domain; PUA domain; tRNA pseudouridylate synthase B, C-terminal; Pseudouridine synthase II, N-terminal; Dyskerin-like; Uncharacterised domain CHP00451;	J	KOG2529	Pseudouridine synthase
K3XMP3	28	S	60S ribosomal protein L24-like [Setaria italica]	LOC101759354	Si003166m.g	2	0.977	0.941	0.954	0.851	0.874	0.847	1.216	1.295	1.214	1.107	1.057	1.095	0.896	0.00168143	1.297	0.00040426	1.267	0.000157771	0.875	0.0063183	cytoplasm				K02896	RP-L24e; large subunit ribosomal protein L24e	sita03010 Ribosome;	IPR011017;	TRASH domain;	J	KOG1722	60s ribosomal protein L24
K3XMZ1	18	S	60S ribosomal protein L28-1-like [Setaria italica]	LOC101772572	Si003261m.g	2	0.938			0.795			1.256			1.063			0.848		1.339		1.337		0.846		chloroplast				K02903	RP-L28e; large subunit ribosomal protein L28e	sita03010 Ribosome;	IPR029004;	Ribosomal L28e/Mak16;	J	KOG3412	60S ribosomal protein L28
K3XV15	49	S	116 kDa U5 small nuclear ribonucleoprotein component-like [Setaria italica]	LOC101752842	Si005772m.g	2		0.729			0.966			1.244			1.041		1.325		1.706		1.078		0.837		cytoplasm			GO:1901265 nucleoside phosphate binding; GO:0001882 nucleoside binding; GO:0043167 ion binding; GO:0016817 hydrolase activity, acting on acid anhydrides; GO:0016787 hydrolase activity; GO:0000166 nucleotide binding; GO:0017111 nucleoside-triphosphatase activity; GO:0097159 organic cyclic compound binding; GO:1901363 heterocyclic compound binding; GO:0032549 ribonucleoside binding; GO:0097367 carb…	K12852	EFTUD2; 116 kDa U5 small nuclear ribonucleoprotein component	sita03040 Spliceosome;	IPR027417; IPR000795; IPR031950; IPR005517; IPR005225; IPR000640; IPR004161; IPR020568; IPR014721; IPR009022; IPR009000;	P-loop containing nucleoside triphosphate hydrolase; Transcription factor, GTP-binding domain; 116 kDa U5 small nuclear ribonucleoprotein component, N-terminal; Translation elongation factor EFG/EF2, domain IV; Small GTP-binding protein domain; Translation elongation factor EFG, V domain; Translation elongation factor EFTu-like, domain 2; Ribosomal protein S5 domain 2-type fold; Ribosomal protein…	J	KOG0468	U5 snRNP-specific protein
K3XV15	47	S	116 kDa U5 small nuclear ribonucleoprotein component-like [Setaria italica]	LOC101752842	Si005772m.g	2	0.796	0.764	0.845	0.998	0.972	0.996	1.152	1.223	1.098	1.048	1.026	1.02	1.233	0.0023013	1.444	0.00100434	1.043	0.023259	0.891	0.023699	cytoplasm			GO:1901265 nucleoside phosphate binding; GO:0001882 nucleoside binding; GO:0043167 ion binding; GO:0016817 hydrolase activity, acting on acid anhydrides; GO:0016787 hydrolase activity; GO:0000166 nucleotide binding; GO:0017111 nucleoside-triphosphatase activity; GO:0097159 organic cyclic compound binding; GO:1901363 heterocyclic compound binding; GO:0032549 ribonucleoside binding; GO:0097367 carb…	K12852	EFTUD2; 116 kDa U5 small nuclear ribonucleoprotein component	sita03040 Spliceosome;	IPR027417; IPR000795; IPR031950; IPR005517; IPR005225; IPR000640; IPR004161; IPR020568; IPR014721; IPR009022; IPR009000;	P-loop containing nucleoside triphosphate hydrolase; Transcription factor, GTP-binding domain; 116 kDa U5 small nuclear ribonucleoprotein component, N-terminal; Translation elongation factor EFG/EF2, domain IV; Small GTP-binding protein domain; Translation elongation factor EFG, V domain; Translation elongation factor EFTu-like, domain 2; Ribosomal protein S5 domain 2-type fold; Ribosomal protein…	J	KOG0468	U5 snRNP-specific protein
K3Y4V6	243	S	protein argonaute 2-like [Setaria italica]	LOC101783712	Si009244m.g	2	0.812	0.852	0.888	0.816	0.823	0.98	1.146	1.134	1.102	1.145	1.223	1.019	1.026	0.74192	1.325	0.00057736	1.293	0.0322	1.001	0.98342	nucleus			GO:0097159 organic cyclic compound binding; GO:1901363 heterocyclic compound binding; GO:0005515 protein binding; GO:0005488 binding; GO:0003676 nucleic acid binding;	K11593			IPR032472; IPR014811; IPR032474; IPR003165; IPR003100; IPR012337;	Argonaute linker 2 domain; Argonaute, linker 1 domain; Protein argonaute, N-terminal; Piwi domain; PAZ domain; Ribonuclease H-like domain;	J	KOG1041	Translation initiation factor 2C (eIF-2C) and related proteins
K3Y4V6	175	S	protein argonaute 2-like [Setaria italica]	LOC101783712	Si009244m.g	2	0.872	0.836		0.852	0.794		1.133	1.223		1.081	1.181		0.964	0.45892	1.379	0.0179782	1.374	0.030298	0.96	0.55604	nucleus			GO:0097159 organic cyclic compound binding; GO:1901363 heterocyclic compound binding; GO:0005515 protein binding; GO:0005488 binding; GO:0003676 nucleic acid binding;	K11593			IPR032472; IPR014811; IPR032474; IPR003165; IPR003100; IPR012337;	Argonaute linker 2 domain; Argonaute, linker 1 domain; Protein argonaute, N-terminal; Piwi domain; PAZ domain; Ribonuclease H-like domain;	J	KOG1041	Translation initiation factor 2C (eIF-2C) and related proteins
K3Y7W6	139	S	60S ribosomal protein L3 [Setaria italica]	LOC101769426	Si010307m.g	2		0.903	0.874		0.897	0.954		1.138	1.137		1.116	1.121	1.042	0.36562	1.28	0.041984	1.209	0.025455	0.983	0.0177984	chloroplast	GO:0006518 peptide metabolic process; GO:0043043 peptide biosynthetic process; GO:0044267 cellular protein metabolic process; GO:0006807 nitrogen compound metabolic process; GO:0009058 biosynthetic process; GO:0043603 cellular amide metabolic process; GO:0044238 primary metabolic process; GO:1901566 organonitrogen compound biosynthetic process; GO:1901576 organic substance biosynthetic process; G…	GO:0005840 ribosome; GO:0043226 organelle; GO:0043229 intracellular organelle; GO:0043232 intracellular non-membrane-bounded organelle; GO:0044464 cell part; GO:0005622 intracellular; GO:0005737 cytoplasm; GO:0032991 macromolecular complex; GO:0044424 intracellular part; GO:1990904 ribonucleoprotein complex; GO:0005623 cell; GO:0030529 intracellular ribonucleoprotein complex; GO:0044444 cytoplasm…	GO:0003735 structural constituent of ribosome; GO:0005198 structural molecule activity;	K02925	RP-L3e; large subunit ribosomal protein L3e	sita03010 Ribosome;	IPR009000;	Translation protein, beta-barrel domain;	J	KOG0746	60S ribosomal protein L3 and related proteins
K3Y9X5	177	S	40S ribosomal protein S8	LOC101774128	Si011017m.g	2	0.883	0.908	0.874	0.824	0.894	0.844	1.242	1.159	1.333	1.222	1.148	1.228	0.961	0.21026	1.401	0.00132114	1.404	0.00047638	0.964	0.4768	chloroplast	GO:0006518 peptide metabolic process; GO:0043043 peptide biosynthetic process; GO:0044267 cellular protein metabolic process; GO:0006807 nitrogen compound metabolic process; GO:0009058 biosynthetic process; GO:0043603 cellular amide metabolic process; GO:0044238 primary metabolic process; GO:1901566 organonitrogen compound biosynthetic process; GO:1901576 organic substance biosynthetic process; G…	GO:0005840 ribosome; GO:0043226 organelle; GO:0043229 intracellular organelle; GO:0043232 intracellular non-membrane-bounded organelle; GO:0044464 cell part; GO:0005622 intracellular; GO:0005737 cytoplasm; GO:0032991 macromolecular complex; GO:0044424 intracellular part; GO:1990904 ribonucleoprotein complex; GO:0005623 cell; GO:0030529 intracellular ribonucleoprotein complex; GO:0044444 cytoplasm…	GO:0003735 structural constituent of ribosome; GO:0005198 structural molecule activity;	K02995	RP-S8e; small subunit ribosomal protein S8e	sita03010 Ribosome;			J	KOG3283	40S ribosomal protein S8
K3YAJ8	39	S	60S ribosomal protein L23A [Setaria italica]	LOC101781149	Si011236m.g	2		0.962			0.909			1.218			1.023		0.945		1.266		1.125		0.84		nucleus	GO:0006518 peptide metabolic process; GO:0043043 peptide biosynthetic process; GO:0044267 cellular protein metabolic process; GO:0006807 nitrogen compound metabolic process; GO:0009058 biosynthetic process; GO:0043603 cellular amide metabolic process; GO:0044238 primary metabolic process; GO:1901566 organonitrogen compound biosynthetic process; GO:1901576 organic substance biosynthetic process; G…	GO:0005840 ribosome; GO:0043226 organelle; GO:0043229 intracellular organelle; GO:0043232 intracellular non-membrane-bounded organelle; GO:0044464 cell part; GO:0005622 intracellular; GO:0005737 cytoplasm; GO:0032991 macromolecular complex; GO:0044424 intracellular part; GO:1990904 ribonucleoprotein complex; GO:0005623 cell; GO:0030529 intracellular ribonucleoprotein complex; GO:0044444 cytoplasm…	GO:0097159 organic cyclic compound binding; GO:1901363 heterocyclic compound binding; GO:1901265 nucleoside phosphate binding; GO:0005488 binding; GO:0000166 nucleotide binding; GO:0005198 structural molecule activity; GO:0003735 structural constituent of ribosome; GO:0036094 small molecule binding;	K02893	RP-L23Ae; large subunit ribosomal protein L23Ae	sita03010 Ribosome;	IPR012678; IPR005633; IPR012677;	Ribosomal protein L23/L15e core domain; Ribosomal protein L23/L25, N-terminal; Nucleotide-binding alpha-beta plait domain;	J	KOG1751	60s ribosomal protein L23
K3YIN8	289	S	60S acidic ribosomal protein P0	LOC101753305	Si014107m.g	2	0.918	0.98	0.903	0.945	0.978	1.001	1.351	1.197	1.222	1.307	1.049	1.314	1.044	0.22302	1.346	0.0027425	1.255	0.04322	0.973	0.72938	cytoplasm	GO:0044085 cellular component biogenesis; GO:0042254 ribosome biogenesis; GO:0022613 ribonucleoprotein complex biogenesis; GO:0071840 cellular component organization or biogenesis;	GO:0005623 cell; GO:0005622 intracellular; GO:0044464 cell part;		K02941	RP-LP0; large subunit ribosomal protein LP0	sita03010 Ribosome;			J	KOG0815	60S acidic ribosomal protein P0
K3YKA4	12	S	60S ribosomal protein L34-like [Setaria italica]	LOC101776281	Si014673m.g	2	0.75	0.738		1.049	1.172		1.389	1.426		1.218	1.014		1.493	0.0191433	1.892	0.00058236	1.005	0.98494	0.793	0.125435	cytoplasm	GO:0006518 peptide metabolic process; GO:0043043 peptide biosynthetic process; GO:0044267 cellular protein metabolic process; GO:0006807 nitrogen compound metabolic process; GO:0009058 biosynthetic process; GO:0043603 cellular amide metabolic process; GO:0044238 primary metabolic process; GO:1901566 organonitrogen compound biosynthetic process; GO:1901576 organic substance biosynthetic process; G…	GO:0005840 ribosome; GO:0043226 organelle; GO:0043229 intracellular organelle; GO:0043232 intracellular non-membrane-bounded organelle; GO:0044464 cell part; GO:0005622 intracellular; GO:0005737 cytoplasm; GO:0032991 macromolecular complex; GO:0044424 intracellular part; GO:1990904 ribonucleoprotein complex; GO:0005623 cell; GO:0030529 intracellular ribonucleoprotein complex; GO:0044444 cytoplasm…	GO:0003735 structural constituent of ribosome; GO:0005198 structural molecule activity;	K02915	RP-L34e; large subunit ribosomal protein L34e	sita03010 Ribosome;			J	KOG1790	60s ribosomal protein L34
K3YPW4	692	S	pumilio homolog 23 isoform X1 [Setaria italica]	LOC101767902	Si016306m.g	2	0.87	0.951		0.981	0.966		1.258	1.211		0.962	0.917		1.069	0.27186	1.356	0.024242	0.965	0.2907	0.761	0.0123171	nucleus			GO:0097159 organic cyclic compound binding; GO:1901363 heterocyclic compound binding; GO:0003723 RNA binding; GO:0005488 binding; GO:0003676 nucleic acid binding;	K14790			IPR011989; IPR016024;	Armadillo-like helical; Armadillo-type fold;	J	KOG2188	Predicted RNA-binding protein, contains Pumilio domains
K3YTD9	203	S	protein diaphanous homolog 1-like [Brachypodium distachyon]	LOC101765064	Si017254m.g	2	0.972			0.843			1.139			1.097			0.867		1.172		1.301		0.963		nucleus									J	KOG2815	Mitochondrial/choloroplast ribosomal protein S15
K3Z1L7	7	S	Ribosomal protein L37	LOC101765315	Si020648m.g	2	0.596	0.493	0.474	1.041	1.007	1.066	1.857	2.781	2.854	1.256	1.641	1.642	1.992	0.00066449	4.793	0.00057579	1.458	0.0152185	0.606	0.041259	nucleus	GO:0006518 peptide metabolic process; GO:0043043 peptide biosynthetic process; GO:0044267 cellular protein metabolic process; GO:0006807 nitrogen compound metabolic process; GO:0009058 biosynthetic process; GO:0043603 cellular amide metabolic process; GO:0044238 primary metabolic process; GO:1901566 organonitrogen compound biosynthetic process; GO:1901576 organic substance biosynthetic process; G…	GO:0005840 ribosome; GO:0043226 organelle; GO:0043229 intracellular organelle; GO:0043232 intracellular non-membrane-bounded organelle; GO:0044464 cell part; GO:0005622 intracellular; GO:0005737 cytoplasm; GO:0032991 macromolecular complex; GO:0044424 intracellular part; GO:1990904 ribonucleoprotein complex; GO:0005623 cell; GO:0030529 intracellular ribonucleoprotein complex; GO:0044444 cytoplasm…	GO:0003735 structural constituent of ribosome; GO:0005198 structural molecule activity;	K02922	RP-L37e; large subunit ribosomal protein L37e	sita03010 Ribosome;	IPR011332; IPR011331;	Zinc-binding ribosomal protein; Ribosomal protein L37ae/L37e;	J	KOG3475	60S ribosomal protein L37
K3Z2U0	113	S	ribosomal protein L14 (chloroplast) [Zeugites pittieri]	LOC101782443	Si020858m.g	2	0.806		0.899	0.869		0.712	1.098		1.414	1.047		1.09	0.927	0.55888	1.473	0.10962	1.352	0.094841	0.851	0.35244	chloroplast	GO:0006518 peptide metabolic process; GO:0043043 peptide biosynthetic process; GO:0044267 cellular protein metabolic process; GO:0006807 nitrogen compound metabolic process; GO:0009058 biosynthetic process; GO:0043603 cellular amide metabolic process; GO:0044238 primary metabolic process; GO:1901566 organonitrogen compound biosynthetic process; GO:1901576 organic substance biosynthetic process; G…	GO:0005840 ribosome; GO:0043229 intracellular organelle; GO:0043232 intracellular non-membrane-bounded organelle; GO:0044446 intracellular organelle part; GO:0005737 cytoplasm; GO:0032991 macromolecular complex; GO:0044424 intracellular part; GO:0005623 cell; GO:0044422 organelle part; GO:0043228 non-membrane-bounded organelle; GO:0043226 organelle; GO:0015934 large ribosomal subunit; GO:0044391 …	GO:0003735 structural constituent of ribosome; GO:0005198 structural molecule activity;						J	KOG0901	60S ribosomal protein L14/L17/L23
K3Z3R5	126	S	pumilio homolog 1-like [Setaria italica]	LOC101777670	Si021183m.g	2	0.957			0.877			1.158			1.039			0.916		1.21		1.185		0.897		nucleus			GO:0097159 organic cyclic compound binding; GO:1901363 heterocyclic compound binding; GO:0003723 RNA binding; GO:0005488 binding; GO:0003676 nucleic acid binding;	K17943			IPR012940; IPR011989; IPR016024; IPR033712; IPR033133;	Nucleic acid binding NABP; Armadillo-like helical; Armadillo-type fold; Pumilio, RNA binding domain; Pumilio homology domain;	J	KOG1488	Translational repressor Pumilio/PUF3 and related RNA-binding proteins (Puf superfamily)
K3Z925	241	T	40S ribosomal protein S6	LOC101784158	Si023045m.g	2	0.705	0.657	0.767	1.086	1.254	1.023	1.148	0.952	1.224	1.146	1.158	1.119	1.58	0.0037438	1.561	0.0072787	1.018	0.74588	1.03	0.6921	nucleus	GO:0006518 peptide metabolic process; GO:0043043 peptide biosynthetic process; GO:0044267 cellular protein metabolic process; GO:0006807 nitrogen compound metabolic process; GO:0009058 biosynthetic process; GO:0043603 cellular amide metabolic process; GO:0044238 primary metabolic process; GO:1901566 organonitrogen compound biosynthetic process; GO:1901576 organic substance biosynthetic process; G…	GO:0005840 ribosome; GO:0043226 organelle; GO:0043229 intracellular organelle; GO:0043232 intracellular non-membrane-bounded organelle; GO:0044464 cell part; GO:0005622 intracellular; GO:0005737 cytoplasm; GO:0032991 macromolecular complex; GO:0044424 intracellular part; GO:1990904 ribonucleoprotein complex; GO:0005623 cell; GO:0030529 intracellular ribonucleoprotein complex; GO:0044444 cytoplasm…	GO:0003735 structural constituent of ribosome; GO:0005198 structural molecule activity;	K02991	RP-S6e; small subunit ribosomal protein S6e	sita03010 Ribosome;			J	KOG1646	40S ribosomal protein S6
K3ZBN4	13	S	60S ribosomal protein L29	LOC101761458	Si023955m.g	2	0.853		0.86	0.936		0.988	1.396		1.288	1.101		1.027	1.123	0.051478	1.567	0.0080557	1.106	0.149999	0.793	0.048817	nucleus	GO:0006518 peptide metabolic process; GO:0043043 peptide biosynthetic process; GO:0044267 cellular protein metabolic process; GO:0006807 nitrogen compound metabolic process; GO:0009058 biosynthetic process; GO:0043603 cellular amide metabolic process; GO:0044238 primary metabolic process; GO:1901566 organonitrogen compound biosynthetic process; GO:1901576 organic substance biosynthetic process; G…	GO:0005840 ribosome; GO:0043226 organelle; GO:0043229 intracellular organelle; GO:0043232 intracellular non-membrane-bounded organelle; GO:0044464 cell part; GO:0005622 intracellular; GO:0005737 cytoplasm; GO:0032991 macromolecular complex; GO:0044424 intracellular part; GO:1990904 ribonucleoprotein complex; GO:0005623 cell; GO:0030529 intracellular ribonucleoprotein complex; GO:0044444 cytoplasm…	GO:0003735 structural constituent of ribosome; GO:0005198 structural molecule activity;	K02905					J	KOG3504	60S ribosomal protein L29
K3ZQG9	216	S	Eukaryotic translation initiation factor 3 subunit C	LOC101760068	Si028849m.g	2	0.897	0.891	0.912	0.892	0.855	0.898	1.212	1.226	1.21	0.985	0.968	0.944	0.98	0.28524	1.351	1.5375e-06	1.095	0.0098601	0.794	5.9769e-05	nucleus	GO:0006518 peptide metabolic process; GO:0043043 peptide biosynthetic process; GO:0044267 cellular protein metabolic process; GO:0006807 nitrogen compound metabolic process; GO:0009058 biosynthetic process; GO:0043603 cellular amide metabolic process; GO:0044238 primary metabolic process; GO:1901566 organonitrogen compound biosynthetic process; GO:0044237 cellular metabolic process; GO:1901576 or…	GO:0044464 cell part; GO:0005622 intracellular; GO:0005737 cytoplasm; GO:0032991 macromolecular complex; GO:0044424 intracellular part; GO:0043234 protein complex; GO:0005623 cell; GO:0044444 cytoplasmic part; GO:0005852 eukaryotic translation initiation factor 3 complex;	GO:0097159 organic cyclic compound binding; GO:1901363 heterocyclic compound binding; GO:0008135 translation factor activity, RNA binding; GO:0003723 RNA binding; GO:0031369 translation initiation factor binding; GO:0005488 binding; GO:0003676 nucleic acid binding; GO:0003743 translation initiation factor activity; GO:0005515 protein binding;	K03252	EIF3C; translation initiation factor 3 subunit C	sita03013 RNA transport;	IPR000717; IPR011991; IPR008905;	Proteasome component (PCI) domain; Winged helix-turn-helix DNA-binding domain; Eukaryotic translation initiation factor 3 subunit C, N-terminal domain;	J	KOG1076	Translation initiation factor 3, subunit c (eIF-3c)
K3ZQG9	214	S	Eukaryotic translation initiation factor 3 subunit C	LOC101760068	Si028849m.g	2	0.845	0.868	0.922	0.797	0.801	0.871	1.252	1.246	1.19	1.067	1.012	0.976	0.937	0.166742	1.4	0.00038031	1.237	0.0053164	0.828	0.00348	nucleus	GO:0006518 peptide metabolic process; GO:0043043 peptide biosynthetic process; GO:0044267 cellular protein metabolic process; GO:0006807 nitrogen compound metabolic process; GO:0009058 biosynthetic process; GO:0043603 cellular amide metabolic process; GO:0044238 primary metabolic process; GO:1901566 organonitrogen compound biosynthetic process; GO:0044237 cellular metabolic process; GO:1901576 or…	GO:0044464 cell part; GO:0005622 intracellular; GO:0005737 cytoplasm; GO:0032991 macromolecular complex; GO:0044424 intracellular part; GO:0043234 protein complex; GO:0005623 cell; GO:0044444 cytoplasmic part; GO:0005852 eukaryotic translation initiation factor 3 complex;	GO:0097159 organic cyclic compound binding; GO:1901363 heterocyclic compound binding; GO:0008135 translation factor activity, RNA binding; GO:0003723 RNA binding; GO:0031369 translation initiation factor binding; GO:0005488 binding; GO:0003676 nucleic acid binding; GO:0003743 translation initiation factor activity; GO:0005515 protein binding;	K03252	EIF3C; translation initiation factor 3 subunit C	sita03013 RNA transport;	IPR000717; IPR011991; IPR008905;	Proteasome component (PCI) domain; Winged helix-turn-helix DNA-binding domain; Eukaryotic translation initiation factor 3 subunit C, N-terminal domain;	J	KOG1076	Translation initiation factor 3, subunit c (eIF-3c)
K3ZTV6	145	S	"""""""37S ribosomal protein S9, mitochondrial [Oryza sativa Japonica Group]"""""""	LOC101764131	Si030036m.g	2	0.865	0.796	0.812	0.81	0.795	0.826	1.189	1.206	1.279	1.159	1.212	1.093	0.983	0.5767	1.486	0.0002978	1.425	0.00037881	0.943	0.187761	chloroplast	GO:0006518 peptide metabolic process; GO:0043043 peptide biosynthetic process; GO:0044267 cellular protein metabolic process; GO:0006807 nitrogen compound metabolic process; GO:0009058 biosynthetic process; GO:0043603 cellular amide metabolic process; GO:0044238 primary metabolic process; GO:1901566 organonitrogen compound biosynthetic process; GO:1901576 organic substance biosynthetic process; G…	GO:0005840 ribosome; GO:0043226 organelle; GO:0043229 intracellular organelle; GO:0043232 intracellular non-membrane-bounded organelle; GO:0044464 cell part; GO:0005622 intracellular; GO:0005737 cytoplasm; GO:0032991 macromolecular complex; GO:0044424 intracellular part; GO:1990904 ribonucleoprotein complex; GO:0005623 cell; GO:0030529 intracellular ribonucleoprotein complex; GO:0044444 cytoplasm…	GO:0003735 structural constituent of ribosome; GO:0005198 structural molecule activity;	K02996	RP-S9; small subunit ribosomal protein S9	sita03010 Ribosome;	IPR020568; IPR014721;	Ribosomal protein S5 domain 2-type fold; Ribosomal protein S5 domain 2-type fold, subgroup;	J	KOG1697	Mitochondrial/chloroplast ribosomal protein S9
K3ZWC0	127	T	40S ribosomal protein S6	LOC101782633	Si030902m.g	2	0.904	0.86	0.881	0.873	0.855	0.839	1.184	1.29	1.252	1.136	1.15	1.171	0.971	0.180282	1.409	0.00029681	1.347	3.6467e-05	0.928	0.04914	nucleus	GO:0006518 peptide metabolic process; GO:0043043 peptide biosynthetic process; GO:0044267 cellular protein metabolic process; GO:0006807 nitrogen compound metabolic process; GO:0009058 biosynthetic process; GO:0043603 cellular amide metabolic process; GO:0044238 primary metabolic process; GO:1901566 organonitrogen compound biosynthetic process; GO:1901576 organic substance biosynthetic process; G…	GO:0005840 ribosome; GO:0043226 organelle; GO:0043229 intracellular organelle; GO:0043232 intracellular non-membrane-bounded organelle; GO:0044464 cell part; GO:0005622 intracellular; GO:0005737 cytoplasm; GO:0032991 macromolecular complex; GO:0044424 intracellular part; GO:1990904 ribonucleoprotein complex; GO:0005623 cell; GO:0030529 intracellular ribonucleoprotein complex; GO:0044444 cytoplasm…	GO:0003735 structural constituent of ribosome; GO:0005198 structural molecule activity;	K02991	RP-S6e; small subunit ribosomal protein S6e	sita03010 Ribosome;			J	KOG1646	40S ribosomal protein S6
K3ZWC0	241	S	40S ribosomal protein S6	LOC101782633	Si030902m.g	2	0.711	0.786	0.735	1.011	1.089	1.062	1.202	1.127	1.177	1.21	1.068	1.136	1.417	0.00068217	1.571	0.00020439	1.08	0.146161	0.974	0.5361	nucleus	GO:0006518 peptide metabolic process; GO:0043043 peptide biosynthetic process; GO:0044267 cellular protein metabolic process; GO:0006807 nitrogen compound metabolic process; GO:0009058 biosynthetic process; GO:0043603 cellular amide metabolic process; GO:0044238 primary metabolic process; GO:1901566 organonitrogen compound biosynthetic process; GO:1901576 organic substance biosynthetic process; G…	GO:0005840 ribosome; GO:0043226 organelle; GO:0043229 intracellular organelle; GO:0043232 intracellular non-membrane-bounded organelle; GO:0044464 cell part; GO:0005622 intracellular; GO:0005737 cytoplasm; GO:0032991 macromolecular complex; GO:0044424 intracellular part; GO:1990904 ribonucleoprotein complex; GO:0005623 cell; GO:0030529 intracellular ribonucleoprotein complex; GO:0044444 cytoplasm…	GO:0003735 structural constituent of ribosome; GO:0005198 structural molecule activity;	K02991	RP-S6e; small subunit ribosomal protein S6e	sita03010 Ribosome;			J	KOG1646	40S ribosomal protein S6
K3ZWC0	185	T	40S ribosomal protein S6	LOC101782633	Si030902m.g	2	0.962			0.89			1.176			1.035			0.925		1.222		1.163		0.88		nucleus	GO:0006518 peptide metabolic process; GO:0043043 peptide biosynthetic process; GO:0044267 cellular protein metabolic process; GO:0006807 nitrogen compound metabolic process; GO:0009058 biosynthetic process; GO:0043603 cellular amide metabolic process; GO:0044238 primary metabolic process; GO:1901566 organonitrogen compound biosynthetic process; GO:1901576 organic substance biosynthetic process; G…	GO:0005840 ribosome; GO:0043226 organelle; GO:0043229 intracellular organelle; GO:0043232 intracellular non-membrane-bounded organelle; GO:0044464 cell part; GO:0005622 intracellular; GO:0005737 cytoplasm; GO:0032991 macromolecular complex; GO:0044424 intracellular part; GO:1990904 ribonucleoprotein complex; GO:0005623 cell; GO:0030529 intracellular ribonucleoprotein complex; GO:0044444 cytoplasm…	GO:0003735 structural constituent of ribosome; GO:0005198 structural molecule activity;	K02991	RP-S6e; small subunit ribosomal protein S6e	sita03010 Ribosome;			J	KOG1646	40S ribosomal protein S6
K3ZXL4	28	S	60S ribosomal protein L24-like [Setaria italica]	LOC101770613	Si031346m.g	2	0.936	0.909	0.946	0.807	0.883	0.813	1.35	1.307	1.228	1.265	1.167	1.206	0.897	0.02464	1.392	0.00040016	1.453	0.00054311	0.936	0.145964	cytoplasm				K02896	RP-L24e; large subunit ribosomal protein L24e	sita03010 Ribosome;	IPR011017;	TRASH domain;	J	KOG1722	60s ribosomal protein L24
K3ZXU3	80	S	60S ribosomal protein L27a-3-like [Setaria italica]	LOC101759409	Si031425m.g	2	0.913			0.992			1.252			0.977			1.087		1.371		0.985		0.78		cytoplasm	GO:0006518 peptide metabolic process; GO:0043043 peptide biosynthetic process; GO:0044267 cellular protein metabolic process; GO:0006807 nitrogen compound metabolic process; GO:0009058 biosynthetic process; GO:0043603 cellular amide metabolic process; GO:0044238 primary metabolic process; GO:1901566 organonitrogen compound biosynthetic process; GO:1901576 organic substance biosynthetic process; G…	GO:0005840 ribosome; GO:0043229 intracellular organelle; GO:0043232 intracellular non-membrane-bounded organelle; GO:0044446 intracellular organelle part; GO:0005737 cytoplasm; GO:0032991 macromolecular complex; GO:0044424 intracellular part; GO:0005623 cell; GO:0044422 organelle part; GO:0043228 non-membrane-bounded organelle; GO:0043226 organelle; GO:0015934 large ribosomal subunit; GO:0044391 …	GO:0003735 structural constituent of ribosome; GO:0005198 structural molecule activity;	K02900	RP-L27Ae; large subunit ribosomal protein L27Ae	sita03010 Ribosome;	IPR021131;	Ribosomal protein L18e/L15P;	J	KOG1742	60s ribosomal protein L15/L27
K4A6E4	695	Y	Eukaryotic translation initiation factor 3 subunit B	LOC101753504	Si034448m.g	2	0.688	0.675	0.717	0.969	0.882	0.847	1.283	1.245	1.302	0.993	1.124	1.075	1.297	0.0040575	1.841	1.51542e-05	1.183	0.035299	0.833	0.0089388	cytoplasm	GO:0006518 peptide metabolic process; GO:0043043 peptide biosynthetic process; GO:0044267 cellular protein metabolic process; GO:0006807 nitrogen compound metabolic process; GO:0009058 biosynthetic process; GO:0043603 cellular amide metabolic process; GO:0044238 primary metabolic process; GO:1901566 organonitrogen compound biosynthetic process; GO:0044237 cellular metabolic process; GO:1901576 or…	GO:0044464 cell part; GO:0005622 intracellular; GO:0005737 cytoplasm; GO:0032991 macromolecular complex; GO:0044424 intracellular part; GO:0043234 protein complex; GO:0005623 cell; GO:0044444 cytoplasmic part; GO:0005852 eukaryotic translation initiation factor 3 complex;	GO:0097159 organic cyclic compound binding; GO:1901363 heterocyclic compound binding; GO:0003723 RNA binding; GO:0008135 translation factor activity, RNA binding; GO:1901265 nucleoside phosphate binding; GO:0031369 translation initiation factor binding; GO:0005488 binding; GO:0003676 nucleic acid binding; GO:0003743 translation initiation factor activity; GO:0005515 protein binding; GO:0000166 nu…	K03253	EIF3B; translation initiation factor 3 subunit B	sita03013 RNA transport;	IPR000504; IPR013979; IPR012677; IPR011042; IPR034363;	RNA recognition motif domain; Translation initiation factor, beta propellor-like domain; Nucleotide-binding alpha-beta plait domain; Six-bladed beta-propeller, TolB-like; eIF3B, RNA recognition motif;	J	KOG2314	Translation initiation factor 3, subunit b (eIF-3b)
K4AGC1	21	Y	40S ribosomal protein S19 [Setaria italica]	LOC101781204	Si037928m.g	2		0.802			0.886			1.311			1.052		1.105		1.635		1.187		0.802		cytoplasm	GO:0006518 peptide metabolic process; GO:0043043 peptide biosynthetic process; GO:0044267 cellular protein metabolic process; GO:0006807 nitrogen compound metabolic process; GO:0009058 biosynthetic process; GO:0043603 cellular amide metabolic process; GO:0044238 primary metabolic process; GO:1901566 organonitrogen compound biosynthetic process; GO:1901576 organic substance biosynthetic process; G…	GO:0005840 ribosome; GO:0043226 organelle; GO:0043229 intracellular organelle; GO:0043232 intracellular non-membrane-bounded organelle; GO:0044464 cell part; GO:0005622 intracellular; GO:0005737 cytoplasm; GO:0032991 macromolecular complex; GO:0044424 intracellular part; GO:1990904 ribonucleoprotein complex; GO:0005623 cell; GO:0030529 intracellular ribonucleoprotein complex; GO:0044444 cytoplasm…	GO:0003735 structural constituent of ribosome; GO:0005198 structural molecule activity;	K02966	RP-S19e; small subunit ribosomal protein S19e	sita03010 Ribosome;	IPR011991;	Winged helix-turn-helix DNA-binding domain;	J	KOG3411	40S ribosomal protein S19
K3XE05	1077	S	Chromatin-remodeling complex ATPase	LOC101759212	Si000122m.g	2		0.87	0.886		0.853	0.729		1.166	1.211		1.059	1.135	0.901	0.30734	1.354	0.0047826	1.387	0.061661	0.923	0.178242	cytoplasm	GO:0016043 cellular component organization; GO:0006338 chromatin remodeling; GO:0051276 chromosome organization; GO:0006996 organelle organization; GO:0006325 chromatin organization; GO:0043044 ATP-dependent chromatin remodeling; GO:0009987 cellular process; GO:0071840 cellular component organization or biogenesis;	GO:0043226 organelle; GO:0043231 intracellular membrane-bounded organelle; GO:0043229 intracellular organelle; GO:0005634 nucleus; GO:0044464 cell part; GO:0005622 intracellular; GO:0044424 intracellular part; GO:0043227 membrane-bounded organelle; GO:0005623 cell;	GO:0003677 DNA binding; GO:0005524 ATP binding; GO:1901265 nucleoside phosphate binding; GO:0044877 macromolecular complex binding; GO:0001882 nucleoside binding; GO:0043167 ion binding; GO:0016817 hydrolase activity, acting on acid anhydrides; GO:0016787 hydrolase activity; GO:0003682 chromatin binding; GO:0000166 nucleotide binding; GO:1901363 heterocyclic compound binding; GO:0097159 organic c…	K11654			IPR015194; IPR027417; IPR017884; IPR000330; IPR001005; IPR015195; IPR009057; IPR014001; IPR001650;	ISWI, HAND domain; P-loop containing nucleoside triphosphate hydrolase; SANT domain; SNF2-related, N-terminal domain; SANT/Myb domain; SLIDE domain; Homeobox domain-like; Helicase superfamily 1/2, ATP-binding domain; Helicase, C-terminal;	K	KOG0385	Chromatin remodeling complex WSTF-ISWI, small subunit
K3XUR6	1385	S	DNA-directed RNA polymerase subunit	LOC101753676	Si005673m.g	2		0.755			0.978			1.3			1.028		1.295		1.722		1.051		0.791		nucleus	GO:0018130 heterocycle biosynthetic process; GO:0006725 cellular aromatic compound metabolic process; GO:0097659 nucleic acid-templated transcription; GO:0034654 nucleobase-containing compound biosynthetic process; GO:1901360 organic cyclic compound metabolic process; GO:0006807 nitrogen compound metabolic process; GO:0032774 RNA biosynthetic process; GO:0009058 biosynthetic process; GO:0044238 p…		GO:0097159 organic cyclic compound binding; GO:1901363 heterocyclic compound binding; GO:0003677 DNA binding; GO:0016779 nucleotidyltransferase activity; GO:0034062 5'-3' RNA polymerase activity; GO:0003824 catalytic activity; GO:0097747 RNA polymerase activity; GO:0005488 binding; GO:0003676 nucleic acid binding; GO:0003899 DNA-directed 5'-3' RNA polymerase activity; GO:0016740 transferase activ…	K02999	RPA1; DNA-directed RNA polymerase I subunit RPA1 [EC:2.7.7.6]	sita01100 Metabolic pathways; sita00230 Purine metabolism; sita03020 RNA polymerase; sita00240 Pyrimidine metabolism;	IPR006592; IPR000722; IPR007081; IPR007080; IPR007066; IPR007083;	RNA polymerase, N-terminal; RNA polymerase, alpha subunit; RNA polymerase Rpb1, domain 5; RNA polymerase Rpb1, domain 1; RNA polymerase Rpb1, domain 3; RNA polymerase Rpb1, domain 4;	K	KOG0262	RNA polymerase I, large subunit
K3Y8J9	84	S	zinc finger CCCH domain-containing protein 28-like [Setaria italica]	LOC101773743	Si010543m.g	2	0.923	0.916		0.935	0.994		1.154	1.227		1.007	0.924		1.049	0.2646	1.295	0.0140621	1.001	0.99224	0.811	0.057875	nucleus			GO:0046872 metal ion binding; GO:0043169 cation binding; GO:0005488 binding; GO:0043167 ion binding;	K14943			IPR000571;	Zinc finger, CCCH-type;	K	KOG2494	C3H1-type Zn-finger protein
K3Y8J9	86	S	zinc finger CCCH domain-containing protein 28-like [Setaria italica]	LOC101773743	Si010543m.g	2	0.923	0.816		0.935	0.976		1.154	1.28		1.007	0.986		1.099	0.27904	1.4	0.05266	1.043	0.21964	0.819	0.064135	nucleus			GO:0046872 metal ion binding; GO:0043169 cation binding; GO:0005488 binding; GO:0043167 ion binding;	K14943			IPR000571;	Zinc finger, CCCH-type;	K	KOG2494	C3H1-type Zn-finger protein
K3YFZ5	795	S	ENHANCER OF AG-4 protein 2 [Setaria italica]	SETIT_013163mg		2	0.97	0.784	1.089	0.897	0.884	0.795	1.079	1.252	1.171	1.061	1.192	1.009	0.906	0.42904	1.232	0.110102	1.266	0.0195643	0.931	0.33546	nucleus							IPR000313;	PWWP domain;	K	KOG1904	Transcription coactivator
K3YFZ5	438	S	ENHANCER OF AG-4 protein 2 [Setaria italica]	SETIT_013163mg		2	1.002	0.837	1.143	0.912	0.873	0.768	1.034	1.197	1.163	1.058	1.182	1.001	0.856	0.22296	1.138	0.25	1.269	0.028257	0.955	0.5211	nucleus							IPR000313;	PWWP domain;	K	KOG1904	Transcription coactivator
K3YFZ5	793	S	ENHANCER OF AG-4 protein 2 [Setaria italica]	SETIT_013163mg		2	0.995	0.792	1.146	0.903	0.882	0.825	1.053	1.252	1.145	1.054	1.184	0.953	0.89	0.39356	1.176	0.2225	1.223	0.044302	0.925	0.3777	nucleus							IPR000313;	PWWP domain;	K	KOG1904	Transcription coactivator
K3YFZ5	775	S	ENHANCER OF AG-4 protein 2 [Setaria italica]	SETIT_013163mg		2	0.997	0.808	1.094	1.002	0.927	0.752	1.11	1.256	1.239	0.909	1.111	0.997	0.925	0.56596	1.244	0.083523	1.125	0.30412	0.837	0.061841	nucleus							IPR000313;	PWWP domain;	K	KOG1904	Transcription coactivator
K3YFZ5	766	S	ENHANCER OF AG-4 protein 2 [Setaria italica]	SETIT_013163mg		2	0.974	0.782	1.138	0.896	0.902	0.735	1.095	1.278	1.24	1.044	1.152	0.98	0.875	0.38042	1.248	0.122962	1.254	0.049545	0.879	0.125403	nucleus							IPR000313;	PWWP domain;	K	KOG1904	Transcription coactivator
K3YPS6	729	S	"""""""lysine-specific demethylase JMJ25-like, partial [Setaria italica]"""""""	SETIT_016268mg	Si016268m.g	2	0.785	0.707	0.739	0.793	0.883	0.78	1.232	1.226	1.24	1.18	1.154	1.225	1.101	0.124936	1.658	0.0036159	1.449	0.00094319	0.962	0.094981	nucleus				K15601			IPR003347;	JmjC domain;	K	KOG1356	Putative transcription factor 5qNCA, contains JmjC domain
K3Z481	120	S	protein RNA-directed DNA methylation 3 [Setaria italica]	SETIT_021349mg		2	0.961	0.814	0.824	0.978	0.685	0.574	1.019	1.569	2.143	1.054	1.276	1.808	0.861	0.35706	1.82	0.066202	1.85	0.050702	0.875	0.69084	nucleus							IPR005824; IPR005100; IPR022581;	KOW; Transcription elongation factor Spt5, NGN domain; Spt5 transcription elongation factor, N-terminal;	K	KOG1999	RNA polymerase II transcription elongation factor DSIF/SUPT5H/SPT5
K3ZHN1	444	T	BEL1-like homeodomain protein 1 [Setaria italica]	LOC101771307	Si026085m.g	2			0.952			0.866			1.161			1.049	0.91		1.22		1.211		0.904		nucleus	GO:0050794 regulation of cellular process; GO:0010468 regulation of gene expression; GO:0006355 regulation of transcription, DNA-templated; GO:0031326 regulation of cellular biosynthetic process; GO:0080090 regulation of primary metabolic process; GO:0060255 regulation of macromolecule metabolic process; GO:0019219 regulation of nucleobase-containing compound metabolic process; GO:0010556 regulat…		GO:0097159 organic cyclic compound binding; GO:1901363 heterocyclic compound binding; GO:0003677 DNA binding; GO:0005488 binding; GO:0003676 nucleic acid binding;				IPR001356; IPR009057; IPR008422; IPR006563;	Homeobox domain; Homeobox domain-like; Homeobox KN domain; POX domain;	K	KOG0773	Transcription factor MEIS1 and related HOX domain proteins
K3ZI98	123	T	splicing factor U2AF-associated protein 2-like [Setaria italica]	LOC101786539	Si026300m.g	2	0.899			0.798			1.224			1.112			0.888		1.362		1.393		0.908		cytoplasm			GO:0097159 organic cyclic compound binding; GO:1901363 heterocyclic compound binding; GO:1901265 nucleoside phosphate binding; GO:0005488 binding; GO:0003676 nucleic acid binding; GO:0005515 protein binding; GO:0000166 nucleotide binding; GO:0036094 small molecule binding;	K13093			IPR000504; IPR012677; IPR003954; IPR025640; IPR003169;	RNA recognition motif domain; Nucleotide-binding alpha-beta plait domain; RNA recognition motif domain, eukaryote; Domain of unknown function DUF4339; GYF domain;	K	KOG1548	Transcription elongation factor TAT-SF1
K3ZRK2	204	T	serine/arginine repetitive matrix protein 1-like isoform X2 [Setaria italica]	LOC101779942	Si029184m.g	2	0.838	0.817	0.911	0.89	0.962	0.867	1.174	1.255	1.204	1.108	0.998	1.043	1.06	0.26996	1.416	0.00080148	1.158	0.027899	0.867	0.0163239	nucleus			GO:0043169 cation binding; GO:0046872 metal ion binding; GO:0005515 protein binding; GO:0008270 zinc ion binding; GO:0046914 transition metal ion binding; GO:0005488 binding; GO:0043167 ion binding;				IPR001841; IPR013083; IPR014977;	Zinc finger, RING-type; Zinc finger, RING/FYVE/PHD-type; WRC domain;	K	KOG1356	Putative transcription factor 5qNCA, contains JmjC domain
K3ZRK2	326	S	serine/arginine repetitive matrix protein 1-like isoform X2 [Setaria italica]	LOC101779942	Si029184m.g	2	0.895	0.876	0.861	0.819	0.802	0.857	1.25	1.274	1.281	1.053	1.072	1.034	0.941	0.054945	1.446	1.52508e-05	1.275	0.0003967	0.83	0.000124908	nucleus			GO:0043169 cation binding; GO:0046872 metal ion binding; GO:0005515 protein binding; GO:0008270 zinc ion binding; GO:0046914 transition metal ion binding; GO:0005488 binding; GO:0043167 ion binding;				IPR001841; IPR013083; IPR014977;	Zinc finger, RING-type; Zinc finger, RING/FYVE/PHD-type; WRC domain;	K	KOG1356	Putative transcription factor 5qNCA, contains JmjC domain
K3ZRK2	305	S	serine/arginine repetitive matrix protein 1-like isoform X2 [Setaria italica]	LOC101779942	Si029184m.g	2	0.885	0.922	0.931	0.927	0.876	0.831	1.146	1.153	1.169	1.054	1.06	1.085	0.962	0.32454	1.267	0.000140456	1.215	0.0039955	0.922	0.00161716	nucleus			GO:0043169 cation binding; GO:0046872 metal ion binding; GO:0005515 protein binding; GO:0008270 zinc ion binding; GO:0046914 transition metal ion binding; GO:0005488 binding; GO:0043167 ion binding;				IPR001841; IPR013083; IPR014977;	Zinc finger, RING-type; Zinc finger, RING/FYVE/PHD-type; WRC domain;	K	KOG1356	Putative transcription factor 5qNCA, contains JmjC domain
K3ZRK2	200	T	serine/arginine repetitive matrix protein 1-like isoform X2 [Setaria italica]	LOC101779942	Si029184m.g	2	0.817	0.803	0.803	0.88	0.87	0.798	1.204	1.251	1.279	1.111	1.097	1.146	1.052	0.190937	1.541	2.0095e-05	1.316	0.00118448	0.898	0.0080848	nucleus			GO:0043169 cation binding; GO:0046872 metal ion binding; GO:0005515 protein binding; GO:0008270 zinc ion binding; GO:0046914 transition metal ion binding; GO:0005488 binding; GO:0043167 ion binding;				IPR001841; IPR013083; IPR014977;	Zinc finger, RING-type; Zinc finger, RING/FYVE/PHD-type; WRC domain;	K	KOG1356	Putative transcription factor 5qNCA, contains JmjC domain
K3ZRK2	34	S	serine/arginine repetitive matrix protein 1-like isoform X2 [Setaria italica]	LOC101779942	Si029184m.g	2	0.81	0.86	0.821	0.901	0.846	0.809	1.209	1.243	1.222	1.098	1.071	1.165	1.026	0.52526	1.475	4.0049e-05	1.304	0.0026437	0.907	0.0204	nucleus			GO:0043169 cation binding; GO:0046872 metal ion binding; GO:0005515 protein binding; GO:0008270 zinc ion binding; GO:0046914 transition metal ion binding; GO:0005488 binding; GO:0043167 ion binding;				IPR001841; IPR013083; IPR014977;	Zinc finger, RING-type; Zinc finger, RING/FYVE/PHD-type; WRC domain;	K	KOG1356	Putative transcription factor 5qNCA, contains JmjC domain
K3ZRK2	337	S	serine/arginine repetitive matrix protein 1-like isoform X2 [Setaria italica]	LOC101779942	Si029184m.g	2			0.873			0.916			1.16			1.067	1.049		1.329		1.165		0.92		nucleus			GO:0043169 cation binding; GO:0046872 metal ion binding; GO:0005515 protein binding; GO:0008270 zinc ion binding; GO:0046914 transition metal ion binding; GO:0005488 binding; GO:0043167 ion binding;				IPR001841; IPR013083; IPR014977;	Zinc finger, RING-type; Zinc finger, RING/FYVE/PHD-type; WRC domain;	K	KOG1356	Putative transcription factor 5qNCA, contains JmjC domain
K3ZRK2	214	T	serine/arginine repetitive matrix protein 1-like isoform X2 [Setaria italica]	LOC101779942	Si029184m.g	2	0.868			0.99			1.153			1.011			1.141		1.328		1.021		0.877		nucleus			GO:0043169 cation binding; GO:0046872 metal ion binding; GO:0005515 protein binding; GO:0008270 zinc ion binding; GO:0046914 transition metal ion binding; GO:0005488 binding; GO:0043167 ion binding;				IPR001841; IPR013083; IPR014977;	Zinc finger, RING-type; Zinc finger, RING/FYVE/PHD-type; WRC domain;	K	KOG1356	Putative transcription factor 5qNCA, contains JmjC domain
K4A550	354	S	PAX3- and PAX7-binding protein 1 [Setaria italica]	LOC101770521	Si034004m.g	2	0.802	0.86	0.813	0.924	0.97	0.863	1.13	1.145	1.228	1.096	1.009	1.065	1.114	0.055483	1.415	0.00048489	1.15	0.028238	0.905	0.047901	nucleus	GO:0050794 regulation of cellular process; GO:0010468 regulation of gene expression; GO:0006355 regulation of transcription, DNA-templated; GO:0031326 regulation of cellular biosynthetic process; GO:0080090 regulation of primary metabolic process; GO:0060255 regulation of macromolecule metabolic process; GO:0019219 regulation of nucleobase-containing compound metabolic process; GO:0010556 regulat…	GO:0043226 organelle; GO:0043231 intracellular membrane-bounded organelle; GO:0043229 intracellular organelle; GO:0005634 nucleus; GO:0044464 cell part; GO:0005622 intracellular; GO:0044424 intracellular part; GO:0043227 membrane-bounded organelle; GO:0005623 cell;	GO:0097159 organic cyclic compound binding; GO:1901363 heterocyclic compound binding; GO:0003677 DNA binding; GO:0005488 binding; GO:0003676 nucleic acid binding;	K13211			IPR022783;	GC-rich sequence DNA-binding factor domain;	K	KOG2136	Transcriptional regulators binding to the GC-rich sequences
K4A6K1	401	S	transcription initiation factor IIF subunit alpha isoform X2 [Setaria italica]	LOC101765259	Si034500m.g	2	0.894			0.841			1.198			1.093			0.941		1.34		1.3		0.912		chloroplast	GO:0097659 nucleic acid-templated transcription; GO:0009891 positive regulation of biosynthetic process; GO:0009058 biosynthetic process; GO:0044237 cellular metabolic process; GO:2001141 regulation of RNA biosynthetic process; GO:0008152 metabolic process; GO:0009893 positive regulation of metabolic process; GO:0051173 positive regulation of nitrogen compound metabolic process; GO:0032784 regula…	GO:0016020 membrane; GO:0043229 intracellular organelle; GO:0098796 membrane protein complex; GO:0032991 macromolecular complex; GO:0031224 intrinsic component of membrane; GO:0044424 intracellular part; GO:0005623 cell; GO:0016021 integral component of membrane; GO:0034357 photosynthetic membrane; GO:0043231 intracellular membrane-bounded organelle; GO:0043226 organelle; GO:0009521 photosystem; …	GO:0097159 organic cyclic compound binding; GO:1901363 heterocyclic compound binding; GO:0003677 DNA binding; GO:0003824 catalytic activity; GO:0005488 binding; GO:0003676 nucleic acid binding;	K03138			IPR011991; IPR011039;	Winged helix-turn-helix DNA-binding domain; Transcription Factor IIF, Rap30/Rap74, interaction;	K	KOG2393	Transcription initiation factor IIF, large subunit (RAP74)
K4A7V4	425	S	BEL1-like homeodomain protein 7 [Setaria italica]	LOC101786196	Si034965m.g	2	0.927	0.879		0.887	0.847		1.2	1.094		0.963	1.142		0.96	0.368	1.27	0.046561	1.214	0.163662	0.918	0.4576	nucleus	GO:0050794 regulation of cellular process; GO:0010468 regulation of gene expression; GO:0006355 regulation of transcription, DNA-templated; GO:0031326 regulation of cellular biosynthetic process; GO:0080090 regulation of primary metabolic process; GO:0060255 regulation of macromolecule metabolic process; GO:0019219 regulation of nucleobase-containing compound metabolic process; GO:0010556 regulat…		GO:0097159 organic cyclic compound binding; GO:1901363 heterocyclic compound binding; GO:0003677 DNA binding; GO:0005488 binding; GO:0003676 nucleic acid binding;				IPR001356; IPR009057; IPR008422; IPR006563;	Homeobox domain; Homeobox domain-like; Homeobox KN domain; POX domain;	K	KOG0773	Transcription factor MEIS1 and related HOX domain proteins
[truncated: 287 more rows]

## Sheet: Cluster 3
Protein accession	Position	Amino acid	Protein description	Gene name	Gene	Cluster	Subcellular localization	Biological Process	Cellular Component	Molecular Function	KEGG KO No.	KEGG Gene	KEGG pathway	IPR ID	Domain description	KOG category	KOG NO.	KOG description
[truncated: 317 more rows]

## Sheet: Cluster 4
Protein accession	Position	Amino acid	Protein description	Gene name	Gene	Cluster	Subcellular localization	Biological Process	Cellular Component	Molecular Function	KEGG KO No.	KEGG Gene	KEGG pathway	IPR ID	Domain description	KOG category	KOG NO.	KOG description
[truncated: 292 more rows]

## Sheet: Cluster 5
Protein accession	Position	Amino acid	Protein description	Gene name	Gene	Cluster	Subcellular localization	Biological Process	Cellular Component	Molecular Function	KEGG KO No.	KEGG Gene	KEGG pathway	IPR ID	Domain description	KOG category	KOG NO.	KOG description
[truncated: 336 more rows]

[truncated: 3 more sheets: Cluster 6, Cluster 7, Cluster 8]
