# Supplementary material for: Phosphoproteomic Profiling Reveals Early Salt-Responsive Mechanisms in Two Foxtail Millet Cultivars
Source: Front Plant Sci. 2021 Sep 20;12:712257. doi: 10.3389/fpls.2021.712257 (PMC8488109; doi:10.3389/fpls.2021.712257)
Supplement: Supplementary Table 10 — Phosphorylation motif analysis of phosphorylation sites in eight clusters in K-means analysis of DRPPs. [file Table_10.XLSX]

## Sheet: Cluster 1
	Motif Logo				Motif	Motif Score	Foreground		Background		Fold Increase
							Matches	Size	Matches	Size
					xxxRxx_S_xxxxxx	16.00	99	382	60148	967678	4.2
					xxxSxx_S_xxxxxx	9.51	68	283	98954	907530	2.2
					xxxxxx_S_xxxLxx	7.27	47	215	76899	808576	2.3
		Protein accession	Position	Amino acid	Motif logo
		K4ABN1	61	S	xxxRxx_S_xxxxxx
		K3Z321	2448	S	xxxSxx_S_xxxxxx
		K4ABU0	293	S	xxxRxx_S_xxxxxx
		K4A4Y9	594	S	xxxRxx_S_xxxxxx
		K3Z3U6	158	S	xxxRxx_S_xxxxxx
		K3ZH52	373	S	xxxSxx_S_xxxxxx
		K3ZRZ7	367	S	xxxRxx_S_xxxxxx
		K3ZH52	645	S	xxxxxx_S_xxxLxx
		K3XV53	722	S	xxxSxx_S_xxxxxx
		K3XG18	56	S	xxxSxx_S_xxxxxx
		K3XDR4	1529	S	xxxRxx_S_xxxxxx
		K3XDY7	985	S	xxxRxx_S_xxxxxx
		K3XV24	84	S	xxxSxx_S_xxxxxx
		K3Z3A4	973	S	xxxRxx_S_xxxxxx
		K3Z895	73	S	xxxRxx_S_xxxxxx
		K3ZEB6	505	S	xxxxxx_S_xxxLxx
		K4A9D4	94	S	xxxxxx_S_xxxLxx
		K3XDR5	1368	S	xxxxxx_S_xxxLxx
		K3Z3T8	418	S	xxxxxx_S_xxxLxx
		K3Z4P7	555	S	xxxRxx_S_xxxxxx
		K3ZR20	129	S	xxxRxx_S_xxxxxx
		K3YPG7	587	S	xxxRxx_S_xxxxxx
		K3Z507	336	S	xxxxxx_S_xxxLxx
		K4ABU0	275	S	xxxRxx_S_xxxxxx
		K3ZQH2	140	S	xxxRxx_S_xxxxxx
		K3ZSE0	165	S	xxxSxx_S_xxxxxx
		K3ZID6	430	S	xxxRxx_S_xxxxxx
		K3YP95	1163	S	xxxRxx_S_xxxxxx
		K3Z3A4	1068	S	xxxRxx_S_xxxxxx
		K3Z3A4	963	S	xxxSxx_S_xxxxxx
		K3Z3A4	1081	S	xxxSxx_S_xxxxxx
		K3ZU85	200	S	xxxSxx_S_xxxxxx
		K3YG41	639	S	xxxxxx_S_xxxLxx
		K3YIE2	205	S	xxxxxx_S_xxxLxx
		K3ZI14	264	S	xxxRxx_S_xxxxxx
		K4AKS6	452	S	xxxRxx_S_xxxxxx
		K3YP71	101	S	xxxRxx_S_xxxxxx
		K3YQ58	742	S	xxxSxx_S_xxxxxx
		K3ZV80	276	S	xxxSxx_S_xxxxxx
		K4A4Y9	1239	S	xxxxxx_S_xxxLxx
		K3XF98	231	S	xxxSxx_S_xxxxxx
		K3YPG5	102	S	xxxRxx_S_xxxxxx
		K3ZHB0	451	S	xxxxxx_S_xxxLxx
		K3Z8R0	208	S	xxxRxx_S_xxxxxx
		K4A4N6	1888	S	xxxRxx_S_xxxxxx
		K3Z8P1	239	S	xxxxxx_S_xxxLxx
		K4AL76	886	S	xxxSxx_S_xxxxxx
		K4A4Z6	888	S	xxxRxx_S_xxxxxx
		K4ABN1	313	S	xxxSxx_S_xxxxxx
		K4ADE5	252	S	xxxxxx_S_xxxLxx
		K3XF98	216	S	xxxxxx_S_xxxLxx
		K4A696	530	S	xxxxxx_S_xxxLxx
		K3XUV1	500	S	xxxSxx_S_xxxxxx
		K3ZHU5	509	S	xxxxxx_S_xxxLxx
		K4ACV0	74	S	xxxSxx_S_xxxxxx
		K3ZEK2	52	S	xxxSxx_S_xxxxxx
		K3XWP8	458	S	xxxRxx_S_xxxxxx
		K3Z4P7	547	S	xxxRxx_S_xxxxxx
		K4A0Y0	9	S	xxxxxx_S_xxxLxx
		K3ZSD4	171	S	xxxxxx_S_xxxLxx
		K3YPR4	726	S	xxxxxx_S_xxxLxx
		K3ZRL2	270	S	xxxRxx_S_xxxxxx
		K3Z9A5	210	S	xxxSxx_S_xxxxxx
		K4A9B2	434	S	xxxRxx_S_xxxxxx
		K3YS71	410	S	xxxRxx_S_xxxxxx
		K3YG56	623	S	xxxSxx_S_xxxxxx
		K4A8P0	65	S	xxxRxx_S_xxxxxx
		K3YTA0	374	S	xxxRxx_S_xxxxxx
		K3XF98	179	S	xxxSxx_S_xxxxxx
		K3YPS1	662	S	xxxRxx_S_xxxxxx
		K3Y9E7	249	S	xxxRxx_S_xxxxxx
		K3Z3H3	132	S	xxxRxx_S_xxxxxx
		K3YPR4	729	S	xxxSxx_S_xxxxxx
		K3XEM8	723	S	xxxRxx_S_xxxxxx
		K3XUX6	204	S	xxxSxx_S_xxxxxx
		K3ZJU5	196	S	xxxSxx_S_xxxxxx
		K4A0E7	204	S	xxxxxx_S_xxxLxx
		K3YPP6	231	S	xxxSxx_S_xxxxxx
		K3Z507	325	S	xxxSxx_S_xxxxxx
		K4A4S1	1079	S	xxxSxx_S_xxxxxx
		K3YPB5	815	S	xxxSxx_S_xxxxxx
		K3XDR5	1083	S	xxxRxx_S_xxxxxx
		K3ZPV5	1254	S	xxxRxx_S_xxxxxx
		K3XV43	790	S	xxxxxx_S_xxxLxx
		K3ZHY5	264	S	xxxxxx_S_xxxLxx
		K3ZIR9	253	S	xxxRxx_S_xxxxxx
		K4A933	326	S	xxxSxx_S_xxxxxx
		K3ZJ52	138	S	xxxRxx_S_xxxxxx
		K3XUV1	514	S	xxxRxx_S_xxxxxx
		K3ZV80	279	S	xxxSxx_S_xxxxxx
		K3YQP1	363	S	xxxRxx_S_xxxxxx
		K4AAL9	31	S	xxxxxx_S_xxxLxx
		K4A933	302	S	xxxxxx_S_xxxLxx
		K4AKS6	472	S	xxxRxx_S_xxxxxx
		K4AAE5	352	S	xxxRxx_S_xxxxxx
		K3ZR65	321	S	xxxSxx_S_xxxxxx
		K3Z6U1	131	S	xxxSxx_S_xxxxxx
		K3ZSD4	447	S	xxxxxx_S_xxxLxx
		K3XF98	363	S	xxxRxx_S_xxxxxx
		K3YP95	1437	S	xxxRxx_S_xxxxxx
		K3ZX94	28	S	xxxxxx_S_xxxLxx
		K3YTN9	346	S	xxxRxx_S_xxxxxx
		K3ZPV9	2203	S	xxxSxx_S_xxxxxx
		K3Y8F3	229	S	xxxSxx_S_xxxxxx
		K3ZR20	74	S	xxxRxx_S_xxxxxx
		K3ZU42	260	S	xxxRxx_S_xxxxxx
		K3Z6U1	128	S	xxxxxx_S_xxxLxx
		K3XF23	475	S	xxxRxx_S_xxxxxx
		K4AG31	51	S	xxxxxx_S_xxxLxx
		K4ABA3	55	S	xxxRxx_S_xxxxxx
		K3XY84	316	S	xxxRxx_S_xxxxxx
		K3ZHU5	512	S	xxxSxx_S_xxxxxx
		K3YP87	948	S	xxxRxx_S_xxxxxx
		K3XDR5	1022	S	xxxRxx_S_xxxxxx
		K3ZIK9	204	S	xxxRxx_S_xxxxxx
		K3Z3B5	61	S	xxxxxx_S_xxxLxx
		K3XG18	87	S	xxxxxx_S_xxxLxx
		K3XUR8	1187	S	xxxRxx_S_xxxxxx
		K3Z4Q9	209	S	xxxRxx_S_xxxxxx
		K4AC05	228	S	xxxRxx_S_xxxxxx
		K3ZW13	39	S	xxxRxx_S_xxxxxx
		K3YVT2	101	S	xxxxxx_S_xxxLxx
		K3Z3W7	181	S	xxxxxx_S_xxxLxx
		K3XV53	719	S	xxxxxx_S_xxxLxx
		K3ZUV4	315	S	xxxRxx_S_xxxxxx
		K3XF98	173	S	xxxxxx_S_xxxLxx
		K3ZHH6	203	S	xxxRxx_S_xxxxxx
		K3ZDH8	580	S	xxxRxx_S_xxxxxx
		K3Z895	82	S	xxxSxx_S_xxxxxx
		K4A4Y9	1129	S	xxxRxx_S_xxxxxx
		K3ZD02	49	S	xxxRxx_S_xxxxxx
		K3Y5E2	283	S	xxxxxx_S_xxxLxx
		K3ZPV5	1257	S	xxxSxx_S_xxxxxx
		K3Y6G4	109	S	xxxRxx_S_xxxxxx
		K3ZDH8	583	S	xxxSxx_S_xxxxxx
		K3XXM2	151	S	xxxRxx_S_xxxxxx
		K3ZQG3	392	S	xxxRxx_S_xxxxxx
		K3YTP3	6	S	xxxxxx_S_xxxLxx
		K3Z3A4	1142	S	xxxSxx_S_xxxxxx
		K3YPC6	277	S	xxxRxx_S_xxxxxx
		K3Z4P7	531	S	xxxRxx_S_xxxxxx
		K3XUY6	777	S	xxxSxx_S_xxxxxx
		K3XEU4	285	S	xxxSxx_S_xxxxxx
		K4AAL3	282	S	xxxSxx_S_xxxxxx
		K3YJG6	81	S	xxxxxx_S_xxxLxx
		K3Y1E2	5	S	xxxxxx_S_xxxLxx
		K4A6D5	445	S	xxxSxx_S_xxxxxx
		K3XDQ2	913	S	xxxRxx_S_xxxxxx
		K3XE99	933	S	xxxSxx_S_xxxxxx
		K4AKS6	455	S	xxxSxx_S_xxxxxx
		K4A6V9	29	S	xxxRxx_S_xxxxxx
		K3ZTK3	29	S	xxxRxx_S_xxxxxx
		K3Z992	215	S	xxxSxx_S_xxxxxx
		K3XF11	274	S	xxxxxx_S_xxxLxx
		K3Y8C4	233	S	xxxSxx_S_xxxxxx
		K3XUR8	1161	S	xxxRxx_S_xxxxxx
		K3Z3R9	78	S	xxxxxx_S_xxxLxx
		K4A6J3	648	S	xxxSxx_S_xxxxxx
		K4A4Y9	1244	S	xxxSxx_S_xxxxxx
		K3ZQ56	282	S	xxxSxx_S_xxxxxx
		K4A4M8	1647	S	xxxRxx_S_xxxxxx
		A0A0Q3Q743	371	S	xxxSxx_S_xxxxxx
		K3ZH55	643	S	xxxRxx_S_xxxxxx
		K3XVI9	697	S	xxxRxx_S_xxxxxx
		K3ZPV6	3264	S	xxxRxx_S_xxxxxx
		K3XUV1	522	S	xxxSxx_S_xxxxxx
		K3Z925	231	S	xxxRxx_S_xxxxxx
		A0A0Q3UUU6	410	S	xxxRxx_S_xxxxxx
		K3YPB5	161	S	xxxSxx_S_xxxxxx
		K3YU59	14	S	xxxRxx_S_xxxxxx
		K3ZKT7	24	S	xxxRxx_S_xxxxxx
		K4A4Y9	748	S	xxxSxx_S_xxxxxx
		K3ZQB7	388	S	xxxRxx_S_xxxxxx
		K3Z3A4	1022	S	xxxxxx_S_xxxLxx
		K4A933	323	S	xxxRxx_S_xxxxxx
		K3XV24	416	S	xxxxxx_S_xxxLxx
		K4A545	295	S	xxxRxx_S_xxxxxx
		A0A0Q3N5I8	359	S	xxxRxx_S_xxxxxx
		K4A575	38	S	xxxxxx_S_xxxLxx
		K4AEN4	73	S	xxxRxx_S_xxxxxx
		K3XF98	241	S	xxxSxx_S_xxxxxx
		K3YLW7	506	S	xxxRxx_S_xxxxxx
		K3Z429	41	S	xxxRxx_S_xxxxxx
		K3XUV1	477	S	xxxxxx_S_xxxLxx
		K3YPG5	992	S	xxxSxx_S_xxxxxx
		K3Z5X3	38	S	xxxRxx_S_xxxxxx
		K3XY87	314	S	xxxxxx_S_xxxLxx
		K3Z429	67	S	xxxRxx_S_xxxxxx
		K3YQ79	70	S	xxxxxx_S_xxxLxx
		K3XF98	214	S	xxxSxx_S_xxxxxx
		K3XEM1	80	S	xxxSxx_S_xxxxxx
		K3Z3L3	338	S	xxxRxx_S_xxxxxx
		K3XDV5	458	S	xxxSxx_S_xxxxxx
		K4ABU0	278	S	xxxSxx_S_xxxxxx
		K3ZSE4	99	S	xxxRxx_S_xxxxxx
		K3Y4M9	1539	S	xxxSxx_S_xxxxxx
		K3Z6J0	121	S	xxxRxx_S_xxxxxx
		K3YPR4	877	S	xxxRxx_S_xxxxxx
		K3YQ58	535	S	xxxSxx_S_xxxxxx
		K4A9D4	438	S	xxxSxx_S_xxxxxx
		K3XV24	197	S	xxxRxx_S_xxxxxx
		K4A4R4	1401	S	xxxRxx_S_xxxxxx
		K3XDN9	553	S	xxxSxx_S_xxxxxx
		K3Z6J0	124	S	xxxSxx_S_xxxxxx
		K3Z3B5	74	S	xxxSxx_S_xxxxxx
		K3Y4M9	1537	S	xxxxxx_S_xxxLxx
		K3YGR7	347	S	xxxRxx_S_xxxxxx
		K4A4Y9	1016	S	xxxRxx_S_xxxxxx
		K3XI38	6	S	xxxRxx_S_xxxxxx
		K3Z429	314	S	xxxSxx_S_xxxxxx
		K3XF98	176	S	xxxSxx_S_xxxxxx
		K3ZEK2	70	S	xxxRxx_S_xxxxxx
		K3YGC0	674	S	xxxSxx_S_xxxxxx
		K3ZPY8	557	S	xxxxxx_S_xxxLxx

## Sheet: Cluster 2
	Motif Logo				Motif	Motif Score	Foreground		Background		Fold Increase
							Matches	Size	Matches	Size
					xxxxxx_T_Pxxxxx	16.00	25	51	33644	561654	8.2
					xxxxxx_S_Pxxxxx	16.00	95	354	58871	967678	4.4
					xxxxxD_S_xxxxxx	13.60	44	259	40262	908807	3.8
					xxxxxx_S_xDxxxx	9.77	37	215	45199	868545	3.3
					xxxRxx_S_xxxxxx	7.24	32	178	51104	823346	2.9
					xxxxxx_S_xxExxx	6.11	25	146	43813	772242	3.0
	Protein accession	Position	Amino acid	Motif logo
	K3ZRK2	214	T	xxxxxx_T_Pxxxxx
	K3YIY0	144	S	xxxxxx_S_Pxxxxx
	K4ADK8	232	S	xxxxxx_S_xxExxx
	K3XWP6	85	S	xxxxxx_S_Pxxxxx
	K3XLV7	211	S	xxxxxx_S_xDxxxx
	K3YFZ8	243	S	xxxxxx_S_xxExxx
	K3YG93	227	S	xxxxxD_S_xxxxxx
	K3ZHN1	444	T	xxxxxx_T_Pxxxxx
	K3ZXU3	80	S	xxxRxx_S_xxxxxx
	K3YZQ4	73	S	xxxRxx_S_xxxxxx
	K4A5C2	362	S	xxxxxx_S_Pxxxxx
	K3YFZ5	795	S	xxxxxx_S_Pxxxxx
	K3Y4N5	892	S	xxxxxx_S_xDxxxx
	K3ZHJ7	680	S	xxxxxx_S_Pxxxxx
	K3XKC5	162	S	xxxRxx_S_xxxxxx
	K4A550	354	S	xxxxxx_S_xxExxx
	K3YPP7	509	S	xxxxxx_S_Pxxxxx
	A0A097PN26	146	S	xxxRxx_S_xxxxxx
	K3ZPZ6	495	S	xxxxxx_S_xDxxxx
	K3XXJ3	151	S	xxxxxx_S_Pxxxxx
	K3XWW2	55	S	xxxRxx_S_xxxxxx
	K3XHK4	297	S	xxxxxx_S_Pxxxxx
	K3ZQ38	323	S	xxxxxx_S_Pxxxxx
	K3YG56	63	S	xxxxxx_S_xDxxxx
	K4A4M2	2665	S	xxxxxx_S_Pxxxxx
	K3YEU5	32	T	xxxxxx_T_Pxxxxx
	K3Z4C9	299	T	xxxxxx_T_Pxxxxx
	K3XZB7	180	S	xxxxxx_S_xDxxxx
	K3Y8C4	179	S	xxxxxx_S_xDxxxx
	K3ZR74	444	S	xxxxxx_S_Pxxxxx
	K3ZW13	25	S	xxxxxx_S_Pxxxxx
	K3ZTK3	16	S	xxxxxx_S_Pxxxxx
	K3Z3T5	498	S	xxxxxx_S_xDxxxx
	K3XVW9	192	T	xxxxxx_T_Pxxxxx
	K4AFA3	98	S	xxxxxD_S_xxxxxx
	K3YG56	528	S	xxxRxx_S_xxxxxx
	K3Z3I6	964	S	xxxxxx_S_Pxxxxx
	K3XUQ3	2492	S	xxxxxx_S_xDxxxx
	K3XX63	106	S	xxxxxx_S_xxExxx
	K3Y4V6	175	S	xxxxxD_S_xxxxxx
	K3YGL8	265	S	xxxRxx_S_xxxxxx
	K3XVW9	229	S	xxxxxD_S_xxxxxx
	K3YPS6	729	S	xxxxxx_S_xxExxx
	K3ZSN1	280	S	xxxxxx_S_Pxxxxx
	K3ZRK2	200	T	xxxxxx_T_Pxxxxx
	K3XEK2	648	S	xxxxxx_S_xDxxxx
	K3YP94	447	S	xxxxxD_S_xxxxxx
	K3XWP6	71	S	xxxRxx_S_xxxxxx
	K3YPK8	60	S	xxxxxx_S_Pxxxxx
	K3Y4N5	865	S	xxxxxD_S_xxxxxx
	K3XG91	160	S	xxxxxx_S_Pxxxxx
	K3Y4V2	1013	S	xxxxxx_S_xDxxxx
	K3XVW9	157	S	xxxxxx_S_Pxxxxx
	K4A4M2	2684	S	xxxxxx_S_xxExxx
	K3XZ02	245	S	xxxxxx_S_xDxxxx
	K3Z3B5	878	S	xxxxxx_S_xxExxx
	K3YPW4	692	S	xxxxxx_S_Pxxxxx
	K3ZRK2	337	S	xxxxxx_S_Pxxxxx
	K4A7J8	300	S	xxxxxD_S_xxxxxx
	K4AE67	10	S	xxxxxx_S_xxExxx
	K3YI81	28	S	xxxRxx_S_xxxxxx
	K3Z3I9	139	S	xxxxxx_S_xDxxxx
	K3XFT2	557	S	xxxxxx_S_Pxxxxx
	K3XFF4	108	S	xxxRxx_S_xxxxxx
	K3ZVM0	72	S	xxxxxx_S_Pxxxxx
	K4A5F0	494	S	xxxxxx_S_Pxxxxx
	K3XG53	143	S	xxxRxx_S_xxxxxx
	K3YJN3	180	S	xxxxxx_S_xDxxxx
	K3YQ45	289	S	xxxRxx_S_xxxxxx
	K4ALI1	836	S	xxxxxx_S_Pxxxxx
	K4A4Y3	706	S	xxxxxx_S_xDxxxx
	K3ZXL4	28	S	xxxxxD_S_xxxxxx
	K3ZTC7	229	S	xxxxxx_S_xDxxxx
	K3Z3R5	126	S	xxxRxx_S_xxxxxx
	K3Z5A0	449	S	xxxxxD_S_xxxxxx
	K4A6X7	475	S	xxxxxx_S_Pxxxxx
	K3XMP3	28	S	xxxxxD_S_xxxxxx
	K3XED8	794	S	xxxxxD_S_xxxxxx
	K3Y8J9	84	S	xxxRxx_S_xxxxxx
	K3YNI1	17	S	xxxxxx_S_Pxxxxx
	K3ZRK2	34	S	xxxxxx_S_xxExxx
	K3XVW9	143	T	xxxxxx_T_Pxxxxx
	K3XFG3	587	S	xxxxxx_S_Pxxxxx
	K3XEQ6	492	S	xxxxxx_S_xDxxxx
	K3ZQY5	500	S	xxxxxD_S_xxxxxx
	K3Z517	165	S	xxxxxx_S_Pxxxxx
	K3ZUP5	272	S	xxxRxx_S_xxxxxx
	K4A7V4	417	S	xxxxxx_S_xDxxxx
	K4A9J8	223	S	xxxxxx_S_Pxxxxx
	K3YEF1	113	S	xxxxxx_S_Pxxxxx
	K3XX63	113	T	xxxxxx_T_Pxxxxx
	K3YJE5	213	S	xxxxxx_S_xDxxxx
	K3Y5A5	507	S	xxxxxD_S_xxxxxx
	K3XVW9	394	S	xxxxxx_S_Pxxxxx
	K3Z564	161	S	xxxxxx_S_Pxxxxx
	K4A503	525	S	xxxxxx_S_Pxxxxx
	K3XWR4	110	S	xxxxxx_S_Pxxxxx
	K3ZQG3	766	S	xxxxxD_S_xxxxxx
	K3ZWC0	185	T	xxxxxx_T_Pxxxxx
	K3ZQG3	791	S	xxxxxD_S_xxxxxx
	K4A5T2	231	S	xxxRxx_S_xxxxxx
	K3ZQU8	749	T	xxxxxx_T_Pxxxxx
	K3Z3R2	478	T	xxxxxx_T_Pxxxxx
	K3YGM9	312	S	xxxRxx_S_xxxxxx
	K3XHF9	330	S	xxxxxx_S_Pxxxxx
	K3YFZ5	766	S	xxxxxx_S_Pxxxxx
	K3XW77	536	S	xxxxxD_S_xxxxxx
	K3YK68	131	S	xxxxxx_S_Pxxxxx
	K3ZH55	55	S	xxxxxx_S_xxExxx
	K3ZSN1	284	T	xxxxxx_T_Pxxxxx
	K4A7S0	501	T	xxxxxx_T_Pxxxxx
	K3XHZ9	47	T	xxxxxx_T_Pxxxxx
	K4A543	831	S	xxxxxD_S_xxxxxx
	K3XDT6	764	S	xxxxxx_S_xxExxx
	K3YPE3	913	S	xxxxxx_S_xxExxx
	K3XE67	14	S	xxxxxx_S_xDxxxx
	K3ZH55	692	S	xxxxxx_S_Pxxxxx
	K3XVW9	194	S	xxxxxx_S_Pxxxxx
	K3XED8	548	S	xxxxxx_S_Pxxxxx
	K3YVD7	106	S	xxxRxx_S_xxxxxx
	K4A5T6	523	S	xxxxxx_S_xDxxxx
	K3ZQN3	101	S	xxxxxx_S_xxExxx
	K3XFH0	553	S	xxxxxx_S_Pxxxxx
	K3XE05	1077	S	xxxxxx_S_xxExxx
	K3YUH9	32	S	xxxxxD_S_xxxxxx
	K3YGC8	700	T	xxxxxx_T_Pxxxxx
	K3XWP6	436	S	xxxxxx_S_Pxxxxx
	K3Y6S0	221	S	xxxxxx_S_xDxxxx
	K3XED0	699	S	xxxxxD_S_xxxxxx
	K3ZIN4	101	S	xxxxxD_S_xxxxxx
	K3XUT5	191	S	xxxxxx_S_xDxxxx
	K4A5T9	773	S	xxxxxD_S_xxxxxx
	K4A566	117	S	xxxxxx_S_Pxxxxx
	K3ZPW1	1572	S	xxxxxD_S_xxxxxx
	K4A4Y3	610	S	xxxxxD_S_xxxxxx
	K3XJW0	285	S	xxxxxx_S_xDxxxx
	K3ZIN4	102	S	xxxxxx_S_xDxxxx
	K3YPU8	719	S	xxxxxx_S_Pxxxxx
	K3ZTV6	145	S	xxxxxx_S_xDxxxx
	K3XHE1	141	S	xxxRxx_S_xxxxxx
	K3YPB2	158	S	xxxxxD_S_xxxxxx
	K3ZRK2	204	T	xxxxxx_T_Pxxxxx
	K3Y5S2	613	S	xxxxxx_S_Pxxxxx
	K3ZRV7	483	S	xxxxxx_S_xDxxxx
	K3YFZ5	438	S	xxxxxx_S_Pxxxxx
	K3ZUK5	175	S	xxxxxx_S_Pxxxxx
	K3ZRK2	326	S	xxxxxx_S_Pxxxxx
	K3YPC2	413	T	xxxxxx_T_Pxxxxx
	K3XV59	603	S	xxxxxx_S_xDxxxx
	K3YPB2	164	S	xxxxxD_S_xxxxxx
	K3XV13	641	S	xxxxxx_S_Pxxxxx
	K4AI52	312	T	xxxxxx_T_Pxxxxx
	K3YTF1	357	T	xxxxxx_T_Pxxxxx
	K3ZQM7	686	S	xxxxxx_S_Pxxxxx
	K3XXA3	59	S	xxxxxx_S_xxExxx
	K3ZQG9	214	S	xxxxxx_S_xxExxx
	K3Y4V6	243	S	xxxxxx_S_Pxxxxx
	K3ZI98	123	T	xxxxxx_T_Pxxxxx
	K3XHB2	425	S	xxxRxx_S_xxxxxx
	K3YID8	223	S	xxxxxx_S_Pxxxxx
	K3Z253	82	T	xxxxxx_T_Pxxxxx
	K4A884	114	S	xxxRxx_S_xxxxxx
	K3YI18	297	T	xxxxxx_T_Pxxxxx
	K3Z481	120	S	xxxxxx_S_xDxxxx
	K3Z388	46	S	xxxRxx_S_xxxxxx
	K4AAW3	195	T	xxxxxx_T_Pxxxxx
	K3ZQD8	947	S	xxxxxD_S_xxxxxx
	K3XUQ3	1231	S	xxxxxx_S_Pxxxxx
	K3Y6F3	509	S	xxxxxx_S_xDxxxx
	K3XW09	499	S	xxxxxx_S_Pxxxxx
	K3ZIN4	99	S	xxxxxD_S_xxxxxx
	K4A616	749	S	xxxxxD_S_xxxxxx
	K3Y1Q7	342	S	xxxxxx_S_xDxxxx
	K3ZPX9	1535	S	xxxxxx_S_xxExxx
	K3ZES3	103	S	xxxxxx_S_xDxxxx
	K3YVD7	229	S	xxxxxx_S_Pxxxxx
	K3XUR6	1385	S	xxxxxx_S_xDxxxx
	K4A8U9	399	S	xxxxxx_S_xxExxx
	K4A711	388	S	xxxRxx_S_xxxxxx
	K4AEY8	167	S	xxxxxx_S_Pxxxxx
	K3ZQD8	949	S	xxxxxD_S_xxxxxx
	K3YFZ5	793	S	xxxRxx_S_xxxxxx
	K3XEQ6	57	S	xxxxxx_S_Pxxxxx
	K3XWP6	453	S	xxxxxx_S_Pxxxxx
	K3XUW2	32	S	xxxRxx_S_xxxxxx
	K3Y575	293	S	xxxxxx_S_Pxxxxx
	K3YFY6	154	S	xxxxxD_S_xxxxxx
	K3ZRK2	305	S	xxxxxx_S_Pxxxxx
	K3XV04	436	S	xxxxxx_S_Pxxxxx
	K3XUQ3	1983	S	xxxxxx_S_Pxxxxx
	K3XIG6	8	S	xxxxxx_S_Pxxxxx
	K3YGD0	272	S	xxxxxx_S_Pxxxxx
	K3XWP6	78	S	xxxxxx_S_Pxxxxx
	K3ZQN3	70	S	xxxRxx_S_xxxxxx
	K4A7S0	552	S	xxxxxD_S_xxxxxx
	K3YGD8	269	S	xxxxxD_S_xxxxxx
	K3Z3T5	496	S	xxxxxx_S_xxExxx
	K3YVD7	219	S	xxxxxx_S_Pxxxxx
	K3XHZ9	211	S	xxxxxx_S_Pxxxxx
	K3Y8J9	86	S	xxxxxx_S_Pxxxxx
	K3XZB7	176	S	xxxxxD_S_xxxxxx
	K3YPC2	407	T	xxxxxx_T_Pxxxxx
	K3XV15	49	S	xxxRxx_S_xxxxxx
	K3ZTC7	220	S	xxxxxD_S_xxxxxx
	K3XKY0	151	S	xxxxxD_S_xxxxxx
	K3Y7W6	139	S	xxxxxD_S_xxxxxx
	K3Z3W6	688	S	xxxxxx_S_Pxxxxx
	K3YQ91	497	S	xxxRxx_S_xxxxxx
	K3XF87	527	S	xxxxxx_S_xDxxxx
	K4A6W4	455	S	xxxxxD_S_xxxxxx
	K4A4Q4	311	S	xxxxxx_S_xxExxx
	K3Z533	4	S	xxxxxx_S_xDxxxx
	K3ZQ52	240	S	xxxxxx_S_Pxxxxx
	K3YFZ5	775	S	xxxxxx_S_Pxxxxx
	K3XVW9	219	S	xxxxxx_S_Pxxxxx
	K4A5D1	21	S	xxxxxx_S_xxExxx
	K3Y919	3	S	xxxxxx_S_Pxxxxx
	K3ZQ90	74	S	xxxxxx_S_Pxxxxx
	K3ZQU2	623	S	xxxxxx_S_Pxxxxx
	K4AJL1	398	S	xxxxxx_S_Pxxxxx
	K3XVW9	207	S	xxxxxx_S_Pxxxxx
	K3ZSN1	297	S	xxxxxx_S_xxExxx
	K3Z399	756	S	xxxxxx_S_xxExxx
	K3ZW13	9	S	xxxxxx_S_Pxxxxx
	K3YI81	50	S	xxxxxx_S_Pxxxxx
	K3Z321	2956	S	xxxxxD_S_xxxxxx
	K3Z6J2	19	S	xxxxxx_S_Pxxxxx
	K3XHF9	112	T	xxxxxx_T_Pxxxxx
	K4ALI1	634	S	xxxxxx_S_Pxxxxx
	K3ZJF5	181	S	xxxxxx_S_Pxxxxx
	K3Z338	132	S	xxxxxx_S_xDxxxx
	K4A566	645	S	xxxxxD_S_xxxxxx
	K3XG91	158	S	xxxRxx_S_xxxxxx
	K3YTD9	203	S	xxxRxx_S_xxxxxx
	K4A4U4	480	S	xxxxxx_S_Pxxxxx
	K3XV15	47	S	xxxxxx_S_Pxxxxx
	K3XVW9	313	S	xxxxxD_S_xxxxxx
	K3XHZ9	45	S	xxxxxx_S_Pxxxxx
	K3Y9M4	146	S	xxxxxx_S_Pxxxxx
	K4A4E6	29	S	xxxxxx_S_Pxxxxx
	K3XDP7	1249	S	xxxxxD_S_xxxxxx
	K3YJE8	167	S	xxxxxx_S_Pxxxxx
	K3XEY9	600	S	xxxxxx_S_Pxxxxx
	K4ACH4	76	S	xxxxxx_S_Pxxxxx
	K4A566	194	S	xxxxxD_S_xxxxxx
	K4A7V4	425	S	xxxxxx_S_Pxxxxx
	K3ZSN1	204	S	xxxxxx_S_Pxxxxx
	K4A5M0	348	S	xxxxxx_S_xDxxxx
	K3ZQG9	216	S	xxxxxx_S_xxExxx
	K3XXG3	352	S	xxxxxx_S_Pxxxxx
	K3YQ10	111	S	xxxxxx_S_xxExxx
	K3ZQP9	84	S	xxxxxD_S_xxxxxx
	K3Z345	178	S	xxxxxx_S_Pxxxxx
	K3Z538	351	S	xxxRxx_S_xxxxxx
	K3XE20	633	S	xxxxxx_S_Pxxxxx
	K3XF19	89	S	xxxxxx_S_xDxxxx
	K3ZVT2	286	S	xxxRxx_S_xxxxxx
	K4A639	131	S	xxxxxD_S_xxxxxx

## Sheet: Cluster 3
	Motif Logo				Motif	Motif Score	Foreground		Background		Fold Increase
							Matches	Size	Matches	Size
					xxxRxx_S_xxxxxx	16.00	57	237	59654	963742	3.9
					xxxxxx_S_Pxxxxx	16.00	46	180	51321	904088	4.5
	Protein accession	Position	Amino acid	Motif logo
	K3YG46	579	S	xxxRxx_S_xxxxxx
	K3Z8Y8	178	S	xxxxxx_S_Pxxxxx
	K3YPG5	124	S	xxxRxx_S_xxxxxx
	K3YD82	692	S	xxxRxx_S_xxxxxx
	K3XVT7	579	S	xxxRxx_S_xxxxxx
	K3XUQ7	1459	S	xxxxxx_S_Pxxxxx
	K3Z8Y8	162	S	xxxRxx_S_xxxxxx
	K3Y4R9	789	S	xxxxxR_S_Pxxxxx
	K3ZTX8	286	S	xxxxxx_S_Pxxxxx
	K3YR05	23	S	xxxRxx_S_xxxxxx
	K3YHH9	28	S	xxxxxR_S_Pxxxxx
	K3YSS5	7	S	xxxxxR_S_Pxxxxx
	K3Z6L0	231	S	xxxRxx_S_xxxxxx
	K4A857	119	S	xxxxxx_S_Pxxxxx
	K3YUK8	282	S	xxxxxx_S_Pxxxxx
	K4A5X5	11	S	xxxRxx_S_xxxxxx
	K3XUS1	1477	S	xxxRxx_S_xxxxxx
	K3YUN3	185	S	xxxRxx_S_xxxxxx
	K3XY76	30	S	xxxxxx_S_Pxxxxx
	K3ZM42	9	S	xxxxxR_S_Pxxxxx
	K3XVI9	126	S	xxxxxx_S_Pxxxxx
	K3YG60	875	S	xxxxxx_S_Pxxxxx
	K3ZQ13	919	S	xxxRxx_S_xxxxxx
	K3YU63	313	S	xxxxxx_S_Pxxxxx
	K4AKW9	607	S	xxxxxx_S_Pxxxxx
	K3YKY0	95	S	xxxxxx_S_Pxxxxx
	K3XIU8	37	S	xxxxxx_S_Pxxxxx
	K3XJV0	330	S	xxxRxx_S_xxxxxx
	K3XUX6	710	S	xxxRxx_S_xxxxxx
	K4A6J3	507	S	xxxxxx_S_Pxxxxx
	K3YRN0	228	S	xxxxxx_S_Pxxxxx
	K3Z3H8	35	S	xxxRxx_S_xxxxxx
	K4AMS9	555	S	xxxRxx_S_xxxxxx
	K3YIX8	168	S	xxxxxx_S_Pxxxxx
	K4A4V5	11	S	xxxxxR_S_Pxxxxx
	K3ZR74	13	S	xxxRxx_S_xxxxxx
	K3YQY8	54	S	xxxRxx_S_xxxxxx
	K3Z545	49	S	xxxxxR_S_Pxxxxx
	K3YTT1	341	S	xxxxxR_S_Pxxxxx
	K3Z7R6	318	S	xxxRxx_S_xxxxxx
	K3Y4U0	117	S	xxxRxx_S_xxxxxx
	K3YHS7	206	S	xxxxxx_S_Pxxxxx
	K3Y3U3	250	S	xxxRxx_S_xxxxxx
	K3XDQ7	1304	S	xxxRxx_S_xxxxxx
	K3YV83	154	S	xxxxxR_S_Pxxxxx
	K3XN25	55	S	xxxRxx_S_xxxxxx
	K3Z4X5	575	S	xxxxxx_S_Pxxxxx
	K3Z4G8	639	S	xxxxxx_S_Pxxxxx
	K3YSW3	352	S	xxxRxx_S_xxxxxx
	K3YV83	166	S	xxxxxx_S_Pxxxxx
	K4A503	725	S	xxxRxx_S_xxxxxx
	K3XUX6	715	S	xxxxxx_S_Pxxxxx
	K3XEU4	194	S	xxxxxx_S_Pxxxxx
	K3Y3U3	217	S	xxxRxx_S_xxxxxx
	K3ZQ97	758	S	xxxxxR_S_Pxxxxx
	K3XXJ3	279	S	xxxxxR_S_Pxxxxx
	K3ZEL0	446	S	xxxxxR_S_Pxxxxx
	K3XYA8	187	S	xxxxxx_S_Pxxxxx
	K3YPS5	756	S	xxxRxx_S_xxxxxx
	K4ACH4	104	S	xxxRxx_S_xxxxxx
	K3Z5Y2	322	S	xxxxxx_S_Pxxxxx
	A0A0Q3RFU7	341	S	xxxRxx_S_xxxxxx
	K3YWC1	26	S	xxxxxx_S_Pxxxxx
	K3YV83	215	S	xxxRxx_S_xxxxxx
	K3YSS5	13	S	xxxxxx_S_Pxxxxx
	K3Z8Y8	22	S	xxxxxR_S_Pxxxxx
	K4AE28	249	S	xxxxxR_S_Pxxxxx
	K3YPS5	610	S	xxxxxx_S_Pxxxxx
	K3XH40	256	S	xxxxxx_S_Pxxxxx
	K3Y4V5	827	S	xxxxxx_S_Pxxxxx
	K3XF19	431	S	xxxxxx_S_Pxxxxx
	K3YV83	156	S	xxxRxx_S_xxxxxx
	K3ZXL6	121	S	xxxxxx_S_Pxxxxx
	K3ZEL0	449	S	xxxxxR_S_Pxxxxx
	K3Z5J0	44	S	xxxxxx_S_Pxxxxx
	K4A5X5	15	S	xxxRxx_S_xxxxxx
	K3XDW8	317	S	xxxRxx_S_xxxxxx
	K3Y9U1	108	S	xxxxxR_S_Pxxxxx
	K3YV83	204	S	xxxxxx_S_Pxxxxx
	K3YGQ0	600	S	xxxxxR_S_Pxxxxx
	K3Z5J0	41	S	xxxxxx_S_Pxxxxx
	K4AFI9	18	S	xxxRxx_S_xxxxxx
	K3XLW6	26	S	xxxRxx_S_xxxxxx
	K3XDY7	746	S	xxxxxx_S_Pxxxxx
	K3ZVJ0	240	S	xxxRxx_S_xxxxxx
	K3ZRF8	520	S	xxxRxx_S_xxxxxx
	K3ZPZ6	40	S	xxxxxx_S_Pxxxxx
	K3Z545	52	S	xxxxxR_S_Pxxxxx
	K3Y5N2	65	S	xxxxxR_S_Pxxxxx
	K3XUQ7	1808	S	xxxxxx_S_Pxxxxx
	K3Y3U3	252	S	xxxRxx_S_xxxxxx
	K3XDV5	108	S	xxxRxx_S_xxxxxx
	K3XDY7	1106	S	xxxxxx_S_Pxxxxx
	K3XT59	37	S	xxxxxx_S_Pxxxxx
	K3ZEL0	451	S	xxxRxx_S_xxxxxx
	K3ZUQ3	47	S	xxxRxx_S_xxxxxx
	K3XXE3	129	S	xxxxxR_S_Pxxxxx
	K3Z507	12	S	xxxxxR_S_Pxxxxx
	K3Y6P0	464	S	xxxxxx_S_Pxxxxx
	K3ZSK1	447	S	xxxRxx_S_xxxxxx
	K3Z3M2	573	S	xxxRxx_S_xxxxxx
	K3XVC3	10	S	xxxRxx_S_xxxxxx
	K3XDR5	1271	S	xxxxxR_S_Pxxxxx
	K4A4P6	380	S	xxxRxx_S_xxxxxx
	K3YSW3	362	S	xxxRxx_S_xxxxxx
	K3Z3Q2	760	S	xxxxxx_S_Pxxxxx
	K4A925	448	S	xxxRxx_S_xxxxxx
	K3ZRD1	645	S	xxxRxx_S_xxxxxx
	K3XI16	267	S	xxxRxx_S_xxxxxx
	K3YP95	1462	S	xxxxxx_S_Pxxxxx
	K3Z3F7	30	S	xxxRxx_S_xxxxxx
	K4AF53	206	S	xxxxxR_S_Pxxxxx
	K4A933	337	S	xxxRxx_S_xxxxxx
	K3YQD1	231	S	xxxxxx_S_Pxxxxx
	A0A0Q3RFU7	50	S	xxxxxx_S_Pxxxxx
	K4A5Y9	11	S	xxxRxx_S_xxxxxx
	K4A925	258	S	xxxRxx_S_xxxxxx
	K3Z4H8	412	S	xxxxxx_S_Pxxxxx
	K4A5W9	173	S	xxxxxx_S_Pxxxxx
	K3XVT8	609	S	xxxRxx_S_xxxxxx
	K3ZR74	33	S	xxxRxx_S_xxxxxx
	K4A5F7	916	S	xxxRxx_S_xxxxxx
	K3Z507	199	S	xxxRxx_S_xxxxxx
	K4A9X0	434	S	xxxRxx_S_xxxxxx
	K3YWC1	41	S	xxxxxx_S_Pxxxxx

## Sheet: Cluster 4
	Motif Logo				Motif	Motif Score	Foreground		Background		Fold Increase
							Matches	Size	Matches	Size
					xxxRxx_S_xxxxxx	16.00	46	177	56040	908807	4.2
	Protein accession	Position	Amino acid	Motif logo
	K3YPT9	449	S	xxxxxx_S_Pxxxxx
	K4A5Y5	575	S	xxxRxx_S_xxxxxx
	K3ZSG7	273	S	xxxxxx_S_Pxxxxx
	Q947M6	1112	S	xxxRxx_S_xxxxxx
	K3XI61	17	S	xxxxxx_S_Pxxxxx
	K4AAB9	60	S	xxxxxx_S_Pxxxxx
	K3XV51	803	S	xxxxxx_S_Pxxxxx
	K3XVL7	524	S	xxxRxx_S_xxxxxx
	K3ZRF8	515	S	xxxxxx_S_Pxxxxx
	K3Z5Y2	134	S	xxxRxx_S_xxxxxx
	K3XDZ9	712	S	xxxxxx_S_Pxxxxx
	K3Z5W8	169	S	xxxRxx_S_xxxxxx
	K3Y4V2	1018	S	xxxxxx_S_Pxxxxx
	K3YYK3	149	S	xxxxxx_S_Pxxxxx
	K3XUY1	1080	S	xxxRxx_S_xxxxxx
	K3YQY1	309	S	xxxRxx_S_xxxxxx
	K3YG08	585	S	xxxxxx_S_Pxxxxx
	K3Y5D3	24	S	xxxRxx_S_xxxxxx
	K4AKW9	480	S	xxxxxx_S_Pxxxxx
	K3YG08	589	S	xxxxxx_S_Pxxxxx
	K4A6P0	90	S	xxxxxx_S_Pxxxxx
	K3ZSQ5	486	S	xxxRxx_S_xxxxxx
	K3XV14	19	S	xxxxxx_S_Pxxxxx
	K3Z3H8	416	S	xxxxxx_S_Pxxxxx
	K4A5T5	610	S	xxxxxx_S_Pxxxxx
	K3XYA8	282	S	xxxRxx_S_xxxxxx
	K3YRN0	449	S	xxxRxx_S_xxxxxx
	K3XDQ8	1020	S	xxxxxx_S_Pxxxxx
	K3Z4L5	414	S	xxxRxx_S_xxxxxx
	K3Z4T9	356	S	xxxxxx_S_Pxxxxx
	K3Z4Z2	310	S	xxxRxx_S_xxxxxx
	K3Y530	355	S	xxxRxx_S_xxxxxx
	K3XDQ7	1621	S	xxxRxx_S_xxxxxx
	K4A5H1	701	S	xxxRxx_S_xxxxxx
	K3XET6	50	S	xxxxxx_S_Pxxxxx
	K3Z3I6	218	S	xxxxxx_S_Pxxxxx
	K3YZH2	6	S	xxxxxx_S_Pxxxxx
	K3Y4U8	141	S	xxxRxx_S_xxxxxx
	K3YRN0	477	S	xxxRxx_S_xxxxxx
	K3ZSA7	45	S	xxxxxx_S_Pxxxxx
	K3XVQ2	601	S	xxxRxx_S_xxxxxx
	K3Y4U1	390	S	xxxxxx_S_Pxxxxx
	K3XDT4	234	S	xxxRxx_S_xxxxxx
	K4A500	1056	S	xxxxxx_S_Pxxxxx
	K3YUW4	35	S	xxxxxx_S_Pxxxxx
	K3ZGY7	242	S	xxxxxx_S_Pxxxxx
	K3XHC1	96	S	xxxxxx_S_Pxxxxx
	K3YIZ8	11	S	xxxxxx_S_Pxxxxx
	K3Z458	386	S	xxxRxx_S_xxxxxx
	K3XHF0	360	S	xxxxxx_S_Pxxxxx
	K3YFZ5	139	S	xxxxxx_S_Pxxxxx
	K3XDR5	276	S	xxxRxx_S_xxxxxx
	K3Z331	929	S	xxxxxx_S_Pxxxxx
	K3Y530	291	S	xxxxxx_S_Pxxxxx
	K3YFY3	435	S	xxxRxx_S_xxxxxx
	K3YRN0	322	S	xxxRxx_S_xxxxxx
	K3Z350	142	S	xxxRxx_S_xxxxxx
	K3YYI9	57	S	xxxRxx_S_xxxxxx
	K4A5T5	488	S	xxxxxx_S_Pxxxxx
	K3XY68	136	S	xxxxxx_S_Pxxxxx
	K3XDU5	1085	S	xxxxxx_S_Pxxxxx
	K3ZU63	177	S	xxxxxx_S_Pxxxxx
	K3Z4T9	494	S	xxxRxx_S_xxxxxx
	K3Z3B5	225	S	xxxRxx_S_xxxxxx
	K4A500	858	S	xxxxxx_S_Pxxxxx
	K4A7P4	309	S	xxxxxx_S_Pxxxxx
	K4A5H1	555	S	xxxxxx_S_Pxxxxx
	K4A581	350	S	xxxRxx_S_xxxxxx
	K3ZGY7	315	S	xxxxxx_S_Pxxxxx
	K3XE95	868	S	xxxxxx_S_Pxxxxx
	K3Z4T9	405	S	xxxxxx_S_Pxxxxx
	K3ZSA7	218	S	xxxRxx_S_xxxxxx
	K3ZPW1	1771	S	xxxxxx_S_Pxxxxx
	K3YRN0	314	S	xxxRxx_S_xxxxxx
	K4A583	845	S	xxxRxx_S_xxxxxx
	K3Z6W1	72	S	xxxRxx_S_xxxxxx
	K3YYK3	270	S	xxxxxx_S_Pxxxxx
	K4A4P6	313	S	xxxRxx_S_xxxxxx
	K3XW09	555	S	xxxxxx_S_Pxxxxx
	K3XMP9	12	S	xxxRxx_S_xxxxxx
	K3YIZ8	20	S	xxxxxx_S_Pxxxxx
	K3Z4T9	170	S	xxxxxx_S_Pxxxxx
	K3Y7R0	20	S	xxxxxx_S_Pxxxxx
	K3YPY3	731	S	xxxxxx_S_Pxxxxx
	K3Z7K4	161	S	xxxRxx_S_xxxxxx
	K4AEY8	199	S	xxxRxx_S_xxxxxx
	K4A583	847	S	xxxxxx_S_Pxxxxx
	K3YWU2	34	S	xxxxxx_S_Pxxxxx
	K3XY96	266	S	xxxxxx_S_Pxxxxx
	K3ZS77	73	S	xxxRxx_S_xxxxxx
	K3YGB0	678	S	xxxxxx_S_Pxxxxx
	K4A884	363	S	xxxRxx_S_xxxxxx
	K4A884	429	S	xxxxxx_S_Pxxxxx
	K3Z4T9	333	S	xxxxxx_S_Pxxxxx
	K3YIZ8	13	S	xxxxxx_S_Pxxxxx
	K4A5H1	528	S	xxxxxx_S_Pxxxxx
	K3ZJF5	158	S	xxxRxx_S_xxxxxx
	K3XEK7	596	S	xxxRxx_S_xxxxxx
	K3XHF0	412	S	xxxxxx_S_Pxxxxx
	K4A4U5	693	S	xxxxxx_S_Pxxxxx
	K4A583	860	S	xxxxxx_S_Pxxxxx
	K3Z420	22	S	xxxRxx_S_xxxxxx
	K3YPP7	590	S	xxxxxx_S_Pxxxxx
	K3XDX9	282	S	xxxxxx_S_Pxxxxx
	K3Z4T9	174	S	xxxxxx_S_Pxxxxx
	K4A4P6	1397	S	xxxRxx_S_xxxxxx
	K3ZH85	834	S	xxxRxx_S_xxxxxx
	K3XV51	788	S	xxxxxx_S_Pxxxxx
	K3Y5N2	143	S	xxxxxx_S_Pxxxxx
	K3XVQ2	599	S	xxxRxx_S_xxxxxx
	K3Y5A2	693	S	xxxRxx_S_xxxxxx
	K3YYK3	155	S	xxxxxx_S_Pxxxxx

## Sheet: Cluster 5
	Motif Logo				Motif	Motif Score	Foreground		Background		Fold Increase
							Matches	Size	Matches	Size
					xxxxxx_S_Pxxxxx	16.00	75	284	58871	967678	4.3
					xxxRxx_S_xSxxxx	23.16	21	209	6235	908807	14.6
					xxxxxD_S_xxxxxx	8.23	29	188	40071	902572	3.5
	Protein accession	Position	Amino acid	Motif logo
	K3XDT4	275	S	xxxxxD_S_xxxxxx
	K3XV15	40	S	xxxxxx_S_Pxxxxx
	K3Y1L1	46	S	xxxxxx_S_Pxxxxx
	K3XVG3	734	S	xxxxxx_S_Pxxxxx
	K3Z6H1	168	S	xxxxxx_S_Pxxxxx
	K3Y7Y8	9	S	xxxxxx_S_Pxxxxx
	K4A500	1038	S	xxxRxx_S_xSxxxx
	K3ZQN2	114	S	xxxRxx_S_xSxxxx
	K3YGX8	241	S	xxxxxD_S_xxxxxx
	K4A4Y3	801	S	xxxxxD_S_xxxxxx
	K3Z3A2	121	S	xxxxxD_S_xxxxxx
	K3XFP7	115	S	xxxxxD_S_xxxxxx
	K3XWP8	408	S	xxxxxD_S_xxxxxx
	K4A4U5	717	S	xxxxxx_S_Pxxxxx
	K3YI11	7	S	xxxxxx_S_Pxxxxx
	K3Z3G9	128	S	xxxxxx_S_Pxxxxx
	K4AI52	329	S	xxxxxD_S_xxxxxx
	K3YPY9	125	S	xxxRxx_S_xSxxxx
	K3YP78	83	S	xxxxxx_S_Pxxxxx
	K3YEP8	181	S	xxxxxD_S_xxxxxx
	K4AG96	145	S	xxxxxx_S_Pxxxxx
	K3Z573	128	S	xxxxxx_S_Pxxxxx
	K4A6A9	500	S	xxxxxD_S_xxxxxx
	K3YQ10	166	S	xxxxxD_S_xxxxxx
	K3YPA6	482	S	xxxxxx_S_Pxxxxx
	K3Y3U3	29	S	xxxxxx_S_Pxxxxx
	K3XFG3	579	S	xxxxxx_S_Pxxxxx
	K4A5Z3	109	S	xxxxxD_S_xxxxxx
	K3Z2D4	118	S	xxxxxD_S_xxxxxx
	K3Z3Z3	34	S	xxxxxx_S_Pxxxxx
	K3XUU5	852	S	xxxxxx_S_Pxxxxx
	K3ZRJ8	47	S	xxxRxx_S_xSxxxx
	K3Y5N2	312	S	xxxxxD_S_xxxxxx
	K4AEQ2	21	S	xxxxxx_S_Pxxxxx
	K3ZU01	295	S	xxxxxx_S_Pxxxxx
	K3XFH0	601	S	xxxxxx_S_Pxxxxx
	K3ZQP9	706	S	xxxxxD_S_xxxxxx
	K3XEM8	657	S	xxxRxx_S_xSxxxx
	K3YHF1	109	S	xxxRxx_S_xSxxxx
	K3XEM8	566	S	xxxxxx_S_Pxxxxx
	K3Z3M2	711	S	xxxxxx_S_Pxxxxx
	K3ZGY7	434	S	xxxxxD_S_xxxxxx
	K3Z3Z3	32	S	xxxxxx_S_Pxxxxx
	K4A500	1040	S	xxxxxx_S_Pxxxxx
	K3ZUA1	127	S	xxxxxx_S_Pxxxxx
	K3YQ10	406	S	xxxxxD_S_xxxxxx
	K3Y708	197	S	xxxxxD_S_xxxxxx
	K3YD82	24	S	xxxxxD_S_xxxxxx
	K3ZJF5	175	S	xxxRxx_S_xSxxxx
	K3YGX8	220	S	xxxxxx_S_Pxxxxx
	K3ZRF8	556	S	xxxxxx_S_Pxxxxx
	K3Z3Z3	23	S	xxxxxx_S_Pxxxxx
	K4ALI1	517	S	xxxxxx_S_Pxxxxx
	K3ZW07	259	S	xxxxxx_S_Pxxxxx
	K3Z3Z3	10	S	xxxxxx_S_Pxxxxx
	K3XEV5	506	S	xxxxxx_S_Pxxxxx
	K3Z705	139	S	xxxxxx_S_Pxxxxx
	K3YV83	241	S	xxxRxx_S_xSxxxx
	K3ZH52	871	S	xxxxxx_S_Pxxxxx
	K3Y575	334	S	xxxxxx_S_Pxxxxx
	K3ZU42	130	S	xxxxxx_S_Pxxxxx
	K3ZJF5	173	S	xxxRxx_S_xSxxxx
	K3YYA2	268	S	xxxxxD_S_xxxxxx
	K3YNI1	213	S	xxxxxD_S_xxxxxx
	K3XHA9	205	S	xxxxxx_S_Pxxxxx
	K4AF02	203	S	xxxxxx_S_Pxxxxx
	K3Z573	126	S	xxxxxx_S_Pxxxxx
	K3XE99	763	S	xxxxxx_S_Pxxxxx
	K4A4N9	2064	S	xxxRxx_S_xSxxxx
	K3XUU5	848	S	xxxxxx_S_Pxxxxx
	K3XEI5	625	S	xxxxxx_S_Pxxxxx
	K3XXY5	327	S	xxxxxD_S_xxxxxx
	K3YPP3	892	S	xxxxxx_S_Pxxxxx
	K3ZTK2	7	S	xxxxxx_S_Pxxxxx
	K3ZJF5	177	S	xxxRxx_S_xSxxxx
	K3XDR5	1048	S	xxxxxx_S_Pxxxxx
	K4A5J3	692	S	xxxRxx_S_xSxxxx
	K4AEQ2	24	S	xxxxxx_S_Pxxxxx
	K3XFA0	433	S	xxxxxx_S_Pxxxxx
	K3XVZ1	566	S	xxxxxx_S_Pxxxxx
	K3Z6F1	255	S	xxxxxx_S_Pxxxxx
	K3Z573	325	S	xxxRxx_S_xSxxxx
	K3YV83	243	S	xxxxxx_S_Pxxxxx
	K3XF01	102	S	xxxxxx_S_Pxxxxx
	K3Z573	124	S	xxxRxx_S_xSxxxx
	K3Z3Z3	40	S	xxxxxx_S_Pxxxxx
	K3ZSE2	392	S	xxxxxx_S_Pxxxxx
	K3YPP3	888	S	xxxRxx_S_xSxxxx
	K4A6L1	42	S	xxxxxD_S_xxxxxx
	K3YQ10	168	S	xxxxxD_S_xxxxxx
	K3XDZ9	174	S	xxxRxx_S_xSxxxx
	K3XG53	29	S	xxxxxx_S_Pxxxxx
	K3Z6F1	323	S	xxxxxx_S_Pxxxxx
	K3Z3H3	574	S	xxxxxx_S_Pxxxxx
	K3XLN3	207	S	xxxxxx_S_Pxxxxx
	K3YQ10	577	S	xxxxxD_S_xxxxxx
	K3ZRF8	606	S	xxxxxx_S_Pxxxxx
	K3ZQM9	18	S	xxxxxx_S_Pxxxxx
	K3Z573	327	S	xxxxxx_S_Pxxxxx
	K3Y3U3	27	S	xxxRxx_S_xSxxxx
	K3Z3Z3	54	S	xxxxxx_S_Pxxxxx
	K4A367	100	S	xxxxxx_S_Pxxxxx
	K3Z3Z3	38	S	xxxxxx_S_Pxxxxx
	K4AA55	269	S	xxxxxD_S_xxxxxx
	K3Z253	299	S	xxxxxx_S_Pxxxxx
	K3Z4U9	156	S	xxxxxx_S_Pxxxxx
	K3XEM8	659	S	xxxxxx_S_Pxxxxx
	K3Z4X5	512	S	xxxxxx_S_Pxxxxx
	K3Z7P2	146	S	xxxxxD_S_xxxxxx
	K3XI99	367	S	xxxxxD_S_xxxxxx
	K3XY76	67	S	xxxRxx_S_xSxxxx
	K3YP78	87	S	xxxxxx_S_Pxxxxx
	K3YV83	233	S	xxxxxx_S_Pxxxxx
	K3YP78	89	S	xxxxxx_S_Pxxxxx
	K3XEI5	623	S	xxxRxx_S_xSxxxx
	K3XY76	69	S	xxxxxx_S_Pxxxxx
	K3Y823	256	S	xxxxxD_S_xxxxxx
	K3ZJF5	171	S	xxxRxx_S_xSxxxx
	K3YRN0	330	S	xxxxxx_S_Pxxxxx
	K3XV15	42	S	xxxxxx_S_Pxxxxx
	K3XFE6	311	S	xxxxxx_S_Pxxxxx
	K3YQ10	575	S	xxxRxx_S_xSxxxx
	K3ZIR9	207	S	xxxxxx_S_Pxxxxx
	K3YUH9	43	S	xxxxxx_S_Pxxxxx
	K3Z4G3	103	S	xxxxxD_S_xxxxxx
	K3YQN7	57	S	xxxxxx_S_Pxxxxx

## Sheet: Cluster 6
	Motif Logo				Motif	Motif Score	Foreground		Background		Fold Increase
							Matches	Size	Matches	Size
					xxxxxx_S_Pxxxxx	16.00	85	384	58871	967678	3.6
					xxxRxx_S_xxxxxx	9.31	49	299	56040	908807	2.7
					xxxxxx_S_Dxxxxx	9.49	40	250	44439	852767	3.1
	Protein accession	Position	Amino acid	Motif logo
	K3YPT2	595	S	xxxxxx_S_Pxxxxx
	K3XSZ5	1640	S	xxxRxx_S_xxxxxx
	K4A545	419	S	xxxxxx_S_Dxxxxx
	K3YSS5	185	S	xxxxxx_S_Pxxxxx
	K3XE10	1064	S	xxxRxx_S_xxxxxx
	K3YSI6	385	S	xxxRxx_S_xxxxxx
	K3ZWC0	231	S	xxxRxx_S_xxxxxx
	K3ZQK2	639	S	xxxRxx_S_xxxxxx
	K3XDQ5	1052	S	xxxRxx_S_xxxxxx
	K3ZRZ7	397	S	xxxRxx_S_xxxxxx
	K3ZLB0	395	S	xxxRxx_S_xxxxxx
	K3XEY3	129	S	xxxxxx_S_Pxxxxx
	K3XDY7	909	S	xxxxxx_S_Dxxxxx
	K3ZLC3	160	S	xxxxxx_S_Pxxxxx
	K3XEM8	721	S	xxxxxx_S_Pxxxxx
	K3YG68	535	S	xxxxxx_S_Pxxxxx
	K3XFV7	327	S	xxxRxx_S_xxxxxx
	K3Z3X3	175	S	xxxRxx_S_xxxxxx
	K3XUR8	663	S	xxxxxx_S_Dxxxxx
	K4A5J2	14	S	xxxRxx_S_xxxxxx
	K3XV17	731	S	xxxxxx_S_Dxxxxx
	K3Z4F8	86	S	xxxxxx_S_Pxxxxx
	K4A4M2	416	S	xxxRxx_S_xxxxxx
	K3ZH55	638	S	xxxxxx_S_Pxxxxx
	K3XDU5	635	S	xxxxxx_S_Dxxxxx
	K3YIN8	308	S	xxxxxx_S_Dxxxxx
	K3Z3W6	142	S	xxxxxx_S_Dxxxxx
	K3XHF9	461	S	xxxxxx_S_Dxxxxx
	K3YFX3	351	S	xxxxxx_S_Dxxxxx
	K3XI46	127	S	xxxRxx_S_xxxxxx
	K3XUQ7	944	S	xxxxxx_S_Pxxxxx
	K3YAW2	15	S	xxxxxx_S_Pxxxxx
	K3YP63	18	S	xxxxxx_S_Pxxxxx
	K3Z4F8	536	S	xxxxxx_S_Pxxxxx
	K3XVW9	279	S	xxxRxx_S_xxxxxx
	K3XV88	12	S	xxxRxx_S_xxxxxx
	K3XHV3	50	S	xxxxxx_S_Pxxxxx
	K4A4M2	1434	S	xxxRxx_S_xxxxxx
	K3ZQR0	136	S	xxxxxx_S_Dxxxxx
	K3XL98	249	S	xxxxxx_S_Dxxxxx
	K3XY41	59	S	xxxxxx_S_Dxxxxx
	K4A4Y9	611	S	xxxRxx_S_xxxxxx
	K3ZRR5	323	S	xxxRxx_S_xxxxxx
	K3Z4F8	544	S	xxxxxx_S_Pxxxxx
	K4A500	710	S	xxxxxx_S_Pxxxxx
	K3Y7I7	29	S	xxxxxx_S_Pxxxxx
	K3XG53	459	S	xxxxxx_S_Pxxxxx
	K3XJ29	162	S	xxxxxx_S_Pxxxxx
	K3Y3P5	29	S	xxxxxx_S_Dxxxxx
	K3XI82	170	S	xxxxxx_S_Dxxxxx
	K3ZH35	366	S	xxxxxx_S_Pxxxxx
	K3XEM8	767	S	xxxxxx_S_Pxxxxx
	K3ZJ52	330	S	xxxxxx_S_Dxxxxx
	K3YAY1	73	S	xxxxxx_S_Dxxxxx
	K3ZR16	737	S	xxxRxx_S_xxxxxx
	K3XUR8	110	S	xxxxxx_S_Pxxxxx
	K4A6K1	515	S	xxxxxx_S_Dxxxxx
	K4AC05	135	S	xxxxxx_S_Pxxxxx
	K3Z4F8	540	S	xxxxxx_S_Pxxxxx
	K3XSQ9	565	S	xxxxxx_S_Pxxxxx
	K3XEY9	37	S	xxxxxx_S_Dxxxxx
	K4A4M2	2004	S	xxxxxx_S_Pxxxxx
	K3XZ13	205	S	xxxRxx_S_xxxxxx
	K3Y546	847	S	xxxxxx_S_Dxxxxx
	K3ZN98	147	S	xxxxxx_S_Pxxxxx
	K3YFY6	115	S	xxxRxx_S_xxxxxx
	K3ZQE6	13	S	xxxRxx_S_xxxxxx
	K3YP80	1459	S	xxxxxx_S_Pxxxxx
	K3Z8Z1	245	S	xxxRxx_S_xxxxxx
	K3ZTV9	386	S	xxxxxx_S_Dxxxxx
	K3ZSN1	417	S	xxxRxx_S_xxxxxx
	K3YHZ4	38	S	xxxxxx_S_Pxxxxx
	K3YP80	741	S	xxxxxx_S_Pxxxxx
	K4A500	753	S	xxxxxx_S_Pxxxxx
	K4AKS6	8	S	xxxxxx_S_Pxxxxx
	K3ZQH3	875	S	xxxxxx_S_Dxxxxx
	K3YB07	8	S	xxxRxx_S_xxxxxx
	K3XVW9	364	S	xxxxxx_S_Pxxxxx
	K4A787	44	S	xxxxxx_S_Pxxxxx
	K3YU76	301	S	xxxxxx_S_Dxxxxx
	K4A4T6	5	S	xxxxxx_S_Pxxxxx
	K3YHP0	430	S	xxxxxx_S_Pxxxxx
	K3Y511	351	S	xxxRxx_S_xxxxxx
	K3ZRM1	20	S	xxxxxx_S_Pxxxxx
	K4A5T5	510	S	xxxxxx_S_Dxxxxx
	K4AMS9	731	S	xxxRxx_S_xxxxxx
	K3YIE7	125	S	xxxxxx_S_Pxxxxx
	K3ZPV7	795	S	xxxxxx_S_Dxxxxx
	K3ZU84	355	S	xxxxxx_S_Pxxxxx
	K3Z4F8	14	S	xxxxxx_S_Pxxxxx
	K3YB45	81	S	xxxxxx_S_Pxxxxx
	K4A4T6	439	S	xxxxxx_S_Pxxxxx
	K3Z7E5	138	S	xxxxxx_S_Dxxxxx
	K3XEG4	821	S	xxxxxx_S_Pxxxxx
	K3Z4K7	65	S	xxxxxx_S_Dxxxxx
	K3XZD3	185	S	xxxxxx_S_Dxxxxx
	K3XHZ9	21	S	xxxxxx_S_Pxxxxx
	K3XF19	84	S	xxxRxx_S_xxxxxx
	K4A500	774	S	xxxxxx_S_Pxxxxx
	K3YGV1	28	S	xxxxxx_S_Pxxxxx
	K4A9K7	81	S	xxxxxx_S_Pxxxxx
	K3XEI9	834	S	xxxxxx_S_Pxxxxx
	K3ZPX9	1532	S	xxxxxx_S_Pxxxxx
	K3XDU5	637	S	xxxxxx_S_Dxxxxx
	K4A9P8	55	S	xxxxxx_S_Pxxxxx
	K3XIK1	142	S	xxxxxx_S_Dxxxxx
	K3XED8	505	S	xxxxxx_S_Pxxxxx
	K4A500	815	S	xxxRxx_S_xxxxxx
	K4A4M2	1993	S	xxxxxx_S_Pxxxxx
	K3ZH40	265	S	xxxRxx_S_xxxxxx
	K3Z3R5	322	S	xxxxxx_S_Pxxxxx
	K3XUT5	876	S	xxxRxx_S_xxxxxx
	K3YPS6	727	S	xxxxxx_S_Pxxxxx
	K4AJP9	394	S	xxxxxx_S_Pxxxxx
	A2TJU6	246	S	xxxRxx_S_xxxxxx
	K4A4M2	607	S	xxxxxx_S_Pxxxxx
	K4A500	973	S	xxxxxx_S_Pxxxxx
	K3ZRM1	24	S	xxxxxx_S_Pxxxxx
	K4A4M2	1440	S	xxxxxx_S_Pxxxxx
	K3YI87	343	S	xxxxxx_S_Pxxxxx
	K3YGC8	640	S	xxxRxx_S_xxxxxx
	K3YRF0	509	S	xxxRxx_S_xxxxxx
	K3ZM38	302	S	xxxRxx_S_xxxxxx
	K3ZVS1	115	S	xxxRxx_S_xxxxxx
	K3ZPV9	453	S	xxxxxx_S_Dxxxxx
	K3Z3B5	82	S	xxxxxx_S_Pxxxxx
	K3Z321	2737	S	xxxRxx_S_xxxxxx
	K3Y1A6	163	S	xxxRxx_S_xxxxxx
	K3XUR8	225	S	xxxxxx_S_Dxxxxx
	K4ALI1	664	S	xxxRxx_S_xxxxxx
	K3XEZ4	284	S	xxxxxx_S_Dxxxxx
	K4AMZ0	290	S	xxxxxx_S_Dxxxxx
	K3ZRL2	193	S	xxxxxx_S_Pxxxxx
	K3XSX8	30	S	xxxxxx_S_Pxxxxx
	K3XXM8	146	S	xxxxxx_S_Pxxxxx
	K3Z4K7	17	S	xxxxxx_S_Dxxxxx
	K3Y594	608	S	xxxxxx_S_Pxxxxx
	K3XEG5	141	S	xxxxxx_S_Pxxxxx
	K4A4Y9	1075	S	xxxxxx_S_Pxxxxx
	K3Y530	280	S	xxxxxx_S_Pxxxxx
	K3Y1E2	48	S	xxxxxx_S_Dxxxxx
	K3XWD4	224	S	xxxxxx_S_Pxxxxx
	K3Y5D3	689	S	xxxRxx_S_xxxxxx
	K3ZSS9	318	S	xxxxxx_S_Pxxxxx
	K3Y7F5	35	S	xxxxxx_S_Pxxxxx
	K3Y594	683	S	xxxxxx_S_Pxxxxx
	K3ZJ30	208	S	xxxRxx_S_xxxxxx
	K3Z4F8	611	S	xxxxxx_S_Pxxxxx
	K4A5E1	382	S	xxxxxx_S_Pxxxxx
	K3ZIJ4	364	S	xxxxxx_S_Pxxxxx
	K3YQD0	320	S	xxxxxx_S_Pxxxxx
	K3Z4K7	267	S	xxxxxx_S_Dxxxxx
	K3XUR8	54	S	xxxxxx_S_Pxxxxx
	K3Z4Q9	240	S	xxxxxx_S_Pxxxxx
	K3YGB0	91	S	xxxxxx_S_Pxxxxx
	K3XJC6	233	S	xxxxxx_S_Pxxxxx
	K3XUR8	134	S	xxxxxx_S_Pxxxxx
	K3YI81	115	S	xxxRxx_S_xxxxxx
	K4A562	122	S	xxxxxx_S_Dxxxxx
	K3Z4K7	21	S	xxxxxx_S_Dxxxxx
	K3Z3A4	987	S	xxxRxx_S_xxxxxx
	K3Z4Z4	568	S	xxxxxx_S_Dxxxxx
	K3ZQK2	554	S	xxxRxx_S_xxxxxx
	K3XSG6	375	S	xxxRxx_S_xxxxxx
	K3XEM8	680	S	xxxRxx_S_xxxxxx
	K3YAA1	93	S	xxxxxx_S_Pxxxxx
	K3XVD9	636	S	xxxxxx_S_Dxxxxx
	K3YGC8	666	S	xxxRxx_S_xxxxxx
	K3Z3A4	1061	S	xxxRxx_S_xxxxxx
	K3YRQ4	469	S	xxxRxx_S_xxxxxx
	K3ZQ56	407	S	xxxxxx_S_Pxxxxx
	K3XWW2	428	S	xxxxxx_S_Pxxxxx
	K3YLW7	726	S	xxxxxx_S_Pxxxxx
	K3YG60	863	S	xxxxxx_S_Pxxxxx

## Sheet: Cluster 7
	Motif Logo				Motif	Motif Score	Foreground		Background		Fold Increase
							Matches	Size	Matches	Size
					xxxRxx_S_xxxxxx	16.00	64	286	60148	967678	3.6
	Protein accession	Position	Amino acid	Motif logo
	K3YTL8	42	S	xxxRxx_S_xxxxxx
	K3YRZ4	192	S	xxxRxx_S_xxxxxx
	K3Z3T8	104	S	xxxRxx_S_xxxxxx
	K3YP84	1400	S	xxxRxx_S_xxxxxx
	K3Y647	91	S	xxxRxx_S_xxxxxx
	K3Z9F5	125	S	xxxRxx_S_xxxxxx
	K3XZM0	157	S	xxxRxx_S_xxxxxx
	K3YUM9	92	S	xxxRxx_S_xxxxxx
	K3Y6B9	16	S	xxxRxx_S_xxxxxx
	K3YUN3	191	S	xxxRxx_S_xxxxxx
	K3ZRL2	506	S	xxxRxx_S_xxxxxx
	K4AL83	108	S	xxxRxx_S_xxxxxx
	K3YI48	45	S	xxxRxx_S_xxxxxx
	K3YRN0	218	S	xxxRxx_S_xxxxxx
	K3ZHH6	105	S	xxxRxx_S_xxxxxx
	K3XDS9	30	S	xxxRxx_S_xxxxxx
	K3XJV0	94	S	xxxRxx_S_xxxxxx
	K3Y625	333	S	xxxRxx_S_xxxxxx
	K4A682	492	S	xxxRxx_S_xxxxxx
	K3YAK3	24	S	xxxRxx_S_xxxxxx
	K3XDV5	169	S	xxxRxx_S_xxxxxx
	K3YSL6	124	S	xxxRxx_S_xxxxxx
	K3ZJ52	35	S	xxxRxx_S_xxxxxx
	K4A6R9	643	S	xxxRxx_S_xxxxxx
	K3XDY7	628	S	xxxRxx_S_xxxxxx
	K3ZPX6	767	S	xxxRxx_S_xxxxxx
	K4A4P8	1927	S	xxxRxx_S_xxxxxx
	K3XUT6	688	S	xxxRxx_S_xxxxxx
	K4ABU0	262	S	xxxRxx_S_xxxxxx
	K4A8P0	217	S	xxxRxx_S_xxxxxx
	K3YR55	126	S	xxxRxx_S_xxxxxx
	K3YPX8	150	S	xxxRxx_S_xxxxxx
	K3ZR52	291	S	xxxRxx_S_xxxxxx
	K3XDR5	1103	S	xxxRxx_S_xxxxxx
	K3XLR6	11	S	xxxRxx_S_xxxxxx
	K3Y629	191	S	xxxRxx_S_xxxxxx
	K3XUR7	1202	S	xxxRxx_S_xxxxxx
	K3XEW8	582	S	xxxRxx_S_xxxxxx
	K3XWP8	386	S	xxxRxx_S_xxxxxx
	K3ZH55	97	S	xxxRxx_S_xxxxxx
	K4A857	110	S	xxxRxx_S_xxxxxx
	K4A4M6	798	S	xxxRxx_S_xxxxxx
	K3XUR7	1204	S	xxxRxx_S_xxxxxx
	K3XVS4	48	S	xxxRxx_S_xxxxxx
	K3XWP8	445	S	xxxRxx_S_xxxxxx
	K3YG75	843	S	xxxRxx_S_xxxxxx
	K3YQD1	169	S	xxxRxx_S_xxxxxx
	K3ZRL2	344	S	xxxRxx_S_xxxxxx
	K4A5K8	657	S	xxxRxx_S_xxxxxx
	K4ALI1	14	S	xxxRxx_S_xxxxxx
	K4AJE0	718	S	xxxRxx_S_xxxxxx
	K3YIF6	108	S	xxxRxx_S_xxxxxx
	K3Z6F1	363	S	xxxRxx_S_xxxxxx
	K3Z3E8	560	S	xxxRxx_S_xxxxxx
	K3ZHH6	86	S	xxxRxx_S_xxxxxx
	K3Z7V2	231	S	xxxRxx_S_xxxxxx
	K3ZRL2	346	S	xxxRxx_S_xxxxxx
	K3ZRL2	363	S	xxxRxx_S_xxxxxx
	K3XGU6	200	S	xxxRxx_S_xxxxxx
	K3YGN9	20	S	xxxRxx_S_xxxxxx
	K3Z3T8	428	S	xxxRxx_S_xxxxxx
	K3Y4N3	924	S	xxxRxx_S_xxxxxx
	K3ZRL2	504	S	xxxRxx_S_xxxxxx
	K3ZU85	28	S	xxxRxx_S_xxxxxx

## Sheet: Cluster 8
	Motif Logo				Motif	Motif Score	Foreground		Background		Fold Increase
							Matches	Size	Matches	Size
					xxxxxx_S_Pxxxxx	16.00	109	475	58871	967678	3.8
					xxxxxD_S_xxxxxx	12.69	52	366	40262	908807	3.2
					Kxxxxx_S_xxxxxx	7.65	39	314	39776	868545	2.7
					xxxxxx_S_Dxxxxx	6.65	36	275	41954	828769	2.6
					xxxxxR_S_xxxxxx	6.12	37	239	50753	786815	2.4
					xxxxxx_T_Pxxxxx	16.00	29	60	33644	561654	8.1
	Protein accession	Position	Amino acid	Motif logo
	K4A583	942	S	xxxxxD_S_xxxxxx
	K4AH01	59	T	xxxxxx_T_Pxxxxx
	K3Y4M0	2606	T	xxxxxx_T_Pxxxxx
	K3XEY9	602	S	xxxxxx_S_Pxxxxx
	K3YG93	371	S	Kxxxxx_S_xxxxxx
	K4A748	37	S	xxxxxR_S_xxxxxx
	K3YP69	2216	S	xxxxxx_S_Pxxxxx
	K3XEI5	709	S	xxxxxR_S_xxxxxx
	K3XZH1	99	S	xxxxxx_S_Dxxxxx
	K3YGY0	545	S	xxxxxD_S_xxxxxx
	K3XWP8	252	S	xxxxxx_S_Pxxxxx
	K3YFV6	533	S	xxxxxx_S_Pxxxxx
	K4A757	25	S	xxxxxR_S_xxxxxx
	K4A955	319	S	Kxxxxx_S_xxxxxx
	K3XVU8	627	S	xxxxxD_S_xxxxxx
	K3Z348	831	S	Kxxxxx_S_xxxxxx
	K3YGX0	4	S	xxxxxD_S_xxxxxx
	K3Z3Q2	19	S	xxxxxx_S_Dxxxxx
	K4A518	592	S	xxxxxD_S_xxxxxx
	K4A4M8	1831	S	xxxxxx_S_Pxxxxx
	K3YWI9	134	S	xxxxxx_S_Dxxxxx
	K3ZEI0	137	T	xxxxxx_T_Pxxxxx
	K3ZIE2	343	S	xxxxxx_S_Pxxxxx
	K3XHB4	462	S	Kxxxxx_S_xxxxxx
	K3Y575	803	S	Kxxxxx_S_xxxxxx
	K3Z3Z3	97	S	xxxxxx_S_Dxxxxx
	K3Z3E8	964	S	xxxxxx_S_Pxxxxx
	K4A0P7	412	S	Kxxxxx_S_xxxxxx
	K3Z824	283	S	Kxxxxx_S_xxxxxx
	K3XEI5	602	S	xxxxxx_S_Pxxxxx
	K3Z573	342	S	xxxxxx_S_Pxxxxx
	K3Z9X7	185	S	xxxxxD_S_xxxxxx
	K3YP69	2219	S	Kxxxxx_S_xxxxxx
	K3XNJ5	19	S	xxxxxx_S_Pxxxxx
	K3XEI5	498	S	xxxxxx_S_Pxxxxx
	K3XDS6	18	S	xxxxxD_S_xxxxxx
	K4A5B0	249	S	Kxxxxx_S_xxxxxx
	K3Z3E8	165	S	xxxxxx_S_Dxxxxx
	K3ZU01	317	S	xxxxxx_S_Pxxxxx
	K3XEC9	529	S	Kxxxxx_S_xxxxxx
	K3ZQ90	189	S	xxxxxx_S_Pxxxxx
	K3ZHB0	433	S	xxxxxR_S_xxxxxx
	K4A843	538	S	Kxxxxx_S_xxxxxx
	K3Y8H2	148	S	xxxxxR_S_xxxxxx
	K3XXF9	261	S	xxxxxD_S_xxxxxx
	K3Z111	480	S	Kxxxxx_S_xxxxxx
	K3ZU19	345	S	xxxxxx_S_Pxxxxx
	K3ZT94	123	S	xxxxxx_S_Dxxxxx
	K4A4S4	1492	S	xxxxxx_S_Dxxxxx
	K3Z3Q2	792	S	xxxxxx_S_Dxxxxx
	K3ZWY9	201	S	xxxxxx_S_Dxxxxx
	K3Y4M0	2603	T	xxxxxx_T_Pxxxxx
	K3XEY9	605	T	xxxxxx_T_Pxxxxx
	K3XVA7	718	T	xxxxxx_T_Pxxxxx
	K4A8W7	7	S	xxxxxx_S_Pxxxxx
	K4A8P0	166	S	xxxxxx_S_Pxxxxx
	K3YQD1	185	S	xxxxxx_S_Pxxxxx
	K3XDV9	609	S	xxxxxR_S_xxxxxx
	K3Z766	34	S	Kxxxxx_S_xxxxxx
	K3Y9U1	137	T	xxxxxx_T_Pxxxxx
	K3Z7D0	230	S	xxxxxx_S_Pxxxxx
	K3Y5A7	687	S	Kxxxxx_S_xxxxxx
	K3XLM9	14	S	xxxxxx_S_Pxxxxx
	K3XEI5	496	S	Kxxxxx_S_xxxxxx
	K3YPG5	136	S	xxxxxR_S_xxxxxx
	K4AEY8	180	S	xxxxxx_S_Pxxxxx
	K3YKH0	3	S	xxxxxx_S_Pxxxxx
	K3XDS9	15	S	xxxxxD_S_xxxxxx
	K3XHA9	66	T	xxxxxx_T_Pxxxxx
	K4A4M8	2186	T	xxxxxx_T_Pxxxxx
	K3YTS8	167	S	xxxxxR_S_xxxxxx
	K3XV24	462	S	Kxxxxx_S_xxxxxx
	K4A5B0	237	S	xxxxxx_S_Pxxxxx
	K3ZQK2	448	S	Kxxxxx_S_xxxxxx
	K4A153	51	S	xxxxxx_S_Dxxxxx
	K3XDV7	637	S	xxxxxD_S_xxxxxx
	K3ZJG5	17	S	xxxxxx_S_Pxxxxx
	K3Z7D0	241	T	xxxxxx_T_Pxxxxx
	K4A4P2	1706	S	xxxxxx_S_Pxxxxx
	K3ZPZ6	411	S	xxxxxR_S_xxxxxx
	K3Z3R2	545	S	xxxxxD_S_xxxxxx
	K3Y1L1	45	S	xxxxxD_S_xxxxxx
	K3ZGW5	400	S	xxxxxx_S_Pxxxxx
	K4AKQ7	487	S	xxxxxx_S_Dxxxxx
	K3YP69	2140	S	xxxxxx_S_Pxxxxx
	K3ZQN1	411	S	xxxxxR_S_xxxxxx
	K3ZHA2	668	S	xxxxxx_S_Pxxxxx
	K4A649	702	S	xxxxxx_S_Pxxxxx
	K4A5J3	795	S	Kxxxxx_S_xxxxxx
	K3ZSA5	503	T	xxxxxx_T_Pxxxxx
	K4A5Z8	19	S	Kxxxxx_S_xxxxxx
	K3ZPZ6	1086	T	xxxxxx_T_Pxxxxx
	K4A220	104	S	xxxxxx_S_Pxxxxx
	K3ZQ93	1005	S	Kxxxxx_S_xxxxxx
	K4A6L1	214	S	Kxxxxx_S_xxxxxx
	K3Z3Q0	101	S	xxxxxx_S_Pxxxxx
	K3XT59	40	T	xxxxxx_T_Pxxxxx
	K3Z6R2	3	S	xxxxxx_S_Dxxxxx
	K3ZEA2	77	S	xxxxxx_S_Pxxxxx
	K3YHF1	133	T	xxxxxx_T_Pxxxxx
	K3Z5J0	322	S	xxxxxx_S_Pxxxxx
	K3XDV7	641	S	Kxxxxx_S_xxxxxx
	K3YPL9	459	S	xxxxxx_S_Pxxxxx
	K3XLG2	15	S	xxxxxR_S_xxxxxx
	K3ZRL2	399	T	xxxxxx_T_Pxxxxx
	K3XFH7	638	S	xxxxxD_S_xxxxxx
	K4A583	1020	S	xxxxxD_S_xxxxxx
	K3XGY1	341	S	xxxxxx_S_Pxxxxx
	K4AAL8	344	S	Kxxxxx_S_xxxxxx
	K3XDY7	785	S	xxxxxx_S_Pxxxxx
	K3YGY0	542	S	xxxxxR_S_xxxxxx
	K3Y4U0	3	S	xxxxxx_S_Dxxxxx
	K3YHH5	39	S	xxxxxD_S_xxxxxx
	K3XPP6	93	S	xxxxxx_S_Pxxxxx
	K3ZQN1	386	S	xxxxxx_S_Pxxxxx
	K3XW09	590	T	xxxxxx_T_Pxxxxx
	K3ZQD2	164	S	xxxxxx_S_Dxxxxx
	K4AMG9	215	S	Kxxxxx_S_xxxxxx
	K3Z111	52	S	Kxxxxx_S_xxxxxx
	K4A857	102	S	xxxxxx_S_Pxxxxx
	K3Y4P5	683	S	xxxxxx_S_Pxxxxx
	K3ZPW4	1872	S	xxxxxx_S_Pxxxxx
	K3ZQ52	279	S	xxxxxD_S_xxxxxx
	K3ZN69	527	S	Kxxxxx_S_xxxxxx
	K4A4P2	1680	S	xxxxxx_S_Pxxxxx
	K4AAL8	175	S	xxxxxx_S_Pxxxxx
	K4A5B0	251	S	xxxxxx_S_Pxxxxx
	K3XV97	139	S	xxxxxR_S_xxxxxx
	K3XHW9	54	S	xxxxxx_S_Pxxxxx
	K4A583	994	S	xxxxxD_S_xxxxxx
	K3Z7D0	225	S	xxxxxx_S_Pxxxxx
	K3Y5N2	323	S	xxxxxD_S_xxxxxx
	K3YT65	374	S	Kxxxxx_S_xxxxxx
	K3Y4Y0	424	T	xxxxxx_T_Pxxxxx
	K3YQD1	196	S	xxxxxx_S_Pxxxxx
	K3YQD0	494	S	xxxxxx_S_Pxxxxx
	K3XDV5	1061	S	xxxxxx_S_Pxxxxx
	K3ZJQ2	56	S	xxxxxx_S_Pxxxxx
	K3YV78	143	S	Kxxxxx_S_xxxxxx
	K3XDS7	32	S	xxxxxR_S_xxxxxx
	K3Y800	347	S	xxxxxx_S_Pxxxxx
	K3ZW13	65	S	xxxxxx_S_Pxxxxx
	K3YPF0	955	S	xxxxxD_S_xxxxxx
	K3XFH7	634	S	xxxxxD_S_xxxxxx
	K4A7K9	107	S	xxxxxx_S_Dxxxxx
	K3XE85	632	S	xxxxxx_S_Pxxxxx
	K3YT48	391	S	xxxxxx_S_Pxxxxx
	K3XM79	65	S	xxxxxx_S_Pxxxxx
	K3YQD1	172	S	xxxxxx_S_Dxxxxx
	K3XUS1	1411	S	xxxxxx_S_Pxxxxx
	K3XI99	362	S	xxxxxD_S_xxxxxx
	K3YHS7	334	S	xxxxxx_S_Pxxxxx
	K3Z338	69	S	xxxxxx_S_Dxxxxx
	K4A4P2	1669	S	xxxxxx_S_Pxxxxx
	K3XDY7	1013	S	xxxxxD_S_xxxxxx
	K3XF11	160	S	xxxxxx_S_Pxxxxx
	K4A757	18	S	xxxxxD_S_xxxxxx
	K3Z4Z2	84	S	xxxxxx_S_Dxxxxx
	K3XDY7	1016	S	xxxxxD_S_xxxxxx
	K3XUW0	1102	S	xxxxxR_S_xxxxxx
	K3Z362	849	S	xxxxxx_S_Pxxxxx
	K3ZU19	344	S	xxxxxD_S_xxxxxx
	K3Z111	491	S	xxxxxR_S_xxxxxx
	K3ZRL2	424	S	xxxxxx_S_Pxxxxx
	K3XEI5	612	S	xxxxxx_S_Pxxxxx
	K3YP82	410	S	xxxxxx_S_Pxxxxx
	K3XG47	316	S	xxxxxx_S_Pxxxxx
	K3ZVC4	309	S	xxxxxx_S_Dxxxxx
	K3Y4R2	396	S	xxxxxx_S_Dxxxxx
	K3XEI5	500	S	xxxxxx_S_Pxxxxx
	K3XY76	55	S	xxxxxR_S_xxxxxx
	K3XE44	453	S	xxxxxx_S_Pxxxxx
	K3YP87	1618	S	xxxxxx_S_Pxxxxx
	K3XRQ7	127	S	xxxxxx_S_Pxxxxx
	K3YH95	492	S	xxxxxx_S_Pxxxxx
	K3Z4H8	291	S	xxxxxR_S_xxxxxx
	K4A4Y2	569	S	xxxxxR_S_xxxxxx
	K3YQD0	393	S	xxxxxx_S_Dxxxxx
	K3XV97	136	S	xxxxxx_S_Pxxxxx
	K4A4N9	2056	S	xxxxxD_S_xxxxxx
	K4A5A0	381	S	xxxxxD_S_xxxxxx
	K4ADC2	270	S	Kxxxxx_S_xxxxxx
	K4A845	46	S	xxxxxR_S_xxxxxx
	K3Y5T2	212	S	Kxxxxx_S_xxxxxx
	K3ZI14	422	S	Kxxxxx_S_xxxxxx
	K4A5J3	861	S	xxxxxx_S_Dxxxxx
	K3YPF0	1134	S	xxxxxD_S_xxxxxx
	K3Y4Q4	65	S	xxxxxx_S_Pxxxxx
	K3XLT6	21	S	xxxxxD_S_xxxxxx
	K4A845	54	S	xxxxxD_S_xxxxxx
	K3YGI0	662	S	xxxxxx_S_Pxxxxx
	K4A4P2	1602	S	xxxxxx_S_Pxxxxx
	K3Z4Z2	81	S	xxxxxR_S_xxxxxx
	K3Y513	866	S	xxxxxD_S_xxxxxx
	K3ZRL2	481	S	xxxxxR_S_xxxxxx
	K3Z3E8	266	S	xxxxxD_S_xxxxxx
	K3XLT6	16	S	xxxxxx_S_Pxxxxx
	K3XEI5	600	S	xxxxxD_S_xxxxxx
	K3ZU19	348	S	xxxxxx_S_Pxxxxx
	K3XSG6	502	S	Kxxxxx_S_xxxxxx
	K3XEE4	517	S	xxxxxx_S_Pxxxxx
	K3Z111	482	S	Kxxxxx_S_xxxxxx
	K3XNJ5	16	S	xxxxxR_S_xxxxxx
	K3Y4Y0	342	T	xxxxxx_T_Pxxxxx
	K3ZSN1	218	S	xxxxxx_S_Pxxxxx
	K3ZVJ0	118	S	xxxxxR_S_xxxxxx
	K3XVU6	428	S	xxxxxx_S_Pxxxxx
	K3XW36	466	S	xxxxxx_S_Pxxxxx
	K3Z3E8	267	S	xxxxxx_S_Dxxxxx
	K4A695	621	S	xxxxxx_S_Pxxxxx
	K3Y513	296	S	xxxxxD_S_xxxxxx
	K3XDQ8	1629	S	xxxxxR_S_xxxxxx
	K3XUW0	1135	S	xxxxxD_S_xxxxxx
	K3ZHW9	69	S	Kxxxxx_S_xxxxxx
	K3XK83	306	S	xxxxxx_S_Pxxxxx
	K3YHF1	124	S	xxxxxR_S_xxxxxx
	K3XUR7	1411	S	xxxxxx_S_Pxxxxx
	K3YFY1	295	S	xxxxxx_S_Pxxxxx
	K3XG62	108	S	xxxxxD_S_xxxxxx
	K3YHS7	337	S	xxxxxx_S_Pxxxxx
	K4AKI6	18	S	xxxxxx_S_Pxxxxx
	K3XV17	992	S	Kxxxxx_S_xxxxxx
	K3ZSA7	516	S	xxxxxx_S_Pxxxxx
	K3XDY7	768	S	xxxxxD_S_xxxxxx
	K3Z4G7	639	S	xxxxxx_S_Pxxxxx
	K3Y4R2	107	S	xxxxxx_S_Dxxxxx
	K4A845	48	S	xxxxxR_S_xxxxxx
	K4ADK8	228	S	xxxxxx_S_Pxxxxx
	K3XEI5	610	S	Kxxxxx_S_xxxxxx
	K3Z6F1	426	S	xxxxxx_S_Pxxxxx
	K4A5T6	530	S	xxxxxD_S_xxxxxx
	K3YGS4	49	S	xxxxxx_S_Dxxxxx
	K3YPH3	985	S	xxxxxD_S_xxxxxx
	K3Z6W1	57	S	Kxxxxx_S_xxxxxx
	K3ZSA5	497	S	xxxxxD_S_xxxxxx
	K3ZHC1	198	S	xxxxxD_S_xxxxxx
	K3ZUP5	336	S	xxxxxR_S_xxxxxx
	K3ZJG5	9	S	xxxxxx_S_Pxxxxx
	K3YPC2	224	T	xxxxxx_T_Pxxxxx
	K4A5H5	865	S	Kxxxxx_S_xxxxxx
	K3YSM7	286	S	xxxxxx_S_Pxxxxx
	K3YWK8	94	S	xxxxxx_S_Dxxxxx
	K3ZW82	194	S	xxxxxx_S_Dxxxxx
	K4A6R1	298	S	xxxxxx_S_Pxxxxx
	K3XEU1	266	S	xxxxxx_S_Dxxxxx
	K3Y4M0	2609	S	xxxxxx_S_Pxxxxx
	K3YI97	120	S	xxxxxx_S_Pxxxxx
	K3XWP8	419	S	xxxxxx_S_Dxxxxx
	K3Z9A5	165	S	xxxxxD_S_xxxxxx
	K4A583	954	S	xxxxxx_S_Pxxxxx
	K3XDV7	632	S	xxxxxR_S_xxxxxx
	K4AE48	228	S	xxxxxx_S_Pxxxxx
	K3Z6F1	368	S	xxxxxx_S_Pxxxxx
	K3ZRH9	35	S	xxxxxx_S_Pxxxxx
	K3YID6	209	S	xxxxxx_S_Pxxxxx
	K3YPC2	254	T	xxxxxx_T_Pxxxxx
	K3YI18	243	T	xxxxxx_T_Pxxxxx
	K3YP84	1663	S	xxxxxx_S_Pxxxxx
	K3XEI5	650	S	xxxxxR_S_xxxxxx
	K3ZQN2	127	S	xxxxxD_S_xxxxxx
	K3Z3E8	1000	S	Kxxxxx_S_xxxxxx
	K3ZRL2	398	S	xxxxxR_S_xxxxxx
	K3YPB4	777	T	xxxxxx_T_Pxxxxx
	K3YP84	1669	S	xxxxxx_S_Pxxxxx
	K3YG46	590	S	xxxxxD_S_xxxxxx
	K3ZUP5	338	S	xxxxxx_S_Pxxxxx
	K3Z7D0	150	T	xxxxxx_T_Pxxxxx
	K3YC36	4	S	xxxxxx_S_Dxxxxx
	K4A4V5	778	S	xxxxxD_S_xxxxxx
	K3YPC2	252	T	xxxxxx_T_Pxxxxx
	K3XDY7	771	S	xxxxxx_S_Dxxxxx
	K3Y4Y0	406	T	xxxxxx_T_Pxxxxx
	K3XN33	120	S	xxxxxx_S_Pxxxxx
	K4A7V5	555	T	xxxxxx_T_Pxxxxx
	K3XXG3	175	S	xxxxxx_S_Dxxxxx
	K3YTR4	318	S	xxxxxD_S_xxxxxx
	K4AKI6	21	S	xxxxxx_S_Pxxxxx
	K3YQD1	229	S	xxxxxD_S_xxxxxx
	K4A5D5	355	S	xxxxxR_S_xxxxxx
	K3XV65	328	S	xxxxxx_S_Dxxxxx
	K4AGM9	92	T	xxxxxx_T_Pxxxxx
	K3XDW7	776	S	xxxxxx_S_Pxxxxx
	K3XWP8	416	S	xxxxxx_S_Dxxxxx
	K3XDV5	1047	S	xxxxxx_S_Pxxxxx
	K3YQ45	658	T	xxxxxx_T_Pxxxxx
	K3XUW0	1117	S	xxxxxD_S_xxxxxx
	K3YQC4	10	S	xxxxxR_S_xxxxxx
	K3XM56	107	S	xxxxxx_S_Dxxxxx
	K3XDP8	1850	S	xxxxxD_S_xxxxxx
	K4AH01	65	T	xxxxxx_T_Pxxxxx
	K4A540	1101	S	xxxxxR_S_xxxxxx
	K4A583	946	S	xxxxxx_S_Pxxxxx
	K3XDW4	1137	S	xxxxxD_S_xxxxxx
	K3XIK1	100	S	xxxxxD_S_xxxxxx
	K4A0L3	647	S	xxxxxR_S_xxxxxx
	K3YGY0	334	S	xxxxxx_S_Dxxxxx
	K4A857	98	S	xxxxxR_S_xxxxxx
	K4A4S1	583	S	xxxxxR_S_xxxxxx
	K3XUW0	1099	S	xxxxxD_S_xxxxxx
	K3XM77	101	S	xxxxxx_S_Pxxxxx
	K3XEI5	652	S	xxxxxx_S_Pxxxxx
	K3ZHZ0	25	S	xxxxxx_S_Pxxxxx
