# Supplementary material for: Phosphoproteomic Profiling Reveals Early Salt-Responsive Mechanisms in Two Foxtail Millet Cultivars
Source: Front Plant Sci. 2021 Sep 20;12:712257. doi: 10.3389/fpls.2021.712257 (PMC8488109; doi:10.3389/fpls.2021.712257)
Supplement: Supplementary Table 11 — List of salt stress regulates the phosphorylation sites on kinases in four comparison groups, AN04TvsAN04C, YG2CvsAN04C, YG2TvsAN04T, and YG2TvsYG2C. [file Table_11.XLSX]

## Sheet: AN04TvsAn04C
AN04TvsAN04C.Protein accession	Position	AN04T/AN04C Ratio	Regulated Type	AN04T/AN04C P value	Amino acid	Protein description	Gene name	Subcellular localization	Biological Process	Cellular Component	Molecular Function	KEGG KO No#	KEGG Gene	KEGG pathway	IPR ID	Domain description
K3Y6M3	426	1.207	Up	0.0033597	S	calcium-dependent protein kinase SK5-like [Setaria italica]	LOC101755215	chloroplast	GO:0016310 phosphorylation; GO:0044267 cellular protein metabolic process; GO:0044238 primary metabolic process; GO:0044237 cellular metabolic process; GO:0006796 phosphate-containing compound metabolic process; GO:0071704 organic substance metabolic process; GO:0008152 metabolic process; GO:0006468 protein phosphorylation; GO:0006793 phosphorus metabolic process; GO:0044260 cellular macromolecul…		GO:0005524 ATP binding; GO:1901265 nucleoside phosphate binding; GO:0016773 phosphotransferase activity, alcohol group as acceptor; GO:0001882 nucleoside binding; GO:0043167 ion binding; GO:0004672 protein kinase activity; GO:0000166 nucleotide binding; GO:0097159 organic cyclic compound binding; GO:1901363 heterocyclic compound binding; GO:0032549 ribonucleoside binding; GO:0097367 carbohydrate …	K13412	CPK; calcium-dependent protein kinase [EC:2.7.11.1]	sita04626 Plant-pathogen interaction;	IPR000719; IPR011992; IPR002048; IPR011009;	Protein kinase domain; EF-hand domain pair; EF-hand domain; Protein kinase-like domain;
K3XUW7	11	1.212	Up	0.034976	S	LOW QUALITY PROTEIN: probable serine/threonine-protein kinase DDB_G0267686 [Musa acuminata subsp. malaccensis]	SETIT_005722mg	nucleus	GO:0016310 phosphorylation; GO:0044267 cellular protein metabolic process; GO:0044238 primary metabolic process; GO:0044237 cellular metabolic process; GO:0006796 phosphate-containing compound metabolic process; GO:0071704 organic substance metabolic process; GO:0008152 metabolic process; GO:0006468 protein phosphorylation; GO:0006793 phosphorus metabolic process; GO:0044260 cellular macromolecul…		GO:0005524 ATP binding; GO:1901265 nucleoside phosphate binding; GO:0016773 phosphotransferase activity, alcohol group as acceptor; GO:0001882 nucleoside binding; GO:0043167 ion binding; GO:0005515 protein binding; GO:0004672 protein kinase activity; GO:0000166 nucleotide binding; GO:0097159 organic cyclic compound binding; GO:1901363 heterocyclic compound binding; GO:0032549 ribonucleoside bindi…				IPR000270; IPR000719; IPR001245; IPR011009;	PB1 domain; Protein kinase domain; Serine-threonine/tyrosine-protein kinase catalytic domain; Protein kinase-like domain;
K3Z4C9	650	1.262	Up	0.0054044	T	probable inactive receptor kinase At2g26730 [Setaria italica]	LOC101773880	plasma membrane	GO:0016310 phosphorylation; GO:0044267 cellular protein metabolic process; GO:0044238 primary metabolic process; GO:0044237 cellular metabolic process; GO:0006796 phosphate-containing compound metabolic process; GO:0071704 organic substance metabolic process; GO:0008152 metabolic process; GO:0006468 protein phosphorylation; GO:0006793 phosphorus metabolic process; GO:0044260 cellular macromolecul…		GO:0005524 ATP binding; GO:1901265 nucleoside phosphate binding; GO:0016773 phosphotransferase activity, alcohol group as acceptor; GO:0001882 nucleoside binding; GO:0043167 ion binding; GO:0005515 protein binding; GO:0004672 protein kinase activity; GO:0000166 nucleotide binding; GO:0097159 organic cyclic compound binding; GO:1901363 heterocyclic compound binding; GO:0032549 ribonucleoside bindi…				IPR000719; IPR013210; IPR032675; IPR011009;	Protein kinase domain; Leucine-rich repeat-containing N-terminal, plant-type; Leucine-rich repeat domain, L domain-like; Protein kinase-like domain;
K3Z4C9	653	1.245	Up	0.0135424	S	probable inactive receptor kinase At2g26730 [Setaria italica]	LOC101773880	plasma membrane	GO:0016310 phosphorylation; GO:0044267 cellular protein metabolic process; GO:0044238 primary metabolic process; GO:0044237 cellular metabolic process; GO:0006796 phosphate-containing compound metabolic process; GO:0071704 organic substance metabolic process; GO:0008152 metabolic process; GO:0006468 protein phosphorylation; GO:0006793 phosphorus metabolic process; GO:0044260 cellular macromolecul…		GO:0005524 ATP binding; GO:1901265 nucleoside phosphate binding; GO:0016773 phosphotransferase activity, alcohol group as acceptor; GO:0001882 nucleoside binding; GO:0043167 ion binding; GO:0005515 protein binding; GO:0004672 protein kinase activity; GO:0000166 nucleotide binding; GO:0097159 organic cyclic compound binding; GO:1901363 heterocyclic compound binding; GO:0032549 ribonucleoside bindi…				IPR000719; IPR013210; IPR032675; IPR011009;	Protein kinase domain; Leucine-rich repeat-containing N-terminal, plant-type; Leucine-rich repeat domain, L domain-like; Protein kinase-like domain;
K3YQ71	554	1.271	Up	0.038597	S	probable L-type lectin-domain containing receptor kinase S.5 [Setaria italica]	LOC101775851	plasma membrane	GO:0016310 phosphorylation; GO:0044267 cellular protein metabolic process; GO:0044238 primary metabolic process; GO:0044237 cellular metabolic process; GO:0006796 phosphate-containing compound metabolic process; GO:0071704 organic substance metabolic process; GO:0008152 metabolic process; GO:0006468 protein phosphorylation; GO:0006793 phosphorus metabolic process; GO:0044260 cellular macromolecul…		GO:0005524 ATP binding; GO:1901265 nucleoside phosphate binding; GO:0016773 phosphotransferase activity, alcohol group as acceptor; GO:0001882 nucleoside binding; GO:0043167 ion binding; GO:0004672 protein kinase activity; GO:0000166 nucleotide binding; GO:0097159 organic cyclic compound binding; GO:1901363 heterocyclic compound binding; GO:0032549 ribonucleoside binding; GO:0097367 carbohydrate …				IPR001220; IPR000719; IPR013320; IPR011009;	Legume lectin domain; Protein kinase domain; Concanavalin A-like lectin/glucanase domain; Protein kinase-like domain;
K4ALI1	664	1.301	Up	0.016362	S	probable serine/threonine protein kinase IREH1 [Setaria italica]	LOC101758234	nucleus	GO:0016310 phosphorylation; GO:0044267 cellular protein metabolic process; GO:0044238 primary metabolic process; GO:0044237 cellular metabolic process; GO:0006796 phosphate-containing compound metabolic process; GO:0071704 organic substance metabolic process; GO:0008152 metabolic process; GO:0006468 protein phosphorylation; GO:0006793 phosphorus metabolic process; GO:0044260 cellular macromolecul…		GO:0005524 ATP binding; GO:1901265 nucleoside phosphate binding; GO:0016773 phosphotransferase activity, alcohol group as acceptor; GO:0001882 nucleoside binding; GO:0043167 ion binding; GO:0004672 protein kinase activity; GO:0000166 nucleotide binding; GO:0097159 organic cyclic compound binding; GO:1901363 heterocyclic compound binding; GO:0032549 ribonucleoside binding; GO:0097367 carbohydrate …				IPR000719; IPR011009;	Protein kinase domain; Protein kinase-like domain;
K4ALI1	836	1.241	Up	0.032361	S	probable serine/threonine protein kinase IREH1 [Setaria italica]	LOC101758234	nucleus	GO:0016310 phosphorylation; GO:0044267 cellular protein metabolic process; GO:0044238 primary metabolic process; GO:0044237 cellular metabolic process; GO:0006796 phosphate-containing compound metabolic process; GO:0071704 organic substance metabolic process; GO:0008152 metabolic process; GO:0006468 protein phosphorylation; GO:0006793 phosphorus metabolic process; GO:0044260 cellular macromolecul…		GO:0005524 ATP binding; GO:1901265 nucleoside phosphate binding; GO:0016773 phosphotransferase activity, alcohol group as acceptor; GO:0001882 nucleoside binding; GO:0043167 ion binding; GO:0004672 protein kinase activity; GO:0000166 nucleotide binding; GO:0097159 organic cyclic compound binding; GO:1901363 heterocyclic compound binding; GO:0032549 ribonucleoside binding; GO:0097367 carbohydrate …				IPR000719; IPR011009;	Protein kinase domain; Protein kinase-like domain;
K4ALI1	222	1.222	Up	0.0040628	S	probable serine/threonine protein kinase IREH1 [Setaria italica]	LOC101758234	nucleus	GO:0016310 phosphorylation; GO:0044267 cellular protein metabolic process; GO:0044238 primary metabolic process; GO:0044237 cellular metabolic process; GO:0006796 phosphate-containing compound metabolic process; GO:0071704 organic substance metabolic process; GO:0008152 metabolic process; GO:0006468 protein phosphorylation; GO:0006793 phosphorus metabolic process; GO:0044260 cellular macromolecul…		GO:0005524 ATP binding; GO:1901265 nucleoside phosphate binding; GO:0016773 phosphotransferase activity, alcohol group as acceptor; GO:0001882 nucleoside binding; GO:0043167 ion binding; GO:0004672 protein kinase activity; GO:0000166 nucleotide binding; GO:0097159 organic cyclic compound binding; GO:1901363 heterocyclic compound binding; GO:0032549 ribonucleoside binding; GO:0097367 carbohydrate …				IPR000719; IPR011009;	Protein kinase domain; Protein kinase-like domain;
K3YPG5	992	1.695	Up	0.00090346	S	serine/threonine-protein kinase EDR1-like [Setaria italica]	LOC101753714	plasma membrane	GO:0016310 phosphorylation; GO:0044267 cellular protein metabolic process; GO:0044238 primary metabolic process; GO:0044237 cellular metabolic process; GO:0006796 phosphate-containing compound metabolic process; GO:0071704 organic substance metabolic process; GO:0008152 metabolic process; GO:0006468 protein phosphorylation; GO:0006793 phosphorus metabolic process; GO:0044260 cellular macromolecul…		GO:0005524 ATP binding; GO:1901265 nucleoside phosphate binding; GO:0016773 phosphotransferase activity, alcohol group as acceptor; GO:0001882 nucleoside binding; GO:0043167 ion binding; GO:0004672 protein kinase activity; GO:0000166 nucleotide binding; GO:0097159 organic cyclic compound binding; GO:1901363 heterocyclic compound binding; GO:0032549 ribonucleoside binding; GO:0097367 carbohydrate …				IPR000719; IPR001245; IPR011009;	Protein kinase domain; Serine-threonine/tyrosine-protein kinase catalytic domain; Protein kinase-like domain;
K3YPG5	102	1.282	Up	0.0020397	S	serine/threonine-protein kinase EDR1-like [Setaria italica]	LOC101753714	plasma membrane	GO:0016310 phosphorylation; GO:0044267 cellular protein metabolic process; GO:0044238 primary metabolic process; GO:0044237 cellular metabolic process; GO:0006796 phosphate-containing compound metabolic process; GO:0071704 organic substance metabolic process; GO:0008152 metabolic process; GO:0006468 protein phosphorylation; GO:0006793 phosphorus metabolic process; GO:0044260 cellular macromolecul…		GO:0005524 ATP binding; GO:1901265 nucleoside phosphate binding; GO:0016773 phosphotransferase activity, alcohol group as acceptor; GO:0001882 nucleoside binding; GO:0043167 ion binding; GO:0004672 protein kinase activity; GO:0000166 nucleotide binding; GO:0097159 organic cyclic compound binding; GO:1901363 heterocyclic compound binding; GO:0032549 ribonucleoside binding; GO:0097367 carbohydrate …				IPR000719; IPR001245; IPR011009;	Protein kinase domain; Serine-threonine/tyrosine-protein kinase catalytic domain; Protein kinase-like domain;
K3XUY6	956	1.243	Up	0.0041564	S	serine/threonine-protein kinase EDR1-like [Setaria italica]	LOC101767850	plasma membrane	GO:0016310 phosphorylation; GO:0044267 cellular protein metabolic process; GO:0044238 primary metabolic process; GO:0044237 cellular metabolic process; GO:0006796 phosphate-containing compound metabolic process; GO:0071704 organic substance metabolic process; GO:0008152 metabolic process; GO:0006468 protein phosphorylation; GO:0006793 phosphorus metabolic process; GO:0044260 cellular macromolecul…		GO:0005524 ATP binding; GO:1901265 nucleoside phosphate binding; GO:0016773 phosphotransferase activity, alcohol group as acceptor; GO:0001882 nucleoside binding; GO:0043167 ion binding; GO:0004672 protein kinase activity; GO:0000166 nucleotide binding; GO:0097159 organic cyclic compound binding; GO:1901363 heterocyclic compound binding; GO:0032549 ribonucleoside binding; GO:0097367 carbohydrate …				IPR000719; IPR001245; IPR011009;	Protein kinase domain; Serine-threonine/tyrosine-protein kinase catalytic domain; Protein kinase-like domain;
K3ZQH2	15	1.457	Up	0.02738	S	serine/threonine-protein kinase pakA-like [Setaria italica]	LOC101770763	nucleus			GO:0005515 protein binding; GO:0005488 binding;				IPR000270;	PB1 domain;
K3ZQH2	662	1.358	Up	0.0048994	S	serine/threonine-protein kinase pakA-like [Setaria italica]	LOC101770763	nucleus			GO:0005515 protein binding; GO:0005488 binding;				IPR000270;	PB1 domain;
K3ZQH2	140	1.26	Up	0.00032209	S	serine/threonine-protein kinase pakA-like [Setaria italica]	LOC101770763	nucleus			GO:0005515 protein binding; GO:0005488 binding;				IPR000270;	PB1 domain;
K3ZQH2	588	1.253	Up	0.0006369	S	serine/threonine-protein kinase pakA-like [Setaria italica]	LOC101770763	nucleus			GO:0005515 protein binding; GO:0005488 binding;				IPR000270;	PB1 domain;
K3ZQH2	575	1.208	Up	0.0020048	S	serine/threonine-protein kinase pakA-like [Setaria italica]	LOC101770763	nucleus			GO:0005515 protein binding; GO:0005488 binding;				IPR000270;	PB1 domain;
K3ZQH2	144	1.207	Up	0.029617	S	serine/threonine-protein kinase pakA-like [Setaria italica]	LOC101770763	nucleus			GO:0005515 protein binding; GO:0005488 binding;				IPR000270;	PB1 domain;
K3ZQH2	155	1.204	Up	0.0132156	S	serine/threonine-protein kinase pakA-like [Setaria italica]	LOC101770763	nucleus			GO:0005515 protein binding; GO:0005488 binding;				IPR000270;	PB1 domain;
K3Z3L3	561	1.207	Up	0.031064	S	serine/threonine-protein kinase prpf4B-like [Setaria italica]	LOC101762555	nucleus	GO:0016310 phosphorylation; GO:0044267 cellular protein metabolic process; GO:0044238 primary metabolic process; GO:0044237 cellular metabolic process; GO:0006796 phosphate-containing compound metabolic process; GO:0071704 organic substance metabolic process; GO:0008152 metabolic process; GO:0006468 protein phosphorylation; GO:0006793 phosphorus metabolic process; GO:0044260 cellular macromolecul…		GO:0005524 ATP binding; GO:1901265 nucleoside phosphate binding; GO:0016773 phosphotransferase activity, alcohol group as acceptor; GO:0001882 nucleoside binding; GO:0043167 ion binding; GO:0004672 protein kinase activity; GO:0000166 nucleotide binding; GO:0097159 organic cyclic compound binding; GO:1901363 heterocyclic compound binding; GO:0032549 ribonucleoside binding; GO:0097367 carbohydrate …	K08827			IPR000719; IPR011009;	Protein kinase domain; Protein kinase-like domain;
K3Z738	154	1.286	Up	0.00053926	S	serine/threonine-protein kinase SAPK5 isoform X1 [Setaria italica]	LOC101756577	cytoskeleton	GO:0016310 phosphorylation; GO:0044267 cellular protein metabolic process; GO:0044238 primary metabolic process; GO:0044237 cellular metabolic process; GO:0006796 phosphate-containing compound metabolic process; GO:0071704 organic substance metabolic process; GO:0008152 metabolic process; GO:0006468 protein phosphorylation; GO:0006793 phosphorus metabolic process; GO:0044260 cellular macromolecul…		GO:0005524 ATP binding; GO:1901265 nucleoside phosphate binding; GO:0016773 phosphotransferase activity, alcohol group as acceptor; GO:0001882 nucleoside binding; GO:0043167 ion binding; GO:0004672 protein kinase activity; GO:0000166 nucleotide binding; GO:0097159 organic cyclic compound binding; GO:1901363 heterocyclic compound binding; GO:0032549 ribonucleoside binding; GO:0097367 carbohydrate …	K14498	SNRK2; serine/threonine-protein kinase SRK2 [EC:2.7.11.1]	sita04075 Plant hormone signal transduction; sita04016 MAPK signaling pathway - plant;	IPR000719; IPR011009;	Protein kinase domain; Protein kinase-like domain;
K3Y7I7	8	1.282	Up	0.00098213	S	SNF1-related protein kinase regulatory subunit gamma-1 [Setaria italica]	LOC101760215	cytoskeleton			GO:0003824 catalytic activity;				IPR013785; IPR000644;	Aldolase-type TIM barrel; CBS domain;
K3Y6F0	65	0.794	Down	0.025104	S	calcium-dependent protein kinase 29-like [Setaria italica]	LOC101753182	cytoplasm	GO:0016310 phosphorylation; GO:0044267 cellular protein metabolic process; GO:0044238 primary metabolic process; GO:0044237 cellular metabolic process; GO:0006796 phosphate-containing compound metabolic process; GO:0071704 organic substance metabolic process; GO:0008152 metabolic process; GO:0006468 protein phosphorylation; GO:0006793 phosphorus metabolic process; GO:0044260 cellular macromolecul…		GO:0005524 ATP binding; GO:1901265 nucleoside phosphate binding; GO:0016773 phosphotransferase activity, alcohol group as acceptor; GO:0001882 nucleoside binding; GO:0043167 ion binding; GO:0004672 protein kinase activity; GO:0000166 nucleotide binding; GO:0097159 organic cyclic compound binding; GO:1901363 heterocyclic compound binding; GO:0032549 ribonucleoside binding; GO:0097367 carbohydrate …	K13412	CPK; calcium-dependent protein kinase [EC:2.7.11.1]	sita04626 Plant-pathogen interaction;	IPR000719; IPR011992; IPR002048; IPR011009;	Protein kinase domain; EF-hand domain pair; EF-hand domain; Protein kinase-like domain;
K4A8A9	514	0.821	Down	0.000140581	S	calcium-dependent protein kinase 8-like [Setaria italica]	LOC101763898	chloroplast	GO:0016310 phosphorylation; GO:0044267 cellular protein metabolic process; GO:0044238 primary metabolic process; GO:0044237 cellular metabolic process; GO:0006796 phosphate-containing compound metabolic process; GO:0071704 organic substance metabolic process; GO:0008152 metabolic process; GO:0006468 protein phosphorylation; GO:0006793 phosphorus metabolic process; GO:0044260 cellular macromolecul…		GO:0005524 ATP binding; GO:1901265 nucleoside phosphate binding; GO:0016773 phosphotransferase activity, alcohol group as acceptor; GO:0001882 nucleoside binding; GO:0043167 ion binding; GO:0004672 protein kinase activity; GO:0000166 nucleotide binding; GO:0097159 organic cyclic compound binding; GO:1901363 heterocyclic compound binding; GO:0032549 ribonucleoside binding; GO:0097367 carbohydrate …	K13412	CPK; calcium-dependent protein kinase [EC:2.7.11.1]	sita04626 Plant-pathogen interaction;	IPR000719; IPR002048; IPR011992; IPR011009;	Protein kinase domain; EF-hand domain; EF-hand domain pair; Protein kinase-like domain;
K4A8A9	517	0.811	Down	0.00023995	S	calcium-dependent protein kinase 8-like [Setaria italica]	LOC101763898	chloroplast	GO:0016310 phosphorylation; GO:0044267 cellular protein metabolic process; GO:0044238 primary metabolic process; GO:0044237 cellular metabolic process; GO:0006796 phosphate-containing compound metabolic process; GO:0071704 organic substance metabolic process; GO:0008152 metabolic process; GO:0006468 protein phosphorylation; GO:0006793 phosphorus metabolic process; GO:0044260 cellular macromolecul…		GO:0005524 ATP binding; GO:1901265 nucleoside phosphate binding; GO:0016773 phosphotransferase activity, alcohol group as acceptor; GO:0001882 nucleoside binding; GO:0043167 ion binding; GO:0004672 protein kinase activity; GO:0000166 nucleotide binding; GO:0097159 organic cyclic compound binding; GO:1901363 heterocyclic compound binding; GO:0032549 ribonucleoside binding; GO:0097367 carbohydrate …	K13412	CPK; calcium-dependent protein kinase [EC:2.7.11.1]	sita04626 Plant-pathogen interaction;	IPR000719; IPR002048; IPR011992; IPR011009;	Protein kinase domain; EF-hand domain; EF-hand domain pair; Protein kinase-like domain;
K3XW36	466	0.793	Down	0.0102594	S	Mitogen-activated protein kinase	LOC101764468	cytoplasm	GO:0016310 phosphorylation; GO:0044267 cellular protein metabolic process; GO:0044238 primary metabolic process; GO:0044237 cellular metabolic process; GO:0006796 phosphate-containing compound metabolic process; GO:0071704 organic substance metabolic process; GO:0008152 metabolic process; GO:0006468 protein phosphorylation; GO:0006793 phosphorus metabolic process; GO:0044260 cellular macromolecul…		GO:0005524 ATP binding; GO:1901265 nucleoside phosphate binding; GO:0016773 phosphotransferase activity, alcohol group as acceptor; GO:0001882 nucleoside binding; GO:0043167 ion binding; GO:0004672 protein kinase activity; GO:0000166 nucleotide binding; GO:0004702 signal transducer, downstream of receptor, with serine/threonine kinase activity; GO:0004871 signal transducer activity; GO:0004707 MA…	K20538	MPK8; mitogen-activated protein kinase 8 [EC:2.7.11.24]	sita04016 MAPK signaling pathway - plant;	IPR000719; IPR011009;	Protein kinase domain; Protein kinase-like domain;
K3XJF1	30	0.814	Down	0.0043963	T	mitogen-activated protein kinase kinase 1-like [Setaria italica]	LOC101777602	cytoplasm	GO:0016310 phosphorylation; GO:0044267 cellular protein metabolic process; GO:0044238 primary metabolic process; GO:0044237 cellular metabolic process; GO:0006796 phosphate-containing compound metabolic process; GO:0071704 organic substance metabolic process; GO:0008152 metabolic process; GO:0006468 protein phosphorylation; GO:0006793 phosphorus metabolic process; GO:0044260 cellular macromolecul…		GO:0005524 ATP binding; GO:1901265 nucleoside phosphate binding; GO:0016773 phosphotransferase activity, alcohol group as acceptor; GO:0001882 nucleoside binding; GO:0043167 ion binding; GO:0004672 protein kinase activity; GO:0000166 nucleotide binding; GO:0097159 organic cyclic compound binding; GO:1901363 heterocyclic compound binding; GO:0032549 ribonucleoside binding; GO:0097367 carbohydrate …	K04368	MAP2K1; mitogen-activated protein kinase kinase 1 [EC:2.7.12.2]	sita04626 Plant-pathogen interaction;	IPR000719; IPR011009;	Protein kinase domain; Protein kinase-like domain;
K3Z3J1	608	0.811	Down	0.00053863	S	probable leucine-rich repeat receptor-like protein kinase At5g49770 [Setaria italica]	LOC101770919	plasma membrane	GO:0016310 phosphorylation; GO:0044267 cellular protein metabolic process; GO:0044238 primary metabolic process; GO:0044237 cellular metabolic process; GO:0006796 phosphate-containing compound metabolic process; GO:0071704 organic substance metabolic process; GO:0008152 metabolic process; GO:0006468 protein phosphorylation; GO:0006793 phosphorus metabolic process; GO:0044260 cellular macromolecul…		GO:0005524 ATP binding; GO:1901265 nucleoside phosphate binding; GO:0016773 phosphotransferase activity, alcohol group as acceptor; GO:0001882 nucleoside binding; GO:0043167 ion binding; GO:0004672 protein kinase activity; GO:0000166 nucleotide binding; GO:0097159 organic cyclic compound binding; GO:1901363 heterocyclic compound binding; GO:0032549 ribonucleoside binding; GO:0097367 carbohydrate …				IPR000719; IPR001245; IPR032675; IPR013320; IPR011009;	Protein kinase domain; Serine-threonine/tyrosine-protein kinase catalytic domain; Leucine-rich repeat domain, L domain-like; Concanavalin A-like lectin/glucanase domain; Protein kinase-like domain;
K3Z3J1	941	0.802	Down	0.012398	Y	probable leucine-rich repeat receptor-like protein kinase At5g49770 [Setaria italica]	LOC101770919	plasma membrane	GO:0016310 phosphorylation; GO:0044267 cellular protein metabolic process; GO:0044238 primary metabolic process; GO:0044237 cellular metabolic process; GO:0006796 phosphate-containing compound metabolic process; GO:0071704 organic substance metabolic process; GO:0008152 metabolic process; GO:0006468 protein phosphorylation; GO:0006793 phosphorus metabolic process; GO:0044260 cellular macromolecul…		GO:0005524 ATP binding; GO:1901265 nucleoside phosphate binding; GO:0016773 phosphotransferase activity, alcohol group as acceptor; GO:0001882 nucleoside binding; GO:0043167 ion binding; GO:0004672 protein kinase activity; GO:0000166 nucleotide binding; GO:0097159 organic cyclic compound binding; GO:1901363 heterocyclic compound binding; GO:0032549 ribonucleoside binding; GO:0097367 carbohydrate …				IPR000719; IPR001245; IPR032675; IPR013320; IPR011009;	Protein kinase domain; Serine-threonine/tyrosine-protein kinase catalytic domain; Leucine-rich repeat domain, L domain-like; Concanavalin A-like lectin/glucanase domain; Protein kinase-like domain;
K3Y4V2	1018	0.788	Down	0.0089621	S	probable LRR receptor-like serine/threonine-protein kinase At1g56130 [Setaria italica]	LOC101753591	chloroplast	GO:0016310 phosphorylation; GO:0044267 cellular protein metabolic process; GO:0044238 primary metabolic process; GO:0044237 cellular metabolic process; GO:0006796 phosphate-containing compound metabolic process; GO:0071704 organic substance metabolic process; GO:0008152 metabolic process; GO:0006468 protein phosphorylation; GO:0006793 phosphorus metabolic process; GO:0044260 cellular macromolecul…		GO:0005524 ATP binding; GO:1901265 nucleoside phosphate binding; GO:0016773 phosphotransferase activity, alcohol group as acceptor; GO:0001882 nucleoside binding; GO:0043167 ion binding; GO:0004672 protein kinase activity; GO:0000166 nucleotide binding; GO:0097159 organic cyclic compound binding; GO:1901363 heterocyclic compound binding; GO:0032549 ribonucleoside binding; GO:0097367 carbohydrate …				IPR000719; IPR021720; IPR032675; IPR013320; IPR011009;	Protein kinase domain; Malectin; Leucine-rich repeat domain, L domain-like; Concanavalin A-like lectin/glucanase domain; Protein kinase-like domain;
K4ACZ2	55	0.826	Down	0.036697	Y	probable serine/threonine-protein kinase DDB_G0280133 [Solanum tuberosum]	LOC101759467	nucleus
K4A545	55	0.798	Down	0.020782	S	serine/threonine-protein kinase STE20-like [Aegilops tauschii subsp. tauschii]	LOC101776185	nucleus	GO:0016310 phosphorylation; GO:0044267 cellular protein metabolic process; GO:0044238 primary metabolic process; GO:0044237 cellular metabolic process; GO:0006796 phosphate-containing compound metabolic process; GO:0071704 organic substance metabolic process; GO:0008152 metabolic process; GO:0006468 protein phosphorylation; GO:0006793 phosphorus metabolic process; GO:0044260 cellular macromolecul…		GO:0005524 ATP binding; GO:1901265 nucleoside phosphate binding; GO:0016773 phosphotransferase activity, alcohol group as acceptor; GO:0001882 nucleoside binding; GO:0043167 ion binding; GO:0004672 protein kinase activity; GO:0000166 nucleotide binding; GO:0097159 organic cyclic compound binding; GO:1901363 heterocyclic compound binding; GO:0032549 ribonucleoside binding; GO:0097367 carbohydrate …				IPR000719; IPR011009;	Protein kinase domain; Protein kinase-like domain;
K4A545	58	0.753	Down	0.0168958	S	serine/threonine-protein kinase STE20-like [Aegilops tauschii subsp. tauschii]	LOC101776185	nucleus	GO:0016310 phosphorylation; GO:0044267 cellular protein metabolic process; GO:0044238 primary metabolic process; GO:0044237 cellular metabolic process; GO:0006796 phosphate-containing compound metabolic process; GO:0071704 organic substance metabolic process; GO:0008152 metabolic process; GO:0006468 protein phosphorylation; GO:0006793 phosphorus metabolic process; GO:0044260 cellular macromolecul…		GO:0005524 ATP binding; GO:1901265 nucleoside phosphate binding; GO:0016773 phosphotransferase activity, alcohol group as acceptor; GO:0001882 nucleoside binding; GO:0043167 ion binding; GO:0004672 protein kinase activity; GO:0000166 nucleotide binding; GO:0097159 organic cyclic compound binding; GO:1901363 heterocyclic compound binding; GO:0032549 ribonucleoside binding; GO:0097367 carbohydrate …				IPR000719; IPR011009;	Protein kinase domain; Protein kinase-like domain;
K3YYK3	270	0.741	Down	0.0169182	S	protein MKS1-like [Setaria italica]	LOC101760443	nucleus				K20725	MKS1; MAP kinase substrate 1	sita04016 MAPK signaling pathway - plant;	IPR008889;	VQ;
K4A5E7	540	0.782	Down	0.0062803	S	receptor protein kinase TMK1-like [Setaria italica]	LOC101782673	plasma membrane	GO:0016310 phosphorylation; GO:0044267 cellular protein metabolic process; GO:0044238 primary metabolic process; GO:0044237 cellular metabolic process; GO:0006796 phosphate-containing compound metabolic process; GO:0071704 organic substance metabolic process; GO:0008152 metabolic process; GO:0006468 protein phosphorylation; GO:0006793 phosphorus metabolic process; GO:0044260 cellular macromolecul…		GO:0005524 ATP binding; GO:1901265 nucleoside phosphate binding; GO:0016773 phosphotransferase activity, alcohol group as acceptor; GO:0001882 nucleoside binding; GO:0043167 ion binding; GO:0005515 protein binding; GO:0004672 protein kinase activity; GO:0000166 nucleotide binding; GO:0097159 organic cyclic compound binding; GO:1901363 heterocyclic compound binding; GO:0032549 ribonucleoside bindi…				IPR000719; IPR013210; IPR001245; IPR032675; IPR013320; IPR011009;	Protein kinase domain; Leucine-rich repeat-containing N-terminal, plant-type; Serine-threonine/tyrosine-protein kinase catalytic domain; Leucine-rich repeat domain, L domain-like; Concanavalin A-like lectin/glucanase domain; Protein kinase-like domain;
K4A5E7	581	0.773	Down	0.0037049	S	receptor protein kinase TMK1-like [Setaria italica]	LOC101782673	plasma membrane	GO:0016310 phosphorylation; GO:0044267 cellular protein metabolic process; GO:0044238 primary metabolic process; GO:0044237 cellular metabolic process; GO:0006796 phosphate-containing compound metabolic process; GO:0071704 organic substance metabolic process; GO:0008152 metabolic process; GO:0006468 protein phosphorylation; GO:0006793 phosphorus metabolic process; GO:0044260 cellular macromolecul…		GO:0005524 ATP binding; GO:1901265 nucleoside phosphate binding; GO:0016773 phosphotransferase activity, alcohol group as acceptor; GO:0001882 nucleoside binding; GO:0043167 ion binding; GO:0005515 protein binding; GO:0004672 protein kinase activity; GO:0000166 nucleotide binding; GO:0097159 organic cyclic compound binding; GO:1901363 heterocyclic compound binding; GO:0032549 ribonucleoside bindi…				IPR000719; IPR013210; IPR001245; IPR032675; IPR013320; IPR011009;	Protein kinase domain; Leucine-rich repeat-containing N-terminal, plant-type; Serine-threonine/tyrosine-protein kinase catalytic domain; Leucine-rich repeat domain, L domain-like; Concanavalin A-like lectin/glucanase domain; Protein kinase-like domain;
K3XVL7	524	0.808	Down	0.034061	S	serine/threonine-protein kinase BLUS1-like [Setaria italica]	LOC101767987	nucleus	GO:0016310 phosphorylation; GO:0044267 cellular protein metabolic process; GO:0044238 primary metabolic process; GO:0044237 cellular metabolic process; GO:0006796 phosphate-containing compound metabolic process; GO:0071704 organic substance metabolic process; GO:0008152 metabolic process; GO:0006468 protein phosphorylation; GO:0006793 phosphorus metabolic process; GO:0044260 cellular macromolecul…		GO:0005524 ATP binding; GO:1901265 nucleoside phosphate binding; GO:0016773 phosphotransferase activity, alcohol group as acceptor; GO:0001882 nucleoside binding; GO:0043167 ion binding; GO:0004672 protein kinase activity; GO:0000166 nucleotide binding; GO:0097159 organic cyclic compound binding; GO:1901363 heterocyclic compound binding; GO:0032549 ribonucleoside binding; GO:0097367 carbohydrate …	K08835			IPR000719; IPR011009;	Protein kinase domain; Protein kinase-like domain;
K4A5Y5	697	0.824	Down	0.021316	S	serine/threonine-protein kinase BLUS1 isoform X2 [Setaria italica]	LOC101775953	chloroplast	GO:0016310 phosphorylation; GO:0044267 cellular protein metabolic process; GO:0044238 primary metabolic process; GO:0044237 cellular metabolic process; GO:0006796 phosphate-containing compound metabolic process; GO:0071704 organic substance metabolic process; GO:0008152 metabolic process; GO:0006468 protein phosphorylation; GO:0006793 phosphorus metabolic process; GO:0044260 cellular macromolecul…		GO:0005524 ATP binding; GO:1901265 nucleoside phosphate binding; GO:0016773 phosphotransferase activity, alcohol group as acceptor; GO:0001882 nucleoside binding; GO:0043167 ion binding; GO:0004672 protein kinase activity; GO:0000166 nucleotide binding; GO:0097159 organic cyclic compound binding; GO:1901363 heterocyclic compound binding; GO:0032549 ribonucleoside binding; GO:0097367 carbohydrate …				IPR000719; IPR011009;	Protein kinase domain; Protein kinase-like domain;
K3ZQY3	659	0.831	Down	0.00069521	S	serine/threonine-protein kinase CTR1-like [Oryza brachyantha]	LOC101754395	chloroplast	GO:0016310 phosphorylation; GO:0044267 cellular protein metabolic process; GO:0044238 primary metabolic process; GO:0044237 cellular metabolic process; GO:0006796 phosphate-containing compound metabolic process; GO:0071704 organic substance metabolic process; GO:0008152 metabolic process; GO:0006468 protein phosphorylation; GO:0006793 phosphorus metabolic process; GO:0044260 cellular macromolecul…		GO:0005524 ATP binding; GO:1901265 nucleoside phosphate binding; GO:0016773 phosphotransferase activity, alcohol group as acceptor; GO:0001882 nucleoside binding; GO:0043167 ion binding; GO:0004672 protein kinase activity; GO:0000166 nucleotide binding; GO:0097159 organic cyclic compound binding; GO:1901363 heterocyclic compound binding; GO:0032549 ribonucleoside binding; GO:0097367 carbohydrate …	K14510	CTR1; serine/threonine-protein kinase CTR1 [EC:2.7.11.1]	sita04075 Plant hormone signal transduction; sita04016 MAPK signaling pathway - plant;	IPR000719; IPR001245; IPR011009;	Protein kinase domain; Serine-threonine/tyrosine-protein kinase catalytic domain; Protein kinase-like domain;
K3ZQY3	459	0.806	Down	0.00030372	S	serine/threonine-protein kinase CTR1-like [Oryza brachyantha]	LOC101754395	chloroplast	GO:0016310 phosphorylation; GO:0044267 cellular protein metabolic process; GO:0044238 primary metabolic process; GO:0044237 cellular metabolic process; GO:0006796 phosphate-containing compound metabolic process; GO:0071704 organic substance metabolic process; GO:0008152 metabolic process; GO:0006468 protein phosphorylation; GO:0006793 phosphorus metabolic process; GO:0044260 cellular macromolecul…		GO:0005524 ATP binding; GO:1901265 nucleoside phosphate binding; GO:0016773 phosphotransferase activity, alcohol group as acceptor; GO:0001882 nucleoside binding; GO:0043167 ion binding; GO:0004672 protein kinase activity; GO:0000166 nucleotide binding; GO:0097159 organic cyclic compound binding; GO:1901363 heterocyclic compound binding; GO:0032549 ribonucleoside binding; GO:0097367 carbohydrate …	K14510	CTR1; serine/threonine-protein kinase CTR1 [EC:2.7.11.1]	sita04075 Plant hormone signal transduction; sita04016 MAPK signaling pathway - plant;	IPR000719; IPR001245; IPR011009;	Protein kinase domain; Serine-threonine/tyrosine-protein kinase catalytic domain; Protein kinase-like domain;
K3YPG5	136	0.82	Down	0.0010637	S	serine/threonine-protein kinase EDR1-like [Setaria italica]	LOC101753714	plasma membrane	GO:0016310 phosphorylation; GO:0044267 cellular protein metabolic process; GO:0044238 primary metabolic process; GO:0044237 cellular metabolic process; GO:0006796 phosphate-containing compound metabolic process; GO:0071704 organic substance metabolic process; GO:0008152 metabolic process; GO:0006468 protein phosphorylation; GO:0006793 phosphorus metabolic process; GO:0044260 cellular macromolecul…		GO:0005524 ATP binding; GO:1901265 nucleoside phosphate binding; GO:0016773 phosphotransferase activity, alcohol group as acceptor; GO:0001882 nucleoside binding; GO:0043167 ion binding; GO:0004672 protein kinase activity; GO:0000166 nucleotide binding; GO:0097159 organic cyclic compound binding; GO:1901363 heterocyclic compound binding; GO:0032549 ribonucleoside binding; GO:0097367 carbohydrate …				IPR000719; IPR001245; IPR011009;	Protein kinase domain; Serine-threonine/tyrosine-protein kinase catalytic domain; Protein kinase-like domain;
K3YPG5	124	0.68	Down	0.00118436	S	serine/threonine-protein kinase EDR1-like [Setaria italica]	LOC101753714	plasma membrane	GO:0016310 phosphorylation; GO:0044267 cellular protein metabolic process; GO:0044238 primary metabolic process; GO:0044237 cellular metabolic process; GO:0006796 phosphate-containing compound metabolic process; GO:0071704 organic substance metabolic process; GO:0008152 metabolic process; GO:0006468 protein phosphorylation; GO:0006793 phosphorus metabolic process; GO:0044260 cellular macromolecul…		GO:0005524 ATP binding; GO:1901265 nucleoside phosphate binding; GO:0016773 phosphotransferase activity, alcohol group as acceptor; GO:0001882 nucleoside binding; GO:0043167 ion binding; GO:0004672 protein kinase activity; GO:0000166 nucleotide binding; GO:0097159 organic cyclic compound binding; GO:1901363 heterocyclic compound binding; GO:0032549 ribonucleoside binding; GO:0097367 carbohydrate …				IPR000719; IPR001245; IPR011009;	Protein kinase domain; Serine-threonine/tyrosine-protein kinase catalytic domain; Protein kinase-like domain;
K3Z6W1	72	0.699	Down	0.0020627	S	serine/threonine-protein kinase HT1-like [Setaria italica]	LOC101772387	cytoskeleton	GO:0016310 phosphorylation; GO:0044267 cellular protein metabolic process; GO:0044238 primary metabolic process; GO:0044237 cellular metabolic process; GO:0006796 phosphate-containing compound metabolic process; GO:0071704 organic substance metabolic process; GO:0008152 metabolic process; GO:0006468 protein phosphorylation; GO:0006793 phosphorus metabolic process; GO:0044260 cellular macromolecul…		GO:0005524 ATP binding; GO:1901265 nucleoside phosphate binding; GO:0016773 phosphotransferase activity, alcohol group as acceptor; GO:0001882 nucleoside binding; GO:0043167 ion binding; GO:0004672 protein kinase activity; GO:0000166 nucleotide binding; GO:0097159 organic cyclic compound binding; GO:1901363 heterocyclic compound binding; GO:0032549 ribonucleoside binding; GO:0097367 carbohydrate …				IPR000719; IPR001245; IPR011009;	Protein kinase domain; Serine-threonine/tyrosine-protein kinase catalytic domain; Protein kinase-like domain;
K3XF74	684	0.648	Down	0.0058844	S	serine/threonine-protein kinase MARK2 [Setaria italica]	LOC101780302	endoplasmic reticulum	GO:0016310 phosphorylation; GO:0044267 cellular protein metabolic process; GO:0044238 primary metabolic process; GO:0044237 cellular metabolic process; GO:0006796 phosphate-containing compound metabolic process; GO:0071704 organic substance metabolic process; GO:0008152 metabolic process; GO:0006468 protein phosphorylation; GO:0006793 phosphorus metabolic process; GO:0044260 cellular macromolecul…		GO:0005524 ATP binding; GO:1901265 nucleoside phosphate binding; GO:0016773 phosphotransferase activity, alcohol group as acceptor; GO:0001882 nucleoside binding; GO:0043167 ion binding; GO:0004672 protein kinase activity; GO:0000166 nucleotide binding; GO:0097159 organic cyclic compound binding; GO:1901363 heterocyclic compound binding; GO:0032549 ribonucleoside binding; GO:0097367 carbohydrate …				IPR000719; IPR010632; IPR001245; IPR011009;	Protein kinase domain; Domain of unknown function DUF1221; Serine-threonine/tyrosine-protein kinase catalytic domain; Protein kinase-like domain;
K4A6P0	90	0.829	Down	0.024598	S	serine/threonine-protein kinase TOUSLED [Setaria italica]	LOC101763899	nucleus	GO:0016310 phosphorylation; GO:0044267 cellular protein metabolic process; GO:0044238 primary metabolic process; GO:0044237 cellular metabolic process; GO:0006796 phosphate-containing compound metabolic process; GO:0071704 organic substance metabolic process; GO:0008152 metabolic process; GO:0006468 protein phosphorylation; GO:0006793 phosphorus metabolic process; GO:0044260 cellular macromolecul…		GO:0005524 ATP binding; GO:1901265 nucleoside phosphate binding; GO:0016773 phosphotransferase activity, alcohol group as acceptor; GO:0001882 nucleoside binding; GO:0043167 ion binding; GO:0004672 protein kinase activity; GO:0000166 nucleotide binding; GO:0097159 organic cyclic compound binding; GO:1901363 heterocyclic compound binding; GO:0032549 ribonucleoside binding; GO:0097367 carbohydrate …	K08864			IPR000719; IPR011009;	Protein kinase domain; Protein kinase-like domain;
K3YQU8	622	0.813	Down	0.0032406	S	somatic embryogenesis receptor kinase 1-like [Setaria italica]	LOC101764372	plasma membrane	GO:0016310 phosphorylation; GO:0044267 cellular protein metabolic process; GO:0044238 primary metabolic process; GO:0044237 cellular metabolic process; GO:0006796 phosphate-containing compound metabolic process; GO:0071704 organic substance metabolic process; GO:0008152 metabolic process; GO:0006468 protein phosphorylation; GO:0006793 phosphorus metabolic process; GO:0044260 cellular macromolecul…		GO:0005524 ATP binding; GO:1901265 nucleoside phosphate binding; GO:0016773 phosphotransferase activity, alcohol group as acceptor; GO:0001882 nucleoside binding; GO:0043167 ion binding; GO:0005515 protein binding; GO:0004672 protein kinase activity; GO:0000166 nucleotide binding; GO:0097159 organic cyclic compound binding; GO:1901363 heterocyclic compound binding; GO:0032549 ribonucleoside bindi…	K13418			IPR000719; IPR013210; IPR032675; IPR013320; IPR011009;	Protein kinase domain; Leucine-rich repeat-containing N-terminal, plant-type; Leucine-rich repeat domain, L domain-like; Concanavalin A-like lectin/glucanase domain; Protein kinase-like domain;
K3Z4L5	414	0.806	Down	0.0040842	S	cyclin-dependent kinase 12-like [Populus euphratica]	LOC101786820	nucleus			GO:0005515 protein binding; GO:0005488 binding;				IPR015940; IPR009060;	Ubiquitin-associated domain; UBA-like;

## Sheet: YG2TvsYG2C
YG2NTvsYG2CK.Protein accession	Position	YG2NT/YG2CK Ratio	Regulated Type	YG2NT/YG2CK P value	Amino acid	Protein description	Gene name	Subcellular localization	Biological Process	Cellular Component	Molecular Function	KEGG KO No#	KEGG Gene	KEGG pathway	IPR ID	Domain description
K4ALI1	184	1.277	Up	0.043803	S	probable serine/threonine protein kinase IREH1 [Setaria italica]	LOC101758234	nucleus	GO:0016310 phosphorylation; GO:0044267 cellular protein metabolic process; GO:0044238 primary metabolic process; GO:0044237 cellular metabolic process; GO:0006796 phosphate-containing compound metabolic process; GO:0071704 organic substance metabolic proc		GO:0005524 ATP binding; GO:1901265 nucleoside phosphate binding; GO:0016773 phosphotransferase activity, alcohol group as acceptor; GO:0001882 nucleoside binding; GO:0043167 ion binding; GO:0004672 protein kinase activity; GO:0000166 nucleotide binding; GO:0097159 organic cyclic compound binding; GO:1901363 heterocyclic compound binding; GO:0032549 ribonucleoside binding; GO:0097367 carbohydrate …				IPR000719; IPR011009;	Protein kinase domain; Protein kinase-like domain;
K4ALI1	664	1.274	Up	0.007378	S	probable serine/threonine protein kinase IREH1 [Setaria italica]	LOC101758234	nucleus	GO:0016310 phosphorylation; GO:0044267 cellular protein metabolic process; GO:0044238 primary metabolic process; GO:0044237 cellular metabolic process; GO:0006796 phosphate-containing compound metabolic process; GO:0071704 organic substance metabolic proc		GO:0005524 ATP binding; GO:1901265 nucleoside phosphate binding; GO:0016773 phosphotransferase activity, alcohol group as acceptor; GO:0001882 nucleoside binding; GO:0043167 ion binding; GO:0004672 protein kinase activity; GO:0000166 nucleotide binding; GO:0097159 organic cyclic compound binding; GO:1901363 heterocyclic compound binding; GO:0032549 ribonucleoside binding; GO:0097367 carbohydrate …				IPR000719; IPR011009;	Protein kinase domain; Protein kinase-like domain;
K4AJE0	718	1.289	Up	0.047743	S	G-type lectin S-receptor-like serine/threonine-protein kinase At1g34300 [Setaria italica]	LOC101782005	plasma membrane	GO:0000003 reproduction; GO:0016310 phosphorylation; GO:0022414 reproductive process; GO:0044267 cellular protein metabolic process; GO:0044763 single-organism cellular process; GO:0009875 pollen-pistil interaction; GO:0044699 single-organism process; GO:		GO:0005524 ATP binding; GO:1901265 nucleoside phosphate binding; GO:0016773 phosphotransferase activity, alcohol group as acceptor; GO:0001882 nucleoside binding; GO:0043167 ion binding; GO:0005515 protein binding; GO:0000166 nucleotide binding; GO:0004672 protein kinase activity; GO:0097159 organic cyclic compound binding; GO:1901363 heterocyclic compound binding; GO:0032549 ribonucleoside bindi…				IPR001480; IPR000719; IPR000858; IPR000742; IPR013320; IPR011047; IPR011009;	Bulb-type lectin domain; Protein kinase domain; S-locus glycoprotein domain; EGF-like domain; Concanavalin A-like lectin/glucanase domain; Quinoprotein alcohol dehydrogenase-like superfamily; Protein kinase-like domain;
K4A5X4	596	1.215	Up	0.024437	S	serine/threonine-protein kinase STE20 [Zea mays]	LOC101784831	chloroplast	GO:0016310 phosphorylation; GO:0044267 cellular protein metabolic process; GO:0044238 primary metabolic process; GO:0044237 cellular metabolic process; GO:0006796 phosphate-containing compound metabolic process; GO:0071704 organic substance metabolic proc		GO:0005524 ATP binding; GO:1901265 nucleoside phosphate binding; GO:0016773 phosphotransferase activity, alcohol group as acceptor; GO:0001882 nucleoside binding; GO:0043167 ion binding; GO:0004672 protein kinase activity; GO:0000166 nucleotide binding; GO:0097159 organic cyclic compound binding; GO:1901363 heterocyclic compound binding; GO:0032549 ribonucleoside binding; GO:0097367 carbohydrate …				IPR000719; IPR011009;	Protein kinase domain; Protein kinase-like domain;
K4A5E6	955	1.285	Up	0.0142214	S	probable leucine-rich repeat receptor-like protein kinase At5g49770 [Setaria italica]	SETIT_034100mg	plasma membrane	GO:0016310 phosphorylation; GO:0044267 cellular protein metabolic process; GO:0044238 primary metabolic process; GO:0044237 cellular metabolic process; GO:0006796 phosphate-containing compound metabolic process; GO:0071704 organic substance metabolic proc		GO:0005524 ATP binding; GO:1901265 nucleoside phosphate binding; GO:0016773 phosphotransferase activity, alcohol group as acceptor; GO:0001882 nucleoside binding; GO:0043167 ion binding; GO:0004672 protein kinase activity; GO:0000166 nucleotide binding; GO:0097159 organic cyclic compound binding; GO:1901363 heterocyclic compound binding; GO:0032549 ribonucleoside binding; GO:0097367 carbohydrate …				IPR000719; IPR032675; IPR001245; IPR013320; IPR011009;	Protein kinase domain; Leucine-rich repeat domain, L domain-like; Serine-threonine/tyrosine-protein kinase catalytic domain; Concanavalin A-like lectin/glucanase domain; Protein kinase-like domain;
K4A545	295	1.569	Up	0.000102568	S	serine/threonine-protein kinase STE20-like [Aegilops tauschii subsp. tauschii]	LOC101776185	nucleus	GO:0016310 phosphorylation; GO:0044267 cellular protein metabolic process; GO:0044238 primary metabolic process; GO:0044237 cellular metabolic process; GO:0006796 phosphate-containing compound metabolic process; GO:0071704 organic substance metabolic proc		GO:0005524 ATP binding; GO:1901265 nucleoside phosphate binding; GO:0016773 phosphotransferase activity, alcohol group as acceptor; GO:0001882 nucleoside binding; GO:0043167 ion binding; GO:0004672 protein kinase activity; GO:0000166 nucleotide binding; GO:0097159 organic cyclic compound binding; GO:1901363 heterocyclic compound binding; GO:0032549 ribonucleoside binding; GO:0097367 carbohydrate …				IPR000719; IPR011009;	Protein kinase domain; Protein kinase-like domain;
K4A545	58	1.238	Up	0.0023387	S	serine/threonine-protein kinase STE20-like [Aegilops tauschii subsp. tauschii]	LOC101776185	nucleus	GO:0016310 phosphorylation; GO:0044267 cellular protein metabolic process; GO:0044238 primary metabolic process; GO:0044237 cellular metabolic process; GO:0006796 phosphate-containing compound metabolic process; GO:0071704 organic substance metabolic proc		GO:0005524 ATP binding; GO:1901265 nucleoside phosphate binding; GO:0016773 phosphotransferase activity, alcohol group as acceptor; GO:0001882 nucleoside binding; GO:0043167 ion binding; GO:0004672 protein kinase activity; GO:0000166 nucleotide binding; GO:0097159 organic cyclic compound binding; GO:1901363 heterocyclic compound binding; GO:0032549 ribonucleoside binding; GO:0097367 carbohydrate …				IPR000719; IPR011009;	Protein kinase domain; Protein kinase-like domain;
K3ZTT0	73	1.24	Up	0.0062153	Y	probable receptor-like protein kinase At5g47070 [Setaria italica]	LOC101771290	mitochondria	GO:0016310 phosphorylation; GO:0044267 cellular protein metabolic process; GO:0044238 primary metabolic process; GO:0044237 cellular metabolic process; GO:0006796 phosphate-containing compound metabolic process; GO:0071704 organic substance metabolic proc		GO:0005524 ATP binding; GO:1901265 nucleoside phosphate binding; GO:0016773 phosphotransferase activity, alcohol group as acceptor; GO:0001882 nucleoside binding; GO:0043167 ion binding; GO:0004672 protein kinase activity; GO:0000166 nucleotide binding; GO:0097159 organic cyclic compound binding; GO:1901363 heterocyclic compound binding; GO:0032549 ribonucleoside binding; GO:0097367 carbohydrate …				IPR000719; IPR001245; IPR013320; IPR011009;	Protein kinase domain; Serine-threonine/tyrosine-protein kinase catalytic domain; Concanavalin A-like lectin/glucanase domain; Protein kinase-like domain;
K3ZS81	13	1.3	Up	0.000118465	S	CDPK1	CDPK1	chloroplast	GO:0016310 phosphorylation; GO:0044267 cellular protein metabolic process; GO:0044238 primary metabolic process; GO:0044237 cellular metabolic process; GO:0006796 phosphate-containing compound metabolic process; GO:0071704 organic substance metabolic proc		GO:0005524 ATP binding; GO:1901265 nucleoside phosphate binding; GO:0016773 phosphotransferase activity, alcohol group as acceptor; GO:0001882 nucleoside binding; GO:0043167 ion binding; GO:0004672 protein kinase activity; GO:0000166 nucleotide binding; GO:0097159 organic cyclic compound binding; GO:1901363 heterocyclic compound binding; GO:0032549 ribonucleoside binding; GO:0097367 carbohydrate …	K13412	CPK; calcium-dependent protein kinase [EC:2.7.11.1]	sita04626 Plant-pathogen interaction;	IPR000719; IPR002048; IPR011992; IPR011009;	Protein kinase domain; EF-hand domain; EF-hand domain pair; Protein kinase-like domain;
K3ZS79	178	1.305	Up	0.00037794	S	calmodulin-binding receptor-like cytoplasmic kinase 3 [Setaria italica]	LOC101782352	extracellular	GO:0016310 phosphorylation; GO:0044267 cellular protein metabolic process; GO:0044238 primary metabolic process; GO:0044237 cellular metabolic process; GO:0006796 phosphate-containing compound metabolic process; GO:0071704 organic substance metabolic proc		GO:0005524 ATP binding; GO:1901265 nucleoside phosphate binding; GO:0016773 phosphotransferase activity, alcohol group as acceptor; GO:0001882 nucleoside binding; GO:0043167 ion binding; GO:0004672 protein kinase activity; GO:0000166 nucleotide binding; GO:0097159 organic cyclic compound binding; GO:1901363 heterocyclic compound binding; GO:0032549 ribonucleoside binding; GO:0097367 carbohydrate …				IPR000719; IPR013320; IPR011009;	Protein kinase domain; Concanavalin A-like lectin/glucanase domain; Protein kinase-like domain;
K3ZQH2	590	1.202	Up	0.0046352	S	serine/threonine-protein kinase pakA-like [Setaria italica]	LOC101770763	nucleus			GO:0005515 protein binding; GO:0005488 binding;				IPR000270;	PB1 domain;
K3ZMV5	766	1.203	Up	0.0187817	S	probable leucine-rich repeat receptor-like protein kinase IMK3 [Setaria italica]	LOC101773870	plasma membrane	GO:0016310 phosphorylation; GO:0044267 cellular protein metabolic process; GO:0044238 primary metabolic process; GO:0044237 cellular metabolic process; GO:0006796 phosphate-containing compound metabolic process; GO:0071704 organic substance metabolic proc		GO:0005524 ATP binding; GO:1901265 nucleoside phosphate binding; GO:0016773 phosphotransferase activity, alcohol group as acceptor; GO:0001882 nucleoside binding; GO:0043167 ion binding; GO:0005515 protein binding; GO:0004672 protein kinase activity; GO:0000166 nucleotide binding; GO:0097159 organic cyclic compound binding; GO:1901363 heterocyclic compound binding; GO:0032549 ribonucleoside bindi…				IPR000719; IPR013210; IPR001245; IPR032675; IPR013320; IPR011009;	Protein kinase domain; Leucine-rich repeat-containing N-terminal, plant-type; Serine-threonine/tyrosine-protein kinase catalytic domain; Leucine-rich repeat domain, L domain-like; Concanavalin A-like lectin/glucanase domain; Protein kinase-like domain;
K3ZIV4	249	1.255	Up	0.0176219	S	leucine-rich repeat receptor protein kinase MSL1 [Setaria italica]	LOC101754827	chloroplast	GO:0016310 phosphorylation; GO:0044267 cellular protein metabolic process; GO:0044238 primary metabolic process; GO:0044237 cellular metabolic process; GO:0006796 phosphate-containing compound metabolic process; GO:0071704 organic substance metabolic proc		GO:0005524 ATP binding; GO:1901265 nucleoside phosphate binding; GO:0016773 phosphotransferase activity, alcohol group as acceptor; GO:0001882 nucleoside binding; GO:0043167 ion binding; GO:0004672 protein kinase activity; GO:0000166 nucleotide binding; GO:0097159 organic cyclic compound binding; GO:1901363 heterocyclic compound binding; GO:0032549 ribonucleoside binding; GO:0097367 carbohydrate …				IPR000719; IPR013320; IPR011009;	Protein kinase domain; Concanavalin A-like lectin/glucanase domain; Protein kinase-like domain;
K3ZE75	164	1.3	Up	0.0090159	S	serine/threonine-protein kinase STY8-like isoform X1 [Setaria italica]	LOC101769300	cytoplasm	GO:0016310 phosphorylation; GO:0044267 cellular protein metabolic process; GO:0044238 primary metabolic process; GO:0044237 cellular metabolic process; GO:0006796 phosphate-containing compound metabolic process; GO:0071704 organic substance metabolic proc		GO:0005524 ATP binding; GO:0016597 amino acid binding; GO:1901265 nucleoside phosphate binding; GO:0016773 phosphotransferase activity, alcohol group as acceptor; GO:0001882 nucleoside binding; GO:0043167 ion binding; GO:0043177 organic acid binding; GO:0004672 protein kinase activity; GO:0000166 nucleotide binding; GO:0097159 organic cyclic compound binding; GO:1901363 heterocyclic compound bind…				IPR000719; IPR002912; IPR001245; IPR011009;	Protein kinase domain; ACT domain; Serine-threonine/tyrosine-protein kinase catalytic domain; Protein kinase-like domain;
K3Z547	518	1.21	Up	0.038022	S	Non-specific serine/threonine protein kinase	LOC101779029	nucleus	GO:0016310 phosphorylation; GO:0044267 cellular protein metabolic process; GO:0044238 primary metabolic process; GO:0044237 cellular metabolic process; GO:0006796 phosphate-containing compound metabolic process; GO:0071704 organic substance metabolic proc		GO:0005524 ATP binding; GO:1901265 nucleoside phosphate binding; GO:0016773 phosphotransferase activity, alcohol group as acceptor; GO:0001882 nucleoside binding; GO:0043167 ion binding; GO:0000166 nucleotide binding; GO:0004672 protein kinase activity; GO:0097159 organic cyclic compound binding; GO:1901363 heterocyclic compound binding; GO:0032549 ribonucleoside binding; GO:0097367 carbohydrate …	K08790			IPR000719; IPR000961; IPR017892; IPR011009;	Protein kinase domain; AGC-kinase, C-terminal; Protein kinase, C-terminal; Protein kinase-like domain;
K3Z429	67	1.397	Up	0.00036019	S	dual specificity protein kinase shkD isoform X2 [Setaria italica]	LOC101767428	nucleus	GO:0050794 regulation of cellular process; GO:0016310 phosphorylation; GO:0060255 regulation of macromolecule metabolic process; GO:0019219 regulation of nucleobase-containing compound metabolic process; GO:0044267 cellular protein metabolic process; GO:0		GO:0005524 ATP binding; GO:1901265 nucleoside phosphate binding; GO:0016773 phosphotransferase activity, alcohol group as acceptor; GO:0001882 nucleoside binding; GO:0043167 ion binding; GO:0004672 protein kinase activity; GO:0000166 nucleotide binding; GO:0097159 organic cyclic compound binding; GO:1901363 heterocyclic compound binding; GO:0032549 ribonucleoside binding; GO:0097367 carbohydrate …				IPR000719; IPR013767; IPR000014; IPR001245; IPR011009;	Protein kinase domain; PAS fold; PAS domain; Serine-threonine/tyrosine-protein kinase catalytic domain; Protein kinase-like domain;
K3Z429	324	1.246	Up	0.00040012	S	dual specificity protein kinase shkD isoform X2 [Setaria italica]	LOC101767428	nucleus	GO:0050794 regulation of cellular process; GO:0016310 phosphorylation; GO:0060255 regulation of macromolecule metabolic process; GO:0019219 regulation of nucleobase-containing compound metabolic process; GO:0044267 cellular protein metabolic process; GO:0		GO:0005524 ATP binding; GO:1901265 nucleoside phosphate binding; GO:0016773 phosphotransferase activity, alcohol group as acceptor; GO:0001882 nucleoside binding; GO:0043167 ion binding; GO:0004672 protein kinase activity; GO:0000166 nucleotide binding; GO:0097159 organic cyclic compound binding; GO:1901363 heterocyclic compound binding; GO:0032549 ribonucleoside binding; GO:0097367 carbohydrate …				IPR000719; IPR013767; IPR000014; IPR001245; IPR011009;	Protein kinase domain; PAS fold; PAS domain; Serine-threonine/tyrosine-protein kinase catalytic domain; Protein kinase-like domain;
K3Z3L3	338	1.581	Up	0.0082849	S	serine/threonine-protein kinase prpf4B-like [Setaria italica]	LOC101762555	nucleus	GO:0016310 phosphorylation; GO:0044267 cellular protein metabolic process; GO:0044238 primary metabolic process; GO:0044237 cellular metabolic process; GO:0006796 phosphate-containing compound metabolic process; GO:0071704 organic substance metabolic proc		GO:0005524 ATP binding; GO:1901265 nucleoside phosphate binding; GO:0016773 phosphotransferase activity, alcohol group as acceptor; GO:0001882 nucleoside binding; GO:0043167 ion binding; GO:0004672 protein kinase activity; GO:0000166 nucleotide binding; GO:0097159 organic cyclic compound binding; GO:1901363 heterocyclic compound binding; GO:0032549 ribonucleoside binding; GO:0097367 carbohydrate …	K08827			IPR000719; IPR011009;	Protein kinase domain; Protein kinase-like domain;
K3Z3B5	74	1.997	Up	0.00033745	S	serine/threonine-protein kinase STE20 isoform X1 [Oryza sativa Japonica Group]	LOC101783342	nucleus	GO:0016310 phosphorylation; GO:0044267 cellular protein metabolic process; GO:0044238 primary metabolic process; GO:0044237 cellular metabolic process; GO:0006796 phosphate-containing compound metabolic process; GO:0071704 organic substance metabolic proc		GO:0005524 ATP binding; GO:1901265 nucleoside phosphate binding; GO:0016773 phosphotransferase activity, alcohol group as acceptor; GO:0001882 nucleoside binding; GO:0043167 ion binding; GO:0005515 protein binding; GO:0004672 protein kinase activity; GO:0000166 nucleotide binding; GO:0097159 organic cyclic compound binding; GO:1901363 heterocyclic compound binding; GO:0032549 ribonucleoside bindi…				IPR000270; IPR000719; IPR001245; IPR011009;	PB1 domain; Protein kinase domain; Serine-threonine/tyrosine-protein kinase catalytic domain; Protein kinase-like domain;
K3Z3B5	61	1.586	Up	0.00053689	S	serine/threonine-protein kinase STE20 isoform X1 [Oryza sativa Japonica Group]	LOC101783342	nucleus	GO:0016310 phosphorylation; GO:0044267 cellular protein metabolic process; GO:0044238 primary metabolic process; GO:0044237 cellular metabolic process; GO:0006796 phosphate-containing compound metabolic process; GO:0071704 organic substance metabolic proc		GO:0005524 ATP binding; GO:1901265 nucleoside phosphate binding; GO:0016773 phosphotransferase activity, alcohol group as acceptor; GO:0001882 nucleoside binding; GO:0043167 ion binding; GO:0005515 protein binding; GO:0004672 protein kinase activity; GO:0000166 nucleotide binding; GO:0097159 organic cyclic compound binding; GO:1901363 heterocyclic compound binding; GO:0032549 ribonucleoside bindi…				IPR000270; IPR000719; IPR001245; IPR011009;	PB1 domain; Protein kinase domain; Serine-threonine/tyrosine-protein kinase catalytic domain; Protein kinase-like domain;
K3YQ71	554	1.265	Up	0.0143622	S	probable L-type lectin-domain containing receptor kinase S.5 [Setaria italica]	LOC101775851	plasma membrane	GO:0016310 phosphorylation; GO:0044267 cellular protein metabolic process; GO:0044238 primary metabolic process; GO:0044237 cellular metabolic process; GO:0006796 phosphate-containing compound metabolic process; GO:0071704 organic substance metabolic proc		GO:0005524 ATP binding; GO:1901265 nucleoside phosphate binding; GO:0016773 phosphotransferase activity, alcohol group as acceptor; GO:0001882 nucleoside binding; GO:0043167 ion binding; GO:0004672 protein kinase activity; GO:0000166 nucleotide binding; GO:0097159 organic cyclic compound binding; GO:1901363 heterocyclic compound binding; GO:0032549 ribonucleoside binding; GO:0097367 carbohydrate …				IPR001220; IPR000719; IPR013320; IPR011009;	Legume lectin domain; Protein kinase domain; Concanavalin A-like lectin/glucanase domain; Protein kinase-like domain;
K3YPG5	992	1.573	Up	0.00020116	S	serine/threonine-protein kinase EDR1-like [Setaria italica]	LOC101753714	plasma membrane	GO:0016310 phosphorylation; GO:0044267 cellular protein metabolic process; GO:0044238 primary metabolic process; GO:0044237 cellular metabolic process; GO:0006796 phosphate-containing compound metabolic process; GO:0071704 organic substance metabolic proc		GO:0005524 ATP binding; GO:1901265 nucleoside phosphate binding; GO:0016773 phosphotransferase activity, alcohol group as acceptor; GO:0001882 nucleoside binding; GO:0043167 ion binding; GO:0004672 protein kinase activity; GO:0000166 nucleotide binding; GO:0097159 organic cyclic compound binding; GO:1901363 heterocyclic compound binding; GO:0032549 ribonucleoside binding; GO:0097367 carbohydrate …				IPR000719; IPR001245; IPR011009;	Protein kinase domain; Serine-threonine/tyrosine-protein kinase catalytic domain; Protein kinase-like domain;
K3YHH9	28	1.336	Up	0.0139806	S	serine/threonine-protein kinase STY8-like [Setaria italica]	LOC101777899	nucleus	GO:0016310 phosphorylation; GO:0044267 cellular protein metabolic process; GO:0044238 primary metabolic process; GO:0044237 cellular metabolic process; GO:0006796 phosphate-containing compound metabolic process; GO:0071704 organic substance metabolic proc		GO:0016597 amino acid binding; GO:0005524 ATP binding; GO:1901265 nucleoside phosphate binding; GO:0016773 phosphotransferase activity, alcohol group as acceptor; GO:0001882 nucleoside binding; GO:0043167 ion binding; GO:0043177 organic acid binding; GO:0004672 protein kinase activity; GO:0000166 nucleotide binding; GO:0097159 organic cyclic compound binding; GO:1901363 heterocyclic compound bind…				IPR000719; IPR002912; IPR001245; IPR011009;	Protein kinase domain; ACT domain; Serine-threonine/tyrosine-protein kinase catalytic domain; Protein kinase-like domain;
K3YHH9	63	1.287	Up	0.027265	S	serine/threonine-protein kinase STY8-like [Setaria italica]	LOC101777899	nucleus	GO:0016310 phosphorylation; GO:0044267 cellular protein metabolic process; GO:0044238 primary metabolic process; GO:0044237 cellular metabolic process; GO:0006796 phosphate-containing compound metabolic process; GO:0071704 organic substance metabolic proc		GO:0016597 amino acid binding; GO:0005524 ATP binding; GO:1901265 nucleoside phosphate binding; GO:0016773 phosphotransferase activity, alcohol group as acceptor; GO:0001882 nucleoside binding; GO:0043167 ion binding; GO:0043177 organic acid binding; GO:0004672 protein kinase activity; GO:0000166 nucleotide binding; GO:0097159 organic cyclic compound binding; GO:1901363 heterocyclic compound bind…				IPR000719; IPR002912; IPR001245; IPR011009;	Protein kinase domain; ACT domain; Serine-threonine/tyrosine-protein kinase catalytic domain; Protein kinase-like domain;
K3YHH9	148	1.495	Up	0.037616	S	serine/threonine-protein kinase STY8-like [Setaria italica]	LOC101777899	nucleus	GO:0016310 phosphorylation; GO:0044267 cellular protein metabolic process; GO:0044238 primary metabolic process; GO:0044237 cellular metabolic process; GO:0006796 phosphate-containing compound metabolic process; GO:0071704 organic substance metabolic proc		GO:0016597 amino acid binding; GO:0005524 ATP binding; GO:1901265 nucleoside phosphate binding; GO:0016773 phosphotransferase activity, alcohol group as acceptor; GO:0001882 nucleoside binding; GO:0043167 ion binding; GO:0043177 organic acid binding; GO:0004672 protein kinase activity; GO:0000166 nucleotide binding; GO:0097159 organic cyclic compound binding; GO:1901363 heterocyclic compound bind…				IPR000719; IPR002912; IPR001245; IPR011009;	Protein kinase domain; ACT domain; Serine-threonine/tyrosine-protein kinase catalytic domain; Protein kinase-like domain;
K3Y7I9	92	1.253	Up	0.0042424	S	serine/threonine-protein kinase GRIK1-like [Setaria italica]	LOC101771684	cytoplasm	GO:0016310 phosphorylation; GO:0044267 cellular protein metabolic process; GO:0044238 primary metabolic process; GO:0044237 cellular metabolic process; GO:0006796 phosphate-containing compound metabolic process; GO:0071704 organic substance metabolic proc		GO:0005524 ATP binding; GO:1901265 nucleoside phosphate binding; GO:0016773 phosphotransferase activity, alcohol group as acceptor; GO:0001882 nucleoside binding; GO:0043167 ion binding; GO:0004672 protein kinase activity; GO:0000166 nucleotide binding; GO:0097159 organic cyclic compound binding; GO:1901363 heterocyclic compound binding; GO:0032549 ribonucleoside binding; GO:0097367 carbohydrate …				IPR000719; IPR011009;	Protein kinase domain; Protein kinase-like domain;
K3Y6F0	426	1.441	Up	0.025763	S	calcium-dependent protein kinase 29-like [Setaria italica]	LOC101753182	cytoplasm	GO:0016310 phosphorylation; GO:0044267 cellular protein metabolic process; GO:0044238 primary metabolic process; GO:0044237 cellular metabolic process; GO:0006796 phosphate-containing compound metabolic process; GO:0071704 organic substance metabolic proc		GO:0005524 ATP binding; GO:1901265 nucleoside phosphate binding; GO:0016773 phosphotransferase activity, alcohol group as acceptor; GO:0001882 nucleoside binding; GO:0043167 ion binding; GO:0004672 protein kinase activity; GO:0000166 nucleotide binding; GO:0097159 organic cyclic compound binding; GO:1901363 heterocyclic compound binding; GO:0032549 ribonucleoside binding; GO:0097367 carbohydrate …	K13412	CPK; calcium-dependent protein kinase [EC:2.7.11.1]	sita04626 Plant-pathogen interaction;	IPR000719; IPR011992; IPR002048; IPR011009;	Protein kinase domain; EF-hand domain pair; EF-hand domain; Protein kinase-like domain;
K3Y5N2	86	1.212	Up	0.0075418	S	cyclin-dependent kinase G-2 [Setaria italica]	LOC101779139	nucleus	GO:0016310 phosphorylation; GO:0044267 cellular protein metabolic process; GO:0044238 primary metabolic process; GO:0044237 cellular metabolic process; GO:0006796 phosphate-containing compound metabolic process; GO:0071704 organic substance metabolic proc		GO:0005524 ATP binding; GO:1901265 nucleoside phosphate binding; GO:0016773 phosphotransferase activity, alcohol group as acceptor; GO:0001882 nucleoside binding; GO:0043167 ion binding; GO:0004672 protein kinase activity; GO:0000166 nucleotide binding; GO:0097159 organic cyclic compound binding; GO:1901363 heterocyclic compound binding; GO:0032549 ribonucleoside binding; GO:0097367 carbohydrate …	K08818			IPR000719; IPR011009;	Protein kinase domain; Protein kinase-like domain;
K3XXQ0	191	1.32	Up	0.000479	T	Mitogen-activated protein kinase	LOC101764874	cytoplasm	GO:0016310 phosphorylation; GO:0044267 cellular protein metabolic process; GO:0044238 primary metabolic process; GO:0044237 cellular metabolic process; GO:0006796 phosphate-containing compound metabolic process; GO:0071704 organic substance metabolic proc		GO:0005524 ATP binding; GO:1901265 nucleoside phosphate binding; GO:0016773 phosphotransferase activity, alcohol group as acceptor; GO:0001882 nucleoside binding; GO:0043167 ion binding; GO:0004672 protein kinase activity; GO:0000166 nucleotide binding; GO:0004702 signal transducer, downstream of receptor, with serine/threonine kinase activity; GO:0004871 signal transducer activity; GO:0004707 MA…	K20535	MPK1_2; mitogen-activated protein kinase 1/2 [EC:2.7.11.24]	sita04016 MAPK signaling pathway - plant;	IPR000719; IPR011009;	Protein kinase domain; Protein kinase-like domain;
K3XXQ0	193	1.238	Up	0.00050103	Y	Mitogen-activated protein kinase	LOC101764874	cytoplasm	GO:0016310 phosphorylation; GO:0044267 cellular protein metabolic process; GO:0044238 primary metabolic process; GO:0044237 cellular metabolic process; GO:0006796 phosphate-containing compound metabolic process; GO:0071704 organic substance metabolic proc		GO:0005524 ATP binding; GO:1901265 nucleoside phosphate binding; GO:0016773 phosphotransferase activity, alcohol group as acceptor; GO:0001882 nucleoside binding; GO:0043167 ion binding; GO:0004672 protein kinase activity; GO:0000166 nucleotide binding; GO:0004702 signal transducer, downstream of receptor, with serine/threonine kinase activity; GO:0004871 signal transducer activity; GO:0004707 MA…	K20535	MPK1_2; mitogen-activated protein kinase 1/2 [EC:2.7.11.24]	sita04016 MAPK signaling pathway - plant;	IPR000719; IPR011009;	Protein kinase domain; Protein kinase-like domain;
K3XXF6	220	1.205	Up	0.0048043	T	Mitogen-activated protein kinase	LOC101772946	nucleus	GO:0016310 phosphorylation; GO:0044267 cellular protein metabolic process; GO:0044238 primary metabolic process; GO:0044237 cellular metabolic process; GO:0006796 phosphate-containing compound metabolic process; GO:0071704 organic substance metabolic proc		GO:0005524 ATP binding; GO:1901265 nucleoside phosphate binding; GO:0016773 phosphotransferase activity, alcohol group as acceptor; GO:0001882 nucleoside binding; GO:0043167 ion binding; GO:0004672 protein kinase activity; GO:0000166 nucleotide binding; GO:0004702 signal transducer, downstream of receptor, with serine/threonine kinase activity; GO:0004871 signal transducer activity; GO:0004707 MA…	K14512	MPK6; mitogen-activated protein kinase 6 [EC:2.7.11.24]	sita04075 Plant hormone signal transduction; sita04016 MAPK signaling pathway - plant;	IPR000719; IPR011009;	Protein kinase domain; Protein kinase-like domain;
K3XXF6	222	1.24	Up	0.0054799	Y	Mitogen-activated protein kinase	LOC101772946	nucleus	GO:0016310 phosphorylation; GO:0044267 cellular protein metabolic process; GO:0044238 primary metabolic process; GO:0044237 cellular metabolic process; GO:0006796 phosphate-containing compound metabolic process; GO:0071704 organic substance metabolic proc		GO:0005524 ATP binding; GO:1901265 nucleoside phosphate binding; GO:0016773 phosphotransferase activity, alcohol group as acceptor; GO:0001882 nucleoside binding; GO:0043167 ion binding; GO:0004672 protein kinase activity; GO:0000166 nucleotide binding; GO:0004702 signal transducer, downstream of receptor, with serine/threonine kinase activity; GO:0004871 signal transducer activity; GO:0004707 MA…	K14512	MPK6; mitogen-activated protein kinase 6 [EC:2.7.11.24]	sita04075 Plant hormone signal transduction; sita04016 MAPK signaling pathway - plant;	IPR000719; IPR011009;	Protein kinase domain; Protein kinase-like domain;
K3XWR0	437	1.224	Up	0.037497	S	serine/threonine-protein kinase At5g01020 [Setaria italica]	LOC101777710	cytoplasm	GO:0016310 phosphorylation; GO:0044267 cellular protein metabolic process; GO:0044238 primary metabolic process; GO:0044237 cellular metabolic process; GO:0006796 phosphate-containing compound metabolic process; GO:0071704 organic substance metabolic proc		GO:0005524 ATP binding; GO:1901265 nucleoside phosphate binding; GO:0016773 phosphotransferase activity, alcohol group as acceptor; GO:0001882 nucleoside binding; GO:0043167 ion binding; GO:0004672 protein kinase activity; GO:0000166 nucleotide binding; GO:0097159 organic cyclic compound binding; GO:1901363 heterocyclic compound binding; GO:0032549 ribonucleoside binding; GO:0097367 carbohydrate …				IPR000719; IPR013320; IPR011009;	Protein kinase domain; Concanavalin A-like lectin/glucanase domain; Protein kinase-like domain;
K3XUW7	383	1.215	Up	0.00024038	S	LOW QUALITY PROTEIN: probable serine/threonine-protein kinase DDB_G0267686 [Musa acuminata subsp. malaccensis]	SETIT_005722mg	nucleus	GO:0016310 phosphorylation; GO:0044267 cellular protein metabolic process; GO:0044238 primary metabolic process; GO:0044237 cellular metabolic process; GO:0006796 phosphate-containing compound metabolic process; GO:0071704 organic substance metabolic proc		GO:0005524 ATP binding; GO:1901265 nucleoside phosphate binding; GO:0016773 phosphotransferase activity, alcohol group as acceptor; GO:0001882 nucleoside binding; GO:0043167 ion binding; GO:0005515 protein binding; GO:0004672 protein kinase activity; GO:0000166 nucleotide binding; GO:0097159 organic cyclic compound binding; GO:1901363 heterocyclic compound binding; GO:0032549 ribonucleoside bindi…				IPR000270; IPR000719; IPR001245; IPR011009;	PB1 domain; Protein kinase domain; Serine-threonine/tyrosine-protein kinase catalytic domain; Protein kinase-like domain;
K3XUW7	73	1.225	Up	0.0051797	S	LOW QUALITY PROTEIN: probable serine/threonine-protein kinase DDB_G0267686 [Musa acuminata subsp. malaccensis]	SETIT_005722mg	nucleus	GO:0016310 phosphorylation; GO:0044267 cellular protein metabolic process; GO:0044238 primary metabolic process; GO:0044237 cellular metabolic process; GO:0006796 phosphate-containing compound metabolic process; GO:0071704 organic substance metabolic proc		GO:0005524 ATP binding; GO:1901265 nucleoside phosphate binding; GO:0016773 phosphotransferase activity, alcohol group as acceptor; GO:0001882 nucleoside binding; GO:0043167 ion binding; GO:0005515 protein binding; GO:0004672 protein kinase activity; GO:0000166 nucleotide binding; GO:0097159 organic cyclic compound binding; GO:1901363 heterocyclic compound binding; GO:0032549 ribonucleoside bindi…				IPR000270; IPR000719; IPR001245; IPR011009;	PB1 domain; Protein kinase domain; Serine-threonine/tyrosine-protein kinase catalytic domain; Protein kinase-like domain;
K4ALI1	836	0.732	Down	0.00025779	S	probable serine/threonine protein kinase IREH1 [Setaria italica]	LOC101758234	nucleus	GO:0016310 phosphorylation; GO:0044267 cellular protein metabolic process; GO:0044238 primary metabolic process; GO:0044237 cellular metabolic process; GO:0006796 phosphate-containing compound metabolic process; GO:0071704 organic substance metabolic proc		GO:0005524 ATP binding; GO:1901265 nucleoside phosphate binding; GO:0016773 phosphotransferase activity, alcohol group as acceptor; GO:0001882 nucleoside binding; GO:0043167 ion binding; GO:0004672 protein kinase activity; GO:0000166 nucleotide binding; GO:0097159 organic cyclic compound binding; GO:1901363 heterocyclic compound binding; GO:0032549 ribonucleoside binding; GO:0097367 carbohydrate …				IPR000719; IPR011009;	Protein kinase domain; Protein kinase-like domain;
K4ALI1	26	0.793	Down	0.0035979	S	probable serine/threonine protein kinase IREH1 [Setaria italica]	LOC101758234	nucleus	GO:0016310 phosphorylation; GO:0044267 cellular protein metabolic process; GO:0044238 primary metabolic process; GO:0044237 cellular metabolic process; GO:0006796 phosphate-containing compound metabolic process; GO:0071704 organic substance metabolic proc		GO:0005524 ATP binding; GO:1901265 nucleoside phosphate binding; GO:0016773 phosphotransferase activity, alcohol group as acceptor; GO:0001882 nucleoside binding; GO:0043167 ion binding; GO:0004672 protein kinase activity; GO:0000166 nucleotide binding; GO:0097159 organic cyclic compound binding; GO:1901363 heterocyclic compound binding; GO:0032549 ribonucleoside binding; GO:0097367 carbohydrate …				IPR000719; IPR011009;	Protein kinase domain; Protein kinase-like domain;
K4ALI1	29	0.775	Down	0.0054237	T	probable serine/threonine protein kinase IREH1 [Setaria italica]	LOC101758234	nucleus	GO:0016310 phosphorylation; GO:0044267 cellular protein metabolic process; GO:0044238 primary metabolic process; GO:0044237 cellular metabolic process; GO:0006796 phosphate-containing compound metabolic process; GO:0071704 organic substance metabolic proc		GO:0005524 ATP binding; GO:1901265 nucleoside phosphate binding; GO:0016773 phosphotransferase activity, alcohol group as acceptor; GO:0001882 nucleoside binding; GO:0043167 ion binding; GO:0004672 protein kinase activity; GO:0000166 nucleotide binding; GO:0097159 organic cyclic compound binding; GO:1901363 heterocyclic compound binding; GO:0032549 ribonucleoside binding; GO:0097367 carbohydrate …				IPR000719; IPR011009;	Protein kinase domain; Protein kinase-like domain;
K4ALI1	517	0.744	Down	0.000101069	S	probable serine/threonine protein kinase IREH1 [Setaria italica]	LOC101758234	nucleus	GO:0016310 phosphorylation; GO:0044267 cellular protein metabolic process; GO:0044238 primary metabolic process; GO:0044237 cellular metabolic process; GO:0006796 phosphate-containing compound metabolic process; GO:0071704 organic substance metabolic proc		GO:0005524 ATP binding; GO:1901265 nucleoside phosphate binding; GO:0016773 phosphotransferase activity, alcohol group as acceptor; GO:0001882 nucleoside binding; GO:0043167 ion binding; GO:0004672 protein kinase activity; GO:0000166 nucleotide binding; GO:0097159 organic cyclic compound binding; GO:1901363 heterocyclic compound binding; GO:0032549 ribonucleoside binding; GO:0097367 carbohydrate …				IPR000719; IPR011009;	Protein kinase domain; Protein kinase-like domain;
K4ALI1	649	0.728	Down	0.038442	S	probable serine/threonine protein kinase IREH1 [Setaria italica]	LOC101758234	nucleus	GO:0016310 phosphorylation; GO:0044267 cellular protein metabolic process; GO:0044238 primary metabolic process; GO:0044237 cellular metabolic process; GO:0006796 phosphate-containing compound metabolic process; GO:0071704 organic substance metabolic proc		GO:0005524 ATP binding; GO:1901265 nucleoside phosphate binding; GO:0016773 phosphotransferase activity, alcohol group as acceptor; GO:0001882 nucleoside binding; GO:0043167 ion binding; GO:0004672 protein kinase activity; GO:0000166 nucleotide binding; GO:0097159 organic cyclic compound binding; GO:1901363 heterocyclic compound binding; GO:0032549 ribonucleoside binding; GO:0097367 carbohydrate …				IPR000719; IPR011009;	Protein kinase domain; Protein kinase-like domain;
K4ALI1	832	0.831	Down	0.0031648	S	probable serine/threonine protein kinase IREH1 [Setaria italica]	LOC101758234	nucleus	GO:0016310 phosphorylation; GO:0044267 cellular protein metabolic process; GO:0044238 primary metabolic process; GO:0044237 cellular metabolic process; GO:0006796 phosphate-containing compound metabolic process; GO:0071704 organic substance metabolic proc		GO:0005524 ATP binding; GO:1901265 nucleoside phosphate binding; GO:0016773 phosphotransferase activity, alcohol group as acceptor; GO:0001882 nucleoside binding; GO:0043167 ion binding; GO:0004672 protein kinase activity; GO:0000166 nucleotide binding; GO:0097159 organic cyclic compound binding; GO:1901363 heterocyclic compound binding; GO:0032549 ribonucleoside binding; GO:0097367 carbohydrate …				IPR000719; IPR011009;	Protein kinase domain; Protein kinase-like domain;
K4ALI1	722	0.831	Down	0.027501	S	probable serine/threonine protein kinase IREH1 [Setaria italica]	LOC101758234	nucleus	GO:0016310 phosphorylation; GO:0044267 cellular protein metabolic process; GO:0044238 primary metabolic process; GO:0044237 cellular metabolic process; GO:0006796 phosphate-containing compound metabolic process; GO:0071704 organic substance metabolic proc		GO:0005524 ATP binding; GO:1901265 nucleoside phosphate binding; GO:0016773 phosphotransferase activity, alcohol group as acceptor; GO:0001882 nucleoside binding; GO:0043167 ion binding; GO:0004672 protein kinase activity; GO:0000166 nucleotide binding; GO:0097159 organic cyclic compound binding; GO:1901363 heterocyclic compound binding; GO:0032549 ribonucleoside binding; GO:0097367 carbohydrate …				IPR000719; IPR011009;	Protein kinase domain; Protein kinase-like domain;
K4A5Y5	619	0.802	Down	0.0047432	S	serine/threonine-protein kinase BLUS1 isoform X2 [Setaria italica]	LOC101775953	chloroplast	GO:0016310 phosphorylation; GO:0044267 cellular protein metabolic process; GO:0044238 primary metabolic process; GO:0044237 cellular metabolic process; GO:0006796 phosphate-containing compound metabolic process; GO:0071704 organic substance metabolic proc		GO:0005524 ATP binding; GO:1901265 nucleoside phosphate binding; GO:0016773 phosphotransferase activity, alcohol group as acceptor; GO:0001882 nucleoside binding; GO:0043167 ion binding; GO:0004672 protein kinase activity; GO:0000166 nucleotide binding; GO:0097159 organic cyclic compound binding; GO:1901363 heterocyclic compound binding; GO:0032549 ribonucleoside binding; GO:0097367 carbohydrate …				IPR000719; IPR011009;	Protein kinase domain; Protein kinase-like domain;
K4A5E7	581	0.83	Down	0.00111537	S	receptor protein kinase TMK1-like [Setaria italica]	LOC101782673	plasma membrane	GO:0016310 phosphorylation; GO:0044267 cellular protein metabolic process; GO:0044238 primary metabolic process; GO:0044237 cellular metabolic process; GO:0006796 phosphate-containing compound metabolic process; GO:0071704 organic substance metabolic proc		GO:0005524 ATP binding; GO:1901265 nucleoside phosphate binding; GO:0016773 phosphotransferase activity, alcohol group as acceptor; GO:0001882 nucleoside binding; GO:0043167 ion binding; GO:0005515 protein binding; GO:0004672 protein kinase activity; GO:0000166 nucleotide binding; GO:0097159 organic cyclic compound binding; GO:1901363 heterocyclic compound binding; GO:0032549 ribonucleoside bindi…				IPR000719; IPR013210; IPR001245; IPR032675; IPR013320; IPR011009;	Protein kinase domain; Leucine-rich repeat-containing N-terminal, plant-type; Serine-threonine/tyrosine-protein kinase catalytic domain; Leucine-rich repeat domain, L domain-like; Concanavalin A-like lectin/glucanase domain; Protein kinase-like domain;
K3ZR00	410	0.825	Down	0.0095182	S	dual specificity protein kinase shkD-like [Setaria italica]	LOC101765600	nucleus	GO:0016310 phosphorylation; GO:0044267 cellular protein metabolic process; GO:0044238 primary metabolic process; GO:0044237 cellular metabolic process; GO:0006796 phosphate-containing compound metabolic process; GO:0071704 organic substance metabolic proc		GO:0005524 ATP binding; GO:1901265 nucleoside phosphate binding; GO:0016773 phosphotransferase activity, alcohol group as acceptor; GO:0001882 nucleoside binding; GO:0043167 ion binding; GO:0004672 protein kinase activity; GO:0000166 nucleotide binding; GO:0097159 organic cyclic compound binding; GO:1901363 heterocyclic compound binding; GO:0032549 ribonucleoside binding; GO:0097367 carbohydrate …				IPR000719; IPR001245; IPR011009;	Protein kinase domain; Serine-threonine/tyrosine-protein kinase catalytic domain; Protein kinase-like domain;
K3ZQH2	662	0.814	Down	0.02368	S	serine/threonine-protein kinase pakA-like [Setaria italica]	LOC101770763	nucleus			GO:0005515 protein binding; GO:0005488 binding;				IPR000270;	PB1 domain;
K3Z4L5	73	0.8	Down	0.042936	S	cyclin-dependent kinase 12-like [Populus euphratica]	LOC101786820	nucleus			GO:0005515 protein binding; GO:0005488 binding;				IPR015940; IPR009060;	Ubiquitin-associated domain; UBA-like;
K3Z4C9	650	0.766	Down	0.00133753	T	probable inactive receptor kinase At2g26730 [Setaria italica]	LOC101773880	plasma membrane	GO:0016310 phosphorylation; GO:0044267 cellular protein metabolic process; GO:0044238 primary metabolic process; GO:0044237 cellular metabolic process; GO:0006796 phosphate-containing compound metabolic process; GO:0071704 organic substance metabolic proc		GO:0005524 ATP binding; GO:1901265 nucleoside phosphate binding; GO:0016773 phosphotransferase activity, alcohol group as acceptor; GO:0001882 nucleoside binding; GO:0043167 ion binding; GO:0005515 protein binding; GO:0004672 protein kinase activity; GO:0000166 nucleotide binding; GO:0097159 organic cyclic compound binding; GO:1901363 heterocyclic compound binding; GO:0032549 ribonucleoside bindi…				IPR000719; IPR013210; IPR032675; IPR011009;	Protein kinase domain; Leucine-rich repeat-containing N-terminal, plant-type; Leucine-rich repeat domain, L domain-like; Protein kinase-like domain;
K3Z4C9	665	0.761	Down	0.0091625	S	probable inactive receptor kinase At2g26730 [Setaria italica]	LOC101773880	plasma membrane	GO:0016310 phosphorylation; GO:0044267 cellular protein metabolic process; GO:0044238 primary metabolic process; GO:0044237 cellular metabolic process; GO:0006796 phosphate-containing compound metabolic process; GO:0071704 organic substance metabolic proc		GO:0005524 ATP binding; GO:1901265 nucleoside phosphate binding; GO:0016773 phosphotransferase activity, alcohol group as acceptor; GO:0001882 nucleoside binding; GO:0043167 ion binding; GO:0005515 protein binding; GO:0004672 protein kinase activity; GO:0000166 nucleotide binding; GO:0097159 organic cyclic compound binding; GO:1901363 heterocyclic compound binding; GO:0032549 ribonucleoside bindi…				IPR000719; IPR013210; IPR032675; IPR011009;	Protein kinase domain; Leucine-rich repeat-containing N-terminal, plant-type; Leucine-rich repeat domain, L domain-like; Protein kinase-like domain;
K3Z4C9	653	0.811	Down	0.031338	S	probable inactive receptor kinase At2g26730 [Setaria italica]	LOC101773880	plasma membrane	GO:0016310 phosphorylation; GO:0044267 cellular protein metabolic process; GO:0044238 primary metabolic process; GO:0044237 cellular metabolic process; GO:0006796 phosphate-containing compound metabolic process; GO:0071704 organic substance metabolic proc		GO:0005524 ATP binding; GO:1901265 nucleoside phosphate binding; GO:0016773 phosphotransferase activity, alcohol group as acceptor; GO:0001882 nucleoside binding; GO:0043167 ion binding; GO:0005515 protein binding; GO:0004672 protein kinase activity; GO:0000166 nucleotide binding; GO:0097159 organic cyclic compound binding; GO:1901363 heterocyclic compound binding; GO:0032549 ribonucleoside bindi…				IPR000719; IPR013210; IPR032675; IPR011009;	Protein kinase domain; Leucine-rich repeat-containing N-terminal, plant-type; Leucine-rich repeat domain, L domain-like; Protein kinase-like domain;
K3Z3B5	877	0.82	Down	0.048284	S	serine/threonine-protein kinase STE20 isoform X1 [Oryza sativa Japonica Group]	LOC101783342	nucleus	GO:0016310 phosphorylation; GO:0044267 cellular protein metabolic process; GO:0044238 primary metabolic process; GO:0044237 cellular metabolic process; GO:0006796 phosphate-containing compound metabolic process; GO:0071704 organic substance metabolic proc		GO:0005524 ATP binding; GO:1901265 nucleoside phosphate binding; GO:0016773 phosphotransferase activity, alcohol group as acceptor; GO:0001882 nucleoside binding; GO:0043167 ion binding; GO:0005515 protein binding; GO:0004672 protein kinase activity; GO:0000166 nucleotide binding; GO:0097159 organic cyclic compound binding; GO:1901363 heterocyclic compound binding; GO:0032549 ribonucleoside bindi…				IPR000270; IPR000719; IPR001245; IPR011009;	PB1 domain; Protein kinase domain; Serine-threonine/tyrosine-protein kinase catalytic domain; Protein kinase-like domain;
K3Z3B5	878	0.82	Down	0.048284	S	serine/threonine-protein kinase STE20 isoform X1 [Oryza sativa Japonica Group]	LOC101783342	nucleus	GO:0016310 phosphorylation; GO:0044267 cellular protein metabolic process; GO:0044238 primary metabolic process; GO:0044237 cellular metabolic process; GO:0006796 phosphate-containing compound metabolic process; GO:0071704 organic substance metabolic proc		GO:0005524 ATP binding; GO:1901265 nucleoside phosphate binding; GO:0016773 phosphotransferase activity, alcohol group as acceptor; GO:0001882 nucleoside binding; GO:0043167 ion binding; GO:0005515 protein binding; GO:0004672 protein kinase activity; GO:0000166 nucleotide binding; GO:0097159 organic cyclic compound binding; GO:1901363 heterocyclic compound binding; GO:0032549 ribonucleoside bindi…				IPR000270; IPR000719; IPR001245; IPR011009;	PB1 domain; Protein kinase domain; Serine-threonine/tyrosine-protein kinase catalytic domain; Protein kinase-like domain;
K3Z3B5	1000	0.788	Down	0.0165177	T	serine/threonine-protein kinase STE20 isoform X1 [Oryza sativa Japonica Group]	LOC101783342	nucleus	GO:0016310 phosphorylation; GO:0044267 cellular protein metabolic process; GO:0044238 primary metabolic process; GO:0044237 cellular metabolic process; GO:0006796 phosphate-containing compound metabolic process; GO:0071704 organic substance metabolic proc		GO:0005524 ATP binding; GO:1901265 nucleoside phosphate binding; GO:0016773 phosphotransferase activity, alcohol group as acceptor; GO:0001882 nucleoside binding; GO:0043167 ion binding; GO:0005515 protein binding; GO:0004672 protein kinase activity; GO:0000166 nucleotide binding; GO:0097159 organic cyclic compound binding; GO:1901363 heterocyclic compound binding; GO:0032549 ribonucleoside bindi…				IPR000270; IPR000719; IPR001245; IPR011009;	PB1 domain; Protein kinase domain; Serine-threonine/tyrosine-protein kinase catalytic domain; Protein kinase-like domain;
K3YST1	308	0.825	Down	0.011725	S	casein kinase I isoform alpha isoform X1 [Setaria italica]	LOC101771774	nucleus	GO:0016310 phosphorylation; GO:0044267 cellular protein metabolic process; GO:0044238 primary metabolic process; GO:0044237 cellular metabolic process; GO:0006796 phosphate-containing compound metabolic process; GO:0071704 organic substance metabolic proc		GO:0005524 ATP binding; GO:1901265 nucleoside phosphate binding; GO:0016773 phosphotransferase activity, alcohol group as acceptor; GO:0001882 nucleoside binding; GO:0043167 ion binding; GO:0004672 protein kinase activity; GO:0000166 nucleotide binding; GO:0097159 organic cyclic compound binding; GO:1901363 heterocyclic compound binding; GO:0032549 ribonucleoside binding; GO:0097367 carbohydrate …	K08959			IPR000719; IPR011009;	Protein kinase domain; Protein kinase-like domain;
K3YSI6	201	0.72	Down	0.023736	S	casein kinase I [Setaria italica]	LOC101783558	nucleus	GO:0016310 phosphorylation; GO:0044267 cellular protein metabolic process; GO:0044238 primary metabolic process; GO:0044237 cellular metabolic process; GO:0006796 phosphate-containing compound metabolic process; GO:0071704 organic substance metabolic proc		GO:0005524 ATP binding; GO:1901265 nucleoside phosphate binding; GO:0016773 phosphotransferase activity, alcohol group as acceptor; GO:0001882 nucleoside binding; GO:0043167 ion binding; GO:0004672 protein kinase activity; GO:0000166 nucleotide binding; GO:0097159 organic cyclic compound binding; GO:1901363 heterocyclic compound binding; GO:0032549 ribonucleoside binding; GO:0097367 carbohydrate …				IPR000719; IPR011009;	Protein kinase domain; Protein kinase-like domain;
K3YPZ1	694	0.822	Down	0.0026188	S	serine/threonine-protein kinase CTR1-like [Setaria italica]	LOC101772325	nucleus	GO:0016310 phosphorylation; GO:0044267 cellular protein metabolic process; GO:0044238 primary metabolic process; GO:0044237 cellular metabolic process; GO:0006796 phosphate-containing compound metabolic process; GO:0071704 organic substance metabolic proc		GO:0005524 ATP binding; GO:1901265 nucleoside phosphate binding; GO:0016773 phosphotransferase activity, alcohol group as acceptor; GO:0001882 nucleoside binding; GO:0043167 ion binding; GO:0004672 protein kinase activity; GO:0000166 nucleotide binding; GO:0097159 organic cyclic compound binding; GO:1901363 heterocyclic compound binding; GO:0032549 ribonucleoside binding; GO:0097367 carbohydrate …	K14510	CTR1; serine/threonine-protein kinase CTR1 [EC:2.7.11.1]	sita04075 Plant hormone signal transduction; sita04016 MAPK signaling pathway - plant;	IPR000719; IPR001245; IPR011009;	Protein kinase domain; Serine-threonine/tyrosine-protein kinase catalytic domain; Protein kinase-like domain;
K3Y6F4	233	0.56	Down	0.0042984	S	serine/threonine-protein kinase STY46-like [Setaria italica]	LOC101780071	cytoplasm	GO:0016310 phosphorylation; GO:0044267 cellular protein metabolic process; GO:0044238 primary metabolic process; GO:0044237 cellular metabolic process; GO:0006796 phosphate-containing compound metabolic process; GO:0071704 organic substance metabolic proc		GO:0005524 ATP binding; GO:0016597 amino acid binding; GO:1901265 nucleoside phosphate binding; GO:0016773 phosphotransferase activity, alcohol group as acceptor; GO:0001882 nucleoside binding; GO:0043167 ion binding; GO:0043177 organic acid binding; GO:0004672 protein kinase activity; GO:0000166 nucleotide binding; GO:0097159 organic cyclic compound binding; GO:1901363 heterocyclic compound bind…				IPR000719; IPR002912; IPR001245; IPR011009;	Protein kinase domain; ACT domain; Serine-threonine/tyrosine-protein kinase catalytic domain; Protein kinase-like domain;
K3Y6F4	228	0.695	Down	0.0124167	S	serine/threonine-protein kinase STY46-like [Setaria italica]	LOC101780071	cytoplasm	GO:0016310 phosphorylation; GO:0044267 cellular protein metabolic process; GO:0044238 primary metabolic process; GO:0044237 cellular metabolic process; GO:0006796 phosphate-containing compound metabolic process; GO:0071704 organic substance metabolic proc		GO:0005524 ATP binding; GO:0016597 amino acid binding; GO:1901265 nucleoside phosphate binding; GO:0016773 phosphotransferase activity, alcohol group as acceptor; GO:0001882 nucleoside binding; GO:0043167 ion binding; GO:0043177 organic acid binding; GO:0004672 protein kinase activity; GO:0000166 nucleotide binding; GO:0097159 organic cyclic compound binding; GO:1901363 heterocyclic compound bind…				IPR000719; IPR002912; IPR001245; IPR011009;	Protein kinase domain; ACT domain; Serine-threonine/tyrosine-protein kinase catalytic domain; Protein kinase-like domain;
K3Y5N2	143	0.789	Down	0.00180438	S	cyclin-dependent kinase G-2 [Setaria italica]	LOC101779139	nucleus	GO:0016310 phosphorylation; GO:0044267 cellular protein metabolic process; GO:0044238 primary metabolic process; GO:0044237 cellular metabolic process; GO:0006796 phosphate-containing compound metabolic process; GO:0071704 organic substance metabolic proc		GO:0005524 ATP binding; GO:1901265 nucleoside phosphate binding; GO:0016773 phosphotransferase activity, alcohol group as acceptor; GO:0001882 nucleoside binding; GO:0043167 ion binding; GO:0004672 protein kinase activity; GO:0000166 nucleotide binding; GO:0097159 organic cyclic compound binding; GO:1901363 heterocyclic compound binding; GO:0032549 ribonucleoside binding; GO:0097367 carbohydrate …	K08818			IPR000719; IPR011009;	Protein kinase domain; Protein kinase-like domain;
K3XW36	535	0.8	Down	0.049159	S	Mitogen-activated protein kinase	LOC101764468	cytoplasm	GO:0016310 phosphorylation; GO:0044267 cellular protein metabolic process; GO:0044238 primary metabolic process; GO:0044237 cellular metabolic process; GO:0006796 phosphate-containing compound metabolic process; GO:0071704 organic substance metabolic proc		GO:0005524 ATP binding; GO:1901265 nucleoside phosphate binding; GO:0016773 phosphotransferase activity, alcohol group as acceptor; GO:0001882 nucleoside binding; GO:0043167 ion binding; GO:0004672 protein kinase activity; GO:0000166 nucleotide binding; GO:0004702 signal transducer, downstream of receptor, with serine/threonine kinase activity; GO:0004871 signal transducer activity; GO:0004707 MA…	K20538	MPK8; mitogen-activated protein kinase 8 [EC:2.7.11.24]	sita04016 MAPK signaling pathway - plant;	IPR000719; IPR011009;	Protein kinase domain; Protein kinase-like domain;
K3XSI4	678	0.717	Down	0.020838	T	probable serine/threonine-protein kinase At1g18390 isoform X3 [Setaria italica]	LOC101770445	plasma membrane	GO:0016310 phosphorylation; GO:0044267 cellular protein metabolic process; GO:0044238 primary metabolic process; GO:0044237 cellular metabolic process; GO:0006796 phosphate-containing compound metabolic process; GO:0071704 organic substance metabolic proc		GO:0005524 ATP binding; GO:1901265 nucleoside phosphate binding; GO:0016773 phosphotransferase activity, alcohol group as acceptor; GO:0001882 nucleoside binding; GO:0043167 ion binding; GO:0004672 protein kinase activity; GO:0000166 nucleotide binding; GO:0097159 organic cyclic compound binding; GO:1901363 heterocyclic compound binding; GO:0032549 ribonucleoside binding; GO:0097367 carbohydrate …				IPR032872; IPR000719; IPR001245; IPR013320; IPR011009;	Wall-associated receptor kinase, C-terminal; Protein kinase domain; Serine-threonine/tyrosine-protein kinase catalytic domain; Concanavalin A-like lectin/glucanase domain; Protein kinase-like domain;
K3XF69	384	0.74	Down	4.3049e-05	S	probable inactive receptor kinase At2g26730 [Setaria italica]	LOC101781768	plasma membrane	GO:0016310 phosphorylation; GO:0044267 cellular protein metabolic process; GO:0044238 primary metabolic process; GO:0044237 cellular metabolic process; GO:0006796 phosphate-containing compound metabolic process; GO:0071704 organic substance metabolic proc		GO:0005524 ATP binding; GO:1901265 nucleoside phosphate binding; GO:0016773 phosphotransferase activity, alcohol group as acceptor; GO:0001882 nucleoside binding; GO:0043167 ion binding; GO:0005515 protein binding; GO:0004672 protein kinase activity; GO:0000166 nucleotide binding; GO:0097159 organic cyclic compound binding; GO:1901363 heterocyclic compound binding; GO:0032549 ribonucleoside bindi…				IPR000719; IPR013210; IPR032675; IPR011009;	Protein kinase domain; Leucine-rich repeat-containing N-terminal, plant-type; Leucine-rich repeat domain, L domain-like; Protein kinase-like domain;
K3XEE4	863	0.754	Down	0.0006024	Y	receptor-like serine/threonine-protein kinase SD1-8 [Setaria italica]	LOC101765702	plasma membrane	GO:0000003 reproduction; GO:0016310 phosphorylation; GO:0022414 reproductive process; GO:0044267 cellular protein metabolic process; GO:0044763 single-organism cellular process; GO:0009875 pollen-pistil interaction; GO:0044699 single-organism process; GO:		GO:0005524 ATP binding; GO:1901265 nucleoside phosphate binding; GO:0016773 phosphotransferase activity, alcohol group as acceptor; GO:0001882 nucleoside binding; GO:0043167 ion binding; GO:0000166 nucleotide binding; GO:0004672 protein kinase activity; GO:0097159 organic cyclic compound binding; GO:1901363 heterocyclic compound binding; GO:0032549 ribonucleoside binding; GO:0097367 carbohydrate …				IPR001480; IPR003609; IPR000719; IPR000858; IPR001245; IPR013320; IPR011009;	Bulb-type lectin domain; PAN/Apple domain; Protein kinase domain; S-locus glycoprotein domain; Serine-threonine/tyrosine-protein kinase catalytic domain; Concanavalin A-like lectin/glucanase domain; Protein kinase-like domain;

## Sheet: YG2CvsAN04C
YG2CKvsAN04CK.Protein accession	Position	YG2CK/AN04CK Ratio	Regulated Type	YG2CK/AN04CK P value	Amino acid	Protein description	Gene name	Subcellular localization	Biological Process	Cellular Component	Molecular Function	KEGG KO No#	KEGG Gene	KEGG pathway	IPR ID	Domain description
K3XMC2	40	0.825	Down	0.00086384	S	snRK1-interacting protein 1 [Zea mays]	LOC101781913	mitochondria
K3Y7I7	29	1.354	Up	3.684e-05	S	SNF1-related protein kinase regulatory subunit gamma-1 [Setaria italica]	LOC101760215	cytoskeleton			GO:0003824 catalytic activity;				IPR013785; IPR000644;	Aldolase-type TIM barrel; CBS domain;
K3Y5A5	507	1.369	Up	0.00038195	S	serine/threonine-protein phosphatase 6 regulatory subunit 3-like isoform X1 [Setaria italica]	LOC101766435	nucleus			GO:0005488 binding;	K15501			IPR016024;	Armadillo-type fold;
K3Y5A5	681	1.27	Up	0.0140217	T	serine/threonine-protein phosphatase 6 regulatory subunit 3-like isoform X1 [Setaria italica]	LOC101766435	nucleus			GO:0005488 binding;	K15501			IPR016024;	Armadillo-type fold;
K3XED0	699	1.337	Up	0.0196358	S	serine/threonine-protein phosphatase 4 regulatory subunit 3 [Setaria italica]	LOC101768811	nucleus			GO:0005488 binding;	K17491			IPR011989; IPR011993; IPR016024; IPR006887;	Armadillo-like helical; PH domain-like; Armadillo-type fold; Domain of unknown function DUF625;
K3XWG0	459	0.727	Down	0.00096454	S	Serine/threonine-protein phosphatase 2A 55 kDa regulatory subunit B	LOC101779476	nucleus		GO:1902494 catalytic complex; GO:0044464 cell part; GO:0005622 intracellular; GO:0008287 protein serine/threonine phosphatase complex; GO:0032991 macromolecular complex; GO:0044424 intracellular part; GO:0005623 cell; GO:1903293 phosphatase complex; GO:00	GO:0005515 protein binding; GO:0098772 molecular function regulator; GO:0030234 enzyme regulator activity; GO:0019888 protein phosphatase regulator activity; GO:0019208 phosphatase regulator activity; GO:0005488 binding;	K04354	PPP2R2; serine/threonine-protein phosphatase 2A regulatory subunit B	sita03015 mRNA surveillance pathway;	IPR017986; IPR015943;	WD40-repeat-containing domain; WD40/YVTN repeat-like-containing domain;
K3Z3Q0	101	0.783	Down	0.024797	S	Serine/threonine-protein phosphatase	LOC101752664	endoplasmic reticulum	GO:0050794 regulation of cellular process; GO:0044700 single organism signaling; GO:0009741 response to brassinosteroid; GO:0071310 cellular response to organic substance; GO:1901700 response to oxygen-containing compound; GO:0044699 single-organism proce		GO:0042578 phosphoric ester hydrolase activity; GO:0003824 catalytic activity; GO:0016791 phosphatase activity; GO:0005488 binding; GO:0016788 hydrolase activity, acting on ester bonds; GO:0005515 protein binding; GO:0016787 hydrolase activity; GO:0004721	K01090			IPR029052; IPR004843; IPR015915; IPR006186;	Metallo-dependent phosphatase-like; Calcineurin-like phosphoesterase domain, ApaH type; Kelch-type beta propeller; Serine/threonine-specific protein phosphatase/bis(5-nucleosyl)-tetraphosphatase;
K3ZE75	140	1.408	Up	0.0112445	S	serine/threonine-protein kinase STY8-like isoform X1 [Setaria italica]	LOC101769300	cytoplasm	GO:0016310 phosphorylation; GO:0044267 cellular protein metabolic process; GO:0044238 primary metabolic process; GO:0044237 cellular metabolic process; GO:0006796 phosphate-containing compound metabolic process; GO:0071704 organic substance metabolic proc		GO:0005524 ATP binding; GO:0016597 amino acid binding; GO:1901265 nucleoside phosphate binding; GO:0016773 phosphotransferase activity, alcohol group as acceptor; GO:0001882 nucleoside binding; GO:0043167 ion binding; GO:0043177 organic acid binding; GO:0				IPR000719; IPR002912; IPR001245; IPR011009;	Protein kinase domain; ACT domain; Serine-threonine/tyrosine-protein kinase catalytic domain; Protein kinase-like domain;
K3ZE75	164	1.375	Up	0.00064049	S	serine/threonine-protein kinase STY8-like isoform X1 [Setaria italica]	LOC101769300	cytoplasm	GO:0016310 phosphorylation; GO:0044267 cellular protein metabolic process; GO:0044238 primary metabolic process; GO:0044237 cellular metabolic process; GO:0006796 phosphate-containing compound metabolic process; GO:0071704 organic substance metabolic proc		GO:0005524 ATP binding; GO:0016597 amino acid binding; GO:1901265 nucleoside phosphate binding; GO:0016773 phosphotransferase activity, alcohol group as acceptor; GO:0001882 nucleoside binding; GO:0043167 ion binding; GO:0043177 organic acid binding; GO:0				IPR000719; IPR002912; IPR001245; IPR011009;	Protein kinase domain; ACT domain; Serine-threonine/tyrosine-protein kinase catalytic domain; Protein kinase-like domain;
K3ZE75	443	1.222	Up	0.0100819	T	serine/threonine-protein kinase STY8-like isoform X1 [Setaria italica]	LOC101769300	cytoplasm	GO:0016310 phosphorylation; GO:0044267 cellular protein metabolic process; GO:0044238 primary metabolic process; GO:0044237 cellular metabolic process; GO:0006796 phosphate-containing compound metabolic process; GO:0071704 organic substance metabolic proc		GO:0005524 ATP binding; GO:0016597 amino acid binding; GO:1901265 nucleoside phosphate binding; GO:0016773 phosphotransferase activity, alcohol group as acceptor; GO:0001882 nucleoside binding; GO:0043167 ion binding; GO:0043177 organic acid binding; GO:0				IPR000719; IPR002912; IPR001245; IPR011009;	Protein kinase domain; ACT domain; Serine-threonine/tyrosine-protein kinase catalytic domain; Protein kinase-like domain;
K3ZE75	265	1.21	Up	0.0021619	T	serine/threonine-protein kinase STY8-like isoform X1 [Setaria italica]	LOC101769300	cytoplasm	GO:0016310 phosphorylation; GO:0044267 cellular protein metabolic process; GO:0044238 primary metabolic process; GO:0044237 cellular metabolic process; GO:0006796 phosphate-containing compound metabolic process; GO:0071704 organic substance metabolic proc		GO:0005524 ATP binding; GO:0016597 amino acid binding; GO:1901265 nucleoside phosphate binding; GO:0016773 phosphotransferase activity, alcohol group as acceptor; GO:0001882 nucleoside binding; GO:0043167 ion binding; GO:0043177 organic acid binding; GO:0				IPR000719; IPR002912; IPR001245; IPR011009;	Protein kinase domain; ACT domain; Serine-threonine/tyrosine-protein kinase catalytic domain; Protein kinase-like domain;
K3YHH9	28	0.828	Down	0.036559	S	serine/threonine-protein kinase STY8-like [Setaria italica]	LOC101777899	nucleus	GO:0016310 phosphorylation; GO:0044267 cellular protein metabolic process; GO:0044238 primary metabolic process; GO:0044237 cellular metabolic process; GO:0006796 phosphate-containing compound metabolic process; GO:0071704 organic substance metabolic proc		GO:0016597 amino acid binding; GO:0005524 ATP binding; GO:1901265 nucleoside phosphate binding; GO:0016773 phosphotransferase activity, alcohol group as acceptor; GO:0001882 nucleoside binding; GO:0043167 ion binding; GO:0043177 organic acid binding; GO:0				IPR000719; IPR002912; IPR001245; IPR011009;	Protein kinase domain; ACT domain; Serine-threonine/tyrosine-protein kinase catalytic domain; Protein kinase-like domain;
K3Y6F4	146	1.328	Up	0.00152382	S	serine/threonine-protein kinase STY46-like [Setaria italica]	LOC101780071	cytoplasm	GO:0016310 phosphorylation; GO:0044267 cellular protein metabolic process; GO:0044238 primary metabolic process; GO:0044237 cellular metabolic process; GO:0006796 phosphate-containing compound metabolic process; GO:0071704 organic substance metabolic proc		GO:0005524 ATP binding; GO:0016597 amino acid binding; GO:1901265 nucleoside phosphate binding; GO:0016773 phosphotransferase activity, alcohol group as acceptor; GO:0001882 nucleoside binding; GO:0043167 ion binding; GO:0043177 organic acid binding; GO:0				IPR000719; IPR002912; IPR001245; IPR011009;	Protein kinase domain; ACT domain; Serine-threonine/tyrosine-protein kinase catalytic domain; Protein kinase-like domain;
K3Y6F4	40	1.229	Up	0.041976	S	serine/threonine-protein kinase STY46-like [Setaria italica]	LOC101780071	cytoplasm	GO:0016310 phosphorylation; GO:0044267 cellular protein metabolic process; GO:0044238 primary metabolic process; GO:0044237 cellular metabolic process; GO:0006796 phosphate-containing compound metabolic process; GO:0071704 organic substance metabolic proc		GO:0005524 ATP binding; GO:0016597 amino acid binding; GO:1901265 nucleoside phosphate binding; GO:0016773 phosphotransferase activity, alcohol group as acceptor; GO:0001882 nucleoside binding; GO:0043167 ion binding; GO:0043177 organic acid binding; GO:0				IPR000719; IPR002912; IPR001245; IPR011009;	Protein kinase domain; ACT domain; Serine-threonine/tyrosine-protein kinase catalytic domain; Protein kinase-like domain;
K3Y6F4	242	1.204	Up	0.00173879	T	serine/threonine-protein kinase STY46-like [Setaria italica]	LOC101780071	cytoplasm	GO:0016310 phosphorylation; GO:0044267 cellular protein metabolic process; GO:0044238 primary metabolic process; GO:0044237 cellular metabolic process; GO:0006796 phosphate-containing compound metabolic process; GO:0071704 organic substance metabolic proc		GO:0005524 ATP binding; GO:0016597 amino acid binding; GO:1901265 nucleoside phosphate binding; GO:0016773 phosphotransferase activity, alcohol group as acceptor; GO:0001882 nucleoside binding; GO:0043167 ion binding; GO:0043177 organic acid binding; GO:0				IPR000719; IPR002912; IPR001245; IPR011009;	Protein kinase domain; ACT domain; Serine-threonine/tyrosine-protein kinase catalytic domain; Protein kinase-like domain;
K4A545	708	0.813	Down	0.0183207	S	serine/threonine-protein kinase STE20-like [Aegilops tauschii subsp. tauschii]	LOC101776185	nucleus	GO:0016310 phosphorylation; GO:0044267 cellular protein metabolic process; GO:0044238 primary metabolic process; GO:0044237 cellular metabolic process; GO:0006796 phosphate-containing compound metabolic process; GO:0071704 organic substance metabolic proc		GO:0005524 ATP binding; GO:1901265 nucleoside phosphate binding; GO:0016773 phosphotransferase activity, alcohol group as acceptor; GO:0001882 nucleoside binding; GO:0043167 ion binding; GO:0004672 protein kinase activity; GO:0000166 nucleotide binding; G				IPR000719; IPR011009;	Protein kinase domain; Protein kinase-like domain;
K4A545	187	0.811	Down	0.0172187	S	serine/threonine-protein kinase STE20-like [Aegilops tauschii subsp. tauschii]	LOC101776185	nucleus	GO:0016310 phosphorylation; GO:0044267 cellular protein metabolic process; GO:0044238 primary metabolic process; GO:0044237 cellular metabolic process; GO:0006796 phosphate-containing compound metabolic process; GO:0071704 organic substance metabolic proc		GO:0005524 ATP binding; GO:1901265 nucleoside phosphate binding; GO:0016773 phosphotransferase activity, alcohol group as acceptor; GO:0001882 nucleoside binding; GO:0043167 ion binding; GO:0004672 protein kinase activity; GO:0000166 nucleotide binding; G				IPR000719; IPR011009;	Protein kinase domain; Protein kinase-like domain;
K4A545	58	0.729	Down	0.040383	S	serine/threonine-protein kinase STE20-like [Aegilops tauschii subsp. tauschii]	LOC101776185	nucleus	GO:0016310 phosphorylation; GO:0044267 cellular protein metabolic process; GO:0044238 primary metabolic process; GO:0044237 cellular metabolic process; GO:0006796 phosphate-containing compound metabolic process; GO:0071704 organic substance metabolic proc		GO:0005524 ATP binding; GO:1901265 nucleoside phosphate binding; GO:0016773 phosphotransferase activity, alcohol group as acceptor; GO:0001882 nucleoside binding; GO:0043167 ion binding; GO:0004672 protein kinase activity; GO:0000166 nucleotide binding; G				IPR000719; IPR011009;	Protein kinase domain; Protein kinase-like domain;
K3Z3B5	877	1.411	Up	0.0073784	S	serine/threonine-protein kinase STE20 isoform X1 [Oryza sativa Japonica Group]	LOC101783342	nucleus	GO:0016310 phosphorylation; GO:0044267 cellular protein metabolic process; GO:0044238 primary metabolic process; GO:0044237 cellular metabolic process; GO:0006796 phosphate-containing compound metabolic process; GO:0071704 organic substance metabolic proc		GO:0005524 ATP binding; GO:1901265 nucleoside phosphate binding; GO:0016773 phosphotransferase activity, alcohol group as acceptor; GO:0001882 nucleoside binding; GO:0043167 ion binding; GO:0005515 protein binding; GO:0004672 protein kinase activity; GO:0				IPR000270; IPR000719; IPR001245; IPR011009;	PB1 domain; Protein kinase domain; Serine-threonine/tyrosine-protein kinase catalytic domain; Protein kinase-like domain;
K3Z3B5	878	1.411	Up	0.0073784	S	serine/threonine-protein kinase STE20 isoform X1 [Oryza sativa Japonica Group]	LOC101783342	nucleus	GO:0016310 phosphorylation; GO:0044267 cellular protein metabolic process; GO:0044238 primary metabolic process; GO:0044237 cellular metabolic process; GO:0006796 phosphate-containing compound metabolic process; GO:0071704 organic substance metabolic proc		GO:0005524 ATP binding; GO:1901265 nucleoside phosphate binding; GO:0016773 phosphotransferase activity, alcohol group as acceptor; GO:0001882 nucleoside binding; GO:0043167 ion binding; GO:0005515 protein binding; GO:0004672 protein kinase activity; GO:0				IPR000270; IPR000719; IPR001245; IPR011009;	PB1 domain; Protein kinase domain; Serine-threonine/tyrosine-protein kinase catalytic domain; Protein kinase-like domain;
K4A5X4	221	1.288	Up	0.00047921	S	serine/threonine-protein kinase STE20 [Zea mays]	LOC101784831	chloroplast	GO:0016310 phosphorylation; GO:0044267 cellular protein metabolic process; GO:0044238 primary metabolic process; GO:0044237 cellular metabolic process; GO:0006796 phosphate-containing compound metabolic process; GO:0071704 organic substance metabolic proc		GO:0005524 ATP binding; GO:1901265 nucleoside phosphate binding; GO:0016773 phosphotransferase activity, alcohol group as acceptor; GO:0001882 nucleoside binding; GO:0043167 ion binding; GO:0004672 protein kinase activity; GO:0000166 nucleotide binding; G				IPR000719; IPR011009;	Protein kinase domain; Protein kinase-like domain;
K4A5X4	222	1.274	Up	0.0061356	S	serine/threonine-protein kinase STE20 [Zea mays]	LOC101784831	chloroplast	GO:0016310 phosphorylation; GO:0044267 cellular protein metabolic process; GO:0044238 primary metabolic process; GO:0044237 cellular metabolic process; GO:0006796 phosphate-containing compound metabolic process; GO:0071704 organic substance metabolic proc		GO:0005524 ATP binding; GO:1901265 nucleoside phosphate binding; GO:0016773 phosphotransferase activity, alcohol group as acceptor; GO:0001882 nucleoside binding; GO:0043167 ion binding; GO:0004672 protein kinase activity; GO:0000166 nucleotide binding; G				IPR000719; IPR011009;	Protein kinase domain; Protein kinase-like domain;
K4A5X4	226	1.258	Up	0.0167403	S	serine/threonine-protein kinase STE20 [Zea mays]	LOC101784831	chloroplast	GO:0016310 phosphorylation; GO:0044267 cellular protein metabolic process; GO:0044238 primary metabolic process; GO:0044237 cellular metabolic process; GO:0006796 phosphate-containing compound metabolic process; GO:0071704 organic substance metabolic proc		GO:0005524 ATP binding; GO:1901265 nucleoside phosphate binding; GO:0016773 phosphotransferase activity, alcohol group as acceptor; GO:0001882 nucleoside binding; GO:0043167 ion binding; GO:0004672 protein kinase activity; GO:0000166 nucleotide binding; G				IPR000719; IPR011009;	Protein kinase domain; Protein kinase-like domain;
K4ACC4	155	1.243	Up	0.042302	S	serine/threonine-protein kinase SAPK3 [Setaria italica]	LOC101763654	cytoskeleton	GO:0016310 phosphorylation; GO:0044267 cellular protein metabolic process; GO:0044238 primary metabolic process; GO:0044237 cellular metabolic process; GO:0006796 phosphate-containing compound metabolic process; GO:0071704 organic substance metabolic proc		GO:0005524 ATP binding; GO:1901265 nucleoside phosphate binding; GO:0016773 phosphotransferase activity, alcohol group as acceptor; GO:0001882 nucleoside binding; GO:0043167 ion binding; GO:0004672 protein kinase activity; GO:0000166 nucleotide binding; G	K14498	SNRK2; serine/threonine-protein kinase SRK2 [EC:2.7.11.1]	sita04075 Plant hormone signal transduction; sita04016 MAPK signaling pathway - plant;	IPR000719; IPR011009;	Protein kinase domain; Protein kinase-like domain;
K3Z3L3	170	0.778	Down	0.00021955	S	serine/threonine-protein kinase prpf4B-like [Setaria italica]	LOC101762555	nucleus	GO:0016310 phosphorylation; GO:0044267 cellular protein metabolic process; GO:0044238 primary metabolic process; GO:0044237 cellular metabolic process; GO:0006796 phosphate-containing compound metabolic process; GO:0071704 organic substance metabolic proc		GO:0005524 ATP binding; GO:1901265 nucleoside phosphate binding; GO:0016773 phosphotransferase activity, alcohol group as acceptor; GO:0001882 nucleoside binding; GO:0043167 ion binding; GO:0004672 protein kinase activity; GO:0000166 nucleotide binding; G	K08827			IPR000719; IPR011009;	Protein kinase domain; Protein kinase-like domain;
K3ZQH2	588	1.212	Up	0.0007198	S	serine/threonine-protein kinase pakA-like [Setaria italica]	LOC101770763	nucleus			GO:0005515 protein binding; GO:0005488 binding;				IPR000270;	PB1 domain;
K3Z6W1	57	0.677	Down	0.00062198	S	serine/threonine-protein kinase HT1-like [Setaria italica]	LOC101772387	cytoskeleton	GO:0016310 phosphorylation; GO:0044267 cellular protein metabolic process; GO:0044238 primary metabolic process; GO:0044237 cellular metabolic process; GO:0006796 phosphate-containing compound metabolic process; GO:0071704 organic substance metabolic proc		GO:0005524 ATP binding; GO:1901265 nucleoside phosphate binding; GO:0016773 phosphotransferase activity, alcohol group as acceptor; GO:0001882 nucleoside binding; GO:0043167 ion binding; GO:0004672 protein kinase activity; GO:0000166 nucleotide binding; G				IPR000719; IPR001245; IPR011009;	Protein kinase domain; Serine-threonine/tyrosine-protein kinase catalytic domain; Protein kinase-like domain;
K3XHB4	462	0.767	Down	0.0022372	S	serine/threonine-protein kinase HT1-like [Setaria italica]	LOC101769908	peroxisome	GO:0016310 phosphorylation; GO:0044267 cellular protein metabolic process; GO:0044238 primary metabolic process; GO:0044237 cellular metabolic process; GO:0006796 phosphate-containing compound metabolic process; GO:0071704 organic substance metabolic proc		GO:0005524 ATP binding; GO:1901265 nucleoside phosphate binding; GO:0016773 phosphotransferase activity, alcohol group as acceptor; GO:0001882 nucleoside binding; GO:0043167 ion binding; GO:0005515 protein binding; GO:0004672 protein kinase activity; GO:0				IPR000719; IPR020683; IPR001245; IPR011009;	Protein kinase domain; Ankyrin repeat-containing domain; Serine-threonine/tyrosine-protein kinase catalytic domain; Protein kinase-like domain;
K3Y7I9	101	0.753	Down	0.032341	S	serine/threonine-protein kinase GRIK1-like [Setaria italica]	LOC101771684	cytoplasm	GO:0016310 phosphorylation; GO:0044267 cellular protein metabolic process; GO:0044238 primary metabolic process; GO:0044237 cellular metabolic process; GO:0006796 phosphate-containing compound metabolic process; GO:0071704 organic substance metabolic proc		GO:0005524 ATP binding; GO:1901265 nucleoside phosphate binding; GO:0016773 phosphotransferase activity, alcohol group as acceptor; GO:0001882 nucleoside binding; GO:0043167 ion binding; GO:0004672 protein kinase activity; GO:0000166 nucleotide binding; G				IPR000719; IPR011009;	Protein kinase domain; Protein kinase-like domain;
K3YPG5	136	0.64	Down	1.80572e-05	S	serine/threonine-protein kinase EDR1-like [Setaria italica]	LOC101753714	plasma membrane	GO:0016310 phosphorylation; GO:0044267 cellular protein metabolic process; GO:0044238 primary metabolic process; GO:0044237 cellular metabolic process; GO:0006796 phosphate-containing compound metabolic process; GO:0071704 organic substance metabolic proc		GO:0005524 ATP binding; GO:1901265 nucleoside phosphate binding; GO:0016773 phosphotransferase activity, alcohol group as acceptor; GO:0001882 nucleoside binding; GO:0043167 ion binding; GO:0004672 protein kinase activity; GO:0000166 nucleotide binding; G				IPR000719; IPR001245; IPR011009;	Protein kinase domain; Serine-threonine/tyrosine-protein kinase catalytic domain; Protein kinase-like domain;
K3YPG5	124	0.568	Down	0.00067915	S	serine/threonine-protein kinase EDR1-like [Setaria italica]	LOC101753714	plasma membrane	GO:0016310 phosphorylation; GO:0044267 cellular protein metabolic process; GO:0044238 primary metabolic process; GO:0044237 cellular metabolic process; GO:0006796 phosphate-containing compound metabolic process; GO:0071704 organic substance metabolic proc		GO:0005524 ATP binding; GO:1901265 nucleoside phosphate binding; GO:0016773 phosphotransferase activity, alcohol group as acceptor; GO:0001882 nucleoside binding; GO:0043167 ion binding; GO:0004672 protein kinase activity; GO:0000166 nucleotide binding; G				IPR000719; IPR001245; IPR011009;	Protein kinase domain; Serine-threonine/tyrosine-protein kinase catalytic domain; Protein kinase-like domain;
K3XWW2	124	1.301	Up	0.0040378	S	serine/threonine-protein kinase At5g01020-like [Setaria italica]	LOC101759869	mitochondria	GO:0016310 phosphorylation; GO:0044267 cellular protein metabolic process; GO:0044238 primary metabolic process; GO:0044237 cellular metabolic process; GO:0006796 phosphate-containing compound metabolic process; GO:0071704 organic substance metabolic proc		GO:0005524 ATP binding; GO:1901265 nucleoside phosphate binding; GO:0016773 phosphotransferase activity, alcohol group as acceptor; GO:0001882 nucleoside binding; GO:0043167 ion binding; GO:0004672 protein kinase activity; GO:0000166 nucleotide binding; G	K04733			IPR000719; IPR001245; IPR013320; IPR011009;	Protein kinase domain; Serine-threonine/tyrosine-protein kinase catalytic domain; Concanavalin A-like lectin/glucanase domain; Protein kinase-like domain;
A0A0Q3RF32	121	0.82	Down	0.0041181	S	serine/threonine protein phosphatase 2A regulatory subunit B''beta-like [Setaria italica]	SETIT_0168362mg	cytoplasm							IPR011992;	EF-hand domain pair;
K3XEE4	528	0.727	Down	0.001018	S	receptor-like serine/threonine-protein kinase SD1-8 [Setaria italica]	LOC101765702	plasma membrane	GO:0000003 reproduction; GO:0016310 phosphorylation; GO:0022414 reproductive process; GO:0044267 cellular protein metabolic process; GO:0044763 single-organism cellular process; GO:0009875 pollen-pistil interaction; GO:0044699 single-organism process; GO:		GO:0005524 ATP binding; GO:1901265 nucleoside phosphate binding; GO:0016773 phosphotransferase activity, alcohol group as acceptor; GO:0001882 nucleoside binding; GO:0043167 ion binding; GO:0000166 nucleotide binding; GO:0004672 protein kinase activity; G				IPR001480; IPR003609; IPR000719; IPR000858; IPR001245; IPR013320; IPR011009;	Bulb-type lectin domain; PAN/Apple domain; Protein kinase domain; S-locus glycoprotein domain; Serine-threonine/tyrosine-protein kinase catalytic domain; Concanavalin A-like lectin/glucanase domain; Protein kinase-like domain;
K3Z3R2	691	1.419	Up	0.000136173	Y	receptor-like protein kinase FERONIA [Setaria italica]	LOC101764033	plasma membrane	GO:0016310 phosphorylation; GO:0044267 cellular protein metabolic process; GO:0044238 primary metabolic process; GO:0044237 cellular metabolic process; GO:0006796 phosphate-containing compound metabolic process; GO:0071704 organic substance metabolic proc		GO:0005524 ATP binding; GO:1901265 nucleoside phosphate binding; GO:0016773 phosphotransferase activity, alcohol group as acceptor; GO:0001882 nucleoside binding; GO:0043167 ion binding; GO:0004672 protein kinase activity; GO:0000166 nucleotide binding; G				IPR000719; IPR001245; IPR024788; IPR013320; IPR011009;	Protein kinase domain; Serine-threonine/tyrosine-protein kinase catalytic domain; Malectin-like carbohydrate-binding domain; Concanavalin A-like lectin/glucanase domain; Protein kinase-like domain;
K3Z3R2	688	1.368	Up	0.046156	S	receptor-like protein kinase FERONIA [Setaria italica]	LOC101764033	plasma membrane	GO:0016310 phosphorylation; GO:0044267 cellular protein metabolic process; GO:0044238 primary metabolic process; GO:0044237 cellular metabolic process; GO:0006796 phosphate-containing compound metabolic process; GO:0071704 organic substance metabolic proc		GO:0005524 ATP binding; GO:1901265 nucleoside phosphate binding; GO:0016773 phosphotransferase activity, alcohol group as acceptor; GO:0001882 nucleoside binding; GO:0043167 ion binding; GO:0004672 protein kinase activity; GO:0000166 nucleotide binding; G				IPR000719; IPR001245; IPR024788; IPR013320; IPR011009;	Protein kinase domain; Serine-threonine/tyrosine-protein kinase catalytic domain; Malectin-like carbohydrate-binding domain; Concanavalin A-like lectin/glucanase domain; Protein kinase-like domain;
K3YG39	674	0.336	Down	0.0049643	S	putative receptor-like protein kinase At3g47110 [Setaria italica]	LOC101776392	nucleus	GO:0016310 phosphorylation; GO:0044267 cellular protein metabolic process; GO:0044238 primary metabolic process; GO:0044237 cellular metabolic process; GO:0006796 phosphate-containing compound metabolic process; GO:0071704 organic substance metabolic proc		GO:0005524 ATP binding; GO:1901265 nucleoside phosphate binding; GO:0016773 phosphotransferase activity, alcohol group as acceptor; GO:0001882 nucleoside binding; GO:0043167 ion binding; GO:0005515 protein binding; GO:0004672 protein kinase activity; GO:0				IPR000719; IPR032675; IPR013320; IPR011009;	Protein kinase domain; Leucine-rich repeat domain, L domain-like; Concanavalin A-like lectin/glucanase domain; Protein kinase-like domain;
K3ZRT3	161	1.202	Up	0.0037016	S	protein phosphatase 2C 70 [Setaria italica]	LOC101761811	chloroplast			GO:0003824 catalytic activity; GO:0042578 phosphoric ester hydrolase activity; GO:0016791 phosphatase activity; GO:0005488 binding; GO:0016788 hydrolase activity, acting on ester bonds; GO:0043167 ion binding; GO:0043169 cation binding; GO:0005515 protein	K01090			IPR008984; IPR001932; IPR000253;	SMAD/FHA domain; PPM-type phosphatase domain; Forkhead-associated (FHA) domain;
K3YJE5	213	1.319	Up	0.0199583	S	proline-rich receptor-like protein kinase PERK10 [Setaria italica]	SETIT_014364mg	chloroplast							IPR013320;	Concanavalin A-like lectin/glucanase domain;
K3XSI4	678	1.3	Up	0.0189165	T	probable serine/threonine-protein kinase At1g18390 isoform X3 [Setaria italica]	LOC101770445	plasma membrane	GO:0016310 phosphorylation; GO:0044267 cellular protein metabolic process; GO:0044238 primary metabolic process; GO:0044237 cellular metabolic process; GO:0006796 phosphate-containing compound metabolic process; GO:0071704 organic substance metabolic proc		GO:0005524 ATP binding; GO:1901265 nucleoside phosphate binding; GO:0016773 phosphotransferase activity, alcohol group as acceptor; GO:0001882 nucleoside binding; GO:0043167 ion binding; GO:0004672 protein kinase activity; GO:0000166 nucleotide binding; G				IPR032872; IPR000719; IPR001245; IPR013320; IPR011009;	Wall-associated receptor kinase, C-terminal; Protein kinase domain; Serine-threonine/tyrosine-protein kinase catalytic domain; Concanavalin A-like lectin/glucanase domain; Protein kinase-like domain;
K3XSI4	324	0.814	Down	0.0031416	S	probable serine/threonine-protein kinase At1g18390 isoform X3 [Setaria italica]	LOC101770445	plasma membrane	GO:0016310 phosphorylation; GO:0044267 cellular protein metabolic process; GO:0044238 primary metabolic process; GO:0044237 cellular metabolic process; GO:0006796 phosphate-containing compound metabolic process; GO:0071704 organic substance metabolic proc		GO:0005524 ATP binding; GO:1901265 nucleoside phosphate binding; GO:0016773 phosphotransferase activity, alcohol group as acceptor; GO:0001882 nucleoside binding; GO:0043167 ion binding; GO:0004672 protein kinase activity; GO:0000166 nucleotide binding; G				IPR032872; IPR000719; IPR001245; IPR013320; IPR011009;	Wall-associated receptor kinase, C-terminal; Protein kinase domain; Serine-threonine/tyrosine-protein kinase catalytic domain; Concanavalin A-like lectin/glucanase domain; Protein kinase-like domain;
K3XSI4	325	0.812	Down	0.00125726	S	probable serine/threonine-protein kinase At1g18390 isoform X3 [Setaria italica]	LOC101770445	plasma membrane	GO:0016310 phosphorylation; GO:0044267 cellular protein metabolic process; GO:0044238 primary metabolic process; GO:0044237 cellular metabolic process; GO:0006796 phosphate-containing compound metabolic process; GO:0071704 organic substance metabolic proc		GO:0005524 ATP binding; GO:1901265 nucleoside phosphate binding; GO:0016773 phosphotransferase activity, alcohol group as acceptor; GO:0001882 nucleoside binding; GO:0043167 ion binding; GO:0004672 protein kinase activity; GO:0000166 nucleotide binding; G				IPR032872; IPR000719; IPR001245; IPR013320; IPR011009;	Wall-associated receptor kinase, C-terminal; Protein kinase domain; Serine-threonine/tyrosine-protein kinase catalytic domain; Concanavalin A-like lectin/glucanase domain; Protein kinase-like domain;
K4A857	98	0.816	Down	0.043156	S	probable serine/threonine protein phosphatase 2A regulatory subunit B''delta [Setaria italica]	LOC101763779	nucleus			GO:0043169 cation binding; GO:0046872 metal ion binding; GO:0005509 calcium ion binding; GO:0005488 binding; GO:0043167 ion binding;	K11583	PPP2R3; serine/threonine-protein phosphatase 2A regulatory subunit B''	sita03015 mRNA surveillance pathway;	IPR002048; IPR011992;	EF-hand domain; EF-hand domain pair;
K4A857	102	0.816	Down	0.043156	S	probable serine/threonine protein phosphatase 2A regulatory subunit B''delta [Setaria italica]	LOC101763779	nucleus			GO:0043169 cation binding; GO:0046872 metal ion binding; GO:0005509 calcium ion binding; GO:0005488 binding; GO:0043167 ion binding;	K11583	PPP2R3; serine/threonine-protein phosphatase 2A regulatory subunit B''	sita03015 mRNA surveillance pathway;	IPR002048; IPR011992;	EF-hand domain; EF-hand domain pair;
K4A857	119	0.8	Down	0.026116	S	probable serine/threonine protein phosphatase 2A regulatory subunit B''delta [Setaria italica]	LOC101763779	nucleus			GO:0043169 cation binding; GO:0046872 metal ion binding; GO:0005509 calcium ion binding; GO:0005488 binding; GO:0043167 ion binding;	K11583	PPP2R3; serine/threonine-protein phosphatase 2A regulatory subunit B''	sita03015 mRNA surveillance pathway;	IPR002048; IPR011992;	EF-hand domain; EF-hand domain pair;
K4A857	110	0.781	Down	0.00065854	S	probable serine/threonine protein phosphatase 2A regulatory subunit B''delta [Setaria italica]	LOC101763779	nucleus			GO:0043169 cation binding; GO:0046872 metal ion binding; GO:0005509 calcium ion binding; GO:0005488 binding; GO:0043167 ion binding;	K11583	PPP2R3; serine/threonine-protein phosphatase 2A regulatory subunit B''	sita03015 mRNA surveillance pathway;	IPR002048; IPR011992;	EF-hand domain; EF-hand domain pair;
K4ALI1	836	1.521	Up	0.00063683	S	probable serine/threonine protein kinase IREH1 [Setaria italica]	LOC101758234	nucleus	GO:0016310 phosphorylation; GO:0044267 cellular protein metabolic process; GO:0044238 primary metabolic process; GO:0044237 cellular metabolic process; GO:0006796 phosphate-containing compound metabolic process; GO:0071704 organic substance metabolic proc		GO:0005524 ATP binding; GO:1901265 nucleoside phosphate binding; GO:0016773 phosphotransferase activity, alcohol group as acceptor; GO:0001882 nucleoside binding; GO:0043167 ion binding; GO:0004672 protein kinase activity; GO:0000166 nucleotide binding; G				IPR000719; IPR011009;	Protein kinase domain; Protein kinase-like domain;
K4ALI1	832	1.391	Up	0.0018387	S	probable serine/threonine protein kinase IREH1 [Setaria italica]	LOC101758234	nucleus	GO:0016310 phosphorylation; GO:0044267 cellular protein metabolic process; GO:0044238 primary metabolic process; GO:0044237 cellular metabolic process; GO:0006796 phosphate-containing compound metabolic process; GO:0071704 organic substance metabolic proc		GO:0005524 ATP binding; GO:1901265 nucleoside phosphate binding; GO:0016773 phosphotransferase activity, alcohol group as acceptor; GO:0001882 nucleoside binding; GO:0043167 ion binding; GO:0004672 protein kinase activity; GO:0000166 nucleotide binding; G				IPR000719; IPR011009;	Protein kinase domain; Protein kinase-like domain;
K4ALI1	722	1.313	Up	0.031282	S	probable serine/threonine protein kinase IREH1 [Setaria italica]	LOC101758234	nucleus	GO:0016310 phosphorylation; GO:0044267 cellular protein metabolic process; GO:0044238 primary metabolic process; GO:0044237 cellular metabolic process; GO:0006796 phosphate-containing compound metabolic process; GO:0071704 organic substance metabolic proc		GO:0005524 ATP binding; GO:1901265 nucleoside phosphate binding; GO:0016773 phosphotransferase activity, alcohol group as acceptor; GO:0001882 nucleoside binding; GO:0043167 ion binding; GO:0004672 protein kinase activity; GO:0000166 nucleotide binding; G				IPR000719; IPR011009;	Protein kinase domain; Protein kinase-like domain;
K4ALI1	664	1.292	Up	0.0098033	S	probable serine/threonine protein kinase IREH1 [Setaria italica]	LOC101758234	nucleus	GO:0016310 phosphorylation; GO:0044267 cellular protein metabolic process; GO:0044238 primary metabolic process; GO:0044237 cellular metabolic process; GO:0006796 phosphate-containing compound metabolic process; GO:0071704 organic substance metabolic proc		GO:0005524 ATP binding; GO:1901265 nucleoside phosphate binding; GO:0016773 phosphotransferase activity, alcohol group as acceptor; GO:0001882 nucleoside binding; GO:0043167 ion binding; GO:0004672 protein kinase activity; GO:0000166 nucleotide binding; G				IPR000719; IPR011009;	Protein kinase domain; Protein kinase-like domain;
K4ALI1	465	1.277	Up	0.0198995	S	probable serine/threonine protein kinase IREH1 [Setaria italica]	LOC101758234	nucleus	GO:0016310 phosphorylation; GO:0044267 cellular protein metabolic process; GO:0044238 primary metabolic process; GO:0044237 cellular metabolic process; GO:0006796 phosphate-containing compound metabolic process; GO:0071704 organic substance metabolic proc		GO:0005524 ATP binding; GO:1901265 nucleoside phosphate binding; GO:0016773 phosphotransferase activity, alcohol group as acceptor; GO:0001882 nucleoside binding; GO:0043167 ion binding; GO:0004672 protein kinase activity; GO:0000166 nucleotide binding; G				IPR000719; IPR011009;	Protein kinase domain; Protein kinase-like domain;
K4ALI1	634	1.249	Up	0.0037032	S	probable serine/threonine protein kinase IREH1 [Setaria italica]	LOC101758234	nucleus	GO:0016310 phosphorylation; GO:0044267 cellular protein metabolic process; GO:0044238 primary metabolic process; GO:0044237 cellular metabolic process; GO:0006796 phosphate-containing compound metabolic process; GO:0071704 organic substance metabolic proc		GO:0005524 ATP binding; GO:1901265 nucleoside phosphate binding; GO:0016773 phosphotransferase activity, alcohol group as acceptor; GO:0001882 nucleoside binding; GO:0043167 ion binding; GO:0004672 protein kinase activity; GO:0000166 nucleotide binding; G				IPR000719; IPR011009;	Protein kinase domain; Protein kinase-like domain;
K4ALI1	487	1.228	Up	0.0087625	S	probable serine/threonine protein kinase IREH1 [Setaria italica]	LOC101758234	nucleus	GO:0016310 phosphorylation; GO:0044267 cellular protein metabolic process; GO:0044238 primary metabolic process; GO:0044237 cellular metabolic process; GO:0006796 phosphate-containing compound metabolic process; GO:0071704 organic substance metabolic proc		GO:0005524 ATP binding; GO:1901265 nucleoside phosphate binding; GO:0016773 phosphotransferase activity, alcohol group as acceptor; GO:0001882 nucleoside binding; GO:0043167 ion binding; GO:0004672 protein kinase activity; GO:0000166 nucleotide binding; G				IPR000719; IPR011009;	Protein kinase domain; Protein kinase-like domain;
K4ALI1	274	1.201	Up	0.0026211	S	probable serine/threonine protein kinase IREH1 [Setaria italica]	LOC101758234	nucleus	GO:0016310 phosphorylation; GO:0044267 cellular protein metabolic process; GO:0044238 primary metabolic process; GO:0044237 cellular metabolic process; GO:0006796 phosphate-containing compound metabolic process; GO:0071704 organic substance metabolic proc		GO:0005524 ATP binding; GO:1901265 nucleoside phosphate binding; GO:0016773 phosphotransferase activity, alcohol group as acceptor; GO:0001882 nucleoside binding; GO:0043167 ion binding; GO:0004672 protein kinase activity; GO:0000166 nucleotide binding; G				IPR000719; IPR011009;	Protein kinase domain; Protein kinase-like domain;
K3ZUN5	131	0.799	Down	0.0020047	S	probable protein phosphatase 2C 70 isoform X2 [Setaria italica]	LOC101764263	chloroplast			GO:0043169 cation binding; GO:0003824 catalytic activity; GO:0005488 binding; GO:0043167 ion binding;	K17499			IPR001932;	PPM-type phosphatase domain;
K3ZTI3	416	0.783	Down	0.030005	S	probable protein phosphatase 2C 64 [Setaria italica]	LOC101765750	chloroplast			GO:0003824 catalytic activity;				IPR001932;	PPM-type phosphatase domain;
K3YTU1	211	1.23	Up	5.9344e-05	S	probable protein phosphatase 2C 45 [Setaria italica]	LOC101774627	chloroplast			GO:0043169 cation binding; GO:0003824 catalytic activity; GO:0005488 binding; GO:0043167 ion binding;	K17506			IPR001932;	PPM-type phosphatase domain;
K3YGE0	583	0.821	Down	0.00178469	S	probable L-type lectin-domain containing receptor kinase S.5 [Setaria italica]	LOC101757095	plasma membrane	GO:0016310 phosphorylation; GO:0044267 cellular protein metabolic process; GO:0044238 primary metabolic process; GO:0044237 cellular metabolic process; GO:0006796 phosphate-containing compound metabolic process; GO:0071704 organic substance metabolic proc		GO:0005524 ATP binding; GO:1901265 nucleoside phosphate binding; GO:0016773 phosphotransferase activity, alcohol group as acceptor; GO:0001882 nucleoside binding; GO:0043167 ion binding; GO:0004672 protein kinase activity; GO:0000166 nucleotide binding; G				IPR001220; IPR000719; IPR001245; IPR013320; IPR011009;	Legume lectin domain; Protein kinase domain; Serine-threonine/tyrosine-protein kinase catalytic domain; Concanavalin A-like lectin/glucanase domain; Protein kinase-like domain;
K3Y4V2	787	1.474	Up	0.00026207	S	probable LRR receptor-like serine/threonine-protein kinase At1g56130 [Setaria italica]	LOC101753591	chloroplast	GO:0016310 phosphorylation; GO:0044267 cellular protein metabolic process; GO:0044238 primary metabolic process; GO:0044237 cellular metabolic process; GO:0006796 phosphate-containing compound metabolic process; GO:0071704 organic substance metabolic proc		GO:0005524 ATP binding; GO:1901265 nucleoside phosphate binding; GO:0016773 phosphotransferase activity, alcohol group as acceptor; GO:0001882 nucleoside binding; GO:0043167 ion binding; GO:0004672 protein kinase activity; GO:0000166 nucleotide binding; G				IPR000719; IPR021720; IPR032675; IPR013320; IPR011009;	Protein kinase domain; Malectin; Leucine-rich repeat domain, L domain-like; Concanavalin A-like lectin/glucanase domain; Protein kinase-like domain;
K3Y4V2	1018	1.253	Up	0.0056386	S	probable LRR receptor-like serine/threonine-protein kinase At1g56130 [Setaria italica]	LOC101753591	chloroplast	GO:0016310 phosphorylation; GO:0044267 cellular protein metabolic process; GO:0044238 primary metabolic process; GO:0044237 cellular metabolic process; GO:0006796 phosphate-containing compound metabolic process; GO:0071704 organic substance metabolic proc		GO:0005524 ATP binding; GO:1901265 nucleoside phosphate binding; GO:0016773 phosphotransferase activity, alcohol group as acceptor; GO:0001882 nucleoside binding; GO:0043167 ion binding; GO:0004672 protein kinase activity; GO:0000166 nucleotide binding; G				IPR000719; IPR021720; IPR032675; IPR013320; IPR011009;	Protein kinase domain; Malectin; Leucine-rich repeat domain, L domain-like; Concanavalin A-like lectin/glucanase domain; Protein kinase-like domain;
K3Y4V2	1013	1.249	Up	0.021902	S	probable LRR receptor-like serine/threonine-protein kinase At1g56130 [Setaria italica]	LOC101753591	chloroplast	GO:0016310 phosphorylation; GO:0044267 cellular protein metabolic process; GO:0044238 primary metabolic process; GO:0044237 cellular metabolic process; GO:0006796 phosphate-containing compound metabolic process; GO:0071704 organic substance metabolic proc		GO:0005524 ATP binding; GO:1901265 nucleoside phosphate binding; GO:0016773 phosphotransferase activity, alcohol group as acceptor; GO:0001882 nucleoside binding; GO:0043167 ion binding; GO:0004672 protein kinase activity; GO:0000166 nucleotide binding; G				IPR000719; IPR021720; IPR032675; IPR013320; IPR011009;	Protein kinase domain; Malectin; Leucine-rich repeat domain, L domain-like; Concanavalin A-like lectin/glucanase domain; Protein kinase-like domain;
K4A5E6	955	0.674	Down	0.0059625	S	probable leucine-rich repeat receptor-like protein kinase At5g49770 [Setaria italica]	SETIT_034100mg	plasma membrane	GO:0016310 phosphorylation; GO:0044267 cellular protein metabolic process; GO:0044238 primary metabolic process; GO:0044237 cellular metabolic process; GO:0006796 phosphate-containing compound metabolic process; GO:0071704 organic substance metabolic proc		GO:0005524 ATP binding; GO:1901265 nucleoside phosphate binding; GO:0016773 phosphotransferase activity, alcohol group as acceptor; GO:0001882 nucleoside binding; GO:0043167 ion binding; GO:0004672 protein kinase activity; GO:0000166 nucleotide binding; G				IPR000719; IPR032675; IPR001245; IPR013320; IPR011009;	Protein kinase domain; Leucine-rich repeat domain, L domain-like; Serine-threonine/tyrosine-protein kinase catalytic domain; Concanavalin A-like lectin/glucanase domain; Protein kinase-like domain;
K3Z3I3	737	2.659	Up	1.0549e-07	Y	probable leucine-rich repeat receptor-like protein kinase At5g49770 [Setaria italica]	LOC101760791	plasma membrane	GO:0016310 phosphorylation; GO:0044267 cellular protein metabolic process; GO:0044238 primary metabolic process; GO:0044237 cellular metabolic process; GO:0006796 phosphate-containing compound metabolic process; GO:0071704 organic substance metabolic proc		GO:0005524 ATP binding; GO:1901265 nucleoside phosphate binding; GO:0016773 phosphotransferase activity, alcohol group as acceptor; GO:0001882 nucleoside binding; GO:0043167 ion binding; GO:0005515 protein binding; GO:0004672 protein kinase activity; GO:0				IPR000719; IPR013210; IPR001245; IPR032675; IPR013320; IPR011009;	Protein kinase domain; Leucine-rich repeat-containing N-terminal, plant-type; Serine-threonine/tyrosine-protein kinase catalytic domain; Leucine-rich repeat domain, L domain-like; Concanavalin A-like lectin/glucanase domain; Protein kinase-like domain;
K3XEK2	648	1.382	Up	0.031085	S	probable inactive serine/threonine-protein kinase scy1 isoform X2 [Setaria italica]	LOC101767744	cytoplasm	GO:0016310 phosphorylation; GO:0044267 cellular protein metabolic process; GO:0044238 primary metabolic process; GO:0044237 cellular metabolic process; GO:0006796 phosphate-containing compound metabolic process; GO:0071704 organic substance metabolic proc		GO:0005524 ATP binding; GO:1901265 nucleoside phosphate binding; GO:0016773 phosphotransferase activity, alcohol group as acceptor; GO:0001882 nucleoside binding; GO:0043167 ion binding; GO:0004672 protein kinase activity; GO:0000166 nucleotide binding; G	K08876			IPR000719; IPR011989; IPR016024; IPR011009;	Protein kinase domain; Armadillo-like helical; Armadillo-type fold; Protein kinase-like domain;
K3XEK2	666	1.218	Up	0.00067734	S	probable inactive serine/threonine-protein kinase scy1 isoform X2 [Setaria italica]	LOC101767744	cytoplasm	GO:0016310 phosphorylation; GO:0044267 cellular protein metabolic process; GO:0044238 primary metabolic process; GO:0044237 cellular metabolic process; GO:0006796 phosphate-containing compound metabolic process; GO:0071704 organic substance metabolic proc		GO:0005524 ATP binding; GO:1901265 nucleoside phosphate binding; GO:0016773 phosphotransferase activity, alcohol group as acceptor; GO:0001882 nucleoside binding; GO:0043167 ion binding; GO:0004672 protein kinase activity; GO:0000166 nucleotide binding; G	K08876			IPR000719; IPR011989; IPR016024; IPR011009;	Protein kinase domain; Armadillo-like helical; Armadillo-type fold; Protein kinase-like domain;
K3Z4C9	299	1.253	Up	0.0022388	T	probable inactive receptor kinase At2g26730 [Setaria italica]	LOC101773880	plasma membrane	GO:0016310 phosphorylation; GO:0044267 cellular protein metabolic process; GO:0044238 primary metabolic process; GO:0044237 cellular metabolic process; GO:0006796 phosphate-containing compound metabolic process; GO:0071704 organic substance metabolic proc		GO:0005524 ATP binding; GO:1901265 nucleoside phosphate binding; GO:0016773 phosphotransferase activity, alcohol group as acceptor; GO:0001882 nucleoside binding; GO:0043167 ion binding; GO:0005515 protein binding; GO:0004672 protein kinase activity; GO:0				IPR000719; IPR013210; IPR032675; IPR011009;	Protein kinase domain; Leucine-rich repeat-containing N-terminal, plant-type; Leucine-rich repeat domain, L domain-like; Protein kinase-like domain;
K3Z4C9	665	1.25	Up	0.0032197	S	probable inactive receptor kinase At2g26730 [Setaria italica]	LOC101773880	plasma membrane	GO:0016310 phosphorylation; GO:0044267 cellular protein metabolic process; GO:0044238 primary metabolic process; GO:0044237 cellular metabolic process; GO:0006796 phosphate-containing compound metabolic process; GO:0071704 organic substance metabolic proc		GO:0005524 ATP binding; GO:1901265 nucleoside phosphate binding; GO:0016773 phosphotransferase activity, alcohol group as acceptor; GO:0001882 nucleoside binding; GO:0043167 ion binding; GO:0005515 protein binding; GO:0004672 protein kinase activity; GO:0				IPR000719; IPR013210; IPR032675; IPR011009;	Protein kinase domain; Leucine-rich repeat-containing N-terminal, plant-type; Leucine-rich repeat domain, L domain-like; Protein kinase-like domain;
K3Z548	41	0.765	Down	0.0035403	S	Non-specific serine/threonine protein kinase	LOC101764976	chloroplast	GO:0016310 phosphorylation; GO:0044267 cellular protein metabolic process; GO:0044238 primary metabolic process; GO:0044237 cellular metabolic process; GO:0006796 phosphate-containing compound metabolic process; GO:0071704 organic substance metabolic proc		GO:0005524 ATP binding; GO:1901265 nucleoside phosphate binding; GO:0016773 phosphotransferase activity, alcohol group as acceptor; GO:0001882 nucleoside binding; GO:0043167 ion binding; GO:0000166 nucleotide binding; GO:0004672 protein kinase activity; G				IPR000719; IPR000961; IPR017892; IPR011009;	Protein kinase domain; AGC-kinase, C-terminal; Protein kinase, C-terminal; Protein kinase-like domain;
K3XXX8	28	0.781	Down	0.0005627	T	mitogen-activated protein kinase kinase 2-like [Setaria italica]	LOC101773913	nucleus	GO:0016310 phosphorylation; GO:0044267 cellular protein metabolic process; GO:0044238 primary metabolic process; GO:0044237 cellular metabolic process; GO:0006796 phosphate-containing compound metabolic process; GO:0071704 organic substance metabolic proc		GO:0005524 ATP binding; GO:1901265 nucleoside phosphate binding; GO:0016773 phosphotransferase activity, alcohol group as acceptor; GO:0001882 nucleoside binding; GO:0043167 ion binding; GO:0004672 protein kinase activity; GO:0000166 nucleotide binding; G	K20603	MKK2; mitogen-activated protein kinase kinase 2 [EC:2.7.12.2]	sita04016 MAPK signaling pathway - plant;	IPR000719; IPR011009;	Protein kinase domain; Protein kinase-like domain;
K3XJF1	30	0.755	Down	0.0124571	T	mitogen-activated protein kinase kinase 1-like [Setaria italica]	LOC101777602	cytoplasm	GO:0016310 phosphorylation; GO:0044267 cellular protein metabolic process; GO:0044238 primary metabolic process; GO:0044237 cellular metabolic process; GO:0006796 phosphate-containing compound metabolic process; GO:0071704 organic substance metabolic proc		GO:0005524 ATP binding; GO:1901265 nucleoside phosphate binding; GO:0016773 phosphotransferase activity, alcohol group as acceptor; GO:0001882 nucleoside binding; GO:0043167 ion binding; GO:0004672 protein kinase activity; GO:0000166 nucleotide binding; G	K04368	MAP2K1; mitogen-activated protein kinase kinase 1 [EC:2.7.12.2]	sita04626 Plant-pathogen interaction;	IPR000719; IPR011009;	Protein kinase domain; Protein kinase-like domain;
K4ABG1	202	0.819	Down	0.00109642	Y	Mitogen-activated protein kinase	LOC101760406	cytoplasm	GO:0016310 phosphorylation; GO:0044267 cellular protein metabolic process; GO:0044238 primary metabolic process; GO:0044237 cellular metabolic process; GO:0006796 phosphate-containing compound metabolic process; GO:0071704 organic substance metabolic proc		GO:0005524 ATP binding; GO:1901265 nucleoside phosphate binding; GO:0016773 phosphotransferase activity, alcohol group as acceptor; GO:0001882 nucleoside binding; GO:0043167 ion binding; GO:0004672 protein kinase activity; GO:0000166 nucleotide binding; G	K20536	MPK3; mitogen-activated protein kinase 3 [EC:2.7.11.24]	sita04016 MAPK signaling pathway - plant;	IPR000719; IPR011009;	Protein kinase domain; Protein kinase-like domain;
K3XW36	535	1.316	Up	0.0032782	S	Mitogen-activated protein kinase	LOC101764468	cytoplasm	GO:0016310 phosphorylation; GO:0044267 cellular protein metabolic process; GO:0044238 primary metabolic process; GO:0044237 cellular metabolic process; GO:0006796 phosphate-containing compound metabolic process; GO:0071704 organic substance metabolic proc		GO:0005524 ATP binding; GO:1901265 nucleoside phosphate binding; GO:0016773 phosphotransferase activity, alcohol group as acceptor; GO:0001882 nucleoside binding; GO:0043167 ion binding; GO:0004672 protein kinase activity; GO:0000166 nucleotide binding; G	K20538	MPK8; mitogen-activated protein kinase 8 [EC:2.7.11.24]	sita04016 MAPK signaling pathway - plant;	IPR000719; IPR011009;	Protein kinase domain; Protein kinase-like domain;
K3XW36	252	0.825	Down	0.0072626	Y	Mitogen-activated protein kinase	LOC101764468	cytoplasm	GO:0016310 phosphorylation; GO:0044267 cellular protein metabolic process; GO:0044238 primary metabolic process; GO:0044237 cellular metabolic process; GO:0006796 phosphate-containing compound metabolic process; GO:0071704 organic substance metabolic proc		GO:0005524 ATP binding; GO:1901265 nucleoside phosphate binding; GO:0016773 phosphotransferase activity, alcohol group as acceptor; GO:0001882 nucleoside binding; GO:0043167 ion binding; GO:0004672 protein kinase activity; GO:0000166 nucleotide binding; G	K20538	MPK8; mitogen-activated protein kinase 8 [EC:2.7.11.24]	sita04016 MAPK signaling pathway - plant;	IPR000719; IPR011009;	Protein kinase domain; Protein kinase-like domain;
K3XW36	466	0.674	Down	0.000122519	S	Mitogen-activated protein kinase	LOC101764468	cytoplasm	GO:0016310 phosphorylation; GO:0044267 cellular protein metabolic process; GO:0044238 primary metabolic process; GO:0044237 cellular metabolic process; GO:0006796 phosphate-containing compound metabolic process; GO:0071704 organic substance metabolic proc		GO:0005524 ATP binding; GO:1901265 nucleoside phosphate binding; GO:0016773 phosphotransferase activity, alcohol group as acceptor; GO:0001882 nucleoside binding; GO:0043167 ion binding; GO:0004672 protein kinase activity; GO:0000166 nucleotide binding; G	K20538	MPK8; mitogen-activated protein kinase 8 [EC:2.7.11.24]	sita04016 MAPK signaling pathway - plant;	IPR000719; IPR011009;	Protein kinase domain; Protein kinase-like domain;
K3ZHJ7	676	0.699	Down	0.0074425	S	lysM domain receptor-like kinase 4 [Setaria italica]	LOC101761844	plasma membrane	GO:0016310 phosphorylation; GO:0044267 cellular protein metabolic process; GO:0044238 primary metabolic process; GO:0044237 cellular metabolic process; GO:0006796 phosphate-containing compound metabolic process; GO:0071704 organic substance metabolic proc		GO:0005524 ATP binding; GO:1901265 nucleoside phosphate binding; GO:0016773 phosphotransferase activity, alcohol group as acceptor; GO:0001882 nucleoside binding; GO:0043167 ion binding; GO:0004672 protein kinase activity; GO:0000166 nucleotide binding; G				IPR018392; IPR000719; IPR013320; IPR011009;	LysM domain; Protein kinase domain; Concanavalin A-like lectin/glucanase domain; Protein kinase-like domain;
K3XUW7	73	0.8	Down	0.0034994	S	LOW QUALITY PROTEIN: probable serine/threonine-protein kinase DDB_G0267686 [Musa acuminata subsp. malaccensis]	SETIT_005722mg	nucleus	GO:0016310 phosphorylation; GO:0044267 cellular protein metabolic process; GO:0044238 primary metabolic process; GO:0044237 cellular metabolic process; GO:0006796 phosphate-containing compound metabolic process; GO:0071704 organic substance metabolic proc		GO:0005524 ATP binding; GO:1901265 nucleoside phosphate binding; GO:0016773 phosphotransferase activity, alcohol group as acceptor; GO:0001882 nucleoside binding; GO:0043167 ion binding; GO:0005515 protein binding; GO:0004672 protein kinase activity; GO:0				IPR000270; IPR000719; IPR001245; IPR011009;	PB1 domain; Protein kinase domain; Serine-threonine/tyrosine-protein kinase catalytic domain; Protein kinase-like domain;
K3XEA8	867	0.831	Down	0.0162559	T	dual specificity protein phosphatase PHS1-like [Setaria italica]	LOC101781896	nucleus	GO:0044267 cellular protein metabolic process; GO:0044238 primary metabolic process; GO:0006470 protein dephosphorylation; GO:0016311 dephosphorylation; GO:0044237 cellular metabolic process; GO:0006796 phosphate-containing compound metabolic process; GO:		GO:0016301 kinase activity; GO:0004725 protein tyrosine phosphatase activity; GO:0042578 phosphoric ester hydrolase activity; GO:0003824 catalytic activity; GO:0016791 phosphatase activity; GO:0016788 hydrolase activity, acting on ester bonds; GO:0016787	K14165			IPR029021; IPR000403; IPR000387; IPR015275; IPR000340; IPR020422; IPR011009;	Protein-tyrosine phosphatase-like; Phosphatidylinositol 3-/4-kinase, catalytic domain; Tyrosine specific protein phosphatases domain; Actin-fragmin kinase, catalytic domain; Dual specificity phosphatase, catalytic domain; Dual specificity protein phosphat
K3ZR00	128	1.265	Up	0.00133939	S	dual specificity protein kinase shkD-like [Setaria italica]	LOC101765600	nucleus	GO:0016310 phosphorylation; GO:0044267 cellular protein metabolic process; GO:0044238 primary metabolic process; GO:0044237 cellular metabolic process; GO:0006796 phosphate-containing compound metabolic process; GO:0071704 organic substance metabolic proc		GO:0005524 ATP binding; GO:1901265 nucleoside phosphate binding; GO:0016773 phosphotransferase activity, alcohol group as acceptor; GO:0001882 nucleoside binding; GO:0043167 ion binding; GO:0004672 protein kinase activity; GO:0000166 nucleotide binding; G				IPR000719; IPR001245; IPR011009;	Protein kinase domain; Serine-threonine/tyrosine-protein kinase catalytic domain; Protein kinase-like domain;
K3XF87	527	1.326	Up	0.010319	S	cysteine-rich receptor-like protein kinase 15 [Setaria italica]	LOC101765034	chloroplast	GO:0016310 phosphorylation; GO:0044267 cellular protein metabolic process; GO:0044238 primary metabolic process; GO:0044237 cellular metabolic process; GO:0006796 phosphate-containing compound metabolic process; GO:0071704 organic substance metabolic proc		GO:0005524 ATP binding; GO:1901265 nucleoside phosphate binding; GO:0016773 phosphotransferase activity, alcohol group as acceptor; GO:0001882 nucleoside binding; GO:0043167 ion binding; GO:0004672 protein kinase activity; GO:0000166 nucleotide binding; G				IPR000719; IPR002902; IPR013320; IPR011009;	Protein kinase domain; Gnk2-homologous domain; Concanavalin A-like lectin/glucanase domain; Protein kinase-like domain;
K3Y5N2	143	1.219	Up	0.00187894	S	cyclin-dependent kinase G-2 [Setaria italica]	LOC101779139	nucleus	GO:0016310 phosphorylation; GO:0044267 cellular protein metabolic process; GO:0044238 primary metabolic process; GO:0044237 cellular metabolic process; GO:0006796 phosphate-containing compound metabolic process; GO:0071704 organic substance metabolic proc		GO:0005524 ATP binding; GO:1901265 nucleoside phosphate binding; GO:0016773 phosphotransferase activity, alcohol group as acceptor; GO:0001882 nucleoside binding; GO:0043167 ion binding; GO:0004672 protein kinase activity; GO:0000166 nucleotide binding; G	K08818			IPR000719; IPR011009;	Protein kinase domain; Protein kinase-like domain;
K4A711	388	1.301	Up	0.043202	S	CDPK-related kinase 3-like [Setaria italica]	LOC101772412	chloroplast	GO:0016310 phosphorylation; GO:0044267 cellular protein metabolic process; GO:0044238 primary metabolic process; GO:0044237 cellular metabolic process; GO:0006796 phosphate-containing compound metabolic process; GO:0071704 organic substance metabolic proc		GO:0005524 ATP binding; GO:1901265 nucleoside phosphate binding; GO:0016773 phosphotransferase activity, alcohol group as acceptor; GO:0001882 nucleoside binding; GO:0043167 ion binding; GO:0004672 protein kinase activity; GO:0000166 nucleotide binding; G				IPR000719; IPR011992; IPR011009;	Protein kinase domain; EF-hand domain pair; Protein kinase-like domain;
K3XWF7	49	1.28	Up	0.0100642	T	CDPK-related kinase 3-like [Setaria italica]	LOC101785787	cytoplasm	GO:0016310 phosphorylation; GO:0044267 cellular protein metabolic process; GO:0044238 primary metabolic process; GO:0044237 cellular metabolic process; GO:0006796 phosphate-containing compound metabolic process; GO:0071704 organic substance metabolic proc		GO:0005524 ATP binding; GO:1901265 nucleoside phosphate binding; GO:0016773 phosphotransferase activity, alcohol group as acceptor; GO:0001882 nucleoside binding; GO:0043167 ion binding; GO:0004672 protein kinase activity; GO:0000166 nucleotide binding; G				IPR000719; IPR011009;	Protein kinase domain; Protein kinase-like domain;
K3ZS81	13	0.746	Down	5.6102e-05	S	CDPK1	CDPK1	chloroplast	GO:0016310 phosphorylation; GO:0044267 cellular protein metabolic process; GO:0044238 primary metabolic process; GO:0044237 cellular metabolic process; GO:0006796 phosphate-containing compound metabolic process; GO:0071704 organic substance metabolic proc		GO:0005524 ATP binding; GO:1901265 nucleoside phosphate binding; GO:0016773 phosphotransferase activity, alcohol group as acceptor; GO:0001882 nucleoside binding; GO:0043167 ion binding; GO:0004672 protein kinase activity; GO:0000166 nucleotide binding; G	K13412	CPK; calcium-dependent protein kinase [EC:2.7.11.1]	sita04626 Plant-pathogen interaction;	IPR000719; IPR002048; IPR011992; IPR011009;	Protein kinase domain; EF-hand domain; EF-hand domain pair; Protein kinase-like domain;
K3YSI6	201	1.901	Up	0.00197956	S	casein kinase I [Setaria italica]	LOC101783558	nucleus	GO:0016310 phosphorylation; GO:0044267 cellular protein metabolic process; GO:0044238 primary metabolic process; GO:0044237 cellular metabolic process; GO:0006796 phosphate-containing compound metabolic process; GO:0071704 organic substance metabolic proc		GO:0005524 ATP binding; GO:1901265 nucleoside phosphate binding; GO:0016773 phosphotransferase activity, alcohol group as acceptor; GO:0001882 nucleoside binding; GO:0043167 ion binding; GO:0004672 protein kinase activity; GO:0000166 nucleotide binding; G				IPR000719; IPR011009;	Protein kinase domain; Protein kinase-like domain;
K3YSI6	313	1.274	Up	0.00062478	S	casein kinase I [Setaria italica]	LOC101783558	nucleus	GO:0016310 phosphorylation; GO:0044267 cellular protein metabolic process; GO:0044238 primary metabolic process; GO:0044237 cellular metabolic process; GO:0006796 phosphate-containing compound metabolic process; GO:0071704 organic substance metabolic proc		GO:0005524 ATP binding; GO:1901265 nucleoside phosphate binding; GO:0016773 phosphotransferase activity, alcohol group as acceptor; GO:0001882 nucleoside binding; GO:0043167 ion binding; GO:0004672 protein kinase activity; GO:0000166 nucleotide binding; G				IPR000719; IPR011009;	Protein kinase domain; Protein kinase-like domain;
K3ZS79	178	0.799	Down	0.00097896	S	calmodulin-binding receptor-like cytoplasmic kinase 3 [Setaria italica]	LOC101782352	extracellular	GO:0016310 phosphorylation; GO:0044267 cellular protein metabolic process; GO:0044238 primary metabolic process; GO:0044237 cellular metabolic process; GO:0006796 phosphate-containing compound metabolic process; GO:0071704 organic substance metabolic proc		GO:0005524 ATP binding; GO:1901265 nucleoside phosphate binding; GO:0016773 phosphotransferase activity, alcohol group as acceptor; GO:0001882 nucleoside binding; GO:0043167 ion binding; GO:0004672 protein kinase activity; GO:0000166 nucleotide binding; G				IPR000719; IPR013320; IPR011009;	Protein kinase domain; Concanavalin A-like lectin/glucanase domain; Protein kinase-like domain;
K3ZS79	182	0.781	Down	0.0041398	T	calmodulin-binding receptor-like cytoplasmic kinase 3 [Setaria italica]	LOC101782352	extracellular	GO:0016310 phosphorylation; GO:0044267 cellular protein metabolic process; GO:0044238 primary metabolic process; GO:0044237 cellular metabolic process; GO:0006796 phosphate-containing compound metabolic process; GO:0071704 organic substance metabolic proc		GO:0005524 ATP binding; GO:1901265 nucleoside phosphate binding; GO:0016773 phosphotransferase activity, alcohol group as acceptor; GO:0001882 nucleoside binding; GO:0043167 ion binding; GO:0004672 protein kinase activity; GO:0000166 nucleotide binding; G				IPR000719; IPR013320; IPR011009;	Protein kinase domain; Concanavalin A-like lectin/glucanase domain; Protein kinase-like domain;

## Sheet: YG2TvsAN04T
YG2NTvsAN04NT.Protein accession	Position	YG2NT/AN04NT Ratio	Regulated Type	YG2NT/AN04NT P value	Amino acid	Protein description	Gene name	Subcellular localization	Biological Process	Cellular Component	Molecular Function	KEGG KO No#	KEGG Gene	KEGG pathway	IPR ID	Domain description
K3YQU8	622	1.21	Up	0.004403	S	somatic embryogenesis receptor kinase 1-like [Setaria italica]	LOC101764372	plasma membrane	GO:0016310 phosphorylation; GO:0044267 cellular protein metabolic process; GO:0044238 primary metabolic process; GO:0044237 cellular metabolic process; GO:0006796 phosphate-containing compound metabolic process; GO:0071704 organic substance metabolic proc		GO:0005524 ATP binding; GO:1901265 nucleoside phosphate binding; GO:0016773 phosphotransferase activity, alcohol group as acceptor; GO:0001882 nucleoside binding; GO:0043167 ion binding; GO:0005515 protein binding; GO:0004672 protein kinase activity; GO:0000166 nucleotide binding; GO:0097159 organic cyclic compound binding; GO:1901363 heterocyclic compound binding; GO:0032549 ribonucleoside bindi…	K13418			IPR000719; IPR013210; IPR032675; IPR013320; IPR011009;	Protein kinase domain; Leucine-rich repeat-containing N-terminal, plant-type; Leucine-rich repeat domain, L domain-like; Concanavalin A-like lectin/glucanase domain; Protein kinase-like domain;
K3Y7I7	29	1.299	Up	1.0388e-06	S	SNF1-related protein kinase regulatory subunit gamma-1 [Setaria italica]	LOC101760215	cytoskeleton			GO:0003824 catalytic activity;				IPR013785; IPR000644;	Aldolase-type TIM barrel; CBS domain;
K3Z3A3	770	1.237	Up	0.0099973	S	Serine/threonine-protein phosphatase	LOC101769861	mitochondria	GO:0050794 regulation of cellular process; GO:0044700 single organism signaling; GO:0009741 response to brassinosteroid; GO:0071310 cellular response to organic substance; GO:1901700 response to oxygen-containing compound; GO:0044699 single-organism proce		GO:0042578 phosphoric ester hydrolase activity; GO:0003824 catalytic activity; GO:0016791 phosphatase activity; GO:0005488 binding; GO:0016788 hydrolase activity, acting on ester bonds; GO:0005515 protein binding; GO:0016787 hydrolase activity; GO:0004721 phosphoprotein phosphatase activity;				IPR029052; IPR004843; IPR015915; IPR006186;	Metallo-dependent phosphatase-like; Calcineurin-like phosphoesterase domain, ApaH type; Kelch-type beta propeller; Serine/threonine-specific protein phosphatase/bis(5-nucleosyl)-tetraphosphatase;
K3ZE75	443	1.206	Up	0.022223	T	serine/threonine-protein kinase STY8-like isoform X1 [Setaria italica]	LOC101769300	cytoplasm	GO:0016310 phosphorylation; GO:0044267 cellular protein metabolic process; GO:0044238 primary metabolic process; GO:0044237 cellular metabolic process; GO:0006796 phosphate-containing compound metabolic process; GO:0071704 organic substance metabolic proc		GO:0005524 ATP binding; GO:0016597 amino acid binding; GO:1901265 nucleoside phosphate binding; GO:0016773 phosphotransferase activity, alcohol group as acceptor; GO:0001882 nucleoside binding; GO:0043167 ion binding; GO:0043177 organic acid binding; GO:0004672 protein kinase activity; GO:0000166 nucleotide binding; GO:0097159 organic cyclic compound binding; GO:1901363 heterocyclic compound bind…				IPR000719; IPR002912; IPR001245; IPR011009;	Protein kinase domain; ACT domain; Serine-threonine/tyrosine-protein kinase catalytic domain; Protein kinase-like domain;
K3ZE75	164	1.676	Up	0.00097952	S	serine/threonine-protein kinase STY8-like isoform X1 [Setaria italica]	LOC101769300	cytoplasm	GO:0016310 phosphorylation; GO:0044267 cellular protein metabolic process; GO:0044238 primary metabolic process; GO:0044237 cellular metabolic process; GO:0006796 phosphate-containing compound metabolic process; GO:0071704 organic substance metabolic proc		GO:0005524 ATP binding; GO:0016597 amino acid binding; GO:1901265 nucleoside phosphate binding; GO:0016773 phosphotransferase activity, alcohol group as acceptor; GO:0001882 nucleoside binding; GO:0043167 ion binding; GO:0043177 organic acid binding; GO:0004672 protein kinase activity; GO:0000166 nucleotide binding; GO:0097159 organic cyclic compound binding; GO:1901363 heterocyclic compound bind…				IPR000719; IPR002912; IPR001245; IPR011009;	Protein kinase domain; ACT domain; Serine-threonine/tyrosine-protein kinase catalytic domain; Protein kinase-like domain;
K3YHH9	148	1.533	Up	0.0069377	S	serine/threonine-protein kinase STY8-like [Setaria italica]	LOC101777899	nucleus	GO:0016310 phosphorylation; GO:0044267 cellular protein metabolic process; GO:0044238 primary metabolic process; GO:0044237 cellular metabolic process; GO:0006796 phosphate-containing compound metabolic process; GO:0071704 organic substance metabolic proc		GO:0016597 amino acid binding; GO:0005524 ATP binding; GO:1901265 nucleoside phosphate binding; GO:0016773 phosphotransferase activity, alcohol group as acceptor; GO:0001882 nucleoside binding; GO:0043167 ion binding; GO:0043177 organic acid binding; GO:0004672 protein kinase activity; GO:0000166 nucleotide binding; GO:0097159 organic cyclic compound binding; GO:1901363 heterocyclic compound bind…				IPR000719; IPR002912; IPR001245; IPR011009;	Protein kinase domain; ACT domain; Serine-threonine/tyrosine-protein kinase catalytic domain; Protein kinase-like domain;
K3YHH9	63	1.227	Up	0.047979	S	serine/threonine-protein kinase STY8-like [Setaria italica]	LOC101777899	nucleus	GO:0016310 phosphorylation; GO:0044267 cellular protein metabolic process; GO:0044238 primary metabolic process; GO:0044237 cellular metabolic process; GO:0006796 phosphate-containing compound metabolic process; GO:0071704 organic substance metabolic proc		GO:0016597 amino acid binding; GO:0005524 ATP binding; GO:1901265 nucleoside phosphate binding; GO:0016773 phosphotransferase activity, alcohol group as acceptor; GO:0001882 nucleoside binding; GO:0043167 ion binding; GO:0043177 organic acid binding; GO:0004672 protein kinase activity; GO:0000166 nucleotide binding; GO:0097159 organic cyclic compound binding; GO:1901363 heterocyclic compound bind…				IPR000719; IPR002912; IPR001245; IPR011009;	Protein kinase domain; ACT domain; Serine-threonine/tyrosine-protein kinase catalytic domain; Protein kinase-like domain;
K3XIW0	62	1.298	Up	0.0061622	T	serine/threonine-protein kinase STY8-like [Setaria italica]	LOC101779225	cytoplasm	GO:0016310 phosphorylation; GO:0044267 cellular protein metabolic process; GO:0044238 primary metabolic process; GO:0044237 cellular metabolic process; GO:0006796 phosphate-containing compound metabolic process; GO:0071704 organic substance metabolic proc		GO:0005524 ATP binding; GO:1901265 nucleoside phosphate binding; GO:0016773 phosphotransferase activity, alcohol group as acceptor; GO:0001882 nucleoside binding; GO:0043167 ion binding; GO:0004672 protein kinase activity; GO:0000166 nucleotide binding; GO:0097159 organic cyclic compound binding; GO:1901363 heterocyclic compound binding; GO:0032549 ribonucleoside binding; GO:0097367 carbohydrate …				IPR000719; IPR001245; IPR011009;	Protein kinase domain; Serine-threonine/tyrosine-protein kinase catalytic domain; Protein kinase-like domain;
K3YHH9	28	1.271	Up	0.023863	S	serine/threonine-protein kinase STY8-like [Setaria italica]	LOC101777899	nucleus	GO:0016310 phosphorylation; GO:0044267 cellular protein metabolic process; GO:0044238 primary metabolic process; GO:0044237 cellular metabolic process; GO:0006796 phosphate-containing compound metabolic process; GO:0071704 organic substance metabolic proc		GO:0016597 amino acid binding; GO:0005524 ATP binding; GO:1901265 nucleoside phosphate binding; GO:0016773 phosphotransferase activity, alcohol group as acceptor; GO:0001882 nucleoside binding; GO:0043167 ion binding; GO:0043177 organic acid binding; GO:0004672 protein kinase activity; GO:0000166 nucleotide binding; GO:0097159 organic cyclic compound binding; GO:1901363 heterocyclic compound bind…				IPR000719; IPR002912; IPR001245; IPR011009;	Protein kinase domain; ACT domain; Serine-threonine/tyrosine-protein kinase catalytic domain; Protein kinase-like domain;
K3ZHZ0	424	1.447	Up	0.038657	T	serine/threonine-protein kinase STY46-like isoform X2 [Setaria italica]	LOC101778086	cytoplasm	GO:0016310 phosphorylation; GO:0044267 cellular protein metabolic process; GO:0044238 primary metabolic process; GO:0044237 cellular metabolic process; GO:0006796 phosphate-containing compound metabolic process; GO:0071704 organic substance metabolic proc		GO:0016597 amino acid binding; GO:0005524 ATP binding; GO:1901265 nucleoside phosphate binding; GO:0016773 phosphotransferase activity, alcohol group as acceptor; GO:0001882 nucleoside binding; GO:0043167 ion binding; GO:0043177 organic acid binding; GO:0004672 protein kinase activity; GO:0000166 nucleotide binding; GO:0097159 organic cyclic compound binding; GO:1901363 heterocyclic compound bind…				IPR000719; IPR002912; IPR001245; IPR011009;	Protein kinase domain; ACT domain; Serine-threonine/tyrosine-protein kinase catalytic domain; Protein kinase-like domain;
K4A545	419	1.365	Up	0.00138382	S	serine/threonine-protein kinase STE20-like [Aegilops tauschii subsp. tauschii]	LOC101776185	nucleus	GO:0016310 phosphorylation; GO:0044267 cellular protein metabolic process; GO:0044238 primary metabolic process; GO:0044237 cellular metabolic process; GO:0006796 phosphate-containing compound metabolic process; GO:0071704 organic substance metabolic proc		GO:0005524 ATP binding; GO:1901265 nucleoside phosphate binding; GO:0016773 phosphotransferase activity, alcohol group as acceptor; GO:0001882 nucleoside binding; GO:0043167 ion binding; GO:0004672 protein kinase activity; GO:0000166 nucleotide binding; GO:0097159 organic cyclic compound binding; GO:1901363 heterocyclic compound binding; GO:0032549 ribonucleoside binding; GO:0097367 carbohydrate …				IPR000719; IPR011009;	Protein kinase domain; Protein kinase-like domain;
K4A545	295	1.371	Up	0.0029565	S	serine/threonine-protein kinase STE20-like [Aegilops tauschii subsp. tauschii]	LOC101776185	nucleus	GO:0016310 phosphorylation; GO:0044267 cellular protein metabolic process; GO:0044238 primary metabolic process; GO:0044237 cellular metabolic process; GO:0006796 phosphate-containing compound metabolic process; GO:0071704 organic substance metabolic proc		GO:0005524 ATP binding; GO:1901265 nucleoside phosphate binding; GO:0016773 phosphotransferase activity, alcohol group as acceptor; GO:0001882 nucleoside binding; GO:0043167 ion binding; GO:0004672 protein kinase activity; GO:0000166 nucleotide binding; GO:0097159 organic cyclic compound binding; GO:1901363 heterocyclic compound binding; GO:0032549 ribonucleoside binding; GO:0097367 carbohydrate …				IPR000719; IPR011009;	Protein kinase domain; Protein kinase-like domain;
K3Z3B5	82	1.264	Up	0.047542	S	serine/threonine-protein kinase STE20 isoform X1 [Oryza sativa Japonica Group]	LOC101783342	nucleus	GO:0016310 phosphorylation; GO:0044267 cellular protein metabolic process; GO:0044238 primary metabolic process; GO:0044237 cellular metabolic process; GO:0006796 phosphate-containing compound metabolic process; GO:0071704 organic substance metabolic proc		GO:0005524 ATP binding; GO:1901265 nucleoside phosphate binding; GO:0016773 phosphotransferase activity, alcohol group as acceptor; GO:0001882 nucleoside binding; GO:0043167 ion binding; GO:0005515 protein binding; GO:0004672 protein kinase activity; GO:0000166 nucleotide binding; GO:0097159 organic cyclic compound binding; GO:1901363 heterocyclic compound binding; GO:0032549 ribonucleoside bindi…				IPR000270; IPR000719; IPR001245; IPR011009;	PB1 domain; Protein kinase domain; Serine-threonine/tyrosine-protein kinase catalytic domain; Protein kinase-like domain;
K3Z3B5	74	1.768	Up	0.0032995	S	serine/threonine-protein kinase STE20 isoform X1 [Oryza sativa Japonica Group]	LOC101783342	nucleus	GO:0016310 phosphorylation; GO:0044267 cellular protein metabolic process; GO:0044238 primary metabolic process; GO:0044237 cellular metabolic process; GO:0006796 phosphate-containing compound metabolic process; GO:0071704 organic substance metabolic proc		GO:0005524 ATP binding; GO:1901265 nucleoside phosphate binding; GO:0016773 phosphotransferase activity, alcohol group as acceptor; GO:0001882 nucleoside binding; GO:0043167 ion binding; GO:0005515 protein binding; GO:0004672 protein kinase activity; GO:0000166 nucleotide binding; GO:0097159 organic cyclic compound binding; GO:1901363 heterocyclic compound binding; GO:0032549 ribonucleoside bindi…				IPR000270; IPR000719; IPR001245; IPR011009;	PB1 domain; Protein kinase domain; Serine-threonine/tyrosine-protein kinase catalytic domain; Protein kinase-like domain;
K3Z3B5	61	1.386	Up	0.013677	S	serine/threonine-protein kinase STE20 isoform X1 [Oryza sativa Japonica Group]	LOC101783342	nucleus	GO:0016310 phosphorylation; GO:0044267 cellular protein metabolic process; GO:0044238 primary metabolic process; GO:0044237 cellular metabolic process; GO:0006796 phosphate-containing compound metabolic process; GO:0071704 organic substance metabolic proc		GO:0005524 ATP binding; GO:1901265 nucleoside phosphate binding; GO:0016773 phosphotransferase activity, alcohol group as acceptor; GO:0001882 nucleoside binding; GO:0043167 ion binding; GO:0005515 protein binding; GO:0004672 protein kinase activity; GO:0000166 nucleotide binding; GO:0097159 organic cyclic compound binding; GO:1901363 heterocyclic compound binding; GO:0032549 ribonucleoside bindi…				IPR000270; IPR000719; IPR001245; IPR011009;	PB1 domain; Protein kinase domain; Serine-threonine/tyrosine-protein kinase catalytic domain; Protein kinase-like domain;
K3XF74	684	1.243	Up	0.0093388	S	serine/threonine-protein kinase MARK2 [Setaria italica]	LOC101780302	endoplasmic reticulum	GO:0016310 phosphorylation; GO:0044267 cellular protein metabolic process; GO:0044238 primary metabolic process; GO:0044237 cellular metabolic process; GO:0006796 phosphate-containing compound metabolic process; GO:0071704 organic substance metabolic proc		GO:0005524 ATP binding; GO:1901265 nucleoside phosphate binding; GO:0016773 phosphotransferase activity, alcohol group as acceptor; GO:0001882 nucleoside binding; GO:0043167 ion binding; GO:0004672 protein kinase activity; GO:0000166 nucleotide binding; GO:0097159 organic cyclic compound binding; GO:1901363 heterocyclic compound binding; GO:0032549 ribonucleoside binding; GO:0097367 carbohydrate …				IPR000719; IPR010632; IPR001245; IPR011009;	Protein kinase domain; Domain of unknown function DUF1221; Serine-threonine/tyrosine-protein kinase catalytic domain; Protein kinase-like domain;
K3Z6W1	265	1.317	Up	0.041041	T	serine/threonine-protein kinase HT1-like [Setaria italica]	LOC101772387	cytoskeleton	GO:0016310 phosphorylation; GO:0044267 cellular protein metabolic process; GO:0044238 primary metabolic process; GO:0044237 cellular metabolic process; GO:0006796 phosphate-containing compound metabolic process; GO:0071704 organic substance metabolic proc		GO:0005524 ATP binding; GO:1901265 nucleoside phosphate binding; GO:0016773 phosphotransferase activity, alcohol group as acceptor; GO:0001882 nucleoside binding; GO:0043167 ion binding; GO:0004672 protein kinase activity; GO:0000166 nucleotide binding; GO:0097159 organic cyclic compound binding; GO:1901363 heterocyclic compound binding; GO:0032549 ribonucleoside binding; GO:0097367 carbohydrate …				IPR000719; IPR001245; IPR011009;	Protein kinase domain; Serine-threonine/tyrosine-protein kinase catalytic domain; Protein kinase-like domain;
K3Z6W1	72	1.313	Up	0.0039561	S	serine/threonine-protein kinase HT1-like [Setaria italica]	LOC101772387	cytoskeleton	GO:0016310 phosphorylation; GO:0044267 cellular protein metabolic process; GO:0044238 primary metabolic process; GO:0044237 cellular metabolic process; GO:0006796 phosphate-containing compound metabolic process; GO:0071704 organic substance metabolic proc		GO:0005524 ATP binding; GO:1901265 nucleoside phosphate binding; GO:0016773 phosphotransferase activity, alcohol group as acceptor; GO:0001882 nucleoside binding; GO:0043167 ion binding; GO:0004672 protein kinase activity; GO:0000166 nucleotide binding; GO:0097159 organic cyclic compound binding; GO:1901363 heterocyclic compound binding; GO:0032549 ribonucleoside binding; GO:0097367 carbohydrate …				IPR000719; IPR001245; IPR011009;	Protein kinase domain; Serine-threonine/tyrosine-protein kinase catalytic domain; Protein kinase-like domain;
K3Y7I9	34	1.227	Up	0.045523	S	serine/threonine-protein kinase GRIK1-like [Setaria italica]	LOC101771684	cytoplasm	GO:0016310 phosphorylation; GO:0044267 cellular protein metabolic process; GO:0044238 primary metabolic process; GO:0044237 cellular metabolic process; GO:0006796 phosphate-containing compound metabolic process; GO:0071704 organic substance metabolic proc		GO:0005524 ATP binding; GO:1901265 nucleoside phosphate binding; GO:0016773 phosphotransferase activity, alcohol group as acceptor; GO:0001882 nucleoside binding; GO:0043167 ion binding; GO:0004672 protein kinase activity; GO:0000166 nucleotide binding; GO:0097159 organic cyclic compound binding; GO:1901363 heterocyclic compound binding; GO:0032549 ribonucleoside binding; GO:0097367 carbohydrate …				IPR000719; IPR011009;	Protein kinase domain; Protein kinase-like domain;
K3XVL7	524	1.269	Up	0.0080011	S	serine/threonine-protein kinase BLUS1-like [Setaria italica]	LOC101767987	nucleus	GO:0016310 phosphorylation; GO:0044267 cellular protein metabolic process; GO:0044238 primary metabolic process; GO:0044237 cellular metabolic process; GO:0006796 phosphate-containing compound metabolic process; GO:0071704 organic substance metabolic proc		GO:0005524 ATP binding; GO:1901265 nucleoside phosphate binding; GO:0016773 phosphotransferase activity, alcohol group as acceptor; GO:0001882 nucleoside binding; GO:0043167 ion binding; GO:0004672 protein kinase activity; GO:0000166 nucleotide binding; GO:0097159 organic cyclic compound binding; GO:1901363 heterocyclic compound binding; GO:0032549 ribonucleoside binding; GO:0097367 carbohydrate …	K08835			IPR000719; IPR011009;	Protein kinase domain; Protein kinase-like domain;
K3XWR0	449	1.245	Up	0.0090826	S	serine/threonine-protein kinase At5g01020 [Setaria italica]	LOC101777710	cytoplasm	GO:0016310 phosphorylation; GO:0044267 cellular protein metabolic process; GO:0044238 primary metabolic process; GO:0044237 cellular metabolic process; GO:0006796 phosphate-containing compound metabolic process; GO:0071704 organic substance metabolic proc		GO:0005524 ATP binding; GO:1901265 nucleoside phosphate binding; GO:0016773 phosphotransferase activity, alcohol group as acceptor; GO:0001882 nucleoside binding; GO:0043167 ion binding; GO:0004672 protein kinase activity; GO:0000166 nucleotide binding; GO:0097159 organic cyclic compound binding; GO:1901363 heterocyclic compound binding; GO:0032549 ribonucleoside binding; GO:0097367 carbohydrate …				IPR000719; IPR013320; IPR011009;	Protein kinase domain; Concanavalin A-like lectin/glucanase domain; Protein kinase-like domain;
K3XWR0	437	1.259	Up	0.027604	S	serine/threonine-protein kinase At5g01020 [Setaria italica]	LOC101777710	cytoplasm	GO:0016310 phosphorylation; GO:0044267 cellular protein metabolic process; GO:0044238 primary metabolic process; GO:0044237 cellular metabolic process; GO:0006796 phosphate-containing compound metabolic process; GO:0071704 organic substance metabolic proc		GO:0005524 ATP binding; GO:1901265 nucleoside phosphate binding; GO:0016773 phosphotransferase activity, alcohol group as acceptor; GO:0001882 nucleoside binding; GO:0043167 ion binding; GO:0004672 protein kinase activity; GO:0000166 nucleotide binding; GO:0097159 organic cyclic compound binding; GO:1901363 heterocyclic compound binding; GO:0032549 ribonucleoside binding; GO:0097367 carbohydrate …				IPR000719; IPR013320; IPR011009;	Protein kinase domain; Concanavalin A-like lectin/glucanase domain; Protein kinase-like domain;
K3XWR0	434	1.248	Up	0.004322	S	serine/threonine-protein kinase At5g01020 [Setaria italica]	LOC101777710	cytoplasm	GO:0016310 phosphorylation; GO:0044267 cellular protein metabolic process; GO:0044238 primary metabolic process; GO:0044237 cellular metabolic process; GO:0006796 phosphate-containing compound metabolic process; GO:0071704 organic substance metabolic proc		GO:0005524 ATP binding; GO:1901265 nucleoside phosphate binding; GO:0016773 phosphotransferase activity, alcohol group as acceptor; GO:0001882 nucleoside binding; GO:0043167 ion binding; GO:0004672 protein kinase activity; GO:0000166 nucleotide binding; GO:0097159 organic cyclic compound binding; GO:1901363 heterocyclic compound binding; GO:0032549 ribonucleoside binding; GO:0097367 carbohydrate …				IPR000719; IPR013320; IPR011009;	Protein kinase domain; Concanavalin A-like lectin/glucanase domain; Protein kinase-like domain;
K3XWR0	422	1.204	Up	0.0179797	S	serine/threonine-protein kinase At5g01020 [Setaria italica]	LOC101777710	cytoplasm	GO:0016310 phosphorylation; GO:0044267 cellular protein metabolic process; GO:0044238 primary metabolic process; GO:0044237 cellular metabolic process; GO:0006796 phosphate-containing compound metabolic process; GO:0071704 organic substance metabolic proc		GO:0005524 ATP binding; GO:1901265 nucleoside phosphate binding; GO:0016773 phosphotransferase activity, alcohol group as acceptor; GO:0001882 nucleoside binding; GO:0043167 ion binding; GO:0004672 protein kinase activity; GO:0000166 nucleotide binding; GO:0097159 organic cyclic compound binding; GO:1901363 heterocyclic compound binding; GO:0032549 ribonucleoside binding; GO:0097367 carbohydrate …				IPR000719; IPR013320; IPR011009;	Protein kinase domain; Concanavalin A-like lectin/glucanase domain; Protein kinase-like domain;
K3ZTG8	431	1.27	Up	0.0028375	Y	serine/threonine-protein kinase 16-like [Setaria italica]	LOC101780740	nucleus	GO:0016310 phosphorylation; GO:0044267 cellular protein metabolic process; GO:0044238 primary metabolic process; GO:0044237 cellular metabolic process; GO:0006796 phosphate-containing compound metabolic process; GO:0071704 organic substance metabolic proc		GO:0005524 ATP binding; GO:1901265 nucleoside phosphate binding; GO:0016773 phosphotransferase activity, alcohol group as acceptor; GO:0001882 nucleoside binding; GO:0043167 ion binding; GO:0004672 protein kinase activity; GO:0000166 nucleotide binding; GO:0097159 organic cyclic compound binding; GO:1901363 heterocyclic compound binding; GO:0032549 ribonucleoside binding; GO:0097367 carbohydrate …	K08856			IPR000719; IPR011009;	Protein kinase domain; Protein kinase-like domain;
K3Z3R2	691	1.302	Up	0.020881	Y	receptor-like protein kinase FERONIA [Setaria italica]	LOC101764033	plasma membrane	GO:0016310 phosphorylation; GO:0044267 cellular protein metabolic process; GO:0044238 primary metabolic process; GO:0044237 cellular metabolic process; GO:0006796 phosphate-containing compound metabolic process; GO:0071704 organic substance metabolic proc		GO:0005524 ATP binding; GO:1901265 nucleoside phosphate binding; GO:0016773 phosphotransferase activity, alcohol group as acceptor; GO:0001882 nucleoside binding; GO:0043167 ion binding; GO:0004672 protein kinase activity; GO:0000166 nucleotide binding; GO:0097159 organic cyclic compound binding; GO:1901363 heterocyclic compound binding; GO:0032549 ribonucleoside binding; GO:0097367 carbohydrate …				IPR000719; IPR001245; IPR024788; IPR013320; IPR011009;	Protein kinase domain; Serine-threonine/tyrosine-protein kinase catalytic domain; Malectin-like carbohydrate-binding domain; Concanavalin A-like lectin/glucanase domain; Protein kinase-like domain;
K3Z3R2	682	1.212	Up	0.0127834	S	receptor-like protein kinase FERONIA [Setaria italica]	LOC101764033	plasma membrane	GO:0016310 phosphorylation; GO:0044267 cellular protein metabolic process; GO:0044238 primary metabolic process; GO:0044237 cellular metabolic process; GO:0006796 phosphate-containing compound metabolic process; GO:0071704 organic substance metabolic proc		GO:0005524 ATP binding; GO:1901265 nucleoside phosphate binding; GO:0016773 phosphotransferase activity, alcohol group as acceptor; GO:0001882 nucleoside binding; GO:0043167 ion binding; GO:0004672 protein kinase activity; GO:0000166 nucleotide binding; GO:0097159 organic cyclic compound binding; GO:1901363 heterocyclic compound binding; GO:0032549 ribonucleoside binding; GO:0097367 carbohydrate …				IPR000719; IPR001245; IPR024788; IPR013320; IPR011009;	Protein kinase domain; Serine-threonine/tyrosine-protein kinase catalytic domain; Malectin-like carbohydrate-binding domain; Concanavalin A-like lectin/glucanase domain; Protein kinase-like domain;
K4A5E7	581	1.247	Up	0.0034418	S	receptor protein kinase TMK1-like [Setaria italica]	LOC101782673	plasma membrane	GO:0016310 phosphorylation; GO:0044267 cellular protein metabolic process; GO:0044238 primary metabolic process; GO:0044237 cellular metabolic process; GO:0006796 phosphate-containing compound metabolic process; GO:0071704 organic substance metabolic proc		GO:0005524 ATP binding; GO:1901265 nucleoside phosphate binding; GO:0016773 phosphotransferase activity, alcohol group as acceptor; GO:0001882 nucleoside binding; GO:0043167 ion binding; GO:0005515 protein binding; GO:0004672 protein kinase activity; GO:0000166 nucleotide binding; GO:0097159 organic cyclic compound binding; GO:1901363 heterocyclic compound binding; GO:0032549 ribonucleoside bindi…				IPR000719; IPR013210; IPR001245; IPR032675; IPR013320; IPR011009;	Protein kinase domain; Leucine-rich repeat-containing N-terminal, plant-type; Serine-threonine/tyrosine-protein kinase catalytic domain; Leucine-rich repeat domain, L domain-like; Concanavalin A-like lectin/glucanase domain; Protein kinase-like domain;
K4A1K9	65	1.285	Up	0.0181233	S	probable serine/threonine-protein kinase At1g54610 [Setaria italica]	SETIT_032753mg	nucleus	GO:0016310 phosphorylation; GO:0044267 cellular protein metabolic process; GO:0044238 primary metabolic process; GO:0044237 cellular metabolic process; GO:0006796 phosphate-containing compound metabolic process; GO:0071704 organic substance metabolic proc		GO:0005524 ATP binding; GO:1901265 nucleoside phosphate binding; GO:0016773 phosphotransferase activity, alcohol group as acceptor; GO:0001882 nucleoside binding; GO:0043167 ion binding; GO:0004672 protein kinase activity; GO:0000166 nucleotide binding; GO:0097159 organic cyclic compound binding; GO:1901363 heterocyclic compound binding; GO:0032549 ribonucleoside binding; GO:0097367 carbohydrate …				IPR000719; IPR011009;	Protein kinase domain; Protein kinase-like domain;
K4ALI1	722	1.261	Up	0.0073431	S	probable serine/threonine protein kinase IREH1 [Setaria italica]	LOC101758234	nucleus	GO:0016310 phosphorylation; GO:0044267 cellular protein metabolic process; GO:0044238 primary metabolic process; GO:0044237 cellular metabolic process; GO:0006796 phosphate-containing compound metabolic process; GO:0071704 organic substance metabolic proc		GO:0005524 ATP binding; GO:1901265 nucleoside phosphate binding; GO:0016773 phosphotransferase activity, alcohol group as acceptor; GO:0001882 nucleoside binding; GO:0043167 ion binding; GO:0004672 protein kinase activity; GO:0000166 nucleotide binding; GO:0097159 organic cyclic compound binding; GO:1901363 heterocyclic compound binding; GO:0032549 ribonucleoside binding; GO:0097367 carbohydrate …				IPR000719; IPR011009;	Protein kinase domain; Protein kinase-like domain;
K4ALI1	664	1.265	Up	0.0165996	S	probable serine/threonine protein kinase IREH1 [Setaria italica]	LOC101758234	nucleus	GO:0016310 phosphorylation; GO:0044267 cellular protein metabolic process; GO:0044238 primary metabolic process; GO:0044237 cellular metabolic process; GO:0006796 phosphate-containing compound metabolic process; GO:0071704 organic substance metabolic proc		GO:0005524 ATP binding; GO:1901265 nucleoside phosphate binding; GO:0016773 phosphotransferase activity, alcohol group as acceptor; GO:0001882 nucleoside binding; GO:0043167 ion binding; GO:0004672 protein kinase activity; GO:0000166 nucleotide binding; GO:0097159 organic cyclic compound binding; GO:1901363 heterocyclic compound binding; GO:0032549 ribonucleoside binding; GO:0097367 carbohydrate …				IPR000719; IPR011009;	Protein kinase domain; Protein kinase-like domain;
K4ALI1	634	1.284	Up	6.1849e-05	S	probable serine/threonine protein kinase IREH1 [Setaria italica]	LOC101758234	nucleus	GO:0016310 phosphorylation; GO:0044267 cellular protein metabolic process; GO:0044238 primary metabolic process; GO:0044237 cellular metabolic process; GO:0006796 phosphate-containing compound metabolic process; GO:0071704 organic substance metabolic proc		GO:0005524 ATP binding; GO:1901265 nucleoside phosphate binding; GO:0016773 phosphotransferase activity, alcohol group as acceptor; GO:0001882 nucleoside binding; GO:0043167 ion binding; GO:0004672 protein kinase activity; GO:0000166 nucleotide binding; GO:0097159 organic cyclic compound binding; GO:1901363 heterocyclic compound binding; GO:0032549 ribonucleoside binding; GO:0097367 carbohydrate …				IPR000719; IPR011009;	Protein kinase domain; Protein kinase-like domain;
K4ALI1	453	1.295	Up	0.02184	Y	probable serine/threonine protein kinase IREH1 [Setaria italica]	LOC101758234	nucleus	GO:0016310 phosphorylation; GO:0044267 cellular protein metabolic process; GO:0044238 primary metabolic process; GO:0044237 cellular metabolic process; GO:0006796 phosphate-containing compound metabolic process; GO:0071704 organic substance metabolic proc		GO:0005524 ATP binding; GO:1901265 nucleoside phosphate binding; GO:0016773 phosphotransferase activity, alcohol group as acceptor; GO:0001882 nucleoside binding; GO:0043167 ion binding; GO:0004672 protein kinase activity; GO:0000166 nucleotide binding; GO:0097159 organic cyclic compound binding; GO:1901363 heterocyclic compound binding; GO:0032549 ribonucleoside binding; GO:0097367 carbohydrate …				IPR000719; IPR011009;	Protein kinase domain; Protein kinase-like domain;
K3ZTT0	73	1.424	Up	0.0040573	Y	probable receptor-like protein kinase At5g47070 [Setaria italica]	LOC101771290	mitochondria	GO:0016310 phosphorylation; GO:0044267 cellular protein metabolic process; GO:0044238 primary metabolic process; GO:0044237 cellular metabolic process; GO:0006796 phosphate-containing compound metabolic process; GO:0071704 organic substance metabolic proc		GO:0005524 ATP binding; GO:1901265 nucleoside phosphate binding; GO:0016773 phosphotransferase activity, alcohol group as acceptor; GO:0001882 nucleoside binding; GO:0043167 ion binding; GO:0004672 protein kinase activity; GO:0000166 nucleotide binding; GO:0097159 organic cyclic compound binding; GO:1901363 heterocyclic compound binding; GO:0032549 ribonucleoside binding; GO:0097367 carbohydrate …				IPR000719; IPR001245; IPR013320; IPR011009;	Protein kinase domain; Serine-threonine/tyrosine-protein kinase catalytic domain; Concanavalin A-like lectin/glucanase domain; Protein kinase-like domain;
K3Y4V2	1018	1.358	Up	0.023242	S	probable LRR receptor-like serine/threonine-protein kinase At1g56130 [Setaria italica]	LOC101753591	chloroplast	GO:0016310 phosphorylation; GO:0044267 cellular protein metabolic process; GO:0044238 primary metabolic process; GO:0044237 cellular metabolic process; GO:0006796 phosphate-containing compound metabolic process; GO:0071704 organic substance metabolic proc		GO:0005524 ATP binding; GO:1901265 nucleoside phosphate binding; GO:0016773 phosphotransferase activity, alcohol group as acceptor; GO:0001882 nucleoside binding; GO:0043167 ion binding; GO:0004672 protein kinase activity; GO:0000166 nucleotide binding; GO:0097159 organic cyclic compound binding; GO:1901363 heterocyclic compound binding; GO:0032549 ribonucleoside binding; GO:0097367 carbohydrate …				IPR000719; IPR021720; IPR032675; IPR013320; IPR011009;	Protein kinase domain; Malectin; Leucine-rich repeat domain, L domain-like; Concanavalin A-like lectin/glucanase domain; Protein kinase-like domain;
K3Y4V2	1013	1.324	Up	0.0022593	S	probable LRR receptor-like serine/threonine-protein kinase At1g56130 [Setaria italica]	LOC101753591	chloroplast	GO:0016310 phosphorylation; GO:0044267 cellular protein metabolic process; GO:0044238 primary metabolic process; GO:0044237 cellular metabolic process; GO:0006796 phosphate-containing compound metabolic process; GO:0071704 organic substance metabolic proc		GO:0005524 ATP binding; GO:1901265 nucleoside phosphate binding; GO:0016773 phosphotransferase activity, alcohol group as acceptor; GO:0001882 nucleoside binding; GO:0043167 ion binding; GO:0004672 protein kinase activity; GO:0000166 nucleotide binding; GO:0097159 organic cyclic compound binding; GO:1901363 heterocyclic compound binding; GO:0032549 ribonucleoside binding; GO:0097367 carbohydrate …				IPR000719; IPR021720; IPR032675; IPR013320; IPR011009;	Protein kinase domain; Malectin; Leucine-rich repeat domain, L domain-like; Concanavalin A-like lectin/glucanase domain; Protein kinase-like domain;
K3Y4V2	1006	1.23	Up	0.0059025	S	probable LRR receptor-like serine/threonine-protein kinase At1g56130 [Setaria italica]	LOC101753591	chloroplast	GO:0016310 phosphorylation; GO:0044267 cellular protein metabolic process; GO:0044238 primary metabolic process; GO:0044237 cellular metabolic process; GO:0006796 phosphate-containing compound metabolic process; GO:0071704 organic substance metabolic proc		GO:0005524 ATP binding; GO:1901265 nucleoside phosphate binding; GO:0016773 phosphotransferase activity, alcohol group as acceptor; GO:0001882 nucleoside binding; GO:0043167 ion binding; GO:0004672 protein kinase activity; GO:0000166 nucleotide binding; GO:0097159 organic cyclic compound binding; GO:1901363 heterocyclic compound binding; GO:0032549 ribonucleoside binding; GO:0097367 carbohydrate …				IPR000719; IPR021720; IPR032675; IPR013320; IPR011009;	Protein kinase domain; Malectin; Leucine-rich repeat domain, L domain-like; Concanavalin A-like lectin/glucanase domain; Protein kinase-like domain;
K3Y4V2	787	1.381	Up	0.00022488	S	probable LRR receptor-like serine/threonine-protein kinase At1g56130 [Setaria italica]	LOC101753591	chloroplast	GO:0016310 phosphorylation; GO:0044267 cellular protein metabolic process; GO:0044238 primary metabolic process; GO:0044237 cellular metabolic process; GO:0006796 phosphate-containing compound metabolic process; GO:0071704 organic substance metabolic proc		GO:0005524 ATP binding; GO:1901265 nucleoside phosphate binding; GO:0016773 phosphotransferase activity, alcohol group as acceptor; GO:0001882 nucleoside binding; GO:0043167 ion binding; GO:0004672 protein kinase activity; GO:0000166 nucleotide binding; GO:0097159 organic cyclic compound binding; GO:1901363 heterocyclic compound binding; GO:0032549 ribonucleoside binding; GO:0097367 carbohydrate …				IPR000719; IPR021720; IPR032675; IPR013320; IPR011009;	Protein kinase domain; Malectin; Leucine-rich repeat domain, L domain-like; Concanavalin A-like lectin/glucanase domain; Protein kinase-like domain;
K3Z3I3	737	2.332	Up	1.8658e-06	Y	probable leucine-rich repeat receptor-like protein kinase At5g49770 [Setaria italica]	LOC101760791	plasma membrane	GO:0016310 phosphorylation; GO:0044267 cellular protein metabolic process; GO:0044238 primary metabolic process; GO:0044237 cellular metabolic process; GO:0006796 phosphate-containing compound metabolic process; GO:0071704 organic substance metabolic proc		GO:0005524 ATP binding; GO:1901265 nucleoside phosphate binding; GO:0016773 phosphotransferase activity, alcohol group as acceptor; GO:0001882 nucleoside binding; GO:0043167 ion binding; GO:0005515 protein binding; GO:0004672 protein kinase activity; GO:0000166 nucleotide binding; GO:0097159 organic cyclic compound binding; GO:1901363 heterocyclic compound binding; GO:0032549 ribonucleoside bindi…				IPR000719; IPR013210; IPR001245; IPR032675; IPR013320; IPR011009;	Protein kinase domain; Leucine-rich repeat-containing N-terminal, plant-type; Serine-threonine/tyrosine-protein kinase catalytic domain; Leucine-rich repeat domain, L domain-like; Concanavalin A-like lectin/glucanase domain; Protein kinase-like domain;
K3Z5L0	371	1.205	Up	0.0117566	S	Non-specific serine/threonine protein kinase	LOC101785071	cytoplasm	GO:0016310 phosphorylation; GO:0044267 cellular protein metabolic process; GO:0044238 primary metabolic process; GO:0044237 cellular metabolic process; GO:0006796 phosphate-containing compound metabolic process; GO:0071704 organic substance metabolic proc		GO:0005524 ATP binding; GO:1901265 nucleoside phosphate binding; GO:0016773 phosphotransferase activity, alcohol group as acceptor; GO:0001882 nucleoside binding; GO:0043167 ion binding; GO:0004672 protein kinase activity; GO:0000166 nucleotide binding; GO:0097159 organic cyclic compound binding; GO:1901363 heterocyclic compound binding; GO:0032549 ribonucleoside binding; GO:0097367 carbohydrate …	K07198			IPR015940; IPR000719; IPR001772; IPR028375; IPR011009;	Ubiquitin-associated domain; Protein kinase domain; Kinase associated domain 1 (KA1); KA1 domain/Ssp2, C-terminal; Protein kinase-like domain;
K4AJP9	394	1.32	Up	0.00180078	S	mitogen-activated protein kinase kinase kinase 1-like [Setaria italica]	LOC101778508	nucleus	GO:0016310 phosphorylation; GO:0044267 cellular protein metabolic process; GO:0044238 primary metabolic process; GO:0044237 cellular metabolic process; GO:0006796 phosphate-containing compound metabolic process; GO:0071704 organic substance metabolic proc		GO:0005524 ATP binding; GO:1901265 nucleoside phosphate binding; GO:0016773 phosphotransferase activity, alcohol group as acceptor; GO:0001882 nucleoside binding; GO:0043167 ion binding; GO:0004672 protein kinase activity; GO:0000166 nucleotide binding; GO:0097159 organic cyclic compound binding; GO:1901363 heterocyclic compound binding; GO:0032549 ribonucleoside binding; GO:0097367 carbohydrate …	K13414	MEKK1; mitogen-activated protein kinase kinase kinase 1 [EC:2.7.11.25]	sita04626 Plant-pathogen interaction; sita04016 MAPK signaling pathway - plant;	IPR000719; IPR011009;	Protein kinase domain; Protein kinase-like domain;
K4AJP9	318	1.237	Up	0.00033668	S	mitogen-activated protein kinase kinase kinase 1-like [Setaria italica]	LOC101778508	nucleus	GO:0016310 phosphorylation; GO:0044267 cellular protein metabolic process; GO:0044238 primary metabolic process; GO:0044237 cellular metabolic process; GO:0006796 phosphate-containing compound metabolic process; GO:0071704 organic substance metabolic proc		GO:0005524 ATP binding; GO:1901265 nucleoside phosphate binding; GO:0016773 phosphotransferase activity, alcohol group as acceptor; GO:0001882 nucleoside binding; GO:0043167 ion binding; GO:0004672 protein kinase activity; GO:0000166 nucleotide binding; GO:0097159 organic cyclic compound binding; GO:1901363 heterocyclic compound binding; GO:0032549 ribonucleoside binding; GO:0097367 carbohydrate …	K13414	MEKK1; mitogen-activated protein kinase kinase kinase 1 [EC:2.7.11.25]	sita04626 Plant-pathogen interaction; sita04016 MAPK signaling pathway - plant;	IPR000719; IPR011009;	Protein kinase domain; Protein kinase-like domain;
K3XF87	527	1.355	Up	0.021817	S	cysteine-rich receptor-like protein kinase 15 [Setaria italica]	LOC101765034	chloroplast	GO:0016310 phosphorylation; GO:0044267 cellular protein metabolic process; GO:0044238 primary metabolic process; GO:0044237 cellular metabolic process; GO:0006796 phosphate-containing compound metabolic process; GO:0071704 organic substance metabolic proc		GO:0005524 ATP binding; GO:1901265 nucleoside phosphate binding; GO:0016773 phosphotransferase activity, alcohol group as acceptor; GO:0001882 nucleoside binding; GO:0043167 ion binding; GO:0004672 protein kinase activity; GO:0000166 nucleotide binding; GO:0097159 organic cyclic compound binding; GO:1901363 heterocyclic compound binding; GO:0032549 ribonucleoside binding; GO:0097367 carbohydrate …				IPR000719; IPR002902; IPR013320; IPR011009;	Protein kinase domain; Gnk2-homologous domain; Concanavalin A-like lectin/glucanase domain; Protein kinase-like domain;
K3Y5N2	135	1.218	Up	0.0130353	S	cyclin-dependent kinase G-2 [Setaria italica]	LOC101779139	nucleus	GO:0016310 phosphorylation; GO:0044267 cellular protein metabolic process; GO:0044238 primary metabolic process; GO:0044237 cellular metabolic process; GO:0006796 phosphate-containing compound metabolic process; GO:0071704 organic substance metabolic proc		GO:0005524 ATP binding; GO:1901265 nucleoside phosphate binding; GO:0016773 phosphotransferase activity, alcohol group as acceptor; GO:0001882 nucleoside binding; GO:0043167 ion binding; GO:0004672 protein kinase activity; GO:0000166 nucleotide binding; GO:0097159 organic cyclic compound binding; GO:1901363 heterocyclic compound binding; GO:0032549 ribonucleoside binding; GO:0097367 carbohydrate …	K08818			IPR000719; IPR011009;	Protein kinase domain; Protein kinase-like domain;
K3Z4L5	414	1.205	Up	0.00042015	S	cyclin-dependent kinase 12-like [Populus euphratica]	LOC101786820	nucleus			GO:0005515 protein binding; GO:0005488 binding;				IPR015940; IPR009060;	Ubiquitin-associated domain; UBA-like;
K4A8A9	517	1.37	Up	0.0019152	S	calcium-dependent protein kinase 8-like [Setaria italica]	LOC101763898	chloroplast	GO:0016310 phosphorylation; GO:0044267 cellular protein metabolic process; GO:0044238 primary metabolic process; GO:0044237 cellular metabolic process; GO:0006796 phosphate-containing compound metabolic process; GO:0071704 organic substance metabolic proc		GO:0005524 ATP binding; GO:1901265 nucleoside phosphate binding; GO:0016773 phosphotransferase activity, alcohol group as acceptor; GO:0001882 nucleoside binding; GO:0043167 ion binding; GO:0004672 protein kinase activity; GO:0000166 nucleotide binding; GO:0097159 organic cyclic compound binding; GO:1901363 heterocyclic compound binding; GO:0032549 ribonucleoside binding; GO:0097367 carbohydrate …	K13412	CPK; calcium-dependent protein kinase [EC:2.7.11.1]	sita04626 Plant-pathogen interaction;	IPR000719; IPR002048; IPR011992; IPR011009;	Protein kinase domain; EF-hand domain; EF-hand domain pair; Protein kinase-like domain;
K4A8A9	514	1.394	Up	8.3383e-05	S	calcium-dependent protein kinase 8-like [Setaria italica]	LOC101763898	chloroplast	GO:0016310 phosphorylation; GO:0044267 cellular protein metabolic process; GO:0044238 primary metabolic process; GO:0044237 cellular metabolic process; GO:0006796 phosphate-containing compound metabolic process; GO:0071704 organic substance metabolic proc		GO:0005524 ATP binding; GO:1901265 nucleoside phosphate binding; GO:0016773 phosphotransferase activity, alcohol group as acceptor; GO:0001882 nucleoside binding; GO:0043167 ion binding; GO:0004672 protein kinase activity; GO:0000166 nucleotide binding; GO:0097159 organic cyclic compound binding; GO:1901363 heterocyclic compound binding; GO:0032549 ribonucleoside binding; GO:0097367 carbohydrate …	K13412	CPK; calcium-dependent protein kinase [EC:2.7.11.1]	sita04626 Plant-pathogen interaction;	IPR000719; IPR002048; IPR011992; IPR011009;	Protein kinase domain; EF-hand domain; EF-hand domain pair; Protein kinase-like domain;
K3Y6F0	426	1.633	Up	0.0142792	S	calcium-dependent protein kinase 29-like [Setaria italica]	LOC101753182	cytoplasm	GO:0016310 phosphorylation; GO:0044267 cellular protein metabolic process; GO:0044238 primary metabolic process; GO:0044237 cellular metabolic process; GO:0006796 phosphate-containing compound metabolic process; GO:0071704 organic substance metabolic proc		GO:0005524 ATP binding; GO:1901265 nucleoside phosphate binding; GO:0016773 phosphotransferase activity, alcohol group as acceptor; GO:0001882 nucleoside binding; GO:0043167 ion binding; GO:0004672 protein kinase activity; GO:0000166 nucleotide binding; GO:0097159 organic cyclic compound binding; GO:1901363 heterocyclic compound binding; GO:0032549 ribonucleoside binding; GO:0097367 carbohydrate …	K13412	CPK; calcium-dependent protein kinase [EC:2.7.11.1]	sita04626 Plant-pathogen interaction;	IPR000719; IPR011992; IPR002048; IPR011009;	Protein kinase domain; EF-hand domain pair; EF-hand domain; Protein kinase-like domain;
K3Y6A5	540	1.271	Up	3.9232e-05	T	calcium-dependent protein kinase 26-like [Setaria italica]	LOC101771161	mitochondria	GO:0016310 phosphorylation; GO:0044267 cellular protein metabolic process; GO:0044238 primary metabolic process; GO:0044237 cellular metabolic process; GO:0006796 phosphate-containing compound metabolic process; GO:0071704 organic substance metabolic proc		GO:0005524 ATP binding; GO:1901265 nucleoside phosphate binding; GO:0016773 phosphotransferase activity, alcohol group as acceptor; GO:0001882 nucleoside binding; GO:0043167 ion binding; GO:0004672 protein kinase activity; GO:0000166 nucleotide binding; GO:0097159 organic cyclic compound binding; GO:1901363 heterocyclic compound binding; GO:0032549 ribonucleoside binding; GO:0097367 carbohydrate …	K13412	CPK; calcium-dependent protein kinase [EC:2.7.11.1]	sita04626 Plant-pathogen interaction;	IPR000719; IPR002048; IPR011992; IPR011009;	Protein kinase domain; EF-hand domain; EF-hand domain pair; Protein kinase-like domain;
K3Y7I7	8	0.819	Down	0.00036358	S	SNF1-related protein kinase regulatory subunit gamma-1 [Setaria italica]	LOC101760215	cytoskeleton			GO:0003824 catalytic activity;				IPR013785; IPR000644;	Aldolase-type TIM barrel; CBS domain;
K3YCI5	720	0.799	Down	0.0037411	S	serine/threonine-protein kinase-like protein CCR4 [Setaria italica]	LOC101779930	plasma membrane	GO:0016310 phosphorylation; GO:0044267 cellular protein metabolic process; GO:0044238 primary metabolic process; GO:0044237 cellular metabolic process; GO:0006796 phosphate-containing compound metabolic process; GO:0071704 organic substance metabolic proc		GO:0005524 ATP binding; GO:1901265 nucleoside phosphate binding; GO:0016773 phosphotransferase activity, alcohol group as acceptor; GO:0001882 nucleoside binding; GO:0043167 ion binding; GO:0004672 protein kinase activity; GO:0000166 nucleotide binding; GO:0097159 organic cyclic compound binding; GO:1901363 heterocyclic compound binding; GO:0032549 ribonucleoside binding; GO:0097367 carbohydrate …				IPR009091; IPR000719; IPR013320; IPR011009;	Regulator of chromosome condensation 1/beta-lactamase-inhibitor protein II; Protein kinase domain; Concanavalin A-like lectin/glucanase domain; Protein kinase-like domain;
K3ZT95	343	0.8	Down	0.00044086	Y	serine/threonine-protein kinase STY8 [Setaria italica]	LOC101775475	cytoplasm	GO:0016310 phosphorylation; GO:0044267 cellular protein metabolic process; GO:0044238 primary metabolic process; GO:0044237 cellular metabolic process; GO:0006796 phosphate-containing compound metabolic process; GO:0071704 organic substance metabolic proc		GO:0005524 ATP binding; GO:1901265 nucleoside phosphate binding; GO:0016773 phosphotransferase activity, alcohol group as acceptor; GO:0001882 nucleoside binding; GO:0043167 ion binding; GO:0005515 protein binding; GO:0004672 protein kinase activity; GO:0000166 nucleotide binding; GO:0097159 organic cyclic compound binding; GO:1901363 heterocyclic compound binding; GO:0032549 ribonucleoside bindi…				IPR000719; IPR020683; IPR001245; IPR011009;	Protein kinase domain; Ankyrin repeat-containing domain; Serine-threonine/tyrosine-protein kinase catalytic domain; Protein kinase-like domain;
K3ZHZ0	25	0.759	Down	0.0021362	S	serine/threonine-protein kinase STY46-like isoform X2 [Setaria italica]	LOC101778086	cytoplasm	GO:0016310 phosphorylation; GO:0044267 cellular protein metabolic process; GO:0044238 primary metabolic process; GO:0044237 cellular metabolic process; GO:0006796 phosphate-containing compound metabolic process; GO:0071704 organic substance metabolic proc		GO:0016597 amino acid binding; GO:0005524 ATP binding; GO:1901265 nucleoside phosphate binding; GO:0016773 phosphotransferase activity, alcohol group as acceptor; GO:0001882 nucleoside binding; GO:0043167 ion binding; GO:0043177 organic acid binding; GO:0004672 protein kinase activity; GO:0000166 nucleotide binding; GO:0097159 organic cyclic compound binding; GO:1901363 heterocyclic compound bind…				IPR000719; IPR002912; IPR001245; IPR011009;	Protein kinase domain; ACT domain; Serine-threonine/tyrosine-protein kinase catalytic domain; Protein kinase-like domain;
K3Y6F4	233	0.689	Down	0.0097433	S	serine/threonine-protein kinase STY46-like [Setaria italica]	LOC101780071	cytoplasm	GO:0016310 phosphorylation; GO:0044267 cellular protein metabolic process; GO:0044238 primary metabolic process; GO:0044237 cellular metabolic process; GO:0006796 phosphate-containing compound metabolic process; GO:0071704 organic substance metabolic proc		GO:0005524 ATP binding; GO:0016597 amino acid binding; GO:1901265 nucleoside phosphate binding; GO:0016773 phosphotransferase activity, alcohol group as acceptor; GO:0001882 nucleoside binding; GO:0043167 ion binding; GO:0043177 organic acid binding; GO:0004672 protein kinase activity; GO:0000166 nucleotide binding; GO:0097159 organic cyclic compound binding; GO:1901363 heterocyclic compound bind…				IPR000719; IPR002912; IPR001245; IPR011009;	Protein kinase domain; ACT domain; Serine-threonine/tyrosine-protein kinase catalytic domain; Protein kinase-like domain;
K3Z738	158	0.79	Down	1.91337e-05	S	serine/threonine-protein kinase SAPK5 isoform X1 [Setaria italica]	LOC101756577	cytoskeleton	GO:0016310 phosphorylation; GO:0044267 cellular protein metabolic process; GO:0044238 primary metabolic process; GO:0044237 cellular metabolic process; GO:0006796 phosphate-containing compound metabolic process; GO:0071704 organic substance metabolic proc		GO:0005524 ATP binding; GO:1901265 nucleoside phosphate binding; GO:0016773 phosphotransferase activity, alcohol group as acceptor; GO:0001882 nucleoside binding; GO:0043167 ion binding; GO:0004672 protein kinase activity; GO:0000166 nucleotide binding; GO:0097159 organic cyclic compound binding; GO:1901363 heterocyclic compound binding; GO:0032549 ribonucleoside binding; GO:0097367 carbohydrate …	K14498	SNRK2; serine/threonine-protein kinase SRK2 [EC:2.7.11.1]	sita04075 Plant hormone signal transduction; sita04016 MAPK signaling pathway - plant;	IPR000719; IPR011009;	Protein kinase domain; Protein kinase-like domain;
K3Z738	154	0.781	Down	0.00027987	S	serine/threonine-protein kinase SAPK5 isoform X1 [Setaria italica]	LOC101756577	cytoskeleton	GO:0016310 phosphorylation; GO:0044267 cellular protein metabolic process; GO:0044238 primary metabolic process; GO:0044237 cellular metabolic process; GO:0006796 phosphate-containing compound metabolic process; GO:0071704 organic substance metabolic proc		GO:0005524 ATP binding; GO:1901265 nucleoside phosphate binding; GO:0016773 phosphotransferase activity, alcohol group as acceptor; GO:0001882 nucleoside binding; GO:0043167 ion binding; GO:0004672 protein kinase activity; GO:0000166 nucleotide binding; GO:0097159 organic cyclic compound binding; GO:1901363 heterocyclic compound binding; GO:0032549 ribonucleoside binding; GO:0097367 carbohydrate …	K14498	SNRK2; serine/threonine-protein kinase SRK2 [EC:2.7.11.1]	sita04075 Plant hormone signal transduction; sita04016 MAPK signaling pathway - plant;	IPR000719; IPR011009;	Protein kinase domain; Protein kinase-like domain;
K3ZQH2	662	0.707	Down	0.0067036	S	serine/threonine-protein kinase pakA-like [Setaria italica]	LOC101770763	nucleus			GO:0005515 protein binding; GO:0005488 binding;				IPR000270;	PB1 domain;
K3ZQH2	155	0.812	Down	0.020061	S	serine/threonine-protein kinase pakA-like [Setaria italica]	LOC101770763	nucleus			GO:0005515 protein binding; GO:0005488 binding;				IPR000270;	PB1 domain;
K3ZQH2	15	0.655	Down	0.0149217	S	serine/threonine-protein kinase pakA-like [Setaria italica]	LOC101770763	nucleus			GO:0005515 protein binding; GO:0005488 binding;				IPR000270;	PB1 domain;
K3Z6W1	57	0.816	Down	0.048775	S	serine/threonine-protein kinase HT1-like [Setaria italica]	LOC101772387	cytoskeleton	GO:0016310 phosphorylation; GO:0044267 cellular protein metabolic process; GO:0044238 primary metabolic process; GO:0044237 cellular metabolic process; GO:0006796 phosphate-containing compound metabolic process; GO:0071704 organic substance metabolic proc		GO:0005524 ATP binding; GO:1901265 nucleoside phosphate binding; GO:0016773 phosphotransferase activity, alcohol group as acceptor; GO:0001882 nucleoside binding; GO:0043167 ion binding; GO:0004672 protein kinase activity; GO:0000166 nucleotide binding; GO:0097159 organic cyclic compound binding; GO:1901363 heterocyclic compound binding; GO:0032549 ribonucleoside binding; GO:0097367 carbohydrate …				IPR000719; IPR001245; IPR011009;	Protein kinase domain; Serine-threonine/tyrosine-protein kinase catalytic domain; Protein kinase-like domain;
K3XEE4	528	0.72	Down	0.00074415	S	receptor-like serine/threonine-protein kinase SD1-8 [Setaria italica]	LOC101765702	plasma membrane	GO:0000003 reproduction; GO:0016310 phosphorylation; GO:0022414 reproductive process; GO:0044267 cellular protein metabolic process; GO:0044763 single-organism cellular process; GO:0009875 pollen-pistil interaction; GO:0044699 single-organism process; GO:		GO:0005524 ATP binding; GO:1901265 nucleoside phosphate binding; GO:0016773 phosphotransferase activity, alcohol group as acceptor; GO:0001882 nucleoside binding; GO:0043167 ion binding; GO:0000166 nucleotide binding; GO:0004672 protein kinase activity; GO:0097159 organic cyclic compound binding; GO:1901363 heterocyclic compound binding; GO:0032549 ribonucleoside binding; GO:0097367 carbohydrate …				IPR001480; IPR003609; IPR000719; IPR000858; IPR001245; IPR013320; IPR011009;	Bulb-type lectin domain; PAN/Apple domain; Protein kinase domain; S-locus glycoprotein domain; Serine-threonine/tyrosine-protein kinase catalytic domain; Concanavalin A-like lectin/glucanase domain; Protein kinase-like domain;
K4A5M6	506	0.68	Down	0.0041166	S	receptor-like protein kinase FERONIA [Setaria italica]	LOC101764463	plasma membrane	GO:0016310 phosphorylation; GO:0044267 cellular protein metabolic process; GO:0044238 primary metabolic process; GO:0044237 cellular metabolic process; GO:0006796 phosphate-containing compound metabolic process; GO:0071704 organic substance metabolic proc		GO:0005524 ATP binding; GO:1901265 nucleoside phosphate binding; GO:0016773 phosphotransferase activity, alcohol group as acceptor; GO:0001882 nucleoside binding; GO:0043167 ion binding; GO:0004672 protein kinase activity; GO:0000166 nucleotide binding; GO:0097159 organic cyclic compound binding; GO:1901363 heterocyclic compound binding; GO:0032549 ribonucleoside binding; GO:0097367 carbohydrate …				IPR000719; IPR001245; IPR013320; IPR024788; IPR011009;	Protein kinase domain; Serine-threonine/tyrosine-protein kinase catalytic domain; Concanavalin A-like lectin/glucanase domain; Malectin-like carbohydrate-binding domain; Protein kinase-like domain;
K3YG39	674	0.43	Down	0.0022569	S	putative receptor-like protein kinase At3g47110 [Setaria italica]	LOC101776392	nucleus	GO:0016310 phosphorylation; GO:0044267 cellular protein metabolic process; GO:0044238 primary metabolic process; GO:0044237 cellular metabolic process; GO:0006796 phosphate-containing compound metabolic process; GO:0071704 organic substance metabolic proc		GO:0005524 ATP binding; GO:1901265 nucleoside phosphate binding; GO:0016773 phosphotransferase activity, alcohol group as acceptor; GO:0001882 nucleoside binding; GO:0043167 ion binding; GO:0005515 protein binding; GO:0004672 protein kinase activity; GO:0000166 nucleotide binding; GO:0097159 organic cyclic compound binding; GO:1901363 heterocyclic compound binding; GO:0032549 ribonucleoside bindi…				IPR000719; IPR032675; IPR013320; IPR011009;	Protein kinase domain; Leucine-rich repeat domain, L domain-like; Concanavalin A-like lectin/glucanase domain; Protein kinase-like domain;
K3ZI42	38	0.808	Down	0.037683	S	proline-rich receptor-like protein kinase PERK2 [Setaria italica]	LOC101784409	chloroplast	GO:0010468 regulation of gene expression; GO:0016458 gene silencing; GO:0050789 regulation of biological process; GO:0031047 gene silencing by RNA; GO:0010629 negative regulation of gene expression; GO:0060255 regulation of macromolecule metabolic process						IPR005380;	XS domain;
K4A857	102	0.699	Down	0.0083788	S	probable serine/threonine protein phosphatase 2A regulatory subunit B''delta [Setaria italica]	LOC101763779	nucleus			GO:0043169 cation binding; GO:0046872 metal ion binding; GO:0005509 calcium ion binding; GO:0005488 binding; GO:0043167 ion binding;	K11583	PPP2R3; serine/threonine-protein phosphatase 2A regulatory subunit B''	sita03015 mRNA surveillance pathway;	IPR002048; IPR011992;	EF-hand domain; EF-hand domain pair;
K4A857	98	0.699	Down	0.0083788	S	probable serine/threonine protein phosphatase 2A regulatory subunit B''delta [Setaria italica]	LOC101763779	nucleus			GO:0043169 cation binding; GO:0046872 metal ion binding; GO:0005509 calcium ion binding; GO:0005488 binding; GO:0043167 ion binding;	K11583	PPP2R3; serine/threonine-protein phosphatase 2A regulatory subunit B''	sita03015 mRNA surveillance pathway;	IPR002048; IPR011992;	EF-hand domain; EF-hand domain pair;
K4ALI1	29	0.758	Down	0.00196369	T	probable serine/threonine protein kinase IREH1 [Setaria italica]	LOC101758234	nucleus	GO:0016310 phosphorylation; GO:0044267 cellular protein metabolic process; GO:0044238 primary metabolic process; GO:0044237 cellular metabolic process; GO:0006796 phosphate-containing compound metabolic process; GO:0071704 organic substance metabolic proc		GO:0005524 ATP binding; GO:1901265 nucleoside phosphate binding; GO:0016773 phosphotransferase activity, alcohol group as acceptor; GO:0001882 nucleoside binding; GO:0043167 ion binding; GO:0004672 protein kinase activity; GO:0000166 nucleotide binding; GO:0097159 organic cyclic compound binding; GO:1901363 heterocyclic compound binding; GO:0032549 ribonucleoside binding; GO:0097367 carbohydrate …				IPR000719; IPR011009;	Protein kinase domain; Protein kinase-like domain;
K4ALI1	26	0.788	Down	0.002419	S	probable serine/threonine protein kinase IREH1 [Setaria italica]	LOC101758234	nucleus	GO:0016310 phosphorylation; GO:0044267 cellular protein metabolic process; GO:0044238 primary metabolic process; GO:0044237 cellular metabolic process; GO:0006796 phosphate-containing compound metabolic process; GO:0071704 organic substance metabolic proc		GO:0005524 ATP binding; GO:1901265 nucleoside phosphate binding; GO:0016773 phosphotransferase activity, alcohol group as acceptor; GO:0001882 nucleoside binding; GO:0043167 ion binding; GO:0004672 protein kinase activity; GO:0000166 nucleotide binding; GO:0097159 organic cyclic compound binding; GO:1901363 heterocyclic compound binding; GO:0032549 ribonucleoside binding; GO:0097367 carbohydrate …				IPR000719; IPR011009;	Protein kinase domain; Protein kinase-like domain;
K3XFE6	311	0.743	Down	0.023083	S	probable inactive receptor kinase At4g23740 [Setaria italica]	LOC101760418	plasma membrane	GO:0016310 phosphorylation; GO:0044267 cellular protein metabolic process; GO:0044238 primary metabolic process; GO:0044237 cellular metabolic process; GO:0006796 phosphate-containing compound metabolic process; GO:0071704 organic substance metabolic proc		GO:0005524 ATP binding; GO:1901265 nucleoside phosphate binding; GO:0016773 phosphotransferase activity, alcohol group as acceptor; GO:0001882 nucleoside binding; GO:0043167 ion binding; GO:0005515 protein binding; GO:0004672 protein kinase activity; GO:0000166 nucleotide binding; GO:0097159 organic cyclic compound binding; GO:1901363 heterocyclic compound binding; GO:0032549 ribonucleoside bindi…				IPR000719; IPR013210; IPR001245; IPR032675; IPR011009;	Protein kinase domain; Leucine-rich repeat-containing N-terminal, plant-type; Serine-threonine/tyrosine-protein kinase catalytic domain; Leucine-rich repeat domain, L domain-like; Protein kinase-like domain;
K3XF69	664	0.713	Down	0.00102435	S	probable inactive receptor kinase At2g26730 [Setaria italica]	LOC101781768	plasma membrane	GO:0016310 phosphorylation; GO:0044267 cellular protein metabolic process; GO:0044238 primary metabolic process; GO:0044237 cellular metabolic process; GO:0006796 phosphate-containing compound metabolic process; GO:0071704 organic substance metabolic proc		GO:0005524 ATP binding; GO:1901265 nucleoside phosphate binding; GO:0016773 phosphotransferase activity, alcohol group as acceptor; GO:0001882 nucleoside binding; GO:0043167 ion binding; GO:0005515 protein binding; GO:0004672 protein kinase activity; GO:0000166 nucleotide binding; GO:0097159 organic cyclic compound binding; GO:1901363 heterocyclic compound binding; GO:0032549 ribonucleoside bindi…				IPR000719; IPR013210; IPR032675; IPR011009;	Protein kinase domain; Leucine-rich repeat-containing N-terminal, plant-type; Leucine-rich repeat domain, L domain-like; Protein kinase-like domain;
K3Z4C9	653	0.668	Down	0.0021037	S	probable inactive receptor kinase At2g26730 [Setaria italica]	LOC101773880	plasma membrane	GO:0016310 phosphorylation; GO:0044267 cellular protein metabolic process; GO:0044238 primary metabolic process; GO:0044237 cellular metabolic process; GO:0006796 phosphate-containing compound metabolic process; GO:0071704 organic substance metabolic proc		GO:0005524 ATP binding; GO:1901265 nucleoside phosphate binding; GO:0016773 phosphotransferase activity, alcohol group as acceptor; GO:0001882 nucleoside binding; GO:0043167 ion binding; GO:0005515 protein binding; GO:0004672 protein kinase activity; GO:0000166 nucleotide binding; GO:0097159 organic cyclic compound binding; GO:1901363 heterocyclic compound binding; GO:0032549 ribonucleoside bindi…				IPR000719; IPR013210; IPR032675; IPR011009;	Protein kinase domain; Leucine-rich repeat-containing N-terminal, plant-type; Leucine-rich repeat domain, L domain-like; Protein kinase-like domain;
K3Z4C9	650	0.693	Down	0.00111652	T	probable inactive receptor kinase At2g26730 [Setaria italica]	LOC101773880	plasma membrane	GO:0016310 phosphorylation; GO:0044267 cellular protein metabolic process; GO:0044238 primary metabolic process; GO:0044237 cellular metabolic process; GO:0006796 phosphate-containing compound metabolic process; GO:0071704 organic substance metabolic proc		GO:0005524 ATP binding; GO:1901265 nucleoside phosphate binding; GO:0016773 phosphotransferase activity, alcohol group as acceptor; GO:0001882 nucleoside binding; GO:0043167 ion binding; GO:0005515 protein binding; GO:0004672 protein kinase activity; GO:0000166 nucleotide binding; GO:0097159 organic cyclic compound binding; GO:1901363 heterocyclic compound binding; GO:0032549 ribonucleoside bindi…				IPR000719; IPR013210; IPR032675; IPR011009;	Protein kinase domain; Leucine-rich repeat-containing N-terminal, plant-type; Leucine-rich repeat domain, L domain-like; Protein kinase-like domain;
K3XF69	384	0.742	Down	6.1584e-05	S	probable inactive receptor kinase At2g26730 [Setaria italica]	LOC101781768	plasma membrane	GO:0016310 phosphorylation; GO:0044267 cellular protein metabolic process; GO:0044238 primary metabolic process; GO:0044237 cellular metabolic process; GO:0006796 phosphate-containing compound metabolic process; GO:0071704 organic substance metabolic proc		GO:0005524 ATP binding; GO:1901265 nucleoside phosphate binding; GO:0016773 phosphotransferase activity, alcohol group as acceptor; GO:0001882 nucleoside binding; GO:0043167 ion binding; GO:0005515 protein binding; GO:0004672 protein kinase activity; GO:0000166 nucleotide binding; GO:0097159 organic cyclic compound binding; GO:1901363 heterocyclic compound binding; GO:0032549 ribonucleoside bindi…				IPR000719; IPR013210; IPR032675; IPR011009;	Protein kinase domain; Leucine-rich repeat-containing N-terminal, plant-type; Leucine-rich repeat domain, L domain-like; Protein kinase-like domain;
K3YD97	529	0.792	Down	0.0013648	Y	probable inactive receptor kinase At1g27190 [Setaria italica]	LOC101786927	chloroplast	GO:0016310 phosphorylation; GO:0044267 cellular protein metabolic process; GO:0044238 primary metabolic process; GO:0044237 cellular metabolic process; GO:0006796 phosphate-containing compound metabolic process; GO:0071704 organic substance metabolic proc		GO:0005524 ATP binding; GO:1901265 nucleoside phosphate binding; GO:0016773 phosphotransferase activity, alcohol group as acceptor; GO:0001882 nucleoside binding; GO:0043167 ion binding; GO:0005515 protein binding; GO:0004672 protein kinase activity; GO:0000166 nucleotide binding; GO:0097159 organic cyclic compound binding; GO:1901363 heterocyclic compound binding; GO:0032549 ribonucleoside bindi…				IPR000719; IPR001245; IPR032675; IPR011009;	Protein kinase domain; Serine-threonine/tyrosine-protein kinase catalytic domain; Leucine-rich repeat domain, L domain-like; Protein kinase-like domain;
K3XW36	466	0.812	Down	0.027677	S	Mitogen-activated protein kinase	LOC101764468	cytoplasm	GO:0016310 phosphorylation; GO:0044267 cellular protein metabolic process; GO:0044238 primary metabolic process; GO:0044237 cellular metabolic process; GO:0006796 phosphate-containing compound metabolic process; GO:0071704 organic substance metabolic proc		GO:0005524 ATP binding; GO:1901265 nucleoside phosphate binding; GO:0016773 phosphotransferase activity, alcohol group as acceptor; GO:0001882 nucleoside binding; GO:0043167 ion binding; GO:0004672 protein kinase activity; GO:0000166 nucleotide binding; GO:0004702 signal transducer, downstream of receptor, with serine/threonine kinase activity; GO:0004871 signal transducer activity; GO:0004707 MA…	K20538	MPK8; mitogen-activated protein kinase 8 [EC:2.7.11.24]	sita04016 MAPK signaling pathway - plant;	IPR000719; IPR011009;	Protein kinase domain; Protein kinase-like domain;
K3XW36	250	0.802	Down	0.028081	T	Mitogen-activated protein kinase	LOC101764468	cytoplasm	GO:0016310 phosphorylation; GO:0044267 cellular protein metabolic process; GO:0044238 primary metabolic process; GO:0044237 cellular metabolic process; GO:0006796 phosphate-containing compound metabolic process; GO:0071704 organic substance metabolic proc		GO:0005524 ATP binding; GO:1901265 nucleoside phosphate binding; GO:0016773 phosphotransferase activity, alcohol group as acceptor; GO:0001882 nucleoside binding; GO:0043167 ion binding; GO:0004672 protein kinase activity; GO:0000166 nucleotide binding; GO:0004702 signal transducer, downstream of receptor, with serine/threonine kinase activity; GO:0004871 signal transducer activity; GO:0004707 MA…	K20538	MPK8; mitogen-activated protein kinase 8 [EC:2.7.11.24]	sita04016 MAPK signaling pathway - plant;	IPR000719; IPR011009;	Protein kinase domain; Protein kinase-like domain;
K3ZHJ7	676	0.711	Down	0.00091924	S	lysM domain receptor-like kinase 4 [Setaria italica]	LOC101761844	plasma membrane	GO:0016310 phosphorylation; GO:0044267 cellular protein metabolic process; GO:0044238 primary metabolic process; GO:0044237 cellular metabolic process; GO:0006796 phosphate-containing compound metabolic process; GO:0071704 organic substance metabolic proc		GO:0005524 ATP binding; GO:1901265 nucleoside phosphate binding; GO:0016773 phosphotransferase activity, alcohol group as acceptor; GO:0001882 nucleoside binding; GO:0043167 ion binding; GO:0004672 protein kinase activity; GO:0000166 nucleotide binding; GO:0097159 organic cyclic compound binding; GO:1901363 heterocyclic compound binding; GO:0032549 ribonucleoside binding; GO:0097367 carbohydrate …				IPR018392; IPR000719; IPR013320; IPR011009;	LysM domain; Protein kinase domain; Concanavalin A-like lectin/glucanase domain; Protein kinase-like domain;
K3ZR00	410	0.821	Down	0.022797	S	dual specificity protein kinase shkD-like [Setaria italica]	LOC101765600	nucleus	GO:0016310 phosphorylation; GO:0044267 cellular protein metabolic process; GO:0044238 primary metabolic process; GO:0044237 cellular metabolic process; GO:0006796 phosphate-containing compound metabolic process; GO:0071704 organic substance metabolic proc		GO:0005524 ATP binding; GO:1901265 nucleoside phosphate binding; GO:0016773 phosphotransferase activity, alcohol group as acceptor; GO:0001882 nucleoside binding; GO:0043167 ion binding; GO:0004672 protein kinase activity; GO:0000166 nucleotide binding; GO:0097159 organic cyclic compound binding; GO:1901363 heterocyclic compound binding; GO:0032549 ribonucleoside binding; GO:0097367 carbohydrate …				IPR000719; IPR001245; IPR011009;	Protein kinase domain; Serine-threonine/tyrosine-protein kinase catalytic domain; Protein kinase-like domain;
K3ZRA8	347	0.812	Down	0.00126443	S	cysteine-rich receptor-like protein kinase 10 isoform X1 [Setaria italica]	LOC101752515	plasma membrane	GO:0016310 phosphorylation; GO:0044267 cellular protein metabolic process; GO:0044238 primary metabolic process; GO:0044237 cellular metabolic process; GO:0006796 phosphate-containing compound metabolic process; GO:0071704 organic substance metabolic proc		GO:0005524 ATP binding; GO:1901265 nucleoside phosphate binding; GO:0016773 phosphotransferase activity, alcohol group as acceptor; GO:0001882 nucleoside binding; GO:0043167 ion binding; GO:0004672 protein kinase activity; GO:0000166 nucleotide binding; GO:0097159 organic cyclic compound binding; GO:1901363 heterocyclic compound binding; GO:0032549 ribonucleoside binding; GO:0097367 carbohydrate …				IPR000719; IPR002902; IPR001245; IPR013320; IPR011009;	Protein kinase domain; Gnk2-homologous domain; Serine-threonine/tyrosine-protein kinase catalytic domain; Concanavalin A-like lectin/glucanase domain; Protein kinase-like domain;
K3Y5N2	323	0.634	Down	0.0133375	S	cyclin-dependent kinase G-2 [Setaria italica]	LOC101779139	nucleus	GO:0016310 phosphorylation; GO:0044267 cellular protein metabolic process; GO:0044238 primary metabolic process; GO:0044237 cellular metabolic process; GO:0006796 phosphate-containing compound metabolic process; GO:0071704 organic substance metabolic proc		GO:0005524 ATP binding; GO:1901265 nucleoside phosphate binding; GO:0016773 phosphotransferase activity, alcohol group as acceptor; GO:0001882 nucleoside binding; GO:0043167 ion binding; GO:0004672 protein kinase activity; GO:0000166 nucleotide binding; GO:0097159 organic cyclic compound binding; GO:1901363 heterocyclic compound binding; GO:0032549 ribonucleoside binding; GO:0097367 carbohydrate …	K08818			IPR000719; IPR011009;	Protein kinase domain; Protein kinase-like domain;
K3Y5N2	312	0.742	Down	0.00031892	S	cyclin-dependent kinase G-2 [Setaria italica]	LOC101779139	nucleus	GO:0016310 phosphorylation; GO:0044267 cellular protein metabolic process; GO:0044238 primary metabolic process; GO:0044237 cellular metabolic process; GO:0006796 phosphate-containing compound metabolic process; GO:0071704 organic substance metabolic proc		GO:0005524 ATP binding; GO:1901265 nucleoside phosphate binding; GO:0016773 phosphotransferase activity, alcohol group as acceptor; GO:0001882 nucleoside binding; GO:0043167 ion binding; GO:0004672 protein kinase activity; GO:0000166 nucleotide binding; GO:0097159 organic cyclic compound binding; GO:1901363 heterocyclic compound binding; GO:0032549 ribonucleoside binding; GO:0097367 carbohydrate …	K08818			IPR000719; IPR011009;	Protein kinase domain; Protein kinase-like domain;
K3YSI6	369	0.76	Down	0.034336	S	casein kinase I [Setaria italica]	LOC101783558	nucleus	GO:0016310 phosphorylation; GO:0044267 cellular protein metabolic process; GO:0044238 primary metabolic process; GO:0044237 cellular metabolic process; GO:0006796 phosphate-containing compound metabolic process; GO:0071704 organic substance metabolic proc		GO:0005524 ATP binding; GO:1901265 nucleoside phosphate binding; GO:0016773 phosphotransferase activity, alcohol group as acceptor; GO:0001882 nucleoside binding; GO:0043167 ion binding; GO:0004672 protein kinase activity; GO:0000166 nucleotide binding; GO:0097159 organic cyclic compound binding; GO:1901363 heterocyclic compound binding; GO:0032549 ribonucleoside binding; GO:0097367 carbohydrate …				IPR000719; IPR011009;	Protein kinase domain; Protein kinase-like domain;
