# Supplementary material for: Phosphoproteomic Profiling Reveals Early Salt-Responsive Mechanisms in Two Foxtail Millet Cultivars
Source: Front Plant Sci. 2021 Sep 20;12:712257. doi: 10.3389/fpls.2021.712257 (PMC8488109; doi:10.3389/fpls.2021.712257)
Supplement: Supplementary Table 12 — List of DRPPs involved in protein-protein interaction network in Yugu2 and AN04. [file Table_12.XLSX]

## Sheet: Yugu2
network.Protein accession	Position	总表.Protein accession	Amino acid	Protein description	Gene name	Gene	Cluster	AN04CK_1	AN04CK_2	AN04CK_3	AN04NT_1	AN04NT_2	AN04NT_3	YG2CK_1	YG2CK_2	YG2CK_3	YG2NT_1	YG2NT_2	YG2NT_3	AN04NT/AN04CK Ratio	AN04NT/AN04CK P value	YG2CK/AN04CK Ratio	YG2CK/AN04CK P value	YG2NT/AN04NT Ratio	YG2T/YG2C Ratio	YG2T/YG2C P value	Subcellular localization	Biological Process	Cellular Component	Molecular Function	KEGG KO No#	KEGG Gene	KEGG pathway	IPR ID	Domain description	KOG category	KOG NO#	KOG description
K3XEE4	863	K3XEE4	Y	receptor-like serine/threonine-protein kinase SD1-8 [Setaria italica]	LOC101765702	Si000261m.g	4	1.026	1.006	1.017	0.847	0.927	0.906	1.23	1.148	1.226	0.916	0.927	0.874	0.879	0.0094032	1.182	0.00197974	1.014	0.754	0.0006024	plasma membrane	GO:0000003 reproduction; GO:0016310 phosphorylation; GO:0022414 reproductive process; GO:0044267 cellular protein metabolic process; GO:0044763 single-organism cellular process; GO:0009875 pollen-pistil interaction; GO:0044699 single-organism process; GO:0044238 primary metabolic process; GO:0044237 cellular metabolic process; GO:0032501 multicellular organismal process; GO:0008037 cell recogniti…		GO:0005524 ATP binding; GO:1901265 nucleoside phosphate binding; GO:0016773 phosphotransferase activity, alcohol group as acceptor; GO:0001882 nucleoside binding; GO:0043167 ion binding; GO:0000166 nucleotide binding; GO:0004672 protein kinase activity; GO:0097159 organic cyclic compound binding; GO:1901363 heterocyclic compound binding; GO:0032549 ribonucleoside binding; GO:0097367 carbohydrate …				IPR001480; IPR003609; IPR000719; IPR000858; IPR001245; IPR013320; IPR011009;	Bulb-type lectin domain; PAN/Apple domain; Protein kinase domain; S-locus glycoprotein domain; Serine-threonine/tyrosine-protein kinase catalytic domain; Concanavalin A-like lectin/glucanase domain; Protein kinase-like domain;
K3XV13	641	K3XV13	S	protein STRUBBELIG-RECEPTOR FAMILY 3-like [Setaria italica]	LOC101786051	Si005770m.g	2	0.948	0.869	0.898	0.895	0.998	0.972	1.281	1.219	1.248	0.96	0.959	0.932	1.055	0.26766	1.38	0.00037857	0.995	0.761	9.6824e-05	plasma membrane	GO:0016310 phosphorylation; GO:0044267 cellular protein metabolic process; GO:0044238 primary metabolic process; GO:0044237 cellular metabolic process; GO:0006796 phosphate-containing compound metabolic process; GO:0071704 organic substance metabolic process; GO:0008152 metabolic process; GO:0006468 protein phosphorylation; GO:0006793 phosphorus metabolic process; GO:0044260 cellular macromolecul…		GO:0005524 ATP binding; GO:1901265 nucleoside phosphate binding; GO:0016773 phosphotransferase activity, alcohol group as acceptor; GO:0001882 nucleoside binding; GO:0043167 ion binding; GO:0005515 protein binding; GO:0004672 protein kinase activity; GO:0000166 nucleotide binding; GO:0097159 organic cyclic compound binding; GO:1901363 heterocyclic compound binding; GO:0032549 ribonucleoside bindi…				IPR000719; IPR001245; IPR032675; IPR011009;	Protein kinase domain; Serine-threonine/tyrosine-protein kinase catalytic domain; Leucine-rich repeat domain, L domain-like; Protein kinase-like domain;
K3Y023	117	K3Y023	S	60S acidic ribosomal protein P3 [Setaria italica]	LOC101759468	Si007534m.g	8	1.245	1.246		1.162	1.113		0.639	0.674		0.883	0.911		0.913	0.148102	0.527	0.02648	0.789	1.366	0.0096408	chloroplast	GO:0006518 peptide metabolic process; GO:0006414 translational elongation; GO:0043043 peptide biosynthetic process; GO:0044267 cellular protein metabolic process; GO:0006807 nitrogen compound metabolic process; GO:0009058 biosynthetic process; GO:0043603 cellular amide metabolic process; GO:0044238 primary metabolic process; GO:1901566 organonitrogen compound biosynthetic process; GO:1901576 orga…	GO:0005840 ribosome; GO:0043226 organelle; GO:0043229 intracellular organelle; GO:0043232 intracellular non-membrane-bounded organelle; GO:0044464 cell part; GO:0005622 intracellular; GO:0005737 cytoplasm; GO:0032991 macromolecular complex; GO:0044424 intracellular part; GO:1990904 ribonucleoprotein complex; GO:0005623 cell; GO:0030529 intracellular ribonucleoprotein complex; GO:0044444 cytoplasm…	GO:0003735 structural constituent of ribosome; GO:0005198 structural molecule activity;	K02942	RP-LP1; large subunit ribosomal protein LP1	sita03010 Ribosome;
K3YQ71	554	K3YQ71	S	probable L-type lectin-domain containing receptor kinase S.5 [Setaria italica]	LOC101775851	Si016413m.g	1	0.925		0.895	1.209		1.104	0.825		0.853	1.037		1.086	1.271	0.038597	0.922	0.074217	0.918	1.265	0.0143622	plasma membrane	GO:0016310 phosphorylation; GO:0044267 cellular protein metabolic process; GO:0044238 primary metabolic process; GO:0044237 cellular metabolic process; GO:0006796 phosphate-containing compound metabolic process; GO:0071704 organic substance metabolic process; GO:0008152 metabolic process; GO:0006468 protein phosphorylation; GO:0006793 phosphorus metabolic process; GO:0044260 cellular macromolecul…		GO:0005524 ATP binding; GO:1901265 nucleoside phosphate binding; GO:0016773 phosphotransferase activity, alcohol group as acceptor; GO:0001882 nucleoside binding; GO:0043167 ion binding; GO:0004672 protein kinase activity; GO:0000166 nucleotide binding; GO:0097159 organic cyclic compound binding; GO:1901363 heterocyclic compound binding; GO:0032549 ribonucleoside binding; GO:0097367 carbohydrate …				IPR001220; IPR000719; IPR013320; IPR011009;	Legume lectin domain; Protein kinase domain; Concanavalin A-like lectin/glucanase domain; Protein kinase-like domain;
K3YUN7	21	K3YUN7	S	chaperone protein dnaJ 6 [Zea mays]	LOC101779757	Si017983m.g	3	1.157	1.224	1.227	0.995	0.939	0.927	0.801	0.806	0.811	1.032	1.049	1.013	0.793	0.00132257	0.67	3.676e-05	1.081	1.28	2.0548e-05	nucleus				K09529			IPR001623;	DnaJ domain;
K3ZMV5	766	K3ZMV5	S	probable leucine-rich repeat receptor-like protein kinase IMK3 [Setaria italica]	LOC101773870	Si027926m.g			0.995	1.075		1.08	0.961		0.858	0.903		1.063	1.056	0.986	0.8496	0.851	0.07362	1.038	1.203	0.0187817	plasma membrane	GO:0016310 phosphorylation; GO:0044267 cellular protein metabolic process; GO:0044238 primary metabolic process; GO:0044237 cellular metabolic process; GO:0006796 phosphate-containing compound metabolic process; GO:0071704 organic substance metabolic process; GO:0008152 metabolic process; GO:0006468 protein phosphorylation; GO:0006793 phosphorus metabolic process; GO:0044260 cellular macromolecul…		GO:0005524 ATP binding; GO:1901265 nucleoside phosphate binding; GO:0016773 phosphotransferase activity, alcohol group as acceptor; GO:0001882 nucleoside binding; GO:0043167 ion binding; GO:0005515 protein binding; GO:0004672 protein kinase activity; GO:0000166 nucleotide binding; GO:0097159 organic cyclic compound binding; GO:1901363 heterocyclic compound binding; GO:0032549 ribonucleoside bindi…				IPR000719; IPR013210; IPR001245; IPR032675; IPR013320; IPR011009;	Protein kinase domain; Leucine-rich repeat-containing N-terminal, plant-type; Serine-threonine/tyrosine-protein kinase catalytic domain; Leucine-rich repeat domain, L domain-like; Concanavalin A-like lectin/glucanase domain; Protein kinase-like domain;
K3ZRL2	217	K3ZRL2	S	serine/arginine repetitive matrix protein 2-like [Setaria italica]	LOC101752927	Si029238m.g	1	1.005	0.907	0.897	0.982	1.102	1.081	0.863	0.861	0.842	1.212	1.198	1.272	1.127	0.07852	0.913	0.07362	1.163	1.435	5.7534e-05	nucleus			GO:0097159 organic cyclic compound binding; GO:1901363 heterocyclic compound binding; GO:1901265 nucleoside phosphate binding; GO:0005488 binding; GO:0003676 nucleic acid binding; GO:0000166 nucleotide binding; GO:0036094 small molecule binding;				IPR000504; IPR012677;	RNA recognition motif domain; Nucleotide-binding alpha-beta plait domain;
K4A5E6	955	K4A5E6	S	probable leucine-rich repeat receptor-like protein kinase At5g49770 [Setaria italica]	SETIT_034100mg	Si034100m.g	3	1.161		1.149	1.035		1.06	0.802		0.755	1.003		0.998	0.907	0.0172752	0.674	0.0059625	0.955	1.285	0.0142214	plasma membrane	GO:0016310 phosphorylation; GO:0044267 cellular protein metabolic process; GO:0044238 primary metabolic process; GO:0044237 cellular metabolic process; GO:0006796 phosphate-containing compound metabolic process; GO:0071704 organic substance metabolic process; GO:0008152 metabolic process; GO:0006468 protein phosphorylation; GO:0006793 phosphorus metabolic process; GO:0044260 cellular macromolecul…		GO:0005524 ATP binding; GO:1901265 nucleoside phosphate binding; GO:0016773 phosphotransferase activity, alcohol group as acceptor; GO:0001882 nucleoside binding; GO:0043167 ion binding; GO:0004672 protein kinase activity; GO:0000166 nucleotide binding; GO:0097159 organic cyclic compound binding; GO:1901363 heterocyclic compound binding; GO:0032549 ribonucleoside binding; GO:0097367 carbohydrate …				IPR000719; IPR032675; IPR001245; IPR013320; IPR011009;	Protein kinase domain; Leucine-rich repeat domain, L domain-like; Serine-threonine/tyrosine-protein kinase catalytic domain; Concanavalin A-like lectin/glucanase domain; Protein kinase-like domain;
K4AJE0	718	K4AJE0	S	G-type lectin S-receptor-like serine/threonine-protein kinase At1g34300 [Setaria italica]	LOC101782005	Si039007m.g	7	0.996	1.195	0.944	1.073	1.078	1.039	0.884	0.727	0.85	1.038	0.945	1.19	1.018	0.77176	0.785	0.061104	0.995	1.289	0.047743	plasma membrane	GO:0000003 reproduction; GO:0016310 phosphorylation; GO:0022414 reproductive process; GO:0044267 cellular protein metabolic process; GO:0044763 single-organism cellular process; GO:0009875 pollen-pistil interaction; GO:0044699 single-organism process; GO:0044238 primary metabolic process; GO:0044237 cellular metabolic process; GO:0032501 multicellular organismal process; GO:0008037 cell recogniti…		GO:0005524 ATP binding; GO:1901265 nucleoside phosphate binding; GO:0016773 phosphotransferase activity, alcohol group as acceptor; GO:0001882 nucleoside binding; GO:0043167 ion binding; GO:0005515 protein binding; GO:0000166 nucleotide binding; GO:0004672 protein kinase activity; GO:0097159 organic cyclic compound binding; GO:1901363 heterocyclic compound binding; GO:0032549 ribonucleoside bindi…				IPR001480; IPR000719; IPR000858; IPR000742; IPR013320; IPR011047; IPR011009;	Bulb-type lectin domain; Protein kinase domain; S-locus glycoprotein domain; EGF-like domain; Concanavalin A-like lectin/glucanase domain; Quinoprotein alcohol dehydrogenase-like superfamily; Protein kinase-like domain;
K3XGW3	372	K3XGW3	S	splicing factor 3A subunit 3 [Setaria italica]	LOC101786611	Si001134m.g		0.925		1.003	1.015		1.023	1.13		1.119	0.907		0.874	1.057	0.3005	1.166	0.062897	0.874	0.792	0.0066757	cytoplasm		GO:0043226 organelle; GO:0043231 intracellular membrane-bounded organelle; GO:0043229 intracellular organelle; GO:0005634 nucleus; GO:0044464 cell part; GO:0005622 intracellular; GO:0044424 intracellular part; GO:0043227 membrane-bounded organelle; GO:0005623 cell;	GO:0097159 organic cyclic compound binding; GO:1901363 heterocyclic compound binding; GO:0046914 transition metal ion binding; GO:0005488 binding; GO:0003676 nucleic acid binding; GO:0043167 ion binding; GO:0046872 metal ion binding; GO:0043169 cation binding; GO:0008270 zinc ion binding;	K12827	SF3A3; splicing factor 3A subunit 3	sita03040 Spliceosome;	IPR021966; IPR000690; IPR031774; IPR024598;	Splicing factor SF3a60 binding domain; Zinc finger, C2H2-type matrin; SF3A3 domain; Domain of unknown function DUF3449;	A RNA processing and modification	KOG2636	Splicing factor 3a, subunit 3
K3XV14	19	K3XV14	S	superkiller viralicidic activity 2-like 2 [Setaria italica]	LOC101767036	Si005771m.g	4	1.136	1.083	1.152	0.899	0.907	0.974	1.134	1.079	1.119	0.863	0.947	0.892	0.825	0.0035976	0.988	0.65506	0.972	0.811	0.0024636	chloroplast	GO:0044265 cellular macromolecule catabolic process; GO:0006725 cellular aromatic compound metabolic process; GO:1901360 organic cyclic compound metabolic process; GO:0006807 nitrogen compound metabolic process; GO:0044238 primary metabolic process; GO:0044237 cellular metabolic process; GO:0071704 organic substance metabolic process; GO:0006401 RNA catabolic process; GO:0016070 RNA metabolic pro…		GO:0003723 RNA binding; GO:0005524 ATP binding; GO:1901265 nucleoside phosphate binding; GO:0004386 helicase activity; GO:0001882 nucleoside binding; GO:0043167 ion binding; GO:0016817 hydrolase activity, acting on acid anhydrides; GO:0016787 hydrolase activity; GO:0000166 nucleotide binding; GO:0017111 nucleoside-triphosphatase activity; GO:1901363 heterocyclic compound binding; GO:0097159 organ…	K12598	MTR4; ATP-dependent RNA helicase DOB1 [EC:3.6.4.13]	sita03018 RNA degradation;	IPR011545; IPR012961; IPR025696; IPR027417; IPR014001; IPR001650;	DEAD/DEAH box helicase domain; ATP-dependent RNA helicase Ski2, C-terminal; rRNA-processing arch domain; P-loop containing nucleoside triphosphate hydrolase; Helicase superfamily 1/2, ATP-binding domain; Helicase, C-terminal;	A	KOG0948	Nuclear exosomal RNA helicase MTR4, DEAD-box superfamily
K3Y5N9	238	K3Y5N9	T	RNA recognition motif family protein [Zea mays]	LOC101775062	Si009528m.g			1.006	1.078		1.09	1.09		1.051	1.039		0.885	0.832	1.046	0.31758	1.003	0.93042	0.788	0.822	0.024478	nucleus	GO:0006396 RNA processing; GO:0006725 cellular aromatic compound metabolic process; GO:1901360 organic cyclic compound metabolic process; GO:0006807 nitrogen compound metabolic process; GO:0044238 primary metabolic process; GO:0044237 cellular metabolic process; GO:0071704 organic substance metabolic process; GO:0006397 mRNA processing; GO:0016070 RNA metabolic process; GO:0008152 metabolic proce…		GO:0097159 organic cyclic compound binding; GO:1901363 heterocyclic compound binding; GO:1901265 nucleoside phosphate binding; GO:0005488 binding; GO:0003676 nucleic acid binding; GO:0000166 nucleotide binding; GO:0036094 small molecule binding;				IPR000504; IPR012677; IPR002483;	RNA recognition motif domain; Nucleotide-binding alpha-beta plait domain; PWI domain;	A	KOG3702	Nuclear polyadenylated RNA binding protein
K3YFZ8	867	K3YFZ8	Y	DEAD-box ATP-dependent RNA helicase 42-like [Setaria italica]	LOC101756394	Si013165m.g	3		1.047	1.021		0.915	0.901		0.876	0.876		1.163	1.199	0.878	0.0126438	0.847	0.0057027	1.301	1.348	0.0025975	nucleus			GO:0005524 ATP binding; GO:1901265 nucleoside phosphate binding; GO:0001882 nucleoside binding; GO:0043167 ion binding; GO:0000166 nucleotide binding; GO:0097159 organic cyclic compound binding; GO:1901363 heterocyclic compound binding; GO:0032549 ribonucleoside binding; GO:0097367 carbohydrate derivative binding; GO:0032553 ribonucleotide binding; GO:0005488 binding; GO:0003676 nucleic acid bind…	K12811	DDX46; ATP-dependent RNA helicase DDX46/PRP5 [EC:3.6.4.13]	sita03040 Spliceosome;	IPR014014; IPR011545; IPR014001; IPR027417; IPR001650;	RNA helicase, DEAD-box type, Q motif; DEAD/DEAH box helicase domain; Helicase superfamily 1/2, ATP-binding domain; P-loop containing nucleoside triphosphate hydrolase; Helicase, C-terminal;	A	KOG0339	ATP-dependent RNA helicase
K3YGD8	269	K3YGD8	S	RNA-binding protein 25 isoform X1 [Setaria italica]	LOC101768993	Si013306m.g	2	0.891	0.812	0.876	1.028	1.093	1.065	1.167	1.156	1.171	0.894	0.983	0.948	1.235	0.003241	1.355	0.0088359	0.887	0.809	0.016702	chloroplast	GO:0006396 RNA processing; GO:0006725 cellular aromatic compound metabolic process; GO:1901360 organic cyclic compound metabolic process; GO:0006807 nitrogen compound metabolic process; GO:0044238 primary metabolic process; GO:0044237 cellular metabolic process; GO:0071704 organic substance metabolic process; GO:0006397 mRNA processing; GO:0016070 RNA metabolic process; GO:0008152 metabolic proce…		GO:0097159 organic cyclic compound binding; GO:1901363 heterocyclic compound binding; GO:1901265 nucleoside phosphate binding; GO:0005488 binding; GO:0003676 nucleic acid binding; GO:0000166 nucleotide binding; GO:0036094 small molecule binding;	K12822	RBM25; RNA-binding protein 25	sita03040 Spliceosome;	IPR034268; IPR000504; IPR012677; IPR002483;	RBM25, RNA recognition motif; RNA recognition motif domain; Nucleotide-binding alpha-beta plait domain; PWI domain;	A	KOG2253	U1 snRNP complex, subunit SNU71 and related PWI-motif proteins
K3YGH1	280	K3YGH1	S	suppressor protein SRP40-like isoform X2 [Zea mays]	LOC101771935	Si013339m.g	5	1.03	1.048	1.109	1.09	1.113	1.068	1.094	1.099	1.113	0.814	0.766	0.745	1.026	0.35598	1.037	0.180223	0.711	0.703	0.000184282	nucleus	GO:0006396 RNA processing; GO:0006725 cellular aromatic compound metabolic process; GO:1901360 organic cyclic compound metabolic process; GO:0006807 nitrogen compound metabolic process; GO:0044238 primary metabolic process; GO:0044237 cellular metabolic process; GO:0071704 organic substance metabolic process; GO:0006397 mRNA processing; GO:0016070 RNA metabolic process; GO:0008152 metabolic proce…		GO:0097159 organic cyclic compound binding; GO:1901363 heterocyclic compound binding; GO:1901265 nucleoside phosphate binding; GO:0005488 binding; GO:0003676 nucleic acid binding; GO:0000166 nucleotide binding; GO:0036094 small molecule binding;				IPR000504; IPR012677; IPR002483;	RNA recognition motif domain; Nucleotide-binding alpha-beta plait domain; PWI domain;	A	KOG3702	Nuclear polyadenylated RNA binding protein
K3YGS5	259	K3YGS5	S	pre-mRNA-splicing factor SLU7 [Setaria italica]	LOC101763020	Si013443m.g		1.058	1.093	1.027	1.073	1.05	1.028	0.866	0.875	0.892	1.082	1.09	1.029	0.992	0.72116	0.829	0.00071539	1.016	1.216	0.00062316	nucleus				K12819	SLU7; pre-mRNA-processing factor SLU7	sita03040 Spliceosome;	IPR021715;	Pre-mRNA splicing Prp18-interacting factor;	A	KOG2560	RNA splicing factor - Slu7p
K3YP71	101	K3YP71	S	U5 small nuclear ribonucleoprotein 200 kDa helicase [Setaria italica]	101772985	Si016063m.g	1		1.045	0.913		1.141	1.144		0.673	0.626		1.239	1.321	1.167	0.25902	0.663	0.033383	1.12	1.971	0.0050386	cytoplasm			GO:0005524 ATP binding; GO:1901265 nucleoside phosphate binding; GO:0001882 nucleoside binding; GO:0043167 ion binding; GO:0005515 protein binding; GO:0000166 nucleotide binding; GO:0097159 organic cyclic compound binding; GO:1901363 heterocyclic compound binding; GO:0032549 ribonucleoside binding; GO:0097367 carbohydrate derivative binding; GO:0032553 ribonucleotide binding; GO:0005488 binding; …	K12854	SNRNP200; pre-mRNA-splicing helicase BRR2 [EC:3.6.4.13]	sita03040 Spliceosome;	IPR011991; IPR011545; IPR014756; IPR027417; IPR003593; IPR004179; IPR014001; IPR001650; IPR000008;	Winged helix-turn-helix DNA-binding domain; DEAD/DEAH box helicase domain; Immunoglobulin E-set; P-loop containing nucleoside triphosphate hydrolase; AAA+ ATPase domain; Sec63 domain; Helicase superfamily 1/2, ATP-binding domain; Helicase, C-terminal; C2	A	KOG0951	RNA helicase BRR2, DEAD-box superfamily
K3YPC2	215	K3YPC2	S	splicing factor 3B subunit 1 [Setaria italica]	LOC101780839	Si016115m.g	1	0.912	0.987		1.09	1.148		0.82	0.79		1.151	1.099		1.179	0.073383	0.848	0.063862	1.005	1.398	0.0077813	plasma membrane			GO:0005488 binding;	K12828	SF3B1; splicing factor 3B subunit 1	sita03040 Spliceosome;	IPR034085; IPR011989; IPR015016; IPR016024;	TOG domain; Armadillo-like helical; Splicing factor 3B subunit 1; Armadillo-type fold;	A	KOG0213	Splicing factor 3b, subunit 1
K3YQ10	579	K3YQ10	S	protein starmaker [Setaria italica]	LOC101771516	Si016352m.g	5	0.918	1.115		1.269	1.138		1.049	1.029		0.789	0.746		1.184	0.26248	1.022	0.81116	0.638	0.739	0.0094162	nucleus				K13172			IPR013170;	mRNA splicing factor Cwf21 domain;	A	KOG1869	Splicing coactivator SRm160/300, subunit SRm300
K3YR68	377	K3YR68	S	polyadenylate-binding protein-interacting protein 4 isoform X2 [Setaria italica]	LOC101786488	Si016687m.g	1	0.915	0.894	0.951	1.19	1.13	1.144	0.79	0.804	0.806	1.102	1.149	1.086	1.255	0.00067806	0.87	0.00186469	0.963	1.39	5.6444e-05	nucleus							IPR009604; IPR025852; IPR009818;	LsmAD domain; Ataxin 2, SM domain; Ataxin-2, C-terminal;	A	KOG2375	Protein interacting with poly(A)-binding protein
K3YSW3	352	K3YSW3	S	putative RNA-binding protein Luc7-like 2 [Setaria italica]	LOC101763704	Si017358m.g	3	1.089	1.029		0.881	0.95		0.739	0.777		1.268	1.212		0.864	0.090505	0.716	0.0125637	1.354	1.636	0.0046632	nucleus	GO:0044085 cellular component biogenesis; GO:0006376 mRNA splice site selection; GO:0016043 cellular component organization; GO:0022613 ribonucleoprotein complex biogenesis; GO:0022618 ribonucleoprotein complex assembly; GO:0006725 cellular aromatic compound metabolic process; GO:0044237 cellular metabolic process; GO:0071704 organic substance metabolic process; GO:0000398 mRNA splicing, via spli…	GO:0005685 U1 snRNP; GO:0043229 intracellular organelle; GO:0044446 intracellular organelle part; GO:0032991 macromolecular complex; GO:0044424 intracellular part; GO:0005623 cell; GO:0044422 organelle part; GO:0097525 spliceosomal snRNP complex; GO:0043231 intracellular membrane-bounded organelle; GO:0043226 organelle; GO:0005634 nucleus; GO:0044464 cell part; GO:0005622 intracellular; GO:199090…	GO:0097159 organic cyclic compound binding; GO:1901363 heterocyclic compound binding; GO:0003729 mRNA binding; GO:0003723 RNA binding; GO:0005488 binding; GO:0003676 nucleic acid binding;						A	KOG0796	Spliceosome subunit
K3YV83	241	K3YV83	S	serine/arginine-rich splicing factor RS40 isoform X2 [Setaria italica]	LOC101773686	Si017971m.g	5	0.884	0.951	0.899	1.141	1.124	1.185	1.182	1.109	1.128	0.813	0.838	0.818	1.262	0.00100498	1.251	0.00155758	0.716	0.722	0.000102488	nucleus			GO:0097159 organic cyclic compound binding; GO:1901363 heterocyclic compound binding; GO:1901265 nucleoside phosphate binding; GO:0005488 binding; GO:0003676 nucleic acid binding; GO:0000166 nucleotide binding; GO:0036094 small molecule binding;	K12893	SFRS4_5_6; splicing factor, arginine/serine-rich 4/5/6	sita03040 Spliceosome;	IPR000504; IPR012677;	RNA recognition motif domain; Nucleotide-binding alpha-beta plait domain;	A	KOG0106	Alternative splicing factor SRp55/B52/SRp75 (RRM superfamily)
K3YVD7	219	K3YVD7	S	serine/arginine-rich splicing factor RSZ23-like [Setaria italica]	LOC101774638	Si018234m.g	2		0.875	0.883		0.887	0.978		1.25	1.278		0.975	0.901	1.061	0.35914	1.438	0.00108263	1.006	0.742	0.0182802	nucleus			GO:0097159 organic cyclic compound binding; GO:1901363 heterocyclic compound binding; GO:1901265 nucleoside phosphate binding; GO:0046914 transition metal ion binding; GO:0005488 binding; GO:0003676 nucleic acid binding; GO:0043167 ion binding; GO:0046872 metal ion binding; GO:0043169 cation binding; GO:0000166 nucleotide binding; GO:0008270 zinc ion binding; GO:0036094 small molecule binding;	K12896	SFRS7; splicing factor, arginine/serine-rich 7	sita03040 Spliceosome;	IPR000504; IPR012677; IPR001878;	RNA recognition motif domain; Nucleotide-binding alpha-beta plait domain; Zinc finger, CCHC-type;	A	KOG0107	Alternative splicing factor SRp20/9G8 (RRM superfamily)
K3YYA2	268	K3YYA2	S	Nuclear cap-binding protein subunit 2	LOC101783000	Si019252m.g	5	0.891	0.928	0.909	1.036	1.091	1.094	1.178	1.155	1.201	0.919	0.899	0.849	1.181	0.00145647	1.295	9.5724e-05	0.828	0.755	0.00042043	nucleus			GO:0097159 organic cyclic compound binding; GO:1901363 heterocyclic compound binding; GO:1901265 nucleoside phosphate binding; GO:0005488 binding; GO:0003676 nucleic acid binding; GO:0000166 nucleotide binding; GO:0036094 small molecule binding;	K12883	NCBP2; nuclear cap-binding protein subunit 2	sita03015 mRNA surveillance pathway; sita03040 Spliceosome; sita03013 RNA transport;	IPR000504; IPR012677; IPR034148;	RNA recognition motif domain; Nucleotide-binding alpha-beta plait domain; NCBP2, RNA recognition motif;	A	KOG0121	Nuclear cap-binding protein complex, subunit CBP20 (RRM superfamily)
K3Z6F1	323	K3Z6F1	S	serine/arginine-rich splicing factor RS2Z33-like [Setaria italica]	LOC101760091	Si022120m.g	5	0.875	0.926	0.911	1.054	1.042	1.023	1.147	1.159	1.272	0.918	0.867	0.8	1.15	0.00178378	1.319	0.00170424	0.829	0.722	0.0032558	nucleus			GO:0097159 organic cyclic compound binding; GO:1901363 heterocyclic compound binding; GO:1901265 nucleoside phosphate binding; GO:0046914 transition metal ion binding; GO:0005488 binding; GO:0003676 nucleic acid binding; GO:0043167 ion binding; GO:0046872 metal ion binding; GO:0043169 cation binding; GO:0000166 nucleotide binding; GO:0008270 zinc ion binding; GO:0036094 small molecule binding;	K12896	SFRS7; splicing factor, arginine/serine-rich 7	sita03040 Spliceosome;	IPR000504; IPR012677; IPR001878;	RNA recognition motif domain; Nucleotide-binding alpha-beta plait domain; Zinc finger, CCHC-type;	A	KOG0107	Alternative splicing factor SRp20/9G8 (RRM superfamily)
K3ZG75	25	K3ZG75	T	DEAD-box ATP-dependent RNA helicase 15 isoform X1 [Setaria italica]	LOC101753358	Si025481m.g	4	0.979	1	0.996	0.926	0.797	0.856	1.136	1.302	1.243	0.963	0.88	0.918	0.867	0.080742	1.237	0.0064629	1.071	0.75	0.0038781	nucleus			GO:0005524 ATP binding; GO:1901265 nucleoside phosphate binding; GO:0001882 nucleoside binding; GO:0043167 ion binding; GO:0000166 nucleotide binding; GO:0097159 organic cyclic compound binding; GO:1901363 heterocyclic compound binding; GO:0032549 ribonucleoside binding; GO:0097367 carbohydrate derivative binding; GO:0032553 ribonucleotide binding; GO:0005488 binding; GO:0003676 nucleic acid bind…	K12812	UAP56; ATP-dependent RNA helicase UAP56/SUB2 [EC:3.6.4.13]	sita03015 mRNA surveillance pathway; sita03040 Spliceosome; sita03013 RNA transport;	IPR011545; IPR014014; IPR027417; IPR014001; IPR001650;	DEAD/DEAH box helicase domain; RNA helicase, DEAD-box type, Q motif; P-loop containing nucleoside triphosphate hydrolase; Helicase superfamily 1/2, ATP-binding domain; Helicase, C-terminal;	A	KOG0329	ATP-dependent RNA helicase
K3ZPW5	1526	K3ZPW5	S	protein RRP5 homolog [Setaria italica]	SETIT_028645mg	Si028645m.g		0.968	0.991	1.046	1.081	1.071	1.041	0.86	0.908	0.865	1.096	1.068	1.068	1.063	0.075436	0.876	0.0100396	1.012	1.227	0.00043973	nucleus	GO:0006396 RNA processing; GO:0006725 cellular aromatic compound metabolic process; GO:1901360 organic cyclic compound metabolic process; GO:0006807 nitrogen compound metabolic process; GO:0044238 primary metabolic process; GO:0044237 cellular metabolic process; GO:0071704 organic substance metabolic process; GO:0006397 mRNA processing; GO:0016070 RNA metabolic process; GO:0008152 metabolic proce…	GO:0043226 organelle; GO:0043231 intracellular membrane-bounded organelle; GO:0043229 intracellular organelle; GO:0005634 nucleus; GO:0044464 cell part; GO:0005622 intracellular; GO:0044424 intracellular part; GO:0043227 membrane-bounded organelle; GO:0005623 cell;	GO:0097159 organic cyclic compound binding; GO:1901363 heterocyclic compound binding; GO:0005515 protein binding; GO:0005488 binding; GO:0003676 nucleic acid binding;	K14792			IPR012340; IPR011990; IPR003029; IPR022967; IPR002792; IPR008847;	Nucleic acid-binding, OB-fold; Tetratricopeptide-like helical domain; S1 domain; RNA-binding domain, S1; TRAM domain; Suppressor of forked;	A	KOG1070	rRNA processing protein Rrp5
K3ZQD8	916	K3ZQD8	S	pre-mRNA-processing protein 40A [Setaria italica]	LOC101759396	Si028818m.g	8	1.314	1.306	1.271	2.275	2.275	2.46	0.307	0.318	0.272	0.213	0.218	0.184	1.802	3.5175e-05	0.231	3.5088e-06	0.088	0.686	0.0060214	chloroplast			GO:0005515 protein binding; GO:0005488 binding;	K12821	PRPF40; pre-mRNA-processing factor 40	sita03040 Spliceosome;	IPR002713; IPR001202;	FF domain; WW domain;	A	KOG0152	Spliceosomal protein FBP11/Splicing factor PRP40
K3ZQH3	875	K3ZQH3	S	pre-mRNA-splicing factor SYF1 [Setaria italica]	LOC101775476	Si028853m.g	6	1.03	1.001	0.964	0.822	0.79	0.867	0.965	1.017	0.997	1.226	1.223	1.135	0.828	0.0045989	0.995	0.84182	1.446	1.203	0.0033624	chloroplast	GO:0006396 RNA processing; GO:0006725 cellular aromatic compound metabolic process; GO:1901360 organic cyclic compound metabolic process; GO:0006807 nitrogen compound metabolic process; GO:0044238 primary metabolic process; GO:0044237 cellular metabolic process; GO:0071704 organic substance metabolic process; GO:0016070 RNA metabolic process; GO:0008152 metabolic process; GO:0090304 nucleic acid …		GO:0005515 protein binding; GO:0005488 binding;	K12867	SYF1; pre-mRNA-splicing factor SYF1	sita03040 Spliceosome;	IPR011990; IPR013026;	Tetratricopeptide-like helical domain; Tetratricopeptide repeat-containing domain;	A	KOG2047	mRNA splicing factor
K3ZQN2	121	K3ZQN2	S	U4/U6 small nuclear ribonucleoprotein Prp3 [Setaria italica]	LOC101774922	Si028912m.g	5	1.124	1.131	1.122	1.058	1.043	1.035	1.07	1.061	1.069	0.82	0.815	0.801	0.929	0.00042086	0.948	0.00011868	0.777	0.761	1.7158e-06	nucleus				K12843	PRPF3; U4/U6 small nuclear ribonucleoprotein PRP3	sita03040 Spliceosome;	IPR013881; IPR010541;	Pre-mRNA-splicing factor 3; Domain of unknown function DUF1115;	A	KOG2769	Putative u4/u6 small nuclear ribonucleoprotein
K3ZSE4	99	K3ZSE4	S	DEAD-box ATP-dependent RNA helicase 5 [Setaria italica]	LOC101776410	Si029524m.g	1	0.965	1.077	0.929	1.084	1.12	1.049	0.769	0.738	0.848	1.161	1.054	1.136	1.095	0.127899	0.793	0.0185374	1.03	1.423	0.0021992	cytoplasm			GO:0005524 ATP binding; GO:1901265 nucleoside phosphate binding; GO:0001882 nucleoside binding; GO:0043167 ion binding; GO:0000166 nucleotide binding; GO:0097159 organic cyclic compound binding; GO:1901363 heterocyclic compound binding; GO:0032549 ribonucleoside binding; GO:0097367 carbohydrate derivative binding; GO:0032553 ribonucleotide binding; GO:0005488 binding; GO:0003676 nucleic acid bind…	K14811			IPR011545; IPR014014; IPR014001; IPR027417; IPR001650;	DEAD/DEAH box helicase domain; RNA helicase, DEAD-box type, Q motif; Helicase superfamily 1/2, ATP-binding domain; P-loop containing nucleoside triphosphate hydrolase; Helicase, C-terminal;	A	KOG0331	ATP-dependent RNA helicase
K3ZUP5	272	K3ZUP5	S	luc7-like protein 3 [Setaria italica]	LOC101761814	Si030327m.g	2	0.589	0.61		0.547	0.613		2.096	2.093		0.839	0.811		0.967	0.6208	3.494	0.000198142	1.422	0.394	0.00033607	nucleus	GO:0044085 cellular component biogenesis; GO:0006376 mRNA splice site selection; GO:0016043 cellular component organization; GO:0022613 ribonucleoprotein complex biogenesis; GO:0022618 ribonucleoprotein complex assembly; GO:0006725 cellular aromatic compound metabolic process; GO:0044237 cellular metabolic process; GO:0071704 organic substance metabolic process; GO:0000398 mRNA splicing, via spli…	GO:0005685 U1 snRNP; GO:0043229 intracellular organelle; GO:0044446 intracellular organelle part; GO:0032991 macromolecular complex; GO:0044424 intracellular part; GO:0005623 cell; GO:0044422 organelle part; GO:0097525 spliceosomal snRNP complex; GO:0043231 intracellular membrane-bounded organelle; GO:0043226 organelle; GO:0005634 nucleus; GO:0044464 cell part; GO:0005622 intracellular; GO:199090…	GO:0097159 organic cyclic compound binding; GO:1901363 heterocyclic compound binding; GO:0003729 mRNA binding; GO:0003723 RNA binding; GO:0005488 binding; GO:0003676 nucleic acid binding;						A	KOG0796	Spliceosome subunit
K4A5F0	478	K4A5F0	T	RNA-binding protein 28 [Setaria italica]	SETIT_034104mg	Si034104m.g	5		0.901	0.888		1.014	1.113		1.157	1.201		0.95	0.854	1.189	0.067597	1.318	0.0052218	0.848	0.765	0.041299	nucleus			GO:0097159 organic cyclic compound binding; GO:1901363 heterocyclic compound binding; GO:1901265 nucleoside phosphate binding; GO:0005488 binding; GO:0003676 nucleic acid binding; GO:0000166 nucleotide binding; GO:0036094 small molecule binding;	K14573	NOP4; nucleolar protein 4	sita03008 Ribosome biogenesis in eukaryotes;	IPR000504; IPR012677; IPR003954;	RNA recognition motif domain; Nucleotide-binding alpha-beta plait domain; RNA recognition motif domain, eukaryote;	A	KOG0127	Nucleolar protein fibrillarin NOP77 (RRM superfamily)
K4AC96	336	K4AC96	T	THO complex subunit 4A-like [Setaria italica]	LOC101768390	Si036503m.g		1.033	1.017	1.004	0.834	0.942	0.945	0.979	0.915	0.906	1.144	1.11	1.158	0.891	0.049283	0.917	0.027316	1.254	1.219	0.00194185	chloroplast			GO:0097159 organic cyclic compound binding; GO:1901363 heterocyclic compound binding; GO:1901265 nucleoside phosphate binding; GO:0005488 binding; GO:0003676 nucleic acid binding; GO:0000166 nucleotide binding; GO:0036094 small molecule binding;	K12881	THOC4; THO complex subunit 4	sita03015 mRNA surveillance pathway; sita03040 Spliceosome; sita03013 RNA transport;	IPR000504; IPR012677; IPR025715;	RNA recognition motif domain; Nucleotide-binding alpha-beta plait domain; Chromatin target of PRMT1 protein, C-terminal;	A	KOG0533	RRM motif-containing protein
K4AE28	249	K4AE28	S	serine/arginine-rich splicing factor RS31 [Setaria italica]	LOC101772434	Si037135m.g	3	1.264		1.413	0.953		0.883	0.761		0.761	1.027		0.948	0.686	0.030723	0.569	0.0096442	1.076	1.298	0.022924	nucleus			GO:0097159 organic cyclic compound binding; GO:1901363 heterocyclic compound binding; GO:1901265 nucleoside phosphate binding; GO:0005488 binding; GO:0003676 nucleic acid binding; GO:0000166 nucleotide binding; GO:0036094 small molecule binding;	K12893	SFRS4_5_6; splicing factor, arginine/serine-rich 4/5/6	sita03040 Spliceosome;	IPR000504; IPR012677;	RNA recognition motif domain; Nucleotide-binding alpha-beta plait domain;	A	KOG0106	Alternative splicing factor SRp55/B52/SRp75 (RRM superfamily)
K3Z3H8	443	K3Z3H8	T	cell division cycle 5-like protein [Setaria italica]	LOC101781581	Si021096m.g	4	1.073	1.074	1.196	0.829	0.876	0.769	1.149	1.094	1.234	0.98	0.973	0.922	0.74	0.0044777	1.04	0.47652	1.162	0.827	0.009022	nucleus			GO:0097159 organic cyclic compound binding; GO:1901363 heterocyclic compound binding; GO:0003677 DNA binding; GO:0005488 binding; GO:0003676 nucleic acid binding;	K12860	CDC5L; pre-mRNA-splicing factor CDC5/CEF1	sita03040 Spliceosome;	IPR021786; IPR001005; IPR009057; IPR017930;	Pre-mRNA splicing factor component Cdc5p/Cef1; SANT/Myb domain; Homeobox domain-like; Myb domain;	AD	KOG0050	mRNA splicing protein CDC5 (Myb superfamily)
K3Y5T2	212	K3Y5T2	S	Polyadenylate-binding protein	101769033	Si009571m.g	8	1.252	1.267	1.216	1.131	1.065	1.104	0.638	0.76	0.738	0.973	0.892	0.943	0.884	0.0043425	0.572	0.00053777	0.851	1.315	0.0099239	peroxisome			GO:0097159 organic cyclic compound binding; GO:1901363 heterocyclic compound binding; GO:0003723 RNA binding; GO:1901265 nucleoside phosphate binding; GO:0005488 binding; GO:0003676 nucleic acid binding; GO:0000166 nucleotide binding; GO:0036094 small molecule binding;	K13126	PABPC; polyadenylate-binding protein	sita03015 mRNA surveillance pathway; sita03018 RNA degradation; sita03013 RNA transport;	IPR002004; IPR000504; IPR012677; IPR003954;	Polyadenylate-binding protein/Hyperplastic disc protein; RNA recognition motif domain; Nucleotide-binding alpha-beta plait domain; RNA recognition motif domain, eukaryote;	AJ	KOG0123	Polyadenylate-binding protein (RRM superfamily)
K4A7S0	405	K4A7S0	S	probable nucleolar protein 5-2 [Setaria italica]	LOC101762445	Si034926m.g	6		0.847	0.861		0.917	0.893		0.936	0.923		1.309	1.357	1.06	0.065358	1.088	0.0157954	1.473	1.434	0.0028602	cytoplasm				K14565	NOP58; nucleolar protein 58	sita03008 Ribosome biogenesis in eukaryotes;	IPR002687; IPR012974; IPR012976;	Nop domain; NOP5, N-terminal; NOSIC;	AJ	KOG2572	Ribosome biogenesis protein - Nop58p/Nop5p
K3XSA9	331	K3XSA9	S	VAMP-like protein YKT61 [Setaria italica]	LOC101753832	Si004808m.g		1.051	1.064	1.096	1.017	0.994	0.979	0.881	0.87	0.845	1.045	1.055	1.067	0.931	0.0128427	0.808	0.00026278	1.059	1.22	0.000136279	chloroplast	GO:0006810 transport; GO:0051179 localization; GO:0016192 vesicle-mediated transport; GO:0051234 establishment of localization;	GO:0043229 intracellular organelle; GO:0016020 membrane; GO:0043232 intracellular non-membrane-bounded organelle; GO:0044446 intracellular organelle part; GO:0031224 intrinsic component of membrane; GO:0032991 macromolecular complex; GO:0044424 intracellular part; GO:0005623 cell; GO:0016021 integral component of membrane; GO:0044422 organelle part; GO:0044427 chromosomal part; GO:0000786 nucleos…	GO:0097159 organic cyclic compound binding; GO:1901363 heterocyclic compound binding; GO:0003677 DNA binding; GO:0046982 protein heterodimerization activity; GO:0005488 binding; GO:0046983 protein dimerization activity; GO:0003676 nucleic acid binding; GO:0005515 protein binding;	K08516			IPR009072; IPR010908; IPR007125; IPR011012; IPR001388;	Histone-fold; Longin domain; Histone H2A/H2B/H3; Longin-like domain; Synaptobrevin;	B Chromation struction and dynamics	KOG1745	Histones H3 and H4
K3Z766	127	K3Z766	S	nucleosome assembly protein 1;2 [Setaria italica]	LOC101767418	Si022386m.g	5	0.912	0.911	0.964	1.138	1.126	1.123	1.054	1.127	1.07	0.916	0.865	0.874	1.215	0.00051792	1.166	0.0050421	0.784	0.817	0.00166159	cytoplasm	GO:0044085 cellular component biogenesis; GO:0016043 cellular component organization; GO:0034728 nucleosome organization; GO:0034622 cellular macromolecular complex assembly; GO:0006333 chromatin assembly or disassembly; GO:0043933 macromolecular complex subunit organization; GO:0065004 protein-DNA complex assembly; GO:0006323 DNA packaging; GO:0006334 nucleosome assembly; GO:0051276 chromosome o…	GO:0043226 organelle; GO:0043231 intracellular membrane-bounded organelle; GO:0043229 intracellular organelle; GO:0005634 nucleus; GO:0044464 cell part; GO:0005622 intracellular; GO:0044424 intracellular part; GO:0043227 membrane-bounded organelle; GO:0005623 cell;		K11279					BD	KOG1507	Nucleosome assembly protein NAP-1
K3ZPW1	1771	K3ZPW1	S	ATP-dependent helicase BRM-like [Setaria italica]	SETIT_028641mg	Si028641m.g	4	1.118		1.005	0.952		0.954	1.113		1.209	0.867		0.846	0.898	0.29558	1.094	0.3131	0.899	0.738	0.0196246	nucleus	GO:0050794 regulation of cellular process; GO:0010468 regulation of gene expression; GO:0006355 regulation of transcription, DNA-templated; GO:0031326 regulation of cellular biosynthetic process; GO:0080090 regulation of primary metabolic process; GO:0060255 regulation of macromolecule metabolic process; GO:0019219 regulation of nucleobase-containing compound metabolic process; GO:0010556 regulat…	GO:0043226 organelle; GO:0043231 intracellular membrane-bounded organelle; GO:0043229 intracellular organelle; GO:0005634 nucleus; GO:0044464 cell part; GO:0005622 intracellular; GO:0044424 intracellular part; GO:0043227 membrane-bounded organelle; GO:0005623 cell;	GO:0005524 ATP binding; GO:1901265 nucleoside phosphate binding; GO:0001882 nucleoside binding; GO:0043167 ion binding; GO:0005515 protein binding; GO:0000166 nucleotide binding; GO:0097159 organic cyclic compound binding; GO:1901363 heterocyclic compound binding; GO:0032549 ribonucleoside binding; GO:0097367 carbohydrate derivative binding; GO:0032553 ribonucleotide binding; GO:0005488 binding; …	K11647			IPR014978; IPR027417; IPR014001; IPR001650; IPR001487; IPR000330;	Glutamine-Leucine-Glutamine, QLQ; P-loop containing nucleoside triphosphate hydrolase; Helicase superfamily 1/2, ATP-binding domain; Helicase, C-terminal; Bromodomain; SNF2-related, N-terminal domain;	BK	KOG0386	Chromatin remodeling complex SWI/SNF, component SWI2 and related ATPases (DNA/RNA helicase superfamily)
K3YG56	620	K3YG56	S	Nitrate reductase	LOC101760744	Si013224m.g	1	1.18	0.897	0.856	0.924	0.967	1.168	0.767	0.892	0.894	1.192	1.194	1.205	1.043	0.7215	0.87	0.308	1.174	1.407	0.021175	cytoplasm	GO:1903409 reactive oxygen species biosynthetic process; GO:0042126 nitrate metabolic process; GO:0055114 oxidation-reduction process; GO:0044281 small molecule metabolic process; GO:0044763 single-organism cellular process; GO:0044699 single-organism process; GO:0006807 nitrogen compound metabolic process; GO:0009058 biosynthetic process; GO:0046209 nitric oxide metabolic process; GO:0044237 cel…		GO:0043167 ion binding; GO:0043546 molybdopterin cofactor binding; GO:0046857 oxidoreductase activity, acting on other nitrogenous compounds as donors, with NAD or NADP as acceptor; GO:0048037 cofactor binding; GO:0016491 oxidoreductase activity; GO:1901363 heterocyclic compound binding; GO:0097159 organic cyclic compound binding; GO:0020037 heme binding; GO:0030151 molybdenum ion binding; GO:004…	K10534			IPR017927; IPR008333; IPR014756; IPR001199; IPR000572; IPR001433; IPR017938; IPR001709; IPR005066;	Ferredoxin reductase-type FAD-binding domain; Oxidoreductase, FAD-binding domain; Immunoglobulin E-set; Cytochrome b5-like heme/steroid binding domain; Oxidoreductase, molybdopterin-binding domain; Oxidoreductase FAD/NAD(P)-binding; Riboflavin synthase-li	C Energy production and conversion	KOG0537	Cytochrome b5
K3YTP3	32	K3YTP3	T	L-lactate dehydrogenase	LOC101768692	Si017639m.g	1	0.976	0.862	0.995	0.946	1.039	0.996	0.901	0.736	0.88	1.16	1.329	1.115	1.052	0.37654	0.888	0.198418	1.209	1.432	0.0123177	mitochondria	GO:0008152 metabolic process; GO:0055114 oxidation-reduction process; GO:0044710 single-organism metabolic process; GO:0044281 small molecule metabolic process; GO:0044763 single-organism cellular process; GO:0019752 carboxylic acid metabolic process; GO:0044699 single-organism process; GO:0005975 carbohydrate metabolic process; GO:0044238 primary metabolic process; GO:0006082 organic acid metabo…	GO:0044424 intracellular part; GO:0005623 cell; GO:0044464 cell part; GO:0005622 intracellular; GO:0005737 cytoplasm;	GO:0016614 oxidoreductase activity, acting on CH-OH group of donors; GO:0004457 lactate dehydrogenase activity; GO:0016616 oxidoreductase activity, acting on the CH-OH group of donors, NAD or NADP as acceptor; GO:0004459 L-lactate dehydrogenase activity; GO:0003824 catalytic activity; GO:0016491 oxidoreductase activity;	K00016	LDH; L-lactate dehydrogenase [EC:1.1.1.27]	sita01100 Metabolic pathways; sita00620 Pyruvate metabolism; sita00010 Glycolysis / Gluconeogenesis; sita01110 Biosynthesis of secondary metabolites; sita00270 Cysteine and methionine metabolism;	IPR022383; IPR016040; IPR001236; IPR015955;	Lactate/malate dehydrogenase, C-terminal; NAD(P)-binding domain; Lactate/malate dehydrogenase, N-terminal; Lactate dehydrogenase/glycoside hydrolase, family 4, C-terminal;	C	KOG1495	Lactate dehydrogenase
K3XDN9	553	K3XDN9	S	"""""""glutamate synthase 1 [NADH], chloroplastic isoform X1 [Setaria italica]"""""""	LOC101785947	Si000006m.g	1	0.817	0.824	0.918	0.961	0.974	1.01	0.852	0.859	0.86	1.221	1.206	1.136	1.151	0.024623	1.005	0.88622	1.21	1.386	0.0047218	chloroplast	GO:0043648 dicarboxylic acid metabolic process; GO:0016053 organic acid biosynthetic process; GO:0044699 single-organism process; GO:0009058 biosynthetic process; GO:1901566 organonitrogen compound biosynthetic process; GO:0044237 cellular metabolic process; GO:0009084 glutamine family amino acid biosynthetic process; GO:0071704 organic substance metabolic process; GO:0008152 metabolic process; G…		GO:1901265 nucleoside phosphate binding; GO:0005506 iron ion binding; GO:0050660 flavin adenine dinucleotide binding; GO:0016639 oxidoreductase activity, acting on the CH-NH2 group of donors, NAD or NADP as acceptor; GO:0043167 ion binding; GO:0016040 glutamate synthase (NADH) activity; GO:0015930 glutamate synthase activity; GO:0000166 nucleotide binding; GO:0048037 cofactor binding; GO:0016491 …	K00264	GLT1; glutamate synthase (NADH) [EC:1.4.1.14]	sita01230 Biosynthesis of amino acids; sita01100 Metabolic pathways; sita01110 Biosynthesis of secondary metabolites;	IPR002489; IPR013785; IPR029055; IPR006982; IPR009051; IPR002932; IPR028261; IPR017932; IPR023753;	Glutamate synthase, alpha subunit, C-terminal; Aldolase-type TIM barrel; Nucleophile aminohydrolases, N-terminal; Glutamate synthase, central-N; Alpha-helical ferredoxin; Glutamate synthase domain; Dihydroprymidine dehydrogenase domain II; Glutamine amido	E Amino acid transport and metabolism	KOG0399	Glutamate synthase
K3Y6R7	493	K3Y6R7	S	Glutamate decarboxylase	LOC101777099	Si009908m.g	5	1.006		1.04	1.136		1.165	1.034		1.022	0.866		0.814	1.125	0.030084	1.005	0.80334	0.73	0.817	0.02338	cytoplasm	GO:0009064 glutamine family amino acid metabolic process; GO:0043648 dicarboxylic acid metabolic process; GO:0044281 small molecule metabolic process; GO:0044763 single-organism cellular process; GO:0006807 nitrogen compound metabolic process; GO:0044699 single-organism process; GO:1901605 alpha-amino acid metabolic process; GO:0044238 primary metabolic process; GO:0044237 cellular metabolic proc…		GO:0097159 organic cyclic compound binding; GO:1901363 heterocyclic compound binding; GO:0004351 glutamate decarboxylase activity; GO:0003824 catalytic activity; GO:0005488 binding; GO:0016830 carbon-carbon lyase activity; GO:0043167 ion binding; GO:0016831 carboxy-lyase activity; GO:0016829 lyase activity; GO:0043168 anion binding; GO:0048037 cofactor binding; GO:0030170 pyridoxal phosphate bind…	K01580	E4.1.1.15; glutamate decarboxylase [EC:4.1.1.15]	sita01100 Metabolic pathways; sita01110 Biosynthesis of secondary metabolites;	IPR015424; IPR015421;	Pyridoxal phosphate-dependent transferase; Pyridoxal phosphate-dependent transferase, major region, subdomain 1;	E	KOG1383	Glutamate decarboxylase/sphingosine phosphate lyase
K3Z3W7	181	K3Z3W7	S	Delta-1-pyrroline-5-carboxylate synthase	LOC101765114	Si021235m.g	1	0.844	0.789	0.87	1.015	1.03	1.019	0.916	0.905	0.945	1.203	1.251	1.156	1.224	0.020078	1.105	0.03352	1.178	1.305	0.00052469	chloroplast	GO:0016053 organic acid biosynthetic process; GO:0044699 single-organism process; GO:0009058 biosynthetic process; GO:1901566 organonitrogen compound biosynthetic process; GO:0044237 cellular metabolic process; GO:0009084 glutamine family amino acid biosynthetic process; GO:0071704 organic substance metabolic process; GO:0008152 metabolic process; GO:0006520 cellular amino acid metabolic process;…	GO:0044424 intracellular part; GO:0005623 cell; GO:0044464 cell part; GO:0005622 intracellular; GO:0005737 cytoplasm;	GO:0016774 phosphotransferase activity, carboxyl group as acceptor; GO:0016620 oxidoreductase activity, acting on the aldehyde or oxo group of donors, NAD or NADP as acceptor; GO:0016301 kinase activity; GO:0004350 glutamate-5-semialdehyde dehydrogenase activity; GO:0003824 catalytic activity; GO:0016903 oxidoreductase activity, acting on the aldehyde or oxo group of donors; GO:0019202 amino acid…	K12657	ALDH18A1; delta-1-pyrroline-5-carboxylate synthetase [EC:2.7.2.11 1.2.1.41]	sita00330 Arginine and proline metabolism; sita01230 Biosynthesis of amino acids; sita01100 Metabolic pathways; sita01110 Biosynthesis of secondary metabolites;	IPR016161; IPR000965; IPR015590; IPR001048; IPR016162; IPR016163;	Aldehyde/histidinol dehydrogenase; GPR domain; Aldehyde dehydrogenase domain; Aspartate/glutamate/uridylate kinase; Aldehyde dehydrogenase N-terminal domain; Aldehyde dehydrogenase, C-terminal;	E	KOG4165	Gamma-glutamyl phosphate reductase
K4A6W5	592	K4A6W5	S	asparagine synthetase [glutamine-hydrolyzing] 1-like [Setaria italica]	LOC101773925	Si034620m.g			1.024	0.932		1.058	1.191		1.069	1.046		0.87	0.869	1.15	0.20762	1.081	0.2428	0.773	0.822	0.0030814	mitochondria	GO:0016053 organic acid biosynthetic process; GO:0009066 aspartate family amino acid metabolic process; GO:0044699 single-organism process; GO:0009058 biosynthetic process; GO:1901566 organonitrogen compound biosynthetic process; GO:0044237 cellular metabolic process; GO:0071704 organic substance metabolic process; GO:0008152 metabolic process; GO:0006520 cellular amino acid metabolic process; GO…		GO:0016879 ligase activity, forming carbon-nitrogen bonds; GO:0016884 carbon-nitrogen ligase activity, with glutamine as amido-N-donor; GO:0003824 catalytic activity; GO:0004066 asparagine synthase (glutamine-hydrolyzing) activity; GO:0016874 ligase activity;	K01953	asnB; asparagine synthase (glutamine-hydrolysing) [EC:6.3.5.4]	sita01230 Biosynthesis of amino acids; sita01100 Metabolic pathways; sita01110 Biosynthesis of secondary metabolites;	IPR014729; IPR029055; IPR033738; IPR001962; IPR017932;	Rossmann-like alpha/beta/alpha sandwich fold; Nucleophile aminohydrolases, N-terminal; Asparagine synthase, N-terminal domain; Asparagine synthase; Glutamine amidotransferase type 2 domain;	E	KOG0571	Asparagine synthase (glutamine-hydrolyzing)
K3Z4W5	216	K3Z4W5	S	CTP synthase	LOC101775508	Si021583m.g	7	1.224	1.142	1.189	1.233	1.239	1.193	0.659	0.666	0.671	0.889	0.914	0.927	1.031	0.25854	0.561	1.50057e-05	0.745	1.368	1.98399e-05	chloroplast	GO:0009116 nucleoside metabolic process; GO:0046132 pyrimidine ribonucleoside biosynthetic process; GO:0009147 pyrimidine nucleoside triphosphate metabolic process; GO:0009117 nucleotide metabolic process; GO:0044699 single-organism process; GO:0009163 nucleoside biosynthetic process; GO:0009058 biosynthetic process; GO:0046036 CTP metabolic process; GO:0044237 cellular metabolic process; GO:0006…		GO:0016879 ligase activity, forming carbon-nitrogen bonds; GO:0003824 catalytic activity; GO:0003883 CTP synthase activity; GO:0016874 ligase activity;	K01937	pyrG; CTP synthase [EC:6.3.4.2]	sita01100 Metabolic pathways; sita00240 Pyrimidine metabolism;	IPR017456; IPR027417; IPR017926; IPR029062; IPR033828;	CTP synthase, N-terminal; P-loop containing nucleoside triphosphate hydrolase; Glutamine amidotransferase; Class I glutamine amidotransferase-like; CTP synthase GATase domain;	F Nucleotide transport and metabolism	KOG2387	CTP synthase (UTP-ammonia lyase)
K3ZSL3	411	K3ZSL3	S	Inosine-5'-monophosphate dehydrogenase	LOC101780050	Si029593m.g	7	1.288	1.239	1.281	1.59	1.394	1.213	0.69	0.675	0.693	0.815	0.892	0.924	1.102	0.36746	0.54	9.4899e-07	0.627	1.278	0.0030827	cytoplasm	GO:0009165 nucleotide biosynthetic process; GO:0006725 cellular aromatic compound metabolic process; GO:0009117 nucleotide metabolic process; GO:0044699 single-organism process; GO:0009058 biosynthetic process; GO:1901566 organonitrogen compound biosynthetic process; GO:0044237 cellular metabolic process; GO:0006796 phosphate-containing compound metabolic process; GO:0071704 organic substance met…		GO:0016614 oxidoreductase activity, acting on CH-OH group of donors; GO:0016616 oxidoreductase activity, acting on the CH-OH group of donors, NAD or NADP as acceptor; GO:0003938 IMP dehydrogenase activity; GO:0003824 catalytic activity; GO:0016491 oxidoreductase activity;				IPR001093; IPR013785;	IMP dehydrogenase/GMP reductase; Aldolase-type TIM barrel;	F	KOG2550	IMP dehydrogenase/GMP reductase
K3YG75	843	K3YG75	S	probable alpha,alpha-trehalose-phosphate synthase [UDP-forming] 9 [Setaria italica]"""""""	LOC101765726	Si013243m.g	7	0.967	1.009	1.042	1.152	1.183	1.117	0.72	0.748	0.748	1.09	1.038	1.079	1.144	0.0078399	0.734	0.00025559	0.929	1.447	4.3223e-05	nucleus	GO:0016051 carbohydrate biosynthetic process; GO:0044711 single-organism biosynthetic process; GO:0044763 single-organism cellular process; GO:0044699 single-organism process; GO:0009058 biosynthetic process; GO:0005984 disaccharide metabolic process; GO:0005975 carbohydrate metabolic process; GO:0009312 oligosaccharide biosynthetic process; GO:0044238 primary metabolic process; GO:0044237 cellul…		GO:0003824 catalytic activity;	K16055	TPS; trehalose 6-phosphate synthase/phosphatase [EC:2.4.1.15 3.1.3.12]	sita01100 Metabolic pathways; sita00500 Starch and sucrose metabolism;	IPR001830; IPR023214;	Glycosyl transferase, family 20; HAD-like domain;	G Carbohydrate transport and metabolism	KOG1050	Trehalose-6-phosphate synthase component TPS1 and related subunits
K3YPW1	842	K3YPW1	S	probable alpha,alpha-trehalose-phosphate synthase [UDP-forming] 11 [Setaria italica]"""""""	LOC101768584	Si016303m.g	7	0.911	0.955	0.966	1.243	1.135	1.151	0.775	0.891	0.862	1.057	1.057	1.012	1.246	0.0027968	0.893	0.065796	0.886	1.237	0.0086174	nucleus	GO:0016051 carbohydrate biosynthetic process; GO:0044711 single-organism biosynthetic process; GO:0044763 single-organism cellular process; GO:0044699 single-organism process; GO:0009058 biosynthetic process; GO:0005984 disaccharide metabolic process; GO:0005975 carbohydrate metabolic process; GO:0009312 oligosaccharide biosynthetic process; GO:0044238 primary metabolic process; GO:0044237 cellul…		GO:0003824 catalytic activity;	K16055	TPS; trehalose 6-phosphate synthase/phosphatase [EC:2.4.1.15 3.1.3.12]	sita01100 Metabolic pathways; sita00500 Starch and sucrose metabolism;	IPR001830; IPR023214;	Glycosyl transferase, family 20; HAD-like domain;	G	KOG1050	Trehalose-6-phosphate synthase component TPS1 and related subunits
K4AE67	10	K4AE67	S	aquaporin TIP1-1 [Setaria italica]	LOC101767863	Si037174m.g	2	0.715	0.768	0.738	0.806	0.796	0.83	1.436	1.402	1.41	1.153	1.126	1.086	1.095	0.0195243	1.913	3.8732e-06	1.384	0.792	0.00024247	cytoplasm	GO:0006810 transport; GO:0051179 localization; GO:0051234 establishment of localization;	GO:0016020 membrane;	GO:0005215 transporter activity;	K09873			IPR023271;	Aquaporin-like;	G	KOG0223	Aquaporin (major intrinsic protein family)
K3YHE4	392	K3YHE4	T	UDP-glucose 6-dehydrogenase	LOC101780186	Si013662m.g		0.985	0.991		0.962	0.946		1.18	1.172		0.885	0.929		0.966	0.059076	1.19	0.00068223	0.951	0.771	0.00876	extracellular	GO:0044699 single-organism process; GO:0008152 metabolic process; GO:0055114 oxidation-reduction process; GO:0044710 single-organism metabolic process;		GO:0097159 organic cyclic compound binding; GO:1901363 heterocyclic compound binding; GO:0016614 oxidoreductase activity, acting on CH-OH group of donors; GO:0016616 oxidoreductase activity, acting on the CH-OH group of donors, NAD or NADP as acceptor; GO:1901265 nucleoside phosphate binding; GO:0003979 UDP-glucose 6-dehydrogenase activity; GO:0051287 NAD binding; GO:0003824 catalytic activity; G…	K00012	UGDH; UDPglucose 6-dehydrogenase [EC:1.1.1.22]	sita01100 Metabolic pathways; sita00040 Pentose and glucuronate interconversions; sita00053 Ascorbate and aldarate metabolism; sita00520 Amino sugar and nucleotide sugar metabolism;	IPR001732; IPR008927; IPR016040; IPR014027; IPR014026;	UDP-glucose/GDP-mannose dehydrogenase, N-terminal; 6-phosphogluconate dehydrogenase C-terminal domain-like; NAD(P)-binding domain; UDP-glucose/GDP-mannose dehydrogenase, C-terminal; UDP-glucose/GDP-mannose dehydrogenase, dimerisation;	GT	KOG2666	UDP-glucose/GDP-mannose dehydrogenase
K4A996	393	K4A996	S	UDP-glucose 6-dehydrogenase	LOC101784716	Si035452m.g		1.034	1.028	1.039	0.905	0.885	0.884	1.141	1.133	1.111	0.924	0.934	0.958	0.862	5.8098e-05	1.092	0.00051551	1.053	0.832	0.000160207	extracellular	GO:0044699 single-organism process; GO:0008152 metabolic process; GO:0055114 oxidation-reduction process; GO:0044710 single-organism metabolic process;		GO:0097159 organic cyclic compound binding; GO:1901363 heterocyclic compound binding; GO:0016614 oxidoreductase activity, acting on CH-OH group of donors; GO:0016616 oxidoreductase activity, acting on the CH-OH group of donors, NAD or NADP as acceptor; GO:1901265 nucleoside phosphate binding; GO:0003979 UDP-glucose 6-dehydrogenase activity; GO:0051287 NAD binding; GO:0003824 catalytic activity; G…	K00012	UGDH; UDPglucose 6-dehydrogenase [EC:1.1.1.22]	sita01100 Metabolic pathways; sita00040 Pentose and glucuronate interconversions; sita00053 Ascorbate and aldarate metabolism; sita00520 Amino sugar and nucleotide sugar metabolism;	IPR001732; IPR008927; IPR016040; IPR014027; IPR014026;	UDP-glucose/GDP-mannose dehydrogenase, N-terminal; 6-phosphogluconate dehydrogenase C-terminal domain-like; NAD(P)-binding domain; UDP-glucose/GDP-mannose dehydrogenase, C-terminal; UDP-glucose/GDP-mannose dehydrogenase, dimerisation;	GT	KOG2666	UDP-glucose/GDP-mannose dehydrogenase
K4A999	392	K4A999	T	UDP-glucose 6-dehydrogenase	LOC101774039	Si035448m.g		0.967	1.03	1.022	0.931	0.927	0.914	1.217	1.105	1.132	0.921	0.939	0.942	0.918	0.0146185	1.144	0.0188443	1.011	0.811	0.0022169	cytoplasm	GO:0044699 single-organism process; GO:0008152 metabolic process; GO:0055114 oxidation-reduction process; GO:0044710 single-organism metabolic process;		GO:0097159 organic cyclic compound binding; GO:1901363 heterocyclic compound binding; GO:0016614 oxidoreductase activity, acting on CH-OH group of donors; GO:0016616 oxidoreductase activity, acting on the CH-OH group of donors, NAD or NADP as acceptor; GO:1901265 nucleoside phosphate binding; GO:0003979 UDP-glucose 6-dehydrogenase activity; GO:0051287 NAD binding; GO:0003824 catalytic activity; G…	K00012	UGDH; UDPglucose 6-dehydrogenase [EC:1.1.1.22]	sita01100 Metabolic pathways; sita00040 Pentose and glucuronate interconversions; sita00053 Ascorbate and aldarate metabolism; sita00520 Amino sugar and nucleotide sugar metabolism;	IPR001732; IPR008927; IPR016040; IPR014027; IPR014026;	UDP-glucose/GDP-mannose dehydrogenase, N-terminal; 6-phosphogluconate dehydrogenase C-terminal domain-like; NAD(P)-binding domain; UDP-glucose/GDP-mannose dehydrogenase, C-terminal; UDP-glucose/GDP-mannose dehydrogenase, dimerisation;	GT	KOG2666	UDP-glucose/GDP-mannose dehydrogenase
K3XFX3	536	K3XFX3	S	H/ACA ribonucleoprotein complex subunit 4-like [Setaria italica]	LOC101761770	Si000792m.g	2	0.807	0.919		0.872	0.928		1.347	1.24		1.03	0.949		1.043	0.60656	1.499	0.03418	1.099	0.765	0.044136	cytoplasm	GO:0006396 RNA processing; GO:0006725 cellular aromatic compound metabolic process; GO:0001522 pseudouridine synthesis; GO:1901360 organic cyclic compound metabolic process; GO:0006807 nitrogen compound metabolic process; GO:0044238 primary metabolic process; GO:0009451 RNA modification; GO:0044237 cellular metabolic process; GO:0071704 organic substance metabolic process; GO:0016070 RNA metaboli…		GO:0097159 organic cyclic compound binding; GO:1901363 heterocyclic compound binding; GO:0003723 RNA binding; GO:0016853 isomerase activity; GO:0003824 catalytic activity; GO:0005488 binding; GO:0003676 nucleic acid binding; GO:0016866 intramolecular transferase activity; GO:0009982 pseudouridine synthase activity;	K11131	DKC1; H/ACA ribonucleoprotein complex subunit 4 [EC:5.4.99.-]	sita03008 Ribosome biogenesis in eukaryotes;	IPR020103; IPR015947; IPR002478; IPR032819; IPR002501; IPR012960; IPR004521;	Pseudouridine synthase, catalytic domain; PUA-like domain; PUA domain; tRNA pseudouridylate synthase B, C-terminal; Pseudouridine synthase II, N-terminal; Dyskerin-like; Uncharacterised domain CHP00451;	J Translation, ribosomal structure and biogenesis	KOG2529	Pseudouridine synthase
K3XLR6	11	K3XLR6	S	eukaryotic translation initiation factor 4E-1 [Setaria italica]	LOC101759765	Si002839m.g	7	1.124	1.082	1.042	1.149	1.129	1.137	0.781	0.819	0.813	0.956	0.972	1.005	1.051	0.087359	0.743	0.00035765	0.859	1.215	0.00072168	cytoplasm	GO:0006518 peptide metabolic process; GO:0043043 peptide biosynthetic process; GO:0044267 cellular protein metabolic process; GO:0006807 nitrogen compound metabolic process; GO:0009058 biosynthetic process; GO:0043603 cellular amide metabolic process; GO:0044238 primary metabolic process; GO:1901566 organonitrogen compound biosynthetic process; GO:0044237 cellular metabolic process; GO:1901576 or…	GO:0044424 intracellular part; GO:0005623 cell; GO:0044464 cell part; GO:0005622 intracellular; GO:0005737 cytoplasm;	GO:0097159 organic cyclic compound binding; GO:1901363 heterocyclic compound binding; GO:0003723 RNA binding; GO:0008135 translation factor activity, RNA binding; GO:0005488 binding; GO:0003676 nucleic acid binding; GO:0003743 translation initiation factor activity;	K03259	EIF4E; translation initiation factor 4E	sita03013 RNA transport;			J	KOG1670	Translation initiation factor 4F, cap-binding subunit (eIF-4E) and related cap-binding proteins
K3XMP9	12	K3XMP9	S	50S ribosomal protein L17-like [Setaria italica]	LOC101753830	Si003172m.g	4	1.128	1.07	1.163	0.882	0.856	0.886	1.201	1.219	1.217	0.867	0.927	0.893	0.781	0.00075559	1.082	0.032718	1.024	0.739	0.000104454	mitochondria	GO:0006518 peptide metabolic process; GO:0043043 peptide biosynthetic process; GO:0044267 cellular protein metabolic process; GO:0006807 nitrogen compound metabolic process; GO:0009058 biosynthetic process; GO:0043603 cellular amide metabolic process; GO:0044238 primary metabolic process; GO:1901566 organonitrogen compound biosynthetic process; GO:1901576 organic substance biosynthetic process; G…	GO:0005840 ribosome; GO:0043226 organelle; GO:0043229 intracellular organelle; GO:0043232 intracellular non-membrane-bounded organelle; GO:0044464 cell part; GO:0005622 intracellular; GO:0005737 cytoplasm; GO:0032991 macromolecular complex; GO:0044424 intracellular part; GO:1990904 ribonucleoprotein complex; GO:0005623 cell; GO:0030529 intracellular ribonucleoprotein complex; GO:0044444 cytoplasm…	GO:0003735 structural constituent of ribosome; GO:0005198 structural molecule activity;	K02879	RP-L17; large subunit ribosomal protein L17	sita03010 Ribosome;			J	KOG3280	Mitochondrial/chloroplast ribosomal protein L17
K3XYL7	202	K3XYL7	S	Eukaryotic translation initiation factor 3 subunit G	LOC101761219	Si007025m.g	7	1.136	1.158	1.067	1.111	1.145	1.2	0.773	0.69	0.823	0.967	1.009	0.946	1.028	0.44898	0.68	0.0024793	0.845	1.278	0.0107553	chloroplast		GO:0044464 cell part; GO:0005622 intracellular; GO:0005737 cytoplasm; GO:0032991 macromolecular complex; GO:0044424 intracellular part; GO:0043234 protein complex; GO:0005623 cell; GO:0044444 cytoplasmic part; GO:0005852 eukaryotic translation initiation factor 3 complex;	GO:0097159 organic cyclic compound binding; GO:1901363 heterocyclic compound binding; GO:0003723 RNA binding; GO:0008135 translation factor activity, RNA binding; GO:1901265 nucleoside phosphate binding; GO:0005488 binding; GO:0003676 nucleic acid binding; GO:0003743 translation initiation factor activity; GO:0000166 nucleotide binding; GO:0036094 small molecule binding;	K03248	EIF3G; translation initiation factor 3 subunit G	sita03013 RNA transport;	IPR000504; IPR024675; IPR034240; IPR012677;	RNA recognition motif domain; Eukaryotic translation initiation factor 3 subunit G, N-terminal; eIF3G, RNA recognition motif; Nucleotide-binding alpha-beta plait domain;	J	KOG0122	Translation initiation factor 3, subunit g (eIF-3g)
K3Y5B8	556	K3Y5B8	S	eukaryotic translation initiation factor isoform 4G-1-like [Setaria italica]	LOC101778322	Si009406m.g	3	1.042	1.051	1.054	1.033	1.041	1.048	0.826	0.843	0.813	1.074	1.05	1.066	0.992	0.21368	0.789	2.3799e-05	1.022	1.285	3.767e-05	cytoplasm			GO:0097159 organic cyclic compound binding; GO:1901363 heterocyclic compound binding; GO:0003723 RNA binding; GO:0005515 protein binding; GO:0005488 binding; GO:0003676 nucleic acid binding;	K03260	EIF4G; translation initiation factor 4G	sita03013 RNA transport;	IPR003891; IPR003890; IPR016024; IPR016021;	Initiation factor eIF-4 gamma, MA3; MIF4G-like, type 3; Armadillo-type fold; MIF4G-like domain;	J	KOG0401	Translation initiation factor 4F, ribosome/mRNA-bridging subunit (eIF-4G)
K3YLC1	112	K3YLC1	S	60S acidic ribosomal protein P1 [Setaria italica]	LOC101785419	Si015044m.g	7	1.101	1.117	1.133	1.113	1.171	1.221	0.719	0.714	0.672	1.012	1.007	1.01	1.046	0.189217	0.628	3.763e-05	0.864	1.439	0.0034641	cytoplasm	GO:0006518 peptide metabolic process; GO:0006414 translational elongation; GO:0043043 peptide biosynthetic process; GO:0044267 cellular protein metabolic process; GO:0006807 nitrogen compound metabolic process; GO:0009058 biosynthetic process; GO:0043603 cellular amide metabolic process; GO:0044238 primary metabolic process; GO:1901566 organonitrogen compound biosynthetic process; GO:1901576 orga…	GO:0005840 ribosome; GO:0043226 organelle; GO:0043229 intracellular organelle; GO:0043232 intracellular non-membrane-bounded organelle; GO:0044464 cell part; GO:0005622 intracellular; GO:0005737 cytoplasm; GO:0032991 macromolecular complex; GO:0044424 intracellular part; GO:1990904 ribonucleoprotein complex; GO:0005623 cell; GO:0030529 intracellular ribonucleoprotein complex; GO:0044444 cytoplasm…	GO:0003735 structural constituent of ribosome; GO:0005198 structural molecule activity;	K02942	RP-LP1; large subunit ribosomal protein LP1	sita03010 Ribosome;			J	KOG1762	60s acidic ribosomal protein P1
K3YPW4	692	K3YPW4	S	pumilio homolog 23 isoform X1 [Setaria italica]	LOC101767902	Si016306m.g	2	0.87	0.951		0.981	0.966		1.258	1.211		0.962	0.917		1.069	0.27186	1.356	0.024242	0.965	0.761	0.0123171	nucleus			GO:0097159 organic cyclic compound binding; GO:1901363 heterocyclic compound binding; GO:0003723 RNA binding; GO:0005488 binding; GO:0003676 nucleic acid binding;	K14790			IPR011989; IPR016024;	Armadillo-like helical; Armadillo-type fold;	J	KOG2188	Predicted RNA-binding protein, contains Pumilio domains
K3YSD3	219	K3YSD3	S	eukaryotic translation initiation factor 5 [Setaria italica]	LOC101775019	Si017177m.g		1.03	1.052	1.003	0.972	0.99	0.961	0.84	0.824	0.922	1.133	1.093	1.104	0.947	0.029822	0.838	0.0089578	1.139	1.288	0.0022	nucleus	GO:0006518 peptide metabolic process; GO:0043043 peptide biosynthetic process; GO:0044267 cellular protein metabolic process; GO:0006807 nitrogen compound metabolic process; GO:0009058 biosynthetic process; GO:0043603 cellular amide metabolic process; GO:0044238 primary metabolic process; GO:1901566 organonitrogen compound biosynthetic process; GO:0044237 cellular metabolic process; GO:1901576 or…		GO:0097159 organic cyclic compound binding; GO:1901363 heterocyclic compound binding; GO:0003723 RNA binding; GO:0008135 translation factor activity, RNA binding; GO:0005488 binding; GO:0003676 nucleic acid binding; GO:0003743 translation initiation factor activity; GO:0005515 protein binding;	K03262	EIF5; translation initiation factor 5	sita03013 RNA transport;	IPR016189; IPR016190; IPR003307; IPR002735; IPR016024; IPR016021;	Translation initiation factor IF2/IF5, N-terminal; Translation initiation factor IF2/IF5, zinc-binding; W2 domain; Translation initiation factor IF2/IF5; Armadillo-type fold; MIF4G-like domain;	J	KOG2767	Translation initiation factor 5 (eIF-5)
K3YWR6	10	K3YWR6	T	60S ribosomal protein L31 [Setaria italica]	LOC101753151	Si018712m.g		1.008	0.914	1.066	1.025	1.094	1.04	0.876	0.887	0.898	1.092	1.111	0.992	1.057	0.3083	0.891	0.129356	1.011	1.201	0.0072188	cytoplasm	GO:0006518 peptide metabolic process; GO:0043043 peptide biosynthetic process; GO:0044267 cellular protein metabolic process; GO:0006807 nitrogen compound metabolic process; GO:0009058 biosynthetic process; GO:0043603 cellular amide metabolic process; GO:0044238 primary metabolic process; GO:1901566 organonitrogen compound biosynthetic process; GO:1901576 organic substance biosynthetic process; G…	GO:0005840 ribosome; GO:0043226 organelle; GO:0043229 intracellular organelle; GO:0043232 intracellular non-membrane-bounded organelle; GO:0044464 cell part; GO:0005622 intracellular; GO:0005737 cytoplasm; GO:0032991 macromolecular complex; GO:0044424 intracellular part; GO:1990904 ribonucleoprotein complex; GO:0005623 cell; GO:0030529 intracellular ribonucleoprotein complex; GO:0044444 cytoplasm…	GO:0003735 structural constituent of ribosome; GO:0005198 structural molecule activity;	K02910	RP-L31e; large subunit ribosomal protein L31e	sita03010 Ribosome;	IPR023621;	Ribosomal protein L31e domain;	J	KOG0893	60S ribosomal protein L31
K3Z1L7	7	K3Z1L7	S	Ribosomal protein L37	LOC101765315	Si020648m.g	2	0.596	0.493	0.474	1.041	1.007	1.066	1.857	2.781	2.854	1.256	1.641	1.642	1.992	0.00066449	4.793	0.00057579	1.458	0.606	0.041259	nucleus	GO:0006518 peptide metabolic process; GO:0043043 peptide biosynthetic process; GO:0044267 cellular protein metabolic process; GO:0006807 nitrogen compound metabolic process; GO:0009058 biosynthetic process; GO:0043603 cellular amide metabolic process; GO:0044238 primary metabolic process; GO:1901566 organonitrogen compound biosynthetic process; GO:1901576 organic substance biosynthetic process; G…	GO:0005840 ribosome; GO:0043226 organelle; GO:0043229 intracellular organelle; GO:0043232 intracellular non-membrane-bounded organelle; GO:0044464 cell part; GO:0005622 intracellular; GO:0005737 cytoplasm; GO:0032991 macromolecular complex; GO:0044424 intracellular part; GO:1990904 ribonucleoprotein complex; GO:0005623 cell; GO:0030529 intracellular ribonucleoprotein complex; GO:0044444 cytoplasm…	GO:0003735 structural constituent of ribosome; GO:0005198 structural molecule activity;	K02922	RP-L37e; large subunit ribosomal protein L37e	sita03010 Ribosome;	IPR011332; IPR011331;	Zinc-binding ribosomal protein; Ribosomal protein L37ae/L37e;	J	KOG3475	60S ribosomal protein L37
K3Z381	203	K3Z381	T	eukaryotic translation initiation factor 5B-like [Setaria italica]	LOC101760372	Si020999m.g	1	0.82	0.876	0.885	1.058	1.103	1.081	0.953	0.935	0.881	1.175	1.11	1.161	1.256	0.00103687	1.073	0.104738	1.063	1.244	0.00171885	cytoplasm			GO:1901265 nucleoside phosphate binding; GO:0001882 nucleoside binding; GO:0043167 ion binding; GO:0016817 hydrolase activity, acting on acid anhydrides; GO:0016787 hydrolase activity; GO:0000166 nucleotide binding; GO:0017111 nucleoside-triphosphatase activity; GO:0097159 organic cyclic compound binding; GO:1901363 heterocyclic compound binding; GO:0032549 ribonucleoside binding; GO:0097367 carb…	K03243	EIF5B; translation initiation factor 5B	sita03013 RNA transport;	IPR023115; IPR005225; IPR004161; IPR027417; IPR000795; IPR009000;	Translation initiation factor IF- 2, domain 3; Small GTP-binding protein domain; Translation elongation factor EFTu-like, domain 2; P-loop containing nucleoside triphosphate hydrolase; Transcription factor, GTP-binding domain; Translation protein, beta-ba	J	KOG1144	Translation initiation factor 5B (eIF-5B)
K3Z925	231	K3Z925	S	40S ribosomal protein S6	LOC101784158	Si023045m.g	1	0.922	0.903	0.823	0.96	1.019	0.951	0.916	0.857	0.942	1.192	1.204	1.357	1.106	0.068059	1.025	0.60076	1.281	1.382	0.0030152	nucleus	GO:0006518 peptide metabolic process; GO:0043043 peptide biosynthetic process; GO:0044267 cellular protein metabolic process; GO:0006807 nitrogen compound metabolic process; GO:0009058 biosynthetic process; GO:0043603 cellular amide metabolic process; GO:0044238 primary metabolic process; GO:1901566 organonitrogen compound biosynthetic process; GO:1901576 organic substance biosynthetic process; G…	GO:0005840 ribosome; GO:0043226 organelle; GO:0043229 intracellular organelle; GO:0043232 intracellular non-membrane-bounded organelle; GO:0044464 cell part; GO:0005622 intracellular; GO:0005737 cytoplasm; GO:0032991 macromolecular complex; GO:0044424 intracellular part; GO:1990904 ribonucleoprotein complex; GO:0005623 cell; GO:0030529 intracellular ribonucleoprotein complex; GO:0044444 cytoplasm…	GO:0003735 structural constituent of ribosome; GO:0005198 structural molecule activity;	K02991	RP-S6e; small subunit ribosomal protein S6e	sita03010 Ribosome;			J	KOG1646	40S ribosomal protein S6
K3ZBN4	13	K3ZBN4	S	60S ribosomal protein L29	LOC101761458	Si023955m.g	2	0.853		0.86	0.936		0.988	1.396		1.288	1.101		1.027	1.123	0.051478	1.567	0.0080557	1.106	0.793	0.048817	nucleus	GO:0006518 peptide metabolic process; GO:0043043 peptide biosynthetic process; GO:0044267 cellular protein metabolic process; GO:0006807 nitrogen compound metabolic process; GO:0009058 biosynthetic process; GO:0043603 cellular amide metabolic process; GO:0044238 primary metabolic process; GO:1901566 organonitrogen compound biosynthetic process; GO:1901576 organic substance biosynthetic process; G…	GO:0005840 ribosome; GO:0043226 organelle; GO:0043229 intracellular organelle; GO:0043232 intracellular non-membrane-bounded organelle; GO:0044464 cell part; GO:0005622 intracellular; GO:0005737 cytoplasm; GO:0032991 macromolecular complex; GO:0044424 intracellular part; GO:1990904 ribonucleoprotein complex; GO:0005623 cell; GO:0030529 intracellular ribonucleoprotein complex; GO:0044444 cytoplasm…	GO:0003735 structural constituent of ribosome; GO:0005198 structural molecule activity;	K02905					J	KOG3504	60S ribosomal protein L29
K3ZQG9	216	K3ZQG9	S	Eukaryotic translation initiation factor 3 subunit C	LOC101760068	Si028849m.g	2	0.897	0.891	0.912	0.892	0.855	0.898	1.212	1.226	1.21	0.985	0.968	0.944	0.98	0.28524	1.351	1.5375e-06	1.095	0.794	5.9769e-05	nucleus	GO:0006518 peptide metabolic process; GO:0043043 peptide biosynthetic process; GO:0044267 cellular protein metabolic process; GO:0006807 nitrogen compound metabolic process; GO:0009058 biosynthetic process; GO:0043603 cellular amide metabolic process; GO:0044238 primary metabolic process; GO:1901566 organonitrogen compound biosynthetic process; GO:0044237 cellular metabolic process; GO:1901576 or…	GO:0044464 cell part; GO:0005622 intracellular; GO:0005737 cytoplasm; GO:0032991 macromolecular complex; GO:0044424 intracellular part; GO:0043234 protein complex; GO:0005623 cell; GO:0044444 cytoplasmic part; GO:0005852 eukaryotic translation initiation factor 3 complex;	GO:0097159 organic cyclic compound binding; GO:1901363 heterocyclic compound binding; GO:0008135 translation factor activity, RNA binding; GO:0003723 RNA binding; GO:0031369 translation initiation factor binding; GO:0005488 binding; GO:0003676 nucleic acid binding; GO:0003743 translation initiation factor activity; GO:0005515 protein binding;	K03252	EIF3C; translation initiation factor 3 subunit C	sita03013 RNA transport;	IPR000717; IPR011991; IPR008905;	Proteasome component (PCI) domain; Winged helix-turn-helix DNA-binding domain; Eukaryotic translation initiation factor 3 subunit C, N-terminal domain;	J	KOG1076	Translation initiation factor 3, subunit c (eIF-3c)
K3ZVC4	309	K3ZVC4	S	60S acidic ribosomal protein P0	LOC101764539	Si030555m.g	8	1.223	1.243	1.173	1.105	1.105	1.071	0.667	0.676	0.795	0.938	0.909	0.941	0.902	0.0068576	0.588	0.00082054	0.85	1.304	0.0095024	cytoplasm	GO:0044085 cellular component biogenesis; GO:0042254 ribosome biogenesis; GO:0022613 ribonucleoprotein complex biogenesis; GO:0071840 cellular component organization or biogenesis;	GO:0005623 cell; GO:0005622 intracellular; GO:0044464 cell part;		K02941	RP-LP0; large subunit ribosomal protein LP0	sita03010 Ribosome;			J	KOG0815	60S acidic ribosomal protein P0
K3ZY88	102	K3ZY88	S	60S acidic ribosomal protein P2A [Setaria italica]	LOC101782345	Si031570m.g	7	1.025	1.006	1.034	1.177	1.118	1.081	0.758	0.811	0.835	1.045	1.075	1.07	1.101	0.020984	0.784	0.00121724	0.945	1.327	0.00069741	chloroplast	GO:0006518 peptide metabolic process; GO:0006414 translational elongation; GO:0043043 peptide biosynthetic process; GO:0044267 cellular protein metabolic process; GO:0006807 nitrogen compound metabolic process; GO:0009058 biosynthetic process; GO:0043603 cellular amide metabolic process; GO:0044238 primary metabolic process; GO:1901566 organonitrogen compound biosynthetic process; GO:1901576 orga…	GO:0005840 ribosome; GO:0043226 organelle; GO:0043229 intracellular organelle; GO:0043232 intracellular non-membrane-bounded organelle; GO:0044464 cell part; GO:0005622 intracellular; GO:0005737 cytoplasm; GO:0032991 macromolecular complex; GO:0044424 intracellular part; GO:1990904 ribonucleoprotein complex; GO:0005623 cell; GO:0030529 intracellular ribonucleoprotein complex; GO:0044444 cytoplasm…	GO:0003735 structural constituent of ribosome; GO:0005198 structural molecule activity;	K02943	RP-LP2; large subunit ribosomal protein LP2	sita03010 Ribosome;			J	KOG3449	60S acidic ribosomal protein P2
K4A6E4	689	K4A6E4	S	Eukaryotic translation initiation factor 3 subunit B	LOC101753504	Si034448m.g	3	0.983	1.085	1.037	0.869	0.843	0.868	0.909	0.783	0.867	1.157	1.247	1.187	0.831	0.0036396	0.824	0.020699	1.392	1.403	0.0022977	cytoplasm	GO:0006518 peptide metabolic process; GO:0043043 peptide biosynthetic process; GO:0044267 cellular protein metabolic process; GO:0006807 nitrogen compound metabolic process; GO:0009058 biosynthetic process; GO:0043603 cellular amide metabolic process; GO:0044238 primary metabolic process; GO:1901566 organonitrogen compound biosynthetic process; GO:0044237 cellular metabolic process; GO:1901576 or…	GO:0044464 cell part; GO:0005622 intracellular; GO:0005737 cytoplasm; GO:0032991 macromolecular complex; GO:0044424 intracellular part; GO:0043234 protein complex; GO:0005623 cell; GO:0044444 cytoplasmic part; GO:0005852 eukaryotic translation initiation factor 3 complex;	GO:0097159 organic cyclic compound binding; GO:1901363 heterocyclic compound binding; GO:0003723 RNA binding; GO:0008135 translation factor activity, RNA binding; GO:1901265 nucleoside phosphate binding; GO:0031369 translation initiation factor binding; GO:0005488 binding; GO:0003676 nucleic acid binding; GO:0003743 translation initiation factor activity; GO:0005515 protein binding; GO:0000166 nu…	K03253	EIF3B; translation initiation factor 3 subunit B	sita03013 RNA transport;	IPR000504; IPR013979; IPR012677; IPR011042; IPR034363;	RNA recognition motif domain; Translation initiation factor, beta propellor-like domain; Nucleotide-binding alpha-beta plait domain; Six-bladed beta-propeller, TolB-like; eIF3B, RNA recognition motif;	J	KOG2314	Translation initiation factor 3, subunit b (eIF-3b)
K4AEN4	74	K4AEN4	Y	eukaryotic translation initiation factor NCBP [Setaria italica]	LOC101752992	Si037341m.g	1	0.872		0.83	1.011		1.016	0.945		0.921	1.141		1.218	1.191	0.0194966	1.096	0.080279	1.164	1.264	0.021762	nucleus	GO:0006518 peptide metabolic process; GO:0043043 peptide biosynthetic process; GO:0044267 cellular protein metabolic process; GO:0006807 nitrogen compound metabolic process; GO:0009058 biosynthetic process; GO:0043603 cellular amide metabolic process; GO:0044238 primary metabolic process; GO:1901566 organonitrogen compound biosynthetic process; GO:0044237 cellular metabolic process; GO:1901576 or…	GO:0044424 intracellular part; GO:0005623 cell; GO:0044464 cell part; GO:0005622 intracellular; GO:0005737 cytoplasm;	GO:0097159 organic cyclic compound binding; GO:1901363 heterocyclic compound binding; GO:0003723 RNA binding; GO:0008135 translation factor activity, RNA binding; GO:0005488 binding; GO:0003676 nucleic acid binding; GO:0003743 translation initiation factor activity;	K03259	EIF4E; translation initiation factor 4E	sita03013 RNA transport;			J	KOG1669	Predicted mRNA cap-binding protein related to eIF-4E
K4AF78	110	K4AF78	Y	60S ribosomal protein L13a-4 [Setaria italica]	LOC101782400	Si037535m.g	4		0.97	0.958		0.854	0.899		1.264	1.208		0.948	0.988	0.909	0.06878	1.282	0.008838	1.104	0.783	0.015383	chloroplast	GO:0006518 peptide metabolic process; GO:0043043 peptide biosynthetic process; GO:0044267 cellular protein metabolic process; GO:0006807 nitrogen compound metabolic process; GO:0009058 biosynthetic process; GO:0043603 cellular amide metabolic process; GO:0044238 primary metabolic process; GO:1901566 organonitrogen compound biosynthetic process; GO:1901576 organic substance biosynthetic process; G…	GO:0005840 ribosome; GO:0043229 intracellular organelle; GO:0043232 intracellular non-membrane-bounded organelle; GO:0044446 intracellular organelle part; GO:0005737 cytoplasm; GO:0032991 macromolecular complex; GO:0044424 intracellular part; GO:0005623 cell; GO:0044422 organelle part; GO:0043228 non-membrane-bounded organelle; GO:0043226 organelle; GO:0015934 large ribosomal subunit; GO:0044391 …	GO:0003735 structural constituent of ribosome; GO:0005198 structural molecule activity;	K02872	RP-L13Ae; large subunit ribosomal protein L13Ae	sita03010 Ribosome;			J	KOG3204	60S ribosomal protein L13a
K4AIU7	169	K4AIU7	Y	40S ribosomal protein S17-2-like [Setaria italica]	LOC101763924	Si038809m.g	7	1.1	1.044		1.116	1.111		0.688	0.731		1.069	1.066		1.039	0.28138	0.662	0.0092627	0.959	1.505	0.0054601	chloroplast	GO:0006518 peptide metabolic process; GO:0043043 peptide biosynthetic process; GO:0044267 cellular protein metabolic process; GO:0006807 nitrogen compound metabolic process; GO:0009058 biosynthetic process; GO:0043603 cellular amide metabolic process; GO:0044238 primary metabolic process; GO:1901566 organonitrogen compound biosynthetic process; GO:1901576 organic substance biosynthetic process; G…	GO:0005840 ribosome; GO:0043226 organelle; GO:0043229 intracellular organelle; GO:0043232 intracellular non-membrane-bounded organelle; GO:0044464 cell part; GO:0005622 intracellular; GO:0005737 cytoplasm; GO:0032991 macromolecular complex; GO:0044424 intracellular part; GO:1990904 ribonucleoprotein complex; GO:0005623 cell; GO:0030529 intracellular ribonucleoprotein complex; GO:0044444 cytoplasm…	GO:0003735 structural constituent of ribosome; GO:0005198 structural molecule activity;	K02962	RP-S17e; small subunit ribosomal protein S17e	sita03010 Ribosome;			J	KOG0187	40S ribosomal protein S17
K3XDQ7	1236	K3XDQ7	S	THO complex subunit 2 [Setaria italica]	LOC101755033	Si000024m.g	5	0.934		0.917	1.129		1.171	1.198		1.155	0.766		0.786	1.243	0.0087567	1.271	0.0071975	0.675	0.66	0.0028783	nucleus				K12879	THOC2; THO complex subunit 2	sita03040 Spliceosome; sita03013 RNA transport;	IPR021418; IPR032302; IPR021726;	THO complex, subunitTHOC2, C-terminal; THO complex subunit 2, N-terminal domain; THO complex, subunitTHOC2, N-terminal;	K Transcription	KOG1874	KEKE-like motif-containing transcription regulator (Rlr1)/suppressor of sin4
K3YGI6	199	K3YGI6	S	nucleolin 1-like [Setaria italica]	LOC101776795	Si013354m.g	5	1.159	1.175	1.305	1.011	0.998	1.015	1.19	1.172	1.062	0.717	0.728	0.72	0.831	0.039856	0.941	0.3055	0.716	0.632	0.0061242	nucleus			GO:0097159 organic cyclic compound binding; GO:1901363 heterocyclic compound binding; GO:1901265 nucleoside phosphate binding; GO:0005488 binding; GO:0003676 nucleic acid binding; GO:0000166 nucleotide binding; GO:0036094 small molecule binding;	K11294			IPR034350; IPR000504; IPR012677;	NUCL, RNA recognition motif 2; RNA recognition motif domain; Nucleotide-binding alpha-beta plait domain;	K	KOG4210	Nuclear localization sequence binding protein
K3YPS1	662	K3YPS1	S	RNA polymerase II C-terminal domain phosphatase-like 1 isoform X2 [Setaria italica]	LOC101778165	Si016243m.g	1	0.832	0.853		1.072	0.93		0.874	0.982		1.221	1.23		1.188	0.142619	1.101	0.2517	1.224	1.321	0.040881	cytoplasm				K18998			IPR014720; IPR004274; IPR023214;	Double-stranded RNA-binding domain; FCP1 homology domain; HAD-like domain;	K	KOG0323	TFIIF-interacting CTD phosphatases, including NLI-interacting factor
K4A4Z6	889	K4A4Z6	Y	DNA-directed RNA polymerase subunit beta	LOC101780789	Si033950m.g	1	1.096		0.897	0.915		0.86	0.843		0.902	1.168		1.298	0.891	0.39972	0.876	0.3484	1.389	1.413	0.031455	nucleus	GO:0018130 heterocycle biosynthetic process; GO:0006725 cellular aromatic compound metabolic process; GO:0097659 nucleic acid-templated transcription; GO:0034654 nucleobase-containing compound biosynthetic process; GO:1901360 organic cyclic compound metabolic process; GO:0006807 nitrogen compound metabolic process; GO:0032774 RNA biosynthetic process; GO:0009058 biosynthetic process; GO:0044238 p…		GO:0003677 DNA binding; GO:0034062 5'-3' RNA polymerase activity; GO:0097747 RNA polymerase activity; GO:0001882 nucleoside binding; GO:1901363 heterocyclic compound binding; GO:0097159 organic cyclic compound binding; GO:0032549 ribonucleoside binding; GO:0097367 carbohydrate derivative binding; GO:0016779 nucleotidyltransferase activity; GO:0003824 catalytic activity; GO:0005488 binding; GO:000…	K03010	RPB2; DNA-directed RNA polymerase II subunit RPB2 [EC:2.7.7.6]	sita01100 Metabolic pathways; sita00230 Purine metabolism; sita03020 RNA polymerase; sita00240 Pyrimidine metabolism;	IPR007120; IPR007641; IPR014724; IPR007644; IPR007645; IPR007642; IPR007646; IPR007647;	DNA-directed RNA polymerase, subunit 2, domain 6; RNA polymerase Rpb2, domain 7; RNA polymerase Rpb2, OB-fold; RNA polymerase, beta subunit, protrusion; RNA polymerase Rpb2, domain 3; RNA polymerase Rpb2, domain 2; RNA polymerase Rpb2, domain 4; RNA polym	K	KOG0214	RNA polymerase II, second largest subunit
K4A6P2	375	K4A6P2	S	nucleolin 2-like [Setaria italica]	LOC101780122	Si034547m.g	5		1.196	1.049		0.923	1.004		1.075	1.094		0.816	0.813	0.858	0.191278	0.966	0.6734	0.845	0.751	0.0009782	nucleus			GO:0097159 organic cyclic compound binding; GO:1901363 heterocyclic compound binding; GO:1901265 nucleoside phosphate binding; GO:0005488 binding; GO:0003676 nucleic acid binding; GO:0000166 nucleotide binding; GO:0036094 small molecule binding;	K11294			IPR034349; IPR000504; IPR012677;	NUCL, RNA recognition motif 1; RNA recognition motif domain; Nucleotide-binding alpha-beta plait domain;	K	KOG4210	Nuclear localization sequence binding protein
K4A802	60	K4A802	S	RNA-binding protein 39-like [Setaria italica]	LOC101779868	Si035008m.g	5	0.898		0.898	1.13		1.097	1.127		1.167	0.894		0.87	1.24	0.004719	1.277	0.0050426	0.792	0.769	0.0070186	nucleus	GO:0006396 RNA processing; GO:0006725 cellular aromatic compound metabolic process; GO:1901360 organic cyclic compound metabolic process; GO:0006807 nitrogen compound metabolic process; GO:0044238 primary metabolic process; GO:0044237 cellular metabolic process; GO:0071704 organic substance metabolic process; GO:0006397 mRNA processing; GO:0016070 RNA metabolic process; GO:0008152 metabolic proce…	GO:0043226 organelle; GO:0043231 intracellular membrane-bounded organelle; GO:0043229 intracellular organelle; GO:0005634 nucleus; GO:0044464 cell part; GO:0005622 intracellular; GO:0044424 intracellular part; GO:0043227 membrane-bounded organelle; GO:0005623 cell;	GO:0097159 organic cyclic compound binding; GO:1901363 heterocyclic compound binding; GO:0003723 RNA binding; GO:1901265 nucleoside phosphate binding; GO:0005488 binding; GO:0003676 nucleic acid binding; GO:0000166 nucleotide binding; GO:0036094 small molecule binding;	K13091			IPR000504; IPR029123; IPR012677;	RNA recognition motif domain; Splicing factor RBM39, linker; Nucleotide-binding alpha-beta plait domain;	K	KOG0147	Transcriptional coactivator CAPER (RRM superfamily)
K3ZHE1	743	K3ZHE1	T	DNA helicase	LOC101777809	Si025993m.g	6	0.996		0.822	0.816		0.91	0.97		1.029	1.228		1.275	0.949	0.7016	1.1	0.42792	1.45	1.252	0.02332	cytoplasm	GO:0006260 DNA replication; GO:0006725 cellular aromatic compound metabolic process; GO:0006259 DNA metabolic process; GO:1901360 organic cyclic compound metabolic process; GO:0006807 nitrogen compound metabolic process; GO:0009058 biosynthetic process; GO:0044238 primary metabolic process; GO:1901576 organic substance biosynthetic process; GO:0044237 cellular metabolic process; GO:0044249 cellul…	GO:0043226 organelle; GO:0043231 intracellular membrane-bounded organelle; GO:0043229 intracellular organelle; GO:0005634 nucleus; GO:0044464 cell part; GO:0005622 intracellular; GO:0032991 macromolecular complex; GO:0044424 intracellular part; GO:0042555 MCM complex; GO:0043234 protein complex; GO:0043227 membrane-bounded organelle; GO:0005623 cell;	GO:0003677 DNA binding; GO:0005524 ATP binding; GO:1901265 nucleoside phosphate binding; GO:0004386 helicase activity; GO:0001882 nucleoside binding; GO:0043167 ion binding; GO:0016817 hydrolase activity, acting on acid anhydrides; GO:0016787 hydrolase activity; GO:0000166 nucleotide binding; GO:0017111 nucleoside-triphosphatase activity; GO:1901363 heterocyclic compound binding; GO:0097159 organ…	K02540	MCM2; DNA replication licensing factor MCM2 [EC:3.6.4.12]	sita03030 DNA replication;	IPR012340; IPR001208; IPR033762; IPR027417; IPR027925;	Nucleic acid-binding, OB-fold; MCM domain; MCM OB domain; P-loop containing nucleoside triphosphate hydrolase; MCM N-terminal domain;	L	KOG0477	DNA replication licensing factor, MCM2 component
K3XVC3	10	K3XVC3	S	Sucrose synthase	LOC101759310	Si005859m.g	3	1.367	1.348	1.291	0.741	0.666	0.748	0.502	0.555	0.53	1.313	1.334	1.34	0.538	0.00011548	0.396	1.52238e-05	1.85	2.512	3.189e-06	cytoplasm	GO:0044723 single-organism carbohydrate metabolic process; GO:0008152 metabolic process; GO:0005985 sucrose metabolic process; GO:0044262 cellular carbohydrate metabolic process; GO:0044710 single-organism metabolic process; GO:0044763 single-organism cellular process; GO:0044699 single-organism process; GO:0009311 oligosaccharide metabolic process; GO:0005984 disaccharide metabolic process; GO:0…		GO:0016758 transferase activity, transferring hexosyl groups; GO:0003824 catalytic activity; GO:0035251 UDP-glucosyltransferase activity; GO:0008194 UDP-glycosyltransferase activity; GO:0046527 glucosyltransferase activity; GO:0016757 transferase activity, transferring glycosyl groups; GO:0016157 sucrose synthase activity; GO:0016740 transferase activity;	K00695	E2.4.1.13; sucrose synthase [EC:2.4.1.13]	sita01100 Metabolic pathways; sita00500 Starch and sucrose metabolism;	IPR000368; IPR001296;	Sucrose synthase; Glycosyl transferase, family 1;	M Cell wall/ biogenesis	KOG0853	Glycosyltransferase
K3YG05	740	K3YG05	S	probable sucrose-phosphate synthase 4 [Setaria italica]	LOC101761271	Si013170m.g	7	1.029	1.005	1.023	1.183	1.086	1.098	0.795	0.835	0.798	1.041	1.098	1.103	1.101	0.026039	0.794	0.000181529	0.963	1.335	0.00028463	nucleus	GO:0044723 single-organism carbohydrate metabolic process; GO:0008152 metabolic process; GO:0005985 sucrose metabolic process; GO:0044262 cellular carbohydrate metabolic process; GO:0044710 single-organism metabolic process; GO:0044763 single-organism cellular process; GO:0044699 single-organism process; GO:0009311 oligosaccharide metabolic process; GO:0005984 disaccharide metabolic process; GO:0…		GO:0016758 transferase activity, transferring hexosyl groups; GO:0003824 catalytic activity; GO:0046524 sucrose-phosphate synthase activity; GO:0035251 UDP-glucosyltransferase activity; GO:0008194 UDP-glycosyltransferase activity; GO:0046527 glucosyltransferase activity; GO:0016757 transferase activity, transferring glycosyl groups; GO:0016157 sucrose synthase activity; GO:0016740 transferase act…	K00696	E2.4.1.14; sucrose-phosphate synthase [EC:2.4.1.14]	sita01100 Metabolic pathways; sita00500 Starch and sucrose metabolism;	IPR006380; IPR000368; IPR001296;	Sucrose-phosphatase, N-terminal; Sucrose synthase; Glycosyl transferase, family 1;	M	KOG0853	Glycosyltransferase
K4A5X5	11	K4A5X5	S	Sucrose synthase	LOC101783222	Si034282m.g	3	1.099	1.236	1.193	1.057	0.974	0.943	0.748	0.718	0.698	1.14	1.131	1.194	0.843	0.024616	0.613	0.0002618	1.165	1.601	5.8385e-05	cytoplasm	GO:0044723 single-organism carbohydrate metabolic process; GO:0008152 metabolic process; GO:0005985 sucrose metabolic process; GO:0044262 cellular carbohydrate metabolic process; GO:0044710 single-organism metabolic process; GO:0044763 single-organism cellular process; GO:0044699 single-organism process; GO:0009311 oligosaccharide metabolic process; GO:0005984 disaccharide metabolic process; GO:0…		GO:0016758 transferase activity, transferring hexosyl groups; GO:0003824 catalytic activity; GO:0035251 UDP-glucosyltransferase activity; GO:0008194 UDP-glycosyltransferase activity; GO:0046527 glucosyltransferase activity; GO:0016757 transferase activity, transferring glycosyl groups; GO:0016157 sucrose synthase activity; GO:0016740 transferase activity;	K00695	E2.4.1.13; sucrose synthase [EC:2.4.1.13]	sita01100 Metabolic pathways; sita00500 Starch and sucrose metabolism;	IPR000368; IPR001296;	Sucrose synthase; Glycosyl transferase, family 1;	M	KOG0853	Glycosyltransferase
K4A5Y9	430	K4A5Y9	T	Sucrose synthase	LOC101784175	Si034293m.g	5	1.04		1.028	1.036		1.12	1.142		1.122	0.807		0.763	1.043	0.4081	1.095	0.0133593	0.728	0.693	0.0063765	cytoplasm	GO:0044723 single-organism carbohydrate metabolic process; GO:0008152 metabolic process; GO:0005985 sucrose metabolic process; GO:0044262 cellular carbohydrate metabolic process; GO:0044710 single-organism metabolic process; GO:0044763 single-organism cellular process; GO:0044699 single-organism process; GO:0009311 oligosaccharide metabolic process; GO:0005984 disaccharide metabolic process; GO:0…		GO:0016758 transferase activity, transferring hexosyl groups; GO:0003824 catalytic activity; GO:0035251 UDP-glucosyltransferase activity; GO:0008194 UDP-glycosyltransferase activity; GO:0046527 glucosyltransferase activity; GO:0016757 transferase activity, transferring glycosyl groups; GO:0016157 sucrose synthase activity; GO:0016740 transferase activity;	K00695	E2.4.1.13; sucrose synthase [EC:2.4.1.13]	sita01100 Metabolic pathways; sita00500 Starch and sucrose metabolism;	IPR000368; IPR001296;	Sucrose synthase; Glycosyl transferase, family 1;	M	KOG0853	Glycosyltransferase
K3XSZ5	1640	K3XSZ5	S	P-loop nucleoside triphosphate hydrolase superfamily protein, putative [Medicago truncatula]"""""""	SETIT_005050mg	Si005050m.g	6	0.68	0.669	0.607	0.667	0.806	0.821	1.018	1.065	1.023	1.583	1.433	1.487	1.173	0.106355	1.588	0.00026274	1.963	1.45	0.00033599	nucleus			GO:0005524 ATP binding; GO:1901265 nucleoside phosphate binding; GO:0001882 nucleoside binding; GO:0043167 ion binding; GO:0000166 nucleotide binding; GO:0097159 organic cyclic compound binding; GO:1901363 heterocyclic compound binding; GO:0032549 ribonucleoside binding; GO:0097367 carbohydrate derivative binding; GO:0032553 ribonucleotide binding; GO:0005488 binding; GO:0032550 purine ribonucleo…				IPR003593; IPR003959; IPR027417;	AAA+ ATPase domain; ATPase, AAA-type, core; P-loop containing nucleoside triphosphate hydrolase;	O Posttranslational modification, protein turnover, chaperones	KOG0732	AAA+-type ATPase containing the bromodomain
K3XVG3	738	K3XVG3	T	heat shock 70 kDa protein 16 [Setaria italica]	LOC101769482	Si005920m.g	5	0.844	0.734	0.785	1.155	1.196	1.184	1.251	1.405	1.398	0.8	0.753	0.722	1.496	0.00062471	1.716	0.00061883	0.644	0.561	0.00027925	cytoplasm				K09489			IPR029048; IPR029047;	Heat shock protein 70kD, C-terminal domain; Heat shock protein 70kD, peptide-binding domain;	O	KOG0103	Molecular chaperones HSP105/HSP110/SSE1, HSP70 superfamily
K3XWA7	533	K3XWA7	S	T-complex protein 1 subunit epsilon	LOC101782963	Si006215m.g	1	0.981	0.919	1.014	0.989	1.003	0.992	0.879	0.827	0.901	1.168	1.235	1.093	1.024	0.48916	0.895	0.044778	1.172	1.341	0.002542	cytoplasm	GO:0006457 protein folding; GO:0009987 cellular process;		GO:0005524 ATP binding; GO:1901265 nucleoside phosphate binding; GO:0001882 nucleoside binding; GO:0043167 ion binding; GO:0005515 protein binding; GO:0000166 nucleotide binding; GO:0097159 organic cyclic compound binding; GO:1901363 heterocyclic compound binding; GO:0032549 ribonucleoside binding; GO:0097367 carbohydrate derivative binding; GO:0032553 ribonucleotide binding; GO:0005488 binding; …	K09497			IPR027410; IPR027409; IPR027413;	TCP-1-like chaperonin intermediate domain; GroEL-like apical domain; GroEL-like equatorial domain;	O	KOG0357	Chaperonin complex component, TCP-1 epsilon subunit (CCT5)
K3Y5T7	72	K3Y5T7	S	dnaJ homolog subfamily C member 2 [Setaria italica]	LOC101784917	Si009576m.g	4	1.181	1.146	1.074	0.973	0.985	0.943	1.081	1.103	1.107	0.838	0.838	0.882	0.853	0.0068405	0.968	0.32946	0.882	0.777	0.000175463	nucleus			GO:0097159 organic cyclic compound binding; GO:1901363 heterocyclic compound binding; GO:0003677 DNA binding; GO:0005488 binding; GO:0003676 nucleic acid binding;	K09522			IPR001005; IPR009057; IPR001623; IPR017877;	SANT/Myb domain; Homeobox domain-like; DnaJ domain; Myb-like domain;	O	KOG0724	Zuotin and related molecular chaperones (DnaJ superfamily), contains DNA-binding domains
K3Y658	126	K3Y658	S	hsp70-Hsp90 organizing protein-like [Setaria italica]	LOC101774932	Si009698m.g	1	0.677	0.69	0.636	1.447	1.516	1.531	0.709	0.629	0.641	1.13	1.132	1.159	2.244	1.57472e-05	0.988	0.78748	0.761	1.729	0.000137206	mitochondria			GO:0005515 protein binding; GO:0005488 binding;	K09553			IPR006636; IPR011990; IPR013026;	Heat shock chaperonin-binding; Tetratricopeptide-like helical domain; Tetratricopeptide repeat-containing domain;	O	KOG0548	Molecular co-chaperone STI1
K3Y6F3	508	K3Y6F3	S	calnexin homolog [Setaria italica]	LOC101770357	Si009794m.g	2	0.786	0.469	0.531	0.65	0.396	0.43	1.347	1.631	1.598	1.074	1.223	1.199	0.826	0.4334	2.562	0.0045011	2.369	0.764	0.021459	plasma membrane	GO:0006457 protein folding; GO:0009987 cellular process;	GO:0043226 organelle; GO:0043231 intracellular membrane-bounded organelle; GO:0043229 intracellular organelle; GO:0005783 endoplasmic reticulum; GO:0044464 cell part; GO:0005622 intracellular; GO:0005737 cytoplasm; GO:0012505 endomembrane system; GO:0044424 intracellular part; GO:0043227 membrane-bounded organelle; GO:0005623 cell; GO:0044444 cytoplasmic part;	GO:0043169 cation binding; GO:0046872 metal ion binding; GO:0005515 protein binding; GO:0005509 calcium ion binding; GO:0051082 unfolded protein binding; GO:0005488 binding; GO:0043167 ion binding;	K08054	CANX; calnexin	sita04145 Phagosome; sita04141 Protein processing in endoplasmic reticulum;	IPR009033; IPR013320;	Calreticulin/calnexin, P domain; Concanavalin A-like lectin/glucanase domain;	O	KOG0675	Calnexin
K3YR55	126	K3YR55	S	hsp70-Hsp90 organizing protein [Setaria italica]	LOC101758693	Si016749m.g	7	0.972	0.986		1.157	1.106		0.856	0.831		1.027	1.07		1.156	0.025739	0.862	0.0119643	0.927	1.243	0.0132752	mitochondria			GO:0005515 protein binding; GO:0005488 binding;	K09553			IPR006636; IPR011990; IPR013026;	Heat shock chaperonin-binding; Tetratricopeptide-like helical domain; Tetratricopeptide repeat-containing domain;	O	KOG0548	Molecular co-chaperone STI1
K3YSS7	26	K3YSS7	S	dnaJ protein homolog 2-like [Setaria italica]	LOC101783812	Si017322m.g	7	1.106	1.07	1.072	1.198	1.191	1.261	0.71	0.731	0.693	1.003	1.008	0.994	1.124	0.005239	0.657	2.186e-05	0.823	1.408	2.3963e-05	nucleus	GO:0006457 protein folding; GO:0050896 response to stimulus; GO:0006950 response to stress; GO:0009987 cellular process; GO:0009408 response to heat; GO:0009628 response to abiotic stimulus; GO:0009266 response to temperature stimulus;		GO:0005524 ATP binding; GO:0031072 heat shock protein binding; GO:1901265 nucleoside phosphate binding; GO:0001882 nucleoside binding; GO:0043167 ion binding; GO:0005515 protein binding; GO:0000166 nucleotide binding; GO:0097159 organic cyclic compound binding; GO:1901363 heterocyclic compound binding; GO:0032549 ribonucleoside binding; GO:0097367 carbohydrate derivative binding; GO:0032553 ribon…	K09503	DNAJA2; DnaJ homolog subfamily A member 2	sita04141 Protein processing in endoplasmic reticulum;	IPR008971; IPR002939; IPR001623; IPR001305;	HSP40/DnaJ peptide-binding; Chaperone DnaJ, C-terminal; DnaJ domain; Heat shock protein DnaJ, cysteine-rich domain;	O	KOG0712	Molecular chaperone (DnaJ superfamily)
K3Z340	968	K3Z340	S	E3 ubiquitin-protein ligase KEG [Setaria italica]	LOC101783881	Si020958m.g	2	0.775	0.842	0.859	0.842	0.833	0.862	1.327	1.313	1.287	1.062	0.984	1.018	1.025	0.48838	1.586	0.000143253	1.208	0.78	0.00047823	cytoplasm	GO:0016310 phosphorylation; GO:0044267 cellular protein metabolic process; GO:0044238 primary metabolic process; GO:0044237 cellular metabolic process; GO:0006796 phosphate-containing compound metabolic process; GO:0071704 organic substance metabolic process; GO:0008152 metabolic process; GO:0006468 protein phosphorylation; GO:0006793 phosphorus metabolic process; GO:0044260 cellular macromolecul…		GO:0005524 ATP binding; GO:1901265 nucleoside phosphate binding; GO:0016773 phosphotransferase activity, alcohol group as acceptor; GO:0001882 nucleoside binding; GO:0043167 ion binding; GO:0005515 protein binding; GO:0004672 protein kinase activity; GO:0000166 nucleotide binding; GO:0008270 zinc ion binding; GO:0097159 organic cyclic compound binding; GO:1901363 heterocyclic compound binding; GO…	K16279			IPR000719; IPR001841; IPR018957; IPR020683; IPR013083; IPR011009;	Protein kinase domain; Zinc finger, RING-type; Zinc finger, C3HC4 RING-type; Ankyrin repeat-containing domain; Zinc finger, RING/FYVE/PHD-type; Protein kinase-like domain;	O	KOG4185	Predicted E3 ubiquitin ligase
K3Z3U6	158	K3Z3U6	S	putative cell division cycle ATPase [Setaria italica]	LOC101785471	Si021214m.g	1	0.898	0.808		1.154	1.234		0.703	0.728		1.144	1.233		1.4	0.032736	0.839	0.088303	0.995	1.661	0.0065816	vacuolar membrane			GO:0005524 ATP binding; GO:1901265 nucleoside phosphate binding; GO:0001882 nucleoside binding; GO:0043167 ion binding; GO:0000166 nucleotide binding; GO:0097159 organic cyclic compound binding; GO:1901363 heterocyclic compound binding; GO:0032549 ribonucleoside binding; GO:0097367 carbohydrate derivative binding; GO:0032553 ribonucleotide binding; GO:0005488 binding; GO:0032550 purine ribonucleo…				IPR003593; IPR003959; IPR027417;	AAA+ ATPase domain; ATPase, AAA-type, core; P-loop containing nucleoside triphosphate hydrolase;	O	KOG0737	AAA+-type ATPase
K3Z4G5	271	K3Z4G5	T	probable mediator of RNA polymerase II transcription subunit 37c [Setaria italica]	LOC101777821	Si021433m.g	4	1.12	1.089	1.155	0.825	0.905	0.81	1.137	1.106	1.105	0.912	0.917	0.954	0.755	0.00181764	0.995	0.82548	1.096	0.831	0.00040258	cytoplasm				K03283	HSPA1s; heat shock 70kDa protein 1/2/6/8	sita04144 Endocytosis; sita03040 Spliceosome; sita04141 Protein processing in endoplasmic reticulum;	IPR029048; IPR029047;	Heat shock protein 70kD, C-terminal domain; Heat shock protein 70kD, peptide-binding domain;	O	KOG0101	Molecular chaperones HSP70/HSC70, HSP70 superfamily
K3ZEL0	446	K3ZEL0	S	lys-63-specific deubiquitinase BRCC36-like [Setaria italica]	LOC101759035	Si025005m.g	3	1.138	1.038	1.265	0.878	0.781	0.835	0.943	0.965	0.816	1.063	1.193	1.076	0.725	0.0085753	0.792	0.039765	1.336	1.223	0.033862	nucleus			GO:0005515 protein binding; GO:0005488 binding;	K11864	BRCC3; BRCA1/BRCA2-containing complex subunit 3 [EC:3.4.19.-]	sita03440 Homologous recombination;	IPR000555;	JAB1/MPN/MOV34 metalloenzyme domain;	O	KOG1555	26S proteasome regulatory complex, subunit RPN11
K3ZRF8	606	K3ZRF8	S	peptidyl-prolyl cis-trans isomerase CYP63-like isoform X2 [Setaria italica]	LOC101760612	Si029188m.g	5	0.987	1.032	1.067	1.033	1.04	0.936	1.107	1.136	1.235	0.921	0.804	0.813	0.975	0.56048	1.127	0.040942	0.843	0.73	0.0044447	nucleus	GO:0044267 cellular protein metabolic process; GO:0044238 primary metabolic process; GO:0018208 peptidyl-proline modification; GO:0000413 protein peptidyl-prolyl isomerization; GO:0044237 cellular metabolic process; GO:0071704 organic substance metabolic process; GO:0006457 protein folding; GO:0018193 peptidyl-amino acid modification; GO:0008152 metabolic process; GO:0044260 cellular macromolecul…		GO:0003755 peptidyl-prolyl cis-trans isomerase activity; GO:0016853 isomerase activity; GO:0003824 catalytic activity; GO:0016859 cis-trans isomerase activity;	K09566			IPR002130; IPR029000;	Cyclophilin-type peptidyl-prolyl cis-trans isomerase domain; Cyclophilin-like domain;	O	KOG0865	Cyclophilin type peptidyl-prolyl cis-trans isomerase
K3ZU19	341	K3ZU19	S	chaperone protein dnaJ 10 [Setaria italica]	LOC101781412	Si030100m.g		1.047	1.056	1.012	1.054	1.145	1.091	1.026	1.003	1.072	0.865	0.817	0.867	1.056	0.117916	0.996	0.85038	0.775	0.822	0.0020604	nucleus							IPR026894; IPR001623;	DNAJ-containing protein, X-domain; DnaJ domain;	O	KOG0691	Molecular chaperone (DnaJ superfamily)
K4A5Y8	777	K4A5Y8	S	cell division cycle protein 48 homolog [Setaria italica]	LOC101783353	Si034292m.g			0.957	0.976		0.945	0.882		0.9	0.957		1.157	1.166	0.945	0.2533	0.961	0.33558	1.271	1.251	0.0185002	cytoplasm			GO:0005524 ATP binding; GO:1901265 nucleoside phosphate binding; GO:0001882 nucleoside binding; GO:0043167 ion binding; GO:0016787 hydrolase activity; GO:0000166 nucleotide binding; GO:0097159 organic cyclic compound binding; GO:1901363 heterocyclic compound binding; GO:0032549 ribonucleoside binding; GO:0097367 carbohydrate derivative binding; GO:0003824 catalytic activity; GO:0032553 ribonucleo…	K13525	VCP; transitional endoplasmic reticulum ATPase	sita04141 Protein processing in endoplasmic reticulum;	IPR029067; IPR003593; IPR003959; IPR009010; IPR004201; IPR027417; IPR003338;	CDC48 domain 2-like; AAA+ ATPase domain; ATPase, AAA-type, core; Aspartate decarboxylase-like domain; CDC48, domain 2; P-loop containing nucleoside triphosphate hydrolase; CDC48, N-terminal subdomain;	O	KOG0730	AAA+-type ATPase
K4AAF2	25	K4AAF2	S	dnaJ protein homolog [Setaria italica]	LOC101776188	Si035859m.g	7	1.085	1.031	1.078	1.17	1.176	1.201	0.659	0.663	0.649	1.091	1.126	1.096	1.111	0.0042408	0.617	4.8681e-06	0.934	1.681	7.7639e-07	nucleus	GO:0006457 protein folding; GO:0050896 response to stimulus; GO:0006950 response to stress; GO:0009987 cellular process; GO:0009408 response to heat; GO:0009628 response to abiotic stimulus; GO:0009266 response to temperature stimulus;		GO:0005524 ATP binding; GO:0031072 heat shock protein binding; GO:1901265 nucleoside phosphate binding; GO:0001882 nucleoside binding; GO:0043167 ion binding; GO:0005515 protein binding; GO:0000166 nucleotide binding; GO:0097159 organic cyclic compound binding; GO:1901363 heterocyclic compound binding; GO:0032549 ribonucleoside binding; GO:0097367 carbohydrate derivative binding; GO:0032553 ribon…	K09503	DNAJA2; DnaJ homolog subfamily A member 2	sita04141 Protein processing in endoplasmic reticulum;	IPR008971; IPR002939; IPR001623; IPR001305;	HSP40/DnaJ peptide-binding; Chaperone DnaJ, C-terminal; DnaJ domain; Heat shock protein DnaJ, cysteine-rich domain;	O	KOG0712	Molecular chaperone (DnaJ superfamily)
K4AAQ1	354	K4AAQ1	S	26S proteasome non-ATPase regulatory subunit 4 homolog isoform X1 [Setaria italica]	LOC101777164	Si035958m.g		1.094	1.045		0.923	0.923		1.141	1.136		0.902	0.914		0.863	0.023423	1.065	0.112237	0.984	0.798	0.00094298	nucleus				K03029	PSMD4; 26S proteasome regulatory subunit N10	sita03050 Proteasome;	IPR002035;	von Willebrand factor, type A;	O	KOG2884	26S proteasome regulatory complex, subunit RPN10/PSMD4
K4AD80	73	K4AD80	S	dnaJ homolog subfamily C member 17 [Setaria italica]	LOC101759327	Si036837m.g		1.062		1.053	1.027		0.987	0.819		0.868	1.093		1.075	0.952	0.136799	0.798	0.0163962	1.076	1.285	0.0141593	nucleus			GO:0097159 organic cyclic compound binding; GO:1901363 heterocyclic compound binding; GO:1901265 nucleoside phosphate binding; GO:0005488 binding; GO:0003676 nucleic acid binding; GO:0000166 nucleotide binding; GO:0036094 small molecule binding;	K09537			IPR000504; IPR012677; IPR001623;	RNA recognition motif domain; Nucleotide-binding alpha-beta plait domain; DnaJ domain;	O	KOG0691	Molecular chaperone (DnaJ superfamily)
K4A9D4	457	K4A9D4	S	la-related protein 1B-like isoform X2 [Setaria italica]	LOC101774868	Si035490m.g	1		0.866	0.91		0.928	0.984		0.775	0.804		1.451	1.296	1.077	0.194877	0.889	0.062582	1.437	1.74	0.0113646	chloroplast				K18757			IPR006630; IPR011991;	RNA-binding protein Lupus La; Winged helix-turn-helix DNA-binding domain;	OJ	KOG2590	RNA-binding protein LARP/SRO9 and related La domain proteins
K3Y6U6	452	K3Y6U6	T	Ammonium transporter	LOC101768332	Si009937m.g	1	1.084	1.047	1.056	1.05	1.014	1.11	0.679	0.755	0.665	1.229	1.192	1.213	0.996	0.87698	0.659	0.00050008	1.145	1.731	0.000163138	chloroplast	GO:0006810 transport; GO:0055085 transmembrane transport; GO:0098655 cation transmembrane transport; GO:0034220 ion transmembrane transport; GO:0006812 cation transport; GO:0015696 ammonium transport; GO:0006811 ion transport; GO:0072488 ammonium transmembrane transport; GO:0051179 localization; GO:0071705 nitrogen compound transport; GO:0051234 establishment of localization;	GO:0016020 membrane;	GO:0008519 ammonium transmembrane transporter activity; GO:0015075 ion transmembrane transporter activity; GO:0022892 substrate-specific transporter activity; GO:0008324 cation transmembrane transporter activity; GO:0022891 substrate-specific transmembrane transporter activity; GO:0022857 transmembrane transporter activity; GO:0005215 transporter activity;	K03320			IPR024041; IPR029020;	Ammonium transporter AmtB-like domain; Ammonium/urea transporter;	P	KOG0682	Ammonia permease
K3ZEF2	477	K3ZEF2	T	Ammonium transporter	LOC101759162	Si024947m.g	8	1.476	1.423	1.44	1.133	1.048	1.151	0.481	0.527	0.556	0.693	0.83	0.703	0.768	0.0010204	0.36	1.98602e-05	0.668	1.423	0.008042	mitochondria	GO:0006810 transport; GO:0055085 transmembrane transport; GO:0098655 cation transmembrane transport; GO:0034220 ion transmembrane transport; GO:0006812 cation transport; GO:0015696 ammonium transport; GO:0006811 ion transport; GO:0072488 ammonium transmembrane transport; GO:0051179 localization; GO:0071705 nitrogen compound transport; GO:0051234 establishment of localization;	GO:0016020 membrane;	GO:0008519 ammonium transmembrane transporter activity; GO:0015075 ion transmembrane transporter activity; GO:0022892 substrate-specific transporter activity; GO:0008324 cation transmembrane transporter activity; GO:0022891 substrate-specific transmembrane transporter activity; GO:0022857 transmembrane transporter activity; GO:0005215 transporter activity;	K03320			IPR024041; IPR029020;	Ammonium transporter AmtB-like domain; Ammonium/urea transporter;	P	KOG0682	Ammonia permease
K3XVI9	292	K3XVI9	S	serrate RNA effector molecule [Setaria italica]	LOC101766780	Si005946m.g	4	0.998	1.074	1.025	0.949	0.97	0.977	1.186	1.169	1.132	0.885	0.868	0.866	0.935	0.044983	1.126	0.0095604	0.904	0.751	4.4681e-05	nucleus			GO:0046872 metal ion binding; GO:0043169 cation binding; GO:0005488 binding; GO:0043167 ion binding;				IPR007042; IPR007087;	Arsenite-resistance protein 2; Zinc finger, C2H2;	R function prediction	KOG2295	C2H2 Zn-finger protein
K3XVQ2	601	K3XVQ2	S	Nucleolar GTP-binding protein 1	LOC101763105	Si006011m.g	4	0.996	0.975		0.983	0.85		1.197	1.316		0.843	0.897		0.93	0.41382	1.275	0.038041	0.949	0.692	0.023018	cytoplasm		GO:0043229 intracellular organelle; GO:0043232 intracellular non-membrane-bounded organelle; GO:0044446 intracellular organelle part; GO:0031981 nuclear lumen; GO:0044424 intracellular part; GO:0005730 nucleolus; GO:0005623 cell; GO:0044422 organelle part; GO:0043228 non-membrane-bounded organelle; GO:0043226 organelle; GO:0043231 intracellular membrane-bounded organelle; GO:0031974 membrane-encl…	GO:1901265 nucleoside phosphate binding; GO:0001882 nucleoside binding; GO:0043167 ion binding; GO:0000166 nucleotide binding; GO:0097159 organic cyclic compound binding; GO:1901363 heterocyclic compound binding; GO:0032549 ribonucleoside binding; GO:0097367 carbohydrate derivative binding; GO:0032553 ribonucleotide binding; GO:0005488 binding; GO:0032550 purine ribonucleoside binding; GO:0043168…	K06943	NOG1; nucleolar GTP-binding protein	sita03008 Ribosome biogenesis in eukaryotes;	IPR006073; IPR031167; IPR027417; IPR010674; IPR012973;	GTP binding domain; OBG-type guanine nucleotide-binding (G) domain; P-loop containing nucleoside triphosphate hydrolase; Nucleolar GTP-binding protein 1, Rossman-fold domain; NOG, C-terminal;	R	KOG1490	GTP-binding protein CRFG/NOG1 (ODN superfamily)
K3Y780	114	K3Y780	T	polyadenylate-binding protein RBP47-like [Setaria italica]	LOC101783970	Si010062m.g	1	0.875	0.842	0.871	1.072	1.093	1.055	0.825	0.863	0.876	1.214	1.196	1.176	1.244	0.000160442	0.991	0.68466	1.114	1.399	7.8637e-05	chloroplast			GO:0097159 organic cyclic compound binding; GO:1901363 heterocyclic compound binding; GO:1901265 nucleoside phosphate binding; GO:0005488 binding; GO:0003676 nucleic acid binding; GO:0000166 nucleotide binding; GO:0036094 small molecule binding;				IPR000504; IPR012677;	RNA recognition motif domain; Nucleotide-binding alpha-beta plait domain;	R	KOG0118	FOG: RRM domain
K3YQ91	359	K3YQ91	S	monosaccharide-sensing protein 2-like [Setaria italica]	LOC101777192	Si016433m.g	1	1.026	0.931	0.889	1.089	1.031	0.966	0.803	0.93	0.996	1.19	1.215	1.22	1.084	0.20972	0.959	0.5937	1.175	1.328	0.046043	plasma membrane	GO:0006810 transport; GO:0055085 transmembrane transport; GO:0051179 localization; GO:0051234 establishment of localization;	GO:0031224 intrinsic component of membrane; GO:0016020 membrane; GO:0016021 integral component of membrane; GO:0044425 membrane part;	GO:0022892 substrate-specific transporter activity; GO:0022891 substrate-specific transmembrane transporter activity; GO:0022857 transmembrane transporter activity; GO:0005215 transporter activity;				IPR020846;	Major facilitator superfamily domain;	R	KOG0254	Predicted transporter (major facilitator superfamily)
K3YSM7	86	K3YSM7	T	polyadenylate-binding protein RBP47-like [Setaria italica]	LOC101772733	Si017272m.g		0.876	0.97	0.982	1.124	0.965	1.028	0.89	0.982	0.878	1.096	1.123	1.116	1.102	0.166218	0.972	0.60994	1.07	1.213	0.0057383	nucleus			GO:0097159 organic cyclic compound binding; GO:1901363 heterocyclic compound binding; GO:1901265 nucleoside phosphate binding; GO:0005488 binding; GO:0003676 nucleic acid binding; GO:0000166 nucleotide binding; GO:0036094 small molecule binding;				IPR000504; IPR012677;	RNA recognition motif domain; Nucleotide-binding alpha-beta plait domain;	R	KOG0118	FOG: RRM domain
K3Z3N2	104	K3Z3N2	S	auxilin-related protein 1-like [Setaria italica]	LOC101755248	Si021150m.g	1		0.825	0.808		1.229	1.259		0.789	0.802		1.152	1.158	1.524	0.00142427	0.974	0.188038	0.928	1.452	0.00052411	nucleus							IPR001623;	DnaJ domain;	R	KOG0431	Auxilin-like protein and related proteins containing DnaJ domain
K3Z547	518	K3Z547	S	Non-specific serine/threonine protein kinase	LOC101779029	Si021665m.g		1.03	0.904		1.04	1.038		0.865	0.924		1.061	1.103		1.074	0.4603	0.925	0.40596	1.041	1.21	0.038022	nucleus	GO:0016310 phosphorylation; GO:0044267 cellular protein metabolic process; GO:0044238 primary metabolic process; GO:0044237 cellular metabolic process; GO:0006796 phosphate-containing compound metabolic process; GO:0071704 organic substance metabolic process; GO:0008152 metabolic process; GO:0006468 protein phosphorylation; GO:0006793 phosphorus metabolic process; GO:0044260 cellular macromolecul…		GO:0005524 ATP binding; GO:1901265 nucleoside phosphate binding; GO:0016773 phosphotransferase activity, alcohol group as acceptor; GO:0001882 nucleoside binding; GO:0043167 ion binding; GO:0000166 nucleotide binding; GO:0004672 protein kinase activity; GO:0097159 organic cyclic compound binding; GO:1901363 heterocyclic compound binding; GO:0032549 ribonucleoside binding; GO:0097367 carbohydrate …	K08790			IPR000719; IPR000961; IPR017892; IPR011009;	Protein kinase domain; AGC-kinase, C-terminal; Protein kinase, C-terminal; Protein kinase-like domain;	R	KOG0605	NDR and related serine/threonine kinases
K3Z5L2	33	K3Z5L2	S	sugar transporter ERD6-like 4 [Setaria italica]	LOC101761194	Si021829m.g	5	1.23		1.342	0.861		0.994	1.242		1.305	0.678		0.524	0.721	0.059636	0.99	0.87228	0.648	0.472	0.028602	plasma membrane	GO:0006810 transport; GO:0055085 transmembrane transport; GO:0051179 localization; GO:0051234 establishment of localization;	GO:0031224 intrinsic component of membrane; GO:0016020 membrane; GO:0016021 integral component of membrane; GO:0044425 membrane part;	GO:0022892 substrate-specific transporter activity; GO:0022891 substrate-specific transmembrane transporter activity; GO:0005215 transporter activity; GO:0022857 transmembrane transporter activity;	K08145			IPR020846;	Major facilitator superfamily domain;	R	KOG0254	Predicted transporter (major facilitator superfamily)
K3Z7T0	20	K3Z7T0	S	Nop53 (60S ribosomal biogenesis) protein [Medicago truncatula]	LOC101785468	Si022352m.g	1	0.584		0.665	0.934		1.038	0.655		0.581	1.674		1.573	1.579	0.031881	0.99	0.91904	1.647	2.627	0.0048404	nucleus									R	KOG2823	Cellular protein (glioma tumor suppressor candidate region gene 2)
K3ZPV9	2207	K3ZPV9	S	protein CHROMATIN REMODELING 4 [Setaria italica]	LOC101785187	Si028639m.g			1.02	1.006		0.97	0.957		0.883	0.947		1.119	1.085	0.951	0.035205	0.903	0.103019	1.144	1.204	0.039579	nucleus			GO:0003677 DNA binding; GO:0005524 ATP binding; GO:1901265 nucleoside phosphate binding; GO:0001882 nucleoside binding; GO:0043167 ion binding; GO:0005515 protein binding; GO:0000166 nucleotide binding; GO:0008270 zinc ion binding; GO:1901363 heterocyclic compound binding; GO:0097159 organic cyclic compound binding; GO:0032549 ribonucleoside binding; GO:0097367 carbohydrate derivative binding; GO…				IPR009463; IPR001965; IPR027417; IPR000953; IPR017877; IPR000330; IPR023780; IPR009057; IPR013083; IPR016197; IPR014001; IPR011011; IPR001650; IPR019787;	Domain of unknown function DUF1087; Zinc finger, PHD-type; P-loop containing nucleoside triphosphate hydrolase; Chromo/chromo shadow domain; Myb-like domain; SNF2-related, N-terminal domain; Chromo domain; Homeobox domain-like; Zinc finger, RING/FYVE/PHD-	R	KOG0383	Predicted helicase
K4A545	295	K4A545	S	serine/threonine-protein kinase STE20-like [Aegilops tauschii subsp. tauschii]	LOC101776185	Si033999m.g	1	0.924	0.887	1.087	0.946	0.995	0.863	0.795	0.832	0.824	1.327	1.3	1.218	0.968	0.70174	0.846	0.061679	1.371	1.569	0.000102568	nucleus	GO:0016310 phosphorylation; GO:0044267 cellular protein metabolic process; GO:0044238 primary metabolic process; GO:0044237 cellular metabolic process; GO:0006796 phosphate-containing compound metabolic process; GO:0071704 organic substance metabolic process; GO:0008152 metabolic process; GO:0006468 protein phosphorylation; GO:0006793 phosphorus metabolic process; GO:0044260 cellular macromolecul…		GO:0005524 ATP binding; GO:1901265 nucleoside phosphate binding; GO:0016773 phosphotransferase activity, alcohol group as acceptor; GO:0001882 nucleoside binding; GO:0043167 ion binding; GO:0004672 protein kinase activity; GO:0000166 nucleotide binding; GO:0097159 organic cyclic compound binding; GO:1901363 heterocyclic compound binding; GO:0032549 ribonucleoside binding; GO:0097367 carbohydrate …				IPR000719; IPR011009;	Protein kinase domain; Protein kinase-like domain;	R	KOG0667	Dual-specificity tyrosine-phosphorylation regulated kinase
K4A5B5	554	K4A5B5	S	Serine/threonine-protein phosphatase	LOC101780119	Si034069m.g		0.957	0.929		1.05	0.995		0.898	0.947		1.119	1.177		1.084	0.11956	0.978	0.54122	1.123	1.244	0.026962	cytoskeleton	GO:0050794 regulation of cellular process; GO:0044700 single organism signaling; GO:0009741 response to brassinosteroid; GO:0071310 cellular response to organic substance; GO:1901700 response to oxygen-containing compound; GO:0044699 single-organism process; GO:0050896 response to stimulus; GO:0071383 cellular response to steroid hormone stimulus; GO:0033993 response to lipid; GO:0007165 signal t…		GO:0042578 phosphoric ester hydrolase activity; GO:0003824 catalytic activity; GO:0016791 phosphatase activity; GO:0005488 binding; GO:0016788 hydrolase activity, acting on ester bonds; GO:0016787 hydrolase activity; GO:0005515 protein binding; GO:0004721 phosphoprotein phosphatase activity;				IPR029052; IPR004843; IPR015915; IPR006186;	Metallo-dependent phosphatase-like; Calcineurin-like phosphoesterase domain, ApaH type; Kelch-type beta propeller; Serine/threonine-specific protein phosphatase/bis(5-nucleosyl)-tetraphosphatase;	R	KOG0379	Kelch repeat-containing proteins
K4A6A7	333	K4A6A7	S	monosaccharide-sensing protein 2-like [Setaria italica]	LOC101773781	Si034411m.g	4	1.289	1.186	1.343	0.83	0.863	0.781	1.148	1.167	1.205	0.767	0.83	0.698	0.648	0.0007551	0.922	0.110664	0.928	0.652	0.00117548	vacuolar membrane	GO:0006810 transport; GO:0055085 transmembrane transport; GO:0051179 localization; GO:0051234 establishment of localization;	GO:0031224 intrinsic component of membrane; GO:0016020 membrane; GO:0016021 integral component of membrane; GO:0044425 membrane part;	GO:0022892 substrate-specific transporter activity; GO:0022891 substrate-specific transmembrane transporter activity; GO:0005215 transporter activity; GO:0022857 transmembrane transporter activity;				IPR020846;	Major facilitator superfamily domain;	R	KOG0254	Predicted transporter (major facilitator superfamily)
K4A7M5	373	K4A7M5	S	guanine nucleotide-binding protein-like NSN1 [Setaria italica]	LOC101780655	Si034881m.g	1	0.87	0.822	0.908	1.094	1.062	1.119	0.564	0.595	0.588	1.383	1.451	1.344	1.26	0.0020646	0.672	0.00027799	1.276	2.392	3.0029e-06	nucleus			GO:1901265 nucleoside phosphate binding; GO:0001882 nucleoside binding; GO:0043167 ion binding; GO:0000166 nucleotide binding; GO:0097159 organic cyclic compound binding; GO:1901363 heterocyclic compound binding; GO:0032549 ribonucleoside binding; GO:0097367 carbohydrate derivative binding; GO:0032553 ribonucleotide binding; GO:0005488 binding; GO:0032550 purine ribonucleoside binding; GO:0043168…	K14538	NUG1; nuclear GTP-binding protein	sita03008 Ribosome biogenesis in eukaryotes;	IPR006073; IPR027417; IPR023179; IPR030378; IPR014813;	GTP binding domain; P-loop containing nucleoside triphosphate hydrolase; GTP-binding protein, orthogonal bundle domain; Circularly permuted (CP)-type guanine nucleotide-binding (G) domain; Guanine nucleotide-binding protein-like 3, N-terminal domain;	R	KOG2484	GTPase
K4ACV4	257	K4ACV4	Y	glycine-rich RNA-binding protein RZ1C-like isoform X1 [Setaria italica]	LOC101755803	Si036711m.g	3	1.429	1.499	1.388	0.756	0.725	0.772	0.634	0.661	0.708	1.136	1.074	1.129	0.522	2.1819e-05	0.464	4.0046e-05	1.482	1.667	0.000157218	nucleus			GO:0097159 organic cyclic compound binding; GO:1901363 heterocyclic compound binding; GO:1901265 nucleoside phosphate binding; GO:0046914 transition metal ion binding; GO:0005488 binding; GO:0003676 nucleic acid binding; GO:0043167 ion binding; GO:0046872 metal ion binding; GO:0043169 cation binding; GO:0000166 nucleotide binding; GO:0008270 zinc ion binding; GO:0036094 small molecule binding;	K12885	RBMX; heterogeneous nuclear ribonucleoprotein G	sita03040 Spliceosome;	IPR000504; IPR012677; IPR001878;	RNA recognition motif domain; Nucleotide-binding alpha-beta plait domain; Zinc finger, CCHC-type;	R	KOG0118	FOG: RRM domain
K3XHZ9	203	K3XHZ9	Y	protein IWS1 homolog A [Setaria italica]	LOC101773803	Si001071m.g	2	0.695	0.832	0.829	0.942	0.879	0.888	1.39	1.277	1.209	0.966	1.005	1.045	1.15	0.086962	1.645	0.0022579	1.113	0.778	0.0058019	nucleus		GO:0043226 organelle; GO:0043231 intracellular membrane-bounded organelle; GO:0043229 intracellular organelle; GO:0005634 nucleus; GO:0044464 cell part; GO:0005622 intracellular; GO:0044424 intracellular part; GO:0043227 membrane-bounded organelle; GO:0005623 cell;					IPR017923;	Transcription factor IIS, N-terminal;	S	KOG1793	Uncharacterized conserved protein
K3XUQ3	1987	K3XUQ3	S	chromatin structure-remodeling complex protein SYD-like isoform X2 [Setaria italica]	LOC101775124	Si005660m.g	2	0.698	0.721		1.002	1.051		1.312	1.287		0.968	0.984		1.447	0.0060566	1.832	0.00096423	0.951	0.751	0.00194173	nucleus									S	KOG1181	FOG: Low-complexity
K3XSI4	678	K3XSI4	T	probable serine/threonine-protein kinase At1g18390 isoform X3 [Setaria italica]	LOC101770445	Si004883m.g	5	0.933		0.883	1.031		1.132	1.152		1.209	0.882		0.81	1.191	0.084842	1.3	0.0189165	0.782	0.717	0.020838	plasma membrane	GO:0016310 phosphorylation; GO:0044267 cellular protein metabolic process; GO:0044238 primary metabolic process; GO:0044237 cellular metabolic process; GO:0006796 phosphate-containing compound metabolic process; GO:0071704 organic substance metabolic process; GO:0008152 metabolic process; GO:0006468 protein phosphorylation; GO:0006793 phosphorus metabolic process; GO:0044260 cellular macromolecul…		GO:0005524 ATP binding; GO:1901265 nucleoside phosphate binding; GO:0016773 phosphotransferase activity, alcohol group as acceptor; GO:0001882 nucleoside binding; GO:0043167 ion binding; GO:0004672 protein kinase activity; GO:0000166 nucleotide binding; GO:0097159 organic cyclic compound binding; GO:1901363 heterocyclic compound binding; GO:0032549 ribonucleoside binding; GO:0097367 carbohydrate …				IPR032872; IPR000719; IPR001245; IPR013320; IPR011009;	Wall-associated receptor kinase, C-terminal; Protein kinase domain; Serine-threonine/tyrosine-protein kinase catalytic domain; Concanavalin A-like lectin/glucanase domain; Protein kinase-like domain;	T Signal transduction mechanisms	KOG1187	Serine/threonine protein kinase
K3XUW7	73	K3XUW7	S	LOW QUALITY PROTEIN: probable serine/threonine-protein kinase DDB_G0267686 [Musa acuminata subsp. malaccensis]	SETIT_005722mg	Si005722m.g		1.025	1.068	1.096	1.013	1.046	1.045	0.898	0.844	0.808	1.036	1.008	1.081	0.973	0.29394	0.8	0.0034994	1.007	1.225	0.0051797	nucleus	GO:0016310 phosphorylation; GO:0044267 cellular protein metabolic process; GO:0044238 primary metabolic process; GO:0044237 cellular metabolic process; GO:0006796 phosphate-containing compound metabolic process; GO:0071704 organic substance metabolic process; GO:0008152 metabolic process; GO:0006468 protein phosphorylation; GO:0006793 phosphorus metabolic process; GO:0044260 cellular macromolecul…		GO:0005524 ATP binding; GO:1901265 nucleoside phosphate binding; GO:0016773 phosphotransferase activity, alcohol group as acceptor; GO:0001882 nucleoside binding; GO:0043167 ion binding; GO:0005515 protein binding; GO:0004672 protein kinase activity; GO:0000166 nucleotide binding; GO:0097159 organic cyclic compound binding; GO:1901363 heterocyclic compound binding; GO:0032549 ribonucleoside bindi…				IPR000270; IPR000719; IPR001245; IPR011009;	PB1 domain; Protein kinase domain; Serine-threonine/tyrosine-protein kinase catalytic domain; Protein kinase-like domain;	T	KOG0192	Tyrosine kinase specific for activated (GTP-bound) p21cdc42Hs
K3XUX6	715	K3XUX6	S	trithorax group protein osa-like [Setaria italica]	LOC101786584	Si005733m.g	3	1.1	1.177	1.168	0.866	0.75	0.788	0.893	0.743	0.731	1.155	1.217	1.284	0.698	0.00158023	0.687	0.0049815	1.521	1.545	0.0035209	nucleus	GO:0016310 phosphorylation; GO:0044267 cellular protein metabolic process; GO:0044238 primary metabolic process; GO:0044237 cellular metabolic process; GO:0006796 phosphate-containing compound metabolic process; GO:0071704 organic substance metabolic process; GO:0008152 metabolic process; GO:0006468 protein phosphorylation; GO:0006793 phosphorus metabolic process; GO:0044260 cellular macromolecul…		GO:0005524 ATP binding; GO:1901265 nucleoside phosphate binding; GO:0016773 phosphotransferase activity, alcohol group as acceptor; GO:0001882 nucleoside binding; GO:0043167 ion binding; GO:0005515 protein binding; GO:0004672 protein kinase activity; GO:0000166 nucleotide binding; GO:0097159 organic cyclic compound binding; GO:1901363 heterocyclic compound binding; GO:0032549 ribonucleoside bindi…				IPR000270; IPR000719; IPR001245; IPR011009;	PB1 domain; Protein kinase domain; Serine-threonine/tyrosine-protein kinase catalytic domain; Protein kinase-like domain;	T	KOG0192	Tyrosine kinase specific for activated (GTP-bound) p21cdc42Hs
K3XW36	535	K3XW36	S	Mitogen-activated protein kinase	LOC101764468	Si006144m.g	5	0.818	0.939	0.877	1.192	0.925	1.172	1.187	1.115	1.165	0.871	1.075	0.828	1.249	0.075538	1.316	0.0032782	0.843	0.8	0.049159	cytoplasm	GO:0016310 phosphorylation; GO:0044267 cellular protein metabolic process; GO:0044238 primary metabolic process; GO:0044237 cellular metabolic process; GO:0006796 phosphate-containing compound metabolic process; GO:0071704 organic substance metabolic process; GO:0008152 metabolic process; GO:0006468 protein phosphorylation; GO:0006793 phosphorus metabolic process; GO:0044260 cellular macromolecul…		GO:0005524 ATP binding; GO:1901265 nucleoside phosphate binding; GO:0016773 phosphotransferase activity, alcohol group as acceptor; GO:0001882 nucleoside binding; GO:0043167 ion binding; GO:0004672 protein kinase activity; GO:0000166 nucleotide binding; GO:0004702 signal transducer, downstream of receptor, with serine/threonine kinase activity; GO:0004871 signal transducer activity; GO:0004707 MA…	K20538	MPK8; mitogen-activated protein kinase 8 [EC:2.7.11.24]	sita04016 MAPK signaling pathway - plant;	IPR000719; IPR011009;	Protein kinase domain; Protein kinase-like domain;	T	KOG0660	Mitogen-activated protein kinase
K3XWR0	437	K3XWR0	S	serine/threonine-protein kinase At5g01020 [Setaria italica]	LOC101777710	Si006368m.g		0.882	1.031	0.948	0.891	0.988	0.941	0.979	0.922	1	1.315	1.068	1.168	0.986	0.81802	1.014	0.77966	1.259	1.224	0.037497	cytoplasm	GO:0016310 phosphorylation; GO:0044267 cellular protein metabolic process; GO:0044238 primary metabolic process; GO:0044237 cellular metabolic process; GO:0006796 phosphate-containing compound metabolic process; GO:0071704 organic substance metabolic process; GO:0008152 metabolic process; GO:0006468 protein phosphorylation; GO:0006793 phosphorus metabolic process; GO:0044260 cellular macromolecul…		GO:0005524 ATP binding; GO:1901265 nucleoside phosphate binding; GO:0016773 phosphotransferase activity, alcohol group as acceptor; GO:0001882 nucleoside binding; GO:0043167 ion binding; GO:0004672 protein kinase activity; GO:0000166 nucleotide binding; GO:0097159 organic cyclic compound binding; GO:1901363 heterocyclic compound binding; GO:0032549 ribonucleoside binding; GO:0097367 carbohydrate …				IPR000719; IPR013320; IPR011009;	Protein kinase domain; Concanavalin A-like lectin/glucanase domain; Protein kinase-like domain;	T	KOG1187	Serine/threonine protein kinase
K3XXF6	222	K3XXF6	Y	Mitogen-activated protein kinase	LOC101772946	Si006611m.g		1.018	1.031	0.936	1.084	1.034	1.03	0.842	0.888	0.916	1.054	1.065	1.161	1.055	0.193778	0.886	0.03696	1.042	1.24	0.0054799	nucleus	GO:0016310 phosphorylation; GO:0044267 cellular protein metabolic process; GO:0044238 primary metabolic process; GO:0044237 cellular metabolic process; GO:0006796 phosphate-containing compound metabolic process; GO:0071704 organic substance metabolic process; GO:0008152 metabolic process; GO:0006468 protein phosphorylation; GO:0006793 phosphorus metabolic process; GO:0044260 cellular macromolecul…		GO:0005524 ATP binding; GO:1901265 nucleoside phosphate binding; GO:0016773 phosphotransferase activity, alcohol group as acceptor; GO:0001882 nucleoside binding; GO:0043167 ion binding; GO:0004672 protein kinase activity; GO:0000166 nucleotide binding; GO:0004702 signal transducer, downstream of receptor, with serine/threonine kinase activity; GO:0004871 signal transducer activity; GO:0004707 MA…	K14512	MPK6; mitogen-activated protein kinase 6 [EC:2.7.11.24]	sita04075 Plant hormone signal transduction; sita04016 MAPK signaling pathway - plant;	IPR000719; IPR011009;	Protein kinase domain; Protein kinase-like domain;	T	KOG0660	Mitogen-activated protein kinase
K3XXQ0	191	K3XXQ0	T	Mitogen-activated protein kinase	LOC101764874	Si006708m.g	1	0.922	0.907	0.971	0.988	1.011	0.979	0.865	0.904	0.908	1.225	1.172	1.137	1.064	0.052237	0.956	0.157083	1.187	1.32	0.000479	cytoplasm	GO:0016310 phosphorylation; GO:0044267 cellular protein metabolic process; GO:0044238 primary metabolic process; GO:0044237 cellular metabolic process; GO:0006796 phosphate-containing compound metabolic process; GO:0071704 organic substance metabolic process; GO:0008152 metabolic process; GO:0006468 protein phosphorylation; GO:0006793 phosphorus metabolic process; GO:0044260 cellular macromolecul…		GO:0005524 ATP binding; GO:1901265 nucleoside phosphate binding; GO:0016773 phosphotransferase activity, alcohol group as acceptor; GO:0001882 nucleoside binding; GO:0043167 ion binding; GO:0004672 protein kinase activity; GO:0000166 nucleotide binding; GO:0004702 signal transducer, downstream of receptor, with serine/threonine kinase activity; GO:0004871 signal transducer activity; GO:0004707 MA…	K20535	MPK1_2; mitogen-activated protein kinase 1/2 [EC:2.7.11.24]	sita04016 MAPK signaling pathway - plant;	IPR000719; IPR011009;	Protein kinase domain; Protein kinase-like domain;	T	KOG0660	Mitogen-activated protein kinase
K3Y6F4	233	K3Y6F4	S	serine/threonine-protein kinase STY46-like [Setaria italica]	LOC101780071	Si009795m.g	5	1.143		1.182	0.993		0.983	1.203		1.228	0.706		0.656	0.85	0.011423	1.046	0.151221	0.689	0.56	0.0042984	cytoplasm	GO:0016310 phosphorylation; GO:0044267 cellular protein metabolic process; GO:0044238 primary metabolic process; GO:0044237 cellular metabolic process; GO:0006796 phosphate-containing compound metabolic process; GO:0071704 organic substance metabolic process; GO:0008152 metabolic process; GO:0006468 protein phosphorylation; GO:0006793 phosphorus metabolic process; GO:0044260 cellular macromolecul…		GO:0005524 ATP binding; GO:0016597 amino acid binding; GO:1901265 nucleoside phosphate binding; GO:0016773 phosphotransferase activity, alcohol group as acceptor; GO:0001882 nucleoside binding; GO:0043167 ion binding; GO:0043177 organic acid binding; GO:0004672 protein kinase activity; GO:0000166 nucleotide binding; GO:0097159 organic cyclic compound binding; GO:1901363 heterocyclic compound bind…				IPR000719; IPR002912; IPR001245; IPR011009;	Protein kinase domain; ACT domain; Serine-threonine/tyrosine-protein kinase catalytic domain; Protein kinase-like domain;	T	KOG0192	Tyrosine kinase specific for activated (GTP-bound) p21cdc42Hs
K3Y708	161	K3Y708	S	Phosphoinositide phospholipase C	SETIT_009999mg	Si009999m.g	1	0.885	0.89	0.895	1.058	1.092	1.082	0.937	0.896	0.881	1.141	1.134	1.162	1.21	4.1619e-05	1.016	0.43932	1.063	1.266	0.00028058	chloroplast	GO:0050794 regulation of cellular process; GO:0044700 single organism signaling; GO:0051716 cellular response to stimulus; GO:0035556 intracellular signal transduction; GO:0044699 single-organism process; GO:0044238 primary metabolic process; GO:0023052 signaling; GO:0050896 response to stimulus; GO:0071704 organic substance metabolic process; GO:0007165 signal transduction; GO:0008152 metabolic …		GO:0004435 phosphatidylinositol phospholipase C activity; GO:0003824 catalytic activity; GO:0042578 phosphoric ester hydrolase activity; GO:0005488 binding; GO:0004629 phospholipase C activity; GO:0016788 hydrolase activity, acting on ester bonds; GO:0004620 phospholipase activity; GO:0005515 protein binding; GO:0016787 hydrolase activity; GO:0008081 phosphoric diester hydrolase activity; GO:0016…				IPR000909; IPR017946; IPR000008; IPR001711;	Phosphatidylinositol-specific phospholipase C, X domain; PLC-like phosphodiesterase, TIM beta/alpha-barrel domain; C2 domain; Phospholipase C, phosphatidylinositol-specific, Y domain;	T	KOG0169	Phosphoinositide-specific phospholipase C
K3YHH9	28	K3YHH9	S	serine/threonine-protein kinase STY8-like [Setaria italica]	LOC101777899	Si013509m.g	3	1.079	1.018		0.888	0.938		0.848	0.888		1.19	1.13		0.871	0.074275	0.828	0.036559	1.271	1.336	0.0139806	nucleus	GO:0016310 phosphorylation; GO:0044267 cellular protein metabolic process; GO:0044238 primary metabolic process; GO:0044237 cellular metabolic process; GO:0006796 phosphate-containing compound metabolic process; GO:0071704 organic substance metabolic process; GO:0008152 metabolic process; GO:0006468 protein phosphorylation; GO:0006793 phosphorus metabolic process; GO:0044260 cellular macromolecul…		GO:0016597 amino acid binding; GO:0005524 ATP binding; GO:1901265 nucleoside phosphate binding; GO:0016773 phosphotransferase activity, alcohol group as acceptor; GO:0001882 nucleoside binding; GO:0043167 ion binding; GO:0043177 organic acid binding; GO:0004672 protein kinase activity; GO:0000166 nucleotide binding; GO:0097159 organic cyclic compound binding; GO:1901363 heterocyclic compound bind…				IPR000719; IPR002912; IPR001245; IPR011009;	Protein kinase domain; ACT domain; Serine-threonine/tyrosine-protein kinase catalytic domain; Protein kinase-like domain;	T	KOG0192	Tyrosine kinase specific for activated (GTP-bound) p21cdc42Hs
K3YPG2	563	K3YPG2	S	Serine/threonine-protein kinase [Morus notabilis]	LOC101759918	Si016154m.g		1.018	0.996		1.027	1.048		1.066	1.145		0.904	0.908		1.03	0.182923	1.098	0.131204	0.873	0.82	0.03108	nucleus	GO:0016310 phosphorylation; GO:0044267 cellular protein metabolic process; GO:0044238 primary metabolic process; GO:0044237 cellular metabolic process; GO:0006796 phosphate-containing compound metabolic process; GO:0071704 organic substance metabolic process; GO:0008152 metabolic process; GO:0006468 protein phosphorylation; GO:0006793 phosphorus metabolic process; GO:0044260 cellular macromolecul…		GO:0005524 ATP binding; GO:1901265 nucleoside phosphate binding; GO:0016773 phosphotransferase activity, alcohol group as acceptor; GO:0001882 nucleoside binding; GO:0043167 ion binding; GO:0005515 protein binding; GO:0004672 protein kinase activity; GO:0000166 nucleotide binding; GO:0097159 organic cyclic compound binding; GO:1901363 heterocyclic compound binding; GO:0032549 ribonucleoside bindi…				IPR000270; IPR000719; IPR001245; IPR011009;	PB1 domain; Protein kinase domain; Serine-threonine/tyrosine-protein kinase catalytic domain; Protein kinase-like domain;	T	KOG0192	Tyrosine kinase specific for activated (GTP-bound) p21cdc42Hs
K3YPG5	992	K3YPG5	S	serine/threonine-protein kinase EDR1-like [Setaria italica]	LOC101753714	Si016157m.g	1	0.783	0.675	0.729	1.138	1.26	1.308	0.797	0.791	0.782	1.28	1.289	1.159	1.695	0.00090346	1.084	0.197597	1.006	1.573	0.00020116	plasma membrane	GO:0016310 phosphorylation; GO:0044267 cellular protein metabolic process; GO:0044238 primary metabolic process; GO:0044237 cellular metabolic process; GO:0006796 phosphate-containing compound metabolic process; GO:0071704 organic substance metabolic process; GO:0008152 metabolic process; GO:0006468 protein phosphorylation; GO:0006793 phosphorus metabolic process; GO:0044260 cellular macromolecul…		GO:0005524 ATP binding; GO:1901265 nucleoside phosphate binding; GO:0016773 phosphotransferase activity, alcohol group as acceptor; GO:0001882 nucleoside binding; GO:0043167 ion binding; GO:0004672 protein kinase activity; GO:0000166 nucleotide binding; GO:0097159 organic cyclic compound binding; GO:1901363 heterocyclic compound binding; GO:0032549 ribonucleoside binding; GO:0097367 carbohydrate …				IPR000719; IPR001245; IPR011009;	Protein kinase domain; Serine-threonine/tyrosine-protein kinase catalytic domain; Protein kinase-like domain;	T	KOG0192	Tyrosine kinase specific for activated (GTP-bound) p21cdc42Hs
K3YPZ1	694	K3YPZ1	S	serine/threonine-protein kinase CTR1-like [Setaria italica]	LOC101772325	Si016333m.g		1.103	1.04	1.062	0.97	1.081	0.999	1.082	1.084	1.037	0.874	0.84	0.918	0.952	0.2415	0.999	0.98214	0.863	0.822	0.0026188	nucleus	GO:0016310 phosphorylation; GO:0044267 cellular protein metabolic process; GO:0044238 primary metabolic process; GO:0044237 cellular metabolic process; GO:0006796 phosphate-containing compound metabolic process; GO:0071704 organic substance metabolic process; GO:0008152 metabolic process; GO:0006468 protein phosphorylation; GO:0006793 phosphorus metabolic process; GO:0044260 cellular macromolecul…		GO:0005524 ATP binding; GO:1901265 nucleoside phosphate binding; GO:0016773 phosphotransferase activity, alcohol group as acceptor; GO:0001882 nucleoside binding; GO:0043167 ion binding; GO:0004672 protein kinase activity; GO:0000166 nucleotide binding; GO:0097159 organic cyclic compound binding; GO:1901363 heterocyclic compound binding; GO:0032549 ribonucleoside binding; GO:0097367 carbohydrate …	K14510	CTR1; serine/threonine-protein kinase CTR1 [EC:2.7.11.1]	sita04075 Plant hormone signal transduction; sita04016 MAPK signaling pathway - plant;	IPR000719; IPR001245; IPR011009;	Protein kinase domain; Serine-threonine/tyrosine-protein kinase catalytic domain; Protein kinase-like domain;	T	KOG0192	Tyrosine kinase specific for activated (GTP-bound) p21cdc42Hs
K3Z3B5	74	K3Z3B5	S	serine/threonine-protein kinase STE20 isoform X1 [Oryza sativa Japonica Group]	LOC101783342	Si021033m.g	1	0.714	0.715	0.787	0.875	0.738	0.971	0.706	0.813	0.768	1.609	1.567	1.392	1.166	0.160396	1.032	0.5851	1.768	1.997	0.00033745	nucleus	GO:0016310 phosphorylation; GO:0044267 cellular protein metabolic process; GO:0044238 primary metabolic process; GO:0044237 cellular metabolic process; GO:0006796 phosphate-containing compound metabolic process; GO:0071704 organic substance metabolic process; GO:0008152 metabolic process; GO:0006468 protein phosphorylation; GO:0006793 phosphorus metabolic process; GO:0044260 cellular macromolecul…		GO:0005524 ATP binding; GO:1901265 nucleoside phosphate binding; GO:0016773 phosphotransferase activity, alcohol group as acceptor; GO:0001882 nucleoside binding; GO:0043167 ion binding; GO:0005515 protein binding; GO:0004672 protein kinase activity; GO:0000166 nucleotide binding; GO:0097159 organic cyclic compound binding; GO:1901363 heterocyclic compound binding; GO:0032549 ribonucleoside bindi…				IPR000270; IPR000719; IPR001245; IPR011009;	PB1 domain; Protein kinase domain; Serine-threonine/tyrosine-protein kinase catalytic domain; Protein kinase-like domain;	T	KOG0192	Tyrosine kinase specific for activated (GTP-bound) p21cdc42Hs
K3Z429	67	K3Z429	S	dual specificity protein kinase shkD isoform X2 [Setaria italica]	LOC101767428	Si021297m.g	1	0.9	0.96	0.937	1.021	0.993	1.033	0.858	0.899	0.817	1.223	1.176	1.196	1.089	0.0179646	0.92	0.066864	1.18	1.397	0.00036019	nucleus	GO:0050794 regulation of cellular process; GO:0016310 phosphorylation; GO:0060255 regulation of macromolecule metabolic process; GO:0019219 regulation of nucleobase-containing compound metabolic process; GO:0044267 cellular protein metabolic process; GO:0044237 cellular metabolic process; GO:0006796 phosphate-containing compound metabolic process; GO:0071704 organic substance metabolic process; G…		GO:0005524 ATP binding; GO:1901265 nucleoside phosphate binding; GO:0016773 phosphotransferase activity, alcohol group as acceptor; GO:0001882 nucleoside binding; GO:0043167 ion binding; GO:0004672 protein kinase activity; GO:0000166 nucleotide binding; GO:0097159 organic cyclic compound binding; GO:1901363 heterocyclic compound binding; GO:0032549 ribonucleoside binding; GO:0097367 carbohydrate …				IPR000719; IPR013767; IPR000014; IPR001245; IPR011009;	Protein kinase domain; PAS fold; PAS domain; Serine-threonine/tyrosine-protein kinase catalytic domain; Protein kinase-like domain;	T	KOG0192	Tyrosine kinase specific for activated (GTP-bound) p21cdc42Hs
K3Z573	92	K3Z573	S	FHA domain-containing protein DDL [Setaria italica]	LOC101762273	Si021691m.g		1.137	1.008	1.034	1.096	1.133	1.072	1.029	1.102	1.087	0.814	0.861	0.905	1.038	0.38764	1.012	0.77154	0.782	0.802	0.0039552	nucleus			GO:0005515 protein binding; GO:0005488 binding;	K13108			IPR008984; IPR000253;	SMAD/FHA domain; Forkhead-associated (FHA) domain;	T	KOG1882	Transcriptional regulator SNIP1, contains FHA domain
K3ZE75	164	K3ZE75	S	serine/threonine-protein kinase STY8-like isoform X1 [Setaria italica]	LOC101769300	Si024868m.g	6	0.764	0.755	0.774	0.753	0.85	0.844	1.04	1.115	0.999	1.477	1.265	1.358	1.067	0.186658	1.375	0.00064049	1.676	1.3	0.0090159	cytoplasm	GO:0016310 phosphorylation; GO:0044267 cellular protein metabolic process; GO:0044238 primary metabolic process; GO:0044237 cellular metabolic process; GO:0006796 phosphate-containing compound metabolic process; GO:0071704 organic substance metabolic process; GO:0008152 metabolic process; GO:0006468 protein phosphorylation; GO:0006793 phosphorus metabolic process; GO:0044260 cellular macromolecul…		GO:0005524 ATP binding; GO:0016597 amino acid binding; GO:1901265 nucleoside phosphate binding; GO:0016773 phosphotransferase activity, alcohol group as acceptor; GO:0001882 nucleoside binding; GO:0043167 ion binding; GO:0043177 organic acid binding; GO:0004672 protein kinase activity; GO:0000166 nucleotide binding; GO:0097159 organic cyclic compound binding; GO:1901363 heterocyclic compound bind…				IPR000719; IPR002912; IPR001245; IPR011009;	Protein kinase domain; ACT domain; Serine-threonine/tyrosine-protein kinase catalytic domain; Protein kinase-like domain;	T	KOG0192	Tyrosine kinase specific for activated (GTP-bound) p21cdc42Hs
K3ZIV4	249	K3ZIV4	S	leucine-rich repeat receptor protein kinase MSL1 [Setaria italica]	LOC101754827	Si026507m.g		1.075	1.074		0.967	0.891		0.857	0.899		1.081	1.123		0.865	0.17362	0.817	0.074963	1.186	1.255	0.0176219	chloroplast	GO:0016310 phosphorylation; GO:0044267 cellular protein metabolic process; GO:0044238 primary metabolic process; GO:0044237 cellular metabolic process; GO:0006796 phosphate-containing compound metabolic process; GO:0071704 organic substance metabolic process; GO:0008152 metabolic process; GO:0006468 protein phosphorylation; GO:0006793 phosphorus metabolic process; GO:0044260 cellular macromolecul…		GO:0005524 ATP binding; GO:1901265 nucleoside phosphate binding; GO:0016773 phosphotransferase activity, alcohol group as acceptor; GO:0001882 nucleoside binding; GO:0043167 ion binding; GO:0004672 protein kinase activity; GO:0000166 nucleotide binding; GO:0097159 organic cyclic compound binding; GO:1901363 heterocyclic compound binding; GO:0032549 ribonucleoside binding; GO:0097367 carbohydrate …				IPR000719; IPR013320; IPR011009;	Protein kinase domain; Concanavalin A-like lectin/glucanase domain; Protein kinase-like domain;	T	KOG1187	Serine/threonine protein kinase
K3ZQH2	662	K3ZQH2	S	serine/threonine-protein kinase pakA-like [Setaria italica]	LOC101770763	Si028852m.g	5	0.92	0.957	0.832	1.142	1.262	1.274	1.053	1.054	1.09	0.946	0.776	0.879	1.358	0.0048994	1.18	0.0179629	0.707	0.814	0.02368	nucleus			GO:0005515 protein binding; GO:0005488 binding;				IPR000270;	PB1 domain;	T	KOG0192	Tyrosine kinase specific for activated (GTP-bound) p21cdc42Hs
K3ZR00	410	K3ZR00	S	dual specificity protein kinase shkD-like [Setaria italica]	LOC101765600	Si029030m.g		0.967	0.976	1.044	1.059	1.164	1.003	1.12	1.059	1.03	0.883	0.832	0.933	1.08	0.20292	1.074	0.106301	0.821	0.825	0.0095182	nucleus	GO:0016310 phosphorylation; GO:0044267 cellular protein metabolic process; GO:0044238 primary metabolic process; GO:0044237 cellular metabolic process; GO:0006796 phosphate-containing compound metabolic process; GO:0071704 organic substance metabolic process; GO:0008152 metabolic process; GO:0006468 protein phosphorylation; GO:0006793 phosphorus metabolic process; GO:0044260 cellular macromolecul…		GO:0005524 ATP binding; GO:1901265 nucleoside phosphate binding; GO:0016773 phosphotransferase activity, alcohol group as acceptor; GO:0001882 nucleoside binding; GO:0043167 ion binding; GO:0004672 protein kinase activity; GO:0000166 nucleotide binding; GO:0097159 organic cyclic compound binding; GO:1901363 heterocyclic compound binding; GO:0032549 ribonucleoside binding; GO:0097367 carbohydrate …				IPR000719; IPR001245; IPR011009;	Protein kinase domain; Serine-threonine/tyrosine-protein kinase catalytic domain; Protein kinase-like domain;	T	KOG0192	Tyrosine kinase specific for activated (GTP-bound) p21cdc42Hs
K3ZRP7	310	K3ZRP7	S	Phosphoinositide phospholipase C	LOC101756981	Si029273m.g		0.876	1.044	0.963	1.047	0.945	1.069	1.227	1.079	1.076	0.875	0.95	0.928	1.062	0.39036	1.173	0.074057	0.899	0.814	0.014725	chloroplast	GO:0050794 regulation of cellular process; GO:0044700 single organism signaling; GO:0051716 cellular response to stimulus; GO:0035556 intracellular signal transduction; GO:0044699 single-organism process; GO:0044238 primary metabolic process; GO:0023052 signaling; GO:0050896 response to stimulus; GO:0071704 organic substance metabolic process; GO:0007165 signal transduction; GO:0008152 metabolic …		GO:0004435 phosphatidylinositol phospholipase C activity; GO:0003824 catalytic activity; GO:0042578 phosphoric ester hydrolase activity; GO:0004629 phospholipase C activity; GO:0005488 binding; GO:0016788 hydrolase activity, acting on ester bonds; GO:0004620 phospholipase activity; GO:0016787 hydrolase activity; GO:0008081 phosphoric diester hydrolase activity; GO:0005515 protein binding; GO:0016…	K05857	PLCD; phosphatidylinositol phospholipase C, delta [EC:3.1.4.11]	sita01100 Metabolic pathways; sita04070 Phosphatidylinositol signaling system; sita00562 Inositol phosphate metabolism;	IPR000909; IPR017946; IPR000008; IPR001711;	Phosphatidylinositol-specific phospholipase C, X domain; PLC-like phosphodiesterase, TIM beta/alpha-barrel domain; C2 domain; Phospholipase C, phosphatidylinositol-specific, Y domain;	T	KOG0169	Phosphoinositide-specific phospholipase C
K3ZS79	178	K3ZS79	S	calmodulin-binding receptor-like cytoplasmic kinase 3 [Setaria italica]	LOC101782352	Si029459m.g	3	1.006	1.063	1.094	0.995	0.964	0.97	0.829	0.845	0.852	1.125	1.122	1.05	0.926	0.044664	0.799	0.00097896	1.126	1.305	0.00037794	extracellular	GO:0016310 phosphorylation; GO:0044267 cellular protein metabolic process; GO:0044238 primary metabolic process; GO:0044237 cellular metabolic process; GO:0006796 phosphate-containing compound metabolic process; GO:0071704 organic substance metabolic process; GO:0008152 metabolic process; GO:0006468 protein phosphorylation; GO:0006793 phosphorus metabolic process; GO:0044260 cellular macromolecul…		GO:0005524 ATP binding; GO:1901265 nucleoside phosphate binding; GO:0016773 phosphotransferase activity, alcohol group as acceptor; GO:0001882 nucleoside binding; GO:0043167 ion binding; GO:0004672 protein kinase activity; GO:0000166 nucleotide binding; GO:0097159 organic cyclic compound binding; GO:1901363 heterocyclic compound binding; GO:0032549 ribonucleoside binding; GO:0097367 carbohydrate …				IPR000719; IPR013320; IPR011009;	Protein kinase domain; Concanavalin A-like lectin/glucanase domain; Protein kinase-like domain;	T	KOG1187	Serine/threonine protein kinase
K3ZTT0	73	K3ZTT0	Y	probable receptor-like protein kinase At5g47070 [Setaria italica]	LOC101771290	Si030010m.g	6	0.954		1	0.855		0.828	0.96		0.972	1.217		1.179	0.861	0.034604	0.989	0.6941	1.424	1.24	0.0062153	mitochondria	GO:0016310 phosphorylation; GO:0044267 cellular protein metabolic process; GO:0044238 primary metabolic process; GO:0044237 cellular metabolic process; GO:0006796 phosphate-containing compound metabolic process; GO:0071704 organic substance metabolic process; GO:0008152 metabolic process; GO:0006468 protein phosphorylation; GO:0006793 phosphorus metabolic process; GO:0044260 cellular macromolecul…		GO:0005524 ATP binding; GO:1901265 nucleoside phosphate binding; GO:0016773 phosphotransferase activity, alcohol group as acceptor; GO:0001882 nucleoside binding; GO:0043167 ion binding; GO:0004672 protein kinase activity; GO:0000166 nucleotide binding; GO:0097159 organic cyclic compound binding; GO:1901363 heterocyclic compound binding; GO:0032549 ribonucleoside binding; GO:0097367 carbohydrate …				IPR000719; IPR001245; IPR013320; IPR011009;	Protein kinase domain; Serine-threonine/tyrosine-protein kinase catalytic domain; Concanavalin A-like lectin/glucanase domain; Protein kinase-like domain;	T	KOG1187	Serine/threonine protein kinase
K4A5X4	596	K4A5X4	S	serine/threonine-protein kinase STE20 [Zea mays]	LOC101784831	Si034278m.g		0.997	0.975		1.005	1.016		0.921	0.886		1.071	1.124		1.025	0.186105	0.916	0.059499	1.086	1.215	0.024437	chloroplast	GO:0016310 phosphorylation; GO:0044267 cellular protein metabolic process; GO:0044238 primary metabolic process; GO:0044237 cellular metabolic process; GO:0006796 phosphate-containing compound metabolic process; GO:0071704 organic substance metabolic process; GO:0008152 metabolic process; GO:0006468 protein phosphorylation; GO:0006793 phosphorus metabolic process; GO:0044260 cellular macromolecul…		GO:0005524 ATP binding; GO:1901265 nucleoside phosphate binding; GO:0016773 phosphotransferase activity, alcohol group as acceptor; GO:0001882 nucleoside binding; GO:0043167 ion binding; GO:0004672 protein kinase activity; GO:0000166 nucleotide binding; GO:0097159 organic cyclic compound binding; GO:1901363 heterocyclic compound binding; GO:0032549 ribonucleoside binding; GO:0097367 carbohydrate …				IPR000719; IPR011009;	Protein kinase domain; Protein kinase-like domain;	T	KOG0576	Mitogen-activated protein kinase kinase kinase kinase (MAP4K), germinal center kinase family
K4A7P4	309	K4A7P4	S	SRSF protein kinase 1-like [Setaria italica]	LOC101770816	Si034900m.g	4	1.158	1.059		0.878	0.924		1.123	1.093		0.893	0.936		0.813	0.056822	1	0.9931	1.015	0.825	0.0193645	nucleus	GO:0016310 phosphorylation; GO:0044267 cellular protein metabolic process; GO:0044238 primary metabolic process; GO:0044237 cellular metabolic process; GO:0006796 phosphate-containing compound metabolic process; GO:0071704 organic substance metabolic process; GO:0008152 metabolic process; GO:0006468 protein phosphorylation; GO:0006793 phosphorus metabolic process; GO:0044260 cellular macromolecul…		GO:0005524 ATP binding; GO:1901265 nucleoside phosphate binding; GO:0016773 phosphotransferase activity, alcohol group as acceptor; GO:0001882 nucleoside binding; GO:0043167 ion binding; GO:0004672 protein kinase activity; GO:0000166 nucleotide binding; GO:0097159 organic cyclic compound binding; GO:1901363 heterocyclic compound binding; GO:0032549 ribonucleoside binding; GO:0097367 carbohydrate …	K08832			IPR000719; IPR011009;	Protein kinase domain; Protein kinase-like domain;	T	KOG1290	Serine/threonine protein kinase
K3XVT8	600	K3XVT8	S	zinc finger CCCH domain-containing protein 45 [Setaria italica]	LOC101765271	Si006046m.g	5	1.177	1.099	1.18	0.997	0.998	0.977	1.236	1.239	1.167	0.68	0.69	0.725	0.86	0.0034626	1.054	0.158958	0.705	0.575	3.8169e-05	nucleus			GO:0097159 organic cyclic compound binding; GO:1901363 heterocyclic compound binding; GO:0003723 RNA binding; GO:0005488 binding; GO:0003676 nucleic acid binding; GO:0043167 ion binding; GO:0043169 cation binding; GO:0046872 metal ion binding;	K14404	CPSF4; cleavage and polyadenylation specificity factor subunit 4	sita03015 mRNA surveillance pathway;	IPR000571; IPR007275;	Zinc finger, CCCH-type; YTH domain;	TA	KOG1902	Putative signal transduction protein involved in RNA splicing
K3ZPV6	3264	K3ZPV6	S	transcription-associated protein 1-like [Setaria italica]	LOC101777792	Si028636m.g	1	0.855	0.918	0.892	1.292	1.303	1.141	0.721	0.707	0.843	1.11	1.09	1.114	1.402	0.002119	0.852	0.05188	0.887	1.459	0.020978	plasma membrane			GO:0005515 protein binding; GO:0016301 kinase activity; GO:0003824 catalytic activity; GO:0016740 transferase activity; GO:0005488 binding; GO:0016772 transferase activity, transferring phosphorus-containing groups;	K08874			IPR000403; IPR011990; IPR003151; IPR016024; IPR014009; IPR003152; IPR011009;	Phosphatidylinositol 3-/4-kinase, catalytic domain; Tetratricopeptide-like helical domain; PIK-related kinase, FAT; Armadillo-type fold; PIK-related kinase; FATC domain; Protein kinase-like domain;	TBLD	KOG0889	Histone acetyltransferase SAGA, TRRAP/TRA1 component, PI-3 kinase superfamily
K3ZRE8	648	K3ZRE8	S	"""""""phosphatidylinositol 3,4,5-trisphosphate 3-phosphatase and dual-specificity protein phosphatase PTEN-like [Setaria italica]"""""""	LOC101758319	Si029178m.g		1.075		1.073	0.912		0.923	0.901		0.919	1.111		1.092	0.854	0.00148006	0.847	0.0035765	1.201	1.21	0.0046838	nucleus	GO:0008152 metabolic process; GO:0016311 dephosphorylation; GO:0044237 cellular metabolic process; GO:0006793 phosphorus metabolic process; GO:0009987 cellular process; GO:0006796 phosphate-containing compound metabolic process;		GO:0004725 protein tyrosine phosphatase activity; GO:0003824 catalytic activity; GO:0042578 phosphoric ester hydrolase activity; GO:0016791 phosphatase activity; GO:0005488 binding; GO:0016788 hydrolase activity, acting on ester bonds; GO:0005515 protein binding; GO:0016787 hydrolase activity; GO:0004721 phosphoprotein phosphatase activity;	K01110	PTEN; phosphatidylinositol-3,4,5-trisphosphate 3-phosphatase and dual-specificity protein phosphatase PTEN [EC:3.1.3.16 3.1.3.48 3.1.3.67]	sita01100 Metabolic pathways; sita04070 Phosphatidylinositol signaling system; sita00562 Inositol phosphate metabolism;	IPR029021; IPR029023; IPR014020; IPR000008;	Protein-tyrosine phosphatase-like; Tensin phosphatase, lipid phosphatase domain; Tensin phosphatase, C2 domain; C2 domain;	TR	KOG2283	Clathrin coat dissociation kinase GAK/PTEN/Auxilin and related tyrosine phosphatases
K3XEY9	687	K3XEY9	T	TBC1 domain family member 8B-like [Setaria italica]	LOC101775304	Si000456m.g	3	1.356		1.342	1.023		1.004	0.743		0.738	0.975		1.007	0.751	0.00140031	0.549	0.000103258	0.978	1.338	0.0031961	chloroplast							IPR000195;	Rab-GTPase-TBC domain;	U Intracellular trafficking, secretion, and vesicular transport	KOG2058	Ypt/Rab GTPase activating protein
K3YA75	113	K3YA75	S	syntaxin-52-like [Setaria italica]	LOC101778863	Si010973m.g	1	0.895	0.954	0.957	1.088	1.044	1.056	0.893	0.89	0.837	1.145	1.087	1.146	1.136	0.0069434	0.934	0.086581	1.06	1.289	0.00074292	nucleus			GO:0005515 protein binding; GO:0005488 binding;				IPR000727;	Target SNARE coiled-coil homology domain;	U	KOG3202	SNARE protein TLG1/Syntaxin 6
K3Z3W6	774	K3Z3W6	T	TBC1 domain family member 10B-like [Setaria italica]	LOC101766464	Si021234m.g		0.958	0.917	1.021	0.92	1.12	1.04	0.981	0.886	0.89	1.155	1.114	1.135	1.064	0.41502	0.952	0.33996	1.105	1.235	0.003697	nucleus							IPR000195;	Rab-GTPase-TBC domain;	U	KOG2058	Ypt/Rab GTPase activating protein
K4A745	495	K4A745	S	SEC1 family transport protein SLY1 [Setaria italica]	LOC101763651	Si034701m.g		1.218	1.017	0.951	0.996	1.083	1.044	0.809	0.847	0.926	0.993	1.064	1.08	0.98	0.8563	0.81	0.069724	1.004	1.215	0.0144768	chloroplast	GO:0006904 vesicle docking involved in exocytosis; GO:0016192 vesicle-mediated transport; GO:0044763 single-organism cellular process; GO:0044699 single-organism process; GO:0048278 vesicle docking; GO:0022406 membrane docking; GO:0051234 establishment of localization; GO:0006810 transport; GO:1902578 single-organism localization; GO:0032940 secretion by cell; GO:0051179 localization; GO:0009987 …			K19998			IPR027482;	Sec1-like, domain 2;	U	KOG1301	Vesicle trafficking protein Sly1 (Sec1 family)
K4A7J8	300	K4A7J8	S	signal recognition particle receptor subunit alpha [Setaria italica]	LOC101769486	Si034718m.g	2	0.987	0.893	0.894	1.082	0.934	0.898	1.123	1.25	1.279	0.844	0.913	0.948	1.05	0.5133	1.317	0.0061844	0.928	0.741	0.0047214	chloroplast	GO:0046907 intracellular transport; GO:0072599 establishment of protein localization to endoplasmic reticulum; GO:0072594 establishment of protein localization to organelle; GO:0072657 protein localization to membrane; GO:0045047 protein targeting to ER; GO:0071702 organic substance transport; GO:0006613 cotranslational protein targeting to membrane; GO:0015031 protein transport; GO:0051234 estab…	GO:0043229 intracellular organelle; GO:0016020 membrane; GO:0005783 endoplasmic reticulum; GO:0042175 nuclear outer membrane-endoplasmic reticulum membrane network; GO:0030867 rough endoplasmic reticulum membrane; GO:0098588 bounding membrane of organelle; GO:0031090 organelle membrane; GO:0005791 rough endoplasmic reticulum; GO:0098796 membrane protein complex; GO:0005737 cytoplasm; GO:0044446 i…	GO:1901265 nucleoside phosphate binding; GO:0044877 macromolecular complex binding; GO:0001882 nucleoside binding; GO:0043167 ion binding; GO:0016817 hydrolase activity, acting on acid anhydrides; GO:0016787 hydrolase activity; GO:0000166 nucleotide binding; GO:0017111 nucleoside-triphosphatase activity; GO:0097159 organic cyclic compound binding; GO:1901363 heterocyclic compound binding; GO:0032…				IPR003593; IPR007222; IPR013822; IPR027417; IPR000897; IPR011012;	AAA+ ATPase domain; Signal recognition particle receptor, alpha subunit, N-terminal; Signal recognition particle, SRP54 subunit, helical bundle; P-loop containing nucleoside triphosphate hydrolase; Signal recognition particle, SRP54 subunit, GTPase domain	U	KOG0781	Signal recognition particle receptor, alpha subunit
K3Z420	79	K3Z420	S	protein-tyrosine-phosphatase MKP1 [Setaria italica]	LOC101760093	Si021288m.g	1	0.884	0.795	0.913	1.063	1.117	1.13	0.924	0.944	0.885	1.101	1.166	1.088	1.277	0.0058189	1.062	0.25058	1.014	1.219	0.0022976	nucleus	GO:0044267 cellular protein metabolic process; GO:0044238 primary metabolic process; GO:0006470 protein dephosphorylation; GO:0016311 dephosphorylation; GO:0044237 cellular metabolic process; GO:0006796 phosphate-containing compound metabolic process; GO:0071704 organic substance metabolic process; GO:0008152 metabolic process; GO:0006793 phosphorus metabolic process; GO:0044260 cellular macromol…		GO:0004725 protein tyrosine phosphatase activity; GO:0003824 catalytic activity; GO:0042578 phosphoric ester hydrolase activity; GO:0016791 phosphatase activity; GO:0016788 hydrolase activity, acting on ester bonds; GO:0016787 hydrolase activity; GO:0008138 protein tyrosine/serine/threonine phosphatase activity; GO:0004721 phosphoprotein phosphatase activity;				IPR029021; IPR000387; IPR000340; IPR020422; IPR029006;	Protein-tyrosine phosphatase-like; Tyrosine specific protein phosphatases domain; Dual specificity phosphatase, catalytic domain; Dual specificity protein phosphatase domain; ADF-H/Gelsolin-like domain;	V	KOG1716	Dual specificity phosphatase

## Sheet: An04
Protein accession	Position	Amino acid	Protein description	Gene name	Gene	AN04T/AN04C Ratio	AN04T/AN04C P value	Subcellular localization	Biological Process	Cellular Component	Molecular Function	KEGG KO No#	KEGG Gene	KEGG pathway	IPR ID	Domain description	KOG category	KOG NO#	KOG description
K3XUU3	18	Y	CHD3-type chromatin-remodeling factor PICKLE [Setaria italica]	LOC101784172	Si005700m.g	0.631	0.0178779	cytoplasm			GO:0005524 ATP binding; GO:1901265 nucleoside phosphate binding; GO:0001882 nucleoside binding; GO:0043167 ion binding; GO:0005515 protein binding; GO:0000166 nucleotide binding; GO:0008270 zinc ion binding; GO:0097159 organic cyclic compound binding; GO:1901363 heterocyclic compound binding; GO:0032549 ribonucleoside binding; GO:0097367 carbohydrate derivative binding; GO:0046914 transition meta…	K11643			IPR009463; IPR001965; IPR027417; IPR009462; IPR000953; IPR000330; IPR023780; IPR013083; IPR014001; IPR016197; IPR001650; IPR019787;	Domain of unknown function DUF1087; Zinc finger, PHD-type; P-loop containing nucleoside triphosphate hydrolase; Domain of unknown function DUF1086; Chromo/chromo shadow domain; SNF2-related, N-terminal domain; Chromo domain; Zinc finger, RING/FYVE/PHD-typ
K3YUN7	21	S	chaperone protein dnaJ 6 [Zea mays]	LOC101779757	Si017983m.g	0.793	0.00132257	nucleus				K09529			IPR001623;	DnaJ domain;
K3ZRL2	344	S	serine/arginine repetitive matrix protein 2-like [Setaria italica]	LOC101752927	Si029238m.g	1.275	0.00061849	nucleus			GO:0097159 organic cyclic compound binding; GO:1901363 heterocyclic compound binding; GO:1901265 nucleoside phosphate binding; GO:0005488 binding; GO:0003676 nucleic acid binding; GO:0000166 nucleotide binding; GO:0036094 small molecule binding;				IPR000504; IPR012677;	RNA recognition motif domain; Nucleotide-binding alpha-beta plait domain;
K3YGD8	269	S	RNA-binding protein 25 isoform X1 [Setaria italica]	LOC101768993	Si013306m.g	1.235	0.003241	chloroplast	GO:0006396 RNA processing; GO:0006725 cellular aromatic compound metabolic process; GO:1901360 organic cyclic compound metabolic process; GO:0006807 nitrogen compound metabolic process; GO:0044238 primary metabolic process; GO:0044237 cellular metabolic process; GO:0071704 organic substance metabolic process; GO:0006397 mRNA processing; GO:0016070 RNA metabolic process; GO:0008152 metabolic proce…		GO:0097159 organic cyclic compound binding; GO:1901363 heterocyclic compound binding; GO:1901265 nucleoside phosphate binding; GO:0005488 binding; GO:0003676 nucleic acid binding; GO:0000166 nucleotide binding; GO:0036094 small molecule binding;	K12822	RBM25; RNA-binding protein 25	sita03040 Spliceosome;	IPR034268; IPR000504; IPR012677; IPR002483;	RBM25, RNA recognition motif; RNA recognition motif domain; Nucleotide-binding alpha-beta plait domain; PWI domain;	A	KOG2253	U1 snRNP complex, subunit SNU71 and related PWI-motif proteins
K3YPE3	917	S	regulator of nonsense transcripts UPF2 [Setaria italica]	LOC101757870	Si016135m.g	1.438	0.0072974	nucleus			GO:0097159 organic cyclic compound binding; GO:1901363 heterocyclic compound binding; GO:0003723 RNA binding; GO:0005515 protein binding; GO:0005488 binding; GO:0003676 nucleic acid binding;	K14327	UPF2; regulator of nonsense transcripts 2	sita03015 mRNA surveillance pathway; sita03013 RNA transport;	IPR016024; IPR003890; IPR016021; IPR007193;	Armadillo-type fold; MIF4G-like, type 3; MIF4G-like domain; Up-frameshift suppressor 2;	A	KOG2051	Nonsense-mediated mRNA decay 2 protein
K3YR68	207	S	polyadenylate-binding protein-interacting protein 4 isoform X2 [Setaria italica]	LOC101786488	Si016687m.g	1.279	0.00043799	nucleus							IPR009604; IPR025852; IPR009818;	LsmAD domain; Ataxin 2, SM domain; Ataxin-2, C-terminal;	A	KOG2375	Protein interacting with poly(A)-binding protein
K3YSW3	362	S	putative RNA-binding protein Luc7-like 2 [Setaria italica]	LOC101763704	Si017358m.g	0.579	0.035896	nucleus	GO:0044085 cellular component biogenesis; GO:0006376 mRNA splice site selection; GO:0016043 cellular component organization; GO:0022613 ribonucleoprotein complex biogenesis; GO:0022618 ribonucleoprotein complex assembly; GO:0006725 cellular aromatic compound metabolic process; GO:0044237 cellular metabolic process; GO:0071704 organic substance metabolic process; GO:0000398 mRNA splicing, via spli…	GO:0005685 U1 snRNP; GO:0043229 intracellular organelle; GO:0044446 intracellular organelle part; GO:0032991 macromolecular complex; GO:0044424 intracellular part; GO:0005623 cell; GO:0044422 organelle part; GO:0097525 spliceosomal snRNP complex; GO:0043231 intracellular membrane-bounded organelle; GO:0043226 organelle; GO:0005634 nucleus; GO:0044464 cell part; GO:0005622 intracellular; GO:199090…	GO:0097159 organic cyclic compound binding; GO:1901363 heterocyclic compound binding; GO:0003729 mRNA binding; GO:0003723 RNA binding; GO:0005488 binding; GO:0003676 nucleic acid binding;						A	KOG0796	Spliceosome subunit
K3YV83	204	S	serine/arginine-rich splicing factor RS40 isoform X2 [Setaria italica]	LOC101773686	Si017971m.g	0.766	2.3574e-05	nucleus			GO:0097159 organic cyclic compound binding; GO:1901363 heterocyclic compound binding; GO:1901265 nucleoside phosphate binding; GO:0005488 binding; GO:0003676 nucleic acid binding; GO:0000166 nucleotide binding; GO:0036094 small molecule binding;	K12893	SFRS4_5_6; splicing factor, arginine/serine-rich 4/5/6	sita03040 Spliceosome;	IPR000504; IPR012677;	RNA recognition motif domain; Nucleotide-binding alpha-beta plait domain;	A	KOG0106	Alternative splicing factor SRp55/B52/SRp75 (RRM superfamily)
K3ZID6	99	S	heterogeneous nuclear ribonucleoprotein 1 [Setaria italica]	LOC101763753	Si026338m.g	1.249	1.76512e-05	nucleus			GO:0097159 organic cyclic compound binding; GO:1901363 heterocyclic compound binding; GO:0003723 RNA binding; GO:1901265 nucleoside phosphate binding; GO:0005488 binding; GO:0003676 nucleic acid binding; GO:0000166 nucleotide binding; GO:0036094 small molecule binding;	K14411	MSI; RNA-binding protein Musashi	sita03015 mRNA surveillance pathway;	IPR000504; IPR034131; IPR012677;	RNA recognition motif domain; DAZ-associated protein 1, RNA recognition motif 2; Nucleotide-binding alpha-beta plait domain;	A	KOG4205	RNA-binding protein musashi/mRNA cleavage and polyadenylation factor I complex, subunit HRP1
K3ZQD8	912	T	pre-mRNA-processing protein 40A [Setaria italica]	LOC101759396	Si028818m.g	2.139	0.000197291	chloroplast			GO:0005515 protein binding; GO:0005488 binding;	K12821	PRPF40; pre-mRNA-processing factor 40	sita03040 Spliceosome;	IPR002713; IPR001202;	FF domain; WW domain;	A	KOG0152	Spliceosomal protein FBP11/Splicing factor PRP40
K3ZQH3	875	S	pre-mRNA-splicing factor SYF1 [Setaria italica]	LOC101775476	Si028853m.g	0.828	0.0045989	chloroplast	GO:0006396 RNA processing; GO:0006725 cellular aromatic compound metabolic process; GO:1901360 organic cyclic compound metabolic process; GO:0006807 nitrogen compound metabolic process; GO:0044238 primary metabolic process; GO:0044237 cellular metabolic process; GO:0071704 organic substance metabolic process; GO:0016070 RNA metabolic process; GO:0008152 metabolic process; GO:0090304 nucleic acid …		GO:0005515 protein binding; GO:0005488 binding;	K12867	SYF1; pre-mRNA-splicing factor SYF1	sita03040 Spliceosome;	IPR011990; IPR013026;	Tetratricopeptide-like helical domain; Tetratricopeptide repeat-containing domain;	A	KOG2047	mRNA splicing factor
K3ZRE6	111	S	DEAD-box ATP-dependent RNA helicase 52B-like [Setaria italica]	LOC101781659	Si029176m.g	1.208	0.0092616	cytoplasm			GO:0005524 ATP binding; GO:1901265 nucleoside phosphate binding; GO:0001882 nucleoside binding; GO:0043167 ion binding; GO:0000166 nucleotide binding; GO:0097159 organic cyclic compound binding; GO:1901363 heterocyclic compound binding; GO:0032549 ribonucleoside binding; GO:0097367 carbohydrate derivative binding; GO:0032553 ribonucleotide binding; GO:0005488 binding; GO:0003676 nucleic acid bind…	K11594			IPR011545; IPR014014; IPR014001; IPR027417; IPR001650;	DEAD/DEAH box helicase domain; RNA helicase, DEAD-box type, Q motif; Helicase superfamily 1/2, ATP-binding domain; P-loop containing nucleoside triphosphate hydrolase; Helicase, C-terminal;	A	KOG0335	ATP-dependent RNA helicase
K4AE28	249	S	serine/arginine-rich splicing factor RS31 [Setaria italica]	LOC101772434	Si037135m.g	0.686	0.030723	nucleus			GO:0097159 organic cyclic compound binding; GO:1901363 heterocyclic compound binding; GO:1901265 nucleoside phosphate binding; GO:0005488 binding; GO:0003676 nucleic acid binding; GO:0000166 nucleotide binding; GO:0036094 small molecule binding;	K12893	SFRS4_5_6; splicing factor, arginine/serine-rich 4/5/6	sita03040 Spliceosome;	IPR000504; IPR012677;	RNA recognition motif domain; Nucleotide-binding alpha-beta plait domain;	A	KOG0106	Alternative splicing factor SRp55/B52/SRp75 (RRM superfamily)
K3Z3H8	416	S	cell division cycle 5-like protein [Setaria italica]	LOC101781581	Si021096m.g	0.673	0.00032066	nucleus			GO:0097159 organic cyclic compound binding; GO:1901363 heterocyclic compound binding; GO:0003677 DNA binding; GO:0005488 binding; GO:0003676 nucleic acid binding;	K12860	CDC5L; pre-mRNA-splicing factor CDC5/CEF1	sita03040 Spliceosome;	IPR021786; IPR001005; IPR009057; IPR017930;	Pre-mRNA splicing factor component Cdc5p/Cef1; SANT/Myb domain; Homeobox domain-like; Myb domain;	AD	KOG0050	mRNA splicing protein CDC5 (Myb superfamily)
K3ZRC0	140	S	Polyadenylate-binding protein	LOC101772489	Si029150m.g	1.253	0.0085612	extracellular			GO:0097159 organic cyclic compound binding; GO:1901363 heterocyclic compound binding; GO:0003723 RNA binding; GO:1901265 nucleoside phosphate binding; GO:0005488 binding; GO:0003676 nucleic acid binding; GO:0000166 nucleotide binding; GO:0036094 small molecule binding;	K13126	PABPC; polyadenylate-binding protein	sita03015 mRNA surveillance pathway; sita03018 RNA degradation; sita03013 RNA transport;	IPR002004; IPR000504; IPR012677; IPR003954;	Polyadenylate-binding protein/Hyperplastic disc protein; RNA recognition motif domain; Nucleotide-binding alpha-beta plait domain; RNA recognition motif domain, eukaryote;	AJ	KOG0123	Polyadenylate-binding protein (RRM superfamily)
K3XWK3	420	S	Histone deacetylase	LOC101756624	Si006243m.g	0.783	0.0048584	nucleus	GO:0016043 cellular component organization; GO:0016570 histone modification; GO:0044267 cellular protein metabolic process; GO:0044238 primary metabolic process; GO:0044237 cellular metabolic process; GO:0071704 organic substance metabolic process; GO:0008152 metabolic process; GO:0051276 chromosome organization; GO:0035601 protein deacylation; GO:0006996 organelle organization; GO:0044260 cellul…		GO:0004407 histone deacetylase activity; GO:0019213 deacetylase activity; GO:0016787 hydrolase activity; GO:0016811 hydrolase activity, acting on carbon-nitrogen (but not peptide) bonds, in linear amides; GO:0033558 protein deacetylase activity; GO:0003824 catalytic activity; GO:0016810 hydrolase activity, acting on carbon-nitrogen (but not peptide) bonds;	K06067			IPR023801;	Histone deacetylase domain;	B	KOG1342	Histone deacetylase complex, catalytic component RPD3
K4A5I6	479	S	SWI/SNF complex subunit SWI3D isoform X3 [Setaria italica]	LOC101770817	Si034136m.g	1.366	0.0198383	nucleus			GO:0097159 organic cyclic compound binding; GO:1901363 heterocyclic compound binding; GO:0003677 DNA binding; GO:0046914 transition metal ion binding; GO:0005488 binding; GO:0043167 ion binding; GO:0003676 nucleic acid binding; GO:0043169 cation binding; GO:0046872 metal ion binding; GO:0005515 protein binding; GO:0008270 zinc ion binding;	K11649			IPR011991; IPR001005; IPR009057; IPR007526; IPR017884; IPR000433; IPR032451;	Winged helix-turn-helix DNA-binding domain; SANT/Myb domain; Homeobox domain-like; SWIRM domain; SANT domain; Zinc finger, ZZ-type; SMARCC, C-terminal;	B	KOG1279	Chromatin remodeling factor subunit and related transcription factors
K3Z766	98	S	nucleosome assembly protein 1;2 [Setaria italica]	LOC101767418	Si022386m.g	0.812	0.027019	cytoplasm	GO:0044085 cellular component biogenesis; GO:0016043 cellular component organization; GO:0034728 nucleosome organization; GO:0034622 cellular macromolecular complex assembly; GO:0006333 chromatin assembly or disassembly; GO:0043933 macromolecular complex subunit organization; GO:0065004 protein-DNA complex assembly; GO:0006323 DNA packaging; GO:0006334 nucleosome assembly; GO:0051276 chromosome o…	GO:0043226 organelle; GO:0043231 intracellular membrane-bounded organelle; GO:0043229 intracellular organelle; GO:0005634 nucleus; GO:0044464 cell part; GO:0005622 intracellular; GO:0044424 intracellular part; GO:0043227 membrane-bounded organelle; GO:0005623 cell;		K11279					BD	KOG1507	Nucleosome assembly protein NAP-1
K3ZPW1	1738	S	ATP-dependent helicase BRM-like [Setaria italica]	SETIT_028641mg	Si028641m.g	0.794	9.7631e-05	nucleus	GO:0050794 regulation of cellular process; GO:0010468 regulation of gene expression; GO:0006355 regulation of transcription, DNA-templated; GO:0031326 regulation of cellular biosynthetic process; GO:0080090 regulation of primary metabolic process; GO:0060255 regulation of macromolecule metabolic process; GO:0019219 regulation of nucleobase-containing compound metabolic process; GO:0010556 regulat…	GO:0043226 organelle; GO:0043231 intracellular membrane-bounded organelle; GO:0043229 intracellular organelle; GO:0005634 nucleus; GO:0044464 cell part; GO:0005622 intracellular; GO:0044424 intracellular part; GO:0043227 membrane-bounded organelle; GO:0005623 cell;	GO:0005524 ATP binding; GO:1901265 nucleoside phosphate binding; GO:0001882 nucleoside binding; GO:0043167 ion binding; GO:0005515 protein binding; GO:0000166 nucleotide binding; GO:0097159 organic cyclic compound binding; GO:1901363 heterocyclic compound binding; GO:0032549 ribonucleoside binding; GO:0097367 carbohydrate derivative binding; GO:0032553 ribonucleotide binding; GO:0005488 binding; …	K11647			IPR014978; IPR027417; IPR014001; IPR001650; IPR001487; IPR000330;	Glutamine-Leucine-Glutamine, QLQ; P-loop containing nucleoside triphosphate hydrolase; Helicase superfamily 1/2, ATP-binding domain; Helicase, C-terminal; Bromodomain; SNF2-related, N-terminal domain;	BK	KOG0386	Chromatin remodeling complex SWI/SNF, component SWI2 and related ATPases (DNA/RNA helicase superfamily)
K3YZ26	8	S	L-lactate dehydrogenase	LOC101769096	Si019533m.g	1.307	0.021863	cytoplasm	GO:0008152 metabolic process; GO:0055114 oxidation-reduction process; GO:0044710 single-organism metabolic process; GO:0044281 small molecule metabolic process; GO:0044763 single-organism cellular process; GO:0019752 carboxylic acid metabolic process; GO:0044699 single-organism process; GO:0005975 carbohydrate metabolic process; GO:0044238 primary metabolic process; GO:0006082 organic acid metabo…	GO:0044424 intracellular part; GO:0005623 cell; GO:0044464 cell part; GO:0005622 intracellular; GO:0005737 cytoplasm;	GO:0016614 oxidoreductase activity, acting on CH-OH group of donors; GO:0004457 lactate dehydrogenase activity; GO:0016616 oxidoreductase activity, acting on the CH-OH group of donors, NAD or NADP as acceptor; GO:0004459 L-lactate dehydrogenase activity; GO:0003824 catalytic activity; GO:0016491 oxidoreductase activity;	K00016	LDH; L-lactate dehydrogenase [EC:1.1.1.27]	sita01100 Metabolic pathways; sita00620 Pyruvate metabolism; sita00010 Glycolysis / Gluconeogenesis; sita01110 Biosynthesis of secondary metabolites; sita00270 Cysteine and methionine metabolism;	IPR022383; IPR016040; IPR001236; IPR015955;	Lactate/malate dehydrogenase, C-terminal; NAD(P)-binding domain; Lactate/malate dehydrogenase, N-terminal; Lactate dehydrogenase/glycoside hydrolase, family 4, C-terminal;	C	KOG1495	Lactate dehydrogenase
K3XV97	629	S	extra-large guanine nucleotide-binding protein 3-like [Setaria italica]	LOC101777577	Si005854m.g	1.213	0.0029165	mitochondria	GO:0007186 G-protein coupled receptor signaling pathway; GO:0050794 regulation of cellular process; GO:0044700 single organism signaling; GO:0051716 cellular response to stimulus; GO:0007165 signal transduction; GO:0050789 regulation of biological process; GO:0007154 cell communication; GO:0044699 single-organism process; GO:0023052 signaling; GO:0050896 response to stimulus; GO:0009987 cellular …		GO:1901265 nucleoside phosphate binding; GO:0044877 macromolecular complex binding; GO:0031683 G-protein beta/gamma-subunit complex binding; GO:0016817 hydrolase activity, acting on acid anhydrides; GO:0016787 hydrolase activity; GO:0005515 protein binding; GO:0000166 nucleotide binding; GO:0017111 nucleoside-triphosphatase activity; GO:0004871 signal transducer activity; GO:1901363 heterocyclic …				IPR027417; IPR011011; IPR011025;	P-loop containing nucleoside triphosphate hydrolase; Zinc finger, FYVE/PHD-type; G protein alpha subunit, helical insertion;	DT	KOG0082	G-protein alpha subunit (small G protein superfamily)
K3YPP6	219	T	clathrin interactor EPSIN 2 [Setaria italica]	LOC101777347	Si016238m.g	0.819	0.00051865	nucleus				K12471	EPN; epsin	sita04144 Endocytosis;	IPR013809; IPR008942;	ENTH domain; ENTH/VHS;	F	KOG2056	Equilibrative nucleoside transporter protein
K3YIK0	318	S	Glucose-6-phosphate 1-epimerase	LOC101763158	Si014069m.g	0.789	0.0123385	chloroplast	GO:0008152 metabolic process; GO:0005975 carbohydrate metabolic process; GO:0044238 primary metabolic process; GO:0071704 organic substance metabolic process;		GO:0030246 carbohydrate binding; GO:0016853 isomerase activity; GO:0003824 catalytic activity; GO:0005488 binding;	K01792	E5.1.3.15; glucose-6-phosphate 1-epimerase [EC:5.1.3.15]	sita01100 Metabolic pathways; sita00010 Glycolysis / Gluconeogenesis; sita01110 Biosynthesis of secondary metabolites;	IPR011013; IPR014718;	Galactose mutarotase-like domain; Glycoside hydrolase-type carbohydrate-binding;	G	KOG1594	Uncharacterized enzymes related to aldose 1-epimerase
K3YPW1	842	S	probable alpha,alpha-trehalose-phosphate synthase [UDP-forming] 11 [Setaria italica]"""""""	LOC101768584	Si016303m.g	1.246	0.0027968	nucleus	GO:0016051 carbohydrate biosynthetic process; GO:0044711 single-organism biosynthetic process; GO:0044763 single-organism cellular process; GO:0044699 single-organism process; GO:0009058 biosynthetic process; GO:0005984 disaccharide metabolic process; GO:0005975 carbohydrate metabolic process; GO:0009312 oligosaccharide biosynthetic process; GO:0044238 primary metabolic process; GO:0044237 cellul…		GO:0003824 catalytic activity;	K16055	TPS; trehalose 6-phosphate synthase/phosphatase [EC:2.4.1.15 3.1.3.12]	sita01100 Metabolic pathways; sita00500 Starch and sucrose metabolism;	IPR001830; IPR023214;	Glycosyl transferase, family 20; HAD-like domain;	G	KOG1050	Trehalose-6-phosphate synthase component TPS1 and related subunits
K3YTL8	42	S	Fructose-bisphosphate aldolase	LOC101754112	Si017614m.g	1.314	0.00073896	cytoplasm	GO:0006757 ATP generation from ADP; GO:0009116 nucleoside metabolic process; GO:0042278 purine nucleoside metabolic process; GO:0006165 nucleoside diphosphate phosphorylation; GO:0046031 ADP metabolic process; GO:0019362 pyridine nucleotide metabolic process; GO:0006096 glycolytic process; GO:0009167 purine ribonucleoside monophosphate metabolic process; GO:0009117 nucleotide metabolic process; G…		GO:0016829 lyase activity; GO:0004332 fructose-bisphosphate aldolase activity; GO:0016832 aldehyde-lyase activity; GO:0003824 catalytic activity; GO:0016830 carbon-carbon lyase activity;	K01623	ALDO; fructose-bisphosphate aldolase, class I [EC:4.1.2.13]	sita00710 Carbon fixation in photosynthetic organisms; sita01230 Biosynthesis of amino acids; sita00030 Pentose phosphate pathway; sita00010 Glycolysis / Gluconeogenesis; sita01200 Carbon metabolism; sita01100 Metabolic pathways; sita01110 Biosynthesis of	IPR013785;	Aldolase-type TIM barrel;	G	KOG1557	Fructose-biphosphate aldolase
K3ZDH8	581	S	ATP-dependent 6-phosphofructokinase	LOC101762810	Si024615m.g	1.253	0.034822	mitochondria	GO:0006757 ATP generation from ADP; GO:0009116 nucleoside metabolic process; GO:0042278 purine nucleoside metabolic process; GO:0006165 nucleoside diphosphate phosphorylation; GO:0046031 ADP metabolic process; GO:0019362 pyridine nucleotide metabolic process; GO:0006096 glycolytic process; GO:0009167 purine ribonucleoside monophosphate metabolic process; GO:0009117 nucleotide metabolic process; G…		GO:0003872 6-phosphofructokinase activity; GO:0008233 peptidase activity; GO:1901265 nucleoside phosphate binding; GO:0016773 phosphotransferase activity, alcohol group as acceptor; GO:0016787 hydrolase activity; GO:0097159 organic cyclic compound binding; GO:1901363 heterocyclic compound binding; GO:0016301 kinase activity; GO:0032553 ribonucleotide binding; GO:0003824 catalytic activity; GO:000…	K00850	pfkA; 6-phosphofructokinase 1 [EC:2.7.1.11]	sita01230 Biosynthesis of amino acids; sita03018 RNA degradation; sita00030 Pentose phosphate pathway; sita00010 Glycolysis / Gluconeogenesis; sita00052 Galactose metabolism; sita01200 Carbon metabolism; sita01100 Metabolic pathways; sita01110 Biosynthesi	IPR007863; IPR011765; IPR011249; IPR000023; IPR011237;	Peptidase M16, C-terminal; Peptidase M16, N-terminal; Metalloenzyme, LuxS/M16 peptidase-like; Phosphofructokinase domain; Peptidase M16 domain;	G	KOG2440	Pyrophosphate-dependent phosphofructo-1-kinase
K3XLV1	204	Y	Ribosomal protein	LOC101773539	Si002874m.g	0.777	0.000119697	nucleus	GO:0006518 peptide metabolic process; GO:0043043 peptide biosynthetic process; GO:0044267 cellular protein metabolic process; GO:0006807 nitrogen compound metabolic process; GO:0009058 biosynthetic process; GO:0043603 cellular amide metabolic process; GO:0044238 primary metabolic process; GO:1901566 organonitrogen compound biosynthetic process; GO:1901576 organic substance biosynthetic process; G…	GO:0043229 intracellular organelle; GO:0005840 ribosome; GO:0043232 intracellular non-membrane-bounded organelle; GO:0005737 cytoplasm; GO:0044446 intracellular organelle part; GO:0032991 macromolecular complex; GO:0044424 intracellular part; GO:0005623 cell; GO:0044422 organelle part; GO:0043228 non-membrane-bounded organelle; GO:0043226 organelle; GO:0015934 large ribosomal subunit; GO:0044464 …	GO:0097159 organic cyclic compound binding; GO:1901363 heterocyclic compound binding; GO:0003723 RNA binding; GO:0005488 binding; GO:0003676 nucleic acid binding; GO:0005198 structural molecule activity; GO:0003735 structural constituent of ribosome;	K02865	RP-L10Ae; large subunit ribosomal protein L10Ae	sita03010 Ribosome;	IPR023674; IPR016095; IPR016094;	Ribosomal protein L1-like; Ribosomal protein L1, 3-layer alpha/beta-sandwich; Ribosomal protein L1, 2-layer alpha/beta-sandwich;	J	KOG1570	60S ribosomal protein L10A
K3XMP9	12	S	50S ribosomal protein L17-like [Setaria italica]	LOC101753830	Si003172m.g	0.781	0.00075559	mitochondria	GO:0006518 peptide metabolic process; GO:0043043 peptide biosynthetic process; GO:0044267 cellular protein metabolic process; GO:0006807 nitrogen compound metabolic process; GO:0009058 biosynthetic process; GO:0043603 cellular amide metabolic process; GO:0044238 primary metabolic process; GO:1901566 organonitrogen compound biosynthetic process; GO:1901576 organic substance biosynthetic process; G…	GO:0005840 ribosome; GO:0043226 organelle; GO:0043229 intracellular organelle; GO:0043232 intracellular non-membrane-bounded organelle; GO:0044464 cell part; GO:0005622 intracellular; GO:0005737 cytoplasm; GO:0032991 macromolecular complex; GO:0044424 intracellular part; GO:1990904 ribonucleoprotein complex; GO:0005623 cell; GO:0030529 intracellular ribonucleoprotein complex; GO:0044444 cytoplasm…	GO:0003735 structural constituent of ribosome; GO:0005198 structural molecule activity;	K02879	RP-L17; large subunit ribosomal protein L17	sita03010 Ribosome;			J	KOG3280	Mitochondrial/chloroplast ribosomal protein L17
K3XMS1	152	S	60S ribosomal protein L26-1-like [Setaria italica]	LOC101758804	Si003194m.g	1.293	0.011185	chloroplast	GO:0006518 peptide metabolic process; GO:0043043 peptide biosynthetic process; GO:0044267 cellular protein metabolic process; GO:0006807 nitrogen compound metabolic process; GO:0009058 biosynthetic process; GO:0043603 cellular amide metabolic process; GO:0044238 primary metabolic process; GO:1901566 organonitrogen compound biosynthetic process; GO:1901576 organic substance biosynthetic process; G…	GO:0005840 ribosome; GO:0043229 intracellular organelle; GO:0043232 intracellular non-membrane-bounded organelle; GO:0044446 intracellular organelle part; GO:0005737 cytoplasm; GO:0032991 macromolecular complex; GO:0044424 intracellular part; GO:0005623 cell; GO:0044422 organelle part; GO:0043228 non-membrane-bounded organelle; GO:0043226 organelle; GO:0015934 large ribosomal subunit; GO:0044391 …	GO:0003735 structural constituent of ribosome; GO:0005198 structural molecule activity;	K02898	RP-L26e; large subunit ribosomal protein L26e	sita03010 Ribosome;	IPR008991; IPR014722; IPR005824;	Translation protein SH3-like domain; Ribosomal protein L2 domain 2; KOW;	J	KOG3401	60S ribosomal protein L26
K3XV15	47	S	116 kDa U5 small nuclear ribonucleoprotein component-like [Setaria italica]	LOC101752842	Si005772m.g	1.233	0.0023013	cytoplasm			GO:1901265 nucleoside phosphate binding; GO:0001882 nucleoside binding; GO:0043167 ion binding; GO:0016817 hydrolase activity, acting on acid anhydrides; GO:0016787 hydrolase activity; GO:0000166 nucleotide binding; GO:0017111 nucleoside-triphosphatase activity; GO:0097159 organic cyclic compound binding; GO:1901363 heterocyclic compound binding; GO:0032549 ribonucleoside binding; GO:0097367 carb…	K12852	EFTUD2; 116 kDa U5 small nuclear ribonucleoprotein component	sita03040 Spliceosome;	IPR027417; IPR000795; IPR031950; IPR005517; IPR005225; IPR000640; IPR004161; IPR020568; IPR014721; IPR009022; IPR009000;	P-loop containing nucleoside triphosphate hydrolase; Transcription factor, GTP-binding domain; 116 kDa U5 small nuclear ribonucleoprotein component, N-terminal; Translation elongation factor EFG/EF2, domain IV; Small GTP-binding protein domain; Translatio	J	KOG0468	U5 snRNP-specific protein
K3XYL7	171	T	Eukaryotic translation initiation factor 3 subunit G	LOC101761219	Si007025m.g	0.758	6.0567e-05	chloroplast		GO:0044464 cell part; GO:0005622 intracellular; GO:0005737 cytoplasm; GO:0032991 macromolecular complex; GO:0044424 intracellular part; GO:0043234 protein complex; GO:0005623 cell; GO:0044444 cytoplasmic part; GO:0005852 eukaryotic translation initiation factor 3 complex;	GO:0097159 organic cyclic compound binding; GO:1901363 heterocyclic compound binding; GO:0003723 RNA binding; GO:0008135 translation factor activity, RNA binding; GO:1901265 nucleoside phosphate binding; GO:0005488 binding; GO:0003676 nucleic acid binding; GO:0003743 translation initiation factor activity; GO:0000166 nucleotide binding; GO:0036094 small molecule binding;	K03248	EIF3G; translation initiation factor 3 subunit G	sita03013 RNA transport;	IPR000504; IPR024675; IPR034240; IPR012677;	RNA recognition motif domain; Eukaryotic translation initiation factor 3 subunit G, N-terminal; eIF3G, RNA recognition motif; Nucleotide-binding alpha-beta plait domain;	J	KOG0122	Translation initiation factor 3, subunit g (eIF-3g)
K3YAJ2	147	S	60S ribosomal protein L17-like [Setaria italica]	LOC101778599	Si011178m.g	1.361	0.00047908	cytoplasm	GO:0006518 peptide metabolic process; GO:0043043 peptide biosynthetic process; GO:0044267 cellular protein metabolic process; GO:0006807 nitrogen compound metabolic process; GO:0009058 biosynthetic process; GO:0043603 cellular amide metabolic process; GO:0044238 primary metabolic process; GO:1901566 organonitrogen compound biosynthetic process; GO:1901576 organic substance biosynthetic process; G…	GO:0005840 ribosome; GO:0043229 intracellular organelle; GO:0043232 intracellular non-membrane-bounded organelle; GO:0044446 intracellular organelle part; GO:0005737 cytoplasm; GO:0032991 macromolecular complex; GO:0044424 intracellular part; GO:0005623 cell; GO:0044422 organelle part; GO:0043228 non-membrane-bounded organelle; GO:0043226 organelle; GO:0015934 large ribosomal subunit; GO:0044391 …	GO:0003735 structural constituent of ribosome; GO:0005198 structural molecule activity;	K02880	RP-L17e; large subunit ribosomal protein L17e	sita03010 Ribosome;			J	KOG3353	60S ribosomal protein L22
K3YKA4	12	S	60S ribosomal protein L34-like [Setaria italica]	LOC101776281	Si014673m.g	1.493	0.0191433	cytoplasm	GO:0006518 peptide metabolic process; GO:0043043 peptide biosynthetic process; GO:0044267 cellular protein metabolic process; GO:0006807 nitrogen compound metabolic process; GO:0009058 biosynthetic process; GO:0043603 cellular amide metabolic process; GO:0044238 primary metabolic process; GO:1901566 organonitrogen compound biosynthetic process; GO:1901576 organic substance biosynthetic process; G…	GO:0005840 ribosome; GO:0043226 organelle; GO:0043229 intracellular organelle; GO:0043232 intracellular non-membrane-bounded organelle; GO:0044464 cell part; GO:0005622 intracellular; GO:0005737 cytoplasm; GO:0032991 macromolecular complex; GO:0044424 intracellular part; GO:1990904 ribonucleoprotein complex; GO:0005623 cell; GO:0030529 intracellular ribonucleoprotein complex; GO:0044444 cytoplasm…	GO:0003735 structural constituent of ribosome; GO:0005198 structural molecule activity;	K02915	RP-L34e; large subunit ribosomal protein L34e	sita03010 Ribosome;			J	KOG1790	60s ribosomal protein L34
K3YQA7	733	S	diphthine--ammonia ligase isoform X1 [Setaria italica]	LOC101785566	Si016449m.g	0.824	0.024478	nucleus				K06927			IPR014729; IPR002761; IPR013813;	Rossmann-like alpha/beta/alpha sandwich fold; Diphthamide synthase domain; Endoribonuclease L-PSP/chorismate mutase-like;	J	KOG2317	Putative translation initiation inhibitor UK114/IBM1
K3YSD3	213	S	eukaryotic translation initiation factor 5 [Setaria italica]	LOC101775019	Si017177m.g	1.273	0.00081892	nucleus	GO:0006518 peptide metabolic process; GO:0043043 peptide biosynthetic process; GO:0044267 cellular protein metabolic process; GO:0006807 nitrogen compound metabolic process; GO:0009058 biosynthetic process; GO:0043603 cellular amide metabolic process; GO:0044238 primary metabolic process; GO:1901566 organonitrogen compound biosynthetic process; GO:0044237 cellular metabolic process; GO:1901576 or…		GO:0097159 organic cyclic compound binding; GO:1901363 heterocyclic compound binding; GO:0003723 RNA binding; GO:0008135 translation factor activity, RNA binding; GO:0005488 binding; GO:0003676 nucleic acid binding; GO:0003743 translation initiation factor activity; GO:0005515 protein binding;	K03262	EIF5; translation initiation factor 5	sita03013 RNA transport;	IPR016189; IPR016190; IPR003307; IPR002735; IPR016024; IPR016021;	Translation initiation factor IF2/IF5, N-terminal; Translation initiation factor IF2/IF5, zinc-binding; W2 domain; Translation initiation factor IF2/IF5; Armadillo-type fold; MIF4G-like domain;	J	KOG2767	Translation initiation factor 5 (eIF-5)
K3YX73	80	S	40S ribosomal protein S27	LOC101754906	Si012503m.g	0.807	0.00166014	chloroplast	GO:0006518 peptide metabolic process; GO:0043043 peptide biosynthetic process; GO:0044267 cellular protein metabolic process; GO:0006807 nitrogen compound metabolic process; GO:0009058 biosynthetic process; GO:0043603 cellular amide metabolic process; GO:0044238 primary metabolic process; GO:1901566 organonitrogen compound biosynthetic process; GO:1901576 organic substance biosynthetic process; G…	GO:0005840 ribosome; GO:0043226 organelle; GO:0043229 intracellular organelle; GO:0043232 intracellular non-membrane-bounded organelle; GO:0044464 cell part; GO:0005622 intracellular; GO:0005737 cytoplasm; GO:0032991 macromolecular complex; GO:0044424 intracellular part; GO:1990904 ribonucleoprotein complex; GO:0005623 cell; GO:0030529 intracellular ribonucleoprotein complex; GO:0044444 cytoplasm…	GO:0003735 structural constituent of ribosome; GO:0005198 structural molecule activity;	K02978	RP-S27e; small subunit ribosomal protein S27e	sita03010 Ribosome;	IPR011332; IPR023407;	Zinc-binding ribosomal protein; Ribosomal protein S27e, zinc-binding domain;	J	KOG1779	40s ribosomal protein S27
K3Z1L7	7	S	Ribosomal protein L37	LOC101765315	Si020648m.g	1.992	0.00066449	nucleus	GO:0006518 peptide metabolic process; GO:0043043 peptide biosynthetic process; GO:0044267 cellular protein metabolic process; GO:0006807 nitrogen compound metabolic process; GO:0009058 biosynthetic process; GO:0043603 cellular amide metabolic process; GO:0044238 primary metabolic process; GO:1901566 organonitrogen compound biosynthetic process; GO:1901576 organic substance biosynthetic process; G…	GO:0005840 ribosome; GO:0043226 organelle; GO:0043229 intracellular organelle; GO:0043232 intracellular non-membrane-bounded organelle; GO:0044464 cell part; GO:0005622 intracellular; GO:0005737 cytoplasm; GO:0032991 macromolecular complex; GO:0044424 intracellular part; GO:1990904 ribonucleoprotein complex; GO:0005623 cell; GO:0030529 intracellular ribonucleoprotein complex; GO:0044444 cytoplasm…	GO:0003735 structural constituent of ribosome; GO:0005198 structural molecule activity;	K02922	RP-L37e; large subunit ribosomal protein L37e	sita03010 Ribosome;	IPR011332; IPR011331;	Zinc-binding ribosomal protein; Ribosomal protein L37ae/L37e;	J	KOG3475	60S ribosomal protein L37
K3Z381	203	T	eukaryotic translation initiation factor 5B-like [Setaria italica]	LOC101760372	Si020999m.g	1.256	0.00103687	cytoplasm			GO:1901265 nucleoside phosphate binding; GO:0001882 nucleoside binding; GO:0043167 ion binding; GO:0016817 hydrolase activity, acting on acid anhydrides; GO:0016787 hydrolase activity; GO:0000166 nucleotide binding; GO:0017111 nucleoside-triphosphatase activity; GO:0097159 organic cyclic compound binding; GO:1901363 heterocyclic compound binding; GO:0032549 ribonucleoside binding; GO:0097367 carb…	K03243	EIF5B; translation initiation factor 5B	sita03013 RNA transport;	IPR023115; IPR005225; IPR004161; IPR027417; IPR000795; IPR009000;	Translation initiation factor IF- 2, domain 3; Small GTP-binding protein domain; Translation elongation factor EFTu-like, domain 2; P-loop containing nucleoside triphosphate hydrolase; Transcription factor, GTP-binding domain; Translation protein, beta-ba	J	KOG1144	Translation initiation factor 5B (eIF-5B)
K3Z925	237	S	40S ribosomal protein S6	LOC101784158	Si023045m.g	1.635	1.74262e-05	nucleus	GO:0006518 peptide metabolic process; GO:0043043 peptide biosynthetic process; GO:0044267 cellular protein metabolic process; GO:0006807 nitrogen compound metabolic process; GO:0009058 biosynthetic process; GO:0043603 cellular amide metabolic process; GO:0044238 primary metabolic process; GO:1901566 organonitrogen compound biosynthetic process; GO:1901576 organic substance biosynthetic process; G…	GO:0005840 ribosome; GO:0043226 organelle; GO:0043229 intracellular organelle; GO:0043232 intracellular non-membrane-bounded organelle; GO:0044464 cell part; GO:0005622 intracellular; GO:0005737 cytoplasm; GO:0032991 macromolecular complex; GO:0044424 intracellular part; GO:1990904 ribonucleoprotein complex; GO:0005623 cell; GO:0030529 intracellular ribonucleoprotein complex; GO:0044444 cytoplasm…	GO:0003735 structural constituent of ribosome; GO:0005198 structural molecule activity;	K02991	RP-S6e; small subunit ribosomal protein S6e	sita03010 Ribosome;			J	KOG1646	40S ribosomal protein S6
K3ZW65	257	S	60S ribosomal protein L8 [Setaria italica]	LOC101785583	Si030847m.g	1.33	0.000123271	cytoplasm	GO:0006518 peptide metabolic process; GO:0043043 peptide biosynthetic process; GO:0044267 cellular protein metabolic process; GO:0006807 nitrogen compound metabolic process; GO:0009058 biosynthetic process; GO:0043603 cellular amide metabolic process; GO:0044238 primary metabolic process; GO:1901566 organonitrogen compound biosynthetic process; GO:1901576 organic substance biosynthetic process; G…	GO:0005840 ribosome; GO:0043229 intracellular organelle; GO:0043232 intracellular non-membrane-bounded organelle; GO:0044446 intracellular organelle part; GO:0005737 cytoplasm; GO:0032991 macromolecular complex; GO:0044424 intracellular part; GO:0005623 cell; GO:0044422 organelle part; GO:0043228 non-membrane-bounded organelle; GO:0043226 organelle; GO:0015934 large ribosomal subunit; GO:0044391 …	GO:0097159 organic cyclic compound binding; GO:1901363 heterocyclic compound binding; GO:0003723 RNA binding; GO:0005488 binding; GO:0003676 nucleic acid binding; GO:0005198 structural molecule activity; GO:0003735 structural constituent of ribosome;	K02938	RP-L8e; large subunit ribosomal protein L8e	sita03010 Ribosome;	IPR008991; IPR012340; IPR022669; IPR014726; IPR022666; IPR014722;	Translation protein SH3-like domain; Nucleic acid-binding, OB-fold; Ribosomal protein L2, C-terminal; Ribosomal protein L2, domain 3; Ribosomal Proteins L2, RNA binding domain; Ribosomal protein L2 domain 2;	J	KOG2309	60s ribosomal protein L2/L8
K3ZWC0	237	S	40S ribosomal protein S6	LOC101782633	Si030902m.g	1.653	0.005359	nucleus	GO:0006518 peptide metabolic process; GO:0043043 peptide biosynthetic process; GO:0044267 cellular protein metabolic process; GO:0006807 nitrogen compound metabolic process; GO:0009058 biosynthetic process; GO:0043603 cellular amide metabolic process; GO:0044238 primary metabolic process; GO:1901566 organonitrogen compound biosynthetic process; GO:1901576 organic substance biosynthetic process; G…	GO:0005840 ribosome; GO:0043226 organelle; GO:0043229 intracellular organelle; GO:0043232 intracellular non-membrane-bounded organelle; GO:0044464 cell part; GO:0005622 intracellular; GO:0005737 cytoplasm; GO:0032991 macromolecular complex; GO:0044424 intracellular part; GO:1990904 ribonucleoprotein complex; GO:0005623 cell; GO:0030529 intracellular ribonucleoprotein complex; GO:0044444 cytoplasm…	GO:0003735 structural constituent of ribosome; GO:0005198 structural molecule activity;	K02991	RP-S6e; small subunit ribosomal protein S6e	sita03010 Ribosome;			J	KOG1646	40S ribosomal protein S6
K4A6E4	695	Y	Eukaryotic translation initiation factor 3 subunit B	LOC101753504	Si034448m.g	1.297	0.0040575	cytoplasm	GO:0006518 peptide metabolic process; GO:0043043 peptide biosynthetic process; GO:0044267 cellular protein metabolic process; GO:0006807 nitrogen compound metabolic process; GO:0009058 biosynthetic process; GO:0043603 cellular amide metabolic process; GO:0044238 primary metabolic process; GO:1901566 organonitrogen compound biosynthetic process; GO:0044237 cellular metabolic process; GO:1901576 or…	GO:0044464 cell part; GO:0005622 intracellular; GO:0005737 cytoplasm; GO:0032991 macromolecular complex; GO:0044424 intracellular part; GO:0043234 protein complex; GO:0005623 cell; GO:0044444 cytoplasmic part; GO:0005852 eukaryotic translation initiation factor 3 complex;	GO:0097159 organic cyclic compound binding; GO:1901363 heterocyclic compound binding; GO:0003723 RNA binding; GO:0008135 translation factor activity, RNA binding; GO:1901265 nucleoside phosphate binding; GO:0031369 translation initiation factor binding; GO:0005488 binding; GO:0003676 nucleic acid binding; GO:0003743 translation initiation factor activity; GO:0005515 protein binding; GO:0000166 nu…	K03253	EIF3B; translation initiation factor 3 subunit B	sita03013 RNA transport;	IPR000504; IPR013979; IPR012677; IPR011042; IPR034363;	RNA recognition motif domain; Translation initiation factor, beta propellor-like domain; Nucleotide-binding alpha-beta plait domain; Six-bladed beta-propeller, TolB-like; eIF3B, RNA recognition motif;	J	KOG2314	Translation initiation factor 3, subunit b (eIF-3b)
K4AFG0	10	Y	40S ribosomal protein S9-2 [Setaria italica]	LOC101760289	Si037617m.g	0.75	5.6744e-05	nucleus	GO:0006518 peptide metabolic process; GO:0043043 peptide biosynthetic process; GO:0044267 cellular protein metabolic process; GO:0006807 nitrogen compound metabolic process; GO:0009058 biosynthetic process; GO:0043603 cellular amide metabolic process; GO:0044238 primary metabolic process; GO:1901566 organonitrogen compound biosynthetic process; GO:1901576 organic substance biosynthetic process; G…	GO:0043229 intracellular organelle; GO:0005840 ribosome; GO:0043232 intracellular non-membrane-bounded organelle; GO:0015935 small ribosomal subunit; GO:0005737 cytoplasm; GO:0044446 intracellular organelle part; GO:0032991 macromolecular complex; GO:0044424 intracellular part; GO:0005623 cell; GO:0044422 organelle part; GO:0043228 non-membrane-bounded organelle; GO:0043226 organelle; GO:0044464 …	GO:0097159 organic cyclic compound binding; GO:1901363 heterocyclic compound binding; GO:0003723 RNA binding; GO:0005488 binding; GO:0003676 nucleic acid binding; GO:0005198 structural molecule activity; GO:0003735 structural constituent of ribosome; GO:0019843 rRNA binding;	K02997	RP-S9e; small subunit ribosomal protein S9e	sita03010 Ribosome;	IPR001912; IPR002942;	Ribosomal protein S4/S9, N-terminal; RNA-binding S4 domain;	J	KOG3301	Ribosomal protein S4
K3YK41	81	S	multiprotein-bridging factor 1a [Setaria italica]	LOC101776661	Si014593m.g	1.212	0.021716	mitochondria			GO:0097159 organic cyclic compound binding; GO:1901363 heterocyclic compound binding; GO:0003677 DNA binding; GO:0043565 sequence-specific DNA binding; GO:0005488 binding; GO:0003676 nucleic acid binding;	K03627			IPR010982; IPR001387; IPR013729;	Lambda repressor-like, DNA-binding domain; Cro/C1-type helix-turn-helix domain; Multiprotein bridging factor 1, N-terminal;	K	KOG3398	Transcription factor MBF1
K4A802	60	S	RNA-binding protein 39-like [Setaria italica]	LOC101779868	Si035008m.g	1.24	0.004719	nucleus	GO:0006396 RNA processing; GO:0006725 cellular aromatic compound metabolic process; GO:1901360 organic cyclic compound metabolic process; GO:0006807 nitrogen compound metabolic process; GO:0044238 primary metabolic process; GO:0044237 cellular metabolic process; GO:0071704 organic substance metabolic process; GO:0006397 mRNA processing; GO:0016070 RNA metabolic process; GO:0008152 metabolic proce…	GO:0043226 organelle; GO:0043231 intracellular membrane-bounded organelle; GO:0043229 intracellular organelle; GO:0005634 nucleus; GO:0044464 cell part; GO:0005622 intracellular; GO:0044424 intracellular part; GO:0043227 membrane-bounded organelle; GO:0005623 cell;	GO:0097159 organic cyclic compound binding; GO:1901363 heterocyclic compound binding; GO:0003723 RNA binding; GO:1901265 nucleoside phosphate binding; GO:0005488 binding; GO:0003676 nucleic acid binding; GO:0000166 nucleotide binding; GO:0036094 small molecule binding;	K13091			IPR000504; IPR029123; IPR012677;	RNA recognition motif domain; Splicing factor RBM39, linker; Nucleotide-binding alpha-beta plait domain;	K	KOG0147	Transcriptional coactivator CAPER (RRM superfamily)
K3XVC3	10	S	Sucrose synthase	LOC101759310	Si005859m.g	0.538	0.00011548	cytoplasm	GO:0044723 single-organism carbohydrate metabolic process; GO:0008152 metabolic process; GO:0005985 sucrose metabolic process; GO:0044262 cellular carbohydrate metabolic process; GO:0044710 single-organism metabolic process; GO:0044763 single-organism cellular process; GO:0044699 single-organism process; GO:0009311 oligosaccharide metabolic process; GO:0005984 disaccharide metabolic process; GO:0…		GO:0016758 transferase activity, transferring hexosyl groups; GO:0003824 catalytic activity; GO:0035251 UDP-glucosyltransferase activity; GO:0008194 UDP-glycosyltransferase activity; GO:0046527 glucosyltransferase activity; GO:0016757 transferase activity, transferring glycosyl groups; GO:0016157 sucrose synthase activity; GO:0016740 transferase activity;	K00695	E2.4.1.13; sucrose synthase [EC:2.4.1.13]	sita01100 Metabolic pathways; sita00500 Starch and sucrose metabolism;	IPR000368; IPR001296;	Sucrose synthase; Glycosyl transferase, family 1;	M	KOG0853	Glycosyltransferase
K3YG05	714	S	probable sucrose-phosphate synthase 4 [Setaria italica]	LOC101761271	Si013170m.g	1.524	0.00020096	nucleus	GO:0044723 single-organism carbohydrate metabolic process; GO:0008152 metabolic process; GO:0005985 sucrose metabolic process; GO:0044262 cellular carbohydrate metabolic process; GO:0044710 single-organism metabolic process; GO:0044763 single-organism cellular process; GO:0044699 single-organism process; GO:0009311 oligosaccharide metabolic process; GO:0005984 disaccharide metabolic process; GO:0…		GO:0016758 transferase activity, transferring hexosyl groups; GO:0003824 catalytic activity; GO:0046524 sucrose-phosphate synthase activity; GO:0035251 UDP-glucosyltransferase activity; GO:0008194 UDP-glycosyltransferase activity; GO:0046527 glucosyltransferase activity; GO:0016757 transferase activity, transferring glycosyl groups; GO:0016157 sucrose synthase activity; GO:0016740 transferase act…	K00696	E2.4.1.14; sucrose-phosphate synthase [EC:2.4.1.14]	sita01100 Metabolic pathways; sita00500 Starch and sucrose metabolism;	IPR006380; IPR000368; IPR001296;	Sucrose-phosphatase, N-terminal; Sucrose synthase; Glycosyl transferase, family 1;	M	KOG0853	Glycosyltransferase
K4A5Y9	11	S	Sucrose synthase	LOC101784175	Si034293m.g	0.651	0.00033856	cytoplasm	GO:0044723 single-organism carbohydrate metabolic process; GO:0008152 metabolic process; GO:0005985 sucrose metabolic process; GO:0044262 cellular carbohydrate metabolic process; GO:0044710 single-organism metabolic process; GO:0044763 single-organism cellular process; GO:0044699 single-organism process; GO:0009311 oligosaccharide metabolic process; GO:0005984 disaccharide metabolic process; GO:0…		GO:0016758 transferase activity, transferring hexosyl groups; GO:0003824 catalytic activity; GO:0035251 UDP-glucosyltransferase activity; GO:0008194 UDP-glycosyltransferase activity; GO:0046527 glucosyltransferase activity; GO:0016757 transferase activity, transferring glycosyl groups; GO:0016157 sucrose synthase activity; GO:0016740 transferase activity;	K00695	E2.4.1.13; sucrose synthase [EC:2.4.1.13]	sita01100 Metabolic pathways; sita00500 Starch and sucrose metabolism;	IPR000368; IPR001296;	Sucrose synthase; Glycosyl transferase, family 1;	M	KOG0853	Glycosyltransferase
K3XVG3	738	T	heat shock 70 kDa protein 16 [Setaria italica]	LOC101769482	Si005920m.g	1.496	0.00062471	cytoplasm				K09489			IPR029048; IPR029047;	Heat shock protein 70kD, C-terminal domain; Heat shock protein 70kD, peptide-binding domain;	O	KOG0103	Molecular chaperones HSP105/HSP110/SSE1, HSP70 superfamily
K3Y516	920	S	"""""""chaperone protein ClpC1, chloroplastic [Setaria italica]"""""""	LOC101754399	Si009304m.g	1.206	0.01548	chloroplast	GO:0008152 metabolic process; GO:0019538 protein metabolic process; GO:0043170 macromolecule metabolic process; GO:0044238 primary metabolic process; GO:0071704 organic substance metabolic process;		GO:0005524 ATP binding; GO:1901265 nucleoside phosphate binding; GO:0001882 nucleoside binding; GO:0043167 ion binding; GO:0005515 protein binding; GO:0000166 nucleotide binding; GO:0097159 organic cyclic compound binding; GO:1901363 heterocyclic compound binding; GO:0032549 ribonucleoside binding; GO:0097367 carbohydrate derivative binding; GO:0032553 ribonucleotide binding; GO:0005488 binding; …	K03696			IPR019489; IPR003593; IPR003959; IPR027417; IPR004176; IPR001943;	Clp ATPase, C-terminal; AAA+ ATPase domain; ATPase, AAA-type, core; P-loop containing nucleoside triphosphate hydrolase; Clp, N-terminal; UVR domain;	O	KOG1051	Chaperone HSP104 and related ATP-dependent Clp proteases
K3Y658	126	S	hsp70-Hsp90 organizing protein-like [Setaria italica]	LOC101774932	Si009698m.g	2.244	1.57472e-05	mitochondria			GO:0005515 protein binding; GO:0005488 binding;	K09553			IPR006636; IPR011990; IPR013026;	Heat shock chaperonin-binding; Tetratricopeptide-like helical domain; Tetratricopeptide repeat-containing domain;	O	KOG0548	Molecular co-chaperone STI1
K3Z4G5	271	T	probable mediator of RNA polymerase II transcription subunit 37c [Setaria italica]	LOC101777821	Si021433m.g	0.755	0.00181764	cytoplasm				K03283	HSPA1s; heat shock 70kDa protein 1/2/6/8	sita04144 Endocytosis; sita03040 Spliceosome; sita04141 Protein processing in endoplasmic reticulum;	IPR029048; IPR029047;	Heat shock protein 70kD, C-terminal domain; Heat shock protein 70kD, peptide-binding domain;	O	KOG0101	Molecular chaperones HSP70/HSC70, HSP70 superfamily
K3Z7S0	337	S	chaperone protein dnaJ 10-like [Setaria italica]	LOC101755647	Si022590m.g	1.311	0.00059956	cytoplasm							IPR026894; IPR001623;	DNAJ-containing protein, X-domain; DnaJ domain;	O	KOG0691	Molecular chaperone (DnaJ superfamily)
K3ZEL0	446	S	lys-63-specific deubiquitinase BRCC36-like [Setaria italica]	LOC101759035	Si025005m.g	0.725	0.0085753	nucleus			GO:0005515 protein binding; GO:0005488 binding;	K11864	BRCC3; BRCA1/BRCA2-containing complex subunit 3 [EC:3.4.19.-]	sita03440 Homologous recombination;	IPR000555;	JAB1/MPN/MOV34 metalloenzyme domain;	O	KOG1555	26S proteasome regulatory complex, subunit RPN11
K3ZRF8	515	S	peptidyl-prolyl cis-trans isomerase CYP63-like isoform X2 [Setaria italica]	LOC101760612	Si029188m.g	0.572	0.0050043	nucleus	GO:0044267 cellular protein metabolic process; GO:0044238 primary metabolic process; GO:0018208 peptidyl-proline modification; GO:0000413 protein peptidyl-prolyl isomerization; GO:0044237 cellular metabolic process; GO:0071704 organic substance metabolic process; GO:0006457 protein folding; GO:0018193 peptidyl-amino acid modification; GO:0008152 metabolic process; GO:0044260 cellular macromolecul…		GO:0003755 peptidyl-prolyl cis-trans isomerase activity; GO:0016853 isomerase activity; GO:0003824 catalytic activity; GO:0016859 cis-trans isomerase activity;	K09566			IPR002130; IPR029000;	Cyclophilin-type peptidyl-prolyl cis-trans isomerase domain; Cyclophilin-like domain;	O	KOG0865	Cyclophilin type peptidyl-prolyl cis-trans isomerase
K4A5J3	694	S	E3 ubiquitin-protein ligase RBBP6-like isoform X1 [Setaria italica]	LOC101767182	Si034147m.g	1.323	0.00099587	nucleus		GO:0043226 organelle; GO:0043231 intracellular membrane-bounded organelle; GO:0043229 intracellular organelle; GO:0005634 nucleus; GO:0044464 cell part; GO:0005622 intracellular; GO:0044424 intracellular part; GO:0043227 membrane-bounded organelle; GO:0005623 cell;	GO:0097159 organic cyclic compound binding; GO:1901363 heterocyclic compound binding; GO:0046914 transition metal ion binding; GO:0005488 binding; GO:0003676 nucleic acid binding; GO:0043167 ion binding; GO:0046872 metal ion binding; GO:0043169 cation binding; GO:0008270 zinc ion binding;	K10624			IPR014891; IPR013083; IPR001878; IPR025829;	DWNN domain; Zinc finger, RING/FYVE/PHD-type; Zinc finger, CCHC-type; Zinc knuckle CX2CX3GHX4C;	O	KOG0314	Predicted E3 ubiquitin ligase
K3XM46	53	S	Translation machinery-associated protein 22	LOC101765831	Si002969m.g	2.161	0.0055421	chloroplast	GO:0006518 peptide metabolic process; GO:0043043 peptide biosynthetic process; GO:0044267 cellular protein metabolic process; GO:0006807 nitrogen compound metabolic process; GO:0009058 biosynthetic process; GO:0043603 cellular amide metabolic process; GO:0044238 primary metabolic process; GO:1901566 organonitrogen compound biosynthetic process; GO:0044237 cellular metabolic process; GO:1901576 or…		GO:0097159 organic cyclic compound binding; GO:1901363 heterocyclic compound binding; GO:0003723 RNA binding; GO:0008135 translation factor activity, RNA binding; GO:0005488 binding; GO:0003676 nucleic acid binding; GO:0003743 translation initiation factor activity;				IPR001950;	SUI1 domain;	R	KOG3239	Density-regulated protein related to translation initiation factor 1 (eIF-1/SUI1)
K3Y780	114	T	polyadenylate-binding protein RBP47-like [Setaria italica]	LOC101783970	Si010062m.g	1.244	0.000160442	chloroplast			GO:0097159 organic cyclic compound binding; GO:1901363 heterocyclic compound binding; GO:1901265 nucleoside phosphate binding; GO:0005488 binding; GO:0003676 nucleic acid binding; GO:0000166 nucleotide binding; GO:0036094 small molecule binding;				IPR000504; IPR012677;	RNA recognition motif domain; Nucleotide-binding alpha-beta plait domain;	R	KOG0118	FOG: RRM domain
K3Y7I3	263	T	polyadenylate-binding protein RBP45-like [Setaria italica]	LOC101777517	Si010174m.g	1.453	0.000144884	nucleus			GO:0097159 organic cyclic compound binding; GO:1901363 heterocyclic compound binding; GO:1901265 nucleoside phosphate binding; GO:0005488 binding; GO:0003676 nucleic acid binding; GO:0000166 nucleotide binding; GO:0036094 small molecule binding;				IPR000504; IPR012677;	RNA recognition motif domain; Nucleotide-binding alpha-beta plait domain;	R	KOG0118	FOG: RRM domain
K3Z3N2	104	S	auxilin-related protein 1-like [Setaria italica]	LOC101755248	Si021150m.g	1.524	0.00142427	nucleus							IPR001623;	DnaJ domain;	R	KOG0431	Auxilin-like protein and related proteins containing DnaJ domain
K3Z7T0	20	S	Nop53 (60S ribosomal biogenesis) protein [Medicago truncatula]	LOC101785468	Si022352m.g	1.579	0.031881	nucleus									R	KOG2823	Cellular protein (glioma tumor suppressor candidate region gene 2)
K3ZHW9	556	S	dystrophia myotonica WD repeat-containing protein-like [Setaria italica]	LOC101777398	Si026171m.g	0.782	0.0058969	nucleus			GO:0005515 protein binding; GO:0005488 binding;				IPR017986; IPR015943;	WD40-repeat-containing domain; WD40/YVTN repeat-like-containing domain;	R	KOG2394	WD40 protein DMR-N9
K3ZPV9	453	S	protein CHROMATIN REMODELING 4 [Setaria italica]	LOC101785187	Si028639m.g	0.828	0.00189668	nucleus			GO:0003677 DNA binding; GO:0005524 ATP binding; GO:1901265 nucleoside phosphate binding; GO:0001882 nucleoside binding; GO:0043167 ion binding; GO:0005515 protein binding; GO:0000166 nucleotide binding; GO:0008270 zinc ion binding; GO:1901363 heterocyclic compound binding; GO:0097159 organic cyclic compound binding; GO:0032549 ribonucleoside binding; GO:0097367 carbohydrate derivative binding; GO…				IPR009463; IPR001965; IPR027417; IPR000953; IPR017877; IPR000330; IPR023780; IPR009057; IPR013083; IPR016197; IPR014001; IPR011011; IPR001650; IPR019787;	Domain of unknown function DUF1087; Zinc finger, PHD-type; P-loop containing nucleoside triphosphate hydrolase; Chromo/chromo shadow domain; Myb-like domain; SNF2-related, N-terminal domain; Chromo domain; Homeobox domain-like; Zinc finger, RING/FYVE/PHD-	R	KOG0383	Predicted helicase
K4ACV4	257	Y	glycine-rich RNA-binding protein RZ1C-like isoform X1 [Setaria italica]	LOC101755803	Si036711m.g	0.522	2.1819e-05	nucleus			GO:0097159 organic cyclic compound binding; GO:1901363 heterocyclic compound binding; GO:1901265 nucleoside phosphate binding; GO:0046914 transition metal ion binding; GO:0005488 binding; GO:0003676 nucleic acid binding; GO:0043167 ion binding; GO:0046872 metal ion binding; GO:0043169 cation binding; GO:0000166 nucleotide binding; GO:0008270 zinc ion binding; GO:0036094 small molecule binding;	K12885	RBMX; heterogeneous nuclear ribonucleoprotein G	sita03040 Spliceosome;	IPR000504; IPR012677; IPR001878;	RNA recognition motif domain; Nucleotide-binding alpha-beta plait domain; Zinc finger, CCHC-type;	R	KOG0118	FOG: RRM domain
K4ADK8	244	S	zinc finger CCCH domain-containing protein 25 [Setaria italica]	SETIT_036965mg	Si036965m.g	0.833	0.022918	nucleus			GO:0097159 organic cyclic compound binding; GO:1901363 heterocyclic compound binding; GO:1901265 nucleoside phosphate binding; GO:0005488 binding; GO:0003676 nucleic acid binding; GO:0043167 ion binding; GO:0043169 cation binding; GO:0046872 metal ion binding; GO:0000166 nucleotide binding; GO:0036094 small molecule binding;	K13107			IPR000571; IPR000504; IPR012677;	Zinc finger, CCCH-type; RNA recognition motif domain; Nucleotide-binding alpha-beta plait domain;	R	KOG0126	Predicted RNA-binding protein (RRM superfamily)
K3Y6F0	65	S	calcium-dependent protein kinase 29-like [Setaria italica]	LOC101753182	Si009791m.g	0.794	0.025104	cytoplasm	GO:0016310 phosphorylation; GO:0044267 cellular protein metabolic process; GO:0044238 primary metabolic process; GO:0044237 cellular metabolic process; GO:0006796 phosphate-containing compound metabolic process; GO:0071704 organic substance metabolic process; GO:0008152 metabolic process; GO:0006468 protein phosphorylation; GO:0006793 phosphorus metabolic process; GO:0044260 cellular macromolecul…		GO:0005524 ATP binding; GO:1901265 nucleoside phosphate binding; GO:0016773 phosphotransferase activity, alcohol group as acceptor; GO:0001882 nucleoside binding; GO:0043167 ion binding; GO:0004672 protein kinase activity; GO:0000166 nucleotide binding; GO:0097159 organic cyclic compound binding; GO:1901363 heterocyclic compound binding; GO:0032549 ribonucleoside binding; GO:0097367 carbohydrate …	K13412	CPK; calcium-dependent protein kinase [EC:2.7.11.1]	sita04626 Plant-pathogen interaction;	IPR000719; IPR011992; IPR002048; IPR011009;	Protein kinase domain; EF-hand domain pair; EF-hand domain; Protein kinase-like domain;	T	KOG0032	Ca2+/calmodulin-dependent protein kinase, EF-Hand protein superfamily
K3Y6M3	426	S	calcium-dependent protein kinase SK5-like [Setaria italica]	LOC101755215	Si009864m.g	1.207	0.0033597	chloroplast	GO:0016310 phosphorylation; GO:0044267 cellular protein metabolic process; GO:0044238 primary metabolic process; GO:0044237 cellular metabolic process; GO:0006796 phosphate-containing compound metabolic process; GO:0071704 organic substance metabolic process; GO:0008152 metabolic process; GO:0006468 protein phosphorylation; GO:0006793 phosphorus metabolic process; GO:0044260 cellular macromolecul…		GO:0005524 ATP binding; GO:1901265 nucleoside phosphate binding; GO:0016773 phosphotransferase activity, alcohol group as acceptor; GO:0001882 nucleoside binding; GO:0043167 ion binding; GO:0004672 protein kinase activity; GO:0000166 nucleotide binding; GO:0097159 organic cyclic compound binding; GO:1901363 heterocyclic compound binding; GO:0032549 ribonucleoside binding; GO:0097367 carbohydrate …	K13412	CPK; calcium-dependent protein kinase [EC:2.7.11.1]	sita04626 Plant-pathogen interaction;	IPR000719; IPR011992; IPR002048; IPR011009;	Protein kinase domain; EF-hand domain pair; EF-hand domain; Protein kinase-like domain;	T	KOG0032	Ca2+/calmodulin-dependent protein kinase, EF-Hand protein superfamily
K3Y708	161	S	Phosphoinositide phospholipase C	SETIT_009999mg	Si009999m.g	1.21	4.1619e-05	chloroplast	GO:0050794 regulation of cellular process; GO:0044700 single organism signaling; GO:0051716 cellular response to stimulus; GO:0035556 intracellular signal transduction; GO:0044699 single-organism process; GO:0044238 primary metabolic process; GO:0023052 signaling; GO:0050896 response to stimulus; GO:0071704 organic substance metabolic process; GO:0007165 signal transduction; GO:0008152 metabolic …		GO:0004435 phosphatidylinositol phospholipase C activity; GO:0003824 catalytic activity; GO:0042578 phosphoric ester hydrolase activity; GO:0005488 binding; GO:0004629 phospholipase C activity; GO:0016788 hydrolase activity, acting on ester bonds; GO:0004620 phospholipase activity; GO:0005515 protein binding; GO:0016787 hydrolase activity; GO:0008081 phosphoric diester hydrolase activity; GO:0016…				IPR000909; IPR017946; IPR000008; IPR001711;	Phosphatidylinositol-specific phospholipase C, X domain; PLC-like phosphodiesterase, TIM beta/alpha-barrel domain; C2 domain; Phospholipase C, phosphatidylinositol-specific, Y domain;	T	KOG0169	Phosphoinositide-specific phospholipase C
K3Z573	217	S	FHA domain-containing protein DDL [Setaria italica]	LOC101762273	Si021691m.g	0.759	0.0089185	nucleus			GO:0005515 protein binding; GO:0005488 binding;	K13108			IPR008984; IPR000253;	SMAD/FHA domain; Forkhead-associated (FHA) domain;	T	KOG1882	Transcriptional regulator SNIP1, contains FHA domain
K3ZEA2	77	S	probable calcium-binding protein CML10 [Setaria italica]	LOC101761337	Si024895m.g	1.226	0.0034631	nucleus			GO:0043169 cation binding; GO:0046872 metal ion binding; GO:0005509 calcium ion binding; GO:0005488 binding; GO:0043167 ion binding;	K13448	CML; calcium-binding protein CML	sita04626 Plant-pathogen interaction;	IPR002048; IPR011992;	EF-hand domain; EF-hand domain pair;	T	KOG0027	Calmodulin and related proteins (EF-Hand superfamily)
K3ZRP7	268	T	Phosphoinositide phospholipase C	LOC101756981	Si029273m.g	0.765	0.0001165	chloroplast	GO:0050794 regulation of cellular process; GO:0044700 single organism signaling; GO:0051716 cellular response to stimulus; GO:0035556 intracellular signal transduction; GO:0044699 single-organism process; GO:0044238 primary metabolic process; GO:0023052 signaling; GO:0050896 response to stimulus; GO:0071704 organic substance metabolic process; GO:0007165 signal transduction; GO:0008152 metabolic …		GO:0004435 phosphatidylinositol phospholipase C activity; GO:0003824 catalytic activity; GO:0042578 phosphoric ester hydrolase activity; GO:0004629 phospholipase C activity; GO:0005488 binding; GO:0016788 hydrolase activity, acting on ester bonds; GO:0004620 phospholipase activity; GO:0016787 hydrolase activity; GO:0008081 phosphoric diester hydrolase activity; GO:0005515 protein binding; GO:0016…	K05857	PLCD; phosphatidylinositol phospholipase C, delta [EC:3.1.4.11]	sita01100 Metabolic pathways; sita04070 Phosphatidylinositol signaling system; sita00562 Inositol phosphate metabolism;	IPR000909; IPR017946; IPR000008; IPR001711;	Phosphatidylinositol-specific phospholipase C, X domain; PLC-like phosphodiesterase, TIM beta/alpha-barrel domain; C2 domain; Phospholipase C, phosphatidylinositol-specific, Y domain;	T	KOG0169	Phosphoinositide-specific phospholipase C
K4A8A9	517	S	calcium-dependent protein kinase 8-like [Setaria italica]	LOC101763898	Si035115m.g	0.811	0.00023995	chloroplast	GO:0016310 phosphorylation; GO:0044267 cellular protein metabolic process; GO:0044238 primary metabolic process; GO:0044237 cellular metabolic process; GO:0006796 phosphate-containing compound metabolic process; GO:0071704 organic substance metabolic process; GO:0008152 metabolic process; GO:0006468 protein phosphorylation; GO:0006793 phosphorus metabolic process; GO:0044260 cellular macromolecul…		GO:0005524 ATP binding; GO:1901265 nucleoside phosphate binding; GO:0016773 phosphotransferase activity, alcohol group as acceptor; GO:0001882 nucleoside binding; GO:0043167 ion binding; GO:0004672 protein kinase activity; GO:0000166 nucleotide binding; GO:0097159 organic cyclic compound binding; GO:1901363 heterocyclic compound binding; GO:0032549 ribonucleoside binding; GO:0097367 carbohydrate …	K13412	CPK; calcium-dependent protein kinase [EC:2.7.11.1]	sita04626 Plant-pathogen interaction;	IPR000719; IPR002048; IPR011992; IPR011009;	Protein kinase domain; EF-hand domain; EF-hand domain pair; Protein kinase-like domain;	T	KOG0032	Ca2+/calmodulin-dependent protein kinase, EF-Hand protein superfamily
K4ALW1	34	S	probable calcium-binding protein CML27 [Setaria italica]	LOC101770281	Si039896m.g	0.757	0.00181867	mitochondria			GO:0043169 cation binding; GO:0046872 metal ion binding; GO:0005509 calcium ion binding; GO:0005488 binding; GO:0043167 ion binding;	K13448	CML; calcium-binding protein CML	sita04626 Plant-pathogen interaction;	IPR002048; IPR011992;	EF-hand domain; EF-hand domain pair;	T	KOG0027	Calmodulin and related proteins (EF-Hand superfamily)
K3XVT8	609	S	zinc finger CCCH domain-containing protein 45 [Setaria italica]	LOC101765271	Si006046m.g	0.775	0.023798	nucleus			GO:0097159 organic cyclic compound binding; GO:1901363 heterocyclic compound binding; GO:0003723 RNA binding; GO:0005488 binding; GO:0003676 nucleic acid binding; GO:0043167 ion binding; GO:0043169 cation binding; GO:0046872 metal ion binding;	K14404	CPSF4; cleavage and polyadenylation specificity factor subunit 4	sita03015 mRNA surveillance pathway;	IPR000571; IPR007275;	Zinc finger, CCCH-type; YTH domain;	TA	KOG1902	Putative signal transduction protein involved in RNA splicing
K3ZPV6	3264	S	transcription-associated protein 1-like [Setaria italica]	LOC101777792	Si028636m.g	1.402	0.002119	plasma membrane			GO:0005515 protein binding; GO:0016301 kinase activity; GO:0003824 catalytic activity; GO:0016740 transferase activity; GO:0005488 binding; GO:0016772 transferase activity, transferring phosphorus-containing groups;	K08874			IPR000403; IPR011990; IPR003151; IPR016024; IPR014009; IPR003152; IPR011009;	Phosphatidylinositol 3-/4-kinase, catalytic domain; Tetratricopeptide-like helical domain; PIK-related kinase, FAT; Armadillo-type fold; PIK-related kinase; FATC domain; Protein kinase-like domain;	TBLD	KOG0889	Histone acetyltransferase SAGA, TRRAP/TRA1 component, PI-3 kinase superfamily
K3YPC6	252	S	nuclear autoantigenic sperm protein [Ananas comosus]	LOC101754773	Si016118m.g	1.366	0.00118109	nucleus			GO:0046872 metal ion binding; GO:0043169 cation binding; GO:0005515 protein binding; GO:0005488 binding; GO:0043167 ion binding;				IPR000306; IPR017455; IPR011990; IPR013083; IPR011011;	FYVE zinc finger; Zinc finger, FYVE-related; Tetratricopeptide-like helical domain; Zinc finger, RING/FYVE/PHD-type; Zinc finger, FYVE/PHD-type;	TU	KOG1818	Membrane trafficking and cell signaling protein HRS, contains VHS and FYVE domains
K4A583	860	S	epidermal growth factor receptor substrate 15 isoform X2 [Setaria italica]	LOC101783521	Si034037m.g	0.813	2.1229e-05	nucleus			GO:0043169 cation binding; GO:0046872 metal ion binding; GO:0005515 protein binding; GO:0005509 calcium ion binding; GO:0005488 binding; GO:0043167 ion binding;				IPR000261; IPR002048; IPR011992;	EH domain; EF-hand domain; EF-hand domain pair;	TU	KOG0998	Synaptic vesicle protein EHS-1 and related EH domain proteins
K4AKQ0	417	S	putative clathrin assembly protein At2g25430 [Setaria italica]	LOC101762301	Si039474m.g	1.232	0.03888	chloroplast	GO:0044085 cellular component biogenesis; GO:0016043 cellular component organization; GO:0034622 cellular macromolecular complex assembly; GO:0071822 protein complex subunit organization; GO:0022607 cellular component assembly; GO:0065003 macromolecular complex assembly; GO:0048268 clathrin coat assembly; GO:0070271 protein complex biogenesis; GO:0009987 cellular process; GO:0006461 protein compl…	GO:0043226 organelle; GO:0097708 intracellular vesicle; GO:0043229 intracellular organelle; GO:0030136 clathrin-coated vesicle; GO:0031410 cytoplasmic vesicle; GO:0044464 cell part; GO:0005622 intracellular; GO:0005737 cytoplasm; GO:0031982 vesicle; GO:0044424 intracellular part; GO:0005623 cell; GO:0043227 membrane-bounded organelle; GO:0030135 coated vesicle; GO:0044444 cytoplasmic part;	GO:0030276 clathrin binding; GO:0005545 1-phosphatidylinositol binding; GO:0005488 binding; GO:0005543 phospholipid binding; GO:0035091 phosphatidylinositol binding; GO:0043167 ion binding; GO:0008289 lipid binding; GO:0005515 protein binding; GO:0043168 anion binding;				IPR013809; IPR014712; IPR011417; IPR008942;	ENTH domain; Phosphoinositide-binding clathrin adaptor, domain 2; AP180 N-terminal homology (ANTH) domain; ENTH/VHS;	TU	KOG0251	Clathrin assembly protein AP180 and related proteins, contain ENTH domain
K4A585	4	S	AP-2 complex subunit alpha	LOC101780687	Si034039m.g	0.71	8.1425e-05	cytoplasm	GO:0046907 intracellular transport; GO:0016192 vesicle-mediated transport; GO:0071702 organic substance transport; GO:0015031 protein transport; GO:0051641 cellular localization; GO:0051234 establishment of localization; GO:0006810 transport; GO:0045184 establishment of protein localization; GO:0070727 cellular macromolecule localization; GO:0051649 establishment of localization in cell; GO:00068…	GO:0016020 membrane; GO:0030119 AP-type membrane coat adaptor complex; GO:0098796 membrane protein complex; GO:0048475 coated membrane; GO:0005737 cytoplasm; GO:0032991 macromolecular complex; GO:0044424 intracellular part; GO:0005623 cell; GO:0044464 cell part; GO:0005622 intracellular; GO:0044425 membrane part; GO:0030131 clathrin adaptor complex; GO:0030118 clathrin coat; GO:0030117 membrane c…	GO:0022892 substrate-specific transporter activity; GO:0008565 protein transporter activity; GO:0005488 binding; GO:0005215 transporter activity;	K11824	AP2A; AP-2 complex subunit alpha	sita04144 Endocytosis;	IPR008152; IPR011989; IPR013038; IPR002553; IPR003164; IPR016024; IPR015873; IPR009028; IPR013041;	Clathrin adaptor, alpha/beta/gamma-adaptin, appendage, Ig-like subdomain; Armadillo-like helical; Clathrin adaptor, alpha-adaptin, appendage, Ig-like subdomain; Clathrin/coatomer adaptor, adaptin-like, N-terminal; Clathrin adaptor, alpha-adaptin, appendag	U	KOG1077	Vesicle coat complex AP-2, alpha subunit
K3XV53	540	T	dynamin-2A-like [Setaria italica]	LOC101764728	Si005810m.g	1.361	2.5488e-06	endoplasmic reticulum			GO:1901265 nucleoside phosphate binding; GO:0001882 nucleoside binding; GO:0043167 ion binding; GO:0016817 hydrolase activity, acting on acid anhydrides; GO:0016787 hydrolase activity; GO:0000166 nucleotide binding; GO:0017111 nucleoside-triphosphatase activity; GO:0097159 organic cyclic compound binding; GO:1901363 heterocyclic compound binding; GO:0032549 ribonucleoside binding; GO:0097367 carb…	K01528	DNM; dynamin GTPase [EC:3.6.5.5]	sita04144 Endocytosis;	IPR030381; IPR003130; IPR011993; IPR020850; IPR001401; IPR027417; IPR000375; IPR001849;	Dynamin-type guanine nucleotide-binding (G) domain; Dynamin GTPase effector; PH domain-like; GTPase effector domain; Dynamin, GTPase domain; P-loop containing nucleoside triphosphate hydrolase; Dynamin central domain; Pleckstrin homology domain;	UR	KOG0446	Vacuolar sorting protein VPS1, dynamin, and related proteins
K3YPR4	877	S	dynamin-2A-like [Setaria italica]	LOC101765864	Si016256m.g	1.273	0.0026789	plasma membrane			GO:1901265 nucleoside phosphate binding; GO:0001882 nucleoside binding; GO:0043167 ion binding; GO:0016817 hydrolase activity, acting on acid anhydrides; GO:0016787 hydrolase activity; GO:0000166 nucleotide binding; GO:0017111 nucleoside-triphosphatase activity; GO:0097159 organic cyclic compound binding; GO:1901363 heterocyclic compound binding; GO:0032549 ribonucleoside binding; GO:0097367 carb…	K01528	DNM; dynamin GTPase [EC:3.6.5.5]	sita04144 Endocytosis;	IPR030381; IPR003130; IPR011993; IPR020850; IPR001401; IPR027417; IPR000375; IPR001849;	Dynamin-type guanine nucleotide-binding (G) domain; Dynamin GTPase effector; PH domain-like; GTPase effector domain; Dynamin, GTPase domain; P-loop containing nucleoside triphosphate hydrolase; Dynamin central domain; Pleckstrin homology domain;	UR	KOG0446	Vacuolar sorting protein VPS1, dynamin, and related proteins
K3XDR4	1529	S	myosin-17 isoform X2 [Setaria italica]	LOC101760570	Si000030m.g	1.228	0.002983	cytoplasm		GO:0043229 intracellular organelle; GO:0043232 intracellular non-membrane-bounded organelle; GO:0044430 cytoskeletal part; GO:0044446 intracellular organelle part; GO:0032991 macromolecular complex; GO:0044424 intracellular part; GO:0005623 cell; GO:0015629 actin cytoskeleton; GO:0044422 organelle part; GO:0043228 non-membrane-bounded organelle; GO:0043226 organelle; GO:0005856 cytoskeleton; GO:0…	GO:0005524 ATP binding; GO:0003774 motor activity; GO:1901265 nucleoside phosphate binding; GO:0001882 nucleoside binding; GO:0043167 ion binding; GO:0016817 hydrolase activity, acting on acid anhydrides; GO:0016787 hydrolase activity; GO:0005515 protein binding; GO:0000166 nucleotide binding; GO:0017111 nucleoside-triphosphatase activity; GO:0097159 organic cyclic compound binding; GO:1901363 he…	K10357			IPR002710; IPR004009; IPR027417; IPR001609;	Dilute domain; Myosin, N-terminal, SH3-like; P-loop containing nucleoside triphosphate hydrolase; Myosin head, motor domain;	Z	KOG0160	Myosin class V heavy chain
