# Supplementary material for: Phosphoproteomic Profiling Reveals Early Salt-Responsive Mechanisms in Two Foxtail Millet Cultivars
Source: Front Plant Sci. 2021 Sep 20;12:712257. doi: 10.3389/fpls.2021.712257 (PMC8488109; doi:10.3389/fpls.2021.712257)
Supplement: Supplementary Table 13 — List of key DRPPs involved in salt response in the foxtail millet. [file Table_13.XLSX]

## Sheet: Table
Sheet1.Protein accession	Position	Amino acid	Protein description	Gene name	AN04T/AN04C Ratio	AN04T/AN04C P value	YG2C/AN04C Ratio	YG2C/AN04C P value	YG2T/AN04T Ratio	YG2T/AN04T P value	YG2T/YG2C Ratio	YG2T/YG2C P value	Subcellular localization	Biological Process	Cellular Component	Molecular Function	KEGG KO No#	KEGG Gene	KEGG pathway	IPR ID	Domain description	KOG category	KOG NO#	KOG description
Signal Perception and Transduction
K3Z3F7	30	S	Calcium-transporting ATPase	LOC101773894	0.831	0.00165589	0.689	4.3805e-005	1.193	0.0167978	1.438	0.0024819	plasma membrane	GO:0070588 calcium ion transmembrane transport; GO:0072511 divalent inorganic cation transport; GO:0098655 cation transmembrane transport; GO:0034220 ion transmembrane transport; GO:0098660 inorganic ion transmembrane transport; GO:0030001 metal ion trans	GO:0031224 intrinsic component of membrane; GO:0016020 membrane; GO:0016021 integral component of membrane; GO:0044425 membrane part;	GO:0042625 ATPase coupled ion transmembrane transporter activity; GO:1901265 nucleoside phosphate binding; GO:0015399 primary active transmembrane transporter activity; GO:0022892 substrate-specific transporter activity; GO:0016817 hydrolase activity, act	K01537			IPR004014; IPR023298; IPR024750; IPR023299; IPR008250; IPR006068; IPR023214;	Cation-transporting P-type ATPase, N-terminal; P-type ATPase, transmembrane domain; Calcium-transporting P-type ATPase, N-terminal autoinhibitory domain; P-type ATPase, cytoplasmic domain N; P-type ATPase, A domain; Cation-transporting P-type ATPase, C-	P	KOG0204	Calcium transporting ATPase
K3Y4U8	141	S	Calcium-transporting ATPase	LOC101784796	0.722	0.022601	1.039	0.49242	1.388	0.0157407	0.964	0.43374	plasma membrane	GO:0070588 calcium ion transmembrane transport; GO:0072511 divalent inorganic cation transport; GO:0098655 cation transmembrane transport; GO:0034220 ion transmembrane transport; GO:0098660 inorganic ion transmembrane transport; GO:0030001 metal ion trans	GO:0031224 intrinsic component of membrane; GO:0016020 membrane; GO:0016021 integral component of membrane; GO:0044425 membrane part;	GO:0042625 ATPase coupled ion transmembrane transporter activity; GO:1901265 nucleoside phosphate binding; GO:0015399 primary active transmembrane transporter activity; GO:0022892 substrate-specific transporter activity; GO:0016817 hydrolase activity, act	K01537			IPR023298; IPR004014; IPR024750; IPR023299; IPR008250; IPR006068; IPR023214;	P-type ATPase, transmembrane domain; Cation-transporting P-type ATPase, N-terminal; Calcium-transporting P-type ATPase, N-terminal autoinhibitory domain; P-type ATPase, cytoplasmic domain N; P-type ATPase, A domain; Cation-transporting P-type ATPase, C-	P	KOG0204	Calcium transporting ATPase
K3ZEA2	77	S	probable calcium-binding protein CML10 [Setaria italica]	LOC101761337	1.226	0.0034631	0.837	0.0126223	0.62	0.00021976	0.908	0.098563	nucleus			GO:0043169 cation binding; GO:0046872 metal ion binding; GO:0005509 calcium ion binding; GO:0005488 binding; GO:0043167 ion binding;	K13448	CML; calcium-binding protein CML	sita04626 Plant-pathogen interaction;	IPR002048; IPR011992;	EF-hand domain; EF-hand domain pair;	T	KOG0027	Calmodulin and related proteins (EF-Hand superfamily)
K4ALW1	34	S	probable calcium-binding protein CML27 [Setaria italica]	LOC101770281	0.757	0.00181867	0.785	0.0119393	1.078	0.0178156	1.039	0.42572	mitochondria			GO:0043169 cation binding; GO:0046872 metal ion binding; GO:0005509 calcium ion binding; GO:0005488 binding; GO:0043167 ion binding;	K13448	CML; calcium-binding protein CML	sita04626 Plant-pathogen interaction;	IPR002048; IPR011992;	EF-hand domain; EF-hand domain pair;	T	KOG0027	Calmodulin and related proteins (EF-Hand superfamily)
K3XMD8	102	S	calmodulin-3 [Setaria italica]	LOC101775710	1.087	0.32668	1.07	0.4199	1.429	0.0020833	1.451	0.0021615	nucleus			GO:0043169 cation binding; GO:0046872 metal ion binding; GO:0005509 calcium ion binding; GO:0005488 binding; GO:0043167 ion binding;	K02183	CALM; calmodulin	sita04626 Plant-pathogen interaction; sita04070 Phosphatidylinositol signaling system; sita04016 MAPK signaling pathway - plant;	IPR002048; IPR011992;	EF-hand domain; EF-hand domain pair;	T	KOG0027	Calmodulin and related proteins (EF-Hand superfamily)
K3XVS3	358	S	CDK5RAP3-like protein [Setaria italica]	LOC101783760	0.874	0.23868	0.66	8.4207e-005	0.97	0.7343	1.286	0.048535	chloroplast									T	KOG2607	CDK5 activator-binding protein
K3ZS81	13	S	CDPK1	CDPK1	0.912	0.00063848	0.746	5.6102e-005	1.062	0.0070588	1.3	0.000118465	chloroplast	GO:0016310 phosphorylation; GO:0044267 cellular protein metabolic process; GO:0044238 primary metabolic process; GO:0044237 cellular metabolic process; GO:0006796 phosphate-containing compound metabolic process; GO:0071704 organic substance metabolic proc		GO:0005524 ATP binding; GO:1901265 nucleoside phosphate binding; GO:0016773 phosphotransferase activity, alcohol group as acceptor; GO:0001882 nucleoside binding; GO:0043167 ion binding; GO:0004672 protein kinase activity; GO:0000166 nucleotide binding; G	K13412	CPK; calcium-dependent protein kinase [EC:2.7.11.1]	sita04626 Plant-pathogen interaction;	IPR000719; IPR002048; IPR011992; IPR011009;	Protein kinase domain; EF-hand domain; EF-hand domain pair; Protein kinase-like domain;	T	KOG0032	Ca2+/calmodulin-dependent protein kinase, EF-Hand protein superfamily
K3Y6F0	426	S	calcium-dependent protein kinase 29-like [Setaria italica]	LOC101753182	0.808	0.0722	0.915	0.2874	1.633	0.0142792	1.441	0.025763	cytoplasm	GO:0016310 phosphorylation; GO:0044267 cellular protein metabolic process; GO:0044238 primary metabolic process; GO:0044237 cellular metabolic process; GO:0006796 phosphate-containing compound metabolic process; GO:0071704 organic substance metabolic proc		GO:0005524 ATP binding; GO:1901265 nucleoside phosphate binding; GO:0016773 phosphotransferase activity, alcohol group as acceptor; GO:0001882 nucleoside binding; GO:0043167 ion binding; GO:0004672 protein kinase activity; GO:0000166 nucleotide binding; G	K13412	CPK; calcium-dependent protein kinase [EC:2.7.11.1]	sita04626 Plant-pathogen interaction;	IPR000719; IPR011992; IPR002048; IPR011009;	Protein kinase domain; EF-hand domain pair; EF-hand domain; Protein kinase-like domain;	T	KOG0032	Ca2+/calmodulin-dependent protein kinase, EF-Hand protein superfamily
K3Y6A5	540	T	calcium-dependent protein kinase 26-like [Setaria italica]	LOC101771161	0.904	0.0045639	1.141	0.0030765	1.271	3.9232e-005	1.006	0.71598	mitochondria	GO:0016310 phosphorylation; GO:0044267 cellular protein metabolic process; GO:0044238 primary metabolic process; GO:0044237 cellular metabolic process; GO:0006796 phosphate-containing compound metabolic process; GO:0071704 organic substance metabolic proc		GO:0005524 ATP binding; GO:1901265 nucleoside phosphate binding; GO:0016773 phosphotransferase activity, alcohol group as acceptor; GO:0001882 nucleoside binding; GO:0043167 ion binding; GO:0004672 protein kinase activity; GO:0000166 nucleotide binding; G	K13412	CPK; calcium-dependent protein kinase [EC:2.7.11.1]	sita04626 Plant-pathogen interaction;	IPR000719; IPR002048; IPR011992; IPR011009;	Protein kinase domain; EF-hand domain; EF-hand domain pair; Protein kinase-like domain;	T	KOG0032	Ca2+/calmodulin-dependent protein kinase, EF-Hand protein superfamily
K4A8A9	514	S	calcium-dependent protein kinase 8-like [Setaria italica]	LOC101763898	0.821	0.000140581	1.043	0.0110187	1.394	8.3383e-005	1.097	0.0067354	chloroplast	GO:0016310 phosphorylation; GO:0044267 cellular protein metabolic process; GO:0044238 primary metabolic process; GO:0044237 cellular metabolic process; GO:0006796 phosphate-containing compound metabolic process; GO:0071704 organic substance metabolic proc		GO:0005524 ATP binding; GO:1901265 nucleoside phosphate binding; GO:0016773 phosphotransferase activity, alcohol group as acceptor; GO:0001882 nucleoside binding; GO:0043167 ion binding; GO:0004672 protein kinase activity; GO:0000166 nucleotide binding; G	K13412	CPK; calcium-dependent protein kinase [EC:2.7.11.1]	sita04626 Plant-pathogen interaction;	IPR000719; IPR002048; IPR011992; IPR011009;	Protein kinase domain; EF-hand domain; EF-hand domain pair; Protein kinase-like domain;	T	KOG0032	Ca2+/calmodulin-dependent protein kinase, EF-Hand protein superfamily
K4A8A9	517	S	calcium-dependent protein kinase 8-like [Setaria italica]	LOC101763898	0.811	0.00023995	1.012	0.51274	1.37	0.0019152	1.098	0.020423	chloroplast	GO:0016310 phosphorylation; GO:0044267 cellular protein metabolic process; GO:0044238 primary metabolic process; GO:0044237 cellular metabolic process; GO:0006796 phosphate-containing compound metabolic process; GO:0071704 organic substance metabolic proc		GO:0005524 ATP binding; GO:1901265 nucleoside phosphate binding; GO:0016773 phosphotransferase activity, alcohol group as acceptor; GO:0001882 nucleoside binding; GO:0043167 ion binding; GO:0004672 protein kinase activity; GO:0000166 nucleotide binding; G	K13412	CPK; calcium-dependent protein kinase [EC:2.7.11.1]	sita04626 Plant-pathogen interaction;	IPR000719; IPR002048; IPR011992; IPR011009;	Protein kinase domain; EF-hand domain; EF-hand domain pair; Protein kinase-like domain;	T	KOG0032	Ca2+/calmodulin-dependent protein kinase, EF-Hand protein superfamily
K3Y6M3	426	S	calcium-dependent protein kinase SK5-like [Setaria italica]	LOC101755215	1.207	0.0033597	0.983	0.60994	0.951	0.2368	1.168	0.015316	chloroplast	GO:0016310 phosphorylation; GO:0044267 cellular protein metabolic process; GO:0044238 primary metabolic process; GO:0044237 cellular metabolic process; GO:0006796 phosphate-containing compound metabolic process; GO:0071704 organic substance metabolic proc		GO:0005524 ATP binding; GO:1901265 nucleoside phosphate binding; GO:0016773 phosphotransferase activity, alcohol group as acceptor; GO:0001882 nucleoside binding; GO:0043167 ion binding; GO:0004672 protein kinase activity; GO:0000166 nucleotide binding; G	K13412	CPK; calcium-dependent protein kinase [EC:2.7.11.1]	sita04626 Plant-pathogen interaction;	IPR000719; IPR011992; IPR002048; IPR011009;	Protein kinase domain; EF-hand domain pair; EF-hand domain; Protein kinase-like domain;	T	KOG0032	Ca2+/calmodulin-dependent protein kinase, EF-Hand protein superfamily
K3Y6F0	65	S	calcium-dependent protein kinase 29-like [Setaria italica]	LOC101753182	0.794	0.025104	0.864	0.059556	1.033	0.6107	0.95	0.42532	cytoplasm	GO:0016310 phosphorylation; GO:0044267 cellular protein metabolic process; GO:0044238 primary metabolic process; GO:0044237 cellular metabolic process; GO:0006796 phosphate-containing compound metabolic process; GO:0071704 organic substance metabolic proc		GO:0005524 ATP binding; GO:1901265 nucleoside phosphate binding; GO:0016773 phosphotransferase activity, alcohol group as acceptor; GO:0001882 nucleoside binding; GO:0043167 ion binding; GO:0004672 protein kinase activity; GO:0000166 nucleotide binding; G	K13412	CPK; calcium-dependent protein kinase [EC:2.7.11.1]	sita04626 Plant-pathogen interaction;	IPR000719; IPR011992; IPR002048; IPR011009;	Protein kinase domain; EF-hand domain pair; EF-hand domain; Protein kinase-like domain;	T	KOG0032	Ca2+/calmodulin-dependent protein kinase, EF-Hand protein superfamily
K4A595	375	S	calmodulin-binding transcription activator 3-like isoform X2 [Setaria italica]	LOC101765666	1.255	0.00042103	0.979	0.4281	0.968	0.178418	1.241	0.00070302	nucleus		GO:0043226 organelle; GO:0043231 intracellular membrane-bounded organelle; GO:0043229 intracellular organelle; GO:0005634 nucleus; GO:0044464 cell part; GO:0005622 intracellular; GO:0044424 intracellular part; GO:0043227 membrane-bounded organelle; GO:000	GO:0097159 organic cyclic compound binding; GO:1901363 heterocyclic compound binding; GO:0003677 DNA binding; GO:0005515 protein binding; GO:0005488 binding; GO:0003676 nucleic acid binding;	K21596			IPR013783; IPR014756; IPR020683; IPR005559; IPR027417; IPR002909;	Immunoglobulin-like fold; Immunoglobulin E-set; Ankyrin repeat-containing domain; CG-1 DNA-binding domain; P-loop containing nucleoside triphosphate hydrolase; IPT domain;
K4A595	379	S	calmodulin-binding transcription activator 3-like isoform X2 [Setaria italica]	LOC101765666	1.097	0.00101674	0.835	3.9276e-005	0.918	0.0162975	1.205	0.00085879	nucleus		GO:0043226 organelle; GO:0043231 intracellular membrane-bounded organelle; GO:0043229 intracellular organelle; GO:0005634 nucleus; GO:0044464 cell part; GO:0005622 intracellular; GO:0044424 intracellular part; GO:0043227 membrane-bounded organelle; GO:000	GO:0097159 organic cyclic compound binding; GO:1901363 heterocyclic compound binding; GO:0003677 DNA binding; GO:0005515 protein binding; GO:0005488 binding; GO:0003676 nucleic acid binding;	K21596			IPR013783; IPR014756; IPR020683; IPR005559; IPR027417; IPR002909;	Immunoglobulin-like fold; Immunoglobulin E-set; Ankyrin repeat-containing domain; CG-1 DNA-binding domain; P-loop containing nucleoside triphosphate hydrolase; IPT domain;
K3YVT2	101	S	abscisic acid receptor PYL2 [Setaria italica]	LOC101754623	1.533	0.0113028	1.013	0.88028	1.195	0.02884	1.808	0.0107974	chloroplast				K14496	PYL; abscisic acid receptor PYR/PYL family	sita04075 Plant hormone signal transduction; sita04016 MAPK signaling pathway - plant;	IPR023393;	START-like domain;
K3XJV0	94	S	ABSCISIC ACID-INSENSITIVE 5-like protein 2 [Setaria italica]	LOC101780708	1.165	0.157104	0.792	0.069204	0.937	0.25946	1.377	0.009883	nucleus	GO:0050794 regulation of cellular process; GO:0010468 regulation of gene expression; GO:0006355 regulation of transcription, DNA-templated; GO:0031326 regulation of cellular biosynthetic process; GO:0080090 regulation of primary metabolic process; GO:0060		GO:0097159 organic cyclic compound binding; GO:1901363 heterocyclic compound binding; GO:0003677 DNA binding; GO:0005488 binding; GO:0001071 nucleic acid binding transcription factor activity; GO:0003676 nucleic acid binding; GO:0043565 sequence-specific	K14432	ABF; ABA responsive element binding factor	sita04075 Plant hormone signal transduction;	IPR004827;	Basic-leucine zipper domain;
K3XJV0	134	T	ABSCISIC ACID-INSENSITIVE 5-like protein 2 [Setaria italica]	LOC101780708	1.789	0.00065873	1.064	0.173463	0.77	0.0067372	1.295	0.0165177	nucleus	GO:0050794 regulation of cellular process; GO:0010468 regulation of gene expression; GO:0006355 regulation of transcription, DNA-templated; GO:0031326 regulation of cellular biosynthetic process; GO:0080090 regulation of primary metabolic process; GO:0060		GO:0097159 organic cyclic compound binding; GO:1901363 heterocyclic compound binding; GO:0003677 DNA binding; GO:0005488 binding; GO:0001071 nucleic acid binding transcription factor activity; GO:0003676 nucleic acid binding; GO:0043565 sequence-specific	K14432	ABF; ABA responsive element binding factor	sita04075 Plant hormone signal transduction;	IPR004827;	Basic-leucine zipper domain;
K3XJV0	330	S	ABSCISIC ACID-INSENSITIVE 5-like protein 2 [Setaria italica]	LOC101780708	0.717	0.083081	0.527	0.0195383	1.259	0.059503	1.714	0.0046182	nucleus	GO:0050794 regulation of cellular process; GO:0010468 regulation of gene expression; GO:0006355 regulation of transcription, DNA-templated; GO:0031326 regulation of cellular biosynthetic process; GO:0080090 regulation of primary metabolic process; GO:0060		GO:0097159 organic cyclic compound binding; GO:1901363 heterocyclic compound binding; GO:0003677 DNA binding; GO:0005488 binding; GO:0001071 nucleic acid binding transcription factor activity; GO:0003676 nucleic acid binding; GO:0043565 sequence-specific	K14432	ABF; ABA responsive element binding factor	sita04075 Plant hormone signal transduction;	IPR004827;	Basic-leucine zipper domain;
K3YPG5	992	S	serine/threonine-protein kinase EDR1-like [Setaria italica]	LOC101753714	1.695	0.00090346	1.084	0.197597	1.006	0.91034	1.573	0.00020116	plasma membrane	GO:0016310 phosphorylation; GO:0044267 cellular protein metabolic process; GO:0044238 primary metabolic process; GO:0044237 cellular metabolic process; GO:0006796 phosphate-containing compound metabolic process; GO:0071704 organic substance metabolic proc		GO:0005524 ATP binding; GO:1901265 nucleoside phosphate binding; GO:0016773 phosphotransferase activity, alcohol group as acceptor; GO:0001882 nucleoside binding; GO:0043167 ion binding; GO:0004672 protein kinase activity; GO:0000166 nucleotide binding; G				IPR000719; IPR001245; IPR011009;	Protein kinase domain; Serine-threonine/tyrosine-protein kinase catalytic domain; Protein kinase-like domain;	T	KOG0192	Tyrosine kinase specific for activated (GTP-bound) p21cdc42Hs
K3YQ71	554	S	probable L-type lectin-domain containing receptor kinase S.5 [Setaria italica]	LOC101775851	1.271	0.038597	0.922	0.074217	0.918	0.23742	1.265	0.0143622	plasma membrane	GO:0016310 phosphorylation; GO:0044267 cellular protein metabolic process; GO:0044238 primary metabolic process; GO:0044237 cellular metabolic process; GO:0006796 phosphate-containing compound metabolic process; GO:0071704 organic substance metabolic proc		GO:0005524 ATP binding; GO:1901265 nucleoside phosphate binding; GO:0016773 phosphotransferase activity, alcohol group as acceptor; GO:0001882 nucleoside binding; GO:0043167 ion binding; GO:0004672 protein kinase activity; GO:0000166 nucleotide binding; G				IPR001220; IPR000719; IPR013320; IPR011009;	Legume lectin domain; Protein kinase domain; Concanavalin A-like lectin/glucanase domain; Protein kinase-like domain;
K3XUW7	73	S	LOW QUALITY PROTEIN: probable serine/threonine-protein kinase DDB_G0267686 [Musa acuminata subsp. malaccensis]	SETIT_005722mg	0.973	0.29394	0.8	0.0034994	1.007	0.79258	1.225	0.0051797	nucleus	GO:0016310 phosphorylation; GO:0044267 cellular protein metabolic process; GO:0044238 primary metabolic process; GO:0044237 cellular metabolic process; GO:0006796 phosphate-containing compound metabolic process; GO:0071704 organic substance metabolic proc		GO:0005524 ATP binding; GO:1901265 nucleoside phosphate binding; GO:0016773 phosphotransferase activity, alcohol group as acceptor; GO:0001882 nucleoside binding; GO:0043167 ion binding; GO:0005515 protein binding; GO:0004672 protein kinase activity; GO:0				IPR000270; IPR000719; IPR001245; IPR011009;	PB1 domain; Protein kinase domain; Serine-threonine/tyrosine-protein kinase catalytic domain; Protein kinase-like domain;	T	KOG0192	Tyrosine kinase specific for activated (GTP-bound) p21cdc42Hs
K3XUW7	383	S	LOW QUALITY PROTEIN: probable serine/threonine-protein kinase DDB_G0267686 [Musa acuminata subsp. malaccensis]	SETIT_005722mg	0.947	0.190715	0.865	0.00070105	1.11	0.040843	1.215	0.00024038	nucleus	GO:0016310 phosphorylation; GO:0044267 cellular protein metabolic process; GO:0044238 primary metabolic process; GO:0044237 cellular metabolic process; GO:0006796 phosphate-containing compound metabolic process; GO:0071704 organic substance metabolic proc		GO:0005524 ATP binding; GO:1901265 nucleoside phosphate binding; GO:0016773 phosphotransferase activity, alcohol group as acceptor; GO:0001882 nucleoside binding; GO:0043167 ion binding; GO:0005515 protein binding; GO:0004672 protein kinase activity; GO:0				IPR000270; IPR000719; IPR001245; IPR011009;	PB1 domain; Protein kinase domain; Serine-threonine/tyrosine-protein kinase catalytic domain; Protein kinase-like domain;	T	KOG0192	Tyrosine kinase specific for activated (GTP-bound) p21cdc42Hs
K4A5X4	596	S	serine/threonine-protein kinase STE20 [Zea mays]	LOC101784831	1.025	0.186105	0.916	0.059499	1.086	0.07978	1.215	0.024437	chloroplast	GO:0016310 phosphorylation; GO:0044267 cellular protein metabolic process; GO:0044238 primary metabolic process; GO:0044237 cellular metabolic process; GO:0006796 phosphate-containing compound metabolic process; GO:0071704 organic substance metabolic proc		GO:0005524 ATP binding; GO:1901265 nucleoside phosphate binding; GO:0016773 phosphotransferase activity, alcohol group as acceptor; GO:0001882 nucleoside binding; GO:0043167 ion binding; GO:0004672 protein kinase activity; GO:0000166 nucleotide binding; G				IPR000719; IPR011009;	Protein kinase domain; Protein kinase-like domain;	T	KOG0576	Mitogen-activated protein kinase kinase kinase kinase (MAP4K), germinal center kinase family
K3Z3B5	61	S	serine/threonine-protein kinase STE20 isoform X1 [Oryza sativa Japonica Group]	LOC101783342	1.135	0.20414	0.992	0.85588	1.386	0.013677	1.586	0.00053689	nucleus	GO:0016310 phosphorylation; GO:0044267 cellular protein metabolic process; GO:0044238 primary metabolic process; GO:0044237 cellular metabolic process; GO:0006796 phosphate-containing compound metabolic process; GO:0071704 organic substance metabolic proc		GO:0005524 ATP binding; GO:1901265 nucleoside phosphate binding; GO:0016773 phosphotransferase activity, alcohol group as acceptor; GO:0001882 nucleoside binding; GO:0043167 ion binding; GO:0005515 protein binding; GO:0004672 protein kinase activity; GO:0				IPR000270; IPR000719; IPR001245; IPR011009;	PB1 domain; Protein kinase domain; Serine-threonine/tyrosine-protein kinase catalytic domain; Protein kinase-like domain;	T	KOG0192	Tyrosine kinase specific for activated (GTP-bound) p21cdc42Hs
K3Z3B5	74	S	serine/threonine-protein kinase STE20 isoform X1 [Oryza sativa Japonica Group]	LOC101783342	1.166	0.160396	1.032	0.5851	1.768	0.0032995	1.997	0.00033745	nucleus	GO:0016310 phosphorylation; GO:0044267 cellular protein metabolic process; GO:0044238 primary metabolic process; GO:0044237 cellular metabolic process; GO:0006796 phosphate-containing compound metabolic process; GO:0071704 organic substance metabolic proc		GO:0005524 ATP binding; GO:1901265 nucleoside phosphate binding; GO:0016773 phosphotransferase activity, alcohol group as acceptor; GO:0001882 nucleoside binding; GO:0043167 ion binding; GO:0005515 protein binding; GO:0004672 protein kinase activity; GO:0				IPR000270; IPR000719; IPR001245; IPR011009;	PB1 domain; Protein kinase domain; Serine-threonine/tyrosine-protein kinase catalytic domain; Protein kinase-like domain;	T	KOG0192	Tyrosine kinase specific for activated (GTP-bound) p21cdc42Hs
K4A545	295	S	serine/threonine-protein kinase STE20-like [Aegilops tauschii subsp. tauschii]	LOC101776185	0.968	0.70174	0.846	0.061679	1.371	0.0029565	1.569	0.000102568	nucleus	GO:0016310 phosphorylation; GO:0044267 cellular protein metabolic process; GO:0044238 primary metabolic process; GO:0044237 cellular metabolic process; GO:0006796 phosphate-containing compound metabolic process; GO:0071704 organic substance metabolic proc		GO:0005524 ATP binding; GO:1901265 nucleoside phosphate binding; GO:0016773 phosphotransferase activity, alcohol group as acceptor; GO:0001882 nucleoside binding; GO:0043167 ion binding; GO:0004672 protein kinase activity; GO:0000166 nucleotide binding; G				IPR000719; IPR011009;	Protein kinase domain; Protein kinase-like domain;	R	KOG0667	Dual-specificity tyrosine-phosphorylation regulated kinase
K4A545	419	S	serine/threonine-protein kinase STE20-like [Aegilops tauschii subsp. tauschii]	LOC101776185	0.913	0.20988	1.113	0.110404	1.365	0.00138382	1.12	0.0184169	nucleus	GO:0016310 phosphorylation; GO:0044267 cellular protein metabolic process; GO:0044238 primary metabolic process; GO:0044237 cellular metabolic process; GO:0006796 phosphate-containing compound metabolic process; GO:0071704 organic substance metabolic proc		GO:0005524 ATP binding; GO:1901265 nucleoside phosphate binding; GO:0016773 phosphotransferase activity, alcohol group as acceptor; GO:0001882 nucleoside binding; GO:0043167 ion binding; GO:0004672 protein kinase activity; GO:0000166 nucleotide binding; G				IPR000719; IPR011009;	Protein kinase domain; Protein kinase-like domain;	R	KOG0667	Dual-specificity tyrosine-phosphorylation regulated kinase
K3ZHZ0	424	T	serine/threonine-protein kinase STY46-like isoform X2 [Setaria italica]	LOC101778086	1.117	0.46722	1.227	0.21688	1.447	0.038657	1.317	0.072364	cytoplasm	GO:0016310 phosphorylation; GO:0044267 cellular protein metabolic process; GO:0044238 primary metabolic process; GO:0044237 cellular metabolic process; GO:0006796 phosphate-containing compound metabolic process; GO:0071704 organic substance metabolic proc		GO:0016597 amino acid binding; GO:0005524 ATP binding; GO:1901265 nucleoside phosphate binding; GO:0016773 phosphotransferase activity, alcohol group as acceptor; GO:0001882 nucleoside binding; GO:0043167 ion binding; GO:0043177 organic acid binding; GO:0				IPR000719; IPR002912; IPR001245; IPR011009;	Protein kinase domain; ACT domain; Serine-threonine/tyrosine-protein kinase catalytic domain; Protein kinase-like domain;	T	KOG0192	Tyrosine kinase specific for activated (GTP-bound) p21cdc42Hs
K3YHH9	28	S	serine/threonine-protein kinase STY8-like [Setaria italica]	LOC101777899	0.871	0.074275	0.828	0.036559	1.271	0.023863	1.336	0.0139806	nucleus	GO:0016310 phosphorylation; GO:0044267 cellular protein metabolic process; GO:0044238 primary metabolic process; GO:0044237 cellular metabolic process; GO:0006796 phosphate-containing compound metabolic process; GO:0071704 organic substance metabolic proc		GO:0016597 amino acid binding; GO:0005524 ATP binding; GO:1901265 nucleoside phosphate binding; GO:0016773 phosphotransferase activity, alcohol group as acceptor; GO:0001882 nucleoside binding; GO:0043167 ion binding; GO:0043177 organic acid binding; GO:0				IPR000719; IPR002912; IPR001245; IPR011009;	Protein kinase domain; ACT domain; Serine-threonine/tyrosine-protein kinase catalytic domain; Protein kinase-like domain;	T	KOG0192	Tyrosine kinase specific for activated (GTP-bound) p21cdc42Hs
K3YHH9	63	S	serine/threonine-protein kinase STY8-like [Setaria italica]	LOC101777899	0.987	0.80938	0.94	0.31226	1.227	0.047979	1.287	0.027265	nucleus	GO:0016310 phosphorylation; GO:0044267 cellular protein metabolic process; GO:0044238 primary metabolic process; GO:0044237 cellular metabolic process; GO:0006796 phosphate-containing compound metabolic process; GO:0071704 organic substance metabolic proc		GO:0016597 amino acid binding; GO:0005524 ATP binding; GO:1901265 nucleoside phosphate binding; GO:0016773 phosphotransferase activity, alcohol group as acceptor; GO:0001882 nucleoside binding; GO:0043167 ion binding; GO:0043177 organic acid binding; GO:0				IPR000719; IPR002912; IPR001245; IPR011009;	Protein kinase domain; ACT domain; Serine-threonine/tyrosine-protein kinase catalytic domain; Protein kinase-like domain;	T	KOG0192	Tyrosine kinase specific for activated (GTP-bound) p21cdc42Hs
K3YHH9	148	S	serine/threonine-protein kinase STY8-like [Setaria italica]	LOC101777899	0.921	0.120642	0.944	0.52836	1.533	0.0069377	1.495	0.037616	nucleus	GO:0016310 phosphorylation; GO:0044267 cellular protein metabolic process; GO:0044238 primary metabolic process; GO:0044237 cellular metabolic process; GO:0006796 phosphate-containing compound metabolic process; GO:0071704 organic substance metabolic proc		GO:0016597 amino acid binding; GO:0005524 ATP binding; GO:1901265 nucleoside phosphate binding; GO:0016773 phosphotransferase activity, alcohol group as acceptor; GO:0001882 nucleoside binding; GO:0043167 ion binding; GO:0043177 organic acid binding; GO:0				IPR000719; IPR002912; IPR001245; IPR011009;	Protein kinase domain; ACT domain; Serine-threonine/tyrosine-protein kinase catalytic domain; Protein kinase-like domain;	T	KOG0192	Tyrosine kinase specific for activated (GTP-bound) p21cdc42Hs
K3ZE75	164	S	serine/threonine-protein kinase STY8-like isoform X1 [Setaria italica]	LOC101769300	1.067	0.186658	1.375	0.00064049	1.676	0.00097952	1.3	0.0090159	cytoplasm	GO:0016310 phosphorylation; GO:0044267 cellular protein metabolic process; GO:0044238 primary metabolic process; GO:0044237 cellular metabolic process; GO:0006796 phosphate-containing compound metabolic process; GO:0071704 organic substance metabolic proc		GO:0005524 ATP binding; GO:0016597 amino acid binding; GO:1901265 nucleoside phosphate binding; GO:0016773 phosphotransferase activity, alcohol group as acceptor; GO:0001882 nucleoside binding; GO:0043167 ion binding; GO:0043177 organic acid binding; GO:0				IPR000719; IPR002912; IPR001245; IPR011009;	Protein kinase domain; ACT domain; Serine-threonine/tyrosine-protein kinase catalytic domain; Protein kinase-like domain;	T	KOG0192	Tyrosine kinase specific for activated (GTP-bound) p21cdc42Hs
K3Z3L3	338	S	serine/threonine-protein kinase prpf4B-like [Setaria italica]	LOC101762555	1.183	0.057317	0.843	0.071661	1.126	0.27172	1.581	0.0082849	nucleus	GO:0016310 phosphorylation; GO:0044267 cellular protein metabolic process; GO:0044238 primary metabolic process; GO:0044237 cellular metabolic process; GO:0006796 phosphate-containing compound metabolic process; GO:0071704 organic substance metabolic proc		GO:0005524 ATP binding; GO:1901265 nucleoside phosphate binding; GO:0016773 phosphotransferase activity, alcohol group as acceptor; GO:0001882 nucleoside binding; GO:0043167 ion binding; GO:0004672 protein kinase activity; GO:0000166 nucleotide binding; G	K08827			IPR000719; IPR011009;	Protein kinase domain; Protein kinase-like domain;	A	KOG0670	U4/U6-associated splicing factor PRP4
K4AJE0	718	S	G-type lectin S-receptor-like serine/threonine-protein kinase At1g34300 [Setaria italica]	LOC101782005	1.018	0.77176	0.785	0.061104	0.995	0.89318	1.289	0.047743	plasma membrane	GO:0000003 reproduction; GO:0016310 phosphorylation; GO:0022414 reproductive process; GO:0044267 cellular protein metabolic process; GO:0044763 single-organism cellular process; GO:0009875 pollen-pistil interaction; GO:0044699 single-organism process; GO:		GO:0005524 ATP binding; GO:1901265 nucleoside phosphate binding; GO:0016773 phosphotransferase activity, alcohol group as acceptor; GO:0001882 nucleoside binding; GO:0043167 ion binding; GO:0005515 protein binding; GO:0000166 nucleotide binding; GO:000467				IPR001480; IPR000719; IPR000858; IPR000742; IPR013320; IPR011047; IPR011009;	Bulb-type lectin domain; Protein kinase domain; S-locus glycoprotein domain; EGF-like domain; Concanavalin A-like lectin/glucanase domain; Quinoprotein alcohol dehydrogenase-like superfamily; Protein kinase-like domain;
K3ZIV4	249	S	leucine-rich repeat receptor protein kinase MSL1 [Setaria italica]	LOC101754827	0.865	0.17362	0.817	0.074963	1.186	0.062883	1.255	0.0176219	chloroplast	GO:0016310 phosphorylation; GO:0044267 cellular protein metabolic process; GO:0044238 primary metabolic process; GO:0044237 cellular metabolic process; GO:0006796 phosphate-containing compound metabolic process; GO:0071704 organic substance metabolic proc		GO:0005524 ATP binding; GO:1901265 nucleoside phosphate binding; GO:0016773 phosphotransferase activity, alcohol group as acceptor; GO:0001882 nucleoside binding; GO:0043167 ion binding; GO:0004672 protein kinase activity; GO:0000166 nucleotide binding; G				IPR000719; IPR013320; IPR011009;	Protein kinase domain; Concanavalin A-like lectin/glucanase domain; Protein kinase-like domain;	T	KOG1187	Serine/threonine protein kinase
K4A5E6	955	S	probable leucine-rich repeat receptor-like protein kinase At5g49770 [Setaria italica]	SETIT_034100mg	0.907	0.0172752	0.674	0.0059625	0.955	0.064035	1.285	0.0142214	plasma membrane	GO:0016310 phosphorylation; GO:0044267 cellular protein metabolic process; GO:0044238 primary metabolic process; GO:0044237 cellular metabolic process; GO:0006796 phosphate-containing compound metabolic process; GO:0071704 organic substance metabolic proc		GO:0005524 ATP binding; GO:1901265 nucleoside phosphate binding; GO:0016773 phosphotransferase activity, alcohol group as acceptor; GO:0001882 nucleoside binding; GO:0043167 ion binding; GO:0004672 protein kinase activity; GO:0000166 nucleotide binding; G				IPR000719; IPR032675; IPR001245; IPR013320; IPR011009;	Protein kinase domain; Leucine-rich repeat domain, L domain-like; Serine-threonine/tyrosine-protein kinase catalytic domain; Concanavalin A-like lectin/glucanase domain; Protein kinase-like domain;
K3ZMV5	766	S	probable leucine-rich repeat receptor-like protein kinase IMK3 [Setaria italica]	LOC101773870	0.986	0.8496	0.851	0.07362	1.038	0.57158	1.203	0.0187817	plasma membrane	GO:0016310 phosphorylation; GO:0044267 cellular protein metabolic process; GO:0044238 primary metabolic process; GO:0044237 cellular metabolic process; GO:0006796 phosphate-containing compound metabolic process; GO:0071704 organic substance metabolic proc		GO:0005524 ATP binding; GO:1901265 nucleoside phosphate binding; GO:0016773 phosphotransferase activity, alcohol group as acceptor; GO:0001882 nucleoside binding; GO:0043167 ion binding; GO:0005515 protein binding; GO:0004672 protein kinase activity; GO:0				IPR000719; IPR013210; IPR001245; IPR032675; IPR013320; IPR011009;	Protein kinase domain; Leucine-rich repeat-containing N-terminal, plant-type; Serine-threonine/tyrosine-protein kinase catalytic domain; Leucine-rich repeat domain, L domain-like; Concanavalin A-like lectin/glucanase domain; Protein kinase-like domain;
K3ZTT0	73	Y	probable receptor-like protein kinase At5g47070 [Setaria italica]	LOC101771290	0.861	0.034604	0.989	0.6941	1.424	0.0040573	1.24	0.0062153	mitochondria	GO:0016310 phosphorylation; GO:0044267 cellular protein metabolic process; GO:0044238 primary metabolic process; GO:0044237 cellular metabolic process; GO:0006796 phosphate-containing compound metabolic process; GO:0071704 organic substance metabolic proc		GO:0005524 ATP binding; GO:1901265 nucleoside phosphate binding; GO:0016773 phosphotransferase activity, alcohol group as acceptor; GO:0001882 nucleoside binding; GO:0043167 ion binding; GO:0004672 protein kinase activity; GO:0000166 nucleotide binding; G				IPR000719; IPR001245; IPR013320; IPR011009;	Protein kinase domain; Serine-threonine/tyrosine-protein kinase catalytic domain; Concanavalin A-like lectin/glucanase domain; Protein kinase-like domain;	T	KOG1187	Serine/threonine protein kinase
K3XIW0	62	T	serine/threonine-protein kinase STY8-like [Setaria italica]	LOC101779225	0.836	0.037677	1.067	0.174881	1.298	0.0061622	1.017	0.54932	cytoplasm	GO:0016310 phosphorylation; GO:0044267 cellular protein metabolic process; GO:0044238 primary metabolic process; GO:0044237 cellular metabolic process; GO:0006796 phosphate-containing compound metabolic process; GO:0071704 organic substance metabolic proc		GO:0005524 ATP binding; GO:1901265 nucleoside phosphate binding; GO:0016773 phosphotransferase activity, alcohol group as acceptor; GO:0001882 nucleoside binding; GO:0043167 ion binding; GO:0004672 protein kinase activity; GO:0000166 nucleotide binding; G				IPR000719; IPR001245; IPR011009;	Protein kinase domain; Serine-threonine/tyrosine-protein kinase catalytic domain; Protein kinase-like domain;	T	KOG0192	Tyrosine kinase specific for activated (GTP-bound) p21cdc42Hs
K3ZTG8	431	Y	serine/threonine-protein kinase 16-like [Setaria italica]	LOC101780740	0.874	0.0072045	1.091	0.059139	1.27	0.0028375	1.018	0.50822	nucleus	GO:0016310 phosphorylation; GO:0044267 cellular protein metabolic process; GO:0044238 primary metabolic process; GO:0044237 cellular metabolic process; GO:0006796 phosphate-containing compound metabolic process; GO:0071704 organic substance metabolic proc		GO:0005524 ATP binding; GO:1901265 nucleoside phosphate binding; GO:0016773 phosphotransferase activity, alcohol group as acceptor; GO:0001882 nucleoside binding; GO:0043167 ion binding; GO:0004672 protein kinase activity; GO:0000166 nucleotide binding; G	K08856			IPR000719; IPR011009;	Protein kinase domain; Protein kinase-like domain;	KIT	KOG2345	Serine/threonine protein kinase/TGF-beta stimulated factor
K3XWR0	422	S	serine/threonine-protein kinase At5g01020 [Setaria italica]	LOC101777710	0.96	0.37628	1.067	0.16568	1.204	0.0179797	1.083	0.162663	cytoplasm	GO:0016310 phosphorylation; GO:0044267 cellular protein metabolic process; GO:0044238 primary metabolic process; GO:0044237 cellular metabolic process; GO:0006796 phosphate-containing compound metabolic process; GO:0071704 organic substance metabolic proc		GO:0005524 ATP binding; GO:1901265 nucleoside phosphate binding; GO:0016773 phosphotransferase activity, alcohol group as acceptor; GO:0001882 nucleoside binding; GO:0043167 ion binding; GO:0004672 protein kinase activity; GO:0000166 nucleotide binding; G				IPR000719; IPR013320; IPR011009;	Protein kinase domain; Concanavalin A-like lectin/glucanase domain; Protein kinase-like domain;	T	KOG1187	Serine/threonine protein kinase
K3XWR0	434	S	serine/threonine-protein kinase At5g01020 [Setaria italica]	LOC101777710	0.946	0.4409	0.99	0.91344	1.248	0.004322	1.193	0.02438	cytoplasm	GO:0016310 phosphorylation; GO:0044267 cellular protein metabolic process; GO:0044238 primary metabolic process; GO:0044237 cellular metabolic process; GO:0006796 phosphate-containing compound metabolic process; GO:0071704 organic substance metabolic proc		GO:0005524 ATP binding; GO:1901265 nucleoside phosphate binding; GO:0016773 phosphotransferase activity, alcohol group as acceptor; GO:0001882 nucleoside binding; GO:0043167 ion binding; GO:0004672 protein kinase activity; GO:0000166 nucleotide binding; G				IPR000719; IPR013320; IPR011009;	Protein kinase domain; Concanavalin A-like lectin/glucanase domain; Protein kinase-like domain;	T	KOG1187	Serine/threonine protein kinase
K3XWR0	437	S	serine/threonine-protein kinase At5g01020 [Setaria italica]	LOC101777710	0.986	0.81802	1.014	0.77966	1.259	0.027604	1.224	0.037497	cytoplasm	GO:0016310 phosphorylation; GO:0044267 cellular protein metabolic process; GO:0044238 primary metabolic process; GO:0044237 cellular metabolic process; GO:0006796 phosphate-containing compound metabolic process; GO:0071704 organic substance metabolic proc		GO:0005524 ATP binding; GO:1901265 nucleoside phosphate binding; GO:0016773 phosphotransferase activity, alcohol group as acceptor; GO:0001882 nucleoside binding; GO:0043167 ion binding; GO:0004672 protein kinase activity; GO:0000166 nucleotide binding; G				IPR000719; IPR013320; IPR011009;	Protein kinase domain; Concanavalin A-like lectin/glucanase domain; Protein kinase-like domain;	T	KOG1187	Serine/threonine protein kinase
K3XWR0	449	S	serine/threonine-protein kinase At5g01020 [Setaria italica]	LOC101777710	0.914	0.22314	0.966	0.671	1.245	0.0090826	1.178	0.059262	cytoplasm	GO:0016310 phosphorylation; GO:0044267 cellular protein metabolic process; GO:0044238 primary metabolic process; GO:0044237 cellular metabolic process; GO:0006796 phosphate-containing compound metabolic process; GO:0071704 organic substance metabolic proc		GO:0005524 ATP binding; GO:1901265 nucleoside phosphate binding; GO:0016773 phosphotransferase activity, alcohol group as acceptor; GO:0001882 nucleoside binding; GO:0043167 ion binding; GO:0004672 protein kinase activity; GO:0000166 nucleotide binding; G				IPR000719; IPR013320; IPR011009;	Protein kinase domain; Concanavalin A-like lectin/glucanase domain; Protein kinase-like domain;	T	KOG1187	Serine/threonine protein kinase
K4A1K9	65	S	probable serine/threonine-protein kinase At1g54610 [Setaria italica]	SETIT_032753mg	1.033	0.54402	1.189	0.162044	1.285	0.0181233	1.116	0.188179	nucleus	GO:0016310 phosphorylation; GO:0044267 cellular protein metabolic process; GO:0044238 primary metabolic process; GO:0044237 cellular metabolic process; GO:0006796 phosphate-containing compound metabolic process; GO:0071704 organic substance metabolic proc		GO:0005524 ATP binding; GO:1901265 nucleoside phosphate binding; GO:0016773 phosphotransferase activity, alcohol group as acceptor; GO:0001882 nucleoside binding; GO:0043167 ion binding; GO:0004672 protein kinase activity; GO:0000166 nucleotide binding; G				IPR000719; IPR011009;	Protein kinase domain; Protein kinase-like domain;	D	KOG0600	Cdc2-related protein kinase
K3Y7I9	34	S	serine/threonine-protein kinase GRIK1-like [Setaria italica]	LOC101771684	0.901	0.39368	1.063	0.54722	1.227	0.045523	1.04	0.35888	cytoplasm	GO:0016310 phosphorylation; GO:0044267 cellular protein metabolic process; GO:0044238 primary metabolic process; GO:0044237 cellular metabolic process; GO:0006796 phosphate-containing compound metabolic process; GO:0071704 organic substance metabolic proc		GO:0005524 ATP binding; GO:1901265 nucleoside phosphate binding; GO:0016773 phosphotransferase activity, alcohol group as acceptor; GO:0001882 nucleoside binding; GO:0043167 ion binding; GO:0004672 protein kinase activity; GO:0000166 nucleotide binding; G				IPR000719; IPR011009;	Protein kinase domain; Protein kinase-like domain;	T	KOG0585	Ca2+/calmodulin-dependent protein kinase kinase beta and related serine/threonine protein kinases
K3Y7I9	92	S	serine/threonine-protein kinase GRIK1-like [Setaria italica]	LOC101771684	0.979	0.70572	0.9	0.121382	1.152	0.0163388	1.253	0.0042424	cytoplasm	GO:0016310 phosphorylation; GO:0044267 cellular protein metabolic process; GO:0044238 primary metabolic process; GO:0044237 cellular metabolic process; GO:0006796 phosphate-containing compound metabolic process; GO:0071704 organic substance metabolic proc		GO:0005524 ATP binding; GO:1901265 nucleoside phosphate binding; GO:0016773 phosphotransferase activity, alcohol group as acceptor; GO:0001882 nucleoside binding; GO:0043167 ion binding; GO:0004672 protein kinase activity; GO:0000166 nucleotide binding; G				IPR000719; IPR011009;	Protein kinase domain; Protein kinase-like domain;	T	KOG0585	Ca2+/calmodulin-dependent protein kinase kinase beta and related serine/threonine protein kinases
K3XF74	684	S	serine/threonine-protein kinase MARK2 [Setaria italica]	LOC101780302	0.648	0.0058844	0.907	0.096398	1.243	0.0093388	0.889	0.027624	endoplasmic reticulum	GO:0016310 phosphorylation; GO:0044267 cellular protein metabolic process; GO:0044238 primary metabolic process; GO:0044237 cellular metabolic process; GO:0006796 phosphate-containing compound metabolic process; GO:0071704 organic substance metabolic proc		GO:0005524 ATP binding; GO:1901265 nucleoside phosphate binding; GO:0016773 phosphotransferase activity, alcohol group as acceptor; GO:0001882 nucleoside binding; GO:0043167 ion binding; GO:0004672 protein kinase activity; GO:0000166 nucleotide binding; G				IPR000719; IPR010632; IPR001245; IPR011009;	Protein kinase domain; Domain of unknown function DUF1221; Serine-threonine/tyrosine-protein kinase catalytic domain; Protein kinase-like domain;	T	KOG0192	Tyrosine kinase specific for activated (GTP-bound) p21cdc42Hs
K3ZRZ7	397	S	Serine/threonine-protein kinase ATM [Morus notabilis]	LOC101756159	1.262	0.00046022	1.304	0.0051389	1.336	7.8583e-005	1.293	0.0027414	nucleus			GO:0097159 organic cyclic compound binding; GO:1901363 heterocyclic compound binding; GO:0003677 DNA binding; GO:0005488 binding; GO:0003676 nucleic acid binding;				IPR000313;	PWWP domain;
K3XVL7	524	S	serine/threonine-protein kinase BLUS1-like [Setaria italica]	LOC101767987	0.808	0.034061	1.098	0.114864	1.269	0.0080011	0.934	0.192364	nucleus	GO:0016310 phosphorylation; GO:0044267 cellular protein metabolic process; GO:0044238 primary metabolic process; GO:0044237 cellular metabolic process; GO:0006796 phosphate-containing compound metabolic process; GO:0071704 organic substance metabolic proc		GO:0005524 ATP binding; GO:1901265 nucleoside phosphate binding; GO:0016773 phosphotransferase activity, alcohol group as acceptor; GO:0001882 nucleoside binding; GO:0043167 ion binding; GO:0004672 protein kinase activity; GO:0000166 nucleotide binding; G	K08835			IPR000719; IPR011009;	Protein kinase domain; Protein kinase-like domain;	T	KOG0582	Ste20-like serine/threonine protein kinase
K3Z5L0	371	S	Non-specific serine/threonine protein kinase	LOC101785071	0.897	0.064484	1.046	0.121197	1.205	0.0117566	1.034	0.193483	cytoplasm	GO:0016310 phosphorylation; GO:0044267 cellular protein metabolic process; GO:0044238 primary metabolic process; GO:0044237 cellular metabolic process; GO:0006796 phosphate-containing compound metabolic process; GO:0071704 organic substance metabolic proc		GO:0005524 ATP binding; GO:1901265 nucleoside phosphate binding; GO:0016773 phosphotransferase activity, alcohol group as acceptor; GO:0001882 nucleoside binding; GO:0043167 ion binding; GO:0004672 protein kinase activity; GO:0000166 nucleotide binding; G	K07198			IPR015940; IPR000719; IPR001772; IPR028375; IPR011009;	Ubiquitin-associated domain; Protein kinase domain; Kinase associated domain 1 (KA1); KA1 domain/Ssp2, C-terminal; Protein kinase-like domain;	T	KOG0583	Serine/threonine protein kinase
K3Z3I3	737	Y	probable leucine-rich repeat receptor-like protein kinase At5g49770 [Setaria italica]	LOC101760791	1.093	0.0145183	2.659	1.0549e-007	2.332	1.8658e-006	0.959	0.066436	plasma membrane	GO:0016310 phosphorylation; GO:0044267 cellular protein metabolic process; GO:0044238 primary metabolic process; GO:0044237 cellular metabolic process; GO:0006796 phosphate-containing compound metabolic process; GO:0071704 organic substance metabolic proc		GO:0005524 ATP binding; GO:1901265 nucleoside phosphate binding; GO:0016773 phosphotransferase activity, alcohol group as acceptor; GO:0001882 nucleoside binding; GO:0043167 ion binding; GO:0005515 protein binding; GO:0004672 protein kinase activity; GO:0				IPR000719; IPR013210; IPR001245; IPR032675; IPR013320; IPR011009;	Protein kinase domain; Leucine-rich repeat-containing N-terminal, plant-type; Serine-threonine/tyrosine-protein kinase catalytic domain; Leucine-rich repeat domain, L domain-like; Concanavalin A-like lectin/glucanase domain; Protein kinase-like domain;
K3Y4V2	787	S	probable LRR receptor-like serine/threonine-protein kinase At1g56130 [Setaria italica]	LOC101753591	0.963	0.34474	1.474	0.00026207	1.381	0.00022488	0.902	0.0078784	chloroplast	GO:0016310 phosphorylation; GO:0044267 cellular protein metabolic process; GO:0044238 primary metabolic process; GO:0044237 cellular metabolic process; GO:0006796 phosphate-containing compound metabolic process; GO:0071704 organic substance metabolic proc		GO:0005524 ATP binding; GO:1901265 nucleoside phosphate binding; GO:0016773 phosphotransferase activity, alcohol group as acceptor; GO:0001882 nucleoside binding; GO:0043167 ion binding; GO:0004672 protein kinase activity; GO:0000166 nucleotide binding; G				IPR000719; IPR021720; IPR032675; IPR013320; IPR011009;	Protein kinase domain; Malectin; Leucine-rich repeat domain, L domain-like; Concanavalin A-like lectin/glucanase domain; Protein kinase-like domain;
K3Y4V2	1006	S	probable LRR receptor-like serine/threonine-protein kinase At1g56130 [Setaria italica]	LOC101753591	0.898	0.035845	1.101	0.0033202	1.23	0.0059025	1.004	0.87848	chloroplast	GO:0016310 phosphorylation; GO:0044267 cellular protein metabolic process; GO:0044238 primary metabolic process; GO:0044237 cellular metabolic process; GO:0006796 phosphate-containing compound metabolic process; GO:0071704 organic substance metabolic proc		GO:0005524 ATP binding; GO:1901265 nucleoside phosphate binding; GO:0016773 phosphotransferase activity, alcohol group as acceptor; GO:0001882 nucleoside binding; GO:0043167 ion binding; GO:0004672 protein kinase activity; GO:0000166 nucleotide binding; G				IPR000719; IPR021720; IPR032675; IPR013320; IPR011009;	Protein kinase domain; Malectin; Leucine-rich repeat domain, L domain-like; Concanavalin A-like lectin/glucanase domain; Protein kinase-like domain;
K3Y4V2	1013	S	probable LRR receptor-like serine/threonine-protein kinase At1g56130 [Setaria italica]	LOC101753591	0.893	0.107816	1.249	0.021902	1.324	0.0022593	0.947	0.33372	chloroplast	GO:0016310 phosphorylation; GO:0044267 cellular protein metabolic process; GO:0044238 primary metabolic process; GO:0044237 cellular metabolic process; GO:0006796 phosphate-containing compound metabolic process; GO:0071704 organic substance metabolic proc		GO:0005524 ATP binding; GO:1901265 nucleoside phosphate binding; GO:0016773 phosphotransferase activity, alcohol group as acceptor; GO:0001882 nucleoside binding; GO:0043167 ion binding; GO:0004672 protein kinase activity; GO:0000166 nucleotide binding; G				IPR000719; IPR021720; IPR032675; IPR013320; IPR011009;	Protein kinase domain; Malectin; Leucine-rich repeat domain, L domain-like; Concanavalin A-like lectin/glucanase domain; Protein kinase-like domain;
K3Y4V2	1018	S	probable LRR receptor-like serine/threonine-protein kinase At1g56130 [Setaria italica]	LOC101753591	0.788	0.0089621	1.253	0.0056386	1.358	0.023242	0.854	0.053663	chloroplast	GO:0016310 phosphorylation; GO:0044267 cellular protein metabolic process; GO:0044238 primary metabolic process; GO:0044237 cellular metabolic process; GO:0006796 phosphate-containing compound metabolic process; GO:0071704 organic substance metabolic proc		GO:0005524 ATP binding; GO:1901265 nucleoside phosphate binding; GO:0016773 phosphotransferase activity, alcohol group as acceptor; GO:0001882 nucleoside binding; GO:0043167 ion binding; GO:0004672 protein kinase activity; GO:0000166 nucleotide binding; G				IPR000719; IPR021720; IPR032675; IPR013320; IPR011009;	Protein kinase domain; Malectin; Leucine-rich repeat domain, L domain-like; Concanavalin A-like lectin/glucanase domain; Protein kinase-like domain;
K4A5M6	506	S	receptor-like protein kinase FERONIA [Setaria italica]	LOC101764463	1.189	0.064778	0.787	0.060405	0.68	0.0041166	1.028	0.611	plasma membrane	GO:0016310 phosphorylation; GO:0044267 cellular protein metabolic process; GO:0044238 primary metabolic process; GO:0044237 cellular metabolic process; GO:0006796 phosphate-containing compound metabolic process; GO:0071704 organic substance metabolic proc		GO:0005524 ATP binding; GO:1901265 nucleoside phosphate binding; GO:0016773 phosphotransferase activity, alcohol group as acceptor; GO:0001882 nucleoside binding; GO:0043167 ion binding; GO:0004672 protein kinase activity; GO:0000166 nucleotide binding; G				IPR000719; IPR001245; IPR013320; IPR024788; IPR011009;	Protein kinase domain; Serine-threonine/tyrosine-protein kinase catalytic domain; Concanavalin A-like lectin/glucanase domain; Malectin-like carbohydrate-binding domain; Protein kinase-like domain;	T	KOG1187	Serine/threonine protein kinase
K3Z3R2	682	S	receptor-like protein kinase FERONIA [Setaria italica]	LOC101764033	0.872	0.015778	1.091	0.019177	1.212	0.0127834	0.968	0.41392	plasma membrane	GO:0016310 phosphorylation; GO:0044267 cellular protein metabolic process; GO:0044238 primary metabolic process; GO:0044237 cellular metabolic process; GO:0006796 phosphate-containing compound metabolic process; GO:0071704 organic substance metabolic proc		GO:0005524 ATP binding; GO:1901265 nucleoside phosphate binding; GO:0016773 phosphotransferase activity, alcohol group as acceptor; GO:0001882 nucleoside binding; GO:0043167 ion binding; GO:0004672 protein kinase activity; GO:0000166 nucleotide binding; G				IPR000719; IPR001245; IPR024788; IPR013320; IPR011009;	Protein kinase domain; Serine-threonine/tyrosine-protein kinase catalytic domain; Malectin-like carbohydrate-binding domain; Concanavalin A-like lectin/glucanase domain; Protein kinase-like domain;	T	KOG1187	Serine/threonine protein kinase
K3Z3R2	691	Y	receptor-like protein kinase FERONIA [Setaria italica]	LOC101764033	1.022	0.77026	1.419	0.000136173	1.302	0.020881	0.937	0.22672	plasma membrane	GO:0016310 phosphorylation; GO:0044267 cellular protein metabolic process; GO:0044238 primary metabolic process; GO:0044237 cellular metabolic process; GO:0006796 phosphate-containing compound metabolic process; GO:0071704 organic substance metabolic proc		GO:0005524 ATP binding; GO:1901265 nucleoside phosphate binding; GO:0016773 phosphotransferase activity, alcohol group as acceptor; GO:0001882 nucleoside binding; GO:0043167 ion binding; GO:0004672 protein kinase activity; GO:0000166 nucleotide binding; G				IPR000719; IPR001245; IPR024788; IPR013320; IPR011009;	Protein kinase domain; Serine-threonine/tyrosine-protein kinase catalytic domain; Malectin-like carbohydrate-binding domain; Concanavalin A-like lectin/glucanase domain; Protein kinase-like domain;	T	KOG1187	Serine/threonine protein kinase
K3XWR0	422	S	serine/threonine-protein kinase At5g01020 [Setaria italica]	LOC101777710	0.96	0.37628	1.067	0.16568	1.204	0.0179797	1.083	0.162663	cytoplasm	GO:0016310 phosphorylation; GO:0044267 cellular protein metabolic process; GO:0044238 primary metabolic process; GO:0044237 cellular metabolic process; GO:0006796 phosphate-containing compound metabolic process; GO:0071704 organic substance metabolic proc		GO:0005524 ATP binding; GO:1901265 nucleoside phosphate binding; GO:0016773 phosphotransferase activity, alcohol group as acceptor; GO:0001882 nucleoside binding; GO:0043167 ion binding; GO:0004672 protein kinase activity; GO:0000166 nucleotide binding; G				IPR000719; IPR013320; IPR011009;	Protein kinase domain; Concanavalin A-like lectin/glucanase domain; Protein kinase-like domain;	T	KOG1187	Serine/threonine protein kinase
K3XWR0	434	S	serine/threonine-protein kinase At5g01020 [Setaria italica]	LOC101777710	0.946	0.4409	0.99	0.91344	1.248	0.004322	1.193	0.02438	cytoplasm	GO:0016310 phosphorylation; GO:0044267 cellular protein metabolic process; GO:0044238 primary metabolic process; GO:0044237 cellular metabolic process; GO:0006796 phosphate-containing compound metabolic process; GO:0071704 organic substance metabolic proc		GO:0005524 ATP binding; GO:1901265 nucleoside phosphate binding; GO:0016773 phosphotransferase activity, alcohol group as acceptor; GO:0001882 nucleoside binding; GO:0043167 ion binding; GO:0004672 protein kinase activity; GO:0000166 nucleotide binding; G				IPR000719; IPR013320; IPR011009;	Protein kinase domain; Concanavalin A-like lectin/glucanase domain; Protein kinase-like domain;	T	KOG1187	Serine/threonine protein kinase
K3XWR0	437	S	serine/threonine-protein kinase At5g01020 [Setaria italica]	LOC101777710	0.986	0.81802	1.014	0.77966	1.259	0.027604	1.224	0.037497	cytoplasm	GO:0016310 phosphorylation; GO:0044267 cellular protein metabolic process; GO:0044238 primary metabolic process; GO:0044237 cellular metabolic process; GO:0006796 phosphate-containing compound metabolic process; GO:0071704 organic substance metabolic proc		GO:0005524 ATP binding; GO:1901265 nucleoside phosphate binding; GO:0016773 phosphotransferase activity, alcohol group as acceptor; GO:0001882 nucleoside binding; GO:0043167 ion binding; GO:0004672 protein kinase activity; GO:0000166 nucleotide binding; G				IPR000719; IPR013320; IPR011009;	Protein kinase domain; Concanavalin A-like lectin/glucanase domain; Protein kinase-like domain;	T	KOG1187	Serine/threonine protein kinase
K3XWR0	449	S	serine/threonine-protein kinase At5g01020 [Setaria italica]	LOC101777710	0.914	0.22314	0.966	0.671	1.245	0.0090826	1.178	0.059262	cytoplasm	GO:0016310 phosphorylation; GO:0044267 cellular protein metabolic process; GO:0044238 primary metabolic process; GO:0044237 cellular metabolic process; GO:0006796 phosphate-containing compound metabolic process; GO:0071704 organic substance metabolic proc		GO:0005524 ATP binding; GO:1901265 nucleoside phosphate binding; GO:0016773 phosphotransferase activity, alcohol group as acceptor; GO:0001882 nucleoside binding; GO:0043167 ion binding; GO:0004672 protein kinase activity; GO:0000166 nucleotide binding; G				IPR000719; IPR013320; IPR011009;	Protein kinase domain; Concanavalin A-like lectin/glucanase domain; Protein kinase-like domain;	T	KOG1187	Serine/threonine protein kinase
K3Z6W1	72	S	serine/threonine-protein kinase HT1-like [Setaria italica]	LOC101772387	0.699	0.0020627	0.98	0.63426	1.313	0.0039561	0.937	0.120704	cytoskeleton	GO:0016310 phosphorylation; GO:0044267 cellular protein metabolic process; GO:0044238 primary metabolic process; GO:0044237 cellular metabolic process; GO:0006796 phosphate-containing compound metabolic process; GO:0071704 organic substance metabolic proc		GO:0005524 ATP binding; GO:1901265 nucleoside phosphate binding; GO:0016773 phosphotransferase activity, alcohol group as acceptor; GO:0001882 nucleoside binding; GO:0043167 ion binding; GO:0004672 protein kinase activity; GO:0000166 nucleotide binding; G				IPR000719; IPR001245; IPR011009;	Protein kinase domain; Serine-threonine/tyrosine-protein kinase catalytic domain; Protein kinase-like domain;	T	KOG0192	Tyrosine kinase specific for activated (GTP-bound) p21cdc42Hs
K3Z6W1	265	T	serine/threonine-protein kinase HT1-like [Setaria italica]	LOC101772387	0.836	0.038281	1.111	0.109542	1.317	0.041041	0.99	0.86306	cytoskeleton	GO:0016310 phosphorylation; GO:0044267 cellular protein metabolic process; GO:0044238 primary metabolic process; GO:0044237 cellular metabolic process; GO:0006796 phosphate-containing compound metabolic process; GO:0071704 organic substance metabolic proc		GO:0005524 ATP binding; GO:1901265 nucleoside phosphate binding; GO:0016773 phosphotransferase activity, alcohol group as acceptor; GO:0001882 nucleoside binding; GO:0043167 ion binding; GO:0004672 protein kinase activity; GO:0000166 nucleotide binding; G				IPR000719; IPR001245; IPR011009;	Protein kinase domain; Serine-threonine/tyrosine-protein kinase catalytic domain; Protein kinase-like domain;	T	KOG0192	Tyrosine kinase specific for activated (GTP-bound) p21cdc42Hs
K4A6P0	90	S	serine/threonine-protein kinase TOUSLED [Setaria italica]	LOC101763899	0.829	0.024598	1.073	0.2512	1.272	0.095098	0.982	0.83308	nucleus	GO:0016310 phosphorylation; GO:0044267 cellular protein metabolic process; GO:0044238 primary metabolic process; GO:0044237 cellular metabolic process; GO:0006796 phosphate-containing compound metabolic process; GO:0071704 organic substance metabolic proc		GO:0005524 ATP binding; GO:1901265 nucleoside phosphate binding; GO:0016773 phosphotransferase activity, alcohol group as acceptor; GO:0001882 nucleoside binding; GO:0043167 ion binding; GO:0004672 protein kinase activity; GO:0000166 nucleotide binding; G	K08864			IPR000719; IPR011009;	Protein kinase domain; Protein kinase-like domain;	T	KOG1151	Tousled-like protein kinase
K3Z3A3	770	S	Serine/threonine-protein phosphatase	LOC101769861	0.951	0.128561	1.096	0.060703	1.237	0.0099973	1.073	0.2438	mitochondria	GO:0050794 regulation of cellular process; GO:0044700 single organism signaling; GO:0009741 response to brassinosteroid; GO:0071310 cellular response to organic substance; GO:1901700 response to oxygen-containing compound; GO:0044699 single-organism proce		GO:0042578 phosphoric ester hydrolase activity; GO:0003824 catalytic activity; GO:0016791 phosphatase activity; GO:0005488 binding; GO:0016788 hydrolase activity, acting on ester bonds; GO:0005515 protein binding; GO:0016787 hydrolase activity; GO:0004721				IPR029052; IPR004843; IPR015915; IPR006186;	Metallo-dependent phosphatase-like; Calcineurin-like phosphoesterase domain, ApaH type; Kelch-type beta propeller; Serine/threonine-specific protein phosphatase/bis(5-nucleosyl)-tetraphosphatase;	R	KOG0379	Kelch repeat-containing proteins
K3XSI4	678	T	probable serine/threonine-protein kinase At1g18390 isoform X3 [Setaria italica]	LOC101770445	1.191	0.084842	1.3	0.0189165	0.782	0.060416	0.717	0.020838	plasma membrane	GO:0016310 phosphorylation; GO:0044267 cellular protein metabolic process; GO:0044238 primary metabolic process; GO:0044237 cellular metabolic process; GO:0006796 phosphate-containing compound metabolic process; GO:0071704 organic substance metabolic proc		GO:0005524 ATP binding; GO:1901265 nucleoside phosphate binding; GO:0016773 phosphotransferase activity, alcohol group as acceptor; GO:0001882 nucleoside binding; GO:0043167 ion binding; GO:0004672 protein kinase activity; GO:0000166 nucleotide binding; G				IPR032872; IPR000719; IPR001245; IPR013320; IPR011009;	Wall-associated receptor kinase, C-terminal; Protein kinase domain; Serine-threonine/tyrosine-protein kinase catalytic domain; Concanavalin A-like lectin/glucanase domain; Protein kinase-like domain;	T	KOG1187	Serine/threonine protein kinase
K3YPZ1	694	S	serine/threonine-protein kinase CTR1-like [Setaria italica]	LOC101772325	0.952	0.2415	0.999	0.98214	0.863	0.023598	0.822	0.0026188	nucleus	GO:0016310 phosphorylation; GO:0044267 cellular protein metabolic process; GO:0044238 primary metabolic process; GO:0044237 cellular metabolic process; GO:0006796 phosphate-containing compound metabolic process; GO:0071704 organic substance metabolic proc		GO:0005524 ATP binding; GO:1901265 nucleoside phosphate binding; GO:0016773 phosphotransferase activity, alcohol group as acceptor; GO:0001882 nucleoside binding; GO:0043167 ion binding; GO:0004672 protein kinase activity; GO:0000166 nucleotide binding; G	K14510	CTR1; serine/threonine-protein kinase CTR1 [EC:2.7.11.1]	sita04075 Plant hormone signal transduction; sita04016 MAPK signaling pathway - plant;	IPR000719; IPR001245; IPR011009;	Protein kinase domain; Serine-threonine/tyrosine-protein kinase catalytic domain; Protein kinase-like domain;	T	KOG0192	Tyrosine kinase specific for activated (GTP-bound) p21cdc42Hs
K3Y6F4	228	S	serine/threonine-protein kinase STY46-like [Setaria italica]	LOC101780071	0.952	0.0719	1.056	0.38	0.77	0.061902	0.695	0.0124167	cytoplasm	GO:0016310 phosphorylation; GO:0044267 cellular protein metabolic process; GO:0044238 primary metabolic process; GO:0044237 cellular metabolic process; GO:0006796 phosphate-containing compound metabolic process; GO:0071704 organic substance metabolic proc		GO:0005524 ATP binding; GO:0016597 amino acid binding; GO:1901265 nucleoside phosphate binding; GO:0016773 phosphotransferase activity, alcohol group as acceptor; GO:0001882 nucleoside binding; GO:0043167 ion binding; GO:0043177 organic acid binding; GO:0				IPR000719; IPR002912; IPR001245; IPR011009;	Protein kinase domain; ACT domain; Serine-threonine/tyrosine-protein kinase catalytic domain; Protein kinase-like domain;	T	KOG0192	Tyrosine kinase specific for activated (GTP-bound) p21cdc42Hs
K3Y6F4	233	S	serine/threonine-protein kinase STY46-like [Setaria italica]	LOC101780071	0.85	0.011423	1.046	0.151221	0.689	0.0097433	0.56	0.0042984	cytoplasm	GO:0016310 phosphorylation; GO:0044267 cellular protein metabolic process; GO:0044238 primary metabolic process; GO:0044237 cellular metabolic process; GO:0006796 phosphate-containing compound metabolic process; GO:0071704 organic substance metabolic proc		GO:0005524 ATP binding; GO:0016597 amino acid binding; GO:1901265 nucleoside phosphate binding; GO:0016773 phosphotransferase activity, alcohol group as acceptor; GO:0001882 nucleoside binding; GO:0043167 ion binding; GO:0043177 organic acid binding; GO:0				IPR000719; IPR002912; IPR001245; IPR011009;	Protein kinase domain; ACT domain; Serine-threonine/tyrosine-protein kinase catalytic domain; Protein kinase-like domain;	T	KOG0192	Tyrosine kinase specific for activated (GTP-bound) p21cdc42Hs
K4A857	98	S	probable serine/threonine protein phosphatase 2A regulatory subunit B''delta [Setaria italica]	LOC101763779	1.014	0.75788	0.816	0.043156	0.699	0.0083788	0.869	0.181004	nucleus			GO:0043169 cation binding; GO:0046872 metal ion binding; GO:0005509 calcium ion binding; GO:0005488 binding; GO:0043167 ion binding;	K11583	PPP2R3; serine/threonine-protein phosphatase 2A regulatory subunit B''	sita03015 mRNA surveillance pathway;	IPR002048; IPR011992;	EF-hand domain; EF-hand domain pair;	A	KOG2562	Protein phosphatase 2 regulatory subunit
K4A857	102	S	probable serine/threonine protein phosphatase 2A regulatory subunit B''delta [Setaria italica]	LOC101763779	1.014	0.75788	0.816	0.043156	0.699	0.0083788	0.869	0.181004	nucleus			GO:0043169 cation binding; GO:0046872 metal ion binding; GO:0005509 calcium ion binding; GO:0005488 binding; GO:0043167 ion binding;	K11583	PPP2R3; serine/threonine-protein phosphatase 2A regulatory subunit B''	sita03015 mRNA surveillance pathway;	IPR002048; IPR011992;	EF-hand domain; EF-hand domain pair;	A	KOG2562	Protein phosphatase 2 regulatory subunit
K3YPG2	563	S	Serine/threonine-protein kinase [Morus notabilis]	LOC101759918	1.03	0.182923	1.098	0.131204	0.873	0.0057976	0.82	0.03108	nucleus	GO:0016310 phosphorylation; GO:0044267 cellular protein metabolic process; GO:0044238 primary metabolic process; GO:0044237 cellular metabolic process; GO:0006796 phosphate-containing compound metabolic process; GO:0071704 organic substance metabolic proc		GO:0005524 ATP binding; GO:1901265 nucleoside phosphate binding; GO:0016773 phosphotransferase activity, alcohol group as acceptor; GO:0001882 nucleoside binding; GO:0043167 ion binding; GO:0005515 protein binding; GO:0004672 protein kinase activity; GO:0				IPR000270; IPR000719; IPR001245; IPR011009;	PB1 domain; Protein kinase domain; Serine-threonine/tyrosine-protein kinase catalytic domain; Protein kinase-like domain;	T	KOG0192	Tyrosine kinase specific for activated (GTP-bound) p21cdc42Hs
K3XEE4	528	S	receptor-like serine/threonine-protein kinase SD1-8 [Setaria italica]	LOC101765702	0.998	0.95908	0.727	0.001018	0.72	0.00074415	0.987	0.7437	plasma membrane	GO:0000003 reproduction; GO:0016310 phosphorylation; GO:0022414 reproductive process; GO:0044267 cellular protein metabolic process; GO:0044763 single-organism cellular process; GO:0009875 pollen-pistil interaction; GO:0044699 single-organism process; GO:		GO:0005524 ATP binding; GO:1901265 nucleoside phosphate binding; GO:0016773 phosphotransferase activity, alcohol group as acceptor; GO:0001882 nucleoside binding; GO:0043167 ion binding; GO:0000166 nucleotide binding; GO:0004672 protein kinase activity; G				IPR001480; IPR003609; IPR000719; IPR000858; IPR001245; IPR013320; IPR011009;	Bulb-type lectin domain; PAN/Apple domain; Protein kinase domain; S-locus glycoprotein domain; Serine-threonine/tyrosine-protein kinase catalytic domain; Concanavalin A-like lectin/glucanase domain; Protein kinase-like domain;
K3XUY6	956	S	serine/threonine-protein kinase EDR1-like [Setaria italica]	LOC101767850	1.243	0.0041564	1.011	0.85818	0.938	0.074623	1.153	0.034703	plasma membrane	GO:0016310 phosphorylation; GO:0044267 cellular protein metabolic process; GO:0044238 primary metabolic process; GO:0044237 cellular metabolic process; GO:0006796 phosphate-containing compound metabolic process; GO:0071704 organic substance metabolic proc		GO:0005524 ATP binding; GO:1901265 nucleoside phosphate binding; GO:0016773 phosphotransferase activity, alcohol group as acceptor; GO:0001882 nucleoside binding; GO:0043167 ion binding; GO:0004672 protein kinase activity; GO:0000166 nucleotide binding; G				IPR000719; IPR001245; IPR011009;	Protein kinase domain; Serine-threonine/tyrosine-protein kinase catalytic domain; Protein kinase-like domain;	T	KOG0192	Tyrosine kinase specific for activated (GTP-bound) p21cdc42Hs
K3ZQH2	15	S	serine/threonine-protein kinase pakA-like [Setaria italica]	LOC101770763	1.457	0.02738	1.009	0.84852	0.655	0.0149217	0.946	0.144823	nucleus			GO:0005515 protein binding; GO:0005488 binding;				IPR000270;	PB1 domain;	T	KOG0192	Tyrosine kinase specific for activated (GTP-bound) p21cdc42Hs
K3ZQH2	140	S	serine/threonine-protein kinase pakA-like [Setaria italica]	LOC101770763	1.26	0.00032209	0.986	0.53834	0.924	0.0088817	1.181	0.00066498	nucleus			GO:0005515 protein binding; GO:0005488 binding;				IPR000270;	PB1 domain;	T	KOG0192	Tyrosine kinase specific for activated (GTP-bound) p21cdc42Hs
K3ZQH2	144	S	serine/threonine-protein kinase pakA-like [Setaria italica]	LOC101770763	1.207	0.029617	0.96	0.31514	0.857	0.0078959	1.078	0.0025764	nucleus			GO:0005515 protein binding; GO:0005488 binding;				IPR000270;	PB1 domain;	T	KOG0192	Tyrosine kinase specific for activated (GTP-bound) p21cdc42Hs
K3ZQH2	155	S	serine/threonine-protein kinase pakA-like [Setaria italica]	LOC101770763	1.204	0.0132156	0.943	0.189297	0.812	0.020061	1.036	0.43168	nucleus			GO:0005515 protein binding; GO:0005488 binding;				IPR000270;	PB1 domain;	T	KOG0192	Tyrosine kinase specific for activated (GTP-bound) p21cdc42Hs
K3ZQH2	575	S	serine/threonine-protein kinase pakA-like [Setaria italica]	LOC101770763	1.208	0.0020048	1.113	0.027103	0.98	0.44828	1.063	0.107923	nucleus			GO:0005515 protein binding; GO:0005488 binding;				IPR000270;	PB1 domain;	T	KOG0192	Tyrosine kinase specific for activated (GTP-bound) p21cdc42Hs
K3ZQH2	588	S	serine/threonine-protein kinase pakA-like [Setaria italica]	LOC101770763	1.253	0.0006369	1.212	0.0007198	1.092	0.0215	1.129	0.0047049	nucleus			GO:0005515 protein binding; GO:0005488 binding;				IPR000270;	PB1 domain;	T	KOG0192	Tyrosine kinase specific for activated (GTP-bound) p21cdc42Hs
K3ZQH2	590	S	serine/threonine-protein kinase pakA-like [Setaria italica]	LOC101770763	1.201	0.167576	1.018	0.7473	1.019	0.79196	1.202	0.0046352	nucleus			GO:0005515 protein binding; GO:0005488 binding;				IPR000270;	PB1 domain;	T	KOG0192	Tyrosine kinase specific for activated (GTP-bound) p21cdc42Hs
K3ZQH2	662	S	serine/threonine-protein kinase pakA-like [Setaria italica]	LOC101770763	1.358	0.0048994	1.18	0.0179629	0.707	0.0067036	0.814	0.02368	nucleus			GO:0005515 protein binding; GO:0005488 binding;				IPR000270;	PB1 domain;	T	KOG0192	Tyrosine kinase specific for activated (GTP-bound) p21cdc42Hs
K3Z738	154	S	serine/threonine-protein kinase SAPK5 isoform X1 [Setaria italica]	LOC101756577	1.286	0.00053926	0.998	0.9433	0.781	0.00027987	1.007	0.79088	cytoskeleton	GO:0016310 phosphorylation; GO:0044267 cellular protein metabolic process; GO:0044238 primary metabolic process; GO:0044237 cellular metabolic process; GO:0006796 phosphate-containing compound metabolic process; GO:0071704 organic substance metabolic proc		GO:0005524 ATP binding; GO:1901265 nucleoside phosphate binding; GO:0016773 phosphotransferase activity, alcohol group as acceptor; GO:0001882 nucleoside binding; GO:0043167 ion binding; GO:0004672 protein kinase activity; GO:0000166 nucleotide binding; G	K14498	SNRK2; serine/threonine-protein kinase SRK2 [EC:2.7.11.1]	sita04075 Plant hormone signal transduction; sita04016 MAPK signaling pathway - plant;	IPR000719; IPR011009;	Protein kinase domain; Protein kinase-like domain;	T	KOG0583	Serine/threonine protein kinase
K3Z4C9	650	T	probable inactive receptor kinase At2g26730 [Setaria italica]	LOC101773880	1.262	0.0054044	1.14	0.0138428	0.693	0.00111652	0.766	0.00133753	plasma membrane	GO:0016310 phosphorylation; GO:0044267 cellular protein metabolic process; GO:0044238 primary metabolic process; GO:0044237 cellular metabolic process; GO:0006796 phosphate-containing compound metabolic process; GO:0071704 organic substance metabolic proc		GO:0005524 ATP binding; GO:1901265 nucleoside phosphate binding; GO:0016773 phosphotransferase activity, alcohol group as acceptor; GO:0001882 nucleoside binding; GO:0043167 ion binding; GO:0005515 protein binding; GO:0004672 protein kinase activity; GO:0				IPR000719; IPR013210; IPR032675; IPR011009;	Protein kinase domain; Leucine-rich repeat-containing N-terminal, plant-type; Leucine-rich repeat domain, L domain-like; Protein kinase-like domain;
K3Z4C9	653	S	probable inactive receptor kinase At2g26730 [Setaria italica]	LOC101773880	1.245	0.0135424	1.025	0.61964	0.668	0.0021037	0.811	0.031338	plasma membrane	GO:0016310 phosphorylation; GO:0044267 cellular protein metabolic process; GO:0044238 primary metabolic process; GO:0044237 cellular metabolic process; GO:0006796 phosphate-containing compound metabolic process; GO:0071704 organic substance metabolic proc		GO:0005524 ATP binding; GO:1901265 nucleoside phosphate binding; GO:0016773 phosphotransferase activity, alcohol group as acceptor; GO:0001882 nucleoside binding; GO:0043167 ion binding; GO:0005515 protein binding; GO:0004672 protein kinase activity; GO:0				IPR000719; IPR013210; IPR032675; IPR011009;	Protein kinase domain; Leucine-rich repeat-containing N-terminal, plant-type; Leucine-rich repeat domain, L domain-like; Protein kinase-like domain;
K4ACZ2	55	Y	probable serine/threonine-protein kinase DDB_G0280133 [Solanum tuberosum]	LOC101759467	0.826	0.036697	0.952	0.22274	1.128	0.099283	0.979	0.57352	nucleus
K3ZQY3	459	S	serine/threonine-protein kinase CTR1-like [Oryza brachyantha]	LOC101754395	0.806	0.00030372	0.979	0.10988	1.142	0.0096195	0.941	0.062279	chloroplast	GO:0016310 phosphorylation; GO:0044267 cellular protein metabolic process; GO:0044238 primary metabolic process; GO:0044237 cellular metabolic process; GO:0006796 phosphate-containing compound metabolic process; GO:0071704 organic substance metabolic proc		GO:0005524 ATP binding; GO:1901265 nucleoside phosphate binding; GO:0016773 phosphotransferase activity, alcohol group as acceptor; GO:0001882 nucleoside binding; GO:0043167 ion binding; GO:0004672 protein kinase activity; GO:0000166 nucleotide binding; G	K14510	CTR1; serine/threonine-protein kinase CTR1 [EC:2.7.11.1]	sita04075 Plant hormone signal transduction; sita04016 MAPK signaling pathway - plant;	IPR000719; IPR001245; IPR011009;	Protein kinase domain; Serine-threonine/tyrosine-protein kinase catalytic domain; Protein kinase-like domain;	T	KOG0192	Tyrosine kinase specific for activated (GTP-bound) p21cdc42Hs
K3ZQY3	659	S	serine/threonine-protein kinase CTR1-like [Oryza brachyantha]	LOC101754395	0.831	0.00069521	0.981	0.4843	1.047	0.105922	0.887	0.0112618	chloroplast	GO:0016310 phosphorylation; GO:0044267 cellular protein metabolic process; GO:0044238 primary metabolic process; GO:0044237 cellular metabolic process; GO:0006796 phosphate-containing compound metabolic process; GO:0071704 organic substance metabolic proc		GO:0005524 ATP binding; GO:1901265 nucleoside phosphate binding; GO:0016773 phosphotransferase activity, alcohol group as acceptor; GO:0001882 nucleoside binding; GO:0043167 ion binding; GO:0004672 protein kinase activity; GO:0000166 nucleotide binding; G	K14510	CTR1; serine/threonine-protein kinase CTR1 [EC:2.7.11.1]	sita04075 Plant hormone signal transduction; sita04016 MAPK signaling pathway - plant;	IPR000719; IPR001245; IPR011009;	Protein kinase domain; Serine-threonine/tyrosine-protein kinase catalytic domain; Protein kinase-like domain;	T	KOG0192	Tyrosine kinase specific for activated (GTP-bound) p21cdc42Hs
K3XXQ0	191	T	Mitogen-activated protein kinase	LOC101764874	1.064	0.052237	0.956	0.157083	1.187	0.00195714	1.32	0.000479	cytoplasm	GO:0016310 phosphorylation; GO:0044267 cellular protein metabolic process; GO:0044238 primary metabolic process; GO:0044237 cellular metabolic process; GO:0006796 phosphate-containing compound metabolic process; GO:0071704 organic substance metabolic proc		GO:0005524 ATP binding; GO:1901265 nucleoside phosphate binding; GO:0016773 phosphotransferase activity, alcohol group as acceptor; GO:0001882 nucleoside binding; GO:0043167 ion binding; GO:0004672 protein kinase activity; GO:0000166 nucleotide binding; G	K20535	MPK1_2; mitogen-activated protein kinase 1/2 [EC:2.7.11.24]	sita04016 MAPK signaling pathway - plant;	IPR000719; IPR011009;	Protein kinase domain; Protein kinase-like domain;	T	KOG0660	Mitogen-activated protein kinase
K3XXQ0	193	Y	Mitogen-activated protein kinase	LOC101764874	1.05	0.089957	0.967	0.23756	1.14	0.0021972	1.238	0.00050103	cytoplasm	GO:0016310 phosphorylation; GO:0044267 cellular protein metabolic process; GO:0044238 primary metabolic process; GO:0044237 cellular metabolic process; GO:0006796 phosphate-containing compound metabolic process; GO:0071704 organic substance metabolic proc		GO:0005524 ATP binding; GO:1901265 nucleoside phosphate binding; GO:0016773 phosphotransferase activity, alcohol group as acceptor; GO:0001882 nucleoside binding; GO:0043167 ion binding; GO:0004672 protein kinase activity; GO:0000166 nucleotide binding; G	K20535	MPK1_2; mitogen-activated protein kinase 1/2 [EC:2.7.11.24]	sita04016 MAPK signaling pathway - plant;	IPR000719; IPR011009;	Protein kinase domain; Protein kinase-like domain;	T	KOG0660	Mitogen-activated protein kinase
K3XXF6	220	T	Mitogen-activated protein kinase	LOC101772946	1.06	0.0615	0.88	0.0144828	1.001	0.99092	1.205	0.0048043	nucleus	GO:0016310 phosphorylation; GO:0044267 cellular protein metabolic process; GO:0044238 primary metabolic process; GO:0044237 cellular metabolic process; GO:0006796 phosphate-containing compound metabolic process; GO:0071704 organic substance metabolic proc		GO:0005524 ATP binding; GO:1901265 nucleoside phosphate binding; GO:0016773 phosphotransferase activity, alcohol group as acceptor; GO:0001882 nucleoside binding; GO:0043167 ion binding; GO:0004672 protein kinase activity; GO:0000166 nucleotide binding; G	K14512	MPK6; mitogen-activated protein kinase 6 [EC:2.7.11.24]	sita04075 Plant hormone signal transduction; sita04016 MAPK signaling pathway - plant;	IPR000719; IPR011009;	Protein kinase domain; Protein kinase-like domain;	T	KOG0660	Mitogen-activated protein kinase
K3XXF6	222	Y	Mitogen-activated protein kinase	LOC101772946	1.055	0.193778	0.886	0.03696	1.042	0.30988	1.24	0.0054799	nucleus	GO:0016310 phosphorylation; GO:0044267 cellular protein metabolic process; GO:0044238 primary metabolic process; GO:0044237 cellular metabolic process; GO:0006796 phosphate-containing compound metabolic process; GO:0071704 organic substance metabolic proc		GO:0005524 ATP binding; GO:1901265 nucleoside phosphate binding; GO:0016773 phosphotransferase activity, alcohol group as acceptor; GO:0001882 nucleoside binding; GO:0043167 ion binding; GO:0004672 protein kinase activity; GO:0000166 nucleotide binding; G	K14512	MPK6; mitogen-activated protein kinase 6 [EC:2.7.11.24]	sita04075 Plant hormone signal transduction; sita04016 MAPK signaling pathway - plant;	IPR000719; IPR011009;	Protein kinase domain; Protein kinase-like domain;	T	KOG0660	Mitogen-activated protein kinase
K3XW36	466	S	Mitogen-activated protein kinase	LOC101764468	0.793	0.0102594	0.674	0.000122519	0.812	0.027677	0.955	0.33414	cytoplasm	GO:0016310 phosphorylation; GO:0044267 cellular protein metabolic process; GO:0044238 primary metabolic process; GO:0044237 cellular metabolic process; GO:0006796 phosphate-containing compound metabolic process; GO:0071704 organic substance metabolic proc		GO:0005524 ATP binding; GO:1901265 nucleoside phosphate binding; GO:0016773 phosphotransferase activity, alcohol group as acceptor; GO:0001882 nucleoside binding; GO:0043167 ion binding; GO:0004672 protein kinase activity; GO:0000166 nucleotide binding; G	K20538	MPK8; mitogen-activated protein kinase 8 [EC:2.7.11.24]	sita04016 MAPK signaling pathway - plant;	IPR000719; IPR011009;	Protein kinase domain; Protein kinase-like domain;	T	KOG0660	Mitogen-activated protein kinase
K3XW36	535	S	Mitogen-activated protein kinase	LOC101764468	1.249	0.075538	1.316	0.0032782	0.843	0.21082	0.8	0.049159	cytoplasm	GO:0016310 phosphorylation; GO:0044267 cellular protein metabolic process; GO:0044238 primary metabolic process; GO:0044237 cellular metabolic process; GO:0006796 phosphate-containing compound metabolic process; GO:0071704 organic substance metabolic proc		GO:0005524 ATP binding; GO:1901265 nucleoside phosphate binding; GO:0016773 phosphotransferase activity, alcohol group as acceptor; GO:0001882 nucleoside binding; GO:0043167 ion binding; GO:0004672 protein kinase activity; GO:0000166 nucleotide binding; G	K20538	MPK8; mitogen-activated protein kinase 8 [EC:2.7.11.24]	sita04016 MAPK signaling pathway - plant;	IPR000719; IPR011009;	Protein kinase domain; Protein kinase-like domain;	T	KOG0660	Mitogen-activated protein kinase
K3XJF1	30	T	mitogen-activated protein kinase kinase 1-like [Setaria italica]	LOC101777602	0.814	0.0043963	0.755	0.0124571	1.064	0.091963	1.148	0.08582	cytoplasm	GO:0016310 phosphorylation; GO:0044267 cellular protein metabolic process; GO:0044238 primary metabolic process; GO:0044237 cellular metabolic process; GO:0006796 phosphate-containing compound metabolic process; GO:0071704 organic substance metabolic proc		GO:0005524 ATP binding; GO:1901265 nucleoside phosphate binding; GO:0016773 phosphotransferase activity, alcohol group as acceptor; GO:0001882 nucleoside binding; GO:0043167 ion binding; GO:0004672 protein kinase activity; GO:0000166 nucleotide binding; G	K04368	MAP2K1; mitogen-activated protein kinase kinase 1 [EC:2.7.12.2]	sita04626 Plant-pathogen interaction;	IPR000719; IPR011009;	Protein kinase domain; Protein kinase-like domain;	T	KOG0581	Mitogen-activated protein kinase kinase (MAP2K)
K4A5B5	554	S	Serine/threonine-protein phosphatase	LOC101780119	1.084	0.11956	0.978	0.54122	1.123	0.088304	1.244	0.026962	cytoskeleton	GO:0050794 regulation of cellular process; GO:0044700 single organism signaling; GO:0009741 response to brassinosteroid; GO:0071310 cellular response to organic substance; GO:1901700 response to oxygen-containing compound; GO:0044699 single-organism proce		GO:0042578 phosphoric ester hydrolase activity; GO:0003824 catalytic activity; GO:0016791 phosphatase activity; GO:0005488 binding; GO:0016788 hydrolase activity, acting on ester bonds; GO:0016787 hydrolase activity; GO:0005515 protein binding; GO:0004721				IPR029052; IPR004843; IPR015915; IPR006186;	Metallo-dependent phosphatase-like; Calcineurin-like phosphoesterase domain, ApaH type; Kelch-type beta propeller; Serine/threonine-specific protein phosphatase/bis(5-nucleosyl)-tetraphosphatase;	R	KOG0379	Kelch repeat-containing proteins
K4A857	110	S	probable serine/threonine protein phosphatase 2A regulatory subunit B''delta [Setaria italica]	LOC101763779	1.12	0.0017177	0.781	0.00065854	0.851	0.00076254	1.219	0.00187644	nucleus			GO:0043169 cation binding; GO:0046872 metal ion binding; GO:0005509 calcium ion binding; GO:0005488 binding; GO:0043167 ion binding;	K11583	PPP2R3; serine/threonine-protein phosphatase 2A regulatory subunit B''	sita03015 mRNA surveillance pathway;	IPR002048; IPR011992;	EF-hand domain; EF-hand domain pair;	A	KOG2562	Protein phosphatase 2 regulatory subunit
K3XWG0	458	T	Serine/threonine-protein phosphatase 2A 55 kDa regulatory subunit B	LOC101779476	0.796	0.0084584	0.971	0.47142	1.079	0.188421	0.884	0.039918	nucleus		GO:1902494 catalytic complex; GO:0044464 cell part; GO:0005622 intracellular; GO:0008287 protein serine/threonine phosphatase complex; GO:0032991 macromolecular complex; GO:0044424 intracellular part; GO:0005623 cell; GO:1903293 phosphatase complex; GO:00	GO:0005515 protein binding; GO:0098772 molecular function regulator; GO:0030234 enzyme regulator activity; GO:0019888 protein phosphatase regulator activity; GO:0019208 phosphatase regulator activity; GO:0005488 binding;	K04354	PPP2R2; serine/threonine-protein phosphatase 2A regulatory subunit B	sita03015 mRNA surveillance pathway;	IPR017986; IPR015943;	WD40-repeat-containing domain; WD40/YVTN repeat-like-containing domain;	T	KOG1354	Serine/threonine protein phosphatase 2A, regulatory subunit
K3XGQ3	461	S	Serine/threonine-protein phosphatase 2A 55 kDa regulatory subunit B	LOC101766110	0.828	0.022497	0.884	0.023059	1.037	0.33814	0.971	0.26944	nucleus		GO:1902494 catalytic complex; GO:0044464 cell part; GO:0005622 intracellular; GO:0008287 protein serine/threonine phosphatase complex; GO:0032991 macromolecular complex; GO:0044424 intracellular part; GO:0005623 cell; GO:1903293 phosphatase complex; GO:00	GO:0005515 protein binding; GO:0098772 molecular function regulator; GO:0030234 enzyme regulator activity; GO:0019888 protein phosphatase regulator activity; GO:0019208 phosphatase regulator activity; GO:0005488 binding;	K04354	PPP2R2; serine/threonine-protein phosphatase 2A regulatory subunit B	sita03015 mRNA surveillance pathway;	IPR017986; IPR015943;	WD40-repeat-containing domain; WD40/YVTN repeat-like-containing domain;	T	KOG1354	Serine/threonine protein phosphatase 2A, regulatory subunit
K3Z3H3	123	Y	phosphatidate phosphatase PAH1 [Setaria italica]	LOC101775774	1.044	0.34928	0.771	0.0040213	1.058	0.28506	1.434	0.00146259	nucleus				K15728	LPIN; phosphatidate phosphatase LPIN [EC:3.1.3.4]	sita01100 Metabolic pathways; sita01110 Biosynthesis of secondary metabolites; sita00561 Glycerolipid metabolism; sita00564 Glycerophospholipid metabolism;	IPR013209; IPR031315; IPR007651; IPR031703; IPR023214;	Lipin/Ned1/Smp2 (LNS2); LNS2/PITP; Lipin, N-terminal; Lipin, middle domain; HAD-like domain;	NI	KOG2116	Protein involved in plasmid maintenance/nuclear protein involved in lipid metabolism
K3Z3H3	132	S	phosphatidate phosphatase PAH1 [Setaria italica]	LOC101775774	1.256	0.000144939	0.946	0.2076	1.018	0.6287	1.352	0.0030641	nucleus				K15728	LPIN; phosphatidate phosphatase LPIN [EC:3.1.3.4]	sita01100 Metabolic pathways; sita01110 Biosynthesis of secondary metabolites; sita00561 Glycerolipid metabolism; sita00564 Glycerophospholipid metabolism;	IPR013209; IPR031315; IPR007651; IPR031703; IPR023214;	Lipin/Ned1/Smp2 (LNS2); LNS2/PITP; Lipin, N-terminal; Lipin, middle domain; HAD-like domain;	NI	KOG2116	Protein involved in plasmid maintenance/nuclear protein involved in lipid metabolism
K3ZRE8	648	S	"""""""phosphatidylinositol 3,4,5-trisphosphate 3-phosphatase and dual-specificity protein phosphatase PTEN-like [Setaria italica]"""""""	LOC101758319	0.854	0.00148006	0.847	0.0035765	1.201	0.0032834	1.21	0.0046838	nucleus	GO:0008152 metabolic process; GO:0016311 dephosphorylation; GO:0044237 cellular metabolic process; GO:0006793 phosphorus metabolic process; GO:0009987 cellular process; GO:0006796 phosphate-containing compound metabolic process;		GO:0004725 protein tyrosine phosphatase activity; GO:0003824 catalytic activity; GO:0042578 phosphoric ester hydrolase activity; GO:0016791 phosphatase activity; GO:0005488 binding; GO:0016788 hydrolase activity, acting on ester bonds; GO:0005515 protein	K01110	PTEN; phosphatidylinositol-3,4,5-trisphosphate 3-phosphatase and dual-specificity protein phosphatase PTEN [EC:3.1.3.16 3.1.3.48 3.1.3.67]	sita01100 Metabolic pathways; sita04070 Phosphatidylinositol signaling system; sita00562 Inositol phosphate metabolism;	IPR029021; IPR029023; IPR014020; IPR000008;	Protein-tyrosine phosphatase-like; Tensin phosphatase, lipid phosphatase domain; Tensin phosphatase, C2 domain; C2 domain;	TR	KOG2283	Clathrin coat dissociation kinase GAK/PTEN/Auxilin and related tyrosine phosphatases
K3XVG6	627	S	phosphoinositide phosphatase SAC2-like [Setaria italica]	LOC101760126	0.934	0.170164	0.876	0.030279	1.16	0.0052561	1.237	0.00122174	nucleus			GO:0016787 hydrolase activity; GO:0042578 phosphoric ester hydrolase activity; GO:0003824 catalytic activity; GO:0016788 hydrolase activity, acting on ester bonds;	K22913	FIG4; phosphatidylinositol 3,5-bisphosphate 5-phosphatase [EC:3.1.3.-]	sita01100 Metabolic pathways; sita00562 Inositol phosphate metabolism;	IPR002013;	SAC domain;	I	KOG1888	Putative phosphoinositide phosphatase
K3Y708	161	S	Phosphoinositide phospholipase C	SETIT_009999mg	1.21	4.1619e-005	1.016	0.43932	1.063	0.0066752	1.266	0.00028058	chloroplast	GO:0050794 regulation of cellular process; GO:0044700 single organism signaling; GO:0051716 cellular response to stimulus; GO:0035556 intracellular signal transduction; GO:0044699 single-organism process; GO:0044238 primary metabolic process; GO:0023052 s		GO:0004435 phosphatidylinositol phospholipase C activity; GO:0003824 catalytic activity; GO:0042578 phosphoric ester hydrolase activity; GO:0005488 binding; GO:0004629 phospholipase C activity; GO:0016788 hydrolase activity, acting on ester bonds; GO:0004				IPR000909; IPR017946; IPR000008; IPR001711;	Phosphatidylinositol-specific phospholipase C, X domain; PLC-like phosphodiesterase, TIM beta/alpha-barrel domain; C2 domain; Phospholipase C, phosphatidylinositol-specific, Y domain;	T	KOG0169	Phosphoinositide-specific phospholipase C
K3YTA0	374	S	"""""""glycerophosphodiester phosphodiesterase GDPD1, chloroplastic-like [Setaria italica]"""""""	LOC101785008	1.3	0.00016438	0.966	0.24964	0.917	0.072858	1.235	0.0063383	cytoplasm	GO:0044699 single-organism process; GO:0008152 metabolic process; GO:0044238 primary metabolic process; GO:0044710 single-organism metabolic process; GO:0006629 lipid metabolic process; GO:0071704 organic substance metabolic process;		GO:0008081 phosphoric diester hydrolase activity; GO:0016787 hydrolase activity; GO:0003824 catalytic activity; GO:0042578 phosphoric ester hydrolase activity; GO:0016788 hydrolase activity, acting on ester bonds;	K18696	GDE1; glycerophosphodiester phosphodiesterase [EC:3.1.4.46]	sita00564 Glycerophospholipid metabolism;	IPR030395; IPR017946;	Glycerophosphodiester phosphodiesterase domain; PLC-like phosphodiesterase, TIM beta/alpha-barrel domain;	R	KOG2421	Predicted starch-binding protein
Chromatin remodeling, transcriptional, post-transcriptional
K4A5I6	479	S	SWI/SNF complex subunit SWI3D isoform X3 [Setaria italica]	LOC101770817	1.366	0.0198383	1.24	0.032543	0.695	0.023099	0.766	0.036619	nucleus			GO:0097159 organic cyclic compound binding; GO:1901363 heterocyclic compound binding; GO:0003677 DNA binding; GO:0046914 transition metal ion binding; GO:0005488 binding; GO:0043167 ion binding; GO:0003676 nucleic acid binding; GO:0043169 cation binding;	K11649			IPR011991; IPR001005; IPR009057; IPR007526; IPR017884; IPR000433; IPR032451;	Winged helix-turn-helix DNA-binding domain; SANT/Myb domain; Homeobox domain-like; SWIRM domain; SANT domain; Zinc finger, ZZ-type; SMARCC, C-terminal;	B	KOG1279	Chromatin remodeling factor subunit and related transcription factors
K3YGQ0	627	S	protein PAF1 homolog [Setaria italica]	LOC101766547	1.213	0.0098377	0.985	0.39514	0.93	0.191701	1.146	0.04362	chloroplast	GO:0016043 cellular component organization; GO:0006725 cellular aromatic compound metabolic process; GO:0097659 nucleic acid-templated transcription; GO:0016570 histone modification; GO:0044267 cellular protein metabolic process; GO:0009058 biosynthetic p	GO:0043229 intracellular organelle; GO:0000428 DNA-directed RNA polymerase complex; GO:0055029 nuclear DNA-directed RNA polymerase complex; GO:0061695 transferase complex, transferring phosphorus-containing groups; GO:0044446 intracellular organelle part;		K15174					K	KOG2478	Putative RNA polymerase II regulator
K3XVS4	48	S	"""""""nascent polypeptide-associated complex subunit alpha, muscle-specific form-like [Setaria italica]"""""""	LOC101780399	1.369	8e-005	1.004	0.74682	0.815	0.00051577	1.111	0.00167798	nucleus	GO:0044085 cellular component biogenesis; GO:0050794 regulation of cellular process; GO:0016043 cellular component organization; GO:0034728 nucleosome organization; GO:0060255 regulation of macromolecule metabolic process; GO:0019219 regulation of nucleob	GO:0043229 intracellular organelle; GO:0043232 intracellular non-membrane-bounded organelle; GO:0044446 intracellular organelle part; GO:0032991 macromolecular complex; GO:0044424 intracellular part; GO:0005623 cell; GO:0044422 organelle part; GO:0000786	GO:0097159 organic cyclic compound binding; GO:1901363 heterocyclic compound binding; GO:0003677 DNA binding; GO:0005488 binding; GO:0003676 nucleic acid binding;				IPR011991; IPR005818;	Winged helix-turn-helix DNA-binding domain; Linker histone H1/H5, domain H15;
K3ZW07	191	S	histone H1-like [Setaria italica]	LOC101779531	1.283	0.0135994	1.173	0.27024	0.943	0.47346	1.031	0.7891	nucleus	GO:0044085 cellular component biogenesis; GO:0016043 cellular component organization; GO:0034728 nucleosome organization; GO:0034622 cellular macromolecular complex assembly; GO:0006333 chromatin assembly or disassembly; GO:0043933 macromolecular complex	GO:0043229 intracellular organelle; GO:0043232 intracellular non-membrane-bounded organelle; GO:0044446 intracellular organelle part; GO:0032991 macromolecular complex; GO:0044424 intracellular part; GO:0005623 cell; GO:0044422 organelle part; GO:0044427	GO:0097159 organic cyclic compound binding; GO:1901363 heterocyclic compound binding; GO:0003677 DNA binding; GO:0005488 binding; GO:0003676 nucleic acid binding;	K11275			IPR011991; IPR005818;	Winged helix-turn-helix DNA-binding domain; Linker histone H1/H5, domain H15;
K3ZW07	259	S	histone H1-like [Setaria italica]	LOC101779531	1.781	0.00031656	1.286	0.080337	0.572	0.00151867	0.793	0.124496	nucleus	GO:0044085 cellular component biogenesis; GO:0016043 cellular component organization; GO:0034728 nucleosome organization; GO:0034622 cellular macromolecular complex assembly; GO:0006333 chromatin assembly or disassembly; GO:0043933 macromolecular complex	GO:0043229 intracellular organelle; GO:0043232 intracellular non-membrane-bounded organelle; GO:0044446 intracellular organelle part; GO:0032991 macromolecular complex; GO:0044424 intracellular part; GO:0005623 cell; GO:0044422 organelle part; GO:0044427	GO:0097159 organic cyclic compound binding; GO:1901363 heterocyclic compound binding; GO:0003677 DNA binding; GO:0005488 binding; GO:0003676 nucleic acid binding;	K11275			IPR011991; IPR005818;	Winged helix-turn-helix DNA-binding domain; Linker histone H1/H5, domain H15;
K3ZW07	236	T	histone H1-like [Setaria italica]	LOC101779531	1.424	0.00038137	1.237	0.055643	0.932	0.166975	1.073	0.42476	nucleus	GO:0044085 cellular component biogenesis; GO:0016043 cellular component organization; GO:0034728 nucleosome organization; GO:0034622 cellular macromolecular complex assembly; GO:0006333 chromatin assembly or disassembly; GO:0043933 macromolecular complex	GO:0043229 intracellular organelle; GO:0043232 intracellular non-membrane-bounded organelle; GO:0044446 intracellular organelle part; GO:0032991 macromolecular complex; GO:0044424 intracellular part; GO:0005623 cell; GO:0044422 organelle part; GO:0044427	GO:0097159 organic cyclic compound binding; GO:1901363 heterocyclic compound binding; GO:0003677 DNA binding; GO:0005488 binding; GO:0003676 nucleic acid binding;	K11275			IPR011991; IPR005818;	Winged helix-turn-helix DNA-binding domain; Linker histone H1/H5, domain H15;
K3Z766	127	S	nucleosome assembly protein 1;2 [Setaria italica]	LOC101767418	1.215	0.00051792	1.166	0.0050421	0.784	0.000177612	0.817	0.00166159	cytoplasm	GO:0044085 cellular component biogenesis; GO:0016043 cellular component organization; GO:0034728 nucleosome organization; GO:0034622 cellular macromolecular complex assembly; GO:0006333 chromatin assembly or disassembly; GO:0043933 macromolecular complex	GO:0043226 organelle; GO:0043231 intracellular membrane-bounded organelle; GO:0043229 intracellular organelle; GO:0005634 nucleus; GO:0044464 cell part; GO:0005622 intracellular; GO:0044424 intracellular part; GO:0043227 membrane-bounded organelle; GO:000		K11279					BD	KOG1507	Nucleosome assembly protein NAP-1
K4A6D5	230	S	apoptotic chromatin condensation inducer in the nucleus-like [Setaria italica]	LOC101756757	1.221	0.021783	1.059	0.39278	0.917	0.151265	1.057	0.42382	nucleus			GO:0097159 organic cyclic compound binding; GO:1901363 heterocyclic compound binding; GO:1901265 nucleoside phosphate binding; GO:0005488 binding; GO:0003676 nucleic acid binding; GO:0000166 nucleotide binding; GO:0036094 small molecule binding;	K12875	ACIN1; apoptotic chromatin condensation inducer in the nucleus	sita03015 mRNA surveillance pathway; sita03040 Spliceosome; sita03013 RNA transport;	IPR003034; IPR034257; IPR000504; IPR012677;	SAP domain; Acinus, RNA recognition motif; RNA recognition motif domain; Nucleotide-binding alpha-beta plait domain;	B	KOG2416	Acinus (induces apoptotic chromatin condensation)
K4A6D5	413	S	apoptotic chromatin condensation inducer in the nucleus-like [Setaria italica]	LOC101756757	1.21	0.050058	0.94	0.22972	0.957	0.38106	1.233	0.0189201	nucleus			GO:0097159 organic cyclic compound binding; GO:1901363 heterocyclic compound binding; GO:1901265 nucleoside phosphate binding; GO:0005488 binding; GO:0003676 nucleic acid binding; GO:0000166 nucleotide binding; GO:0036094 small molecule binding;	K12875	ACIN1; apoptotic chromatin condensation inducer in the nucleus	sita03015 mRNA surveillance pathway; sita03040 Spliceosome; sita03013 RNA transport;	IPR003034; IPR034257; IPR000504; IPR012677;	SAP domain; Acinus, RNA recognition motif; RNA recognition motif domain; Nucleotide-binding alpha-beta plait domain;	B	KOG2416	Acinus (induces apoptotic chromatin condensation)
K4A6D5	430	S	apoptotic chromatin condensation inducer in the nucleus-like [Setaria italica]	LOC101756757	1.158	0.011245	0.922	0.020056	1.073	0.081662	1.347	7.6337e-005	nucleus			GO:0097159 organic cyclic compound binding; GO:1901363 heterocyclic compound binding; GO:1901265 nucleoside phosphate binding; GO:0005488 binding; GO:0003676 nucleic acid binding; GO:0000166 nucleotide binding; GO:0036094 small molecule binding;	K12875	ACIN1; apoptotic chromatin condensation inducer in the nucleus	sita03015 mRNA surveillance pathway; sita03040 Spliceosome; sita03013 RNA transport;	IPR003034; IPR034257; IPR000504; IPR012677;	SAP domain; Acinus, RNA recognition motif; RNA recognition motif domain; Nucleotide-binding alpha-beta plait domain;	B	KOG2416	Acinus (induces apoptotic chromatin condensation)
K4A6D5	433	T	apoptotic chromatin condensation inducer in the nucleus-like [Setaria italica]	LOC101756757	1.223	0.177578	0.865	0.20356	1.021	0.45594	1.443	0.022783	nucleus			GO:0097159 organic cyclic compound binding; GO:1901363 heterocyclic compound binding; GO:1901265 nucleoside phosphate binding; GO:0005488 binding; GO:0003676 nucleic acid binding; GO:0000166 nucleotide binding; GO:0036094 small molecule binding;	K12875	ACIN1; apoptotic chromatin condensation inducer in the nucleus	sita03015 mRNA surveillance pathway; sita03040 Spliceosome; sita03013 RNA transport;	IPR003034; IPR034257; IPR000504; IPR012677;	SAP domain; Acinus, RNA recognition motif; RNA recognition motif domain; Nucleotide-binding alpha-beta plait domain;	B	KOG2416	Acinus (induces apoptotic chromatin condensation)
K4A6D5	445	S	apoptotic chromatin condensation inducer in the nucleus-like [Setaria italica]	LOC101756757	1.221	0.094998	0.95	0.05278	1.035	0.51818	1.33	0.0138997	nucleus			GO:0097159 organic cyclic compound binding; GO:1901363 heterocyclic compound binding; GO:1901265 nucleoside phosphate binding; GO:0005488 binding; GO:0003676 nucleic acid binding; GO:0000166 nucleotide binding; GO:0036094 small molecule binding;	K12875	ACIN1; apoptotic chromatin condensation inducer in the nucleus	sita03015 mRNA surveillance pathway; sita03040 Spliceosome; sita03013 RNA transport;	IPR003034; IPR034257; IPR000504; IPR012677;	SAP domain; Acinus, RNA recognition motif; RNA recognition motif domain; Nucleotide-binding alpha-beta plait domain;	B	KOG2416	Acinus (induces apoptotic chromatin condensation)
K4A6D5	487	S	apoptotic chromatin condensation inducer in the nucleus-like [Setaria italica]	LOC101756757	1.085	0.029322	0.837	0.00161619	1.009	0.67366	1.308	0.000123101	nucleus			GO:0097159 organic cyclic compound binding; GO:1901363 heterocyclic compound binding; GO:1901265 nucleoside phosphate binding; GO:0005488 binding; GO:0003676 nucleic acid binding; GO:0000166 nucleotide binding; GO:0036094 small molecule binding;	K12875	ACIN1; apoptotic chromatin condensation inducer in the nucleus	sita03015 mRNA surveillance pathway; sita03040 Spliceosome; sita03013 RNA transport;	IPR003034; IPR034257; IPR000504; IPR012677;	SAP domain; Acinus, RNA recognition motif; RNA recognition motif domain; Nucleotide-binding alpha-beta plait domain;	B	KOG2416	Acinus (induces apoptotic chromatin condensation)
K4A6D5	505	S	apoptotic chromatin condensation inducer in the nucleus-like [Setaria italica]	LOC101756757	1.348	0.021701	0.95	0.3297	0.821	0.0181615	1.165	0.0119618	nucleus			GO:0097159 organic cyclic compound binding; GO:1901363 heterocyclic compound binding; GO:1901265 nucleoside phosphate binding; GO:0005488 binding; GO:0003676 nucleic acid binding; GO:0000166 nucleotide binding; GO:0036094 small molecule binding;	K12875	ACIN1; apoptotic chromatin condensation inducer in the nucleus	sita03015 mRNA surveillance pathway; sita03040 Spliceosome; sita03013 RNA transport;	IPR003034; IPR034257; IPR000504; IPR012677;	SAP domain; Acinus, RNA recognition motif; RNA recognition motif domain; Nucleotide-binding alpha-beta plait domain;	B	KOG2416	Acinus (induces apoptotic chromatin condensation)
K3ZPV6	3264	S	transcription-associated protein 1-like [Setaria italica]	LOC101777792	1.402	0.002119	0.852	0.05188	0.887	0.112858	1.459	0.020978	plasma membrane			GO:0005515 protein binding; GO:0016301 kinase activity; GO:0003824 catalytic activity; GO:0016740 transferase activity; GO:0005488 binding; GO:0016772 transferase activity, transferring phosphorus-containing groups;	K08874			IPR000403; IPR011990; IPR003151; IPR016024; IPR014009; IPR003152; IPR011009;	Phosphatidylinositol 3-/4-kinase, catalytic domain; Tetratricopeptide-like helical domain; PIK-related kinase, FAT; Armadillo-type fold; PIK-related kinase; FATC domain; Protein kinase-like domain;	TBLD	KOG0889	Histone acetyltransferase SAGA, TRRAP/TRA1 component, PI-3 kinase superfamily
K3ZRH9	108	S	transcription factor 25 [Setaria italica]	LOC101757773	1.303	0.00141555	1.096	0.14776	0.854	0.0083996	1.015	0.75162	chloroplast									S	KOG2422	Uncharacterized conserved protein
K3Z705	375	S	transcription factor HBP-1a-like [Setaria italica]	LOC101753891	1.48	0.00084193	1.298	1.2567e-006	0.722	6.0996e-005	0.823	0.00026319	nucleus	GO:0050794 regulation of cellular process; GO:0010468 regulation of gene expression; GO:0006355 regulation of transcription, DNA-templated; GO:0031326 regulation of cellular biosynthetic process; GO:0080090 regulation of primary metabolic process; GO:0060		GO:0097159 organic cyclic compound binding; GO:1901363 heterocyclic compound binding; GO:0003677 DNA binding; GO:0005488 binding; GO:0001071 nucleic acid binding transcription factor activity; GO:0003676 nucleic acid binding; GO:0043565 sequence-specific	K09060			IPR004827; IPR012900;	Basic-leucine zipper domain; G-box binding protein, multifunctional mosaic region;
K3YNI1	253	S	transcription factor RF2a-like [Aegilops tauschii subsp. tauschii]	SETIT_015823mg	1.216	0.00020281	1.191	0.00039689	1.007	0.55382	1.029	0.075418	nucleus	GO:0050794 regulation of cellular process; GO:0010468 regulation of gene expression; GO:0006355 regulation of transcription, DNA-templated; GO:0031326 regulation of cellular biosynthetic process; GO:0080090 regulation of primary metabolic process; GO:0060		GO:0097159 organic cyclic compound binding; GO:1901363 heterocyclic compound binding; GO:0003677 DNA binding; GO:0005488 binding; GO:0001071 nucleic acid binding transcription factor activity; GO:0003676 nucleic acid binding; GO:0043565 sequence-specific				IPR004827;	Basic-leucine zipper domain;
K3YNI1	269	S	transcription factor RF2a-like [Aegilops tauschii subsp. tauschii]	SETIT_015823mg	1.245	0.000198154	1.162	0.0147226	0.995	0.85632	1.066	0.193343	nucleus	GO:0050794 regulation of cellular process; GO:0010468 regulation of gene expression; GO:0006355 regulation of transcription, DNA-templated; GO:0031326 regulation of cellular biosynthetic process; GO:0080090 regulation of primary metabolic process; GO:0060		GO:0097159 organic cyclic compound binding; GO:1901363 heterocyclic compound binding; GO:0003677 DNA binding; GO:0005488 binding; GO:0001071 nucleic acid binding transcription factor activity; GO:0003676 nucleic acid binding; GO:0043565 sequence-specific				IPR004827;	Basic-leucine zipper domain;
K3ZUA1	139	S	transcription factor RF2a-like [Setaria italica]	LOC101761959	1.305	0.00032405	1.136	0.023657	0.921	0.0150829	1.058	0.1676	nucleus	GO:0050794 regulation of cellular process; GO:0010468 regulation of gene expression; GO:0006355 regulation of transcription, DNA-templated; GO:0031326 regulation of cellular biosynthetic process; GO:0080090 regulation of primary metabolic process; GO:0060		GO:0097159 organic cyclic compound binding; GO:1901363 heterocyclic compound binding; GO:0003677 DNA binding; GO:0005488 binding; GO:0001071 nucleic acid binding transcription factor activity; GO:0003676 nucleic acid binding; GO:0043565 sequence-specific				IPR004827;	Basic-leucine zipper domain;
K3ZW13	9	S	WRKY transcription factor 18-like [Setaria italica]	LOC101786114	1.218	0.063296	2.372	0.00022007	1.504	0.00198199	0.773	0.003555	nucleus	GO:0050794 regulation of cellular process; GO:0010468 regulation of gene expression; GO:0006355 regulation of transcription, DNA-templated; GO:0031326 regulation of cellular biosynthetic process; GO:0080090 regulation of primary metabolic process; GO:0060		GO:0097159 organic cyclic compound binding; GO:1901363 heterocyclic compound binding; GO:0003677 DNA binding; GO:0005488 binding; GO:0001071 nucleic acid binding transcription factor activity; GO:0003676 nucleic acid binding; GO:0043565 sequence-specific				IPR003657;	WRKY domain;
K3ZW13	25	S	WRKY transcription factor 18-like [Setaria italica]	LOC101786114	1.282	0.168341	2.322	0.0063022	1.48	0.055236	0.817	0.0117212	nucleus	GO:0050794 regulation of cellular process; GO:0010468 regulation of gene expression; GO:0006355 regulation of transcription, DNA-templated; GO:0031326 regulation of cellular biosynthetic process; GO:0080090 regulation of primary metabolic process; GO:0060		GO:0097159 organic cyclic compound binding; GO:1901363 heterocyclic compound binding; GO:0003677 DNA binding; GO:0005488 binding; GO:0001071 nucleic acid binding transcription factor activity; GO:0003676 nucleic acid binding; GO:0043565 sequence-specific				IPR003657;	WRKY domain;
K3ZW13	39	S	WRKY transcription factor 18-like [Setaria italica]	LOC101786114	1.819	0.0108386	1.394	0.020218	0.842	0.23216	1.098	0.190343	nucleus	GO:0050794 regulation of cellular process; GO:0010468 regulation of gene expression; GO:0006355 regulation of transcription, DNA-templated; GO:0031326 regulation of cellular biosynthetic process; GO:0080090 regulation of primary metabolic process; GO:0060		GO:0097159 organic cyclic compound binding; GO:1901363 heterocyclic compound binding; GO:0003677 DNA binding; GO:0005488 binding; GO:0001071 nucleic acid binding transcription factor activity; GO:0003676 nucleic acid binding; GO:0043565 sequence-specific				IPR003657;	WRKY domain;
K3XK15	210	S	trihelix transcription factor ASIL2-like [Setaria italica]	LOC101767341	1.231	0.020215	1.69	0.00135894	0.775	0.012218	0.565	0.00113683	nucleus									K	KOG4282	Transcription factor GT-2 and related proteins, contains trihelix DNA-binding/SANT domain
K3XK15	212	S	trihelix transcription factor ASIL2-like [Setaria italica]	LOC101767341	1.234	0.013361	1.594	0.00053585	0.777	0.00145837	0.602	4.0199e-005	nucleus									K	KOG4282	Transcription factor GT-2 and related proteins, contains trihelix DNA-binding/SANT domain
K3XK15	213	S	trihelix transcription factor ASIL2-like [Setaria italica]	LOC101767341	1.234	0.013361	1.594	0.00053585	0.777	0.00145837	0.602	4.0199e-005	nucleus									K	KOG4282	Transcription factor GT-2 and related proteins, contains trihelix DNA-binding/SANT domain
K3XHM6	403	T	transcription factor LHW isoform X1 [Jatropha curcas]	LOC101786358	0.809	0.0111806	0.953	0.0084588	1.15	0.048404	0.976	0.23652	nucleus							IPR025610;	Transcription factor MYC/MYB N-terminal;
K3YSF0	157	S	transcription factor bHLH128 [Setaria italica]	LOC101757337	0.95	0.75436	1.043	0.71516	0.788	0.132855	0.718	0.046322	nucleus			GO:0005515 protein binding; GO:0005488 binding; GO:0046983 protein dimerization activity;				IPR011598;	Myc-type, basic helix-loop-helix (bHLH) domain;
K3YQK6	127	S	transcription factor GTE4-like [Setaria italica]	LOC101777325	1.12	0.0049999	1.32	0.020136	0.752	0.026945	0.639	0.0184394	nucleus			GO:0005515 protein binding; GO:0005488 binding;				IPR027353; IPR001487;	NET domain; Bromodomain;	K	KOG1474	Transcription initiation factor TFIID, subunit BDF1 and related bromodomain proteins
K3YQK6	131	S	transcription factor GTE4-like [Setaria italica]	LOC101777325	1.001	0.95428	1.038	0.6285	0.768	0.00082299	0.74	0.0055374	nucleus			GO:0005515 protein binding; GO:0005488 binding;				IPR027353; IPR001487;	NET domain; Bromodomain;	K	KOG1474	Transcription initiation factor TFIID, subunit BDF1 and related bromodomain proteins
K3YQK6	132	S	transcription factor GTE4-like [Setaria italica]	LOC101777325	0.984	0.2797	0.946	0.031538	0.774	0.00037665	0.804	0.00101882	nucleus			GO:0005515 protein binding; GO:0005488 binding;				IPR027353; IPR001487;	NET domain; Bromodomain;	K	KOG1474	Transcription initiation factor TFIID, subunit BDF1 and related bromodomain proteins
K3YQK6	612	S	transcription factor GTE4-like [Setaria italica]	LOC101777325	1.02	0.63066	1.179	0.029159	0.903	0.071281	0.781	0.0078351	nucleus			GO:0005515 protein binding; GO:0005488 binding;				IPR027353; IPR001487;	NET domain; Bromodomain;	K	KOG1474	Transcription initiation factor TFIID, subunit BDF1 and related bromodomain proteins
K3ZU85	280	S	transcription factor bHLH130-like [Setaria italica]	LOC101774803	1.48	0.0088369	0.903	0.056475	0.797	0.0184566	1.306	0.0033047	nucleus			GO:0005515 protein binding; GO:0005488 binding; GO:0046983 protein dimerization activity;				IPR011598;	Myc-type, basic helix-loop-helix (bHLH) domain;
K3Y8K7	31	S	transcription factor VIP1-like [Setaria italica]	LOC101780472	1.09	0.0042832	0.849	0.00088498	0.98	0.092941	1.258	9.7219e-005	nucleus	GO:0050794 regulation of cellular process; GO:0010468 regulation of gene expression; GO:0006355 regulation of transcription, DNA-templated; GO:0031326 regulation of cellular biosynthetic process; GO:0080090 regulation of primary metabolic process; GO:0060		GO:0097159 organic cyclic compound binding; GO:1901363 heterocyclic compound binding; GO:0003677 DNA binding; GO:0005488 binding; GO:0001071 nucleic acid binding transcription factor activity; GO:0003676 nucleic acid binding; GO:0043565 sequence-specific	K20557	VIP1; transcription factor VIP1	sita04016 MAPK signaling pathway - plant;	IPR004827;	Basic-leucine zipper domain;
K3ZJ52	35	S	transcription factor VIP1-like [Setaria italica]	LOC101777244	1.099	0.046041	0.803	0.00154289	0.897	0.028585	1.227	0.00187965	chloroplast	GO:0050794 regulation of cellular process; GO:0010468 regulation of gene expression; GO:0006355 regulation of transcription, DNA-templated; GO:0031326 regulation of cellular biosynthetic process; GO:0080090 regulation of primary metabolic process; GO:0060		GO:0097159 organic cyclic compound binding; GO:1901363 heterocyclic compound binding; GO:0003677 DNA binding; GO:0005488 binding; GO:0001071 nucleic acid binding transcription factor activity; GO:0003676 nucleic acid binding; GO:0043565 sequence-specific	K20557	VIP1; transcription factor VIP1	sita04016 MAPK signaling pathway - plant;	IPR004827;	Basic-leucine zipper domain;
K3XGY1	498	S	transcription initiation factor TFIID subunit 12-like [Setaria italica]	LOC101769642	1.004	0.98866	0.925	0.26114	1.118	0.141683	1.213	0.045843	nucleus	GO:0018130 heterocycle biosynthetic process; GO:0006725 cellular aromatic compound metabolic process; GO:0097659 nucleic acid-templated transcription; GO:0006352 DNA-templated transcription, initiation; GO:0034654 nucleobase-containing compound biosynthet	GO:0043229 intracellular organelle; GO:0000428 DNA-directed RNA polymerase complex; GO:0055029 nuclear DNA-directed RNA polymerase complex; GO:0061695 transferase complex, transferring phosphorus-containing groups; GO:0044446 intracellular organelle part;	GO:0005515 protein binding; GO:0046982 protein heterodimerization activity; GO:0005488 binding; GO:0046983 protein dimerization activity;	K03126			IPR003228; IPR009072;	Transcription initiation factor TFIID, subunit 12; Histone-fold;	K	KOG1142	Transcription initiation factor TFIID, subunit TAF12 (also component of histone acetyltransferase SAGA)
K3ZQY5	500	S	transcriptional regulator ATRX-like [Setaria italica]	LOC101768321	1.199	0.0172246	1.656	0.00082499	1.133	0.102219	0.82	0.039596	nucleus							IPR018501; IPR028942;	DDT domain; WHIM1 domain;
K3ZPV6	3264	S	transcription-associated protein 1-like [Setaria italica]	LOC101777792	1.402	0.002119	0.852	0.05188	0.887	0.112858	1.459	0.020978	plasma membrane			GO:0005515 protein binding; GO:0016301 kinase activity; GO:0003824 catalytic activity; GO:0016740 transferase activity; GO:0005488 binding; GO:0016772 transferase activity, transferring phosphorus-containing groups;	K08874			IPR000403; IPR011990; IPR003151; IPR016024; IPR014009; IPR003152; IPR011009;	Phosphatidylinositol 3-/4-kinase, catalytic domain; Tetratricopeptide-like helical domain; PIK-related kinase, FAT; Armadillo-type fold; PIK-related kinase; FATC domain; Protein kinase-like domain;	TBLD	KOG0889	Histone acetyltransferase SAGA, TRRAP/TRA1 component, PI-3 kinase superfamily
K3Z321	2448	S	E3 ubiquitin-protein ligase UPL1-like isoform X2 [Setaria italica]	LOC101778904	1.377	2.1221e-005	1.024	0.110319	1.071	0.0144819	1.44	5.9527e-005	chloroplast			GO:0005515 protein binding; GO:0019787 ubiquitin-like protein transferase activity; GO:0003824 catalytic activity; GO:0016740 transferase activity; GO:0005488 binding; GO:0004842 ubiquitin-protein transferase activity;	K10592	HUWE1; E3 ubiquitin-protein ligase HUWE1 [EC:2.3.2.26]	sita04120 Ubiquitin mediated proteolysis;	IPR015940; IPR010314; IPR025527; IPR010309; IPR016024; IPR000569; IPR009060;	Ubiquitin-associated domain; E3 ubiquitin ligase, domain of unknown function DUF913; Domain of unknown function DUF4414; E3 ubiquitin ligase, domain of unknown function DUF908; Armadillo-type fold; HECT domain; UBA-like;	OK	KOG0939	E3 ubiquitin-protein ligase/Putative upstream regulatory element binding protein
K3Z321	2456	Y	E3 ubiquitin-protein ligase UPL1-like isoform X2 [Setaria italica]	LOC101778904	1.529	8.434e-005	1.028	0.31264	1.005	0.88242	1.494	0.0033607	chloroplast			GO:0005515 protein binding; GO:0019787 ubiquitin-like protein transferase activity; GO:0003824 catalytic activity; GO:0016740 transferase activity; GO:0005488 binding; GO:0004842 ubiquitin-protein transferase activity;	K10592	HUWE1; E3 ubiquitin-protein ligase HUWE1 [EC:2.3.2.26]	sita04120 Ubiquitin mediated proteolysis;	IPR015940; IPR010314; IPR025527; IPR010309; IPR016024; IPR000569; IPR009060;	Ubiquitin-associated domain; E3 ubiquitin ligase, domain of unknown function DUF913; Domain of unknown function DUF4414; E3 ubiquitin ligase, domain of unknown function DUF908; Armadillo-type fold; HECT domain; UBA-like;	OK	KOG0939	E3 ubiquitin-protein ligase/Putative upstream regulatory element binding protein
K3Z3E8	560	S	protein CHROMATIN REMODELING 24 [Setaria italica]	LOC101780890	1.344	0.26118	0.368	0.0028845	0.385	0.0067812	1.408	0.0181238	cytoplasm			GO:0005524 ATP binding; GO:1901265 nucleoside phosphate binding; GO:0001882 nucleoside binding; GO:0043167 ion binding; GO:0000166 nucleotide binding; GO:0097159 organic cyclic compound binding; GO:1901363 heterocyclic compound binding; GO:0032549 ribonuc	K20093			IPR027417; IPR014001; IPR001650; IPR000330;	P-loop containing nucleoside triphosphate hydrolase; Helicase superfamily 1/2, ATP-binding domain; Helicase, C-terminal; SNF2-related, N-terminal domain;	KL	KOG0387	Transcription-coupled repair protein CSB/RAD26 (contains SNF2 family DNA-dependent ATPase domain)
K3YGI6	192	S	nucleolin 1-like [Setaria italica]	LOC101776795	0.714	0.0071977	0.851	0.040977	0.871	0.016335	0.731	0.006337	nucleus			GO:0097159 organic cyclic compound binding; GO:1901363 heterocyclic compound binding; GO:1901265 nucleoside phosphate binding; GO:0005488 binding; GO:0003676 nucleic acid binding; GO:0000166 nucleotide binding; GO:0036094 small molecule binding;	K11294			IPR034350; IPR000504; IPR012677;	NUCL, RNA recognition motif 2; RNA recognition motif domain; Nucleotide-binding alpha-beta plait domain;	K	KOG4210	Nuclear localization sequence binding protein
K3YGI6	197	S	nucleolin 1-like [Setaria italica]	LOC101776795	0.865	0.053676	1.102	0.089157	0.927	0.04868	0.728	0.00056323	nucleus			GO:0097159 organic cyclic compound binding; GO:1901363 heterocyclic compound binding; GO:1901265 nucleoside phosphate binding; GO:0005488 binding; GO:0003676 nucleic acid binding; GO:0000166 nucleotide binding; GO:0036094 small molecule binding;	K11294			IPR034350; IPR000504; IPR012677;	NUCL, RNA recognition motif 2; RNA recognition motif domain; Nucleotide-binding alpha-beta plait domain;	K	KOG4210	Nuclear localization sequence binding protein
K3YGI6	199	S	nucleolin 1-like [Setaria italica]	LOC101776795	0.831	0.039856	0.941	0.3055	0.716	5.2221e-007	0.632	0.0061242	nucleus			GO:0097159 organic cyclic compound binding; GO:1901363 heterocyclic compound binding; GO:1901265 nucleoside phosphate binding; GO:0005488 binding; GO:0003676 nucleic acid binding; GO:0000166 nucleotide binding; GO:0036094 small molecule binding;	K11294			IPR034350; IPR000504; IPR012677;	NUCL, RNA recognition motif 2; RNA recognition motif domain; Nucleotide-binding alpha-beta plait domain;	K	KOG4210	Nuclear localization sequence binding protein
K3ZJU5	193	S	GRF1-interacting factor 3-like [Setaria italica]	LOC101760502	1.346	0.00137666	1.214	0.003939	0.906	0.054137	1.004	0.88216	extracellular			GO:0000989 transcription factor activity, transcription factor binding; GO:0003713 transcription coactivator activity; GO:0003712 transcription cofactor activity; GO:0000988 transcription factor activity, protein binding;						K	KOG3227	Calcium-responsive transcription coactivator
K3ZJU5	212	S	GRF1-interacting factor 3-like [Setaria italica]	LOC101760502	1.204	0.0103018	1.206	0.00196113	1.046	0.27132	1.044	0.22142	extracellular			GO:0000989 transcription factor activity, transcription factor binding; GO:0003713 transcription coactivator activity; GO:0003712 transcription cofactor activity; GO:0000988 transcription factor activity, protein binding;						K	KOG3227	Calcium-responsive transcription coactivator
K4A4N6	46	T	mediator of RNA polymerase II transcription subunit 12 [Setaria italica]	LOC101766236	1.22	0.050704	0.977	0.76762	1.02	0.87872	1.273	0.0475	chloroplast	GO:0050794 regulation of cellular process; GO:0010468 regulation of gene expression; GO:0006355 regulation of transcription, DNA-templated; GO:0031326 regulation of cellular biosynthetic process; GO:0080090 regulation of primary metabolic process; GO:0060	GO:0043229 intracellular organelle; GO:0044446 intracellular organelle part; GO:0031981 nuclear lumen; GO:0032991 macromolecular complex; GO:0044424 intracellular part; GO:0005623 cell; GO:0044422 organelle part; GO:0031974 membrane-enclosed lumen; GO:004	GO:0000989 transcription factor activity, transcription factor binding; GO:0001104 RNA polymerase II transcription cofactor activity; GO:0001076 transcription factor activity, RNA polymerase II transcription factor binding; GO:0003712 transcription cofact				IPR019035;	Mediator complex, subunit Med12;	K	KOG4522	RNA polymerase II transcription mediator
K4A4N6	1888	S	mediator of RNA polymerase II transcription subunit 12 [Setaria italica]	LOC101766236	1.303	0.030277	1.003	0.93594	0.909	0.36242	1.182	0.128423	chloroplast	GO:0050794 regulation of cellular process; GO:0010468 regulation of gene expression; GO:0006355 regulation of transcription, DNA-templated; GO:0031326 regulation of cellular biosynthetic process; GO:0080090 regulation of primary metabolic process; GO:0060	GO:0043229 intracellular organelle; GO:0044446 intracellular organelle part; GO:0031981 nuclear lumen; GO:0032991 macromolecular complex; GO:0044424 intracellular part; GO:0005623 cell; GO:0044422 organelle part; GO:0031974 membrane-enclosed lumen; GO:004	GO:0000989 transcription factor activity, transcription factor binding; GO:0001104 RNA polymerase II transcription cofactor activity; GO:0001076 transcription factor activity, RNA polymerase II transcription factor binding; GO:0003712 transcription cofact				IPR019035;	Mediator complex, subunit Med12;	K	KOG4522	RNA polymerase II transcription mediator
K4A578	1042	S	pre-mRNA-processing protein 40C [Setaria italica]	SETIT_034032mg	1.231	0.093985	1.281	0.065961	0.738	0.0141823	0.709	0.0091758	nucleus			GO:0005515 protein binding; GO:0005488 binding;	K12824	TCERG1; transcription elongation regulator 1	sita03040 Spliceosome;	IPR002713; IPR001202;	FF domain; WW domain;	K	KOG0155	Transcription factor CA150
K4A802	60	S	RNA-binding protein 39-like [Setaria italica]	LOC101779868	1.24	0.004719	1.277	0.0050426	0.792	0.0073648	0.769	0.0070186	nucleus	GO:0006396 RNA processing; GO:0006725 cellular aromatic compound metabolic process; GO:1901360 organic cyclic compound metabolic process; GO:0006807 nitrogen compound metabolic process; GO:0044238 primary metabolic process; GO:0044237 cellular metabolic p	GO:0043226 organelle; GO:0043231 intracellular membrane-bounded organelle; GO:0043229 intracellular organelle; GO:0005634 nucleus; GO:0044464 cell part; GO:0005622 intracellular; GO:0044424 intracellular part; GO:0043227 membrane-bounded organelle; GO:000	GO:0097159 organic cyclic compound binding; GO:1901363 heterocyclic compound binding; GO:0003723 RNA binding; GO:1901265 nucleoside phosphate binding; GO:0005488 binding; GO:0003676 nucleic acid binding; GO:0000166 nucleotide binding; GO:0036094 small mol	K13091			IPR000504; IPR029123; IPR012677;	RNA recognition motif domain; Splicing factor RBM39, linker; Nucleotide-binding alpha-beta plait domain;	K	KOG0147	Transcriptional coactivator CAPER (RRM superfamily)
K3XDQ8	515	S	zinc finger CCCH domain-containing protein 19-like [Setaria italica]	SETIT_000025mg	1.217	0.00100439	1.208	0.0036569	0.976	0.65172	0.983	0.76396	nucleus			GO:0097159 organic cyclic compound binding; GO:1901363 heterocyclic compound binding; GO:0003677 DNA binding; GO:0005488 binding; GO:0003676 nucleic acid binding; GO:0043167 ion binding; GO:0043169 cation binding; GO:0046872 metal ion binding; GO:0005515				IPR000571; IPR003121; IPR004343; IPR019835; IPR003169;	Zinc finger, CCCH-type; SWIB/MDM2 domain; Plus-3 domain; SWIB domain; GYF domain;	K	KOG1946	RNA polymerase I transcription factor UAF
K3YK41	81	S	multiprotein-bridging factor 1a [Setaria italica]	LOC101776661	1.212	0.021716	0.971	0.3162	0.922	0.104861	1.151	0.023363	mitochondria			GO:0097159 organic cyclic compound binding; GO:1901363 heterocyclic compound binding; GO:0003677 DNA binding; GO:0043565 sequence-specific DNA binding; GO:0005488 binding; GO:0003676 nucleic acid binding;	K03627			IPR010982; IPR001387; IPR013729;	Lambda repressor-like, DNA-binding domain; Cro/C1-type helix-turn-helix domain; Multiprotein bridging factor 1, N-terminal;	K	KOG3398	Transcription factor MBF1
K4A5Z3	96	S	methyltransferase-like protein 1 [Setaria italica]	LOC101762983	0.812	0.0164966	0.904	0.060435	1.068	0.38756	0.959	0.47926	nucleus	GO:0008152 metabolic process; GO:0006725 cellular aromatic compound metabolic process; GO:0046483 heterocycle metabolic process; GO:0006139 nucleobase-containing compound metabolic process; GO:1901360 organic cyclic compound metabolic process; GO:0006807		GO:0097159 organic cyclic compound binding; GO:1901363 heterocyclic compound binding; GO:0016741 transferase activity, transferring one-carbon groups; GO:0008168 methyltransferase activity; GO:0003824 catalytic activity; GO:0016740 transferase activity; G				IPR029063;	S-adenosyl-L-methionine-dependent methyltransferase;	K	KOG2097	Predicted N6-adenine methylase involved in transcription regulation
K4A5Z3	98	S	methyltransferase-like protein 1 [Setaria italica]	LOC101762983	0.812	0.0164966	0.904	0.060435	1.068	0.38756	0.959	0.47926	nucleus	GO:0008152 metabolic process; GO:0006725 cellular aromatic compound metabolic process; GO:0046483 heterocycle metabolic process; GO:0006139 nucleobase-containing compound metabolic process; GO:1901360 organic cyclic compound metabolic process; GO:0006807		GO:0097159 organic cyclic compound binding; GO:1901363 heterocyclic compound binding; GO:0016741 transferase activity, transferring one-carbon groups; GO:0008168 methyltransferase activity; GO:0003824 catalytic activity; GO:0016740 transferase activity; G				IPR029063;	S-adenosyl-L-methionine-dependent methyltransferase;	K	KOG2097	Predicted N6-adenine methylase involved in transcription regulation
K4A884	363	S	plant-specific TFIIB-related protein 1 [Aegilops tauschii subsp. tauschii]	LOC101761367	0.789	0.0027	1.092	0.03866	1.32	0.0032368	0.954	0.28122	chloroplast	GO:0050794 regulation of cellular process; GO:0006725 cellular aromatic compound metabolic process; GO:0097659 nucleic acid-templated transcription; GO:0060255 regulation of macromolecule metabolic process; GO:0006352 DNA-templated transcription, initiati		GO:0046914 transition metal ion binding; GO:0005488 binding; GO:0043167 ion binding; GO:0046872 metal ion binding; GO:0043169 cation binding; GO:0005515 protein binding; GO:0008270 zinc ion binding; GO:0017025 TBP-class protein binding; GO:0008134 transcr	K03124			IPR013150; IPR013763;	Transcription factor TFIIB, cyclin-like domain; Cyclin-like;	K	KOG1597	Transcription initiation factor TFIIB
K4A884	429	S	plant-specific TFIIB-related protein 1 [Aegilops tauschii subsp. tauschii]	LOC101761367	0.774	0.023541	1.132	0.096583	1.421	0.0167801	0.972	0.59868	chloroplast	GO:0050794 regulation of cellular process; GO:0006725 cellular aromatic compound metabolic process; GO:0097659 nucleic acid-templated transcription; GO:0060255 regulation of macromolecule metabolic process; GO:0006352 DNA-templated transcription, initiati		GO:0046914 transition metal ion binding; GO:0005488 binding; GO:0043167 ion binding; GO:0046872 metal ion binding; GO:0043169 cation binding; GO:0005515 protein binding; GO:0008270 zinc ion binding; GO:0017025 TBP-class protein binding; GO:0008134 transcr	K03124			IPR013150; IPR013763;	Transcription factor TFIIB, cyclin-like domain; Cyclin-like;	K	KOG1597	Transcription initiation factor TFIIB
K3Z3H1	612	S	leukocyte receptor cluster member 8 homolog isoform X1 [Setaria italica]	LOC101774435	0.813	0.023063	1.017	0.76906	1.147	0.089561	0.916	0.185736	nucleus									K	KOG1861	Leucine permease transcriptional regulator
K3Z3H1	615	S	leukocyte receptor cluster member 8 homolog isoform X1 [Setaria italica]	LOC101774435	0.82	0.027957	1.024	0.6844	1.138	0.098441	0.912	0.157085	nucleus									K	KOG1861	Leucine permease transcriptional regulator
K3Z3H1	624	Y	leukocyte receptor cluster member 8 homolog isoform X1 [Setaria italica]	LOC101774435	0.762	0.00114326	1.012	0.6498	1.337	0.00044061	1.007	0.75126	nucleus									K	KOG1861	Leucine permease transcriptional regulator
K3Z3H1	634	S	leukocyte receptor cluster member 8 homolog isoform X1 [Setaria italica]	LOC101774435	0.827	0.0061401	0.964	0.32398	1.181	0.0052787	1.012	0.65724	nucleus									K	KOG1861	Leucine permease transcriptional regulator
K3XDQ7	1292	S	THO complex subunit 2 [Setaria italica]	LOC101755033	0.817	0.0025751	0.892	0.024999	1.046	0.0116159	0.957	0.049344	nucleus				K12879	THOC2; THO complex subunit 2	sita03040 Spliceosome; sita03013 RNA transport;	IPR021418; IPR032302; IPR021726;	THO complex, subunitTHOC2, C-terminal; THO complex subunit 2, N-terminal domain; THO complex, subunitTHOC2, N-terminal;	K	KOG1874	KEKE-like motif-containing transcription regulator (Rlr1)/suppressor of sin4
K3XDQ7	1371	S	THO complex subunit 2 [Setaria italica]	LOC101755033	0.798	0.028779	0.821	0.1577	1.004	0.92806	0.975	0.83998	nucleus				K12879	THOC2; THO complex subunit 2	sita03040 Spliceosome; sita03013 RNA transport;	IPR021418; IPR032302; IPR021726;	THO complex, subunitTHOC2, C-terminal; THO complex subunit 2, N-terminal domain; THO complex, subunitTHOC2, N-terminal;	K	KOG1874	KEKE-like motif-containing transcription regulator (Rlr1)/suppressor of sin4
K3XDQ7	1516	S	THO complex subunit 2 [Setaria italica]	LOC101755033	0.801	8.4782e-005	0.919	0.034399	1.065	0.033856	0.929	0.106516	nucleus				K12879	THOC2; THO complex subunit 2	sita03040 Spliceosome; sita03013 RNA transport;	IPR021418; IPR032302; IPR021726;	THO complex, subunitTHOC2, C-terminal; THO complex subunit 2, N-terminal domain; THO complex, subunitTHOC2, N-terminal;	K	KOG1874	KEKE-like motif-containing transcription regulator (Rlr1)/suppressor of sin4
K3XDQ7	1621	S	THO complex subunit 2 [Setaria italica]	LOC101755033	0.804	0.00112144	0.885	0.0095152	0.956	0.2974	0.869	0.020081	nucleus				K12879	THOC2; THO complex subunit 2	sita03040 Spliceosome; sita03013 RNA transport;	IPR021418; IPR032302; IPR021726;	THO complex, subunitTHOC2, C-terminal; THO complex subunit 2, N-terminal domain; THO complex, subunitTHOC2, N-terminal;	K	KOG1874	KEKE-like motif-containing transcription regulator (Rlr1)/suppressor of sin4
K3YHS7	206	S	mediator of RNA polymerase II transcription subunit 15 [Brachypodium distachyon]	LOC101768042	0.877	0.096341	0.702	7.7875e-005	1.053	0.6103	1.315	0.0192552	nucleus			GO:0005515 protein binding; GO:0005488 binding;	K15223			IPR003121; IPR019835;	SWIB/MDM2 domain; SWIB domain;	K	KOG1946	RNA polymerase I transcription factor UAF
K3YIE2	205	S	FHA domain-containing protein FHA2 [Setaria italica]	LOC101755188	1.363	0.0172168	1.12	0.49648	1.469	0.0131559	1.788	0.0149383	nucleus			GO:0005515 protein binding; GO:0005488 binding;				IPR008984; IPR000253;	SMAD/FHA domain; Forkhead-associated (FHA) domain;	K	KOG2294	Transcription factor of the Forkhead/HNF3 family
K3YIU0	80	S	protein Dr1 homolog [Setaria italica]	LOC101780445	1.101	0.096337	0.872	0.0136383	1.013	0.83064	1.277	0.026965	nucleus			GO:0005515 protein binding; GO:0046982 protein heterodimerization activity; GO:0005488 binding; GO:0046983 protein dimerization activity;	K21751			IPR003958; IPR009072;	Transcription factor CBF/NF-Y/archaeal histone domain; Histone-fold;	K	KOG0871	Class 2 transcription repressor NC2, beta subunit (Dr1)
K3YP95	1163	S	Protein transport protein sec16	LOC101767622	0.954	0.06988	0.876	0.032338	1.513	0.00146174	1.648	0.0027162	nucleus				K20353			IPR024340; IPR024298;	Sec16, central conserved domain; Ancestral coatomer element 1, Sec16/Sec31;	K	KOG1913	Regucalcin gene promoter region-related protein (RGPR)
K3YP95	1379	S	Protein transport protein sec16	LOC101767622	0.941	0.21594	0.946	0.124484	1.25	0.028304	1.243	0.0155775	nucleus				K20353			IPR024340; IPR024298;	Sec16, central conserved domain; Ancestral coatomer element 1, Sec16/Sec31;	K	KOG1913	Regucalcin gene promoter region-related protein (RGPR)
K3YP95	1388	S	Protein transport protein sec16	LOC101767622	0.959	0.61712	0.942	0.24544	1.248	0.096557	1.27	0.0193847	nucleus				K20353			IPR024340; IPR024298;	Sec16, central conserved domain; Ancestral coatomer element 1, Sec16/Sec31;	K	KOG1913	Regucalcin gene promoter region-related protein (RGPR)
K3YP95	1437	S	Protein transport protein sec16	LOC101767622	0.963	0.24846	0.902	0.075957	1.272	0.020337	1.358	0.0164606	nucleus				K20353			IPR024340; IPR024298;	Sec16, central conserved domain; Ancestral coatomer element 1, Sec16/Sec31;	K	KOG1913	Regucalcin gene promoter region-related protein (RGPR)
K3YP95	1472	S	Protein transport protein sec16	LOC101767622	0.929	0.22174	0.938	0.30994	1.237	0.0140422	1.225	0.026475	nucleus				K20353			IPR024340; IPR024298;	Sec16, central conserved domain; Ancestral coatomer element 1, Sec16/Sec31;	K	KOG1913	Regucalcin gene promoter region-related protein (RGPR)
K3YPS1	662	S	RNA polymerase II C-terminal domain phosphatase-like 1 isoform X2 [Setaria italica]	LOC101778165	1.188	0.142619	1.101	0.2517	1.224	0.102402	1.321	0.040881	cytoplasm				K18998			IPR014720; IPR004274; IPR023214;	Double-stranded RNA-binding domain; FCP1 homology domain; HAD-like domain;	K	KOG0323	TFIIF-interacting CTD phosphatases, including NLI-interacting factor
K3Z365	1319	S	"""""""DNA-binding protein, putative [Medicago truncatula]"""""""	LOC101765225	0.926	0.162442	0.905	0.145124	1.24	0.038323	1.269	0.041019	nucleus				K11671					K	KOG1927	R-kappa-B and related transcription factors
K3Z4G8	639	S	BEL1-like homeodomain protein 7 [Setaria italica]	LOC101784160	0.923	0.35398	0.685	0.031777	0.927	0.09494	1.247	0.0198986	nucleus	GO:0050794 regulation of cellular process; GO:0010468 regulation of gene expression; GO:0006355 regulation of transcription, DNA-templated; GO:0031326 regulation of cellular biosynthetic process; GO:0080090 regulation of primary metabolic process; GO:0060		GO:0097159 organic cyclic compound binding; GO:1901363 heterocyclic compound binding; GO:0003677 DNA binding; GO:0005488 binding; GO:0003676 nucleic acid binding;				IPR001356; IPR009057; IPR008422; IPR006563;	Homeobox domain; Homeobox domain-like; Homeobox KN domain; POX domain;	K	KOG0773	Transcription factor MEIS1 and related HOX domain proteins
K4A4M8	1647	S	CCR4-NOT transcription complex subunit 1-like isoform X2 [Setaria italica]	LOC101754582	1.197	0.00166159	0.872	0.0032352	0.927	0.050844	1.274	0.0111407	nucleus				K12604	CNOT1; CCR4-NOT transcription complex subunit 1	sita03018 RNA degradation;	IPR032193; IPR007196; IPR032191; IPR032194; IPR024557;	CCR4-NOT transcription complex subunit 1, TTP binding domain; CCR4-Not complex component, Not1, C-terminal; CCR4-NOT transcription complex subunit 1, CAF1-binding domain; CCR4-NOT transcription complex subunit 1, HEAT repeat; CCR4-Not complex, Not1 subuni	K	KOG1831	Negative regulator of transcription
K4A4S1	893	S	probable GPI-anchored adhesin-like protein PGA55 [Zea mays]	LOC101779192	1.074	0.033276	0.884	0.0042434	1.014	0.57522	1.232	0.00051794	nucleus		GO:0043226 organelle; GO:0043231 intracellular membrane-bounded organelle; GO:0043229 intracellular organelle; GO:0005634 nucleus; GO:0044464 cell part; GO:0005622 intracellular; GO:0044424 intracellular part; GO:0043227 membrane-bounded organelle; GO:000	GO:0003682 chromatin binding; GO:0005488 binding;				IPR017923; IPR003617; IPR001025;	Transcription factor IIS, N-terminal; Transcription elongation factor, TFIIS/CRSP70, N-terminal, sub-type; Bromo adjacent homology (BAH) domain;	K	KOG1886	BAH domain proteins
K4A4S1	1607	S	probable GPI-anchored adhesin-like protein PGA55 [Zea mays]	LOC101779192	0.795	0.022977	0.745	0.013139	1.131	0.175881	1.206	0.085698	nucleus		GO:0043226 organelle; GO:0043231 intracellular membrane-bounded organelle; GO:0043229 intracellular organelle; GO:0005634 nucleus; GO:0044464 cell part; GO:0005622 intracellular; GO:0044424 intracellular part; GO:0043227 membrane-bounded organelle; GO:000	GO:0003682 chromatin binding; GO:0005488 binding;				IPR017923; IPR003617; IPR001025;	Transcription factor IIS, N-terminal; Transcription elongation factor, TFIIS/CRSP70, N-terminal, sub-type; Bromo adjacent homology (BAH) domain;	K	KOG1886	BAH domain proteins
K4A4V5	11	S	probable GPI-anchored adhesin-like protein PGA55 [Zea mays]	LOC101779855	0.839	0.0138774	0.693	0.0053958	1.074	0.026402	1.302	0.00626	chloroplast		GO:0043226 organelle; GO:0043231 intracellular membrane-bounded organelle; GO:0043229 intracellular organelle; GO:0005634 nucleus; GO:0044464 cell part; GO:0005622 intracellular; GO:0044424 intracellular part; GO:0043227 membrane-bounded organelle; GO:000					IPR003617; IPR017923;	Transcription elongation factor, TFIIS/CRSP70, N-terminal, sub-type; Transcription factor IIS, N-terminal;	K	KOG1886	BAH domain proteins
K4A4V5	271	S	probable GPI-anchored adhesin-like protein PGA55 [Zea mays]	LOC101779855	1.008	0.6473	0.862	0.0068401	1.044	0.09776	1.22	0.0031409	chloroplast		GO:0043226 organelle; GO:0043231 intracellular membrane-bounded organelle; GO:0043229 intracellular organelle; GO:0005634 nucleus; GO:0044464 cell part; GO:0005622 intracellular; GO:0044424 intracellular part; GO:0043227 membrane-bounded organelle; GO:000					IPR003617; IPR017923;	Transcription elongation factor, TFIIS/CRSP70, N-terminal, sub-type; Transcription factor IIS, N-terminal;	K	KOG1886	BAH domain proteins
K4A4V5	389	S	probable GPI-anchored adhesin-like protein PGA55 [Zea mays]	LOC101779855	0.589	0.0027759	0.679	0.0116249	1.706	0.0031442	1.479	0.0121387	chloroplast		GO:0043226 organelle; GO:0043231 intracellular membrane-bounded organelle; GO:0043229 intracellular organelle; GO:0005634 nucleus; GO:0044464 cell part; GO:0005622 intracellular; GO:0044424 intracellular part; GO:0043227 membrane-bounded organelle; GO:000					IPR003617; IPR017923;	Transcription elongation factor, TFIIS/CRSP70, N-terminal, sub-type; Transcription factor IIS, N-terminal;	K	KOG1886	BAH domain proteins
K4A4V5	505	S	probable GPI-anchored adhesin-like protein PGA55 [Zea mays]	LOC101779855	0.916	0.016863	0.836	0.00097888	1.146	0.003838	1.255	0.00041894	chloroplast		GO:0043226 organelle; GO:0043231 intracellular membrane-bounded organelle; GO:0043229 intracellular organelle; GO:0005634 nucleus; GO:0044464 cell part; GO:0005622 intracellular; GO:0044424 intracellular part; GO:0043227 membrane-bounded organelle; GO:000					IPR003617; IPR017923;	Transcription elongation factor, TFIIS/CRSP70, N-terminal, sub-type; Transcription factor IIS, N-terminal;	K	KOG1886	BAH domain proteins
K4A4Z6	889	Y	DNA-directed RNA polymerase subunit beta	LOC101780789	0.891	0.39972	0.876	0.3484	1.389	0.033117	1.413	0.031455	nucleus	GO:0018130 heterocycle biosynthetic process; GO:0006725 cellular aromatic compound metabolic process; GO:0097659 nucleic acid-templated transcription; GO:0034654 nucleobase-containing compound biosynthetic process; GO:1901360 organic cyclic compound metab		GO:0003677 DNA binding; GO:0034062 5'-3' RNA polymerase activity; GO:0097747 RNA polymerase activity; GO:0001882 nucleoside binding; GO:1901363 heterocyclic compound binding; GO:0097159 organic cyclic compound binding; GO:0032549 ribonucleoside binding; G	K03010	RPB2; DNA-directed RNA polymerase II subunit RPB2 [EC:2.7.7.6]	sita01100 Metabolic pathways; sita00230 Purine metabolism; sita03020 RNA polymerase; sita00240 Pyrimidine metabolism;	IPR007120; IPR007641; IPR014724; IPR007644; IPR007645; IPR007642; IPR007646; IPR007647;	DNA-directed RNA polymerase, subunit 2, domain 6; RNA polymerase Rpb2, domain 7; RNA polymerase Rpb2, OB-fold; RNA polymerase, beta subunit, protrusion; RNA polymerase Rpb2, domain 3; RNA polymerase Rpb2, domain 2; RNA polymerase Rpb2, domain 4; RNA polym	K	KOG0214	RNA polymerase II, second largest subunit
K3Z321	2445	S	E3 ubiquitin-protein ligase UPL1-like isoform X2 [Setaria italica]	LOC101778904	1.194	0.029997	1.012	0.79702	1.048	0.097217	1.237	0.00048404	chloroplast			GO:0005515 protein binding; GO:0019787 ubiquitin-like protein transferase activity; GO:0003824 catalytic activity; GO:0016740 transferase activity; GO:0005488 binding; GO:0004842 ubiquitin-protein transferase activity;	K10592	HUWE1; E3 ubiquitin-protein ligase HUWE1 [EC:2.3.2.26]	sita04120 Ubiquitin mediated proteolysis;	IPR015940; IPR010314; IPR025527; IPR010309; IPR016024; IPR000569; IPR009060;	Ubiquitin-associated domain; E3 ubiquitin ligase, domain of unknown function DUF913; Domain of unknown function DUF4414; E3 ubiquitin ligase, domain of unknown function DUF908; Armadillo-type fold; HECT domain; UBA-like;	OK	KOG0939	E3 ubiquitin-protein ligase/Putative upstream regulatory element binding protein
K4A6P2	372	S	nucleolin 2-like [Setaria italica]	LOC101780122	1	0.97638	0.976	0.67052	0.75	0.046384	0.768	0.031118	nucleus			GO:0097159 organic cyclic compound binding; GO:1901363 heterocyclic compound binding; GO:1901265 nucleoside phosphate binding; GO:0005488 binding; GO:0003676 nucleic acid binding; GO:0000166 nucleotide binding; GO:0036094 small molecule binding;	K11294			IPR034349; IPR000504; IPR012677;	NUCL, RNA recognition motif 1; RNA recognition motif domain; Nucleotide-binding alpha-beta plait domain;	K	KOG4210	Nuclear localization sequence binding protein
K4A6P2	375	S	nucleolin 2-like [Setaria italica]	LOC101780122	0.858	0.191278	0.966	0.6734	0.845	0.057998	0.751	0.0009782	nucleus			GO:0097159 organic cyclic compound binding; GO:1901363 heterocyclic compound binding; GO:1901265 nucleoside phosphate binding; GO:0005488 binding; GO:0003676 nucleic acid binding; GO:0000166 nucleotide binding; GO:0036094 small molecule binding;	K11294			IPR034349; IPR000504; IPR012677;	NUCL, RNA recognition motif 1; RNA recognition motif domain; Nucleotide-binding alpha-beta plait domain;	K	KOG4210	Nuclear localization sequence binding protein
K3XEF5	739	S	carbon catabolite repressor protein 4 homolog 6 [Setaria italica]	LOC101754752	1.068	0.133055	1.12	0.145516	0.815	0.0176432	0.777	0.026383	chloroplast							IPR005135;	Endonuclease/exonuclease/phosphatase;	K	KOG2338	Transcriptional effector CCR4-related protein
K3YR68	377	S	polyadenylate-binding protein-interacting protein 4 isoform X2 [Setaria italica]	LOC101786488	1.255	0.00067806	0.87	0.00186469	0.963	0.179283	1.39	5.6444e-005	nucleus							IPR009604; IPR025852; IPR009818;	LsmAD domain; Ataxin 2, SM domain; Ataxin-2, C-terminal;	A	KOG2375	Protein interacting with poly(A)-binding protein
K3ZRE6	111	S	DEAD-box ATP-dependent RNA helicase 52B-like [Setaria italica]	LOC101781659	1.208	0.0092616	0.93	0.055499	0.82	0.025259	1.065	0.190196	cytoplasm			GO:0005524 ATP binding; GO:1901265 nucleoside phosphate binding; GO:0001882 nucleoside binding; GO:0043167 ion binding; GO:0000166 nucleotide binding; GO:0097159 organic cyclic compound binding; GO:1901363 heterocyclic compound binding; GO:0032549 ribonuc	K11594			IPR011545; IPR014014; IPR014001; IPR027417; IPR001650;	DEAD/DEAH box helicase domain; RNA helicase, DEAD-box type, Q motif; Helicase superfamily 1/2, ATP-binding domain; P-loop containing nucleoside triphosphate hydrolase; Helicase, C-terminal;	A	KOG0335	ATP-dependent RNA helicase
K4A4P2	1501	S	embryo defective 2016 protein [Medicago truncatula]	SETIT_033846mg	1.281	0.0022026	0.923	0.62728	0.794	0.23934	1.102	0.67662	plasma membrane							IPR031801;	Virilizer, N-terminal;	AT	KOG4822	Predicted nuclear membrane protein involved in mRNA transport and sex determination via splicing modulation
K4A4P2	1551	T	embryo defective 2016 protein [Medicago truncatula]	SETIT_033846mg	1.298	0.0079388	0.993	0.91748	0.893	0.33772	1.167	0.4173	plasma membrane							IPR031801;	Virilizer, N-terminal;	AT	KOG4822	Predicted nuclear membrane protein involved in mRNA transport and sex determination via splicing modulation
K3ZID6	92	S	heterogeneous nuclear ribonucleoprotein 1 [Setaria italica]	LOC101763753	1.202	0.03524	1.011	0.8224	0.836	0.03818	0.994	0.89	nucleus			GO:0097159 organic cyclic compound binding; GO:1901363 heterocyclic compound binding; GO:0003723 RNA binding; GO:1901265 nucleoside phosphate binding; GO:0005488 binding; GO:0003676 nucleic acid binding; GO:0000166 nucleotide binding; GO:0036094 small mol	K14411	MSI; RNA-binding protein Musashi	sita03015 mRNA surveillance pathway;	IPR000504; IPR034131; IPR012677;	RNA recognition motif domain; DAZ-associated protein 1, RNA recognition motif 2; Nucleotide-binding alpha-beta plait domain;	A	KOG4205	RNA-binding protein musashi/mRNA cleavage and polyadenylation factor I complex, subunit HRP1
K3ZID6	95	S	heterogeneous nuclear ribonucleoprotein 1 [Setaria italica]	LOC101763753	1.203	0.00123996	1.106	0.0115963	0.854	0.00178065	0.929	0.026824	nucleus			GO:0097159 organic cyclic compound binding; GO:1901363 heterocyclic compound binding; GO:0003723 RNA binding; GO:1901265 nucleoside phosphate binding; GO:0005488 binding; GO:0003676 nucleic acid binding; GO:0000166 nucleotide binding; GO:0036094 small mol	K14411	MSI; RNA-binding protein Musashi	sita03015 mRNA surveillance pathway;	IPR000504; IPR034131; IPR012677;	RNA recognition motif domain; DAZ-associated protein 1, RNA recognition motif 2; Nucleotide-binding alpha-beta plait domain;	A	KOG4205	RNA-binding protein musashi/mRNA cleavage and polyadenylation factor I complex, subunit HRP1
K3ZID6	99	S	heterogeneous nuclear ribonucleoprotein 1 [Setaria italica]	LOC101763753	1.249	1.76512e-005	1.066	0.0067596	0.802	2.1377e-005	0.94	0.0091838	nucleus			GO:0097159 organic cyclic compound binding; GO:1901363 heterocyclic compound binding; GO:0003723 RNA binding; GO:1901265 nucleoside phosphate binding; GO:0005488 binding; GO:0003676 nucleic acid binding; GO:0000166 nucleotide binding; GO:0036094 small mol	K14411	MSI; RNA-binding protein Musashi	sita03015 mRNA surveillance pathway;	IPR000504; IPR034131; IPR012677;	RNA recognition motif domain; DAZ-associated protein 1, RNA recognition motif 2; Nucleotide-binding alpha-beta plait domain;	A	KOG4205	RNA-binding protein musashi/mRNA cleavage and polyadenylation factor I complex, subunit HRP1
K3YHH5	35	S	heterogeneous nuclear ribonucleoprotein R isoform X2 [Setaria italica]	LOC101755726	1.215	0.025695	0.698	0.00076057	0.471	0.00153581	0.82	0.086017	nucleus			GO:0097159 organic cyclic compound binding; GO:1901363 heterocyclic compound binding; GO:1901265 nucleoside phosphate binding; GO:0005488 binding; GO:0003676 nucleic acid binding; GO:0000166 nucleotide binding; GO:0036094 small molecule binding;	K13161			IPR000504; IPR012677; IPR003954;	RNA recognition motif domain; Nucleotide-binding alpha-beta plait domain; RNA recognition motif domain, eukaryote;	A	KOG0117	Heterogeneous nuclear ribonucleoprotein R (RRM superfamily)
K3ZRC0	140	S	Polyadenylate-binding protein	LOC101772489	1.253	0.0085612	1.014	0.66	0.893	0.029515	1.103	0.064982	extracellular			GO:0097159 organic cyclic compound binding; GO:1901363 heterocyclic compound binding; GO:0003723 RNA binding; GO:1901265 nucleoside phosphate binding; GO:0005488 binding; GO:0003676 nucleic acid binding; GO:0000166 nucleotide binding; GO:0036094 small mol	K13126	PABPC; polyadenylate-binding protein	sita03015 mRNA surveillance pathway; sita03018 RNA degradation; sita03013 RNA transport;	IPR002004; IPR000504; IPR012677; IPR003954;	Polyadenylate-binding protein/Hyperplastic disc protein; RNA recognition motif domain; Nucleotide-binding alpha-beta plait domain; RNA recognition motif domain, eukaryote;	AJ	KOG0123	Polyadenylate-binding protein (RRM superfamily)
K3Z5A5	181	S	polypyrimidine tract-binding protein homolog 3 [Setaria italica]	LOC101759441	1.321	0.000179119	1.303	0.0004212	0.846	0.0116578	0.857	0.0187631	nucleus	GO:0006396 RNA processing; GO:0006725 cellular aromatic compound metabolic process; GO:1901360 organic cyclic compound metabolic process; GO:0006807 nitrogen compound metabolic process; GO:0044238 primary metabolic process; GO:0044237 cellular metabolic p	GO:0043226 organelle; GO:0043231 intracellular membrane-bounded organelle; GO:0043229 intracellular organelle; GO:0005634 nucleus; GO:0044464 cell part; GO:0005622 intracellular; GO:0044424 intracellular part; GO:0043227 membrane-bounded organelle; GO:000	GO:0097159 organic cyclic compound binding; GO:1901363 heterocyclic compound binding; GO:0003723 RNA binding; GO:1901265 nucleoside phosphate binding; GO:0005488 binding; GO:0003676 nucleic acid binding; GO:0000166 nucleotide binding; GO:0036094 small mol	K14948			IPR000504; IPR012677;	RNA recognition motif domain; Nucleotide-binding alpha-beta plait domain;	A	KOG1190	Polypyrimidine tract-binding protein
K3Z5A5	440	S	polypyrimidine tract-binding protein homolog 3 [Setaria italica]	LOC101759441	1.21	0.0120008	1.027	0.54868	0.953	0.079119	1.123	0.072205	nucleus	GO:0006396 RNA processing; GO:0006725 cellular aromatic compound metabolic process; GO:1901360 organic cyclic compound metabolic process; GO:0006807 nitrogen compound metabolic process; GO:0044238 primary metabolic process; GO:0044237 cellular metabolic p	GO:0043226 organelle; GO:0043231 intracellular membrane-bounded organelle; GO:0043229 intracellular organelle; GO:0005634 nucleus; GO:0044464 cell part; GO:0005622 intracellular; GO:0044424 intracellular part; GO:0043227 membrane-bounded organelle; GO:000	GO:0097159 organic cyclic compound binding; GO:1901363 heterocyclic compound binding; GO:0003723 RNA binding; GO:1901265 nucleoside phosphate binding; GO:0005488 binding; GO:0003676 nucleic acid binding; GO:0000166 nucleotide binding; GO:0036094 small mol	K14948			IPR000504; IPR012677;	RNA recognition motif domain; Nucleotide-binding alpha-beta plait domain;	A	KOG1190	Polypyrimidine tract-binding protein
K3ZQD8	912	T	pre-mRNA-processing protein 40A [Setaria italica]	LOC101759396	2.139	0.000197291	0.423	0.00172418	0.13	0.038936	0.659	0.2784	chloroplast			GO:0005515 protein binding; GO:0005488 binding;	K12821	PRPF40; pre-mRNA-processing factor 40	sita03040 Spliceosome;	IPR002713; IPR001202;	FF domain; WW domain;	A	KOG0152	Spliceosomal protein FBP11/Splicing factor PRP40
K3ZQD8	916	S	pre-mRNA-processing protein 40A [Setaria italica]	LOC101759396	1.802	3.5175e-005	0.231	3.5088e-006	0.088	1.0381e-006	0.686	0.0060214	chloroplast			GO:0005515 protein binding; GO:0005488 binding;	K12821	PRPF40; pre-mRNA-processing factor 40	sita03040 Spliceosome;	IPR002713; IPR001202;	FF domain; WW domain;	A	KOG0152	Spliceosomal protein FBP11/Splicing factor PRP40
K3ZQD8	917	S	pre-mRNA-processing protein 40A [Setaria italica]	LOC101759396	1.812	2.4103e-005	0.218	4.3311e-006	0.083	1.69955e-005	0.69	0.024842	chloroplast			GO:0005515 protein binding; GO:0005488 binding;	K12821	PRPF40; pre-mRNA-processing factor 40	sita03040 Spliceosome;	IPR002713; IPR001202;	FF domain; WW domain;	A	KOG0152	Spliceosomal protein FBP11/Splicing factor PRP40
K3ZQD8	945	S	pre-mRNA-processing protein 40A [Setaria italica]	LOC101759396	1.809	8.0038e-005	2.539	0.00117662	0.833	0.0030827	0.594	0.0019639	chloroplast			GO:0005515 protein binding; GO:0005488 binding;	K12821	PRPF40; pre-mRNA-processing factor 40	sita03040 Spliceosome;	IPR002713; IPR001202;	FF domain; WW domain;	A	KOG0152	Spliceosomal protein FBP11/Splicing factor PRP40
K3ZQD8	947	S	pre-mRNA-processing protein 40A [Setaria italica]	LOC101759396	1.785	2.1587e-005	2.478	1.2988e-007	0.775	0.0044034	0.559	0.000102653	chloroplast			GO:0005515 protein binding; GO:0005488 binding;	K12821	PRPF40; pre-mRNA-processing factor 40	sita03040 Spliceosome;	IPR002713; IPR001202;	FF domain; WW domain;	A	KOG0152	Spliceosomal protein FBP11/Splicing factor PRP40
K3ZQD8	949	S	pre-mRNA-processing protein 40A [Setaria italica]	LOC101759396	1.401	0.114581	2.201	0.0061778	0.869	0.34394	0.553	0.003542	chloroplast			GO:0005515 protein binding; GO:0005488 binding;	K12821	PRPF40; pre-mRNA-processing factor 40	sita03040 Spliceosome;	IPR002713; IPR001202;	FF domain; WW domain;	A	KOG0152	Spliceosomal protein FBP11/Splicing factor PRP40
K3YPE3	913	S	regulator of nonsense transcripts UPF2 [Setaria italica]	LOC101757870	1.342	0.00056231	1.415	0.00039659	0.904	0.00160354	0.858	0.00094203	nucleus			GO:0097159 organic cyclic compound binding; GO:1901363 heterocyclic compound binding; GO:0003723 RNA binding; GO:0005515 protein binding; GO:0005488 binding; GO:0003676 nucleic acid binding;	K14327	UPF2; regulator of nonsense transcripts 2	sita03015 mRNA surveillance pathway; sita03013 RNA transport;	IPR016024; IPR003890; IPR016021; IPR007193;	Armadillo-type fold; MIF4G-like, type 3; MIF4G-like domain; Up-frameshift suppressor 2;	A	KOG2051	Nonsense-mediated mRNA decay 2 protein
K3YPE3	917	S	regulator of nonsense transcripts UPF2 [Setaria italica]	LOC101757870	1.438	0.0072974	1.542	0.0135421	0.995	0.89654	0.928	0.3024	nucleus			GO:0097159 organic cyclic compound binding; GO:1901363 heterocyclic compound binding; GO:0003723 RNA binding; GO:0005515 protein binding; GO:0005488 binding; GO:0003676 nucleic acid binding;	K14327	UPF2; regulator of nonsense transcripts 2	sita03015 mRNA surveillance pathway; sita03013 RNA transport;	IPR016024; IPR003890; IPR016021; IPR007193;	Armadillo-type fold; MIF4G-like, type 3; MIF4G-like domain; Up-frameshift suppressor 2;	A	KOG2051	Nonsense-mediated mRNA decay 2 protein
K3YGD8	269	S	RNA-binding protein 25 isoform X1 [Setaria italica]	LOC101768993	1.235	0.003241	1.355	0.0088359	0.887	0.021341	0.809	0.016702	chloroplast	GO:0006396 RNA processing; GO:0006725 cellular aromatic compound metabolic process; GO:1901360 organic cyclic compound metabolic process; GO:0006807 nitrogen compound metabolic process; GO:0044238 primary metabolic process; GO:0044237 cellular metabolic p		GO:0097159 organic cyclic compound binding; GO:1901363 heterocyclic compound binding; GO:1901265 nucleoside phosphate binding; GO:0005488 binding; GO:0003676 nucleic acid binding; GO:0000166 nucleotide binding; GO:0036094 small molecule binding;	K12822	RBM25; RNA-binding protein 25	sita03040 Spliceosome;	IPR034268; IPR000504; IPR012677; IPR002483;	RBM25, RNA recognition motif; RNA recognition motif domain; Nucleotide-binding alpha-beta plait domain; PWI domain;	A	KOG2253	U1 snRNP complex, subunit SNU71 and related PWI-motif proteins
K3Z3H8	416	S	cell division cycle 5-like protein [Setaria italica]	LOC101781581	0.673	0.00032066	0.858	0.070579	1.083	0.122885	0.849	0.074897	nucleus			GO:0097159 organic cyclic compound binding; GO:1901363 heterocyclic compound binding; GO:0003677 DNA binding; GO:0005488 binding; GO:0003676 nucleic acid binding;	K12860	CDC5L; pre-mRNA-splicing factor CDC5/CEF1	sita03040 Spliceosome;	IPR021786; IPR001005; IPR009057; IPR017930;	Pre-mRNA splicing factor component Cdc5p/Cef1; SANT/Myb domain; Homeobox domain-like; Myb domain;	AD	KOG0050	mRNA splicing protein CDC5 (Myb superfamily)
K3Z3H8	439	T	cell division cycle 5-like protein [Setaria italica]	LOC101781581	0.738	0.0036607	0.964	0.53628	1.115	0.045944	0.852	0.0192563	nucleus			GO:0097159 organic cyclic compound binding; GO:1901363 heterocyclic compound binding; GO:0003677 DNA binding; GO:0005488 binding; GO:0003676 nucleic acid binding;	K12860	CDC5L; pre-mRNA-splicing factor CDC5/CEF1	sita03040 Spliceosome;	IPR021786; IPR001005; IPR009057; IPR017930;	Pre-mRNA splicing factor component Cdc5p/Cef1; SANT/Myb domain; Homeobox domain-like; Myb domain;	AD	KOG0050	mRNA splicing protein CDC5 (Myb superfamily)
K3Z3H8	443	T	cell division cycle 5-like protein [Setaria italica]	LOC101781581	0.74	0.0044777	1.04	0.47652	1.162	0.023385	0.827	0.009022	nucleus			GO:0097159 organic cyclic compound binding; GO:1901363 heterocyclic compound binding; GO:0003677 DNA binding; GO:0005488 binding; GO:0003676 nucleic acid binding;	K12860	CDC5L; pre-mRNA-splicing factor CDC5/CEF1	sita03040 Spliceosome;	IPR021786; IPR001005; IPR009057; IPR017930;	Pre-mRNA splicing factor component Cdc5p/Cef1; SANT/Myb domain; Homeobox domain-like; Myb domain;	AD	KOG0050	mRNA splicing protein CDC5 (Myb superfamily)
K3Z3H8	443	T	cell division cycle 5-like protein [Setaria italica]	LOC101781581	0.74	0.0044777	1.04	0.47652	1.162	0.023385	0.827	0.009022	nucleus			GO:0097159 organic cyclic compound binding; GO:1901363 heterocyclic compound binding; GO:0003677 DNA binding; GO:0005488 binding; GO:0003676 nucleic acid binding;	K12860	CDC5L; pre-mRNA-splicing factor CDC5/CEF1	sita03040 Spliceosome;	IPR021786; IPR001005; IPR009057; IPR017930;	Pre-mRNA splicing factor component Cdc5p/Cef1; SANT/Myb domain; Homeobox domain-like; Myb domain;	AD	KOG0050	mRNA splicing protein CDC5 (Myb superfamily)
K3ZG75	25	T	DEAD-box ATP-dependent RNA helicase 15 isoform X1 [Setaria italica]	LOC101753358	0.867	0.080742	1.237	0.0064629	1.071	0.24174	0.75	0.0038781	nucleus			GO:0005524 ATP binding; GO:1901265 nucleoside phosphate binding; GO:0001882 nucleoside binding; GO:0043167 ion binding; GO:0000166 nucleotide binding; GO:0097159 organic cyclic compound binding; GO:1901363 heterocyclic compound binding; GO:0032549 ribonuc	K12812	UAP56; ATP-dependent RNA helicase UAP56/SUB2 [EC:3.6.4.13]	sita03015 mRNA surveillance pathway; sita03040 Spliceosome; sita03013 RNA transport;	IPR011545; IPR014014; IPR027417; IPR014001; IPR001650;	DEAD/DEAH box helicase domain; RNA helicase, DEAD-box type, Q motif; P-loop containing nucleoside triphosphate hydrolase; Helicase superfamily 1/2, ATP-binding domain; Helicase, C-terminal;	A	KOG0329	ATP-dependent RNA helicase
K4A857	119	S	probable serine/threonine protein phosphatase 2A regulatory subunit B''delta [Setaria italica]	LOC101763779	0.754	0.0055352	0.8	0.026116	1.108	0.037705	1.044	0.43964	nucleus			GO:0043169 cation binding; GO:0046872 metal ion binding; GO:0005509 calcium ion binding; GO:0005488 binding; GO:0043167 ion binding;	K11583	PPP2R3; serine/threonine-protein phosphatase 2A regulatory subunit B''	sita03015 mRNA surveillance pathway;	IPR002048; IPR011992;	EF-hand domain; EF-hand domain pair;	A	KOG2562	Protein phosphatase 2 regulatory subunit
K3YFZ8	867	Y	DEAD-box ATP-dependent RNA helicase 42-like [Setaria italica]	LOC101756394	0.878	0.0126438	0.847	0.0057027	1.301	0.0041992	1.348	0.0025975	nucleus			GO:0005524 ATP binding; GO:1901265 nucleoside phosphate binding; GO:0001882 nucleoside binding; GO:0043167 ion binding; GO:0000166 nucleotide binding; GO:0097159 organic cyclic compound binding; GO:1901363 heterocyclic compound binding; GO:0032549 ribonuc	K12811	DDX46; ATP-dependent RNA helicase DDX46/PRP5 [EC:3.6.4.13]	sita03040 Spliceosome;	IPR014014; IPR011545; IPR014001; IPR027417; IPR001650;	RNA helicase, DEAD-box type, Q motif; DEAD/DEAH box helicase domain; Helicase superfamily 1/2, ATP-binding domain; P-loop containing nucleoside triphosphate hydrolase; Helicase, C-terminal;	A	KOG0339	ATP-dependent RNA helicase
K3ZSE4	99	S	DEAD-box ATP-dependent RNA helicase 5 [Setaria italica]	LOC101776410	1.095	0.127899	0.793	0.0185374	1.03	0.4495	1.423	0.0021992	cytoplasm			GO:0005524 ATP binding; GO:1901265 nucleoside phosphate binding; GO:0001882 nucleoside binding; GO:0043167 ion binding; GO:0000166 nucleotide binding; GO:0097159 organic cyclic compound binding; GO:1901363 heterocyclic compound binding; GO:0032549 ribonuc	K14811			IPR011545; IPR014014; IPR014001; IPR027417; IPR001650;	DEAD/DEAH box helicase domain; RNA helicase, DEAD-box type, Q motif; Helicase superfamily 1/2, ATP-binding domain; P-loop containing nucleoside triphosphate hydrolase; Helicase, C-terminal;	A	KOG0331	ATP-dependent RNA helicase
K3YU59	14	S	mRNA-decapping enzyme subunit 2 [Setaria italica]	LOC101774232	1.012	0.79768	0.775	0.0104606	1.184	0.067658	1.546	0.006518	nucleus			GO:0097159 organic cyclic compound binding; GO:1901363 heterocyclic compound binding; GO:0003723 RNA binding; GO:0046914 transition metal ion binding; GO:0003824 catalytic activity; GO:0005488 binding; GO:0043167 ion binding; GO:0003676 nucleic acid bindi	K12613	DCP2; mRNA-decapping enzyme subunit 2 [EC:3.6.1.62]	sita03018 RNA degradation;	IPR015797; IPR007722; IPR000086;	NUDIX hydrolase domain-like; mRNA decapping protein 2, Box A domain; NUDIX hydrolase domain;	A	KOG2937	Decapping enzyme complex, predicted pyrophosphatase DCP2
K3Y5T2	212	S	Polyadenylate-binding protein	101769033	0.884	0.0043425	0.572	0.00053777	0.851	0.0063169	1.315	0.0099239	peroxisome			GO:0097159 organic cyclic compound binding; GO:1901363 heterocyclic compound binding; GO:0003723 RNA binding; GO:1901265 nucleoside phosphate binding; GO:0005488 binding; GO:0003676 nucleic acid binding; GO:0000166 nucleotide binding; GO:0036094 small mol	K13126	PABPC; polyadenylate-binding protein	sita03015 mRNA surveillance pathway; sita03018 RNA degradation; sita03013 RNA transport;	IPR002004; IPR000504; IPR012677; IPR003954;	Polyadenylate-binding protein/Hyperplastic disc protein; RNA recognition motif domain; Nucleotide-binding alpha-beta plait domain; RNA recognition motif domain, eukaryote;	AJ	KOG0123	Polyadenylate-binding protein (RRM superfamily)
K3YGS5	259	S	pre-mRNA-splicing factor SLU7 [Setaria italica]	LOC101763020	0.992	0.72116	0.829	0.00071539	1.016	0.51666	1.216	0.00062316	nucleus				K12819	SLU7; pre-mRNA-processing factor SLU7	sita03040 Spliceosome;	IPR021715;	Pre-mRNA splicing Prp18-interacting factor;	A	KOG2560	RNA splicing factor - Slu7p
K3ZQH3	875	S	pre-mRNA-splicing factor SYF1 [Setaria italica]	LOC101775476	0.828	0.0045989	0.995	0.84182	1.446	0.00056382	1.203	0.0033624	chloroplast	GO:0006396 RNA processing; GO:0006725 cellular aromatic compound metabolic process; GO:1901360 organic cyclic compound metabolic process; GO:0006807 nitrogen compound metabolic process; GO:0044238 primary metabolic process; GO:0044237 cellular metabolic p		GO:0005515 protein binding; GO:0005488 binding;	K12867	SYF1; pre-mRNA-splicing factor SYF1	sita03040 Spliceosome;	IPR011990; IPR013026;	Tetratricopeptide-like helical domain; Tetratricopeptide repeat-containing domain;	A	KOG2047	mRNA splicing factor
K4A7S0	405	S	probable nucleolar protein 5-2 [Setaria italica]	LOC101762445	1.06	0.065358	1.088	0.0157954	1.473	0.0033196	1.434	0.0028602	cytoplasm				K14565	NOP58; nucleolar protein 58	sita03008 Ribosome biogenesis in eukaryotes;	IPR002687; IPR012974; IPR012976;	Nop domain; NOP5, N-terminal; NOSIC;	AJ	KOG2572	Ribosome biogenesis protein - Nop58p/Nop5p
K4A7S0	408	S	probable nucleolar protein 5-2 [Setaria italica]	LOC101762445	1.06	0.065358	1.088	0.0157954	1.473	0.0033196	1.434	0.0028602	cytoplasm				K14565	NOP58; nucleolar protein 58	sita03008 Ribosome biogenesis in eukaryotes;	IPR002687; IPR012974; IPR012976;	Nop domain; NOP5, N-terminal; NOSIC;	AJ	KOG2572	Ribosome biogenesis protein - Nop58p/Nop5p
K3YTV1	256	T	protein BTR1 [Setaria italica]	LOC101765588	0.945	0.029359	0.699	5.9015e-005	0.935	0.0028615	1.263	9.8793e-005	nucleus			GO:0097159 organic cyclic compound binding; GO:1901363 heterocyclic compound binding; GO:0003723 RNA binding; GO:0005488 binding; GO:0003676 nucleic acid binding;	K14944			IPR004087; IPR004088;	K Homology domain; K Homology domain, type 1;	AR	KOG2191	RNA-binding protein NOVA1/PASILLA and related KH domain proteins
K3ZPW5	1526	S	protein RRP5 homolog [Setaria italica]	SETIT_028645mg	1.063	0.075436	0.876	0.0100396	1.012	0.44036	1.227	0.00043973	nucleus	GO:0006396 RNA processing; GO:0006725 cellular aromatic compound metabolic process; GO:1901360 organic cyclic compound metabolic process; GO:0006807 nitrogen compound metabolic process; GO:0044238 primary metabolic process; GO:0044237 cellular metabolic p	GO:0043226 organelle; GO:0043231 intracellular membrane-bounded organelle; GO:0043229 intracellular organelle; GO:0005634 nucleus; GO:0044464 cell part; GO:0005622 intracellular; GO:0044424 intracellular part; GO:0043227 membrane-bounded organelle; GO:000	GO:0097159 organic cyclic compound binding; GO:1901363 heterocyclic compound binding; GO:0005515 protein binding; GO:0005488 binding; GO:0003676 nucleic acid binding;	K14792			IPR012340; IPR011990; IPR003029; IPR022967; IPR002792; IPR008847;	Nucleic acid-binding, OB-fold; Tetratricopeptide-like helical domain; S1 domain; RNA-binding domain, S1; TRAM domain; Suppressor of forked;	A	KOG1070	rRNA processing protein Rrp5
K3ZPW5	1529	S	protein RRP5 homolog [Setaria italica]	SETIT_028645mg	1.063	0.075436	0.876	0.0100396	1.012	0.44036	1.227	0.00043973	nucleus	GO:0006396 RNA processing; GO:0006725 cellular aromatic compound metabolic process; GO:1901360 organic cyclic compound metabolic process; GO:0006807 nitrogen compound metabolic process; GO:0044238 primary metabolic process; GO:0044237 cellular metabolic p	GO:0043226 organelle; GO:0043231 intracellular membrane-bounded organelle; GO:0043229 intracellular organelle; GO:0005634 nucleus; GO:0044464 cell part; GO:0005622 intracellular; GO:0044424 intracellular part; GO:0043227 membrane-bounded organelle; GO:000	GO:0097159 organic cyclic compound binding; GO:1901363 heterocyclic compound binding; GO:0005515 protein binding; GO:0005488 binding; GO:0003676 nucleic acid binding;	K14792			IPR012340; IPR011990; IPR003029; IPR022967; IPR002792; IPR008847;	Nucleic acid-binding, OB-fold; Tetratricopeptide-like helical domain; S1 domain; RNA-binding domain, S1; TRAM domain; Suppressor of forked;	A	KOG1070	rRNA processing protein Rrp5
K3YSW3	352	S	putative RNA-binding protein Luc7-like 2 [Setaria italica]	LOC101763704	0.864	0.090505	0.716	0.0125637	1.354	0.020283	1.636	0.0046632	nucleus	GO:0044085 cellular component biogenesis; GO:0006376 mRNA splice site selection; GO:0016043 cellular component organization; GO:0022613 ribonucleoprotein complex biogenesis; GO:0022618 ribonucleoprotein complex assembly; GO:0006725 cellular aromatic compo	GO:0005685 U1 snRNP; GO:0043229 intracellular organelle; GO:0044446 intracellular organelle part; GO:0032991 macromolecular complex; GO:0044424 intracellular part; GO:0005623 cell; GO:0044422 organelle part; GO:0097525 spliceosomal snRNP complex; GO:00432	GO:0097159 organic cyclic compound binding; GO:1901363 heterocyclic compound binding; GO:0003729 mRNA binding; GO:0003723 RNA binding; GO:0005488 binding; GO:0003676 nucleic acid binding;						A	KOG0796	Spliceosome subunit
K3YSW3	362	S	putative RNA-binding protein Luc7-like 2 [Setaria italica]	LOC101763704	0.579	0.035896	0.384	0.0128798	0.824	0.144641	1.244	0.124844	nucleus	GO:0044085 cellular component biogenesis; GO:0006376 mRNA splice site selection; GO:0016043 cellular component organization; GO:0022613 ribonucleoprotein complex biogenesis; GO:0022618 ribonucleoprotein complex assembly; GO:0006725 cellular aromatic compo	GO:0005685 U1 snRNP; GO:0043229 intracellular organelle; GO:0044446 intracellular organelle part; GO:0032991 macromolecular complex; GO:0044424 intracellular part; GO:0005623 cell; GO:0044422 organelle part; GO:0097525 spliceosomal snRNP complex; GO:00432	GO:0097159 organic cyclic compound binding; GO:1901363 heterocyclic compound binding; GO:0003729 mRNA binding; GO:0003723 RNA binding; GO:0005488 binding; GO:0003676 nucleic acid binding;						A	KOG0796	Spliceosome subunit
K4AE28	249	S	serine/arginine-rich splicing factor RS31 [Setaria italica]	LOC101772434	0.686	0.030723	0.569	0.0096442	1.076	0.31804	1.298	0.022924	nucleus			GO:0097159 organic cyclic compound binding; GO:1901363 heterocyclic compound binding; GO:1901265 nucleoside phosphate binding; GO:0005488 binding; GO:0003676 nucleic acid binding; GO:0000166 nucleotide binding; GO:0036094 small molecule binding;	K12893	SFRS4_5_6; splicing factor, arginine/serine-rich 4/5/6	sita03040 Spliceosome;	IPR000504; IPR012677;	RNA recognition motif domain; Nucleotide-binding alpha-beta plait domain;	A	KOG0106	Alternative splicing factor SRp55/B52/SRp75 (RRM superfamily)
K3YV83	154	S	serine/arginine-rich splicing factor RS40 isoform X2 [Setaria italica]	LOC101773686	0.441	0.00083858	0.42	0.00023649	1.467	0.035917	1.542	0.00077742	nucleus			GO:0097159 organic cyclic compound binding; GO:1901363 heterocyclic compound binding; GO:1901265 nucleoside phosphate binding; GO:0005488 binding; GO:0003676 nucleic acid binding; GO:0000166 nucleotide binding; GO:0036094 small molecule binding;	K12893	SFRS4_5_6; splicing factor, arginine/serine-rich 4/5/6	sita03040 Spliceosome;	IPR000504; IPR012677;	RNA recognition motif domain; Nucleotide-binding alpha-beta plait domain;	A	KOG0106	Alternative splicing factor SRp55/B52/SRp75 (RRM superfamily)
K3YV83	156	S	serine/arginine-rich splicing factor RS40 isoform X2 [Setaria italica]	LOC101773686	0.603	0.00100366	0.576	6.2085e-005	1.19	0.029462	1.247	0.00030043	nucleus			GO:0097159 organic cyclic compound binding; GO:1901363 heterocyclic compound binding; GO:1901265 nucleoside phosphate binding; GO:0005488 binding; GO:0003676 nucleic acid binding; GO:0000166 nucleotide binding; GO:0036094 small molecule binding;	K12893	SFRS4_5_6; splicing factor, arginine/serine-rich 4/5/6	sita03040 Spliceosome;	IPR000504; IPR012677;	RNA recognition motif domain; Nucleotide-binding alpha-beta plait domain;	A	KOG0106	Alternative splicing factor SRp55/B52/SRp75 (RRM superfamily)
K3YV83	158	Y	serine/arginine-rich splicing factor RS40 isoform X2 [Setaria italica]	LOC101773686	0.43	0.0184038	0.409	0.0108182	1.457	0.088499	1.532	0.042099	nucleus			GO:0097159 organic cyclic compound binding; GO:1901363 heterocyclic compound binding; GO:1901265 nucleoside phosphate binding; GO:0005488 binding; GO:0003676 nucleic acid binding; GO:0000166 nucleotide binding; GO:0036094 small molecule binding;	K12893	SFRS4_5_6; splicing factor, arginine/serine-rich 4/5/6	sita03040 Spliceosome;	IPR000504; IPR012677;	RNA recognition motif domain; Nucleotide-binding alpha-beta plait domain;	A	KOG0106	Alternative splicing factor SRp55/B52/SRp75 (RRM superfamily)
K3YV83	166	S	serine/arginine-rich splicing factor RS40 isoform X2 [Setaria italica]	LOC101773686	0.706	0.00042023	0.64	0.0052377	1.152	0.0098783	1.271	0.039243	nucleus			GO:0097159 organic cyclic compound binding; GO:1901363 heterocyclic compound binding; GO:1901265 nucleoside phosphate binding; GO:0005488 binding; GO:0003676 nucleic acid binding; GO:0000166 nucleotide binding; GO:0036094 small molecule binding;	K12893	SFRS4_5_6; splicing factor, arginine/serine-rich 4/5/6	sita03040 Spliceosome;	IPR000504; IPR012677;	RNA recognition motif domain; Nucleotide-binding alpha-beta plait domain;	A	KOG0106	Alternative splicing factor SRp55/B52/SRp75 (RRM superfamily)
K3YV83	204	S	serine/arginine-rich splicing factor RS40 isoform X2 [Setaria italica]	LOC101773686	0.766	2.3574e-005	0.647	0.0067782	1.083	0.0131244	1.282	0.0030002	nucleus			GO:0097159 organic cyclic compound binding; GO:1901363 heterocyclic compound binding; GO:1901265 nucleoside phosphate binding; GO:0005488 binding; GO:0003676 nucleic acid binding; GO:0000166 nucleotide binding; GO:0036094 small molecule binding;	K12893	SFRS4_5_6; splicing factor, arginine/serine-rich 4/5/6	sita03040 Spliceosome;	IPR000504; IPR012677;	RNA recognition motif domain; Nucleotide-binding alpha-beta plait domain;	A	KOG0106	Alternative splicing factor SRp55/B52/SRp75 (RRM superfamily)
K3YV83	215	S	serine/arginine-rich splicing factor RS40 isoform X2 [Setaria italica]	LOC101773686	0.42	0.0114028	0.327	0.0064034	1.833	0.024598	2.354	0.0117191	nucleus			GO:0097159 organic cyclic compound binding; GO:1901363 heterocyclic compound binding; GO:1901265 nucleoside phosphate binding; GO:0005488 binding; GO:0003676 nucleic acid binding; GO:0000166 nucleotide binding; GO:0036094 small molecule binding;	K12893	SFRS4_5_6; splicing factor, arginine/serine-rich 4/5/6	sita03040 Spliceosome;	IPR000504; IPR012677;	RNA recognition motif domain; Nucleotide-binding alpha-beta plait domain;	A	KOG0106	Alternative splicing factor SRp55/B52/SRp75 (RRM superfamily)
K3Z3L3	338	S	serine/threonine-protein kinase prpf4B-like [Setaria italica]	LOC101762555	1.183	0.057317	0.843	0.071661	1.126	0.27172	1.581	0.0082849	nucleus	GO:0016310 phosphorylation; GO:0044267 cellular protein metabolic process; GO:0044238 primary metabolic process; GO:0044237 cellular metabolic process; GO:0006796 phosphate-containing compound metabolic process; GO:0071704 organic substance metabolic proc		GO:0005524 ATP binding; GO:1901265 nucleoside phosphate binding; GO:0016773 phosphotransferase activity, alcohol group as acceptor; GO:0001882 nucleoside binding; GO:0043167 ion binding; GO:0004672 protein kinase activity; GO:0000166 nucleotide binding; G	K08827			IPR000719; IPR011009;	Protein kinase domain; Protein kinase-like domain;	A	KOG0670	U4/U6-associated splicing factor PRP4
K3YPC2	215	S	splicing factor 3B subunit 1 [Setaria italica]	LOC101780839	1.179	0.073383	0.848	0.063862	1.005	0.89038	1.398	0.0077813	plasma membrane			GO:0005488 binding;	K12828	SF3B1; splicing factor 3B subunit 1	sita03040 Spliceosome;	IPR034085; IPR011989; IPR015016; IPR016024;	TOG domain; Armadillo-like helical; Splicing factor 3B subunit 1; Armadillo-type fold;	A	KOG0213	Splicing factor 3b, subunit 1
K4AC96	336	T	THO complex subunit 4A-like [Setaria italica]	LOC101768390	0.891	0.049283	0.917	0.027316	1.254	0.0061012	1.219	0.00194185	chloroplast			GO:0097159 organic cyclic compound binding; GO:1901363 heterocyclic compound binding; GO:1901265 nucleoside phosphate binding; GO:0005488 binding; GO:0003676 nucleic acid binding; GO:0000166 nucleotide binding; GO:0036094 small molecule binding;	K12881	THOC4; THO complex subunit 4	sita03015 mRNA surveillance pathway; sita03040 Spliceosome; sita03013 RNA transport;	IPR000504; IPR012677; IPR025715;	RNA recognition motif domain; Nucleotide-binding alpha-beta plait domain; Chromatin target of PRMT1 protein, C-terminal;	A	KOG0533	RRM motif-containing protein
K3YP71	101	S	U5 small nuclear ribonucleoprotein 200 kDa helicase [Setaria italica]	101772985	1.167	0.25902	0.663	0.033383	1.12	0.071805	1.971	0.0050386	cytoplasm			GO:0005524 ATP binding; GO:1901265 nucleoside phosphate binding; GO:0001882 nucleoside binding; GO:0043167 ion binding; GO:0005515 protein binding; GO:0000166 nucleotide binding; GO:0097159 organic cyclic compound binding; GO:1901363 heterocyclic compound	K12854	SNRNP200; pre-mRNA-splicing helicase BRR2 [EC:3.6.4.13]	sita03040 Spliceosome;	IPR011991; IPR011545; IPR014756; IPR027417; IPR003593; IPR004179; IPR014001; IPR001650; IPR000008;	Winged helix-turn-helix DNA-binding domain; DEAD/DEAH box helicase domain; Immunoglobulin E-set; P-loop containing nucleoside triphosphate hydrolase; AAA+ ATPase domain; Sec63 domain; Helicase superfamily 1/2, ATP-binding domain; Helicase, C-terminal; C2	A	KOG0951	RNA helicase BRR2, DEAD-box superfamily
K3XVT8	607	S	zinc finger CCCH domain-containing protein 45 [Setaria italica]	LOC101765271	0.775	0.023798	0.619	0.0081955	1.139	0.143643	1.426	0.025638	nucleus			GO:0097159 organic cyclic compound binding; GO:1901363 heterocyclic compound binding; GO:0003723 RNA binding; GO:0005488 binding; GO:0003676 nucleic acid binding; GO:0043167 ion binding; GO:0043169 cation binding; GO:0046872 metal ion binding;	K14404	CPSF4; cleavage and polyadenylation specificity factor subunit 4	sita03015 mRNA surveillance pathway;	IPR000571; IPR007275;	Zinc finger, CCCH-type; YTH domain;	TA	KOG1902	Putative signal transduction protein involved in RNA splicing
K3XVT8	609	S	zinc finger CCCH domain-containing protein 45 [Setaria italica]	LOC101765271	0.775	0.023798	0.619	0.0081955	1.139	0.143643	1.426	0.025638	nucleus			GO:0097159 organic cyclic compound binding; GO:1901363 heterocyclic compound binding; GO:0003723 RNA binding; GO:0005488 binding; GO:0003676 nucleic acid binding; GO:0043167 ion binding; GO:0043169 cation binding; GO:0046872 metal ion binding;	K14404	CPSF4; cleavage and polyadenylation specificity factor subunit 4	sita03015 mRNA surveillance pathway;	IPR000571; IPR007275;	Zinc finger, CCCH-type; YTH domain;	TA	KOG1902	Putative signal transduction protein involved in RNA splicing
K4A4Y3	610	S	FIP1[V]-like protein [Setaria italica]	LOC101763236	1.117	0.0128782	1.577	0.000181618	1.079	0.003884	0.764	0.00047553	nucleus							IPR007854;	Pre-mRNA polyadenylation factor Fip1;	A	KOG1049	Polyadenylation factor I complex, subunit FIP1
K4A4Y3	613	S	FIP1[V]-like protein [Setaria italica]	LOC101763236	1.085	0.046062	1.602	0.000118648	1.126	0.0086189	0.763	0.00064342	nucleus							IPR007854;	Pre-mRNA polyadenylation factor Fip1;	A	KOG1049	Polyadenylation factor I complex, subunit FIP1
K4A4Y3	703	S	FIP1[V]-like protein [Setaria italica]	LOC101763236	1.162	0.0088623	1.472	0.0003205	0.873	0.0058013	0.689	0.000178596	nucleus							IPR007854;	Pre-mRNA polyadenylation factor Fip1;	A	KOG1049	Polyadenylation factor I complex, subunit FIP1
K4A4Y3	706	S	FIP1[V]-like protein [Setaria italica]	LOC101763236	1.168	0.072578	1.52	0.0103233	0.876	0.077135	0.674	0.0087385	nucleus							IPR007854;	Pre-mRNA polyadenylation factor Fip1;	A	KOG1049	Polyadenylation factor I complex, subunit FIP1
K3XV17	920	S	G patch domain-containing protein TGH homolog isoform X1 [Setaria italica]	LOC101765400	1.023	0.61224	0.905	0.131536	0.607	0.0056777	0.686	0.0117229	nucleus	GO:0006396 RNA processing; GO:0006725 cellular aromatic compound metabolic process; GO:1901360 organic cyclic compound metabolic process; GO:0006807 nitrogen compound metabolic process; GO:0044238 primary metabolic process; GO:0044237 cellular metabolic p		GO:0097159 organic cyclic compound binding; GO:1901363 heterocyclic compound binding; GO:0003723 RNA binding; GO:0005488 binding; GO:0003676 nucleic acid binding;	K13123			IPR011666; IPR000061;	G patch domain-containing protein, N-terminal; SWAP/Surp;	A	KOG2138	Predicted RNA binding protein, contains G-patch domain
K3XV17	922	T	G patch domain-containing protein TGH homolog isoform X1 [Setaria italica]	LOC101765400	1.032	0.2389	0.906	0.0138611	0.608	2.4896e-005	0.693	0.000120592	nucleus	GO:0006396 RNA processing; GO:0006725 cellular aromatic compound metabolic process; GO:1901360 organic cyclic compound metabolic process; GO:0006807 nitrogen compound metabolic process; GO:0044238 primary metabolic process; GO:0044237 cellular metabolic p		GO:0097159 organic cyclic compound binding; GO:1901363 heterocyclic compound binding; GO:0003723 RNA binding; GO:0005488 binding; GO:0003676 nucleic acid binding;	K13123			IPR011666; IPR000061;	G patch domain-containing protein, N-terminal; SWAP/Surp;	A	KOG2138	Predicted RNA binding protein, contains G-patch domain
K3Z5F8	79	T	LOW QUALITY PROTEIN: flowering locus K homology domain [Setaria italica]	LOC101760669	0.989	0.67668	1.138	0.0070989	0.943	0.058482	0.82	0.00100308	nucleus			GO:0097159 organic cyclic compound binding; GO:1901363 heterocyclic compound binding; GO:0003723 RNA binding; GO:0005488 binding; GO:0003676 nucleic acid binding;	K21444			IPR004087; IPR004088;	K Homology domain; K Homology domain, type 1;	AR	KOG2190	PolyC-binding proteins alphaCP-1 and related KH domain proteins
K3ZUP5	272	S	luc7-like protein 3 [Setaria italica]	LOC101761814	0.967	0.6208	3.494	0.000198142	1.422	0.027076	0.394	0.00033607	nucleus	GO:0044085 cellular component biogenesis; GO:0006376 mRNA splice site selection; GO:0016043 cellular component organization; GO:0022613 ribonucleoprotein complex biogenesis; GO:0022618 ribonucleoprotein complex assembly; GO:0006725 cellular aromatic compo	GO:0005685 U1 snRNP; GO:0043229 intracellular organelle; GO:0044446 intracellular organelle part; GO:0032991 macromolecular complex; GO:0044424 intracellular part; GO:0005623 cell; GO:0044422 organelle part; GO:0097525 spliceosomal snRNP complex; GO:00432	GO:0097159 organic cyclic compound binding; GO:1901363 heterocyclic compound binding; GO:0003729 mRNA binding; GO:0003723 RNA binding; GO:0005488 binding; GO:0003676 nucleic acid binding;						A	KOG0796	Spliceosome subunit
K3YYA2	268	S	Nuclear cap-binding protein subunit 2	LOC101783000	1.181	0.00145647	1.295	9.5724e-005	0.828	0.003059	0.755	0.00042043	nucleus			GO:0097159 organic cyclic compound binding; GO:1901363 heterocyclic compound binding; GO:1901265 nucleoside phosphate binding; GO:0005488 binding; GO:0003676 nucleic acid binding; GO:0000166 nucleotide binding; GO:0036094 small molecule binding;	K12883	NCBP2; nuclear cap-binding protein subunit 2	sita03015 mRNA surveillance pathway; sita03040 Spliceosome; sita03013 RNA transport;	IPR000504; IPR012677; IPR034148;	RNA recognition motif domain; Nucleotide-binding alpha-beta plait domain; NCBP2, RNA recognition motif;	A	KOG0121	Nuclear cap-binding protein complex, subunit CBP20 (RRM superfamily)
K3YYA2	275	Y	Nuclear cap-binding protein subunit 2	LOC101783000	1.197	0.000117133	1.298	8.2439e-005	0.873	0.00060362	0.805	0.00024329	nucleus			GO:0097159 organic cyclic compound binding; GO:1901363 heterocyclic compound binding; GO:1901265 nucleoside phosphate binding; GO:0005488 binding; GO:0003676 nucleic acid binding; GO:0000166 nucleotide binding; GO:0036094 small molecule binding;	K12883	NCBP2; nuclear cap-binding protein subunit 2	sita03015 mRNA surveillance pathway; sita03040 Spliceosome; sita03013 RNA transport;	IPR000504; IPR012677; IPR034148;	RNA recognition motif domain; Nucleotide-binding alpha-beta plait domain; NCBP2, RNA recognition motif;	A	KOG0121	Nuclear cap-binding protein complex, subunit CBP20 (RRM superfamily)
K3ZQA3	677	S	polyadenylation and cleavage factor homolog 4 [Oryza sativa Japonica Group]	LOC101753577	1.003	0.98136	1.176	0.000138903	0.972	0.64024	0.829	0.0044189	chloroplast			GO:0046872 metal ion binding; GO:0043169 cation binding; GO:0005488 binding; GO:0043167 ion binding;	K14400	PCF11; pre-mRNA cleavage complex 2 protein Pcf11	sita03015 mRNA surveillance pathway;	IPR006903; IPR006569; IPR007087; IPR008942;	RNA polymerase II-binding domain; CID domain; Zinc finger, C2H2; ENTH/VHS;	A	KOG2071	mRNA cleavage and polyadenylation factor I/II complex, subunit Pcf11
K3ZTC7	229	S	pre-mRNA-splicing factor 18-like [Setaria italica]	LOC101781549	1.169	0.094203	1.468	0.0104237	0.89	0.155361	0.709	0.0131787	chloroplast	GO:0006396 RNA processing; GO:0006725 cellular aromatic compound metabolic process; GO:1901360 organic cyclic compound metabolic process; GO:0006807 nitrogen compound metabolic process; GO:0044238 primary metabolic process; GO:0044237 cellular metabolic p	GO:0043229 intracellular organelle; GO:0044446 intracellular organelle part; GO:0032991 macromolecular complex; GO:0044424 intracellular part; GO:0005681 spliceosomal complex; GO:0005623 cell; GO:0044422 organelle part; GO:0043226 organelle; GO:0043231 in		K12817	PRPF18; pre-mRNA-splicing factor 18	sita03040 Spliceosome;	IPR014906; IPR004098;	Pre-mRNA processing factor 4 (PRP4)-like; Prp18;	A	KOG2808	U5 snRNP-associated RNA splicing factor
K3YQF0	105	T	probable N6-adenosine-methyltransferase MT-A70-like [Setaria italica]	LOC101781789	1.038	0.46348	1.223	0.039857	0.975	0.51272	0.828	0.025356	cytoplasm	GO:0008152 metabolic process; GO:0006725 cellular aromatic compound metabolic process; GO:0046483 heterocycle metabolic process; GO:0006139 nucleobase-containing compound metabolic process; GO:1901360 organic cyclic compound metabolic process; GO:0006807		GO:0016741 transferase activity, transferring one-carbon groups; GO:0008168 methyltransferase activity; GO:0003824 catalytic activity; GO:0016740 transferase activity;	K05925			IPR029063;	S-adenosyl-L-methionine-dependent methyltransferase;	A	KOG2098	Predicted N6-adenine RNA methylase
K3YQ10	210	S	protein starmaker [Setaria italica]	LOC101771516	1.083	0.36096	1.252	0.062917	0.937	0.103736	0.81	0.030455	nucleus				K13172			IPR013170;	mRNA splicing factor Cwf21 domain;	A	KOG1869	Splicing coactivator SRm160/300, subunit SRm300
K3YQ10	577	S	protein starmaker [Setaria italica]	LOC101771516	1.182	0.27096	0.985	0.93074	0.658	0.0158011	0.79	0.033476	nucleus				K13172			IPR013170;	mRNA splicing factor Cwf21 domain;	A	KOG1869	Splicing coactivator SRm160/300, subunit SRm300
K3YQ10	579	S	protein starmaker [Setaria italica]	LOC101771516	1.184	0.26248	1.022	0.81116	0.638	0.0181354	0.739	0.0094162	nucleus				K13172			IPR013170;	mRNA splicing factor Cwf21 domain;	A	KOG1869	Splicing coactivator SRm160/300, subunit SRm300
K3Y5N9	238	T	RNA recognition motif family protein [Zea mays]	LOC101775062	1.046	0.31758	1.003	0.93042	0.788	0.0162576	0.822	0.024478	nucleus	GO:0006396 RNA processing; GO:0006725 cellular aromatic compound metabolic process; GO:1901360 organic cyclic compound metabolic process; GO:0006807 nitrogen compound metabolic process; GO:0044238 primary metabolic process; GO:0044237 cellular metabolic p		GO:0097159 organic cyclic compound binding; GO:1901363 heterocyclic compound binding; GO:1901265 nucleoside phosphate binding; GO:0005488 binding; GO:0003676 nucleic acid binding; GO:0000166 nucleotide binding; GO:0036094 small molecule binding;				IPR000504; IPR012677; IPR002483;	RNA recognition motif domain; Nucleotide-binding alpha-beta plait domain; PWI domain;	A	KOG3702	Nuclear polyadenylated RNA binding protein
K4A5F0	478	T	RNA-binding protein 28 [Setaria italica]	SETIT_034104mg	1.189	0.067597	1.318	0.0052218	0.848	0.144901	0.765	0.041299	nucleus			GO:0097159 organic cyclic compound binding; GO:1901363 heterocyclic compound binding; GO:1901265 nucleoside phosphate binding; GO:0005488 binding; GO:0003676 nucleic acid binding; GO:0000166 nucleotide binding; GO:0036094 small molecule binding;	K14573	NOP4; nucleolar protein 4	sita03008 Ribosome biogenesis in eukaryotes;	IPR000504; IPR012677; IPR003954;	RNA recognition motif domain; Nucleotide-binding alpha-beta plait domain; RNA recognition motif domain, eukaryote;	A	KOG0127	Nucleolar protein fibrillarin NOP77 (RRM superfamily)
K4A5F0	480	T	RNA-binding protein 28 [Setaria italica]	SETIT_034104mg	1.189	0.067597	1.318	0.0052218	0.848	0.144901	0.765	0.041299	nucleus			GO:0097159 organic cyclic compound binding; GO:1901363 heterocyclic compound binding; GO:1901265 nucleoside phosphate binding; GO:0005488 binding; GO:0003676 nucleic acid binding; GO:0000166 nucleotide binding; GO:0036094 small molecule binding;	K14573	NOP4; nucleolar protein 4	sita03008 Ribosome biogenesis in eukaryotes;	IPR000504; IPR012677; IPR003954;	RNA recognition motif domain; Nucleotide-binding alpha-beta plait domain; RNA recognition motif domain, eukaryote;	A	KOG0127	Nucleolar protein fibrillarin NOP77 (RRM superfamily)
K3Z6F1	321	S	serine/arginine-rich splicing factor RS2Z33-like [Setaria italica]	LOC101760091	1.048	0.22744	1.161	0.0142438	0.917	0.121419	0.828	0.0153771	nucleus			GO:0097159 organic cyclic compound binding; GO:1901363 heterocyclic compound binding; GO:1901265 nucleoside phosphate binding; GO:0046914 transition metal ion binding; GO:0005488 binding; GO:0003676 nucleic acid binding; GO:0043167 ion binding; GO:0046872	K12896	SFRS7; splicing factor, arginine/serine-rich 7	sita03040 Spliceosome;	IPR000504; IPR012677; IPR001878;	RNA recognition motif domain; Nucleotide-binding alpha-beta plait domain; Zinc finger, CCHC-type;	A	KOG0107	Alternative splicing factor SRp20/9G8 (RRM superfamily)
K3Z6F1	323	S	serine/arginine-rich splicing factor RS2Z33-like [Setaria italica]	LOC101760091	1.15	0.00178378	1.319	0.00170424	0.829	0.0097761	0.722	0.0032558	nucleus			GO:0097159 organic cyclic compound binding; GO:1901363 heterocyclic compound binding; GO:1901265 nucleoside phosphate binding; GO:0046914 transition metal ion binding; GO:0005488 binding; GO:0003676 nucleic acid binding; GO:0043167 ion binding; GO:0046872	K12896	SFRS7; splicing factor, arginine/serine-rich 7	sita03040 Spliceosome;	IPR000504; IPR012677; IPR001878;	RNA recognition motif domain; Nucleotide-binding alpha-beta plait domain; Zinc finger, CCHC-type;	A	KOG0107	Alternative splicing factor SRp20/9G8 (RRM superfamily)
K3YVD7	219	S	serine/arginine-rich splicing factor RSZ23-like [Setaria italica]	LOC101774638	1.061	0.35914	1.438	0.00108263	1.006	0.9293	0.742	0.0182802	nucleus			GO:0097159 organic cyclic compound binding; GO:1901363 heterocyclic compound binding; GO:1901265 nucleoside phosphate binding; GO:0046914 transition metal ion binding; GO:0005488 binding; GO:0003676 nucleic acid binding; GO:0043167 ion binding; GO:0046872	K12896	SFRS7; splicing factor, arginine/serine-rich 7	sita03040 Spliceosome;	IPR000504; IPR012677; IPR001878;	RNA recognition motif domain; Nucleotide-binding alpha-beta plait domain; Zinc finger, CCHC-type;	A	KOG0107	Alternative splicing factor SRp20/9G8 (RRM superfamily)
K3XGW3	370	T	splicing factor 3A subunit 3 [Setaria italica]	LOC101786611	1.057	0.3005	1.166	0.062897	0.874	0.0191382	0.792	0.0066757	cytoplasm		GO:0043226 organelle; GO:0043231 intracellular membrane-bounded organelle; GO:0043229 intracellular organelle; GO:0005634 nucleus; GO:0044464 cell part; GO:0005622 intracellular; GO:0044424 intracellular part; GO:0043227 membrane-bounded organelle; GO:000	GO:0097159 organic cyclic compound binding; GO:1901363 heterocyclic compound binding; GO:0046914 transition metal ion binding; GO:0005488 binding; GO:0003676 nucleic acid binding; GO:0043167 ion binding; GO:0046872 metal ion binding; GO:0043169 cation bin	K12827	SF3A3; splicing factor 3A subunit 3	sita03040 Spliceosome;	IPR021966; IPR000690; IPR031774; IPR024598;	Splicing factor SF3a60 binding domain; Zinc finger, C2H2-type matrin; SF3A3 domain; Domain of unknown function DUF3449;	A	KOG2636	Splicing factor 3a, subunit 3
K3XGW3	372	S	splicing factor 3A subunit 3 [Setaria italica]	LOC101786611	1.057	0.3005	1.166	0.062897	0.874	0.0191382	0.792	0.0066757	cytoplasm		GO:0043226 organelle; GO:0043231 intracellular membrane-bounded organelle; GO:0043229 intracellular organelle; GO:0005634 nucleus; GO:0044464 cell part; GO:0005622 intracellular; GO:0044424 intracellular part; GO:0043227 membrane-bounded organelle; GO:000	GO:0097159 organic cyclic compound binding; GO:1901363 heterocyclic compound binding; GO:0046914 transition metal ion binding; GO:0005488 binding; GO:0003676 nucleic acid binding; GO:0043167 ion binding; GO:0046872 metal ion binding; GO:0043169 cation bin	K12827	SF3A3; splicing factor 3A subunit 3	sita03040 Spliceosome;	IPR021966; IPR000690; IPR031774; IPR024598;	Splicing factor SF3a60 binding domain; Zinc finger, C2H2-type matrin; SF3A3 domain; Domain of unknown function DUF3449;	A	KOG2636	Splicing factor 3a, subunit 3
K3YGH1	280	S	suppressor protein SRP40-like isoform X2 [Zea mays]	LOC101771935	1.026	0.35598	1.037	0.180223	0.711	0.00028294	0.703	0.000184282	nucleus	GO:0006396 RNA processing; GO:0006725 cellular aromatic compound metabolic process; GO:1901360 organic cyclic compound metabolic process; GO:0006807 nitrogen compound metabolic process; GO:0044238 primary metabolic process; GO:0044237 cellular metabolic p		GO:0097159 organic cyclic compound binding; GO:1901363 heterocyclic compound binding; GO:1901265 nucleoside phosphate binding; GO:0005488 binding; GO:0003676 nucleic acid binding; GO:0000166 nucleotide binding; GO:0036094 small molecule binding;				IPR000504; IPR012677; IPR002483;	RNA recognition motif domain; Nucleotide-binding alpha-beta plait domain; PWI domain;	A	KOG3702	Nuclear polyadenylated RNA binding protein
K3ZQN2	114	S	U4/U6 small nuclear ribonucleoprotein Prp3 [Setaria italica]	LOC101774922	0.889	0.0041161	0.901	0.031862	0.787	0.002064	0.777	0.0039823	nucleus				K12843	PRPF3; U4/U6 small nuclear ribonucleoprotein PRP3	sita03040 Spliceosome;	IPR013881; IPR010541;	Pre-mRNA-splicing factor 3; Domain of unknown function DUF1115;	A	KOG2769	Putative u4/u6 small nuclear ribonucleoprotein
K3ZQN2	121	S	U4/U6 small nuclear ribonucleoprotein Prp3 [Setaria italica]	LOC101774922	0.929	0.00042086	0.948	0.00011868	0.777	1.60114e-005	0.761	1.7158e-006	nucleus				K12843	PRPF3; U4/U6 small nuclear ribonucleoprotein PRP3	sita03040 Spliceosome;	IPR013881; IPR010541;	Pre-mRNA-splicing factor 3; Domain of unknown function DUF1115;	A	KOG2769	Putative u4/u6 small nuclear ribonucleoprotein
K3Z381	203	T	eukaryotic translation initiation factor 5B-like [Setaria italica]	LOC101760372	1.256	0.00103687	1.073	0.104738	1.063	0.044716	1.244	0.00171885	cytoplasm			GO:1901265 nucleoside phosphate binding; GO:0001882 nucleoside binding; GO:0043167 ion binding; GO:0016817 hydrolase activity, acting on acid anhydrides; GO:0016787 hydrolase activity; GO:0000166 nucleotide binding; GO:0017111 nucleoside-triphosphatase ac	K03243	EIF5B; translation initiation factor 5B	sita03013 RNA transport;	IPR023115; IPR005225; IPR004161; IPR027417; IPR000795; IPR009000;	Translation initiation factor IF- 2, domain 3; Small GTP-binding protein domain; Translation elongation factor EFTu-like, domain 2; P-loop containing nucleoside triphosphate hydrolase; Transcription factor, GTP-binding domain; Translation protein, beta-ba	J	KOG1144	Translation initiation factor 5B (eIF-5B)
K3Y5B8	556	S	eukaryotic translation initiation factor isoform 4G-1-like [Setaria italica]	LOC101778322	0.992	0.21368	0.789	2.3799e-005	1.022	0.051722	1.285	3.767e-005	cytoplasm			GO:0097159 organic cyclic compound binding; GO:1901363 heterocyclic compound binding; GO:0003723 RNA binding; GO:0005515 protein binding; GO:0005488 binding; GO:0003676 nucleic acid binding;	K03260	EIF4G; translation initiation factor 4G	sita03013 RNA transport;	IPR003891; IPR003890; IPR016024; IPR016021;	Initiation factor eIF-4 gamma, MA3; MIF4G-like, type 3; Armadillo-type fold; MIF4G-like domain;	J	KOG0401	Translation initiation factor 4F, ribosome/mRNA-bridging subunit (eIF-4G)
K4AEN4	74	Y	eukaryotic translation initiation factor NCBP [Setaria italica]	LOC101752992	1.191	0.0194966	1.096	0.080279	1.164	0.043864	1.264	0.021762	nucleus	GO:0006518 peptide metabolic process; GO:0043043 peptide biosynthetic process; GO:0044267 cellular protein metabolic process; GO:0006807 nitrogen compound metabolic process; GO:0009058 biosynthetic process; GO:0043603 cellular amide metabolic process; GO:	GO:0044424 intracellular part; GO:0005623 cell; GO:0044464 cell part; GO:0005622 intracellular; GO:0005737 cytoplasm;	GO:0097159 organic cyclic compound binding; GO:1901363 heterocyclic compound binding; GO:0003723 RNA binding; GO:0008135 translation factor activity, RNA binding; GO:0005488 binding; GO:0003676 nucleic acid binding; GO:0003743 translation initiation facto	K03259	EIF4E; translation initiation factor 4E	sita03013 RNA transport;			J	KOG1669	Predicted mRNA cap-binding protein related to eIF-4E
K3XLR6	11	S	eukaryotic translation initiation factor 4E-1 [Setaria italica]	LOC101759765	1.051	0.087359	0.743	0.00035765	0.859	0.00060485	1.215	0.00072168	cytoplasm	GO:0006518 peptide metabolic process; GO:0043043 peptide biosynthetic process; GO:0044267 cellular protein metabolic process; GO:0006807 nitrogen compound metabolic process; GO:0009058 biosynthetic process; GO:0043603 cellular amide metabolic process; GO:	GO:0044424 intracellular part; GO:0005623 cell; GO:0044464 cell part; GO:0005622 intracellular; GO:0005737 cytoplasm;	GO:0097159 organic cyclic compound binding; GO:1901363 heterocyclic compound binding; GO:0003723 RNA binding; GO:0008135 translation factor activity, RNA binding; GO:0005488 binding; GO:0003676 nucleic acid binding; GO:0003743 translation initiation facto	K03259	EIF4E; translation initiation factor 4E	sita03013 RNA transport;			J	KOG1670	Translation initiation factor 4F, cap-binding subunit (eIF-4E) and related cap-binding proteins
K3Z4I7	576	S	translation initiation factor eIF-2B subunit delta-like [Setaria italica]	---	1.001	0.95422	0.953	0.171942	1.16	0.00175881	1.218	0.0056427	nucleus	GO:0008152 metabolic process; GO:0044237 cellular metabolic process; GO:0009987 cellular process;			K03680	EIF2B4; translation initiation factor eIF-2B subunit delta	sita03013 RNA transport;			J	KOG1467	Translation initiation factor 2B, delta subunit (eIF-2Bdelta/GCD2)
K4AIU7	169	Y	40S ribosomal protein S17-2-like [Setaria italica]	LOC101763924	1.039	0.28138	0.662	0.0092627	0.959	0.0039193	1.505	0.0054601	chloroplast	GO:0006518 peptide metabolic process; GO:0043043 peptide biosynthetic process; GO:0044267 cellular protein metabolic process; GO:0006807 nitrogen compound metabolic process; GO:0009058 biosynthetic process; GO:0043603 cellular amide metabolic process; GO:	GO:0005840 ribosome; GO:0043226 organelle; GO:0043229 intracellular organelle; GO:0043232 intracellular non-membrane-bounded organelle; GO:0044464 cell part; GO:0005622 intracellular; GO:0005737 cytoplasm; GO:0032991 macromolecular complex; GO:0044424 int	GO:0003735 structural constituent of ribosome; GO:0005198 structural molecule activity;	K02962	RP-S17e; small subunit ribosomal protein S17e	sita03010 Ribosome;			J	KOG0187	40S ribosomal protein S17
K3YLC1	112	S	60S acidic ribosomal protein P1 [Setaria italica]	LOC101785419	1.046	0.189217	0.628	3.763e-005	0.864	0.032438	1.439	0.0034641	cytoplasm	GO:0006518 peptide metabolic process; GO:0006414 translational elongation; GO:0043043 peptide biosynthetic process; GO:0044267 cellular protein metabolic process; GO:0006807 nitrogen compound metabolic process; GO:0009058 biosynthetic process; GO:0043603	GO:0005840 ribosome; GO:0043226 organelle; GO:0043229 intracellular organelle; GO:0043232 intracellular non-membrane-bounded organelle; GO:0044464 cell part; GO:0005622 intracellular; GO:0005737 cytoplasm; GO:0032991 macromolecular complex; GO:0044424 int	GO:0003735 structural constituent of ribosome; GO:0005198 structural molecule activity;	K02942	RP-LP1; large subunit ribosomal protein LP1	sita03010 Ribosome;			J	KOG1762	60s acidic ribosomal protein P1
K3YLC1	119	S	60S acidic ribosomal protein P1 [Setaria italica]	LOC101785419	0.995	0.5112	0.647	0.00132287	0.852	0.023077	1.311	0.0112381	cytoplasm	GO:0006518 peptide metabolic process; GO:0006414 translational elongation; GO:0043043 peptide biosynthetic process; GO:0044267 cellular protein metabolic process; GO:0006807 nitrogen compound metabolic process; GO:0009058 biosynthetic process; GO:0043603	GO:0005840 ribosome; GO:0043226 organelle; GO:0043229 intracellular organelle; GO:0043232 intracellular non-membrane-bounded organelle; GO:0044464 cell part; GO:0005622 intracellular; GO:0005737 cytoplasm; GO:0032991 macromolecular complex; GO:0044424 int	GO:0003735 structural constituent of ribosome; GO:0005198 structural molecule activity;	K02942	RP-LP1; large subunit ribosomal protein LP1	sita03010 Ribosome;			J	KOG1762	60s acidic ribosomal protein P1
K3ZY88	102	S	60S acidic ribosomal protein P2A [Setaria italica]	LOC101782345	1.101	0.020984	0.784	0.00121724	0.945	0.099218	1.327	0.00069741	chloroplast	GO:0006518 peptide metabolic process; GO:0006414 translational elongation; GO:0043043 peptide biosynthetic process; GO:0044267 cellular protein metabolic process; GO:0006807 nitrogen compound metabolic process; GO:0009058 biosynthetic process; GO:0043603	GO:0005840 ribosome; GO:0043226 organelle; GO:0043229 intracellular organelle; GO:0043232 intracellular non-membrane-bounded organelle; GO:0044464 cell part; GO:0005622 intracellular; GO:0005737 cytoplasm; GO:0032991 macromolecular complex; GO:0044424 int	GO:0003735 structural constituent of ribosome; GO:0005198 structural molecule activity;	K02943	RP-LP2; large subunit ribosomal protein LP2	sita03010 Ribosome;			J	KOG3449	60S acidic ribosomal protein P2
K3YWR6	10	T	60S ribosomal protein L31 [Setaria italica]	LOC101753151	1.057	0.3083	0.891	0.129356	1.011	0.80784	1.201	0.0072188	cytoplasm	GO:0006518 peptide metabolic process; GO:0043043 peptide biosynthetic process; GO:0044267 cellular protein metabolic process; GO:0006807 nitrogen compound metabolic process; GO:0009058 biosynthetic process; GO:0043603 cellular amide metabolic process; GO:	GO:0005840 ribosome; GO:0043226 organelle; GO:0043229 intracellular organelle; GO:0043232 intracellular non-membrane-bounded organelle; GO:0044464 cell part; GO:0005622 intracellular; GO:0005737 cytoplasm; GO:0032991 macromolecular complex; GO:0044424 int	GO:0003735 structural constituent of ribosome; GO:0005198 structural molecule activity;	K02910	RP-L31e; large subunit ribosomal protein L31e	sita03010 Ribosome;	IPR023621;	Ribosomal protein L31e domain;	J	KOG0893	60S ribosomal protein L31
K4A9D4	457	S	la-related protein 1B-like isoform X2 [Setaria italica]	LOC101774868	1.077	0.194877	0.889	0.062582	1.437	0.029661	1.74	0.0113646	chloroplast				K18757			IPR006630; IPR011991;	RNA-binding protein Lupus La; Winged helix-turn-helix DNA-binding domain;	OJ	KOG2590	RNA-binding protein LARP/SRO9 and related La domain proteins
K3Y5T2	212	S	Polyadenylate-binding protein	101769033	0.884	0.0043425	0.572	0.00053777	0.851	0.0063169	1.315	0.0099239	peroxisome			GO:0097159 organic cyclic compound binding; GO:1901363 heterocyclic compound binding; GO:0003723 RNA binding; GO:1901265 nucleoside phosphate binding; GO:0005488 binding; GO:0003676 nucleic acid binding; GO:0000166 nucleotide binding; GO:0036094 small mol	K13126	PABPC; polyadenylate-binding protein	sita03015 mRNA surveillance pathway; sita03018 RNA degradation; sita03013 RNA transport;	IPR002004; IPR000504; IPR012677; IPR003954;	Polyadenylate-binding protein/Hyperplastic disc protein; RNA recognition motif domain; Nucleotide-binding alpha-beta plait domain; RNA recognition motif domain, eukaryote;	AJ	KOG0123	Polyadenylate-binding protein (RRM superfamily)
K4A7S0	405	S	probable nucleolar protein 5-2 [Setaria italica]	LOC101762445	1.06	0.065358	1.088	0.0157954	1.473	0.0033196	1.434	0.0028602	cytoplasm				K14565	NOP58; nucleolar protein 58	sita03008 Ribosome biogenesis in eukaryotes;	IPR002687; IPR012974; IPR012976;	Nop domain; NOP5, N-terminal; NOSIC;	AJ	KOG2572	Ribosome biogenesis protein - Nop58p/Nop5p
K4A7S0	408	S	probable nucleolar protein 5-2 [Setaria italica]	LOC101762445	1.06	0.065358	1.088	0.0157954	1.473	0.0033196	1.434	0.0028602	cytoplasm				K14565	NOP58; nucleolar protein 58	sita03008 Ribosome biogenesis in eukaryotes;	IPR002687; IPR012974; IPR012976;	Nop domain; NOP5, N-terminal; NOSIC;	AJ	KOG2572	Ribosome biogenesis protein - Nop58p/Nop5p
K3Z3R5	499	S	pumilio homolog 1-like [Setaria italica]	LOC101777670	1.091	0.6566	1.043	0.70248	1.17	0.4098	1.223	0.00113728	nucleus			GO:0097159 organic cyclic compound binding; GO:1901363 heterocyclic compound binding; GO:0003723 RNA binding; GO:0005488 binding; GO:0003676 nucleic acid binding;	K17943			IPR012940; IPR011989; IPR016024; IPR033712; IPR033133;	Nucleic acid binding NABP; Armadillo-like helical; Armadillo-type fold; Pumilio, RNA binding domain; Pumilio homology domain;	J	KOG1488	Translational repressor Pumilio/PUF3 and related RNA-binding proteins (Puf superfamily)
K4AF78	110	Y	60S ribosomal protein L13a-4 [Setaria italica]	LOC101782400	0.909	0.06878	1.282	0.008838	1.104	0.09458	0.783	0.015383	chloroplast	GO:0006518 peptide metabolic process; GO:0043043 peptide biosynthetic process; GO:0044267 cellular protein metabolic process; GO:0006807 nitrogen compound metabolic process; GO:0009058 biosynthetic process; GO:0043603 cellular amide metabolic process; GO:	GO:0005840 ribosome; GO:0043229 intracellular organelle; GO:0043232 intracellular non-membrane-bounded organelle; GO:0044446 intracellular organelle part; GO:0005737 cytoplasm; GO:0032991 macromolecular complex; GO:0044424 intracellular part; GO:0005623 c	GO:0003735 structural constituent of ribosome; GO:0005198 structural molecule activity;	K02872	RP-L13Ae; large subunit ribosomal protein L13Ae	sita03010 Ribosome;			J	KOG3204	60S ribosomal protein L13a
K3ZBN4	13	S	60S ribosomal protein L29	LOC101761458	1.123	0.051478	1.567	0.0080557	1.106	0.149999	0.793	0.048817	nucleus	GO:0006518 peptide metabolic process; GO:0043043 peptide biosynthetic process; GO:0044267 cellular protein metabolic process; GO:0006807 nitrogen compound metabolic process; GO:0009058 biosynthetic process; GO:0043603 cellular amide metabolic process; GO:	GO:0005840 ribosome; GO:0043226 organelle; GO:0043229 intracellular organelle; GO:0043232 intracellular non-membrane-bounded organelle; GO:0044464 cell part; GO:0005622 intracellular; GO:0005737 cytoplasm; GO:0032991 macromolecular complex; GO:0044424 int	GO:0003735 structural constituent of ribosome; GO:0005198 structural molecule activity;	K02905					J	KOG3504	60S ribosomal protein L29
K3ZQG9	57	S	Eukaryotic translation initiation factor 3 subunit C	LOC101760068	1.108	0.123802	1.117	0.098056	0.831	0.0149397	0.824	0.0108352	nucleus	GO:0006518 peptide metabolic process; GO:0043043 peptide biosynthetic process; GO:0044267 cellular protein metabolic process; GO:0006807 nitrogen compound metabolic process; GO:0009058 biosynthetic process; GO:0043603 cellular amide metabolic process; GO:	GO:0044464 cell part; GO:0005622 intracellular; GO:0005737 cytoplasm; GO:0032991 macromolecular complex; GO:0044424 intracellular part; GO:0043234 protein complex; GO:0005623 cell; GO:0044444 cytoplasmic part; GO:0005852 eukaryotic translation initiation	GO:0097159 organic cyclic compound binding; GO:1901363 heterocyclic compound binding; GO:0008135 translation factor activity, RNA binding; GO:0003723 RNA binding; GO:0031369 translation initiation factor binding; GO:0005488 binding; GO:0003676 nucleic aci	K03252	EIF3C; translation initiation factor 3 subunit C	sita03013 RNA transport;	IPR000717; IPR011991; IPR008905;	Proteasome component (PCI) domain; Winged helix-turn-helix DNA-binding domain; Eukaryotic translation initiation factor 3 subunit C, N-terminal domain;	J	KOG1076	Translation initiation factor 3, subunit c (eIF-3c)
K3ZQG9	214	S	Eukaryotic translation initiation factor 3 subunit C	LOC101760068	0.937	0.166742	1.4	0.00038031	1.237	0.0053164	0.828	0.00348	nucleus	GO:0006518 peptide metabolic process; GO:0043043 peptide biosynthetic process; GO:0044267 cellular protein metabolic process; GO:0006807 nitrogen compound metabolic process; GO:0009058 biosynthetic process; GO:0043603 cellular amide metabolic process; GO:	GO:0044464 cell part; GO:0005622 intracellular; GO:0005737 cytoplasm; GO:0032991 macromolecular complex; GO:0044424 intracellular part; GO:0043234 protein complex; GO:0005623 cell; GO:0044444 cytoplasmic part; GO:0005852 eukaryotic translation initiation	GO:0097159 organic cyclic compound binding; GO:1901363 heterocyclic compound binding; GO:0008135 translation factor activity, RNA binding; GO:0003723 RNA binding; GO:0031369 translation initiation factor binding; GO:0005488 binding; GO:0003676 nucleic aci	K03252	EIF3C; translation initiation factor 3 subunit C	sita03013 RNA transport;	IPR000717; IPR011991; IPR008905;	Proteasome component (PCI) domain; Winged helix-turn-helix DNA-binding domain; Eukaryotic translation initiation factor 3 subunit C, N-terminal domain;	J	KOG1076	Translation initiation factor 3, subunit c (eIF-3c)
K3ZQG9	216	S	Eukaryotic translation initiation factor 3 subunit C	LOC101760068	0.98	0.28524	1.351	1.5375e-006	1.095	0.0098601	0.794	5.9769e-005	nucleus	GO:0006518 peptide metabolic process; GO:0043043 peptide biosynthetic process; GO:0044267 cellular protein metabolic process; GO:0006807 nitrogen compound metabolic process; GO:0009058 biosynthetic process; GO:0043603 cellular amide metabolic process; GO:	GO:0044464 cell part; GO:0005622 intracellular; GO:0005737 cytoplasm; GO:0032991 macromolecular complex; GO:0044424 intracellular part; GO:0043234 protein complex; GO:0005623 cell; GO:0044444 cytoplasmic part; GO:0005852 eukaryotic translation initiation	GO:0097159 organic cyclic compound binding; GO:1901363 heterocyclic compound binding; GO:0008135 translation factor activity, RNA binding; GO:0003723 RNA binding; GO:0031369 translation initiation factor binding; GO:0005488 binding; GO:0003676 nucleic aci	K03252	EIF3C; translation initiation factor 3 subunit C	sita03013 RNA transport;	IPR000717; IPR011991; IPR008905;	Proteasome component (PCI) domain; Winged helix-turn-helix DNA-binding domain; Eukaryotic translation initiation factor 3 subunit C, N-terminal domain;	J	KOG1076	Translation initiation factor 3, subunit c (eIF-3c)
K3ZQG9	221	S	Eukaryotic translation initiation factor 3 subunit C	LOC101760068	1.025	0.47444	1.248	8.4256e-005	0.956	0.33384	0.785	0.0159762	nucleus	GO:0006518 peptide metabolic process; GO:0043043 peptide biosynthetic process; GO:0044267 cellular protein metabolic process; GO:0006807 nitrogen compound metabolic process; GO:0009058 biosynthetic process; GO:0043603 cellular amide metabolic process; GO:	GO:0044464 cell part; GO:0005622 intracellular; GO:0005737 cytoplasm; GO:0032991 macromolecular complex; GO:0044424 intracellular part; GO:0043234 protein complex; GO:0005623 cell; GO:0044444 cytoplasmic part; GO:0005852 eukaryotic translation initiation	GO:0097159 organic cyclic compound binding; GO:1901363 heterocyclic compound binding; GO:0008135 translation factor activity, RNA binding; GO:0003723 RNA binding; GO:0031369 translation initiation factor binding; GO:0005488 binding; GO:0003676 nucleic aci	K03252	EIF3C; translation initiation factor 3 subunit C	sita03013 RNA transport;	IPR000717; IPR011991; IPR008905;	Proteasome component (PCI) domain; Winged helix-turn-helix DNA-binding domain; Eukaryotic translation initiation factor 3 subunit C, N-terminal domain;	J	KOG1076	Translation initiation factor 3, subunit c (eIF-3c)
K3XYL7	164	S	Eukaryotic translation initiation factor 3 subunit G	LOC101761219	0.867	0.0155229	0.98	0.61572	0.921	0.080277	0.815	0.0050997	chloroplast		GO:0044464 cell part; GO:0005622 intracellular; GO:0005737 cytoplasm; GO:0032991 macromolecular complex; GO:0044424 intracellular part; GO:0043234 protein complex; GO:0005623 cell; GO:0044444 cytoplasmic part; GO:0005852 eukaryotic translation initiation	GO:0097159 organic cyclic compound binding; GO:1901363 heterocyclic compound binding; GO:0003723 RNA binding; GO:0008135 translation factor activity, RNA binding; GO:1901265 nucleoside phosphate binding; GO:0005488 binding; GO:0003676 nucleic acid binding	K03248	EIF3G; translation initiation factor 3 subunit G	sita03013 RNA transport;	IPR000504; IPR024675; IPR034240; IPR012677;	RNA recognition motif domain; Eukaryotic translation initiation factor 3 subunit G, N-terminal; eIF3G, RNA recognition motif; Nucleotide-binding alpha-beta plait domain;	J	KOG0122	Translation initiation factor 3, subunit g (eIF-3g)
K3XYL7	171	T	Eukaryotic translation initiation factor 3 subunit G	LOC101761219	0.758	6.0567e-005	1.053	0.148535	0.964	0.20106	0.694	0.00043639	chloroplast		GO:0044464 cell part; GO:0005622 intracellular; GO:0005737 cytoplasm; GO:0032991 macromolecular complex; GO:0044424 intracellular part; GO:0043234 protein complex; GO:0005623 cell; GO:0044444 cytoplasmic part; GO:0005852 eukaryotic translation initiation	GO:0097159 organic cyclic compound binding; GO:1901363 heterocyclic compound binding; GO:0003723 RNA binding; GO:0008135 translation factor activity, RNA binding; GO:1901265 nucleoside phosphate binding; GO:0005488 binding; GO:0003676 nucleic acid binding	K03248	EIF3G; translation initiation factor 3 subunit G	sita03013 RNA transport;	IPR000504; IPR024675; IPR034240; IPR012677;	RNA recognition motif domain; Eukaryotic translation initiation factor 3 subunit G, N-terminal; eIF3G, RNA recognition motif; Nucleotide-binding alpha-beta plait domain;	J	KOG0122	Translation initiation factor 3, subunit g (eIF-3g)
K3XFX3	536	S	H/ACA ribonucleoprotein complex subunit 4-like [Setaria italica]	LOC101761770	1.043	0.60656	1.499	0.03418	1.099	0.20772	0.765	0.044136	cytoplasm	GO:0006396 RNA processing; GO:0006725 cellular aromatic compound metabolic process; GO:0001522 pseudouridine synthesis; GO:1901360 organic cyclic compound metabolic process; GO:0006807 nitrogen compound metabolic process; GO:0044238 primary metabolic proc		GO:0097159 organic cyclic compound binding; GO:1901363 heterocyclic compound binding; GO:0003723 RNA binding; GO:0016853 isomerase activity; GO:0003824 catalytic activity; GO:0005488 binding; GO:0003676 nucleic acid binding; GO:0016866 intramolecular tran	K11131	DKC1; H/ACA ribonucleoprotein complex subunit 4 [EC:5.4.99.-]	sita03008 Ribosome biogenesis in eukaryotes;	IPR020103; IPR015947; IPR002478; IPR032819; IPR002501; IPR012960; IPR004521;	Pseudouridine synthase, catalytic domain; PUA-like domain; PUA domain; tRNA pseudouridylate synthase B, C-terminal; Pseudouridine synthase II, N-terminal; Dyskerin-like; Uncharacterised domain CHP00451;	J	KOG2529	Pseudouridine synthase
K3YPW4	692	S	pumilio homolog 23 isoform X1 [Setaria italica]	LOC101767902	1.069	0.27186	1.356	0.024242	0.965	0.2907	0.761	0.0123171	nucleus			GO:0097159 organic cyclic compound binding; GO:1901363 heterocyclic compound binding; GO:0003723 RNA binding; GO:0005488 binding; GO:0003676 nucleic acid binding;	K14790			IPR011989; IPR016024;	Armadillo-like helical; Armadillo-type fold;	J	KOG2188	Predicted RNA-binding protein, contains Pumilio domains
K3Z925	237	S	40S ribosomal protein S6	LOC101784158	1.635	1.74262e-005	1.53	6.4764e-005	1.023	0.48582	1.093	0.056438	nucleus	GO:0006518 peptide metabolic process; GO:0043043 peptide biosynthetic process; GO:0044267 cellular protein metabolic process; GO:0006807 nitrogen compound metabolic process; GO:0009058 biosynthetic process; GO:0043603 cellular amide metabolic process; GO:	GO:0005840 ribosome; GO:0043226 organelle; GO:0043229 intracellular organelle; GO:0043232 intracellular non-membrane-bounded organelle; GO:0044464 cell part; GO:0005622 intracellular; GO:0005737 cytoplasm; GO:0032991 macromolecular complex; GO:0044424 int	GO:0003735 structural constituent of ribosome; GO:0005198 structural molecule activity;	K02991	RP-S6e; small subunit ribosomal protein S6e	sita03010 Ribosome;			J	KOG1646	40S ribosomal protein S6
K3Z925	240	S	40S ribosomal protein S6	LOC101784158	1.544	1.7665e-006	1.509	1.75712e-005	1.041	0.042556	1.065	0.023059	nucleus	GO:0006518 peptide metabolic process; GO:0043043 peptide biosynthetic process; GO:0044267 cellular protein metabolic process; GO:0006807 nitrogen compound metabolic process; GO:0009058 biosynthetic process; GO:0043603 cellular amide metabolic process; GO:	GO:0005840 ribosome; GO:0043226 organelle; GO:0043229 intracellular organelle; GO:0043232 intracellular non-membrane-bounded organelle; GO:0044464 cell part; GO:0005622 intracellular; GO:0005737 cytoplasm; GO:0032991 macromolecular complex; GO:0044424 int	GO:0003735 structural constituent of ribosome; GO:0005198 structural molecule activity;	K02991	RP-S6e; small subunit ribosomal protein S6e	sita03010 Ribosome;			J	KOG1646	40S ribosomal protein S6
K3Z925	241	T	40S ribosomal protein S6	LOC101784158	1.58	0.0037438	1.561	0.0072787	1.018	0.74588	1.03	0.6921	nucleus	GO:0006518 peptide metabolic process; GO:0043043 peptide biosynthetic process; GO:0044267 cellular protein metabolic process; GO:0006807 nitrogen compound metabolic process; GO:0009058 biosynthetic process; GO:0043603 cellular amide metabolic process; GO:	GO:0005840 ribosome; GO:0043226 organelle; GO:0043229 intracellular organelle; GO:0043232 intracellular non-membrane-bounded organelle; GO:0044464 cell part; GO:0005622 intracellular; GO:0005737 cytoplasm; GO:0032991 macromolecular complex; GO:0044424 int	GO:0003735 structural constituent of ribosome; GO:0005198 structural molecule activity;	K02991	RP-S6e; small subunit ribosomal protein S6e	sita03010 Ribosome;			J	KOG1646	40S ribosomal protein S6
K3ZWC0	237	S	40S ribosomal protein S6	LOC101782633	1.653	0.005359	1.574	0.0054165	1.08	0.139341	1.134	0.032222	nucleus	GO:0006518 peptide metabolic process; GO:0043043 peptide biosynthetic process; GO:0044267 cellular protein metabolic process; GO:0006807 nitrogen compound metabolic process; GO:0009058 biosynthetic process; GO:0043603 cellular amide metabolic process; GO:	GO:0005840 ribosome; GO:0043226 organelle; GO:0043229 intracellular organelle; GO:0043232 intracellular non-membrane-bounded organelle; GO:0044464 cell part; GO:0005622 intracellular; GO:0005737 cytoplasm; GO:0032991 macromolecular complex; GO:0044424 int	GO:0003735 structural constituent of ribosome; GO:0005198 structural molecule activity;	K02991	RP-S6e; small subunit ribosomal protein S6e	sita03010 Ribosome;			J	KOG1646	40S ribosomal protein S6
K3ZWC0	240	S	40S ribosomal protein S6	LOC101782633	1.516	3.9137e-005	1.521	0.000162843	1.066	0.088456	1.063	0.165898	nucleus	GO:0006518 peptide metabolic process; GO:0043043 peptide biosynthetic process; GO:0044267 cellular protein metabolic process; GO:0006807 nitrogen compound metabolic process; GO:0009058 biosynthetic process; GO:0043603 cellular amide metabolic process; GO:	GO:0005840 ribosome; GO:0043226 organelle; GO:0043229 intracellular organelle; GO:0043232 intracellular non-membrane-bounded organelle; GO:0044464 cell part; GO:0005622 intracellular; GO:0005737 cytoplasm; GO:0032991 macromolecular complex; GO:0044424 int	GO:0003735 structural constituent of ribosome; GO:0005198 structural molecule activity;	K02991	RP-S6e; small subunit ribosomal protein S6e	sita03010 Ribosome;			J	KOG1646	40S ribosomal protein S6
K3ZWC0	241	S	40S ribosomal protein S6	LOC101782633	1.417	0.00068217	1.571	0.00020439	1.08	0.146161	0.974	0.5361	nucleus	GO:0006518 peptide metabolic process; GO:0043043 peptide biosynthetic process; GO:0044267 cellular protein metabolic process; GO:0006807 nitrogen compound metabolic process; GO:0009058 biosynthetic process; GO:0043603 cellular amide metabolic process; GO:	GO:0005840 ribosome; GO:0043226 organelle; GO:0043229 intracellular organelle; GO:0043232 intracellular non-membrane-bounded organelle; GO:0044464 cell part; GO:0005622 intracellular; GO:0005737 cytoplasm; GO:0032991 macromolecular complex; GO:0044424 int	GO:0003735 structural constituent of ribosome; GO:0005198 structural molecule activity;	K02991	RP-S6e; small subunit ribosomal protein S6e	sita03010 Ribosome;			J	KOG1646	40S ribosomal protein S6
K3ZWC0	249	T	40S ribosomal protein S6	LOC101782633	1.207	0.028844	1.514	0.041061	1.509	0.0021368	1.204	0.148117	nucleus	GO:0006518 peptide metabolic process; GO:0043043 peptide biosynthetic process; GO:0044267 cellular protein metabolic process; GO:0006807 nitrogen compound metabolic process; GO:0009058 biosynthetic process; GO:0043603 cellular amide metabolic process; GO:	GO:0005840 ribosome; GO:0043226 organelle; GO:0043229 intracellular organelle; GO:0043232 intracellular non-membrane-bounded organelle; GO:0044464 cell part; GO:0005622 intracellular; GO:0005737 cytoplasm; GO:0032991 macromolecular complex; GO:0044424 int	GO:0003735 structural constituent of ribosome; GO:0005198 structural molecule activity;	K02991	RP-S6e; small subunit ribosomal protein S6e	sita03010 Ribosome;			J	KOG1646	40S ribosomal protein S6
K3YAJ2	147	S	60S ribosomal protein L17-like [Setaria italica]	LOC101778599	1.361	0.00047908	1.197	0.0165047	0.944	0.0157164	1.074	0.0937	cytoplasm	GO:0006518 peptide metabolic process; GO:0043043 peptide biosynthetic process; GO:0044267 cellular protein metabolic process; GO:0006807 nitrogen compound metabolic process; GO:0009058 biosynthetic process; GO:0043603 cellular amide metabolic process; GO:	GO:0005840 ribosome; GO:0043229 intracellular organelle; GO:0043232 intracellular non-membrane-bounded organelle; GO:0044446 intracellular organelle part; GO:0005737 cytoplasm; GO:0032991 macromolecular complex; GO:0044424 intracellular part; GO:0005623 c	GO:0003735 structural constituent of ribosome; GO:0005198 structural molecule activity;	K02880	RP-L17e; large subunit ribosomal protein L17e	sita03010 Ribosome;			J	KOG3353	60S ribosomal protein L22
K3XMS1	152	S	60S ribosomal protein L26-1-like [Setaria italica]	LOC101758804	1.293	0.011185	1.444	0.0069227	1.29	0.00056159	1.155	0.0108583	chloroplast	GO:0006518 peptide metabolic process; GO:0043043 peptide biosynthetic process; GO:0044267 cellular protein metabolic process; GO:0006807 nitrogen compound metabolic process; GO:0009058 biosynthetic process; GO:0043603 cellular amide metabolic process; GO:	GO:0005840 ribosome; GO:0043229 intracellular organelle; GO:0043232 intracellular non-membrane-bounded organelle; GO:0044446 intracellular organelle part; GO:0005737 cytoplasm; GO:0032991 macromolecular complex; GO:0044424 intracellular part; GO:0005623 c	GO:0003735 structural constituent of ribosome; GO:0005198 structural molecule activity;	K02898	RP-L26e; large subunit ribosomal protein L26e	sita03010 Ribosome;	IPR008991; IPR014722; IPR005824;	Translation protein SH3-like domain; Ribosomal protein L2 domain 2; KOW;	J	KOG3401	60S ribosomal protein L26
K3YKA4	12	S	60S ribosomal protein L34-like [Setaria italica]	LOC101776281	1.493	0.0191433	1.892	0.00058236	1.005	0.98494	0.793	0.125435	cytoplasm	GO:0006518 peptide metabolic process; GO:0043043 peptide biosynthetic process; GO:0044267 cellular protein metabolic process; GO:0006807 nitrogen compound metabolic process; GO:0009058 biosynthetic process; GO:0043603 cellular amide metabolic process; GO:	GO:0005840 ribosome; GO:0043226 organelle; GO:0043229 intracellular organelle; GO:0043232 intracellular non-membrane-bounded organelle; GO:0044464 cell part; GO:0005622 intracellular; GO:0005737 cytoplasm; GO:0032991 macromolecular complex; GO:0044424 int	GO:0003735 structural constituent of ribosome; GO:0005198 structural molecule activity;	K02915	RP-L34e; large subunit ribosomal protein L34e	sita03010 Ribosome;			J	KOG1790	60s ribosomal protein L34
K3Z1L7	7	S	Ribosomal protein L37	LOC101765315	1.992	0.00066449	4.793	0.00057579	1.458	0.0152185	0.606	0.041259	nucleus	GO:0006518 peptide metabolic process; GO:0043043 peptide biosynthetic process; GO:0044267 cellular protein metabolic process; GO:0006807 nitrogen compound metabolic process; GO:0009058 biosynthetic process; GO:0043603 cellular amide metabolic process; GO:	GO:0005840 ribosome; GO:0043226 organelle; GO:0043229 intracellular organelle; GO:0043232 intracellular non-membrane-bounded organelle; GO:0044464 cell part; GO:0005622 intracellular; GO:0005737 cytoplasm; GO:0032991 macromolecular complex; GO:0044424 int	GO:0003735 structural constituent of ribosome; GO:0005198 structural molecule activity;	K02922	RP-L37e; large subunit ribosomal protein L37e	sita03010 Ribosome;	IPR011332; IPR011331;	Zinc-binding ribosomal protein; Ribosomal protein L37ae/L37e;	J	KOG3475	60S ribosomal protein L37
K3XG47	431	S	la-related protein 1A [Setaria italica]	LOC101772037	1.216	0.002224	0.903	0.075303	0.844	0.0123649	1.137	0.065616	nucleus	GO:0006396 RNA processing; GO:0006725 cellular aromatic compound metabolic process; GO:1901360 organic cyclic compound metabolic process; GO:0006807 nitrogen compound metabolic process; GO:0044238 primary metabolic process; GO:0044237 cellular metabolic p	GO:0043226 organelle; GO:0043231 intracellular membrane-bounded organelle; GO:0043229 intracellular organelle; GO:0005634 nucleus; GO:0044464 cell part; GO:0005622 intracellular; GO:0032991 macromolecular complex; GO:0044424 intracellular part; GO:1990904	GO:0097159 organic cyclic compound binding; GO:1901363 heterocyclic compound binding; GO:0003723 RNA binding; GO:0005488 binding; GO:0003676 nucleic acid binding;	K18757			IPR011991; IPR006630;	Winged helix-turn-helix DNA-binding domain; RNA-binding protein Lupus La;	OJ	KOG2590	RNA-binding protein LARP/SRO9 and related La domain proteins
K3XG47	437	S	la-related protein 1A [Setaria italica]	LOC101772037	1.264	0.00021712	1.094	0.024736	0.819	0.0086011	0.947	0.28576	nucleus	GO:0006396 RNA processing; GO:0006725 cellular aromatic compound metabolic process; GO:1901360 organic cyclic compound metabolic process; GO:0006807 nitrogen compound metabolic process; GO:0044238 primary metabolic process; GO:0044237 cellular metabolic p	GO:0043226 organelle; GO:0043231 intracellular membrane-bounded organelle; GO:0043229 intracellular organelle; GO:0005634 nucleus; GO:0044464 cell part; GO:0005622 intracellular; GO:0032991 macromolecular complex; GO:0044424 intracellular part; GO:1990904	GO:0097159 organic cyclic compound binding; GO:1901363 heterocyclic compound binding; GO:0003723 RNA binding; GO:0005488 binding; GO:0003676 nucleic acid binding;	K18757			IPR011991; IPR006630;	Winged helix-turn-helix DNA-binding domain; RNA-binding protein Lupus La;	OJ	KOG2590	RNA-binding protein LARP/SRO9 and related La domain proteins
K3ZRC0	140	S	Polyadenylate-binding protein	LOC101772489	1.253	0.0085612	1.014	0.66	0.893	0.029515	1.103	0.064982	extracellular			GO:0097159 organic cyclic compound binding; GO:1901363 heterocyclic compound binding; GO:0003723 RNA binding; GO:1901265 nucleoside phosphate binding; GO:0005488 binding; GO:0003676 nucleic acid binding; GO:0000166 nucleotide binding; GO:0036094 small mol	K13126	PABPC; polyadenylate-binding protein	sita03015 mRNA surveillance pathway; sita03018 RNA degradation; sita03013 RNA transport;	IPR002004; IPR000504; IPR012677; IPR003954;	Polyadenylate-binding protein/Hyperplastic disc protein; RNA recognition motif domain; Nucleotide-binding alpha-beta plait domain; RNA recognition motif domain, eukaryote;	AJ	KOG0123	Polyadenylate-binding protein (RRM superfamily)
K3XSQ9	228	T	pumilio homolog 2-like [Setaria italica]	LOC101767746	1.206	0.00049752	0.977	0.33104	0.937	0.00179761	1.157	0.00049817	nucleus			GO:0097159 organic cyclic compound binding; GO:1901363 heterocyclic compound binding; GO:0003723 RNA binding; GO:0005488 binding; GO:0003676 nucleic acid binding;	K17943			IPR012940; IPR011989; IPR016024; IPR033712; IPR033133;	Nucleic acid binding NABP; Armadillo-like helical; Armadillo-type fold; Pumilio, RNA binding domain; Pumilio homology domain;	J	KOG1488	Translational repressor Pumilio/PUF3 and related RNA-binding proteins (Puf superfamily)
K3XSQ9	230	T	pumilio homolog 2-like [Setaria italica]	LOC101767746	1.433	0.00152344	1.019	0.51204	1.039	0.51848	1.461	0.00058199	nucleus			GO:0097159 organic cyclic compound binding; GO:1901363 heterocyclic compound binding; GO:0003723 RNA binding; GO:0005488 binding; GO:0003676 nucleic acid binding;	K17943			IPR012940; IPR011989; IPR016024; IPR033712; IPR033133;	Nucleic acid binding NABP; Armadillo-like helical; Armadillo-type fold; Pumilio, RNA binding domain; Pumilio homology domain;	J	KOG1488	Translational repressor Pumilio/PUF3 and related RNA-binding proteins (Puf superfamily)
K3XSQ9	231	S	pumilio homolog 2-like [Setaria italica]	LOC101767746	1.433	0.038157	1.09	0.33002	0.989	0.69488	1.301	0.00048231	nucleus			GO:0097159 organic cyclic compound binding; GO:1901363 heterocyclic compound binding; GO:0003723 RNA binding; GO:0005488 binding; GO:0003676 nucleic acid binding;	K17943			IPR012940; IPR011989; IPR016024; IPR033712; IPR033133;	Nucleic acid binding NABP; Armadillo-like helical; Armadillo-type fold; Pumilio, RNA binding domain; Pumilio homology domain;	J	KOG1488	Translational repressor Pumilio/PUF3 and related RNA-binding proteins (Puf superfamily)
K3XSQ9	235	S	pumilio homolog 2-like [Setaria italica]	LOC101767746	1.249	0.00056256	0.972	0.29608	0.98	0.179423	1.259	8.2234e-005	nucleus			GO:0097159 organic cyclic compound binding; GO:1901363 heterocyclic compound binding; GO:0003723 RNA binding; GO:0005488 binding; GO:0003676 nucleic acid binding;	K17943			IPR012940; IPR011989; IPR016024; IPR033712; IPR033133;	Nucleic acid binding NABP; Armadillo-like helical; Armadillo-type fold; Pumilio, RNA binding domain; Pumilio homology domain;	J	KOG1488	Translational repressor Pumilio/PUF3 and related RNA-binding proteins (Puf superfamily)
K3YX73	80	S	40S ribosomal protein S27	LOC101754906	0.807	0.00166014	1.135	0.0063415	1.279	0.00095942	0.909	0.0164207	chloroplast	GO:0006518 peptide metabolic process; GO:0043043 peptide biosynthetic process; GO:0044267 cellular protein metabolic process; GO:0006807 nitrogen compound metabolic process; GO:0009058 biosynthetic process; GO:0043603 cellular amide metabolic process; GO:	GO:0005840 ribosome; GO:0043226 organelle; GO:0043229 intracellular organelle; GO:0043232 intracellular non-membrane-bounded organelle; GO:0044464 cell part; GO:0005622 intracellular; GO:0005737 cytoplasm; GO:0032991 macromolecular complex; GO:0044424 int	GO:0003735 structural constituent of ribosome; GO:0005198 structural molecule activity;	K02978	RP-S27e; small subunit ribosomal protein S27e	sita03010 Ribosome;	IPR011332; IPR023407;	Zinc-binding ribosomal protein; Ribosomal protein S27e, zinc-binding domain;	J	KOG1779	40s ribosomal protein S27
K4AFG0	10	Y	40S ribosomal protein S9-2 [Setaria italica]	LOC101760289	0.75	5.6744e-005	1.129	0.0061235	1.34	0.000180276	0.89	0.0134428	nucleus	GO:0006518 peptide metabolic process; GO:0043043 peptide biosynthetic process; GO:0044267 cellular protein metabolic process; GO:0006807 nitrogen compound metabolic process; GO:0009058 biosynthetic process; GO:0043603 cellular amide metabolic process; GO:	GO:0043229 intracellular organelle; GO:0005840 ribosome; GO:0043232 intracellular non-membrane-bounded organelle; GO:0015935 small ribosomal subunit; GO:0005737 cytoplasm; GO:0044446 intracellular organelle part; GO:0032991 macromolecular complex; GO:0044	GO:0097159 organic cyclic compound binding; GO:1901363 heterocyclic compound binding; GO:0003723 RNA binding; GO:0005488 binding; GO:0003676 nucleic acid binding; GO:0005198 structural molecule activity; GO:0003735 structural constituent of ribosome; GO:0	K02997	RP-S9e; small subunit ribosomal protein S9e	sita03010 Ribosome;	IPR001912; IPR002942;	Ribosomal protein S4/S9, N-terminal; RNA-binding S4 domain;	J	KOG3301	Ribosomal protein S4
K3XMP9	12	S	50S ribosomal protein L17-like [Setaria italica]	LOC101753830	0.781	0.00075559	1.082	0.032718	1.024	0.34958	0.739	0.000104454	mitochondria	GO:0006518 peptide metabolic process; GO:0043043 peptide biosynthetic process; GO:0044267 cellular protein metabolic process; GO:0006807 nitrogen compound metabolic process; GO:0009058 biosynthetic process; GO:0043603 cellular amide metabolic process; GO:	GO:0005840 ribosome; GO:0043226 organelle; GO:0043229 intracellular organelle; GO:0043232 intracellular non-membrane-bounded organelle; GO:0044464 cell part; GO:0005622 intracellular; GO:0005737 cytoplasm; GO:0032991 macromolecular complex; GO:0044424 int	GO:0003735 structural constituent of ribosome; GO:0005198 structural molecule activity;	K02879	RP-L17; large subunit ribosomal protein L17	sita03010 Ribosome;			J	KOG3280	Mitochondrial/chloroplast ribosomal protein L17
K3XLV1	204	Y	Ribosomal protein	LOC101773539	0.777	0.000119697	0.797	0.00040154	1.109	0.00166437	1.082	0.0127238	nucleus	GO:0006518 peptide metabolic process; GO:0043043 peptide biosynthetic process; GO:0044267 cellular protein metabolic process; GO:0006807 nitrogen compound metabolic process; GO:0009058 biosynthetic process; GO:0043603 cellular amide metabolic process; GO:	GO:0043229 intracellular organelle; GO:0005840 ribosome; GO:0043232 intracellular non-membrane-bounded organelle; GO:0005737 cytoplasm; GO:0044446 intracellular organelle part; GO:0032991 macromolecular complex; GO:0044424 intracellular part; GO:0005623 c	GO:0097159 organic cyclic compound binding; GO:1901363 heterocyclic compound binding; GO:0003723 RNA binding; GO:0005488 binding; GO:0003676 nucleic acid binding; GO:0005198 structural molecule activity; GO:0003735 structural constituent of ribosome;	K02865	RP-L10Ae; large subunit ribosomal protein L10Ae	sita03010 Ribosome;	IPR023674; IPR016095; IPR016094;	Ribosomal protein L1-like; Ribosomal protein L1, 3-layer alpha/beta-sandwich; Ribosomal protein L1, 2-layer alpha/beta-sandwich;	J	KOG1570	60S ribosomal protein L10A
K3YQA7	733	S	diphthine--ammonia ligase isoform X1 [Setaria italica]	LOC101785566	0.824	0.024478	0.867	0.0180817	1.049	0.35192	0.998	0.9086	nucleus				K06927			IPR014729; IPR002761; IPR013813;	Rossmann-like alpha/beta/alpha sandwich fold; Diphthamide synthase domain; Endoribonuclease L-PSP/chorismate mutase-like;	J	KOG2317	Putative translation initiation inhibitor UK114/IBM1
K3YFV6	616	S	pumilio homolog 5 [Setaria italica]	LOC101781651	0.788	0.00086261	0.906	0.0113991	1.167	0.0086777	1.014	0.65536	chloroplast			GO:0097159 organic cyclic compound binding; GO:1901363 heterocyclic compound binding; GO:0003723 RNA binding; GO:0005488 binding; GO:0003676 nucleic acid binding;	K17943			IPR011989; IPR033712; IPR016024; IPR033133;	Armadillo-like helical; Pumilio, RNA binding domain; Armadillo-type fold; Pumilio homology domain;	J	KOG1488	Translational repressor Pumilio/PUF3 and related RNA-binding proteins (Puf superfamily)
K3YFV6	629	S	pumilio homolog 5 [Setaria italica]	LOC101781651	0.814	0.00173671	0.817	0.00134298	1.069	0.116798	1.065	0.119376	chloroplast			GO:0097159 organic cyclic compound binding; GO:1901363 heterocyclic compound binding; GO:0003723 RNA binding; GO:0005488 binding; GO:0003676 nucleic acid binding;	K17943			IPR011989; IPR033712; IPR016024; IPR033133;	Armadillo-like helical; Pumilio, RNA binding domain; Armadillo-type fold; Pumilio homology domain;	J	KOG1488	Translational repressor Pumilio/PUF3 and related RNA-binding proteins (Puf superfamily)
Translation, ribosomal structure and biogenesis
K3XMS1	152	S	60S ribosomal protein L26-1-like [Setaria italica]	LOC101758804	1.293	0.011185	1.444	0.0069227	1.29	0.00056159	1.155	0.0108583	chloroplast	GO:0006518 peptide metabolic process; GO:0043043 peptide biosynthetic process; GO:0044267 cellular protein metabolic process; GO:0006807 nitrogen compound metabolic process; GO:0009058 biosynthetic process; GO:0043603 cellular amide metabolic process; GO:	GO:0005840 ribosome; GO:0043229 intracellular organelle; GO:0043232 intracellular non-membrane-bounded organelle; GO:0044446 intracellular organelle part; GO:0005737 cytoplasm; GO:0032991 macromolecular complex; GO:0044424 intracellular part; GO:0005623 c	GO:0003735 structural constituent of ribosome; GO:0005198 structural molecule activity;	K02898	RP-L26e; large subunit ribosomal protein L26e	sita03010 Ribosome;	IPR008991; IPR014722; IPR005824;	Translation protein SH3-like domain; Ribosomal protein L2 domain 2; KOW;	J	KOG3401	60S ribosomal protein L26
K3ZWC0	237	S	40S ribosomal protein S6	LOC101782633	1.653	0.005359	1.574	0.0054165	1.08	0.139341	1.134	0.032222	nucleus	GO:0006518 peptide metabolic process; GO:0043043 peptide biosynthetic process; GO:0044267 cellular protein metabolic process; GO:0006807 nitrogen compound metabolic process; GO:0009058 biosynthetic process; GO:0043603 cellular amide metabolic process; GO:	GO:0005840 ribosome; GO:0043226 organelle; GO:0043229 intracellular organelle; GO:0043232 intracellular non-membrane-bounded organelle; GO:0044464 cell part; GO:0005622 intracellular; GO:0005737 cytoplasm; GO:0032991 macromolecular complex; GO:0044424 int	GO:0003735 structural constituent of ribosome; GO:0005198 structural molecule activity;	K02991	RP-S6e; small subunit ribosomal protein S6e	sita03010 Ribosome;			J	KOG1646	40S ribosomal protein S6
K3ZRC0	140	S	Polyadenylate-binding protein	LOC101772489	1.253	0.0085612	1.014	0.66	0.893	0.029515	1.103	0.064982	extracellular			GO:0097159 organic cyclic compound binding; GO:1901363 heterocyclic compound binding; GO:0003723 RNA binding; GO:1901265 nucleoside phosphate binding; GO:0005488 binding; GO:0003676 nucleic acid binding; GO:0000166 nucleotide binding; GO:0036094 small mol	K13126	PABPC; polyadenylate-binding protein	sita03015 mRNA surveillance pathway; sita03018 RNA degradation; sita03013 RNA transport;	IPR002004; IPR000504; IPR012677; IPR003954;	Polyadenylate-binding protein/Hyperplastic disc protein; RNA recognition motif domain; Nucleotide-binding alpha-beta plait domain; RNA recognition motif domain, eukaryote;	AJ	KOG0123	Polyadenylate-binding protein (RRM superfamily)
K3Z1L7	7	S	Ribosomal protein L37	LOC101765315	1.992	0.00066449	4.793	0.00057579	1.458	0.0152185	0.606	0.041259	nucleus	GO:0006518 peptide metabolic process; GO:0043043 peptide biosynthetic process; GO:0044267 cellular protein metabolic process; GO:0006807 nitrogen compound metabolic process; GO:0009058 biosynthetic process; GO:0043603 cellular amide metabolic process; GO:	GO:0005840 ribosome; GO:0043226 organelle; GO:0043229 intracellular organelle; GO:0043232 intracellular non-membrane-bounded organelle; GO:0044464 cell part; GO:0005622 intracellular; GO:0005737 cytoplasm; GO:0032991 macromolecular complex; GO:0044424 int	GO:0003735 structural constituent of ribosome; GO:0005198 structural molecule activity;	K02922	RP-L37e; large subunit ribosomal protein L37e	sita03010 Ribosome;	IPR011332; IPR011331;	Zinc-binding ribosomal protein; Ribosomal protein L37ae/L37e;	J	KOG3475	60S ribosomal protein L37
K3XG47	431	S	la-related protein 1A [Setaria italica]	LOC101772037	1.216	0.002224	0.903	0.075303	0.844	0.0123649	1.137	0.065616	nucleus	GO:0006396 RNA processing; GO:0006725 cellular aromatic compound metabolic process; GO:1901360 organic cyclic compound metabolic process; GO:0006807 nitrogen compound metabolic process; GO:0044238 primary metabolic process; GO:0044237 cellular metabolic p	GO:0043226 organelle; GO:0043231 intracellular membrane-bounded organelle; GO:0043229 intracellular organelle; GO:0005634 nucleus; GO:0044464 cell part; GO:0005622 intracellular; GO:0032991 macromolecular complex; GO:0044424 intracellular part; GO:1990904	GO:0097159 organic cyclic compound binding; GO:1901363 heterocyclic compound binding; GO:0003723 RNA binding; GO:0005488 binding; GO:0003676 nucleic acid binding;	K18757			IPR011991; IPR006630;	Winged helix-turn-helix DNA-binding domain; RNA-binding protein Lupus La;	OJ	KOG2590	RNA-binding protein LARP/SRO9 and related La domain proteins
K3XSQ9	235	S	pumilio homolog 2-like [Setaria italica]	LOC101767746	1.249	0.00056256	0.972	0.29608	0.98	0.179423	1.259	8.2234e-005	nucleus			GO:0097159 organic cyclic compound binding; GO:1901363 heterocyclic compound binding; GO:0003723 RNA binding; GO:0005488 binding; GO:0003676 nucleic acid binding;	K17943			IPR012940; IPR011989; IPR016024; IPR033712; IPR033133;	Nucleic acid binding NABP; Armadillo-like helical; Armadillo-type fold; Pumilio, RNA binding domain; Pumilio homology domain;	J	KOG1488	Translational repressor Pumilio/PUF3 and related RNA-binding proteins (Puf superfamily)
K3Z381	203	T	eukaryotic translation initiation factor 5B-like [Setaria italica]	LOC101760372	1.256	0.00103687	1.073	0.104738	1.063	0.044716	1.244	0.00171885	cytoplasm			GO:1901265 nucleoside phosphate binding; GO:0001882 nucleoside binding; GO:0043167 ion binding; GO:0016817 hydrolase activity, acting on acid anhydrides; GO:0016787 hydrolase activity; GO:0000166 nucleotide binding; GO:0017111 nucleoside-triphosphatase ac	K03243	EIF5B; translation initiation factor 5B	sita03013 RNA transport;	IPR023115; IPR005225; IPR004161; IPR027417; IPR000795; IPR009000;	Translation initiation factor IF- 2, domain 3; Small GTP-binding protein domain; Translation elongation factor EFTu-like, domain 2; P-loop containing nucleoside triphosphate hydrolase; Transcription factor, GTP-binding domain; Translation protein, beta-ba	J	KOG1144	Translation initiation factor 5B (eIF-5B)
K3YKA4	12	S	60S ribosomal protein L34-like [Setaria italica]	LOC101776281	1.493	0.0191433	1.892	0.00058236	1.005	0.98494	0.793	0.125435	cytoplasm	GO:0006518 peptide metabolic process; GO:0043043 peptide biosynthetic process; GO:0044267 cellular protein metabolic process; GO:0006807 nitrogen compound metabolic process; GO:0009058 biosynthetic process; GO:0043603 cellular amide metabolic process; GO:	GO:0005840 ribosome; GO:0043226 organelle; GO:0043229 intracellular organelle; GO:0043232 intracellular non-membrane-bounded organelle; GO:0044464 cell part; GO:0005622 intracellular; GO:0005737 cytoplasm; GO:0032991 macromolecular complex; GO:0044424 int	GO:0003735 structural constituent of ribosome; GO:0005198 structural molecule activity;	K02915	RP-L34e; large subunit ribosomal protein L34e	sita03010 Ribosome;			J	KOG1790	60s ribosomal protein L34
K3XV15	47	S	116 kDa U5 small nuclear ribonucleoprotein component-like [Setaria italica]	LOC101752842	1.233	0.0023013	1.444	0.00100434	1.043	0.023259	0.891	0.023699	cytoplasm			GO:1901265 nucleoside phosphate binding; GO:0001882 nucleoside binding; GO:0043167 ion binding; GO:0016817 hydrolase activity, acting on acid anhydrides; GO:0016787 hydrolase activity; GO:0000166 nucleotide binding; GO:0017111 nucleoside-triphosphatase ac	K12852	EFTUD2; 116 kDa U5 small nuclear ribonucleoprotein component	sita03040 Spliceosome;	IPR027417; IPR000795; IPR031950; IPR005517; IPR005225; IPR000640; IPR004161; IPR020568; IPR014721; IPR009022; IPR009000;	P-loop containing nucleoside triphosphate hydrolase; Transcription factor, GTP-binding domain; 116 kDa U5 small nuclear ribonucleoprotein component, N-terminal; Translation elongation factor EFG/EF2, domain IV; Small GTP-binding protein domain; Translatio	J	KOG0468	U5 snRNP-specific protein
K4A6E4	695	Y	Eukaryotic translation initiation factor 3 subunit B	LOC101753504	1.297	0.0040575	1.841	1.51542e-005	1.183	0.035299	0.833	0.0089388	cytoplasm	GO:0006518 peptide metabolic process; GO:0043043 peptide biosynthetic process; GO:0044267 cellular protein metabolic process; GO:0006807 nitrogen compound metabolic process; GO:0009058 biosynthetic process; GO:0043603 cellular amide metabolic process; GO:	GO:0044464 cell part; GO:0005622 intracellular; GO:0005737 cytoplasm; GO:0032991 macromolecular complex; GO:0044424 intracellular part; GO:0043234 protein complex; GO:0005623 cell; GO:0044444 cytoplasmic part; GO:0005852 eukaryotic translation initiation	GO:0097159 organic cyclic compound binding; GO:1901363 heterocyclic compound binding; GO:0003723 RNA binding; GO:0008135 translation factor activity, RNA binding; GO:1901265 nucleoside phosphate binding; GO:0031369 translation initiation factor binding; G	K03253	EIF3B; translation initiation factor 3 subunit B	sita03013 RNA transport;	IPR000504; IPR013979; IPR012677; IPR011042; IPR034363;	RNA recognition motif domain; Translation initiation factor, beta propellor-like domain; Nucleotide-binding alpha-beta plait domain; Six-bladed beta-propeller, TolB-like; eIF3B, RNA recognition motif;	J	KOG2314	Translation initiation factor 3, subunit b (eIF-3b)
K3YSD3	213	S	eukaryotic translation initiation factor 5 [Setaria italica]	LOC101775019	1.273	0.00081892	1.208	0.00157995	0.81	0.00021936	0.854	0.0002826	nucleus	GO:0006518 peptide metabolic process; GO:0043043 peptide biosynthetic process; GO:0044267 cellular protein metabolic process; GO:0006807 nitrogen compound metabolic process; GO:0009058 biosynthetic process; GO:0043603 cellular amide metabolic process; GO:		GO:0097159 organic cyclic compound binding; GO:1901363 heterocyclic compound binding; GO:0003723 RNA binding; GO:0008135 translation factor activity, RNA binding; GO:0005488 binding; GO:0003676 nucleic acid binding; GO:0003743 translation initiation facto	K03262	EIF5; translation initiation factor 5	sita03013 RNA transport;	IPR016189; IPR016190; IPR003307; IPR002735; IPR016024; IPR016021;	Translation initiation factor IF2/IF5, N-terminal; Translation initiation factor IF2/IF5, zinc-binding; W2 domain; Translation initiation factor IF2/IF5; Armadillo-type fold; MIF4G-like domain;	J	KOG2767	Translation initiation factor 5 (eIF-5)
K3ZWC0	249	T	40S ribosomal protein S6	LOC101782633	1.207	0.028844	1.514	0.041061	1.509	0.0021368	1.204	0.148117	nucleus	GO:0006518 peptide metabolic process; GO:0043043 peptide biosynthetic process; GO:0044267 cellular protein metabolic process; GO:0006807 nitrogen compound metabolic process; GO:0009058 biosynthetic process; GO:0043603 cellular amide metabolic process; GO:	GO:0005840 ribosome; GO:0043226 organelle; GO:0043229 intracellular organelle; GO:0043232 intracellular non-membrane-bounded organelle; GO:0044464 cell part; GO:0005622 intracellular; GO:0005737 cytoplasm; GO:0032991 macromolecular complex; GO:0044424 int	GO:0003735 structural constituent of ribosome; GO:0005198 structural molecule activity;	K02991	RP-S6e; small subunit ribosomal protein S6e	sita03010 Ribosome;			J	KOG1646	40S ribosomal protein S6
K3XSQ9	228	T	pumilio homolog 2-like [Setaria italica]	LOC101767746	1.206	0.00049752	0.977	0.33104	0.937	0.00179761	1.157	0.00049817	nucleus			GO:0097159 organic cyclic compound binding; GO:1901363 heterocyclic compound binding; GO:0003723 RNA binding; GO:0005488 binding; GO:0003676 nucleic acid binding;	K17943			IPR012940; IPR011989; IPR016024; IPR033712; IPR033133;	Nucleic acid binding NABP; Armadillo-like helical; Armadillo-type fold; Pumilio, RNA binding domain; Pumilio homology domain;	J	KOG1488	Translational repressor Pumilio/PUF3 and related RNA-binding proteins (Puf superfamily)
K3XG47	437	S	la-related protein 1A [Setaria italica]	LOC101772037	1.264	0.00021712	1.094	0.024736	0.819	0.0086011	0.947	0.28576	nucleus	GO:0006396 RNA processing; GO:0006725 cellular aromatic compound metabolic process; GO:1901360 organic cyclic compound metabolic process; GO:0006807 nitrogen compound metabolic process; GO:0044238 primary metabolic process; GO:0044237 cellular metabolic p	GO:0043226 organelle; GO:0043231 intracellular membrane-bounded organelle; GO:0043229 intracellular organelle; GO:0005634 nucleus; GO:0044464 cell part; GO:0005622 intracellular; GO:0032991 macromolecular complex; GO:0044424 intracellular part; GO:1990904	GO:0097159 organic cyclic compound binding; GO:1901363 heterocyclic compound binding; GO:0003723 RNA binding; GO:0005488 binding; GO:0003676 nucleic acid binding;	K18757			IPR011991; IPR006630;	Winged helix-turn-helix DNA-binding domain; RNA-binding protein Lupus La;	OJ	KOG2590	RNA-binding protein LARP/SRO9 and related La domain proteins
K3XSQ9	231	S	pumilio homolog 2-like [Setaria italica]	LOC101767746	1.433	0.038157	1.09	0.33002	0.989	0.69488	1.301	0.00048231	nucleus			GO:0097159 organic cyclic compound binding; GO:1901363 heterocyclic compound binding; GO:0003723 RNA binding; GO:0005488 binding; GO:0003676 nucleic acid binding;	K17943			IPR012940; IPR011989; IPR016024; IPR033712; IPR033133;	Nucleic acid binding NABP; Armadillo-like helical; Armadillo-type fold; Pumilio, RNA binding domain; Pumilio homology domain;	J	KOG1488	Translational repressor Pumilio/PUF3 and related RNA-binding proteins (Puf superfamily)
K3YAJ2	147	S	60S ribosomal protein L17-like [Setaria italica]	LOC101778599	1.361	0.00047908	1.197	0.0165047	0.944	0.0157164	1.074	0.0937	cytoplasm	GO:0006518 peptide metabolic process; GO:0043043 peptide biosynthetic process; GO:0044267 cellular protein metabolic process; GO:0006807 nitrogen compound metabolic process; GO:0009058 biosynthetic process; GO:0043603 cellular amide metabolic process; GO:	GO:0005840 ribosome; GO:0043229 intracellular organelle; GO:0043232 intracellular non-membrane-bounded organelle; GO:0044446 intracellular organelle part; GO:0005737 cytoplasm; GO:0032991 macromolecular complex; GO:0044424 intracellular part; GO:0005623 c	GO:0003735 structural constituent of ribosome; GO:0005198 structural molecule activity;	K02880	RP-L17e; large subunit ribosomal protein L17e	sita03010 Ribosome;			J	KOG3353	60S ribosomal protein L22
K3Z925	237	S	40S ribosomal protein S6	LOC101784158	1.635	1.74262e-005	1.53	6.4764e-005	1.023	0.48582	1.093	0.056438	nucleus	GO:0006518 peptide metabolic process; GO:0043043 peptide biosynthetic process; GO:0044267 cellular protein metabolic process; GO:0006807 nitrogen compound metabolic process; GO:0009058 biosynthetic process; GO:0043603 cellular amide metabolic process; GO:	GO:0005840 ribosome; GO:0043226 organelle; GO:0043229 intracellular organelle; GO:0043232 intracellular non-membrane-bounded organelle; GO:0044464 cell part; GO:0005622 intracellular; GO:0005737 cytoplasm; GO:0032991 macromolecular complex; GO:0044424 int	GO:0003735 structural constituent of ribosome; GO:0005198 structural molecule activity;	K02991	RP-S6e; small subunit ribosomal protein S6e	sita03010 Ribosome;			J	KOG1646	40S ribosomal protein S6
K3Z925	240	S	40S ribosomal protein S6	LOC101784158	1.544	1.7665e-006	1.509	1.75712e-005	1.041	0.042556	1.065	0.023059	nucleus	GO:0006518 peptide metabolic process; GO:0043043 peptide biosynthetic process; GO:0044267 cellular protein metabolic process; GO:0006807 nitrogen compound metabolic process; GO:0009058 biosynthetic process; GO:0043603 cellular amide metabolic process; GO:	GO:0005840 ribosome; GO:0043226 organelle; GO:0043229 intracellular organelle; GO:0043232 intracellular non-membrane-bounded organelle; GO:0044464 cell part; GO:0005622 intracellular; GO:0005737 cytoplasm; GO:0032991 macromolecular complex; GO:0044424 int	GO:0003735 structural constituent of ribosome; GO:0005198 structural molecule activity;	K02991	RP-S6e; small subunit ribosomal protein S6e	sita03010 Ribosome;			J	KOG1646	40S ribosomal protein S6
K3ZW65	257	S	60S ribosomal protein L8 [Setaria italica]	LOC101785583	1.33	0.000123271	1.142	0.00175512	0.941	0.037524	1.097	0.0071394	cytoplasm	GO:0006518 peptide metabolic process; GO:0043043 peptide biosynthetic process; GO:0044267 cellular protein metabolic process; GO:0006807 nitrogen compound metabolic process; GO:0009058 biosynthetic process; GO:0043603 cellular amide metabolic process; GO:	GO:0005840 ribosome; GO:0043229 intracellular organelle; GO:0043232 intracellular non-membrane-bounded organelle; GO:0044446 intracellular organelle part; GO:0005737 cytoplasm; GO:0032991 macromolecular complex; GO:0044424 intracellular part; GO:0005623 c	GO:0097159 organic cyclic compound binding; GO:1901363 heterocyclic compound binding; GO:0003723 RNA binding; GO:0005488 binding; GO:0003676 nucleic acid binding; GO:0005198 structural molecule activity; GO:0003735 structural constituent of ribosome;	K02938	RP-L8e; large subunit ribosomal protein L8e	sita03010 Ribosome;	IPR008991; IPR012340; IPR022669; IPR014726; IPR022666; IPR014722;	Translation protein SH3-like domain; Nucleic acid-binding, OB-fold; Ribosomal protein L2, C-terminal; Ribosomal protein L2, domain 3; Ribosomal Proteins L2, RNA binding domain; Ribosomal protein L2 domain 2;	J	KOG2309	60s ribosomal protein L2/L8
K3ZWC0	241	S	40S ribosomal protein S6	LOC101782633	1.417	0.00068217	1.571	0.00020439	1.08	0.146161	0.974	0.5361	nucleus	GO:0006518 peptide metabolic process; GO:0043043 peptide biosynthetic process; GO:0044267 cellular protein metabolic process; GO:0006807 nitrogen compound metabolic process; GO:0009058 biosynthetic process; GO:0043603 cellular amide metabolic process; GO:	GO:0005840 ribosome; GO:0043226 organelle; GO:0043229 intracellular organelle; GO:0043232 intracellular non-membrane-bounded organelle; GO:0044464 cell part; GO:0005622 intracellular; GO:0005737 cytoplasm; GO:0032991 macromolecular complex; GO:0044424 int	GO:0003735 structural constituent of ribosome; GO:0005198 structural molecule activity;	K02991	RP-S6e; small subunit ribosomal protein S6e	sita03010 Ribosome;			J	KOG1646	40S ribosomal protein S6
K3Z925	241	T	40S ribosomal protein S6	LOC101784158	1.58	0.0037438	1.561	0.0072787	1.018	0.74588	1.03	0.6921	nucleus	GO:0006518 peptide metabolic process; GO:0043043 peptide biosynthetic process; GO:0044267 cellular protein metabolic process; GO:0006807 nitrogen compound metabolic process; GO:0009058 biosynthetic process; GO:0043603 cellular amide metabolic process; GO:	GO:0005840 ribosome; GO:0043226 organelle; GO:0043229 intracellular organelle; GO:0043232 intracellular non-membrane-bounded organelle; GO:0044464 cell part; GO:0005622 intracellular; GO:0005737 cytoplasm; GO:0032991 macromolecular complex; GO:0044424 int	GO:0003735 structural constituent of ribosome; GO:0005198 structural molecule activity;	K02991	RP-S6e; small subunit ribosomal protein S6e	sita03010 Ribosome;			J	KOG1646	40S ribosomal protein S6
K3XSQ9	230	T	pumilio homolog 2-like [Setaria italica]	LOC101767746	1.433	0.00152344	1.019	0.51204	1.039	0.51848	1.461	0.00058199	nucleus			GO:0097159 organic cyclic compound binding; GO:1901363 heterocyclic compound binding; GO:0003723 RNA binding; GO:0005488 binding; GO:0003676 nucleic acid binding;	K17943			IPR012940; IPR011989; IPR016024; IPR033712; IPR033133;	Nucleic acid binding NABP; Armadillo-like helical; Armadillo-type fold; Pumilio, RNA binding domain; Pumilio homology domain;	J	KOG1488	Translational repressor Pumilio/PUF3 and related RNA-binding proteins (Puf superfamily)
K3ZWC0	240	S	40S ribosomal protein S6	LOC101782633	1.516	3.9137e-005	1.521	0.000162843	1.066	0.088456	1.063	0.165898	nucleus	GO:0006518 peptide metabolic process; GO:0043043 peptide biosynthetic process; GO:0044267 cellular protein metabolic process; GO:0006807 nitrogen compound metabolic process; GO:0009058 biosynthetic process; GO:0043603 cellular amide metabolic process; GO:	GO:0005840 ribosome; GO:0043226 organelle; GO:0043229 intracellular organelle; GO:0043232 intracellular non-membrane-bounded organelle; GO:0044464 cell part; GO:0005622 intracellular; GO:0005737 cytoplasm; GO:0032991 macromolecular complex; GO:0044424 int	GO:0003735 structural constituent of ribosome; GO:0005198 structural molecule activity;	K02991	RP-S6e; small subunit ribosomal protein S6e	sita03010 Ribosome;			J	KOG1646	40S ribosomal protein S6
K3ZW65	31	S	60S ribosomal protein L8 [Setaria italica]	LOC101785583	0.798	0.0062794	0.945	0.20904	1.291	0.0031792	1.09	0.067619	cytoplasm	GO:0006518 peptide metabolic process; GO:0043043 peptide biosynthetic process; GO:0044267 cellular protein metabolic process; GO:0006807 nitrogen compound metabolic process; GO:0009058 biosynthetic process; GO:0043603 cellular amide metabolic process; GO:	GO:0005840 ribosome; GO:0043229 intracellular organelle; GO:0043232 intracellular non-membrane-bounded organelle; GO:0044446 intracellular organelle part; GO:0005737 cytoplasm; GO:0032991 macromolecular complex; GO:0044424 intracellular part; GO:0005623 c	GO:0097159 organic cyclic compound binding; GO:1901363 heterocyclic compound binding; GO:0003723 RNA binding; GO:0005488 binding; GO:0003676 nucleic acid binding; GO:0005198 structural molecule activity; GO:0003735 structural constituent of ribosome;	K02938	RP-L8e; large subunit ribosomal protein L8e	sita03010 Ribosome;	IPR008991; IPR012340; IPR022669; IPR014726; IPR022666; IPR014722;	Translation protein SH3-like domain; Nucleic acid-binding, OB-fold; Ribosomal protein L2, C-terminal; Ribosomal protein L2, domain 3; Ribosomal Proteins L2, RNA binding domain; Ribosomal protein L2 domain 2;	J	KOG2309	60s ribosomal protein L2/L8
K3YFV6	629	S	pumilio homolog 5 [Setaria italica]	LOC101781651	0.814	0.00173671	0.817	0.00134298	1.069	0.116798	1.065	0.119376	chloroplast			GO:0097159 organic cyclic compound binding; GO:1901363 heterocyclic compound binding; GO:0003723 RNA binding; GO:0005488 binding; GO:0003676 nucleic acid binding;	K17943			IPR011989; IPR033712; IPR016024; IPR033133;	Armadillo-like helical; Pumilio, RNA binding domain; Armadillo-type fold; Pumilio homology domain;	J	KOG1488	Translational repressor Pumilio/PUF3 and related RNA-binding proteins (Puf superfamily)
K3YX73	80	S	40S ribosomal protein S27	LOC101754906	0.807	0.00166014	1.135	0.0063415	1.279	0.00095942	0.909	0.0164207	chloroplast	GO:0006518 peptide metabolic process; GO:0043043 peptide biosynthetic process; GO:0044267 cellular protein metabolic process; GO:0006807 nitrogen compound metabolic process; GO:0009058 biosynthetic process; GO:0043603 cellular amide metabolic process; GO:	GO:0005840 ribosome; GO:0043226 organelle; GO:0043229 intracellular organelle; GO:0043232 intracellular non-membrane-bounded organelle; GO:0044464 cell part; GO:0005622 intracellular; GO:0005737 cytoplasm; GO:0032991 macromolecular complex; GO:0044424 int	GO:0003735 structural constituent of ribosome; GO:0005198 structural molecule activity;	K02978	RP-S27e; small subunit ribosomal protein S27e	sita03010 Ribosome;	IPR011332; IPR023407;	Zinc-binding ribosomal protein; Ribosomal protein S27e, zinc-binding domain;	J	KOG1779	40s ribosomal protein S27
K3XLV1	204	Y	Ribosomal protein	LOC101773539	0.777	0.000119697	0.797	0.00040154	1.109	0.00166437	1.082	0.0127238	nucleus	GO:0006518 peptide metabolic process; GO:0043043 peptide biosynthetic process; GO:0044267 cellular protein metabolic process; GO:0006807 nitrogen compound metabolic process; GO:0009058 biosynthetic process; GO:0043603 cellular amide metabolic process; GO:	GO:0043229 intracellular organelle; GO:0005840 ribosome; GO:0043232 intracellular non-membrane-bounded organelle; GO:0005737 cytoplasm; GO:0044446 intracellular organelle part; GO:0032991 macromolecular complex; GO:0044424 intracellular part; GO:0005623 c	GO:0097159 organic cyclic compound binding; GO:1901363 heterocyclic compound binding; GO:0003723 RNA binding; GO:0005488 binding; GO:0003676 nucleic acid binding; GO:0005198 structural molecule activity; GO:0003735 structural constituent of ribosome;	K02865	RP-L10Ae; large subunit ribosomal protein L10Ae	sita03010 Ribosome;	IPR023674; IPR016095; IPR016094;	Ribosomal protein L1-like; Ribosomal protein L1, 3-layer alpha/beta-sandwich; Ribosomal protein L1, 2-layer alpha/beta-sandwich;	J	KOG1570	60S ribosomal protein L10A
K3XMP9	12	S	50S ribosomal protein L17-like [Setaria italica]	LOC101753830	0.781	0.00075559	1.082	0.032718	1.024	0.34958	0.739	0.000104454	mitochondria	GO:0006518 peptide metabolic process; GO:0043043 peptide biosynthetic process; GO:0044267 cellular protein metabolic process; GO:0006807 nitrogen compound metabolic process; GO:0009058 biosynthetic process; GO:0043603 cellular amide metabolic process; GO:	GO:0005840 ribosome; GO:0043226 organelle; GO:0043229 intracellular organelle; GO:0043232 intracellular non-membrane-bounded organelle; GO:0044464 cell part; GO:0005622 intracellular; GO:0005737 cytoplasm; GO:0032991 macromolecular complex; GO:0044424 int	GO:0003735 structural constituent of ribosome; GO:0005198 structural molecule activity;	K02879	RP-L17; large subunit ribosomal protein L17	sita03010 Ribosome;			J	KOG3280	Mitochondrial/chloroplast ribosomal protein L17
K3YQA7	733	S	diphthine--ammonia ligase isoform X1 [Setaria italica]	LOC101785566	0.824	0.024478	0.867	0.0180817	1.049	0.35192	0.998	0.9086	nucleus				K06927			IPR014729; IPR002761; IPR013813;	Rossmann-like alpha/beta/alpha sandwich fold; Diphthamide synthase domain; Endoribonuclease L-PSP/chorismate mutase-like;	J	KOG2317	Putative translation initiation inhibitor UK114/IBM1
K4AFG0	10	Y	40S ribosomal protein S9-2 [Setaria italica]	LOC101760289	0.75	5.6744e-005	1.129	0.0061235	1.34	0.000180276	0.89	0.0134428	nucleus	GO:0006518 peptide metabolic process; GO:0043043 peptide biosynthetic process; GO:0044267 cellular protein metabolic process; GO:0006807 nitrogen compound metabolic process; GO:0009058 biosynthetic process; GO:0043603 cellular amide metabolic process; GO:	GO:0043229 intracellular organelle; GO:0005840 ribosome; GO:0043232 intracellular non-membrane-bounded organelle; GO:0015935 small ribosomal subunit; GO:0005737 cytoplasm; GO:0044446 intracellular organelle part; GO:0032991 macromolecular complex; GO:0044	GO:0097159 organic cyclic compound binding; GO:1901363 heterocyclic compound binding; GO:0003723 RNA binding; GO:0005488 binding; GO:0003676 nucleic acid binding; GO:0005198 structural molecule activity; GO:0003735 structural constituent of ribosome; GO:0	K02997	RP-S9e; small subunit ribosomal protein S9e	sita03010 Ribosome;	IPR001912; IPR002942;	Ribosomal protein S4/S9, N-terminal; RNA-binding S4 domain;	J	KOG3301	Ribosomal protein S4
K3XYL7	171	T	Eukaryotic translation initiation factor 3 subunit G	LOC101761219	0.758	6.0567e-005	1.053	0.148535	0.964	0.20106	0.694	0.00043639	chloroplast		GO:0044464 cell part; GO:0005622 intracellular; GO:0005737 cytoplasm; GO:0032991 macromolecular complex; GO:0044424 intracellular part; GO:0043234 protein complex; GO:0005623 cell; GO:0044444 cytoplasmic part; GO:0005852 eukaryotic translation initiation	GO:0097159 organic cyclic compound binding; GO:1901363 heterocyclic compound binding; GO:0003723 RNA binding; GO:0008135 translation factor activity, RNA binding; GO:1901265 nucleoside phosphate binding; GO:0005488 binding; GO:0003676 nucleic acid binding	K03248	EIF3G; translation initiation factor 3 subunit G	sita03013 RNA transport;	IPR000504; IPR024675; IPR034240; IPR012677;	RNA recognition motif domain; Eukaryotic translation initiation factor 3 subunit G, N-terminal; eIF3G, RNA recognition motif; Nucleotide-binding alpha-beta plait domain;	J	KOG0122	Translation initiation factor 3, subunit g (eIF-3g)
K4A6E4	689	S	Eukaryotic translation initiation factor 3 subunit B	LOC101753504	0.831	0.0036396	0.824	0.020699	1.392	0.000162475	1.403	0.0022977	cytoplasm	GO:0006518 peptide metabolic process; GO:0043043 peptide biosynthetic process; GO:0044267 cellular protein metabolic process; GO:0006807 nitrogen compound metabolic process; GO:0009058 biosynthetic process; GO:0043603 cellular amide metabolic process; GO:	GO:0044464 cell part; GO:0005622 intracellular; GO:0005737 cytoplasm; GO:0032991 macromolecular complex; GO:0044424 intracellular part; GO:0043234 protein complex; GO:0005623 cell; GO:0044444 cytoplasmic part; GO:0005852 eukaryotic translation initiation	GO:0097159 organic cyclic compound binding; GO:1901363 heterocyclic compound binding; GO:0003723 RNA binding; GO:0008135 translation factor activity, RNA binding; GO:1901265 nucleoside phosphate binding; GO:0031369 translation initiation factor binding; G	K03253	EIF3B; translation initiation factor 3 subunit B	sita03013 RNA transport;	IPR000504; IPR013979; IPR012677; IPR011042; IPR034363;	RNA recognition motif domain; Translation initiation factor, beta propellor-like domain; Nucleotide-binding alpha-beta plait domain; Six-bladed beta-propeller, TolB-like; eIF3B, RNA recognition motif;	J	KOG2314	Translation initiation factor 3, subunit b (eIF-3b)
K3YFV6	616	S	pumilio homolog 5 [Setaria italica]	LOC101781651	0.788	0.00086261	0.906	0.0113991	1.167	0.0086777	1.014	0.65536	chloroplast			GO:0097159 organic cyclic compound binding; GO:1901363 heterocyclic compound binding; GO:0003723 RNA binding; GO:0005488 binding; GO:0003676 nucleic acid binding;	K17943			IPR011989; IPR033712; IPR016024; IPR033133;	Armadillo-like helical; Pumilio, RNA binding domain; Armadillo-type fold; Pumilio homology domain;	J	KOG1488	Translational repressor Pumilio/PUF3 and related RNA-binding proteins (Puf superfamily)
K3YLC1	119	S	60S acidic ribosomal protein P1 [Setaria italica]	LOC101785419	0.995	0.5112	0.647	0.00132287	0.852	0.023077	1.311	0.0112381	cytoplasm	GO:0006518 peptide metabolic process; GO:0006414 translational elongation; GO:0043043 peptide biosynthetic process; GO:0044267 cellular protein metabolic process; GO:0006807 nitrogen compound metabolic process; GO:0009058 biosynthetic process; GO:0043603	GO:0005840 ribosome; GO:0043226 organelle; GO:0043229 intracellular organelle; GO:0043232 intracellular non-membrane-bounded organelle; GO:0044464 cell part; GO:0005622 intracellular; GO:0005737 cytoplasm; GO:0032991 macromolecular complex; GO:0044424 int	GO:0003735 structural constituent of ribosome; GO:0005198 structural molecule activity;	K02942	RP-LP1; large subunit ribosomal protein LP1	sita03010 Ribosome;			J	KOG1762	60s acidic ribosomal protein P1
K4AIU7	169	Y	40S ribosomal protein S17-2-like [Setaria italica]	LOC101763924	1.039	0.28138	0.662	0.0092627	0.959	0.0039193	1.505	0.0054601	chloroplast	GO:0006518 peptide metabolic process; GO:0043043 peptide biosynthetic process; GO:0044267 cellular protein metabolic process; GO:0006807 nitrogen compound metabolic process; GO:0009058 biosynthetic process; GO:0043603 cellular amide metabolic process; GO:	GO:0005840 ribosome; GO:0043226 organelle; GO:0043229 intracellular organelle; GO:0043232 intracellular non-membrane-bounded organelle; GO:0044464 cell part; GO:0005622 intracellular; GO:0005737 cytoplasm; GO:0032991 macromolecular complex; GO:0044424 int	GO:0003735 structural constituent of ribosome; GO:0005198 structural molecule activity;	K02962	RP-S17e; small subunit ribosomal protein S17e	sita03010 Ribosome;			J	KOG0187	40S ribosomal protein S17
K3Y5B8	556	S	eukaryotic translation initiation factor isoform 4G-1-like [Setaria italica]	LOC101778322	0.992	0.21368	0.789	2.3799e-005	1.022	0.051722	1.285	3.767e-005	cytoplasm			GO:0097159 organic cyclic compound binding; GO:1901363 heterocyclic compound binding; GO:0003723 RNA binding; GO:0005515 protein binding; GO:0005488 binding; GO:0003676 nucleic acid binding;	K03260	EIF4G; translation initiation factor 4G	sita03013 RNA transport;	IPR003891; IPR003890; IPR016024; IPR016021;	Initiation factor eIF-4 gamma, MA3; MIF4G-like, type 3; Armadillo-type fold; MIF4G-like domain;	J	KOG0401	Translation initiation factor 4F, ribosome/mRNA-bridging subunit (eIF-4G)
K3Z3R5	499	S	pumilio homolog 1-like [Setaria italica]	LOC101777670	1.091	0.6566	1.043	0.70248	1.17	0.4098	1.223	0.00113728	nucleus			GO:0097159 organic cyclic compound binding; GO:1901363 heterocyclic compound binding; GO:0003723 RNA binding; GO:0005488 binding; GO:0003676 nucleic acid binding;	K17943			IPR012940; IPR011989; IPR016024; IPR033712; IPR033133;	Nucleic acid binding NABP; Armadillo-like helical; Armadillo-type fold; Pumilio, RNA binding domain; Pumilio homology domain;	J	KOG1488	Translational repressor Pumilio/PUF3 and related RNA-binding proteins (Puf superfamily)
K3XLR6	11	S	eukaryotic translation initiation factor 4E-1 [Setaria italica]	LOC101759765	1.051	0.087359	0.743	0.00035765	0.859	0.00060485	1.215	0.00072168	cytoplasm	GO:0006518 peptide metabolic process; GO:0043043 peptide biosynthetic process; GO:0044267 cellular protein metabolic process; GO:0006807 nitrogen compound metabolic process; GO:0009058 biosynthetic process; GO:0043603 cellular amide metabolic process; GO:	GO:0044424 intracellular part; GO:0005623 cell; GO:0044464 cell part; GO:0005622 intracellular; GO:0005737 cytoplasm;	GO:0097159 organic cyclic compound binding; GO:1901363 heterocyclic compound binding; GO:0003723 RNA binding; GO:0008135 translation factor activity, RNA binding; GO:0005488 binding; GO:0003676 nucleic acid binding; GO:0003743 translation initiation facto	K03259	EIF4E; translation initiation factor 4E	sita03013 RNA transport;			J	KOG1670	Translation initiation factor 4F, cap-binding subunit (eIF-4E) and related cap-binding proteins
K3YPL4	244	S	pumilio homolog 1-like [Setaria italica]	LOC101783559	1.123	0.000158156	0.942	0.021438	1.017	0.028116	1.212	0.0002024	nucleus			GO:0097159 organic cyclic compound binding; GO:1901363 heterocyclic compound binding; GO:0003723 RNA binding; GO:0005488 binding; GO:0003676 nucleic acid binding;	K17943			IPR012940; IPR011989; IPR033712; IPR016024; IPR033133;	Nucleic acid binding NABP; Armadillo-like helical; Pumilio, RNA binding domain; Armadillo-type fold; Pumilio homology domain;	J	KOG1488	Translational repressor Pumilio/PUF3 and related RNA-binding proteins (Puf superfamily)
K4A7S0	405	S	probable nucleolar protein 5-2 [Setaria italica]	LOC101762445	1.06	0.065358	1.088	0.0157954	1.473	0.0033196	1.434	0.0028602	cytoplasm				K14565	NOP58; nucleolar protein 58	sita03008 Ribosome biogenesis in eukaryotes;	IPR002687; IPR012974; IPR012976;	Nop domain; NOP5, N-terminal; NOSIC;	AJ	KOG2572	Ribosome biogenesis protein - Nop58p/Nop5p
K3XSQ9	235	S	pumilio homolog 2-like [Setaria italica]	LOC101767746	1.249	0.00056256	0.972	0.29608	0.98	0.179423	1.259	8.2234e-005	nucleus			GO:0097159 organic cyclic compound binding; GO:1901363 heterocyclic compound binding; GO:0003723 RNA binding; GO:0005488 binding; GO:0003676 nucleic acid binding;	K17943			IPR012940; IPR011989; IPR016024; IPR033712; IPR033133;	Nucleic acid binding NABP; Armadillo-like helical; Armadillo-type fold; Pumilio, RNA binding domain; Pumilio homology domain;	J	KOG1488	Translational repressor Pumilio/PUF3 and related RNA-binding proteins (Puf superfamily)
K3Z381	203	T	eukaryotic translation initiation factor 5B-like [Setaria italica]	LOC101760372	1.256	0.00103687	1.073	0.104738	1.063	0.044716	1.244	0.00171885	cytoplasm			GO:1901265 nucleoside phosphate binding; GO:0001882 nucleoside binding; GO:0043167 ion binding; GO:0016817 hydrolase activity, acting on acid anhydrides; GO:0016787 hydrolase activity; GO:0000166 nucleotide binding; GO:0017111 nucleoside-triphosphatase ac	K03243	EIF5B; translation initiation factor 5B	sita03013 RNA transport;	IPR023115; IPR005225; IPR004161; IPR027417; IPR000795; IPR009000;	Translation initiation factor IF- 2, domain 3; Small GTP-binding protein domain; Translation elongation factor EFTu-like, domain 2; P-loop containing nucleoside triphosphate hydrolase; Transcription factor, GTP-binding domain; Translation protein, beta-ba	J	KOG1144	Translation initiation factor 5B (eIF-5B)
K3YWR6	10	T	60S ribosomal protein L31 [Setaria italica]	LOC101753151	1.057	0.3083	0.891	0.129356	1.011	0.80784	1.201	0.0072188	cytoplasm	GO:0006518 peptide metabolic process; GO:0043043 peptide biosynthetic process; GO:0044267 cellular protein metabolic process; GO:0006807 nitrogen compound metabolic process; GO:0009058 biosynthetic process; GO:0043603 cellular amide metabolic process; GO:	GO:0005840 ribosome; GO:0043226 organelle; GO:0043229 intracellular organelle; GO:0043232 intracellular non-membrane-bounded organelle; GO:0044464 cell part; GO:0005622 intracellular; GO:0005737 cytoplasm; GO:0032991 macromolecular complex; GO:0044424 int	GO:0003735 structural constituent of ribosome; GO:0005198 structural molecule activity;	K02910	RP-L31e; large subunit ribosomal protein L31e	sita03010 Ribosome;	IPR023621;	Ribosomal protein L31e domain;	J	KOG0893	60S ribosomal protein L31
K3ZVC4	309	S	60S acidic ribosomal protein P0	LOC101764539	0.902	0.0068576	0.588	0.00082054	0.85	0.00042393	1.304	0.0095024	cytoplasm	GO:0044085 cellular component biogenesis; GO:0042254 ribosome biogenesis; GO:0022613 ribonucleoprotein complex biogenesis; GO:0071840 cellular component organization or biogenesis;	GO:0005623 cell; GO:0005622 intracellular; GO:0044464 cell part;		K02941	RP-LP0; large subunit ribosomal protein LP0	sita03010 Ribosome;			J	KOG0815	60S acidic ribosomal protein P0
K3Z925	231	S	40S ribosomal protein S6	LOC101784158	1.106	0.068059	1.025	0.60076	1.281	0.0063026	1.382	0.0030152	nucleus	GO:0006518 peptide metabolic process; GO:0043043 peptide biosynthetic process; GO:0044267 cellular protein metabolic process; GO:0006807 nitrogen compound metabolic process; GO:0009058 biosynthetic process; GO:0043603 cellular amide metabolic process; GO:	GO:0005840 ribosome; GO:0043226 organelle; GO:0043229 intracellular organelle; GO:0043232 intracellular non-membrane-bounded organelle; GO:0044464 cell part; GO:0005622 intracellular; GO:0005737 cytoplasm; GO:0032991 macromolecular complex; GO:0044424 int	GO:0003735 structural constituent of ribosome; GO:0005198 structural molecule activity;	K02991	RP-S6e; small subunit ribosomal protein S6e	sita03010 Ribosome;			J	KOG1646	40S ribosomal protein S6
K4A7S0	408	S	probable nucleolar protein 5-2 [Setaria italica]	LOC101762445	1.06	0.065358	1.088	0.0157954	1.473	0.0033196	1.434	0.0028602	cytoplasm				K14565	NOP58; nucleolar protein 58	sita03008 Ribosome biogenesis in eukaryotes;	IPR002687; IPR012974; IPR012976;	Nop domain; NOP5, N-terminal; NOSIC;	AJ	KOG2572	Ribosome biogenesis protein - Nop58p/Nop5p
K3Z925	229	S	40S ribosomal protein S6	LOC101784158	1.047	0.102	1.295	0.00021814	1.673	1.55818e-005	1.353	6.016e-005	nucleus	GO:0006518 peptide metabolic process; GO:0043043 peptide biosynthetic process; GO:0044267 cellular protein metabolic process; GO:0006807 nitrogen compound metabolic process; GO:0009058 biosynthetic process; GO:0043603 cellular amide metabolic process; GO:	GO:0005840 ribosome; GO:0043226 organelle; GO:0043229 intracellular organelle; GO:0043232 intracellular non-membrane-bounded organelle; GO:0044464 cell part; GO:0005622 intracellular; GO:0005737 cytoplasm; GO:0032991 macromolecular complex; GO:0044424 int	GO:0003735 structural constituent of ribosome; GO:0005198 structural molecule activity;	K02991	RP-S6e; small subunit ribosomal protein S6e	sita03010 Ribosome;			J	KOG1646	40S ribosomal protein S6
K4A9D4	457	S	la-related protein 1B-like isoform X2 [Setaria italica]	LOC101774868	1.077	0.194877	0.889	0.062582	1.437	0.029661	1.74	0.0113646	chloroplast				K18757			IPR006630; IPR011991;	RNA-binding protein Lupus La; Winged helix-turn-helix DNA-binding domain;	OJ	KOG2590	RNA-binding protein LARP/SRO9 and related La domain proteins
K3Z4I7	576	S	translation initiation factor eIF-2B subunit delta-like [Setaria italica]	---	1.001	0.95422	0.953	0.171942	1.16	0.00175881	1.218	0.0056427	nucleus	GO:0008152 metabolic process; GO:0044237 cellular metabolic process; GO:0009987 cellular process;			K03680	EIF2B4; translation initiation factor eIF-2B subunit delta	sita03013 RNA transport;			J	KOG1467	Translation initiation factor 2B, delta subunit (eIF-2Bdelta/GCD2)
K3XSQ9	231	S	pumilio homolog 2-like [Setaria italica]	LOC101767746	1.433	0.038157	1.09	0.33002	0.989	0.69488	1.301	0.00048231	nucleus			GO:0097159 organic cyclic compound binding; GO:1901363 heterocyclic compound binding; GO:0003723 RNA binding; GO:0005488 binding; GO:0003676 nucleic acid binding;	K17943			IPR012940; IPR011989; IPR016024; IPR033712; IPR033133;	Nucleic acid binding NABP; Armadillo-like helical; Armadillo-type fold; Pumilio, RNA binding domain; Pumilio homology domain;	J	KOG1488	Translational repressor Pumilio/PUF3 and related RNA-binding proteins (Puf superfamily)
K3YLC1	112	S	60S acidic ribosomal protein P1 [Setaria italica]	LOC101785419	1.046	0.189217	0.628	3.763e-005	0.864	0.032438	1.439	0.0034641	cytoplasm	GO:0006518 peptide metabolic process; GO:0006414 translational elongation; GO:0043043 peptide biosynthetic process; GO:0044267 cellular protein metabolic process; GO:0006807 nitrogen compound metabolic process; GO:0009058 biosynthetic process; GO:0043603	GO:0005840 ribosome; GO:0043226 organelle; GO:0043229 intracellular organelle; GO:0043232 intracellular non-membrane-bounded organelle; GO:0044464 cell part; GO:0005622 intracellular; GO:0005737 cytoplasm; GO:0032991 macromolecular complex; GO:0044424 int	GO:0003735 structural constituent of ribosome; GO:0005198 structural molecule activity;	K02942	RP-LP1; large subunit ribosomal protein LP1	sita03010 Ribosome;			J	KOG1762	60s acidic ribosomal protein P1
K3Z925	246	S	40S ribosomal protein S6	LOC101784158	1.178	0.150602	1.299	0.0211	1.334	0.0106231	1.21	0.0020402	nucleus	GO:0006518 peptide metabolic process; GO:0043043 peptide biosynthetic process; GO:0044267 cellular protein metabolic process; GO:0006807 nitrogen compound metabolic process; GO:0009058 biosynthetic process; GO:0043603 cellular amide metabolic process; GO:	GO:0005840 ribosome; GO:0043226 organelle; GO:0043229 intracellular organelle; GO:0043232 intracellular non-membrane-bounded organelle; GO:0044464 cell part; GO:0005622 intracellular; GO:0005737 cytoplasm; GO:0032991 macromolecular complex; GO:0044424 int	GO:0003735 structural constituent of ribosome; GO:0005198 structural molecule activity;	K02991	RP-S6e; small subunit ribosomal protein S6e	sita03010 Ribosome;			J	KOG1646	40S ribosomal protein S6
K3Y5T2	212	S	Polyadenylate-binding protein	101769033	0.884	0.0043425	0.572	0.00053777	0.851	0.0063169	1.315	0.0099239	peroxisome			GO:0097159 organic cyclic compound binding; GO:1901363 heterocyclic compound binding; GO:0003723 RNA binding; GO:1901265 nucleoside phosphate binding; GO:0005488 binding; GO:0003676 nucleic acid binding; GO:0000166 nucleotide binding; GO:0036094 small mol	K13126	PABPC; polyadenylate-binding protein	sita03015 mRNA surveillance pathway; sita03018 RNA degradation; sita03013 RNA transport;	IPR002004; IPR000504; IPR012677; IPR003954;	Polyadenylate-binding protein/Hyperplastic disc protein; RNA recognition motif domain; Nucleotide-binding alpha-beta plait domain; RNA recognition motif domain, eukaryote;	AJ	KOG0123	Polyadenylate-binding protein (RRM superfamily)
K3ZY88	102	S	60S acidic ribosomal protein P2A [Setaria italica]	LOC101782345	1.101	0.020984	0.784	0.00121724	0.945	0.099218	1.327	0.00069741	chloroplast	GO:0006518 peptide metabolic process; GO:0006414 translational elongation; GO:0043043 peptide biosynthetic process; GO:0044267 cellular protein metabolic process; GO:0006807 nitrogen compound metabolic process; GO:0009058 biosynthetic process; GO:0043603	GO:0005840 ribosome; GO:0043226 organelle; GO:0043229 intracellular organelle; GO:0043232 intracellular non-membrane-bounded organelle; GO:0044464 cell part; GO:0005622 intracellular; GO:0005737 cytoplasm; GO:0032991 macromolecular complex; GO:0044424 int	GO:0003735 structural constituent of ribosome; GO:0005198 structural molecule activity;	K02943	RP-LP2; large subunit ribosomal protein LP2	sita03010 Ribosome;			J	KOG3449	60S acidic ribosomal protein P2
K3XYL7	202	S	Eukaryotic translation initiation factor 3 subunit G	LOC101761219	1.028	0.44898	0.68	0.0024793	0.845	0.0046375	1.278	0.0107553	chloroplast		GO:0044464 cell part; GO:0005622 intracellular; GO:0005737 cytoplasm; GO:0032991 macromolecular complex; GO:0044424 intracellular part; GO:0043234 protein complex; GO:0005623 cell; GO:0044444 cytoplasmic part; GO:0005852 eukaryotic translation initiation	GO:0097159 organic cyclic compound binding; GO:1901363 heterocyclic compound binding; GO:0003723 RNA binding; GO:0008135 translation factor activity, RNA binding; GO:1901265 nucleoside phosphate binding; GO:0005488 binding; GO:0003676 nucleic acid binding	K03248	EIF3G; translation initiation factor 3 subunit G	sita03013 RNA transport;	IPR000504; IPR024675; IPR034240; IPR012677;	RNA recognition motif domain; Eukaryotic translation initiation factor 3 subunit G, N-terminal; eIF3G, RNA recognition motif; Nucleotide-binding alpha-beta plait domain;	J	KOG0122	Translation initiation factor 3, subunit g (eIF-3g)
K3XSQ9	230	T	pumilio homolog 2-like [Setaria italica]	LOC101767746	1.433	0.00152344	1.019	0.51204	1.039	0.51848	1.461	0.00058199	nucleus			GO:0097159 organic cyclic compound binding; GO:1901363 heterocyclic compound binding; GO:0003723 RNA binding; GO:0005488 binding; GO:0003676 nucleic acid binding;	K17943			IPR012940; IPR011989; IPR016024; IPR033712; IPR033133;	Nucleic acid binding NABP; Armadillo-like helical; Armadillo-type fold; Pumilio, RNA binding domain; Pumilio homology domain;	J	KOG1488	Translational repressor Pumilio/PUF3 and related RNA-binding proteins (Puf superfamily)
K3YSD3	219	S	eukaryotic translation initiation factor 5 [Setaria italica]	LOC101775019	0.947	0.029822	0.838	0.0089578	1.139	0.00069795	1.288	0.0022	nucleus	GO:0006518 peptide metabolic process; GO:0043043 peptide biosynthetic process; GO:0044267 cellular protein metabolic process; GO:0006807 nitrogen compound metabolic process; GO:0009058 biosynthetic process; GO:0043603 cellular amide metabolic process; GO:		GO:0097159 organic cyclic compound binding; GO:1901363 heterocyclic compound binding; GO:0003723 RNA binding; GO:0008135 translation factor activity, RNA binding; GO:0005488 binding; GO:0003676 nucleic acid binding; GO:0003743 translation initiation facto	K03262	EIF5; translation initiation factor 5	sita03013 RNA transport;	IPR016189; IPR016190; IPR003307; IPR002735; IPR016024; IPR016021;	Translation initiation factor IF2/IF5, N-terminal; Translation initiation factor IF2/IF5, zinc-binding; W2 domain; Translation initiation factor IF2/IF5; Armadillo-type fold; MIF4G-like domain;	J	KOG2767	Translation initiation factor 5 (eIF-5)
K4A6E4	689	S	Eukaryotic translation initiation factor 3 subunit B	LOC101753504	0.831	0.0036396	0.824	0.020699	1.392	0.000162475	1.403	0.0022977	cytoplasm	GO:0006518 peptide metabolic process; GO:0043043 peptide biosynthetic process; GO:0044267 cellular protein metabolic process; GO:0006807 nitrogen compound metabolic process; GO:0009058 biosynthetic process; GO:0043603 cellular amide metabolic process; GO:	GO:0044464 cell part; GO:0005622 intracellular; GO:0005737 cytoplasm; GO:0032991 macromolecular complex; GO:0044424 intracellular part; GO:0043234 protein complex; GO:0005623 cell; GO:0044444 cytoplasmic part; GO:0005852 eukaryotic translation initiation	GO:0097159 organic cyclic compound binding; GO:1901363 heterocyclic compound binding; GO:0003723 RNA binding; GO:0008135 translation factor activity, RNA binding; GO:1901265 nucleoside phosphate binding; GO:0031369 translation initiation factor binding; G	K03253	EIF3B; translation initiation factor 3 subunit B	sita03013 RNA transport;	IPR000504; IPR013979; IPR012677; IPR011042; IPR034363;	RNA recognition motif domain; Translation initiation factor, beta propellor-like domain; Nucleotide-binding alpha-beta plait domain; Six-bladed beta-propeller, TolB-like; eIF3B, RNA recognition motif;	J	KOG2314	Translation initiation factor 3, subunit b (eIF-3b)
K4AEN4	74	Y	eukaryotic translation initiation factor NCBP [Setaria italica]	LOC101752992	1.191	0.0194966	1.096	0.080279	1.164	0.043864	1.264	0.021762	nucleus	GO:0006518 peptide metabolic process; GO:0043043 peptide biosynthetic process; GO:0044267 cellular protein metabolic process; GO:0006807 nitrogen compound metabolic process; GO:0009058 biosynthetic process; GO:0043603 cellular amide metabolic process; GO:	GO:0044424 intracellular part; GO:0005623 cell; GO:0044464 cell part; GO:0005622 intracellular; GO:0005737 cytoplasm;	GO:0097159 organic cyclic compound binding; GO:1901363 heterocyclic compound binding; GO:0003723 RNA binding; GO:0008135 translation factor activity, RNA binding; GO:0005488 binding; GO:0003676 nucleic acid binding; GO:0003743 translation initiation facto	K03259	EIF4E; translation initiation factor 4E	sita03013 RNA transport;			J	KOG1669	Predicted mRNA cap-binding protein related to eIF-4E
K3ZQG9	57	S	Eukaryotic translation initiation factor 3 subunit C	LOC101760068	1.108	0.123802	1.117	0.098056	0.831	0.0149397	0.824	0.0108352	nucleus	GO:0006518 peptide metabolic process; GO:0043043 peptide biosynthetic process; GO:0044267 cellular protein metabolic process; GO:0006807 nitrogen compound metabolic process; GO:0009058 biosynthetic process; GO:0043603 cellular amide metabolic process; GO:	GO:0044464 cell part; GO:0005622 intracellular; GO:0005737 cytoplasm; GO:0032991 macromolecular complex; GO:0044424 intracellular part; GO:0043234 protein complex; GO:0005623 cell; GO:0044444 cytoplasmic part; GO:0005852 eukaryotic translation initiation	GO:0097159 organic cyclic compound binding; GO:1901363 heterocyclic compound binding; GO:0008135 translation factor activity, RNA binding; GO:0003723 RNA binding; GO:0031369 translation initiation factor binding; GO:0005488 binding; GO:0003676 nucleic aci	K03252	EIF3C; translation initiation factor 3 subunit C	sita03013 RNA transport;	IPR000717; IPR011991; IPR008905;	Proteasome component (PCI) domain; Winged helix-turn-helix DNA-binding domain; Eukaryotic translation initiation factor 3 subunit C, N-terminal domain;	J	KOG1076	Translation initiation factor 3, subunit c (eIF-3c)
K3YPW4	692	S	pumilio homolog 23 isoform X1 [Setaria italica]	LOC101767902	1.069	0.27186	1.356	0.024242	0.965	0.2907	0.761	0.0123171	nucleus			GO:0097159 organic cyclic compound binding; GO:1901363 heterocyclic compound binding; GO:0003723 RNA binding; GO:0005488 binding; GO:0003676 nucleic acid binding;	K14790			IPR011989; IPR016024;	Armadillo-like helical; Armadillo-type fold;	J	KOG2188	Predicted RNA-binding protein, contains Pumilio domains
K3Z1L7	7	S	Ribosomal protein L37	LOC101765315	1.992	0.00066449	4.793	0.00057579	1.458	0.0152185	0.606	0.041259	nucleus	GO:0006518 peptide metabolic process; GO:0043043 peptide biosynthetic process; GO:0044267 cellular protein metabolic process; GO:0006807 nitrogen compound metabolic process; GO:0009058 biosynthetic process; GO:0043603 cellular amide metabolic process; GO:	GO:0005840 ribosome; GO:0043226 organelle; GO:0043229 intracellular organelle; GO:0043232 intracellular non-membrane-bounded organelle; GO:0044464 cell part; GO:0005622 intracellular; GO:0005737 cytoplasm; GO:0032991 macromolecular complex; GO:0044424 int	GO:0003735 structural constituent of ribosome; GO:0005198 structural molecule activity;	K02922	RP-L37e; large subunit ribosomal protein L37e	sita03010 Ribosome;	IPR011332; IPR011331;	Zinc-binding ribosomal protein; Ribosomal protein L37ae/L37e;	J	KOG3475	60S ribosomal protein L37
K3ZVC4	289	S	60S acidic ribosomal protein P0	LOC101764539	0.984	0.40174	1.132	0.119043	0.944	0.107615	0.82	0.039899	cytoplasm	GO:0044085 cellular component biogenesis; GO:0042254 ribosome biogenesis; GO:0022613 ribonucleoprotein complex biogenesis; GO:0071840 cellular component organization or biogenesis;	GO:0005623 cell; GO:0005622 intracellular; GO:0044464 cell part;		K02941	RP-LP0; large subunit ribosomal protein LP0	sita03010 Ribosome;			J	KOG0815	60S acidic ribosomal protein P0
K3ZQG9	221	S	Eukaryotic translation initiation factor 3 subunit C	LOC101760068	1.025	0.47444	1.248	8.4256e-005	0.956	0.33384	0.785	0.0159762	nucleus	GO:0006518 peptide metabolic process; GO:0043043 peptide biosynthetic process; GO:0044267 cellular protein metabolic process; GO:0006807 nitrogen compound metabolic process; GO:0009058 biosynthetic process; GO:0043603 cellular amide metabolic process; GO:	GO:0044464 cell part; GO:0005622 intracellular; GO:0005737 cytoplasm; GO:0032991 macromolecular complex; GO:0044424 intracellular part; GO:0043234 protein complex; GO:0005623 cell; GO:0044444 cytoplasmic part; GO:0005852 eukaryotic translation initiation	GO:0097159 organic cyclic compound binding; GO:1901363 heterocyclic compound binding; GO:0008135 translation factor activity, RNA binding; GO:0003723 RNA binding; GO:0031369 translation initiation factor binding; GO:0005488 binding; GO:0003676 nucleic aci	K03252	EIF3C; translation initiation factor 3 subunit C	sita03013 RNA transport;	IPR000717; IPR011991; IPR008905;	Proteasome component (PCI) domain; Winged helix-turn-helix DNA-binding domain; Eukaryotic translation initiation factor 3 subunit C, N-terminal domain;	J	KOG1076	Translation initiation factor 3, subunit c (eIF-3c)
K3ZQG9	214	S	Eukaryotic translation initiation factor 3 subunit C	LOC101760068	0.937	0.166742	1.4	0.00038031	1.237	0.0053164	0.828	0.00348	nucleus	GO:0006518 peptide metabolic process; GO:0043043 peptide biosynthetic process; GO:0044267 cellular protein metabolic process; GO:0006807 nitrogen compound metabolic process; GO:0009058 biosynthetic process; GO:0043603 cellular amide metabolic process; GO:	GO:0044464 cell part; GO:0005622 intracellular; GO:0005737 cytoplasm; GO:0032991 macromolecular complex; GO:0044424 intracellular part; GO:0043234 protein complex; GO:0005623 cell; GO:0044444 cytoplasmic part; GO:0005852 eukaryotic translation initiation	GO:0097159 organic cyclic compound binding; GO:1901363 heterocyclic compound binding; GO:0008135 translation factor activity, RNA binding; GO:0003723 RNA binding; GO:0031369 translation initiation factor binding; GO:0005488 binding; GO:0003676 nucleic aci	K03252	EIF3C; translation initiation factor 3 subunit C	sita03013 RNA transport;	IPR000717; IPR011991; IPR008905;	Proteasome component (PCI) domain; Winged helix-turn-helix DNA-binding domain; Eukaryotic translation initiation factor 3 subunit C, N-terminal domain;	J	KOG1076	Translation initiation factor 3, subunit c (eIF-3c)
K3XFX3	536	S	H/ACA ribonucleoprotein complex subunit 4-like [Setaria italica]	LOC101761770	1.043	0.60656	1.499	0.03418	1.099	0.20772	0.765	0.044136	cytoplasm	GO:0006396 RNA processing; GO:0006725 cellular aromatic compound metabolic process; GO:0001522 pseudouridine synthesis; GO:1901360 organic cyclic compound metabolic process; GO:0006807 nitrogen compound metabolic process; GO:0044238 primary metabolic proc		GO:0097159 organic cyclic compound binding; GO:1901363 heterocyclic compound binding; GO:0003723 RNA binding; GO:0016853 isomerase activity; GO:0003824 catalytic activity; GO:0005488 binding; GO:0003676 nucleic acid binding; GO:0016866 intramolecular tran	K11131	DKC1; H/ACA ribonucleoprotein complex subunit 4 [EC:5.4.99.-]	sita03008 Ribosome biogenesis in eukaryotes;	IPR020103; IPR015947; IPR002478; IPR032819; IPR002501; IPR012960; IPR004521;	Pseudouridine synthase, catalytic domain; PUA-like domain; PUA domain; tRNA pseudouridylate synthase B, C-terminal; Pseudouridine synthase II, N-terminal; Dyskerin-like; Uncharacterised domain CHP00451;	J	KOG2529	Pseudouridine synthase
K4A6E4	695	Y	Eukaryotic translation initiation factor 3 subunit B	LOC101753504	1.297	0.0040575	1.841	1.51542e-005	1.183	0.035299	0.833	0.0089388	cytoplasm	GO:0006518 peptide metabolic process; GO:0043043 peptide biosynthetic process; GO:0044267 cellular protein metabolic process; GO:0006807 nitrogen compound metabolic process; GO:0009058 biosynthetic process; GO:0043603 cellular amide metabolic process; GO:	GO:0044464 cell part; GO:0005622 intracellular; GO:0005737 cytoplasm; GO:0032991 macromolecular complex; GO:0044424 intracellular part; GO:0043234 protein complex; GO:0005623 cell; GO:0044444 cytoplasmic part; GO:0005852 eukaryotic translation initiation	GO:0097159 organic cyclic compound binding; GO:1901363 heterocyclic compound binding; GO:0003723 RNA binding; GO:0008135 translation factor activity, RNA binding; GO:1901265 nucleoside phosphate binding; GO:0031369 translation initiation factor binding; G	K03253	EIF3B; translation initiation factor 3 subunit B	sita03013 RNA transport;	IPR000504; IPR013979; IPR012677; IPR011042; IPR034363;	RNA recognition motif domain; Translation initiation factor, beta propellor-like domain; Nucleotide-binding alpha-beta plait domain; Six-bladed beta-propeller, TolB-like; eIF3B, RNA recognition motif;	J	KOG2314	Translation initiation factor 3, subunit b (eIF-3b)
K3XYL7	164	S	Eukaryotic translation initiation factor 3 subunit G	LOC101761219	0.867	0.0155229	0.98	0.61572	0.921	0.080277	0.815	0.0050997	chloroplast		GO:0044464 cell part; GO:0005622 intracellular; GO:0005737 cytoplasm; GO:0032991 macromolecular complex; GO:0044424 intracellular part; GO:0043234 protein complex; GO:0005623 cell; GO:0044444 cytoplasmic part; GO:0005852 eukaryotic translation initiation	GO:0097159 organic cyclic compound binding; GO:1901363 heterocyclic compound binding; GO:0003723 RNA binding; GO:0008135 translation factor activity, RNA binding; GO:1901265 nucleoside phosphate binding; GO:0005488 binding; GO:0003676 nucleic acid binding	K03248	EIF3G; translation initiation factor 3 subunit G	sita03013 RNA transport;	IPR000504; IPR024675; IPR034240; IPR012677;	RNA recognition motif domain; Eukaryotic translation initiation factor 3 subunit G, N-terminal; eIF3G, RNA recognition motif; Nucleotide-binding alpha-beta plait domain;	J	KOG0122	Translation initiation factor 3, subunit g (eIF-3g)
K4AF78	110	Y	60S ribosomal protein L13a-4 [Setaria italica]	LOC101782400	0.909	0.06878	1.282	0.008838	1.104	0.09458	0.783	0.015383	chloroplast	GO:0006518 peptide metabolic process; GO:0043043 peptide biosynthetic process; GO:0044267 cellular protein metabolic process; GO:0006807 nitrogen compound metabolic process; GO:0009058 biosynthetic process; GO:0043603 cellular amide metabolic process; GO:	GO:0005840 ribosome; GO:0043229 intracellular organelle; GO:0043232 intracellular non-membrane-bounded organelle; GO:0044446 intracellular organelle part; GO:0005737 cytoplasm; GO:0032991 macromolecular complex; GO:0044424 intracellular part; GO:0005623 c	GO:0003735 structural constituent of ribosome; GO:0005198 structural molecule activity;	K02872	RP-L13Ae; large subunit ribosomal protein L13Ae	sita03010 Ribosome;			J	KOG3204	60S ribosomal protein L13a
K3XMP9	12	S	50S ribosomal protein L17-like [Setaria italica]	LOC101753830	0.781	0.00075559	1.082	0.032718	1.024	0.34958	0.739	0.000104454	mitochondria	GO:0006518 peptide metabolic process; GO:0043043 peptide biosynthetic process; GO:0044267 cellular protein metabolic process; GO:0006807 nitrogen compound metabolic process; GO:0009058 biosynthetic process; GO:0043603 cellular amide metabolic process; GO:	GO:0005840 ribosome; GO:0043226 organelle; GO:0043229 intracellular organelle; GO:0043232 intracellular non-membrane-bounded organelle; GO:0044464 cell part; GO:0005622 intracellular; GO:0005737 cytoplasm; GO:0032991 macromolecular complex; GO:0044424 int	GO:0003735 structural constituent of ribosome; GO:0005198 structural molecule activity;	K02879	RP-L17; large subunit ribosomal protein L17	sita03010 Ribosome;			J	KOG3280	Mitochondrial/chloroplast ribosomal protein L17
K3XYL7	171	T	Eukaryotic translation initiation factor 3 subunit G	LOC101761219	0.758	6.0567e-005	1.053	0.148535	0.964	0.20106	0.694	0.00043639	chloroplast		GO:0044464 cell part; GO:0005622 intracellular; GO:0005737 cytoplasm; GO:0032991 macromolecular complex; GO:0044424 intracellular part; GO:0043234 protein complex; GO:0005623 cell; GO:0044444 cytoplasmic part; GO:0005852 eukaryotic translation initiation	GO:0097159 organic cyclic compound binding; GO:1901363 heterocyclic compound binding; GO:0003723 RNA binding; GO:0008135 translation factor activity, RNA binding; GO:1901265 nucleoside phosphate binding; GO:0005488 binding; GO:0003676 nucleic acid binding	K03248	EIF3G; translation initiation factor 3 subunit G	sita03013 RNA transport;	IPR000504; IPR024675; IPR034240; IPR012677;	RNA recognition motif domain; Eukaryotic translation initiation factor 3 subunit G, N-terminal; eIF3G, RNA recognition motif; Nucleotide-binding alpha-beta plait domain;	J	KOG0122	Translation initiation factor 3, subunit g (eIF-3g)
K3ZQG9	216	S	Eukaryotic translation initiation factor 3 subunit C	LOC101760068	0.98	0.28524	1.351	1.5375e-006	1.095	0.0098601	0.794	5.9769e-005	nucleus	GO:0006518 peptide metabolic process; GO:0043043 peptide biosynthetic process; GO:0044267 cellular protein metabolic process; GO:0006807 nitrogen compound metabolic process; GO:0009058 biosynthetic process; GO:0043603 cellular amide metabolic process; GO:	GO:0044464 cell part; GO:0005622 intracellular; GO:0005737 cytoplasm; GO:0032991 macromolecular complex; GO:0044424 intracellular part; GO:0043234 protein complex; GO:0005623 cell; GO:0044444 cytoplasmic part; GO:0005852 eukaryotic translation initiation	GO:0097159 organic cyclic compound binding; GO:1901363 heterocyclic compound binding; GO:0008135 translation factor activity, RNA binding; GO:0003723 RNA binding; GO:0031369 translation initiation factor binding; GO:0005488 binding; GO:0003676 nucleic aci	K03252	EIF3C; translation initiation factor 3 subunit C	sita03013 RNA transport;	IPR000717; IPR011991; IPR008905;	Proteasome component (PCI) domain; Winged helix-turn-helix DNA-binding domain; Eukaryotic translation initiation factor 3 subunit C, N-terminal domain;	J	KOG1076	Translation initiation factor 3, subunit c (eIF-3c)
K3YPL4	225	S	pumilio homolog 1-like [Setaria italica]	LOC101783559	0.956	0.075257	0.992	0.71404	0.855	0.00037641	0.825	0.00023862	nucleus			GO:0097159 organic cyclic compound binding; GO:1901363 heterocyclic compound binding; GO:0003723 RNA binding; GO:0005488 binding; GO:0003676 nucleic acid binding;	K17943			IPR012940; IPR011989; IPR033712; IPR016024; IPR033133;	Nucleic acid binding NABP; Armadillo-like helical; Pumilio, RNA binding domain; Armadillo-type fold; Pumilio homology domain;	J	KOG1488	Translational repressor Pumilio/PUF3 and related RNA-binding proteins (Puf superfamily)
K3ZBN4	13	S	60S ribosomal protein L29	LOC101761458	1.123	0.051478	1.567	0.0080557	1.106	0.149999	0.793	0.048817	nucleus	GO:0006518 peptide metabolic process; GO:0043043 peptide biosynthetic process; GO:0044267 cellular protein metabolic process; GO:0006807 nitrogen compound metabolic process; GO:0009058 biosynthetic process; GO:0043603 cellular amide metabolic process; GO:	GO:0005840 ribosome; GO:0043226 organelle; GO:0043229 intracellular organelle; GO:0043232 intracellular non-membrane-bounded organelle; GO:0044464 cell part; GO:0005622 intracellular; GO:0005737 cytoplasm; GO:0032991 macromolecular complex; GO:0044424 int	GO:0003735 structural constituent of ribosome; GO:0005198 structural molecule activity;	K02905					J	KOG3504	60S ribosomal protein L29
Ion and Water Transport
K3XUY1	1080	S	cadmium/zinc-transporting ATPase HMA3-like [Setaria italica]	LOC101761756	0.722	0.0075021	0.934	0.107722	1.113	0.049961	0.861	0.0175994	plasma membrane	GO:0006810 transport; GO:0051179 localization; GO:0006812 cation transport; GO:0030001 metal ion transport; GO:0006811 ion transport; GO:0051234 establishment of localization;	GO:0031224 intrinsic component of membrane; GO:0016020 membrane; GO:0016021 integral component of membrane; GO:0044425 membrane part;	GO:0042625 ATPase coupled ion transmembrane transporter activity; GO:1901265 nucleoside phosphate binding; GO:0015399 primary active transmembrane transporter activity; GO:0022892 substrate-specific transporter activity; GO:0016817 hydrolase activity, act	K01534			IPR006121; IPR023299; IPR008250; IPR023214;	Heavy metal-associated domain, HMA; P-type ATPase, cytoplasmic domain N; P-type ATPase, A domain; HAD-like domain;	P	KOG0207	Cation transport ATPase
K3ZQF6	938	S	Plasma membrane ATPase	LOC101782642	0.854	0.051159	0.682	0.0052829	1.081	0.186179	1.354	0.0102838	plasma membrane	GO:0009116 nucleoside metabolic process; GO:0042278 purine nucleoside metabolic process; GO:0009167 purine ribonucleoside monophosphate metabolic process; GO:0009117 nucleotide metabolic process; GO:0044699 single-organism process; GO:0046129 purine ribon	GO:0031224 intrinsic component of membrane; GO:0016020 membrane; GO:0016021 integral component of membrane; GO:0044425 membrane part;	GO:1901265 nucleoside phosphate binding; GO:0043167 ion binding; GO:0016817 hydrolase activity, acting on acid anhydrides; GO:0016787 hydrolase activity; GO:0000166 nucleotide binding; GO:0017111 nucleoside-triphosphatase activity; GO:0016887 ATPase activ	K01535	PMA1; H+-transporting ATPase [EC:7.1.2.1]	sita00190 Oxidative phosphorylation;	IPR023298; IPR004014; IPR008250; IPR023299; IPR023214;	P-type ATPase, transmembrane domain; Cation-transporting P-type ATPase, N-terminal; P-type ATPase, A domain; P-type ATPase, cytoplasmic domain N; HAD-like domain;	P	KOG0205	Plasma membrane H+-transporting ATPase
K3YUP4	283	S	aquaporin PIP2-4 [Setaria italica]	LOC101753029	0.739	0.0053786	1.127	0.0071398	1.511	0.00145638	0.991	0.61746	plasma membrane	GO:0006810 transport; GO:0051179 localization; GO:0051234 establishment of localization;	GO:0016020 membrane;	GO:0005215 transporter activity;	K09872			IPR023271;	Aquaporin-like;	G	KOG0223	Aquaporin (major intrinsic protein family)
K3YUP4	286	S	aquaporin PIP2-4 [Setaria italica]	LOC101753029	0.742	0.008078	1.083	0.080143	1.505	0.0198799	1.031	0.396	plasma membrane	GO:0006810 transport; GO:0051179 localization; GO:0051234 establishment of localization;	GO:0016020 membrane;	GO:0005215 transporter activity;	K09872			IPR023271;	Aquaporin-like;	G	KOG0223	Aquaporin (major intrinsic protein family)
K3Y958	285	S	aquaporin PIP2-5 [Setaria italica]	LOC101761554	0.682	0.0057423	0.84	0.061642	1.254	0.0048629	1.018	0.60486	plasma membrane	GO:0006810 transport; GO:0051179 localization; GO:0051234 establishment of localization;	GO:0016020 membrane;	GO:0005215 transporter activity;	K09872			IPR023271;	Aquaporin-like;	G	KOG0223	Aquaporin (major intrinsic protein family)
K3ZVT1	281	S	aquaporin PIP2-6 [Setaria italica]	LOC101756292	0.671	0.00057811	1.174	0.00104346	1.752	0.000183167	1.002	0.93898	plasma membrane	GO:0006810 transport; GO:0051179 localization; GO:0051234 establishment of localization;	GO:0016020 membrane;	GO:0005215 transporter activity;	K09872			IPR023271;	Aquaporin-like;	G	KOG0223	Aquaporin (major intrinsic protein family)
K3ZVT1	284	S	aquaporin PIP2-6 [Setaria italica]	LOC101756292	0.654	0.00030297	1.1	0.029238	1.807	8.3865e-005	1.075	0.067816	plasma membrane	GO:0006810 transport; GO:0051179 localization; GO:0051234 establishment of localization;	GO:0016020 membrane;	GO:0005215 transporter activity;	K09872			IPR023271;	Aquaporin-like;	G	KOG0223	Aquaporin (major intrinsic protein family)
K3ZVT2	281	S	aquaporin PIP2-6-like [Setaria italica]	LOC101755885	0.717	0.0028186	1.211	0.0128779	1.643	0.00081532	0.972	0.60546	plasma membrane	GO:0006810 transport; GO:0051179 localization; GO:0051234 establishment of localization;	GO:0016020 membrane;	GO:0005215 transporter activity;	K09872			IPR023271;	Aquaporin-like;	G	KOG0223	Aquaporin (major intrinsic protein family)
K3ZVT2	286	S	aquaporin PIP2-6-like [Setaria italica]	LOC101755885	0.733	0.0061047	1.202	0.0123798	1.59	0.00190082	0.97	0.57164	plasma membrane	GO:0006810 transport; GO:0051179 localization; GO:0051234 establishment of localization;	GO:0016020 membrane;	GO:0005215 transporter activity;	K09872			IPR023271;	Aquaporin-like;	G	KOG0223	Aquaporin (major intrinsic protein family)
K3Y5D3	145	S	Potassium transporter	LOC101765477	0.854	0.0518	1.12	0.057019	1.632	0.002203	1.245	0.020041	plasma membrane	GO:0098655 cation transmembrane transport; GO:0034220 ion transmembrane transport; GO:0098660 inorganic ion transmembrane transport; GO:0030001 metal ion transport; GO:0071804 cellular potassium ion transport; GO:0044763 single-organism cellular process;	GO:0016020 membrane;	GO:0046873 metal ion transmembrane transporter activity; GO:0015075 ion transmembrane transporter activity; GO:0022892 substrate-specific transporter activity; GO:0015077 monovalent inorganic cation transmembrane transporter activity; GO:0022890 inorganic	K03549
K3Y5D3	672	S	Potassium transporter	LOC101765477	0.792	0.0041956	1.162	0.0106584	1.469	0.00147673	1.001	0.9918	plasma membrane	GO:0098655 cation transmembrane transport; GO:0034220 ion transmembrane transport; GO:0098660 inorganic ion transmembrane transport; GO:0030001 metal ion transport; GO:0071804 cellular potassium ion transport; GO:0044763 single-organism cellular process;	GO:0016020 membrane;	GO:0046873 metal ion transmembrane transporter activity; GO:0015075 ion transmembrane transporter activity; GO:0022892 substrate-specific transporter activity; GO:0015077 monovalent inorganic cation transmembrane transporter activity; GO:0022890 inorganic	K03549
K3Y5D3	673	T	Potassium transporter	LOC101765477	0.751	0.0021604	1.158	0.0062034	1.564	0.00073724	1.014	0.72782	plasma membrane	GO:0098655 cation transmembrane transport; GO:0034220 ion transmembrane transport; GO:0098660 inorganic ion transmembrane transport; GO:0030001 metal ion transport; GO:0071804 cellular potassium ion transport; GO:0044763 single-organism cellular process;	GO:0016020 membrane;	GO:0046873 metal ion transmembrane transporter activity; GO:0015075 ion transmembrane transporter activity; GO:0022892 substrate-specific transporter activity; GO:0015077 monovalent inorganic cation transmembrane transporter activity; GO:0022890 inorganic	K03549
K3Y5D3	675	S	Potassium transporter	LOC101765477	0.779	0.0088229	1.234	0.027784	1.556	0.0009628	0.981	0.80834	plasma membrane	GO:0098655 cation transmembrane transport; GO:0034220 ion transmembrane transport; GO:0098660 inorganic ion transmembrane transport; GO:0030001 metal ion transport; GO:0071804 cellular potassium ion transport; GO:0044763 single-organism cellular process;	GO:0016020 membrane;	GO:0046873 metal ion transmembrane transporter activity; GO:0015075 ion transmembrane transporter activity; GO:0022892 substrate-specific transporter activity; GO:0015077 monovalent inorganic cation transmembrane transporter activity; GO:0022890 inorganic	K03549
K3Y5D3	679	S	Potassium transporter	LOC101765477	0.785	0.0044583	1.132	0.033379	1.499	0.00105707	1.039	0.43764	plasma membrane	GO:0098655 cation transmembrane transport; GO:0034220 ion transmembrane transport; GO:0098660 inorganic ion transmembrane transport; GO:0030001 metal ion transport; GO:0071804 cellular potassium ion transport; GO:0044763 single-organism cellular process;	GO:0016020 membrane;	GO:0046873 metal ion transmembrane transporter activity; GO:0015075 ion transmembrane transporter activity; GO:0022892 substrate-specific transporter activity; GO:0015077 monovalent inorganic cation transmembrane transporter activity; GO:0022890 inorganic	K03549
K3Y5D3	689	S	Potassium transporter	LOC101765477	0.802	0.03198	1.08	0.26456	1.517	0.0145953	1.126	0.181197	plasma membrane	GO:0098655 cation transmembrane transport; GO:0034220 ion transmembrane transport; GO:0098660 inorganic ion transmembrane transport; GO:0030001 metal ion transport; GO:0071804 cellular potassium ion transport; GO:0044763 single-organism cellular process;	GO:0016020 membrane;	GO:0046873 metal ion transmembrane transporter activity; GO:0015075 ion transmembrane transporter activity; GO:0022892 substrate-specific transporter activity; GO:0015077 monovalent inorganic cation transmembrane transporter activity; GO:0022890 inorganic	K03549
K3YD82	691	S	Potassium transporter	LOC101766299	0.647	0.0023434	0.408	5.6178e-005	0.935	0.4623	1.485	0.0056619	plasma membrane	GO:0098655 cation transmembrane transport; GO:0034220 ion transmembrane transport; GO:0098660 inorganic ion transmembrane transport; GO:0030001 metal ion transport; GO:0071804 cellular potassium ion transport; GO:0044763 single-organism cellular process;	GO:0016020 membrane;	GO:0046873 metal ion transmembrane transporter activity; GO:0015075 ion transmembrane transporter activity; GO:0022892 substrate-specific transporter activity; GO:0015077 monovalent inorganic cation transmembrane transporter activity; GO:0022890 inorganic	K03549
K3YD82	692	S	Potassium transporter	LOC101766299	0.639	0.0029794	0.408	6.3484e-005	0.94	0.51898	1.473	0.0067583	plasma membrane	GO:0098655 cation transmembrane transport; GO:0034220 ion transmembrane transport; GO:0098660 inorganic ion transmembrane transport; GO:0030001 metal ion transport; GO:0071804 cellular potassium ion transport; GO:0044763 single-organism cellular process;	GO:0016020 membrane;	GO:0046873 metal ion transmembrane transporter activity; GO:0015075 ion transmembrane transporter activity; GO:0022892 substrate-specific transporter activity; GO:0015077 monovalent inorganic cation transmembrane transporter activity; GO:0022890 inorganic	K03549
K3YD82	694	S	Potassium transporter	LOC101766299	0.673	0.02536	0.441	0.0026645	0.885	0.30964	1.35	0.080316	plasma membrane	GO:0098655 cation transmembrane transport; GO:0034220 ion transmembrane transport; GO:0098660 inorganic ion transmembrane transport; GO:0030001 metal ion transport; GO:0071804 cellular potassium ion transport; GO:0044763 single-organism cellular process;	GO:0016020 membrane;	GO:0046873 metal ion transmembrane transporter activity; GO:0015075 ion transmembrane transporter activity; GO:0022892 substrate-specific transporter activity; GO:0015077 monovalent inorganic cation transmembrane transporter activity; GO:0022890 inorganic	K03549
K3Z3A4	991	S	sodium/hydrogen exchanger 8 [Setaria italica]	LOC101764447	1.32	0.0125354	1.219	0.049883	1.328	0.063976	1.439	0.047556	cytoplasm	GO:0006810 transport; GO:0055085 transmembrane transport; GO:0051179 localization; GO:0006812 cation transport; GO:0006811 ion transport; GO:0051234 establishment of localization;	GO:0031224 intrinsic component of membrane; GO:0016020 membrane; GO:0016021 integral component of membrane; GO:0044425 membrane part;	GO:0015298 solute:cation antiporter activity; GO:0022804 active transmembrane transporter activity; GO:0015291 secondary active transmembrane transporter activity; GO:0015075 ion transmembrane transporter activity; GO:0015299 solute:proton antiporter acti				IPR000595; IPR006153; IPR018490; IPR014710;	Cyclic nucleotide-binding domain; Cation/H+ exchanger; Cyclic nucleotide-binding-like; RmlC-like jelly roll fold;	P	KOG1965	Sodium/hydrogen exchanger protein
K3Z3A4	1010	S	sodium/hydrogen exchanger 8 [Setaria italica]	LOC101764447	1.201	0.056901	1.095	0.20418	1.275	0.077043	1.398	0.025499	cytoplasm	GO:0006810 transport; GO:0055085 transmembrane transport; GO:0051179 localization; GO:0006812 cation transport; GO:0006811 ion transport; GO:0051234 establishment of localization;	GO:0031224 intrinsic component of membrane; GO:0016020 membrane; GO:0016021 integral component of membrane; GO:0044425 membrane part;	GO:0015298 solute:cation antiporter activity; GO:0022804 active transmembrane transporter activity; GO:0015291 secondary active transmembrane transporter activity; GO:0015075 ion transmembrane transporter activity; GO:0015299 solute:proton antiporter acti				IPR000595; IPR006153; IPR018490; IPR014710;	Cyclic nucleotide-binding domain; Cation/H+ exchanger; Cyclic nucleotide-binding-like; RmlC-like jelly roll fold;	P	KOG1965	Sodium/hydrogen exchanger protein
K3Z3A4	1022	S	sodium/hydrogen exchanger 8 [Setaria italica]	LOC101764447	1.226	0.075402	0.904	0.34288	1.078	0.43458	1.462	0.0181353	cytoplasm	GO:0006810 transport; GO:0055085 transmembrane transport; GO:0051179 localization; GO:0006812 cation transport; GO:0006811 ion transport; GO:0051234 establishment of localization;	GO:0031224 intrinsic component of membrane; GO:0016020 membrane; GO:0016021 integral component of membrane; GO:0044425 membrane part;	GO:0015298 solute:cation antiporter activity; GO:0022804 active transmembrane transporter activity; GO:0015291 secondary active transmembrane transporter activity; GO:0015075 ion transmembrane transporter activity; GO:0015299 solute:proton antiporter acti				IPR000595; IPR006153; IPR018490; IPR014710;	Cyclic nucleotide-binding domain; Cation/H+ exchanger; Cyclic nucleotide-binding-like; RmlC-like jelly roll fold;	P	KOG1965	Sodium/hydrogen exchanger protein
K3Z3A4	1061	S	sodium/hydrogen exchanger 8 [Setaria italica]	LOC101764447	1.307	0.0183965	1.235	0.033259	1.202	0.126824	1.273	0.059596	cytoplasm	GO:0006810 transport; GO:0055085 transmembrane transport; GO:0051179 localization; GO:0006812 cation transport; GO:0006811 ion transport; GO:0051234 establishment of localization;	GO:0031224 intrinsic component of membrane; GO:0016020 membrane; GO:0016021 integral component of membrane; GO:0044425 membrane part;	GO:0015298 solute:cation antiporter activity; GO:0022804 active transmembrane transporter activity; GO:0015291 secondary active transmembrane transporter activity; GO:0015075 ion transmembrane transporter activity; GO:0015299 solute:proton antiporter acti				IPR000595; IPR006153; IPR018490; IPR014710;	Cyclic nucleotide-binding domain; Cation/H+ exchanger; Cyclic nucleotide-binding-like; RmlC-like jelly roll fold;	P	KOG1965	Sodium/hydrogen exchanger protein
K3Z3A4	1062	S	sodium/hydrogen exchanger 8 [Setaria italica]	LOC101764447	1.741	0.021759	1.148	0.25246	0.989	0.90788	1.5	0.054119	cytoplasm	GO:0006810 transport; GO:0055085 transmembrane transport; GO:0051179 localization; GO:0006812 cation transport; GO:0006811 ion transport; GO:0051234 establishment of localization;	GO:0031224 intrinsic component of membrane; GO:0016020 membrane; GO:0016021 integral component of membrane; GO:0044425 membrane part;	GO:0015298 solute:cation antiporter activity; GO:0022804 active transmembrane transporter activity; GO:0015291 secondary active transmembrane transporter activity; GO:0015075 ion transmembrane transporter activity; GO:0015299 solute:proton antiporter acti				IPR000595; IPR006153; IPR018490; IPR014710;	Cyclic nucleotide-binding domain; Cation/H+ exchanger; Cyclic nucleotide-binding-like; RmlC-like jelly roll fold;	P	KOG1965	Sodium/hydrogen exchanger protein
K3Z3A4	1068	S	sodium/hydrogen exchanger 8 [Setaria italica]	LOC101764447	1.193	0.16592	0.982	0.91456	1.185	0.183603	1.44	0.0194423	cytoplasm	GO:0006810 transport; GO:0055085 transmembrane transport; GO:0051179 localization; GO:0006812 cation transport; GO:0006811 ion transport; GO:0051234 establishment of localization;	GO:0031224 intrinsic component of membrane; GO:0016020 membrane; GO:0016021 integral component of membrane; GO:0044425 membrane part;	GO:0015298 solute:cation antiporter activity; GO:0022804 active transmembrane transporter activity; GO:0015291 secondary active transmembrane transporter activity; GO:0015075 ion transmembrane transporter activity; GO:0015299 solute:proton antiporter acti				IPR000595; IPR006153; IPR018490; IPR014710;	Cyclic nucleotide-binding domain; Cation/H+ exchanger; Cyclic nucleotide-binding-like; RmlC-like jelly roll fold;	P	KOG1965	Sodium/hydrogen exchanger protein
K3Z3A4	1081	S	sodium/hydrogen exchanger 8 [Setaria italica]	LOC101764447	1.242	0.0157401	0.917	0.20664	1.121	0.27518	1.519	0.0096628	cytoplasm	GO:0006810 transport; GO:0055085 transmembrane transport; GO:0051179 localization; GO:0006812 cation transport; GO:0006811 ion transport; GO:0051234 establishment of localization;	GO:0031224 intrinsic component of membrane; GO:0016020 membrane; GO:0016021 integral component of membrane; GO:0044425 membrane part;	GO:0015298 solute:cation antiporter activity; GO:0022804 active transmembrane transporter activity; GO:0015291 secondary active transmembrane transporter activity; GO:0015075 ion transmembrane transporter activity; GO:0015299 solute:proton antiporter acti				IPR000595; IPR006153; IPR018490; IPR014710;	Cyclic nucleotide-binding domain; Cation/H+ exchanger; Cyclic nucleotide-binding-like; RmlC-like jelly roll fold;	P	KOG1965	Sodium/hydrogen exchanger protein
K3Z3A4	1142	S	sodium/hydrogen exchanger 8 [Setaria italica]	LOC101764447	1.029	0.68108	0.867	0.101855	1.135	0.2581	1.346	0.038616	cytoplasm	GO:0006810 transport; GO:0055085 transmembrane transport; GO:0051179 localization; GO:0006812 cation transport; GO:0006811 ion transport; GO:0051234 establishment of localization;	GO:0031224 intrinsic component of membrane; GO:0016020 membrane; GO:0016021 integral component of membrane; GO:0044425 membrane part;	GO:0015298 solute:cation antiporter activity; GO:0022804 active transmembrane transporter activity; GO:0015291 secondary active transmembrane transporter activity; GO:0015075 ion transmembrane transporter activity; GO:0015299 solute:proton antiporter acti				IPR000595; IPR006153; IPR018490; IPR014710;	Cyclic nucleotide-binding domain; Cation/H+ exchanger; Cyclic nucleotide-binding-like; RmlC-like jelly roll fold;	P	KOG1965	Sodium/hydrogen exchanger protein
K3XEU4	135	S	putative ADP-ribosylation factor GTPase-activating protein AGD14 [Zea mays]	LOC101783659	0.98	0.66612	0.776	0.0092013	0.997	0.95502	1.261	0.0173802	nucleus			GO:0098772 molecular function regulator; GO:0030234 enzyme regulator activity; GO:0008047 enzyme activator activity; GO:0060589 nucleoside-triphosphatase regulator activity; GO:0005096 GTPase activator activity; GO:0030695 GTPase regulator activity;						T	KOG0702	Predicted GTPase-activating protein
K3XEU4	194	S	putative ADP-ribosylation factor GTPase-activating protein AGD14 [Zea mays]	LOC101783659	0.869	0.00144092	0.719	0.00143545	1.027	0.54644	1.24	0.0163842	nucleus			GO:0098772 molecular function regulator; GO:0030234 enzyme regulator activity; GO:0008047 enzyme activator activity; GO:0060589 nucleoside-triphosphatase regulator activity; GO:0005096 GTPase activator activity; GO:0030695 GTPase regulator activity;						T	KOG0702	Predicted GTPase-activating protein
K3XEU4	253	S	putative ADP-ribosylation factor GTPase-activating protein AGD14 [Zea mays]	LOC101783659	1.279	0.0075162	1.108	0.039038	0.851	0.040103	0.982	0.6675	nucleus			GO:0098772 molecular function regulator; GO:0030234 enzyme regulator activity; GO:0008047 enzyme activator activity; GO:0060589 nucleoside-triphosphatase regulator activity; GO:0005096 GTPase activator activity; GO:0030695 GTPase regulator activity;						T	KOG0702	Predicted GTPase-activating protein
K3XEU4	282	S	putative ADP-ribosylation factor GTPase-activating protein AGD14 [Zea mays]	LOC101783659	1.039	0.62338	0.871	0.05334	1.04	0.59306	1.24	0.026183	nucleus			GO:0098772 molecular function regulator; GO:0030234 enzyme regulator activity; GO:0008047 enzyme activator activity; GO:0060589 nucleoside-triphosphatase regulator activity; GO:0005096 GTPase activator activity; GO:0030695 GTPase regulator activity;						T	KOG0702	Predicted GTPase-activating protein
K3XEU4	285	S	putative ADP-ribosylation factor GTPase-activating protein AGD14 [Zea mays]	LOC101783659	1.209	0.0149221	0.971	0.39718	1.055	0.128383	1.315	0.00107645	nucleus			GO:0098772 molecular function regulator; GO:0030234 enzyme regulator activity; GO:0008047 enzyme activator activity; GO:0060589 nucleoside-triphosphatase regulator activity; GO:0005096 GTPase activator activity; GO:0030695 GTPase regulator activity;						T	KOG0702	Predicted GTPase-activating protein
K3YQD1	172	S	probable ADP-ribosylation factor GTPase-activating protein AGD14 [Setaria italica]	LOC101781376	0.869	0.00022199	0.63	4.5107e-006	0.889	0.00058133	1.226	0.00025989	nucleus			GO:0098772 molecular function regulator; GO:0030234 enzyme regulator activity; GO:0008047 enzyme activator activity; GO:0060589 nucleoside-triphosphatase regulator activity; GO:0005096 GTPase activator activity; GO:0030695 GTPase regulator activity;						T	KOG0702	Predicted GTPase-activating protein
K3YQD1	207	S	probable ADP-ribosylation factor GTPase-activating protein AGD14 [Setaria italica]	LOC101781376	0.833	0.008003	0.62	7.8153e-005	0.895	0.043743	1.202	0.0036019	nucleus			GO:0098772 molecular function regulator; GO:0030234 enzyme regulator activity; GO:0008047 enzyme activator activity; GO:0060589 nucleoside-triphosphatase regulator activity; GO:0005096 GTPase activator activity; GO:0030695 GTPase regulator activity;						T	KOG0702	Predicted GTPase-activating protein
K3YQD1	231	S	probable ADP-ribosylation factor GTPase-activating protein AGD14 [Setaria italica]	LOC101781376	0.793	0.00145708	0.743	0.00162272	0.976	0.171621	1.041	0.29672	nucleus			GO:0098772 molecular function regulator; GO:0030234 enzyme regulator activity; GO:0008047 enzyme activator activity; GO:0060589 nucleoside-triphosphatase regulator activity; GO:0005096 GTPase activator activity; GO:0030695 GTPase regulator activity;						T	KOG0702	Predicted GTPase-activating protein
K3YQD1	315	S	probable ADP-ribosylation factor GTPase-activating protein AGD14 [Setaria italica]	LOC101781376	1.22	0.029763	1.103	0.107318	0.955	0.093922	1.056	0.064016	nucleus			GO:0098772 molecular function regulator; GO:0030234 enzyme regulator activity; GO:0008047 enzyme activator activity; GO:0060589 nucleoside-triphosphatase regulator activity; GO:0005096 GTPase activator activity; GO:0030695 GTPase regulator activity;						T	KOG0702	Predicted GTPase-activating protein
K4AKS6	452	S	probable ADP-ribosylation factor GTPase-activating protein AGD6 [Setaria italica]	LOC101768792	0.921	0.064244	0.803	0.00067963	1.357	5.6632e-005	1.556	1.84627e-005	nucleus			GO:0098772 molecular function regulator; GO:0030234 enzyme regulator activity; GO:0008047 enzyme activator activity; GO:0060589 nucleoside-triphosphatase regulator activity; GO:0005096 GTPase activator activity; GO:0030695 GTPase regulator activity;	K12492	ARFGAP1; ADP-ribosylation factor GTPase-activating protein 1	sita04144 Endocytosis;			TUZ	KOG0704	ADP-ribosylation factor GTPase activator
K4AKS6	472	S	probable ADP-ribosylation factor GTPase-activating protein AGD6 [Setaria italica]	LOC101768792	1.104	0.0059001	1.002	0.90506	1.259	0.00028152	1.388	4.3434e-005	nucleus			GO:0098772 molecular function regulator; GO:0030234 enzyme regulator activity; GO:0008047 enzyme activator activity; GO:0060589 nucleoside-triphosphatase regulator activity; GO:0005096 GTPase activator activity; GO:0030695 GTPase regulator activity;	K12492	ARFGAP1; ADP-ribosylation factor GTPase-activating protein 1	sita04144 Endocytosis;			TUZ	KOG0704	ADP-ribosylation factor GTPase activator
K3YUP4	283	S	aquaporin PIP2-4 [Setaria italica]	LOC101753029	0.739	0.0053786	1.127	0.0071398	1.511	0.00145638	0.991	0.61746	plasma membrane	GO:0006810 transport; GO:0051179 localization; GO:0051234 establishment of localization;	GO:0016020 membrane;	GO:0005215 transporter activity;	K09872			IPR023271;	Aquaporin-like;	G	KOG0223	Aquaporin (major intrinsic protein family)
K3YUP4	286	S	aquaporin PIP2-4 [Setaria italica]	LOC101753029	0.742	0.008078	1.083	0.080143	1.505	0.0198799	1.031	0.396	plasma membrane	GO:0006810 transport; GO:0051179 localization; GO:0051234 establishment of localization;	GO:0016020 membrane;	GO:0005215 transporter activity;	K09872			IPR023271;	Aquaporin-like;	G	KOG0223	Aquaporin (major intrinsic protein family)
K3Y958	285	S	aquaporin PIP2-5 [Setaria italica]	LOC101761554	0.682	0.0057423	0.84	0.061642	1.254	0.0048629	1.018	0.60486	plasma membrane	GO:0006810 transport; GO:0051179 localization; GO:0051234 establishment of localization;	GO:0016020 membrane;	GO:0005215 transporter activity;	K09872			IPR023271;	Aquaporin-like;	G	KOG0223	Aquaporin (major intrinsic protein family)
K3ZVT1	281	S	aquaporin PIP2-6 [Setaria italica]	LOC101756292	0.671	0.00057811	1.174	0.00104346	1.752	0.000183167	1.002	0.93898	plasma membrane	GO:0006810 transport; GO:0051179 localization; GO:0051234 establishment of localization;	GO:0016020 membrane;	GO:0005215 transporter activity;	K09872			IPR023271;	Aquaporin-like;	G	KOG0223	Aquaporin (major intrinsic protein family)
K3ZVT1	284	S	aquaporin PIP2-6 [Setaria italica]	LOC101756292	0.654	0.00030297	1.1	0.029238	1.807	8.3865e-005	1.075	0.067816	plasma membrane	GO:0006810 transport; GO:0051179 localization; GO:0051234 establishment of localization;	GO:0016020 membrane;	GO:0005215 transporter activity;	K09872			IPR023271;	Aquaporin-like;	G	KOG0223	Aquaporin (major intrinsic protein family)
K3ZVT2	281	S	aquaporin PIP2-6-like [Setaria italica]	LOC101755885	0.717	0.0028186	1.211	0.0128779	1.643	0.00081532	0.972	0.60546	plasma membrane	GO:0006810 transport; GO:0051179 localization; GO:0051234 establishment of localization;	GO:0016020 membrane;	GO:0005215 transporter activity;	K09872			IPR023271;	Aquaporin-like;	G	KOG0223	Aquaporin (major intrinsic protein family)
K3ZVT2	286	S	aquaporin PIP2-6-like [Setaria italica]	LOC101755885	0.733	0.0061047	1.202	0.0123798	1.59	0.00190082	0.97	0.57164	plasma membrane	GO:0006810 transport; GO:0051179 localization; GO:0051234 establishment of localization;	GO:0016020 membrane;	GO:0005215 transporter activity;	K09872			IPR023271;	Aquaporin-like;	G	KOG0223	Aquaporin (major intrinsic protein family)
K4AE67	10	S	aquaporin TIP1-1 [Setaria italica]	LOC101767863	1.095	0.0195243	1.913	3.8732e-006	1.384	0.000104785	0.792	0.00024247	cytoplasm	GO:0006810 transport; GO:0051179 localization; GO:0051234 establishment of localization;	GO:0016020 membrane;	GO:0005215 transporter activity;	K09873			IPR023271;	Aquaporin-like;	G	KOG0223	Aquaporin (major intrinsic protein family)
Carbon metabolism
K3ZDH8	569	S	ATP-dependent 6-phosphofructokinase	LOC101762810	0.866	0.0007409	0.644	0.00023755	1.411	2.0998e-005	1.897	5.6362e-005	mitochondria	GO:0006757 ATP generation from ADP; GO:0009116 nucleoside metabolic process; GO:0042278 purine nucleoside metabolic process; GO:0006165 nucleoside diphosphate phosphorylation; GO:0046031 ADP metabolic process; GO:0019362 pyridine nucleotide metabolic proc		GO:0003872 6-phosphofructokinase activity; GO:0008233 peptidase activity; GO:1901265 nucleoside phosphate binding; GO:0016773 phosphotransferase activity, alcohol group as acceptor; GO:0016787 hydrolase activity; GO:0097159 organic cyclic compound binding	K00850	pfkA; 6-phosphofructokinase 1 [EC:2.7.1.11]	sita01230 Biosynthesis of amino acids; sita03018 RNA degradation; sita00030 Pentose phosphate pathway; sita00010 Glycolysis / Gluconeogenesis; sita00052 Galactose metabolism; sita01200 Carbon metabolism; sita01100 Metabolic pathways; sita01110 Biosynthesi	IPR007863; IPR011765; IPR011249; IPR000023; IPR011237;	Peptidase M16, C-terminal; Peptidase M16, N-terminal; Metalloenzyme, LuxS/M16 peptidase-like; Phosphofructokinase domain; Peptidase M16 domain;	G	KOG2440	Pyrophosphate-dependent phosphofructo-1-kinase
K3ZDH8	570	Y	ATP-dependent 6-phosphofructokinase	LOC101762810	0.993	0.7453	0.757	0.0009826	1.16	0.0125205	1.521	0.00056165	mitochondria	GO:0006757 ATP generation from ADP; GO:0009116 nucleoside metabolic process; GO:0042278 purine nucleoside metabolic process; GO:0006165 nucleoside diphosphate phosphorylation; GO:0046031 ADP metabolic process; GO:0019362 pyridine nucleotide metabolic proc		GO:0003872 6-phosphofructokinase activity; GO:0008233 peptidase activity; GO:1901265 nucleoside phosphate binding; GO:0016773 phosphotransferase activity, alcohol group as acceptor; GO:0016787 hydrolase activity; GO:0097159 organic cyclic compound binding	K00850	pfkA; 6-phosphofructokinase 1 [EC:2.7.1.11]	sita01230 Biosynthesis of amino acids; sita03018 RNA degradation; sita00030 Pentose phosphate pathway; sita00010 Glycolysis / Gluconeogenesis; sita00052 Galactose metabolism; sita01200 Carbon metabolism; sita01100 Metabolic pathways; sita01110 Biosynthesi	IPR007863; IPR011765; IPR011249; IPR000023; IPR011237;	Peptidase M16, C-terminal; Peptidase M16, N-terminal; Metalloenzyme, LuxS/M16 peptidase-like; Phosphofructokinase domain; Peptidase M16 domain;	G	KOG2440	Pyrophosphate-dependent phosphofructo-1-kinase
K3ZDH8	580	S	ATP-dependent 6-phosphofructokinase	LOC101762810	1.148	0.0037179	0.931	0.077756	1.113	0.046324	1.373	0.0017388	mitochondria	GO:0006757 ATP generation from ADP; GO:0009116 nucleoside metabolic process; GO:0042278 purine nucleoside metabolic process; GO:0006165 nucleoside diphosphate phosphorylation; GO:0046031 ADP metabolic process; GO:0019362 pyridine nucleotide metabolic proc		GO:0003872 6-phosphofructokinase activity; GO:0008233 peptidase activity; GO:1901265 nucleoside phosphate binding; GO:0016773 phosphotransferase activity, alcohol group as acceptor; GO:0016787 hydrolase activity; GO:0097159 organic cyclic compound binding	K00850	pfkA; 6-phosphofructokinase 1 [EC:2.7.1.11]	sita01230 Biosynthesis of amino acids; sita03018 RNA degradation; sita00030 Pentose phosphate pathway; sita00010 Glycolysis / Gluconeogenesis; sita00052 Galactose metabolism; sita01200 Carbon metabolism; sita01100 Metabolic pathways; sita01110 Biosynthesi	IPR007863; IPR011765; IPR011249; IPR000023; IPR011237;	Peptidase M16, C-terminal; Peptidase M16, N-terminal; Metalloenzyme, LuxS/M16 peptidase-like; Phosphofructokinase domain; Peptidase M16 domain;	G	KOG2440	Pyrophosphate-dependent phosphofructo-1-kinase
K3ZDH8	581	S	ATP-dependent 6-phosphofructokinase	LOC101762810	1.253	0.034822	1.002	0.99466	1.046	0.69976	1.308	0.126037	mitochondria	GO:0006757 ATP generation from ADP; GO:0009116 nucleoside metabolic process; GO:0042278 purine nucleoside metabolic process; GO:0006165 nucleoside diphosphate phosphorylation; GO:0046031 ADP metabolic process; GO:0019362 pyridine nucleotide metabolic proc		GO:0003872 6-phosphofructokinase activity; GO:0008233 peptidase activity; GO:1901265 nucleoside phosphate binding; GO:0016773 phosphotransferase activity, alcohol group as acceptor; GO:0016787 hydrolase activity; GO:0097159 organic cyclic compound binding	K00850	pfkA; 6-phosphofructokinase 1 [EC:2.7.1.11]	sita01230 Biosynthesis of amino acids; sita03018 RNA degradation; sita00030 Pentose phosphate pathway; sita00010 Glycolysis / Gluconeogenesis; sita00052 Galactose metabolism; sita01200 Carbon metabolism; sita01100 Metabolic pathways; sita01110 Biosynthesi	IPR007863; IPR011765; IPR011249; IPR000023; IPR011237;	Peptidase M16, C-terminal; Peptidase M16, N-terminal; Metalloenzyme, LuxS/M16 peptidase-like; Phosphofructokinase domain; Peptidase M16 domain;	G	KOG2440	Pyrophosphate-dependent phosphofructo-1-kinase
K3ZDH8	583	S	ATP-dependent 6-phosphofructokinase	LOC101762810	1.128	0.0088769	0.863	0.0080392	1.181	0.0024408	1.543	0.000120913	mitochondria	GO:0006757 ATP generation from ADP; GO:0009116 nucleoside metabolic process; GO:0042278 purine nucleoside metabolic process; GO:0006165 nucleoside diphosphate phosphorylation; GO:0046031 ADP metabolic process; GO:0019362 pyridine nucleotide metabolic proc		GO:0003872 6-phosphofructokinase activity; GO:0008233 peptidase activity; GO:1901265 nucleoside phosphate binding; GO:0016773 phosphotransferase activity, alcohol group as acceptor; GO:0016787 hydrolase activity; GO:0097159 organic cyclic compound binding	K00850	pfkA; 6-phosphofructokinase 1 [EC:2.7.1.11]	sita01230 Biosynthesis of amino acids; sita03018 RNA degradation; sita00030 Pentose phosphate pathway; sita00010 Glycolysis / Gluconeogenesis; sita00052 Galactose metabolism; sita01200 Carbon metabolism; sita01100 Metabolic pathways; sita01110 Biosynthesi	IPR007863; IPR011765; IPR011249; IPR000023; IPR011237;	Peptidase M16, C-terminal; Peptidase M16, N-terminal; Metalloenzyme, LuxS/M16 peptidase-like; Phosphofructokinase domain; Peptidase M16 domain;	G	KOG2440	Pyrophosphate-dependent phosphofructo-1-kinase
K3ZQ90	129	Y	Cellulose synthase	LOC101759117	0.737	0.00044215	1.456	0.000140295	1.152	0.0096238	0.583	4.1413e-005	plasma membrane	GO:0016051 carbohydrate biosynthetic process; GO:0044711 single-organism biosynthetic process; GO:0006073 cellular glucan metabolic process; GO:0000271 polysaccharide biosynthetic process; GO:0030243 cellulose metabolic process; GO:0044042 glucan metaboli	GO:0016020 membrane;	GO:0016759 cellulose synthase activity; GO:0016758 transferase activity, transferring hexosyl groups; GO:0003824 catalytic activity; GO:0035251 UDP-glucosyltransferase activity; GO:0016760 cellulose synthase (UDP-forming) activity; GO:0008194 UDP-glycosyl	K10999			IPR027934; IPR013083; IPR029044;	Cellulose synthase, RING-type zinc finger; Zinc finger, RING/FYVE/PHD-type; Nucleotide-diphospho-sugar transferases;
K3ZQ90	131	S	Cellulose synthase	LOC101759117	0.868	0.00058023	1.188	0.0016025	1.03	0.109724	0.753	0.00023759	plasma membrane	GO:0016051 carbohydrate biosynthetic process; GO:0044711 single-organism biosynthetic process; GO:0006073 cellular glucan metabolic process; GO:0000271 polysaccharide biosynthetic process; GO:0030243 cellulose metabolic process; GO:0044042 glucan metaboli	GO:0016020 membrane;	GO:0016759 cellulose synthase activity; GO:0016758 transferase activity, transferring hexosyl groups; GO:0003824 catalytic activity; GO:0035251 UDP-glucosyltransferase activity; GO:0016760 cellulose synthase (UDP-forming) activity; GO:0008194 UDP-glycosyl	K10999			IPR027934; IPR013083; IPR029044;	Cellulose synthase, RING-type zinc finger; Zinc finger, RING/FYVE/PHD-type; Nucleotide-diphospho-sugar transferases;
K3ZQ90	243	S	Cellulose synthase	LOC101759117	0.768	0.006124	1.039	0.65042	0.918	0.122457	0.679	0.004798	plasma membrane	GO:0016051 carbohydrate biosynthetic process; GO:0044711 single-organism biosynthetic process; GO:0006073 cellular glucan metabolic process; GO:0000271 polysaccharide biosynthetic process; GO:0030243 cellulose metabolic process; GO:0044042 glucan metaboli	GO:0016020 membrane;	GO:0016759 cellulose synthase activity; GO:0016758 transferase activity, transferring hexosyl groups; GO:0003824 catalytic activity; GO:0035251 UDP-glucosyltransferase activity; GO:0016760 cellulose synthase (UDP-forming) activity; GO:0008194 UDP-glycosyl	K10999			IPR027934; IPR013083; IPR029044;	Cellulose synthase, RING-type zinc finger; Zinc finger, RING/FYVE/PHD-type; Nucleotide-diphospho-sugar transferases;
K3ZQ90	244	T	Cellulose synthase	LOC101759117	0.768	0.006124	1.039	0.65042	0.918	0.122457	0.679	0.004798	plasma membrane	GO:0016051 carbohydrate biosynthetic process; GO:0044711 single-organism biosynthetic process; GO:0006073 cellular glucan metabolic process; GO:0000271 polysaccharide biosynthetic process; GO:0030243 cellulose metabolic process; GO:0044042 glucan metaboli	GO:0016020 membrane;	GO:0016759 cellulose synthase activity; GO:0016758 transferase activity, transferring hexosyl groups; GO:0003824 catalytic activity; GO:0035251 UDP-glucosyltransferase activity; GO:0016760 cellulose synthase (UDP-forming) activity; GO:0008194 UDP-glycosyl	K10999			IPR027934; IPR013083; IPR029044;	Cellulose synthase, RING-type zinc finger; Zinc finger, RING/FYVE/PHD-type; Nucleotide-diphospho-sugar transferases;
K4A562	122	S	Cellulose synthase	LOC101765933	1.334	0.0150788	1.284	0.00186165	1.024	0.68034	1.064	0.22462	plasma membrane	GO:0016051 carbohydrate biosynthetic process; GO:0044711 single-organism biosynthetic process; GO:0006073 cellular glucan metabolic process; GO:0000271 polysaccharide biosynthetic process; GO:0030243 cellulose metabolic process; GO:0044042 glucan metaboli	GO:0016020 membrane;	GO:0016759 cellulose synthase activity; GO:0016758 transferase activity, transferring hexosyl groups; GO:0003824 catalytic activity; GO:0035251 UDP-glucosyltransferase activity; GO:0016760 cellulose synthase (UDP-forming) activity; GO:0008194 UDP-glycosyl	K10999			IPR027934; IPR013083; IPR029044;	Cellulose synthase, RING-type zinc finger; Zinc finger, RING/FYVE/PHD-type; Nucleotide-diphospho-sugar transferases;
K4A562	129	Y	Cellulose synthase	LOC101765933	1.277	0.000162609	1.31	0.0048247	1.072	0.085541	1.045	0.26356	plasma membrane	GO:0016051 carbohydrate biosynthetic process; GO:0044711 single-organism biosynthetic process; GO:0006073 cellular glucan metabolic process; GO:0000271 polysaccharide biosynthetic process; GO:0030243 cellulose metabolic process; GO:0044042 glucan metaboli	GO:0016020 membrane;	GO:0016759 cellulose synthase activity; GO:0016758 transferase activity, transferring hexosyl groups; GO:0003824 catalytic activity; GO:0035251 UDP-glucosyltransferase activity; GO:0016760 cellulose synthase (UDP-forming) activity; GO:0008194 UDP-glycosyl	K10999			IPR027934; IPR013083; IPR029044;	Cellulose synthase, RING-type zinc finger; Zinc finger, RING/FYVE/PHD-type; Nucleotide-diphospho-sugar transferases;
K3YTL8	41	S	Fructose-bisphosphate aldolase	LOC101754112	1.305	4.2905e-005	0.956	0.02054	0.958	0.094064	1.308	0.000124745	cytoplasm	GO:0006757 ATP generation from ADP; GO:0009116 nucleoside metabolic process; GO:0042278 purine nucleoside metabolic process; GO:0006165 nucleoside diphosphate phosphorylation; GO:0046031 ADP metabolic process; GO:0019362 pyridine nucleotide metabolic proc		GO:0016829 lyase activity; GO:0004332 fructose-bisphosphate aldolase activity; GO:0016832 aldehyde-lyase activity; GO:0003824 catalytic activity; GO:0016830 carbon-carbon lyase activity;	K01623	ALDO; fructose-bisphosphate aldolase, class I [EC:4.1.2.13]	sita00710 Carbon fixation in photosynthetic organisms; sita01230 Biosynthesis of amino acids; sita00030 Pentose phosphate pathway; sita00010 Glycolysis / Gluconeogenesis; sita01200 Carbon metabolism; sita01100 Metabolic pathways; sita01110 Biosynthesis of	IPR013785;	Aldolase-type TIM barrel;	G	KOG1557	Fructose-biphosphate aldolase
K3YTL8	42	S	Fructose-bisphosphate aldolase	LOC101754112	1.314	0.00073896	1.01	0.72036	0.835	0.020244	1.086	0.0172037	cytoplasm	GO:0006757 ATP generation from ADP; GO:0009116 nucleoside metabolic process; GO:0042278 purine nucleoside metabolic process; GO:0006165 nucleoside diphosphate phosphorylation; GO:0046031 ADP metabolic process; GO:0019362 pyridine nucleotide metabolic proc		GO:0016829 lyase activity; GO:0004332 fructose-bisphosphate aldolase activity; GO:0016832 aldehyde-lyase activity; GO:0003824 catalytic activity; GO:0016830 carbon-carbon lyase activity;	K01623	ALDO; fructose-bisphosphate aldolase, class I [EC:4.1.2.13]	sita00710 Carbon fixation in photosynthetic organisms; sita01230 Biosynthesis of amino acids; sita00030 Pentose phosphate pathway; sita00010 Glycolysis / Gluconeogenesis; sita01200 Carbon metabolism; sita01100 Metabolic pathways; sita01110 Biosynthesis of	IPR013785;	Aldolase-type TIM barrel;	G	KOG1557	Fructose-biphosphate aldolase
K3YIK0	318	S	Glucose-6-phosphate 1-epimerase	LOC101763158	0.789	0.0123385	0.991	0.81116	1.274	0.00147506	1.014	0.5662	chloroplast	GO:0008152 metabolic process; GO:0005975 carbohydrate metabolic process; GO:0044238 primary metabolic process; GO:0071704 organic substance metabolic process;		GO:0030246 carbohydrate binding; GO:0016853 isomerase activity; GO:0003824 catalytic activity; GO:0005488 binding;	K01792	E5.1.3.15; glucose-6-phosphate 1-epimerase [EC:5.1.3.15]	sita01100 Metabolic pathways; sita00010 Glycolysis / Gluconeogenesis; sita01110 Biosynthesis of secondary metabolites;	IPR011013; IPR014718;	Galactose mutarotase-like domain; Glycoside hydrolase-type carbohydrate-binding;	G	KOG1594	Uncharacterized enzymes related to aldose 1-epimerase
K3ZRJ8	47	S	Glucose-6-phosphate isomerase	LOC101781146	1.165	0.0030643	1.048	0.09884	0.723	0.00022379	0.804	0.00079671	chloroplast	GO:0006757 ATP generation from ADP; GO:0009116 nucleoside metabolic process; GO:0042278 purine nucleoside metabolic process; GO:0006165 nucleoside diphosphate phosphorylation; GO:0046031 ADP metabolic process; GO:0019362 pyridine nucleotide metabolic proc		GO:0004347 glucose-6-phosphate isomerase activity; GO:0016853 isomerase activity; GO:0016860 intramolecular oxidoreductase activity; GO:0003824 catalytic activity; GO:0016861 intramolecular oxidoreductase activity, interconverting aldoses and ketoses;	K01810	GPI; glucose-6-phosphate isomerase [EC:5.3.1.9]	sita01100 Metabolic pathways; sita00030 Pentose phosphate pathway; sita00010 Glycolysis / Gluconeogenesis; sita01110 Biosynthesis of secondary metabolites; sita01200 Carbon metabolism; sita00520 Amino sugar and nucleotide sugar metabolism; sita00500 Starc			G	KOG2446	Glucose-6-phosphate isomerase
K3YTP3	6	S	L-lactate dehydrogenase	LOC101768692	1.183	0.000182296	1.037	0.32072	1.159	0.00027773	1.321	0.00089715	mitochondria	GO:0008152 metabolic process; GO:0055114 oxidation-reduction process; GO:0044710 single-organism metabolic process; GO:0044281 small molecule metabolic process; GO:0044763 single-organism cellular process; GO:0019752 carboxylic acid metabolic process; GO:	GO:0044424 intracellular part; GO:0005623 cell; GO:0044464 cell part; GO:0005622 intracellular; GO:0005737 cytoplasm;	GO:0016614 oxidoreductase activity, acting on CH-OH group of donors; GO:0004457 lactate dehydrogenase activity; GO:0016616 oxidoreductase activity, acting on the CH-OH group of donors, NAD or NADP as acceptor; GO:0004459 L-lactate dehydrogenase activity;	K00016	LDH; L-lactate dehydrogenase [EC:1.1.1.27]	sita01100 Metabolic pathways; sita00620 Pyruvate metabolism; sita00010 Glycolysis / Gluconeogenesis; sita01110 Biosynthesis of secondary metabolites; sita00270 Cysteine and methionine metabolism;	IPR022383; IPR016040; IPR001236; IPR015955;	Lactate/malate dehydrogenase, C-terminal; NAD(P)-binding domain; Lactate/malate dehydrogenase, N-terminal; Lactate dehydrogenase/glycoside hydrolase, family 4, C-terminal;	C	KOG1495	Lactate dehydrogenase
K3YTP3	8	S	L-lactate dehydrogenase	LOC101768692	0.952	0.33568	0.827	0.022041	1.126	0.106958	1.297	0.015644	mitochondria	GO:0008152 metabolic process; GO:0055114 oxidation-reduction process; GO:0044710 single-organism metabolic process; GO:0044281 small molecule metabolic process; GO:0044763 single-organism cellular process; GO:0019752 carboxylic acid metabolic process; GO:	GO:0044424 intracellular part; GO:0005623 cell; GO:0044464 cell part; GO:0005622 intracellular; GO:0005737 cytoplasm;	GO:0016614 oxidoreductase activity, acting on CH-OH group of donors; GO:0004457 lactate dehydrogenase activity; GO:0016616 oxidoreductase activity, acting on the CH-OH group of donors, NAD or NADP as acceptor; GO:0004459 L-lactate dehydrogenase activity;	K00016	LDH; L-lactate dehydrogenase [EC:1.1.1.27]	sita01100 Metabolic pathways; sita00620 Pyruvate metabolism; sita00010 Glycolysis / Gluconeogenesis; sita01110 Biosynthesis of secondary metabolites; sita00270 Cysteine and methionine metabolism;	IPR022383; IPR016040; IPR001236; IPR015955;	Lactate/malate dehydrogenase, C-terminal; NAD(P)-binding domain; Lactate/malate dehydrogenase, N-terminal; Lactate dehydrogenase/glycoside hydrolase, family 4, C-terminal;	C	KOG1495	Lactate dehydrogenase
K3YTP3	32	T	L-lactate dehydrogenase	LOC101768692	1.052	0.37654	0.888	0.198418	1.209	0.034716	1.432	0.0123177	mitochondria	GO:0008152 metabolic process; GO:0055114 oxidation-reduction process; GO:0044710 single-organism metabolic process; GO:0044281 small molecule metabolic process; GO:0044763 single-organism cellular process; GO:0019752 carboxylic acid metabolic process; GO:	GO:0044424 intracellular part; GO:0005623 cell; GO:0044464 cell part; GO:0005622 intracellular; GO:0005737 cytoplasm;	GO:0016614 oxidoreductase activity, acting on CH-OH group of donors; GO:0004457 lactate dehydrogenase activity; GO:0016616 oxidoreductase activity, acting on the CH-OH group of donors, NAD or NADP as acceptor; GO:0004459 L-lactate dehydrogenase activity;	K00016	LDH; L-lactate dehydrogenase [EC:1.1.1.27]	sita01100 Metabolic pathways; sita00620 Pyruvate metabolism; sita00010 Glycolysis / Gluconeogenesis; sita01110 Biosynthesis of secondary metabolites; sita00270 Cysteine and methionine metabolism;	IPR022383; IPR016040; IPR001236; IPR015955;	Lactate/malate dehydrogenase, C-terminal; NAD(P)-binding domain; Lactate/malate dehydrogenase, N-terminal; Lactate dehydrogenase/glycoside hydrolase, family 4, C-terminal;	C	KOG1495	Lactate dehydrogenase
K3YG05	706	S	probable sucrose-phosphate synthase 4 [Setaria italica]	LOC101761271	1.308	0.0019849	0.882	0.0066443	0.69	0.00050249	1.023	0.37068	nucleus	GO:0044723 single-organism carbohydrate metabolic process; GO:0008152 metabolic process; GO:0005985 sucrose metabolic process; GO:0044262 cellular carbohydrate metabolic process; GO:0044710 single-organism metabolic process; GO:0044763 single-organism cel		GO:0016758 transferase activity, transferring hexosyl groups; GO:0003824 catalytic activity; GO:0046524 sucrose-phosphate synthase activity; GO:0035251 UDP-glucosyltransferase activity; GO:0008194 UDP-glycosyltransferase activity; GO:0046527 glucosyltrans	K00696	E2.4.1.14; sucrose-phosphate synthase [EC:2.4.1.14]	sita01100 Metabolic pathways; sita00500 Starch and sucrose metabolism;	IPR006380; IPR000368; IPR001296;	Sucrose-phosphatase, N-terminal; Sucrose synthase; Glycosyl transferase, family 1;	M	KOG0853	Glycosyltransferase
K3YG05	714	S	probable sucrose-phosphate synthase 4 [Setaria italica]	LOC101761271	1.524	0.00020096	0.849	0.0043	0.683	8.0783e-005	1.226	0.00024498	nucleus	GO:0044723 single-organism carbohydrate metabolic process; GO:0008152 metabolic process; GO:0005985 sucrose metabolic process; GO:0044262 cellular carbohydrate metabolic process; GO:0044710 single-organism metabolic process; GO:0044763 single-organism cel		GO:0016758 transferase activity, transferring hexosyl groups; GO:0003824 catalytic activity; GO:0046524 sucrose-phosphate synthase activity; GO:0035251 UDP-glucosyltransferase activity; GO:0008194 UDP-glycosyltransferase activity; GO:0046527 glucosyltrans	K00696	E2.4.1.14; sucrose-phosphate synthase [EC:2.4.1.14]	sita01100 Metabolic pathways; sita00500 Starch and sucrose metabolism;	IPR006380; IPR000368; IPR001296;	Sucrose-phosphatase, N-terminal; Sucrose synthase; Glycosyl transferase, family 1;	M	KOG0853	Glycosyltransferase
K3YG05	740	S	probable sucrose-phosphate synthase 4 [Setaria italica]	LOC101761271	1.101	0.026039	0.794	0.000181529	0.963	0.31558	1.335	0.00028463	nucleus	GO:0044723 single-organism carbohydrate metabolic process; GO:0008152 metabolic process; GO:0005985 sucrose metabolic process; GO:0044262 cellular carbohydrate metabolic process; GO:0044710 single-organism metabolic process; GO:0044763 single-organism cel		GO:0016758 transferase activity, transferring hexosyl groups; GO:0003824 catalytic activity; GO:0046524 sucrose-phosphate synthase activity; GO:0035251 UDP-glucosyltransferase activity; GO:0008194 UDP-glycosyltransferase activity; GO:0046527 glucosyltrans	K00696	E2.4.1.14; sucrose-phosphate synthase [EC:2.4.1.14]	sita01100 Metabolic pathways; sita00500 Starch and sucrose metabolism;	IPR006380; IPR000368; IPR001296;	Sucrose-phosphatase, N-terminal; Sucrose synthase; Glycosyl transferase, family 1;	M	KOG0853	Glycosyltransferase
K3XVC3	10	S	Sucrose synthase	LOC101759310	0.538	0.00011548	0.396	1.52238e-005	1.85	8.1098e-005	2.512	3.189e-006	cytoplasm	GO:0044723 single-organism carbohydrate metabolic process; GO:0008152 metabolic process; GO:0005985 sucrose metabolic process; GO:0044262 cellular carbohydrate metabolic process; GO:0044710 single-organism metabolic process; GO:0044763 single-organism cel		GO:0016758 transferase activity, transferring hexosyl groups; GO:0003824 catalytic activity; GO:0035251 UDP-glucosyltransferase activity; GO:0008194 UDP-glycosyltransferase activity; GO:0046527 glucosyltransferase activity; GO:0016757 transferase activity	K00695	E2.4.1.13; sucrose synthase [EC:2.4.1.13]	sita01100 Metabolic pathways; sita00500 Starch and sucrose metabolism;	IPR000368; IPR001296;	Sucrose synthase; Glycosyl transferase, family 1;	M	KOG0853	Glycosyltransferase
K4A5X5	11	S	Sucrose synthase	LOC101783222	0.843	0.024616	0.613	0.0002618	1.165	0.0154598	1.601	5.8385e-005	cytoplasm	GO:0044723 single-organism carbohydrate metabolic process; GO:0008152 metabolic process; GO:0005985 sucrose metabolic process; GO:0044262 cellular carbohydrate metabolic process; GO:0044710 single-organism metabolic process; GO:0044763 single-organism cel		GO:0016758 transferase activity, transferring hexosyl groups; GO:0003824 catalytic activity; GO:0035251 UDP-glucosyltransferase activity; GO:0008194 UDP-glycosyltransferase activity; GO:0046527 glucosyltransferase activity; GO:0016757 transferase activity	K00695	E2.4.1.13; sucrose synthase [EC:2.4.1.13]	sita01100 Metabolic pathways; sita00500 Starch and sucrose metabolism;	IPR000368; IPR001296;	Sucrose synthase; Glycosyl transferase, family 1;	M	KOG0853	Glycosyltransferase
K4A5X5	15	S	Sucrose synthase	LOC101783222	0.86	0.027719	0.635	0.00046321	1.131	0.053695	1.532	0.00064392	cytoplasm	GO:0044723 single-organism carbohydrate metabolic process; GO:0008152 metabolic process; GO:0005985 sucrose metabolic process; GO:0044262 cellular carbohydrate metabolic process; GO:0044710 single-organism metabolic process; GO:0044763 single-organism cel		GO:0016758 transferase activity, transferring hexosyl groups; GO:0003824 catalytic activity; GO:0035251 UDP-glucosyltransferase activity; GO:0008194 UDP-glycosyltransferase activity; GO:0046527 glucosyltransferase activity; GO:0016757 transferase activity	K00695	E2.4.1.13; sucrose synthase [EC:2.4.1.13]	sita01100 Metabolic pathways; sita00500 Starch and sucrose metabolism;	IPR000368; IPR001296;	Sucrose synthase; Glycosyl transferase, family 1;	M	KOG0853	Glycosyltransferase
K4A5Y9	11	S	Sucrose synthase	LOC101784175	0.651	0.00033856	0.712	0.00026152	1.534	0.00066196	1.403	0.00078186	cytoplasm	GO:0044723 single-organism carbohydrate metabolic process; GO:0008152 metabolic process; GO:0005985 sucrose metabolic process; GO:0044262 cellular carbohydrate metabolic process; GO:0044710 single-organism metabolic process; GO:0044763 single-organism cel		GO:0016758 transferase activity, transferring hexosyl groups; GO:0003824 catalytic activity; GO:0035251 UDP-glucosyltransferase activity; GO:0008194 UDP-glycosyltransferase activity; GO:0046527 glucosyltransferase activity; GO:0016757 transferase activity	K00695	E2.4.1.13; sucrose synthase [EC:2.4.1.13]	sita01100 Metabolic pathways; sita00500 Starch and sucrose metabolism;	IPR000368; IPR001296;	Sucrose synthase; Glycosyl transferase, family 1;	M	KOG0853	Glycosyltransferase
K4A5Y9	430	T	Sucrose synthase	LOC101784175	1.043	0.4081	1.095	0.0133593	0.728	0.022203	0.693	0.0063765	cytoplasm	GO:0044723 single-organism carbohydrate metabolic process; GO:0008152 metabolic process; GO:0005985 sucrose metabolic process; GO:0044262 cellular carbohydrate metabolic process; GO:0044710 single-organism metabolic process; GO:0044763 single-organism cel		GO:0016758 transferase activity, transferring hexosyl groups; GO:0003824 catalytic activity; GO:0035251 UDP-glucosyltransferase activity; GO:0008194 UDP-glycosyltransferase activity; GO:0046527 glucosyltransferase activity; GO:0016757 transferase activity	K00695	E2.4.1.13; sucrose synthase [EC:2.4.1.13]	sita01100 Metabolic pathways; sita00500 Starch and sucrose metabolism;	IPR000368; IPR001296;	Sucrose synthase; Glycosyl transferase, family 1;	M	KOG0853	Glycosyltransferase
K3YQC4	392	S	Phenylalanine ammonia-lyase	LOC101780720	0.915	0.3184	0.524	0.0098436	0.847	0.029116	1.479	0.0042429	chloroplast	GO:1902222 erythrose 4-phosphate/phosphoenolpyruvate family amino acid catabolic process; GO:1901606 alpha-amino acid catabolic process; GO:0006725 cellular aromatic compound metabolic process; GO:0044699 single-organism process; GO:0044237 cellular metab	GO:0044424 intracellular part; GO:0005623 cell; GO:0044464 cell part; GO:0005622 intracellular; GO:0005737 cytoplasm;	GO:0016829 lyase activity; GO:0016840 carbon-nitrogen lyase activity; GO:0016841 ammonia-lyase activity; GO:0003824 catalytic activity;	K10775	PAL; phenylalanine ammonia-lyase [EC:4.3.1.24]	sita01100 Metabolic pathways; sita01110 Biosynthesis of secondary metabolites; sita00360 Phenylalanine metabolism; sita00940 Phenylpropanoid biosynthesis;	IPR024083; IPR008948; IPR023144;	Fumarase/histidase, N-terminal; L-Aspartase-like; Phenylalanine ammonia-lyase, shielding domain;	Q	KOG0222	Phenylalanine and histidine ammonia-lyase
K3YQC4	10	S	Phenylalanine ammonia-lyase	LOC101780720	0.908	0.027516	0.622	3.3888e-006	0.881	0.0091211	1.287	2.3832e-005	chloroplast	GO:1902222 erythrose 4-phosphate/phosphoenolpyruvate family amino acid catabolic process; GO:1901606 alpha-amino acid catabolic process; GO:0006725 cellular aromatic compound metabolic process; GO:0044699 single-organism process; GO:0044237 cellular metab	GO:0044424 intracellular part; GO:0005623 cell; GO:0044464 cell part; GO:0005622 intracellular; GO:0005737 cytoplasm;	GO:0016829 lyase activity; GO:0016840 carbon-nitrogen lyase activity; GO:0016841 ammonia-lyase activity; GO:0003824 catalytic activity;	K10775	PAL; phenylalanine ammonia-lyase [EC:4.3.1.24]	sita01100 Metabolic pathways; sita01110 Biosynthesis of secondary metabolites; sita00360 Phenylalanine metabolism; sita00940 Phenylpropanoid biosynthesis;	IPR024083; IPR008948; IPR023144;	Fumarase/histidase, N-terminal; L-Aspartase-like; Phenylalanine ammonia-lyase, shielding domain;	Q	KOG0222	Phenylalanine and histidine ammonia-lyase
K3YGI0	549	S	Phenylalanine ammonia-lyase	LOC101766005	0.878	0.055515	0.58	0.0002004	0.873	0.033036	1.321	0.00112023	chloroplast	GO:1902222 erythrose 4-phosphate/phosphoenolpyruvate family amino acid catabolic process; GO:1901606 alpha-amino acid catabolic process; GO:0006725 cellular aromatic compound metabolic process; GO:0044699 single-organism process; GO:0044237 cellular metab	GO:0044424 intracellular part; GO:0005623 cell; GO:0044464 cell part; GO:0005622 intracellular; GO:0005737 cytoplasm;	GO:0016829 lyase activity; GO:0016840 carbon-nitrogen lyase activity; GO:0016841 ammonia-lyase activity; GO:0003824 catalytic activity;	K13064	PTAL; phenylalanine/tyrosine ammonia-lyase [EC:4.3.1.25]	sita01100 Metabolic pathways; sita01110 Biosynthesis of secondary metabolites; sita00360 Phenylalanine metabolism; sita00940 Phenylpropanoid biosynthesis;	IPR024083; IPR008948; IPR023144;	Fumarase/histidase, N-terminal; L-Aspartase-like; Phenylalanine ammonia-lyase, shielding domain;	Q	KOG0222	Phenylalanine and histidine ammonia-lyase
